# Supplementary material for: Characterization of lncRNA-protein interactions associated with Prostate cancer and Androgen receptors by molecular docking simulations
Source: Biochem Biophys Rep. 2025 Mar 9;42:101959. doi: 10.1016/j.bbrep.2025.101959 (PMC11929892; doi:10.1016/j.bbrep.2025.101959)
Supplement: Multimedia component 103 [file mmc103.zip › mmc103.pdb]

REMARK Number:    92
REMARK Ligand:     lig_628dcb8434e2f.pdb
REMARK Contact:     0     0     0
REMARK Score:  -138.18
REMARK RMSD:    815.35
MODEL       92
ATOM      1  N   ALA A  24      30.357  -5.473 -24.875 
ATOM      2  CA  ALA A  24      30.515  -4.000 -24.871 
ATOM      3  CB  ALA A  24      29.364  -3.347 -25.653 
ATOM      4  C   ALA A  24      30.496  -3.471 -23.474 
ATOM      5  O   ALA A  24      31.409  -3.720 -22.690 
ATOM      6  N   GLN A  25      29.435  -2.716 -23.129 
ATOM      7  CA  GLN A  25      29.334  -2.167 -21.810 
ATOM      8  CB  GLN A  25      28.209  -1.135 -21.640 
ATOM      9  CG  GLN A  25      28.449   0.131 -22.464 
ATOM     10  CD  GLN A  25      27.291   1.085 -22.227 
ATOM     11  OE1 GLN A  25      26.895   1.324 -21.089 
ATOM     12  NE2 GLN A  25      26.734   1.652 -23.331 
ATOM     13  C   GLN A  25      29.084  -3.296 -20.876 
ATOM     14  O   GLN A  25      28.668  -4.376 -21.290 
ATOM     15  N   ASP A  26      29.382  -3.075 -19.584 
ATOM     16  CA  ASP A  26      29.211  -4.105 -18.606 
ATOM     17  CB  ASP A  26      30.274  -4.043 -17.495 
ATOM     18  CG  ASP A  26      30.054  -5.171 -16.494 
ATOM     19  OD1 ASP A  26      28.986  -5.191 -15.826 
ATOM     20  OD2 ASP A  26      30.966  -6.032 -16.381 
ATOM     21  C   ASP A  26      27.866  -3.939 -17.988 
ATOM     22  O   ASP A  26      27.612  -2.985 -17.253 
ATOM     23  N   ASN A  27      26.945  -4.872 -18.288 
ATOM     24  CA  ASN A  27      25.662  -4.773 -17.669 
ATOM     25  CB  ASN A  27      24.503  -4.752 -18.683 
ATOM     26  CG  ASN A  27      24.583  -3.452 -19.471 
ATOM     27  OD1 ASN A  27      24.658  -2.366 -18.897 
ATOM     28  ND2 ASN A  27      24.568  -3.560 -20.827 
ATOM     29  C   ASN A  27      25.467  -5.984 -16.812 
ATOM     30  O   ASN A  27      24.473  -6.696 -16.949 
ATOM     31  N   SER A  28      26.402  -6.226 -15.873 
ATOM     32  CA  SER A  28      26.317  -7.361 -15.002 
ATOM     33  CB  SER A  28      27.559  -7.517 -14.112 
ATOM     34  OG  SER A  28      28.707  -7.731 -14.919 
ATOM     35  C   SER A  28      25.149  -7.145 -14.100 
ATOM     36  O   SER A  28      24.492  -8.089 -13.668 
ATOM     37  N   ARG A  29      24.868  -5.864 -13.806 
ATOM     38  CA  ARG A  29      23.821  -5.471 -12.913 
ATOM     39  CB  ARG A  29      23.787  -3.948 -12.704 
ATOM     40  CG  ARG A  29      25.152  -3.369 -12.324 
ATOM     41  CD  ARG A  29      25.113  -1.897 -11.913 
ATOM     42  NE  ARG A  29      26.512  -1.383 -11.942 
ATOM     43  CZ  ARG A  29      27.390  -1.720 -10.952 
ATOM     44  NH1 ARG A  29      27.024  -2.618  -9.991 
ATOM     45  NH2 ARG A  29      28.642  -1.178 -10.929 
ATOM     46  C   ARG A  29      22.506  -5.884 -13.504 
ATOM     47  O   ARG A  29      21.579  -6.255 -12.784 
ATOM     48  N   TYR A  30      22.378  -5.784 -14.840 
ATOM     49  CA  TYR A  30      21.164  -6.163 -15.505 
ATOM     50  CB  TYR A  30      21.186  -5.817 -17.003 
ATOM     51  CG  TYR A  30      19.900  -6.271 -17.606 
ATOM     52  CD1 TYR A  30      18.727  -5.600 -17.348 
ATOM     53  CD2 TYR A  30      19.876  -7.357 -18.449 
ATOM     54  CE1 TYR A  30      17.543  -6.018 -17.911 
ATOM     55  CE2 TYR A  30      18.698  -7.778 -19.016 
ATOM     56  CZ  TYR A  30      17.529  -7.109 -18.746 
ATOM     57  OH  TYR A  30      16.316  -7.539 -19.327 
ATOM     58  C   TYR A  30      20.959  -7.638 -15.363 
ATOM     59  O   TYR A  30      19.855  -8.092 -15.068 
ATOM     60  N   THR A  31      22.033  -8.431 -15.551 
ATOM     61  CA  THR A  31      21.926  -9.861 -15.473 
ATOM     62  CB  THR A  31      23.230 -10.559 -15.736 
ATOM     63  OG1 THR A  31      23.715 -10.225 -17.028 
ATOM     64  CG2 THR A  31      23.003 -12.080 -15.628 
ATOM     65  C   THR A  31      21.490 -10.229 -14.091 
ATOM     66  O   THR A  31      20.646 -11.105 -13.907 
ATOM     67  N   HIS A  32      22.064  -9.557 -13.079 
ATOM     68  CA  HIS A  32      21.744  -9.842 -11.711 
ATOM     69  ND1 HIS A  32      22.771 -10.826  -8.882 
ATOM     70  CG  HIS A  32      22.450  -9.554  -9.301 
ATOM     71  CB  HIS A  32      22.623  -9.069 -10.710 
ATOM     72  NE2 HIS A  32      22.010  -9.743  -7.096 
ATOM     73  CD2 HIS A  32      21.986  -8.905  -8.198 
ATOM     74  CE1 HIS A  32      22.488 -10.885  -7.556 
ATOM     75  C   HIS A  32      20.311  -9.481 -11.477 
ATOM     76  O   HIS A  32      19.604 -10.145 -10.722 
ATOM     77  N   PHE A  33      19.841  -8.406 -12.133 
ATOM     78  CA  PHE A  33      18.494  -7.942 -11.975 
ATOM     79  CB  PHE A  33      18.233  -6.698 -12.850 
ATOM     80  CG  PHE A  33      16.831  -6.221 -12.683 
ATOM     81  CD1 PHE A  33      15.822  -6.729 -13.471 
ATOM     82  CD2 PHE A  33      16.525  -5.261 -11.749 
ATOM     83  CE1 PHE A  33      14.528  -6.288 -13.327 
ATOM     84  CE2 PHE A  33      15.232  -4.815 -11.599 
ATOM     85  CZ  PHE A  33      14.232  -5.330 -12.388 
ATOM     86  C   PHE A  33      17.577  -9.044 -12.410 
ATOM     87  O   PHE A  33      16.584  -9.337 -11.745 
ATOM     88  N   LEU A  34      17.891  -9.694 -13.546 
ATOM     89  CA  LEU A  34      17.052 -10.740 -14.056 
ATOM     90  CB  LEU A  34      17.509 -11.262 -15.429 
ATOM     91  CG  LEU A  34      17.352 -10.227 -16.561 
ATOM     92  CD1 LEU A  34      17.815 -10.799 -17.911 
ATOM     93  CD2 LEU A  34      15.914  -9.684 -16.622 
ATOM     94  C   LEU A  34      17.034 -11.895 -13.105 
ATOM     95  O   LEU A  34      15.977 -12.463 -12.835 
ATOM     96  N   THR A  35      18.201 -12.276 -12.555 
ATOM     97  CA  THR A  35      18.222 -13.429 -11.706 
ATOM     98  CB  THR A  35      19.611 -13.827 -11.277 
ATOM     99  OG1 THR A  35      19.582 -15.110 -10.672 
ATOM    100  CG2 THR A  35      20.183 -12.793 -10.291 
ATOM    101  C   THR A  35      17.370 -13.183 -10.496 
ATOM    102  O   THR A  35      16.600 -14.054 -10.093 
ATOM    103  N   GLN A  36      17.510 -12.004  -9.861 
ATOM    104  CA  GLN A  36      16.760 -11.714  -8.673 
ATOM    105  CB  GLN A  36      17.330 -10.515  -7.900 
ATOM    106  CG  GLN A  36      18.719 -10.776  -7.318 
ATOM    107  CD  GLN A  36      19.161  -9.521  -6.583 
ATOM    108  OE1 GLN A  36      18.999  -8.403  -7.076 
ATOM    109  NE2 GLN A  36      19.727  -9.702  -5.360 
ATOM    110  C   GLN A  36      15.306 -11.414  -8.928 
ATOM    111  O   GLN A  36      14.428 -11.820  -8.172 
ATOM    112  N   HIS A  37      15.041 -10.560  -9.926 
ATOM    113  CA  HIS A  37      13.739 -10.030 -10.232 
ATOM    114  ND1 HIS A  37      13.488  -7.875  -7.943 
ATOM    115  CG  HIS A  37      14.262  -7.931  -9.081 
ATOM    116  CB  HIS A  37      13.787  -8.508 -10.384 
ATOM    117  NE2 HIS A  37      15.483  -7.062  -7.395 
ATOM    118  CD2 HIS A  37      15.476  -7.429  -8.730 
ATOM    119  CE1 HIS A  37      14.268  -7.348  -6.966 
ATOM    120  C   HIS A  37      12.906 -10.649 -11.327 
ATOM    121  O   HIS A  37      11.752 -10.256 -11.466 
ATOM    122  N   TYR A  38      13.434 -11.530 -12.202 
ATOM    123  CA  TYR A  38      12.632 -11.883 -13.350 
ATOM    124  CB  TYR A  38      13.334 -11.414 -14.642 
ATOM    125  CG  TYR A  38      12.655 -11.872 -15.887 
ATOM    126  CD1 TYR A  38      11.465 -11.319 -16.304 
ATOM    127  CD2 TYR A  38      13.246 -12.841 -16.668 
ATOM    128  CE1 TYR A  38      10.868 -11.746 -17.467 
ATOM    129  CE2 TYR A  38      12.653 -13.271 -17.830 
ATOM    130  CZ  TYR A  38      11.459 -12.724 -18.231 
ATOM    131  OH  TYR A  38      10.848 -13.164 -19.425 
ATOM    132  C   TYR A  38      12.379 -13.364 -13.432 
ATOM    133  O   TYR A  38      13.285 -14.174 -13.250 
ATOM    134  N   ASP A  39      11.102 -13.741 -13.690 
ATOM    135  CA  ASP A  39      10.698 -15.112 -13.886 
ATOM    136  CB  ASP A  39      10.028 -15.729 -12.643 
ATOM    137  CG  ASP A  39       9.940 -17.238 -12.841 
ATOM    138  OD1 ASP A  39      10.562 -17.742 -13.815 
ATOM    139  OD2 ASP A  39       9.249 -17.904 -12.025 
ATOM    140  C   ASP A  39       9.669 -15.081 -14.984 
ATOM    141  O   ASP A  39       8.529 -14.682 -14.754 
ATOM    142  N   ALA A  40      10.037 -15.519 -16.207 
ATOM    143  CA  ALA A  40       9.168 -15.355 -17.343 
ATOM    144  CB  ALA A  40       9.809 -15.843 -18.652 
ATOM    145  C   ALA A  40       7.861 -16.082 -17.196 
ATOM    146  O   ALA A  40       6.812 -15.469 -17.390 
ATOM    147  N   LYS A  41       7.868 -17.386 -16.837 
ATOM    148  CA  LYS A  41       6.612 -18.091 -16.756 
ATOM    149  CB  LYS A  41       6.394 -19.072 -17.922 
ATOM    150  CG  LYS A  41       6.320 -18.394 -19.293 
ATOM    151  CD  LYS A  41       6.383 -19.380 -20.462 
ATOM    152  CE  LYS A  41       6.315 -18.723 -21.842 
ATOM    153  NZ  LYS A  41       6.395 -19.761 -22.893 
ATOM    154  C   LYS A  41       6.607 -18.900 -15.492 
ATOM    155  O   LYS A  41       6.979 -20.072 -15.469 
ATOM    156  N   PRO A  42       6.164 -18.261 -14.447 
ATOM    157  CA  PRO A  42       6.146 -18.766 -13.096 
ATOM    158  CD  PRO A  42       5.459 -16.998 -14.579 
ATOM    159  CB  PRO A  42       5.693 -17.583 -12.242 
ATOM    160  CG  PRO A  42       4.817 -16.760 -13.203 
ATOM    161  C   PRO A  42       5.350 -19.982 -12.740 
ATOM    162  O   PRO A  42       5.866 -20.776 -11.954 
ATOM    163  N   GLN A  43       4.106 -20.125 -13.253 
ATOM    164  CA  GLN A  43       3.233 -21.210 -12.882 
ATOM    165  CB  GLN A  43       3.921 -22.559 -12.575 
ATOM    166  CG  GLN A  43       2.969 -23.746 -12.437 
ATOM    167  CD  GLN A  43       2.653 -24.258 -13.835 
ATOM    168  OE1 GLN A  43       2.011 -23.577 -14.631 
ATOM    169  NE2 GLN A  43       3.125 -25.496 -14.144 
ATOM    170  C   GLN A  43       2.428 -20.772 -11.677 
ATOM    171  O   GLN A  43       1.781 -19.726 -11.696 
ATOM    172  N   GLY A  44       2.476 -21.564 -10.580 
ATOM    173  CA  GLY A  44       1.617 -21.423  -9.423 
ATOM    174  C   GLY A  44       1.682 -20.099  -8.711 
ATOM    175  O   GLY A  44       0.636 -19.515  -8.436 
ATOM    176  N   ARG A  45       2.881 -19.573  -8.391 
ATOM    177  CA  ARG A  45       2.966 -18.320  -7.681 
ATOM    178  CB  ARG A  45       2.277 -17.177  -8.444 
ATOM    179  CG  ARG A  45       2.951 -16.883  -9.786 
ATOM    180  CD  ARG A  45       2.084 -16.065 -10.743 
ATOM    181  NE  ARG A  45       2.134 -14.640 -10.313 
ATOM    182  CZ  ARG A  45       1.083 -13.819 -10.595 
ATOM    183  NH1 ARG A  45      -0.026 -14.325 -11.205 
ATOM    184  NH2 ARG A  45       1.132 -12.493 -10.270 
ATOM    185  C   ARG A  45       2.353 -18.422  -6.307 
ATOM    186  O   ARG A  45       1.777 -17.453  -5.809 
ATOM    187  N   ASP A  46       2.452 -19.607  -5.663 
ATOM    188  CA  ASP A  46       1.984 -19.790  -4.311 
ATOM    189  CB  ASP A  46       1.250 -21.127  -4.079 
ATOM    190  CG  ASP A  46       2.197 -22.277  -4.390 
ATOM    191  OD1 ASP A  46       3.256 -22.021  -5.022 
ATOM    192  OD2 ASP A  46       1.866 -23.431  -4.005 
ATOM    193  C   ASP A  46       3.161 -19.699  -3.376 
ATOM    194  O   ASP A  46       4.259 -19.317  -3.777 
ATOM    195  N   ASP A  47       2.954 -20.056  -2.089 
ATOM    196  CA  ASP A  47       3.986 -19.963  -1.086 
ATOM    197  CB  ASP A  47       3.505 -20.399   0.311 
ATOM    198  CG  ASP A  47       2.512 -19.366   0.829 
ATOM    199  OD1 ASP A  47       2.392 -18.285   0.192 
ATOM    200  OD2 ASP A  47       1.859 -19.643   1.870 
ATOM    201  C   ASP A  47       5.122 -20.868  -1.453 
ATOM    202  O   ASP A  47       6.290 -20.503  -1.321 
ATOM    203  N   ARG A  48       4.797 -22.077  -1.942 
ATOM    204  CA  ARG A  48       5.781 -23.061  -2.293 
ATOM    205  CB  ARG A  48       5.140 -24.351  -2.823 
ATOM    206  CG  ARG A  48       6.146 -25.430  -3.211 
ATOM    207  CD  ARG A  48       5.521 -26.560  -4.029 
ATOM    208  NE  ARG A  48       5.134 -25.982  -5.348 
ATOM    209  CZ  ARG A  48       4.541 -26.764  -6.297 
ATOM    210  NH1 ARG A  48       4.304 -28.084  -6.046 
ATOM    211  NH2 ARG A  48       4.179 -26.221  -7.497 
ATOM    212  C   ARG A  48       6.632 -22.511  -3.395 
ATOM    213  O   ARG A  48       7.843 -22.722  -3.421 
ATOM    214  N   TYR A  49       6.004 -21.778  -4.332 
ATOM    215  CA  TYR A  49       6.690 -21.207  -5.452 
ATOM    216  CB  TYR A  49       5.716 -20.385  -6.317 
ATOM    217  CG  TYR A  49       6.455 -19.484  -7.246 
ATOM    218  CD1 TYR A  49       6.995 -19.944  -8.423 
ATOM    219  CD2 TYR A  49       6.580 -18.149  -6.930 
ATOM    220  CE1 TYR A  49       7.662 -19.084  -9.266 
ATOM    221  CE2 TYR A  49       7.244 -17.287  -7.767 
ATOM    222  CZ  TYR A  49       7.787 -17.755  -8.938 
ATOM    223  OH  TYR A  49       8.468 -16.868  -9.798 
ATOM    224  C   TYR A  49       7.763 -20.299  -4.937 
ATOM    225  O   TYR A  49       8.907 -20.361  -5.387 
ATOM    226  N   CYS A  50       7.427 -19.442  -3.956 
ATOM    227  CA  CYS A  50       8.387 -18.513  -3.432 
ATOM    228  CB  CYS A  50       7.789 -17.543  -2.401 
ATOM    229  SG  CYS A  50       6.919 -16.168  -3.203 
ATOM    230  C   CYS A  50       9.521 -19.233  -2.772 
ATOM    231  O   CYS A  50      10.680 -18.874  -2.966 
ATOM    232  N   GLU A  51       9.232 -20.282  -1.984 
ATOM    233  CA  GLU A  51      10.291 -20.937  -1.274 
ATOM    234  CB  GLU A  51       9.814 -22.052  -0.328 
ATOM    235  CG  GLU A  51       9.046 -21.500   0.875 
ATOM    236  CD  GLU A  51       8.647 -22.660   1.776 
ATOM    237  OE1 GLU A  51       8.797 -23.834   1.341 
ATOM    238  OE2 GLU A  51       8.191 -22.384   2.918 
ATOM    239  C   GLU A  51      11.271 -21.539  -2.238 
ATOM    240  O   GLU A  51      12.477 -21.471  -2.014 
ATOM    241  N   SER A  52      10.782 -22.163  -3.323 
ATOM    242  CA  SER A  52      11.648 -22.819  -4.266 
ATOM    243  CB  SER A  52      10.871 -23.670  -5.287 
ATOM    244  OG  SER A  52      11.770 -24.296  -6.189 
ATOM    245  C   SER A  52      12.484 -21.840  -5.041 
ATOM    246  O   SER A  52      13.695 -22.015  -5.173 
ATOM    247  N   ILE A  53      11.853 -20.774  -5.572 
ATOM    248  CA  ILE A  53      12.510 -19.830  -6.436 
ATOM    249  CB  ILE A  53      11.569 -18.839  -7.063 
ATOM    250  CG1 ILE A  53      12.268 -18.100  -8.213 
ATOM    251  CG2 ILE A  53      11.022 -17.910  -5.967 
ATOM    252  CD1 ILE A  53      11.307 -17.285  -9.080 
ATOM    253  C   ILE A  53      13.564 -19.071  -5.697 
ATOM    254  O   ILE A  53      14.625 -18.777  -6.243 
ATOM    255  N   MET A  54      13.288 -18.724  -4.431 
ATOM    256  CA  MET A  54      14.208 -17.931  -3.681 
ATOM    257  CB  MET A  54      13.657 -17.630  -2.278 
ATOM    258  CG  MET A  54      14.129 -16.292  -1.716 
ATOM    259  SD  MET A  54      13.400 -14.851  -2.557 
ATOM    260  CE  MET A  54      13.965 -13.641  -1.327 
ATOM    261  C   MET A  54      15.482 -18.715  -3.574 
ATOM    262  O   MET A  54      16.577 -18.162  -3.661 
ATOM    263  N   ARG A  55      15.360 -20.040  -3.377 
ATOM    264  CA  ARG A  55      16.487 -20.926  -3.259 
ATOM    265  CB  ARG A  55      16.035 -22.353  -2.921 
ATOM    266  CG  ARG A  55      15.198 -22.413  -1.641 
ATOM    267  CD  ARG A  55      14.502 -23.757  -1.423 
ATOM    268  NE  ARG A  55      15.339 -24.566  -0.498 
ATOM    269  CZ  ARG A  55      15.110 -25.907  -0.399 
ATOM    270  NH1 ARG A  55      14.168 -26.490  -1.198 
ATOM    271  NH2 ARG A  55      15.823 -26.659   0.486 
ATOM    272  C   ARG A  55      17.249 -20.983  -4.555 
ATOM    273  O   ARG A  55      18.476 -20.907  -4.565 
ATOM    274  N   ARG A  56      16.538 -21.101  -5.694 
ATOM    275  CA  ARG A  56      17.186 -21.258  -6.971 
ATOM    276  CB  ARG A  56      16.203 -21.454  -8.140 
ATOM    277  CG  ARG A  56      15.409 -22.759  -8.083 
ATOM    278  CD  ARG A  56      14.767 -23.128  -9.423 
ATOM    279  NE  ARG A  56      13.877 -22.004  -9.821 
ATOM    280  CZ  ARG A  56      12.561 -22.008  -9.459 
ATOM    281  NH1 ARG A  56      12.047 -23.057  -8.752 
ATOM    282  NH2 ARG A  56      11.757 -20.960  -9.804 
ATOM    283  C   ARG A  56      17.993 -20.038  -7.297 
ATOM    284  O   ARG A  56      19.094 -20.132  -7.842 
ATOM    285  N   ARG A  57      17.434 -18.858  -6.981 
ATOM    286  CA  ARG A  57      17.989 -17.566  -7.272 
ATOM    287  CB  ARG A  57      16.981 -16.432  -7.028 
ATOM    288  CG  ARG A  57      15.720 -16.618  -7.872 
ATOM    289  CD  ARG A  57      16.007 -16.749  -9.368 
ATOM    290  NE  ARG A  57      14.774 -17.286 -10.009 
ATOM    291  CZ  ARG A  57      14.462 -16.937 -11.292 
ATOM    292  NH1 ARG A  57      15.255 -16.058 -11.970 
ATOM    293  NH2 ARG A  57      13.356 -17.462 -11.896 
ATOM    294  C   ARG A  57      19.215 -17.308  -6.446 
ATOM    295  O   ARG A  57      20.047 -16.489  -6.833 
ATOM    296  N   GLY A  58      19.345 -17.952  -5.266 
ATOM    297  CA  GLY A  58      20.518 -17.749  -4.452 
ATOM    298  C   GLY A  58      20.249 -16.676  -3.435 
ATOM    299  O   GLY A  58      21.171 -16.056  -2.910 
ATOM    300  N   LEU A  59      18.957 -16.404  -3.197 
ATOM    301  CA  LEU A  59      18.390 -15.442  -2.291 
ATOM    302  CB  LEU A  59      16.997 -14.993  -2.748 
ATOM    303  CG  LEU A  59      17.057 -14.335  -4.141 
ATOM    304  CD1 LEU A  59      15.690 -13.786  -4.573 
ATOM    305  CD2 LEU A  59      18.175 -13.282  -4.214 
ATOM    306  C   LEU A  59      18.342 -15.875  -0.842 
ATOM    307  O   LEU A  59      17.877 -15.107  -0.005 
ATOM    308  N   THR A  60      18.628 -17.158  -0.543 
ATOM    309  CA  THR A  60      18.521 -17.780   0.758 
ATOM    310  CB  THR A  60      18.422 -19.273   0.655 
ATOM    311  OG1 THR A  60      19.592 -19.810   0.057 
ATOM    312  CG2 THR A  60      17.192 -19.608  -0.204 
ATOM    313  C   THR A  60      19.582 -17.448   1.776 
ATOM    314  O   THR A  60      19.306 -17.592   2.964 
ATOM    315  N   SER A  61      20.833 -17.093   1.412 
ATOM    316  CA  SER A  61      21.758 -16.859   2.493 
ATOM    317  CB  SER A  61      22.957 -17.826   2.485 
ATOM    318  OG  SER A  61      22.517 -19.158   2.702 
ATOM    319  C   SER A  61      22.320 -15.475   2.407 
ATOM    320  O   SER A  61      23.186 -15.209   1.575 
ATOM    321  N   PRO A  62      21.889 -14.572   3.254 
ATOM    322  CA  PRO A  62      20.832 -14.844   4.197 
ATOM    323  CD  PRO A  62      22.847 -13.617   3.787 
ATOM    324  CB  PRO A  62      20.985 -13.822   5.320 
ATOM    325  CG  PRO A  62      22.467 -13.428   5.263 
ATOM    326  C   PRO A  62      19.514 -14.718   3.499 
ATOM    327  O   PRO A  62      19.488 -14.279   2.350 
ATOM    328  N   CYS A  63      18.409 -15.091   4.176 
ATOM    329  CA  CYS A  63      17.107 -15.029   3.577 
ATOM    330  CB  CYS A  63      15.980 -15.525   4.508 
ATOM    331  SG  CYS A  63      16.264 -17.191   5.180 
ATOM    332  C   CYS A  63      16.811 -13.590   3.286 
ATOM    333  O   CYS A  63      16.979 -12.728   4.148 
ATOM    334  N   LYS A  64      16.363 -13.286   2.050 
ATOM    335  CA  LYS A  64      16.024 -11.933   1.733 
ATOM    336  CB  LYS A  64      15.958 -11.675   0.217 
ATOM    337  CG  LYS A  64      15.947 -10.196  -0.175 
ATOM    338  CD  LYS A  64      16.188  -9.974  -1.671 
ATOM    339  CE  LYS A  64      16.192  -8.501  -2.084 
ATOM    340  NZ  LYS A  64      16.367  -8.389  -3.549 
ATOM    341  C   LYS A  64      14.671 -11.685   2.334 
ATOM    342  O   LYS A  64      13.782 -12.531   2.250 
ATOM    343  N   ASP A  65      14.485 -10.514   2.975 
ATOM    344  CA  ASP A  65      13.252 -10.245   3.660 
ATOM    345  CB  ASP A  65      13.310  -8.967   4.522 
ATOM    346  CG  ASP A  65      13.625  -7.757   3.647 
ATOM    347  OD1 ASP A  65      14.224  -7.939   2.553 
ATOM    348  OD2 ASP A  65      13.278  -6.626   4.077 
ATOM    349  C   ASP A  65      12.107 -10.144   2.699 
ATOM    350  O   ASP A  65      11.037 -10.700   2.946 
ATOM    351  N   ILE A  66      12.280  -9.419   1.579 
ATOM    352  CA  ILE A  66      11.198  -9.300   0.645 
ATOM    353  CB  ILE A  66      10.432  -8.019   0.848 
ATOM    354  CG1 ILE A  66       9.083  -8.013   0.109 
ATOM    355  CG2 ILE A  66      11.366  -6.859   0.468 
ATOM    356  CD1 ILE A  66       9.205  -8.016  -1.410 
ATOM    357  C   ILE A  66      11.805  -9.311  -0.725 
ATOM    358  O   ILE A  66      12.863  -8.720  -0.940 
ATOM    359  N   ASN A  67      11.179 -10.019  -1.688 
ATOM    360  CA  ASN A  67      11.720 -10.015  -3.017 
ATOM    361  CB  ASN A  67      12.741 -11.139  -3.259 
ATOM    362  CG  ASN A  67      13.477 -10.847  -4.558 
ATOM    363  OD1 ASN A  67      14.272  -9.911  -4.638 
ATOM    364  ND2 ASN A  67      13.214 -11.676  -5.603 
ATOM    365  C   ASN A  67      10.584 -10.205  -3.973 
ATOM    366  O   ASN A  67       9.740 -11.082  -3.786 
ATOM    367  N   THR A  68      10.556  -9.392  -5.048 
ATOM    368  CA  THR A  68       9.471  -9.467  -5.982 
ATOM    369  CB  THR A  68       8.762  -8.158  -6.145 
ATOM    370  OG1 THR A  68       8.269  -7.721  -4.886 
ATOM    371  CG2 THR A  68       7.598  -8.348  -7.130 
ATOM    372  C   THR A  68       9.996  -9.879  -7.324 
ATOM    373  O   THR A  68      11.059  -9.439  -7.762 
ATOM    374  N   PHE A  69       9.236 -10.761  -8.006 
ATOM    375  CA  PHE A  69       9.601 -11.241  -9.309 
ATOM    376  CB  PHE A  69       9.527 -12.774  -9.435 
ATOM    377  CG  PHE A  69      10.543 -13.384  -8.526 
ATOM    378  CD1 PHE A  69      11.831 -13.609  -8.956 
ATOM    379  CD2 PHE A  69      10.207 -13.734  -7.237 
ATOM    380  CE1 PHE A  69      12.768 -14.171  -8.120 
ATOM    381  CE2 PHE A  69      11.140 -14.295  -6.395 
ATOM    382  CZ  PHE A  69      12.423 -14.515  -6.835 
ATOM    383  C   PHE A  69       8.608 -10.690 -10.287 
ATOM    384  O   PHE A  69       7.415 -10.605 -10.001 
ATOM    385  N   ILE A  70       9.099 -10.300 -11.480 
ATOM    386  CA  ILE A  70       8.279  -9.766 -12.530 
ATOM    387  CB  ILE A  70       8.894  -8.585 -13.228 
ATOM    388  CG1 ILE A  70       9.137  -7.438 -12.235 
ATOM    389  CG2 ILE A  70       7.982  -8.201 -14.407 
ATOM    390  CD1 ILE A  70      10.026  -6.325 -12.786 
ATOM    391  C   ILE A  70       8.146 -10.852 -13.550 
ATOM    392  O   ILE A  70       9.106 -11.572 -13.824 
ATOM    393  N   HIS A  71       6.934 -11.011 -14.122 
ATOM    394  CA  HIS A  71       6.704 -12.056 -15.078 
ATOM    395  ND1 HIS A  71       6.623 -14.322 -12.875 
ATOM    396  CG  HIS A  71       5.646 -13.442 -13.288 
ATOM    397  CB  HIS A  71       5.509 -12.942 -14.696 
ATOM    398  NE2 HIS A  71       5.416 -13.823 -11.074 
ATOM    399  CD2 HIS A  71       4.918 -13.148 -12.176 
ATOM    400  CE1 HIS A  71       6.439 -14.514 -11.544 
ATOM    401  C   HIS A  71       6.415 -11.410 -16.399 
ATOM    402  O   HIS A  71       6.310 -10.188 -16.486 
ATOM    403  N   GLY A  72       6.286 -12.218 -17.476 
ATOM    404  CA  GLY A  72       6.017 -11.656 -18.772 
ATOM    405  C   GLY A  72       7.295 -11.593 -19.560 
ATOM    406  O   GLY A  72       8.294 -12.209 -19.193 
ATOM    407  N   ASN A  73       7.269 -10.867 -20.702 
ATOM    408  CA  ASN A  73       8.405 -10.782 -21.584 
ATOM    409  CB  ASN A  73       8.034 -10.508 -23.057 
ATOM    410  CG  ASN A  73       7.346  -9.151 -23.163 
ATOM    411  OD1 ASN A  73       7.968  -8.146 -23.502 
ATOM    412  ND2 ASN A  73       6.017  -9.119 -22.872 
ATOM    413  C   ASN A  73       9.371  -9.723 -21.133 
ATOM    414  O   ASN A  73       8.994  -8.716 -20.538 
ATOM    415  N   LYS A  74      10.668  -9.952 -21.434 
ATOM    416  CA  LYS A  74      11.764  -9.101 -21.052 
ATOM    417  CB  LYS A  74      13.152  -9.709 -21.329 
ATOM    418  CG  LYS A  74      13.502 -10.903 -20.438 
ATOM    419  CD  LYS A  74      14.866 -11.514 -20.762 
ATOM    420  CE  LYS A  74      14.989 -11.999 -22.206 
ATOM    421  NZ  LYS A  74      16.380 -12.427 -22.480 
ATOM    422  C   LYS A  74      11.726  -7.769 -21.741 
ATOM    423  O   LYS A  74      12.108  -6.759 -21.152 
ATOM    424  N   ARG A  75      11.268  -7.726 -23.005 
ATOM    425  CA  ARG A  75      11.336  -6.518 -23.783 
ATOM    426  CB  ARG A  75      10.706  -6.680 -25.174 
ATOM    427  CG  ARG A  75      11.275  -7.856 -25.964 
ATOM    428  CD  ARG A  75      10.777  -7.928 -27.407 
ATOM    429  NE  ARG A  75       9.288  -7.909 -27.372 
ATOM    430  CZ  ARG A  75       8.587  -9.047 -27.093 
ATOM    431  NH1 ARG A  75       9.247 -10.192 -26.754 
ATOM    432  NH2 ARG A  75       7.223  -9.036 -27.147 
ATOM    433  C   ARG A  75      10.568  -5.434 -23.096 
ATOM    434  O   ARG A  75      11.000  -4.283 -23.058 
ATOM    435  N   SER A  76       9.396  -5.775 -22.533 
ATOM    436  CA  SER A  76       8.562  -4.791 -21.905 
ATOM    437  CB  SER A  76       7.236  -5.385 -21.396 
ATOM    438  OG  SER A  76       6.471  -5.878 -22.487 
ATOM    439  C   SER A  76       9.281  -4.196 -20.730 
ATOM    440  O   SER A  76       9.132  -3.009 -20.441 
ATOM    441  N   ILE A  77      10.063  -5.017 -20.003 
ATOM    442  CA  ILE A  77      10.777  -4.552 -18.848 
ATOM    443  CB  ILE A  77      11.426  -5.664 -18.076 
ATOM    444  CG1 ILE A  77      10.357  -6.647 -17.572 
ATOM    445  CG2 ILE A  77      12.260  -5.039 -16.946 
ATOM    446  CD1 ILE A  77      10.932  -7.947 -17.010 
ATOM    447  C   ILE A  77      11.850  -3.586 -19.254 
ATOM    448  O   ILE A  77      12.029  -2.547 -18.626 
ATOM    449  N   LYS A  78      12.600  -3.902 -20.324 
ATOM    450  CA  LYS A  78      13.670  -3.048 -20.763 
ATOM    451  CB  LYS A  78      14.457  -3.613 -21.957 
ATOM    452  CG  LYS A  78      15.314  -4.836 -21.619 
ATOM    453  CD  LYS A  78      15.896  -5.526 -22.854 
ATOM    454  CE  LYS A  78      16.828  -6.696 -22.531 
ATOM    455  NZ  LYS A  78      16.037  -7.912 -22.246 
ATOM    456  C   LYS A  78      13.105  -1.727 -21.186 
ATOM    457  O   LYS A  78      13.736  -0.686 -21.012 
ATOM    458  N   ALA A  79      11.881  -1.748 -21.741 
ATOM    459  CA  ALA A  79      11.200  -0.603 -22.284 
ATOM    460  CB  ALA A  79       9.821  -0.951 -22.871 
ATOM    461  C   ALA A  79      10.987   0.445 -21.231 
ATOM    462  O   ALA A  79      10.878   1.630 -21.545 
ATOM    463  N   ILE A  80      10.868   0.044 -19.956 
ATOM    464  CA  ILE A  80      10.626   1.016 -18.927 
ATOM    465  CB  ILE A  80      10.255   0.446 -17.581 
ATOM    466  CG1 ILE A  80      11.316  -0.473 -16.984 
ATOM    467  CG2 ILE A  80       8.892  -0.240 -17.747 
ATOM    468  CD1 ILE A  80      10.900  -1.026 -15.623 
ATOM    469  C   ILE A  80      11.745   2.022 -18.874 
ATOM    470  O   ILE A  80      11.546   3.160 -18.452 
ATOM    471  N   CYS A  81      12.966   1.624 -19.275 
ATOM    472  CA  CYS A  81      14.117   2.486 -19.280 
ATOM    473  CB  CYS A  81      15.428   1.734 -19.567 
ATOM    474  SG  CYS A  81      15.754   0.459 -18.312 
ATOM    475  C   CYS A  81      13.959   3.596 -20.289 
ATOM    476  O   CYS A  81      14.689   4.586 -20.237 
ATOM    477  N   GLU A  82      13.062   3.434 -21.284 
ATOM    478  CA  GLU A  82      12.862   4.454 -22.277 
ATOM    479  CB  GLU A  82      12.970   3.920 -23.715 
ATOM    480  CG  GLU A  82      11.961   2.809 -24.013 
ATOM    481  CD  GLU A  82      12.156   2.352 -25.452 
ATOM    482  OE1 GLU A  82      12.213   3.228 -26.356 
ATOM    483  OE2 GLU A  82      12.249   1.114 -25.666 
ATOM    484  C   GLU A  82      11.484   5.028 -22.107 
ATOM    485  O   GLU A  82      10.696   4.562 -21.287 
ATOM    486  N   ASN A  83      11.173   6.085 -22.884 
ATOM    487  CA  ASN A  83       9.911   6.767 -22.808 
ATOM    488  CB  ASN A  83       9.851   8.042 -23.664 
ATOM    489  CG  ASN A  83      10.676   9.103 -22.944 
ATOM    490  OD1 ASN A  83      10.664   9.185 -21.715 
ATOM    491  ND2 ASN A  83      11.416   9.938 -23.723 
ATOM    492  C   ASN A  83       8.817   5.839 -23.229 
ATOM    493  O   ASN A  83       7.665   6.001 -22.831 
ATOM    494  N   LYS A  84       9.156   4.826 -24.043 
ATOM    495  CA  LYS A  84       8.180   3.925 -24.580 
ATOM    496  CB  LYS A  84       8.857   2.817 -25.416 
ATOM    497  CG  LYS A  84       7.921   1.834 -26.122 
ATOM    498  CD  LYS A  84       7.153   0.911 -25.178 
ATOM    499  CE  LYS A  84       6.396  -0.197 -25.909 
ATOM    500  NZ  LYS A  84       7.357  -1.190 -26.441 
ATOM    501  C   LYS A  84       7.386   3.298 -23.466 
ATOM    502  O   LYS A  84       6.161   3.232 -23.563 
ATOM    503  N   ASN A  85       8.029   2.807 -22.383 
ATOM    504  CA  ASN A  85       7.206   2.217 -21.358 
ATOM    505  CB  ASN A  85       7.343   0.680 -21.318 
ATOM    506  CG  ASN A  85       6.232   0.074 -20.468 
ATOM    507  OD1 ASN A  85       5.067   0.455 -20.576 
ATOM    508  ND2 ASN A  85       6.604  -0.897 -19.592 
ATOM    509  C   ASN A  85       7.600   2.737 -20.000 
ATOM    510  O   ASN A  85       7.516   2.004 -19.015 
ATOM    511  N   GLY A  86       7.987   4.025 -19.869 
ATOM    512  CA  GLY A  86       8.358   4.440 -18.541 
ATOM    513  C   GLY A  86       8.406   5.935 -18.432 
ATOM    514  O   GLY A  86       8.529   6.651 -19.426 
ATOM    515  N   ASN A  87       8.313   6.432 -17.176 
ATOM    516  CA  ASN A  87       8.388   7.834 -16.866 
ATOM    517  CB  ASN A  87       7.070   8.434 -16.338 
ATOM    518  CG  ASN A  87       6.033   8.383 -17.450 
ATOM    519  OD1 ASN A  87       5.564   7.312 -17.828 
ATOM    520  ND2 ASN A  87       5.650   9.574 -17.983 
ATOM    521  C   ASN A  87       9.381   7.966 -15.753 
ATOM    522  O   ASN A  87       9.660   7.005 -15.039 
ATOM    523  N   PRO A  88       9.943   9.130 -15.590 
ATOM    524  CA  PRO A  88      10.890   9.367 -14.542 
ATOM    525  CD  PRO A  88       9.915  10.189 -16.582 
ATOM    526  CB  PRO A  88      11.522  10.727 -14.851 
ATOM    527  CG  PRO A  88      10.555  11.384 -15.857 
ATOM    528  C   PRO A  88      10.168   9.304 -13.236 
ATOM    529  O   PRO A  88       9.050   9.812 -13.144 
ATOM    530  N   HIS A  89      10.804   8.706 -12.212 
ATOM    531  CA  HIS A  89      10.210   8.527 -10.923 
ATOM    532  ND1 HIS A  89       7.895   6.729  -9.424 
ATOM    533  CG  HIS A  89       9.268   6.743  -9.344 
ATOM    534  CB  HIS A  89      10.169   7.046 -10.506 
ATOM    535  NE2 HIS A  89       8.415   6.182  -7.333 
ATOM    536  CD2 HIS A  89       9.569   6.408  -8.061 
ATOM    537  CE1 HIS A  89       7.434   6.387  -8.195 
ATOM    538  C   HIS A  89      11.094   9.291 -10.006 
ATOM    539  O   HIS A  89      12.249   9.524 -10.348 
ATOM    540  N   ARG A  90      10.614   9.570  -8.777 
ATOM    541  CA  ARG A  90      11.134  10.633  -7.973 
ATOM    542  CB  ARG A  90      10.638  10.532  -6.524 
ATOM    543  CG  ARG A  90       9.118  10.621  -6.401 
ATOM    544  CD  ARG A  90       8.581  12.052  -6.436 
ATOM    545  NE  ARG A  90       7.099  11.972  -6.308 
ATOM    546  CZ  ARG A  90       6.398  13.027  -5.801 
ATOM    547  NH1 ARG A  90       7.050  14.164  -5.418 
ATOM    548  NH2 ARG A  90       5.043  12.938  -5.660 
ATOM    549  C   ARG A  90      12.627  10.723  -7.915 
ATOM    550  O   ARG A  90      13.186  11.625  -8.535 
ATOM    551  N   GLU A  91      13.353   9.801  -7.262 
ATOM    552  CA  GLU A  91      14.755  10.115  -7.224 
ATOM    553  CB  GLU A  91      15.367  10.061  -5.812 
ATOM    554  CG  GLU A  91      14.958  11.232  -4.914 
ATOM    555  CD  GLU A  91      13.537  11.000  -4.427 
ATOM    556  OE1 GLU A  91      13.280   9.918  -3.836 
ATOM    557  OE2 GLU A  91      12.688  11.907  -4.644 
ATOM    558  C   GLU A  91      15.504   9.143  -8.074 
ATOM    559  O   GLU A  91      15.859   8.056  -7.623 
ATOM    560  N   ASN A  92      15.780   9.542  -9.330 
ATOM    561  CA  ASN A  92      16.570   8.776 -10.253 
ATOM    562  CB  ASN A  92      18.015   8.583  -9.762 
ATOM    563  CG  ASN A  92      18.669   9.953  -9.678 
ATOM    564  OD1 ASN A  92      18.547  10.766 -10.593 
ATOM    565  ND2 ASN A  92      19.371  10.227  -8.547 
ATOM    566  C   ASN A  92      15.991   7.412 -10.460 
ATOM    567  O   ASN A  92      16.733   6.456 -10.678 
ATOM    568  N   LEU A  93      14.653   7.283 -10.421 
ATOM    569  CA  LEU A  93      14.046   5.998 -10.644 
ATOM    570  CB  LEU A  93      13.196   5.499  -9.462 
ATOM    571  CG  LEU A  93      14.013   5.127  -8.208 
ATOM    572  CD1 LEU A  93      13.097   4.644  -7.072 
ATOM    573  CD2 LEU A  93      15.107   4.099  -8.543 
ATOM    574  C   LEU A  93      13.141   6.137 -11.825 
ATOM    575  O   LEU A  93      12.979   7.226 -12.373 
ATOM    576  N   ARG A  94      12.563   5.007 -12.286 
ATOM    577  CA  ARG A  94      11.651   5.047 -13.395 
ATOM    578  CB  ARG A  94      12.264   4.533 -14.706 
ATOM    579  CG  ARG A  94      13.421   5.410 -15.185 
ATOM    580  CD  ARG A  94      13.981   5.008 -16.550 
ATOM    581  NE  ARG A  94      12.929   5.315 -17.557 
ATOM    582  CZ  ARG A  94      12.803   6.585 -18.040 
ATOM    583  NH1 ARG A  94      13.625   7.577 -17.590 
ATOM    584  NH2 ARG A  94      11.843   6.868 -18.966 
ATOM    585  C   ARG A  94      10.481   4.169 -13.054 
ATOM    586  O   ARG A  94      10.637   3.137 -12.403 
ATOM    587  N   ILE A  95       9.268   4.577 -13.488 
ATOM    588  CA  ILE A  95       8.059   3.839 -13.228 
ATOM    589  CB  ILE A  95       7.025   4.653 -12.501 
ATOM    590  CG1 ILE A  95       5.820   3.791 -12.084 
ATOM    591  CG2 ILE A  95       6.656   5.846 -13.397 
ATOM    592  CD1 ILE A  95       6.118   2.807 -10.956 
ATOM    593  C   ILE A  95       7.471   3.433 -14.552 
ATOM    594  O   ILE A  95       7.417   4.230 -15.487 
ATOM    595  N   SER A  96       7.017   2.167 -14.668 
ATOM    596  CA  SER A  96       6.520   1.669 -15.924 
ATOM    597  CB  SER A  96       6.521   0.132 -16.021 
ATOM    598  OG  SER A  96       5.638  -0.423 -15.057 
ATOM    599  C   SER A  96       5.122   2.137 -16.200 
ATOM    600  O   SER A  96       4.324   2.355 -15.289 
ATOM    601  N   LYS A  97       4.824   2.366 -17.497 
ATOM    602  CA  LYS A  97       3.513   2.735 -17.955 
ATOM    603  CB  LYS A  97       3.499   3.283 -19.390 
ATOM    604  CG  LYS A  97       4.096   4.687 -19.504 
ATOM    605  CD  LYS A  97       4.273   5.153 -20.949 
ATOM    606  CE  LYS A  97       4.718   6.611 -21.063 
ATOM    607  NZ  LYS A  97       6.152   6.728 -20.709 
ATOM    608  C   LYS A  97       2.610   1.543 -17.924 
ATOM    609  O   LYS A  97       1.429   1.655 -17.600 
ATOM    610  N   SER A  98       3.157   0.372 -18.304 
ATOM    611  CA  SER A  98       2.430  -0.864 -18.402 
ATOM    612  CB  SER A  98       3.113  -1.826 -19.387 
ATOM    613  OG  SER A  98       2.438  -3.069 -19.433 
ATOM    614  C   SER A  98       2.391  -1.529 -17.062 
ATOM    615  O   SER A  98       3.191  -1.233 -16.178 
ATOM    616  N   SER A  99       1.438  -2.468 -16.892 
ATOM    617  CA  SER A  99       1.316  -3.181 -15.654 
ATOM    618  CB  SER A  99      -0.138  -3.329 -15.182 
ATOM    619  OG  SER A  99      -0.171  -4.036 -13.953 
ATOM    620  C   SER A  99       1.866  -4.551 -15.901 
ATOM    621  O   SER A  99       1.756  -5.075 -17.006 
ATOM    622  N   PHE A 100       2.499  -5.160 -14.875 
ATOM    623  CA  PHE A 100       3.096  -6.452 -15.063 
ATOM    624  CB  PHE A 100       4.625  -6.462 -14.858 
ATOM    625  CG  PHE A 100       5.327  -5.637 -15.887 
ATOM    626  CD1 PHE A 100       5.439  -4.271 -15.743 
ATOM    627  CD2 PHE A 100       5.897  -6.234 -16.988 
ATOM    628  CE1 PHE A 100       6.097  -3.516 -16.687 
ATOM    629  CE2 PHE A 100       6.556  -5.484 -17.934 
ATOM    630  CZ  PHE A 100       6.657  -4.121 -17.787 
ATOM    631  C   PHE A 100       2.572  -7.384 -14.016 
ATOM    632  O   PHE A 100       2.195  -6.966 -12.922 
ATOM    633  N   GLN A 101       2.513  -8.691 -14.344 
ATOM    634  CA  GLN A 101       2.171  -9.658 -13.345 
ATOM    635  CB  GLN A 101       1.839 -11.052 -13.904 
ATOM    636  CG  GLN A 101       0.489 -11.131 -14.617 
ATOM    637  CD  GLN A 101      -0.593 -11.194 -13.547 
ATOM    638  OE1 GLN A 101      -0.366 -11.697 -12.449 
ATOM    639  NE2 GLN A 101      -1.804 -10.667 -13.873 
ATOM    640  C   GLN A 101       3.394  -9.793 -12.496 
ATOM    641  O   GLN A 101       4.508  -9.873 -13.015 
ATOM    642  N   VAL A 102       3.218  -9.802 -11.161 
ATOM    643  CA  VAL A 102       4.354  -9.886 -10.293 
ATOM    644  CB  VAL A 102       4.759  -8.562  -9.714 
ATOM    645  CG1 VAL A 102       5.195  -7.637 -10.861 
ATOM    646  CG2 VAL A 102       3.584  -8.007  -8.887 
ATOM    647  C   VAL A 102       4.011 -10.774  -9.139 
ATOM    648  O   VAL A 102       2.841 -11.025  -8.854 
ATOM    649  N   THR A 103       5.050 -11.314  -8.467 
ATOM    650  CA  THR A 103       4.829 -12.120  -7.304 
ATOM    651  CB  THR A 103       5.112 -13.577  -7.530 
ATOM    652  OG1 THR A 103       4.295 -14.080  -8.577 
ATOM    653  CG2 THR A 103       4.826 -14.343  -6.226 
ATOM    654  C   THR A 103       5.781 -11.637  -6.255 
ATOM    655  O   THR A 103       6.988 -11.574  -6.489 
ATOM    656  N   THR A 104       5.262 -11.297  -5.057 
ATOM    657  CA  THR A 104       6.109 -10.812  -4.005 
ATOM    658  CB  THR A 104       5.546  -9.614  -3.295 
ATOM    659  OG1 THR A 104       5.356  -8.546  -4.210 
ATOM    660  CG2 THR A 104       6.514  -9.193  -2.176 
ATOM    661  C   THR A 104       6.242 -11.896  -2.986 
ATOM    662  O   THR A 104       5.251 -12.502  -2.581 
ATOM    663  N   CYS A 105       7.490 -12.172  -2.555 
ATOM    664  CA  CYS A 105       7.738 -13.200  -1.586 
ATOM    665  CB  CYS A 105       8.849 -14.165  -2.029 
ATOM    666  SG  CYS A 105       8.448 -14.908  -3.639 
ATOM    667  C   CYS A 105       8.189 -12.511  -0.339 
ATOM    668  O   CYS A 105       9.178 -11.779  -0.349 
ATOM    669  N   LYS A 106       7.459 -12.730   0.774 
ATOM    670  CA  LYS A 106       7.781 -12.086   2.014 
ATOM    671  CB  LYS A 106       6.585 -11.338   2.628 
ATOM    672  CG  LYS A 106       6.127 -10.139   1.793 
ATOM    673  CD  LYS A 106       4.735  -9.634   2.178 
ATOM    674  CE  LYS A 106       4.309  -8.374   1.425 
ATOM    675  NZ  LYS A 106       5.014  -7.194   1.974 
ATOM    676  C   LYS A 106       8.204 -13.134   2.988 
ATOM    677  O   LYS A 106       7.514 -14.131   3.203 
ATOM    678  N   LEU A 107       9.370 -12.908   3.618 
ATOM    679  CA  LEU A 107       9.910 -13.866   4.533 
ATOM    680  CB  LEU A 107      11.381 -13.570   4.883 
ATOM    681  CG  LEU A 107      12.026 -14.570   5.857 
ATOM    682  CD1 LEU A 107      12.138 -15.973   5.238 
ATOM    683  CD2 LEU A 107      13.375 -14.044   6.370 
ATOM    684  C   LEU A 107       9.105 -13.824   5.787 
ATOM    685  O   LEU A 107       8.661 -12.764   6.225 
ATOM    686  N   HIS A 108       8.855 -15.005   6.380 
ATOM    687  CA  HIS A 108       8.191 -15.020   7.648 
ATOM    688  ND1 HIS A 108       6.503 -17.160   5.722 
ATOM    689  CG  HIS A 108       6.507 -16.861   7.063 
ATOM    690  CB  HIS A 108       6.725 -15.489   7.618 
ATOM    691  NE2 HIS A 108       6.076 -19.059   6.793 
ATOM    692  CD2 HIS A 108       6.247 -18.033   7.703 
ATOM    693  CE1 HIS A 108       6.239 -18.488   5.615 
ATOM    694  C   HIS A 108       8.993 -15.906   8.534 
ATOM    695  O   HIS A 108       9.644 -16.843   8.076 
ATOM    696  N   GLY A 109       8.958 -15.620   9.846 
ATOM    697  CA  GLY A 109       9.793 -16.334  10.759 
ATOM    698  C   GLY A 109      10.861 -15.362  11.144 
ATOM    699  O   GLY A 109      11.206 -14.465  10.376 
ATOM    700  N   GLY A 110      11.378 -15.513  12.376 
ATOM    701  CA  GLY A 110      12.344 -14.642  12.983 
ATOM    702  C   GLY A 110      13.717 -14.700  12.379 
ATOM    703  O   GLY A 110      14.419 -13.689  12.376 
ATOM    704  N   SER A 111      14.166 -15.876  11.892 
ATOM    705  CA  SER A 111      15.555 -15.993  11.521 
ATOM    706  CB  SER A 111      16.129 -17.404  11.740 
ATOM    707  OG  SER A 111      17.494 -17.439  11.353 
ATOM    708  C   SER A 111      15.827 -15.629  10.092 
ATOM    709  O   SER A 111      15.060 -15.888   9.167 
ATOM    710  N   PRO A 112      16.953 -14.967   9.967 
ATOM    711  CA  PRO A 112      17.492 -14.571   8.686 
ATOM    712  CD  PRO A 112      17.334 -14.031  11.015 
ATOM    713  CB  PRO A 112      18.504 -13.462   8.973 
ATOM    714  CG  PRO A 112      18.025 -12.860  10.301 
ATOM    715  C   PRO A 112      18.112 -15.709   7.930 
ATOM    716  O   PRO A 112      18.498 -15.507   6.778 
ATOM    717  N   TRP A 113      18.254 -16.900   8.543 
ATOM    718  CA  TRP A 113      18.952 -17.947   7.848 
ATOM    719  CB  TRP A 113      20.140 -18.493   8.653 
ATOM    720  CG  TRP A 113      21.239 -17.473   8.801 
ATOM    721  CD2 TRP A 113      22.171 -17.157   7.757 
ATOM    722  CD1 TRP A 113      21.549 -16.668   9.857 
ATOM    723  NE1 TRP A 113      22.625 -15.874   9.541 
ATOM    724  CE2 TRP A 113      23.017 -16.164   8.250 
ATOM    725  CE3 TRP A 113      22.310 -17.654   6.495 
ATOM    726  CZ2 TRP A 113      24.022 -15.652   7.480 
ATOM    727  CZ3 TRP A 113      23.322 -17.137   5.721 
ATOM    728  CH2 TRP A 113      24.162 -16.156   6.206 
ATOM    729  C   TRP A 113      18.019 -19.078   7.526 
ATOM    730  O   TRP A 113      16.980 -19.259   8.157 
ATOM    731  N   PRO A 114      18.387 -19.844   6.525 
ATOM    732  CA  PRO A 114      17.605 -20.941   6.018 
ATOM    733  CD  PRO A 114      19.726 -19.807   5.959 
ATOM    734  CB  PRO A 114      18.412 -21.510   4.849 
ATOM    735  CG  PRO A 114      19.865 -21.131   5.190 
ATOM    736  C   PRO A 114      17.349 -21.963   7.077 
ATOM    737  O   PRO A 114      18.132 -22.055   8.021 
ATOM    738  N   PRO A 115      16.287 -22.717   6.949 
ATOM    739  CA  PRO A 115      15.417 -22.592   5.810 
ATOM    740  CD  PRO A 115      16.308 -24.080   7.460 
ATOM    741  CB  PRO A 115      14.554 -23.850   5.796 
ATOM    742  CG  PRO A 115      15.436 -24.898   6.494 
ATOM    743  C   PRO A 115      14.624 -21.326   5.826 
ATOM    744  O   PRO A 115      14.324 -20.822   6.907 
ATOM    745  N   CYS A 116      14.262 -20.805   4.637 
ATOM    746  CA  CYS A 116      13.552 -19.559   4.576 
ATOM    747  CB  CYS A 116      14.136 -18.609   3.509 
ATOM    748  SG  CYS A 116      15.947 -18.432   3.606 
ATOM    749  C   CYS A 116      12.141 -19.851   4.153 
ATOM    750  O   CYS A 116      11.913 -20.416   3.083 
ATOM    751  N   GLN A 117      11.145 -19.461   4.980 
ATOM    752  CA  GLN A 117       9.776 -19.689   4.605 
ATOM    753  CB  GLN A 117       8.829 -20.057   5.761 
ATOM    754  CG  GLN A 117       9.262 -21.272   6.578 
ATOM    755  CD  GLN A 117       9.944 -20.724   7.818 
ATOM    756  OE1 GLN A 117      10.525 -19.641   7.791 
ATOM    757  NE2 GLN A 117       9.847 -21.480   8.943 
ATOM    758  C   GLN A 117       9.264 -18.399   4.045 
ATOM    759  O   GLN A 117       9.593 -17.322   4.542 
ATOM    760  N   TYR A 118       8.444 -18.476   2.979 
ATOM    761  CA  TYR A 118       7.961 -17.279   2.352 
ATOM    762  CB  TYR A 118       8.554 -17.047   0.952 
ATOM    763  CG  TYR A 118      10.003 -16.728   1.079 
ATOM    764  CD1 TYR A 118      10.406 -15.445   1.371 
ATOM    765  CD2 TYR A 118      10.958 -17.702   0.895 
ATOM    766  CE1 TYR A 118      11.740 -15.138   1.486 
ATOM    767  CE2 TYR A 118      12.294 -17.401   1.008 
ATOM    768  CZ  TYR A 118      12.686 -16.117   1.304 
ATOM    769  OH  TYR A 118      14.057 -15.806   1.420 
ATOM    770  C   TYR A 118       6.480 -17.356   2.150 
ATOM    771  O   TYR A 118       5.907 -18.436   2.018 
ATOM    772  N   ARG A 119       5.827 -16.174   2.139 
ATOM    773  CA  ARG A 119       4.427 -16.059   1.843 
ATOM    774  CB  ARG A 119       3.652 -15.202   2.858 
ATOM    775  CG  ARG A 119       3.673 -15.788   4.269 
ATOM    776  CD  ARG A 119       2.594 -16.840   4.518 
ATOM    777  NE  ARG A 119       2.885 -17.449   5.844 
ATOM    778  CZ  ARG A 119       1.863 -17.879   6.638 
ATOM    779  NH1 ARG A 119       0.571 -17.731   6.223 
ATOM    780  NH2 ARG A 119       2.135 -18.448   7.848 
ATOM    781  C   ARG A 119       4.365 -15.344   0.526 
ATOM    782  O   ARG A 119       5.061 -14.349   0.325 
ATOM    783  N   ALA A 120       3.524 -15.828  -0.411 
ATOM    784  CA  ALA A 120       3.516 -15.241  -1.722 
ATOM    785  CB  ALA A 120       3.540 -16.279  -2.857 
ATOM    786  C   ALA A 120       2.290 -14.411  -1.918 
ATOM    787  O   ALA A 120       1.191 -14.774  -1.498 
ATOM    788  N   THR A 121       2.473 -13.235  -2.553 
ATOM    789  CA  THR A 121       1.362 -12.387  -2.858 
ATOM    790  CB  THR A 121       1.414 -11.077  -2.132 
ATOM    791  OG1 THR A 121       1.493 -11.279  -0.729 
ATOM    792  CG2 THR A 121       0.136 -10.304  -2.467 
ATOM    793  C   THR A 121       1.454 -12.058  -4.319 
ATOM    794  O   THR A 121       2.368 -11.355  -4.746 
ATOM    795  N   ALA A 122       0.503 -12.561  -5.131 
ATOM    796  CA  ALA A 122       0.506 -12.258  -6.535 
ATOM    797  CB  ALA A 122      -0.363 -13.214  -7.372 
ATOM    798  C   ALA A 122      -0.051 -10.879  -6.695 
ATOM    799  O   ALA A 122      -0.797 -10.403  -5.841 
ATOM    800  N   GLY A 123       0.311 -10.190  -7.800 
ATOM    801  CA  GLY A 123      -0.202  -8.866  -8.009 
ATOM    802  C   GLY A 123      -0.066  -8.514  -9.455 
ATOM    803  O   GLY A 123       0.601  -9.210 -10.221 
ATOM    804  N   PHE A 124      -0.738  -7.418  -9.864 
ATOM    805  CA  PHE A 124      -0.677  -6.940 -11.215 
ATOM    806  CB  PHE A 124      -1.952  -7.333 -11.988 
ATOM    807  CG  PHE A 124      -1.880  -6.953 -13.427 
ATOM    808  CD1 PHE A 124      -1.110  -7.677 -14.309 
ATOM    809  CD2 PHE A 124      -2.620  -5.893 -13.902 
ATOM    810  CE1 PHE A 124      -1.058  -7.330 -15.640 
ATOM    811  CE2 PHE A 124      -2.573  -5.544 -15.231 
ATOM    812  CZ  PHE A 124      -1.789  -6.263 -16.103 
ATOM    813  C   PHE A 124      -0.614  -5.444 -11.112 
ATOM    814  O   PHE A 124      -1.586  -4.807 -10.707 
ATOM    815  N   ARG A 125       0.538  -4.838 -11.470 
ATOM    816  CA  ARG A 125       0.653  -3.408 -11.368 
ATOM    817  CB  ARG A 125       0.731  -2.905  -9.919 
ATOM    818  CG  ARG A 125       1.922  -3.477  -9.148 
ATOM    819  CD  ARG A 125       2.201  -2.737  -7.841 
ATOM    820  NE  ARG A 125       2.654  -1.368  -8.212 
ATOM    821  CZ  ARG A 125       2.539  -0.343  -7.320 
ATOM    822  NH1 ARG A 125       2.021  -0.575  -6.078 
ATOM    823  NH2 ARG A 125       2.940   0.912  -7.672 
ATOM    824  C   ARG A 125       1.930  -2.974 -12.029 
ATOM    825  O   ARG A 125       2.704  -3.796 -12.517 
ATOM    826  N   ASN A 126       2.164  -1.643 -12.058 
ATOM    827  CA  ASN A 126       3.348  -1.060 -12.631 
ATOM    828  CB  ASN A 126       3.319   0.475 -12.733 
ATOM    829  CG  ASN A 126       2.288   0.920 -13.750 
ATOM    830  OD1 ASN A 126       1.798   0.128 -14.551 
ATOM    831  ND2 ASN A 126       1.954   2.238 -13.724 
ATOM    832  C   ASN A 126       4.475  -1.326 -11.687 
ATOM    833  O   ASN A 126       4.252  -1.649 -10.522 
ATOM    834  N   VAL A 127       5.728  -1.187 -12.170 
ATOM    835  CA  VAL A 127       6.853  -1.442 -11.318 
ATOM    836  CB  VAL A 127       7.620  -2.670 -11.710 
ATOM    837  CG1 VAL A 127       6.692  -3.888 -11.560 
ATOM    838  CG2 VAL A 127       8.164  -2.479 -13.137 
ATOM    839  C   VAL A 127       7.801  -0.286 -11.389 
ATOM    840  O   VAL A 127       7.791   0.482 -12.349 
ATOM    841  N   VAL A 128       8.640  -0.129 -10.338 
ATOM    842  CA  VAL A 128       9.608   0.932 -10.290 
ATOM    843  CB  VAL A 128       9.558   1.739  -9.024 
ATOM    844  CG1 VAL A 128      10.684   2.788  -9.058 
ATOM    845  CG2 VAL A 128       8.156   2.343  -8.876 
ATOM    846  C   VAL A 128      10.968   0.306 -10.332 
ATOM    847  O   VAL A 128      11.242  -0.659  -9.620 
ATOM    848  N   VAL A 129      11.864   0.853 -11.180 
ATOM    849  CA  VAL A 129      13.192   0.316 -11.293 
ATOM    850  CB  VAL A 129      13.377  -0.597 -12.470 
ATOM    851  CG1 VAL A 129      12.475  -1.829 -12.285 
ATOM    852  CG2 VAL A 129      13.103   0.196 -13.761 
ATOM    853  C   VAL A 129      14.143   1.454 -11.487 
ATOM    854  O   VAL A 129      13.740   2.610 -11.599 
ATOM    855  N   ALA A 130      15.453   1.141 -11.469 
ATOM    856  CA  ALA A 130      16.471   2.102 -11.776 
ATOM    857  CB  ALA A 130      17.570   2.201 -10.704 
ATOM    858  C   ALA A 130      17.107   1.586 -13.029 
ATOM    859  O   ALA A 130      17.251   0.376 -13.195 
ATOM    860  N   CYS A 131      17.489   2.483 -13.964 
ATOM    861  CA  CYS A 131      18.044   1.992 -15.195 
ATOM    862  CB  CYS A 131      17.222   2.356 -16.450 
ATOM    863  SG  CYS A 131      15.649   1.450 -16.538 
ATOM    864  C   CYS A 131      19.424   2.528 -15.408 
ATOM    865  O   CYS A 131      19.772   3.615 -14.946 
ATOM    866  N   GLU A 132      20.255   1.724 -16.108 
ATOM    867  CA  GLU A 132      21.592   2.093 -16.475 
ATOM    868  CB  GLU A 132      22.653   1.496 -15.531 
ATOM    869  CG  GLU A 132      24.095   1.876 -15.875 
ATOM    870  CD  GLU A 132      25.017   1.153 -14.901 
ATOM    871  OE1 GLU A 132      24.867  -0.090 -14.759 
ATOM    872  OE2 GLU A 132      25.883   1.833 -14.288 
ATOM    873  C   GLU A 132      21.835   1.497 -17.828 
ATOM    874  O   GLU A 132      21.581   0.315 -18.054 
ATOM    875  N   ASN A 133      22.341   2.307 -18.771 
ATOM    876  CA  ASN A 133      22.633   1.807 -20.081 
ATOM    877  CB  ASN A 133      23.666   0.669 -20.045 
ATOM    878  CG  ASN A 133      24.142   0.395 -21.460 
ATOM    879  OD1 ASN A 133      23.716   1.047 -22.412 
ATOM    880  ND2 ASN A 133      25.042  -0.612 -21.602 
ATOM    881  C   ASN A 133      21.369   1.284 -20.700 
ATOM    882  O   ASN A 133      21.405   0.415 -21.569 
ATOM    883  N   GLY A 134      20.206   1.809 -20.274 
ATOM    884  CA  GLY A 134      18.973   1.431 -20.908 
ATOM    885  C   GLY A 134      18.488   0.100 -20.407 
ATOM    886  O   GLY A 134      17.601  -0.497 -21.016 
ATOM    887  N   LEU A 135      19.052  -0.410 -19.291 
ATOM    888  CA  LEU A 135      18.626  -1.689 -18.777 
ATOM    889  CB  LEU A 135      19.722  -2.763 -18.865 
ATOM    890  CG  LEU A 135      20.118  -3.122 -20.306 
ATOM    891  CD1 LEU A 135      21.217  -4.195 -20.327 
ATOM    892  CD2 LEU A 135      18.890  -3.538 -21.130 
ATOM    893  C   LEU A 135      18.301  -1.547 -17.317 
ATOM    894  O   LEU A 135      18.890  -0.715 -16.629 
ATOM    895  N   PRO A 136      17.352  -2.313 -16.825 
ATOM    896  CA  PRO A 136      17.021  -2.252 -15.420 
ATOM    897  CD  PRO A 136      16.196  -2.669 -17.633 
ATOM    898  CB  PRO A 136      15.657  -2.921 -15.271 
ATOM    899  CG  PRO A 136      15.011  -2.730 -16.653 
ATOM    900  C   PRO A 136      18.077  -2.865 -14.544 
ATOM    901  O   PRO A 136      18.366  -4.050 -14.698 
ATOM    902  N   VAL A 137      18.700  -2.052 -13.670 
ATOM    903  CA  VAL A 137      19.685  -2.428 -12.695 
ATOM    904  CB  VAL A 137      20.708  -1.352 -12.497 
ATOM    905  CG1 VAL A 137      21.444  -1.158 -13.835 
ATOM    906  CG2 VAL A 137      20.006  -0.082 -11.995 
ATOM    907  C   VAL A 137      19.111  -2.788 -11.354 
ATOM    908  O   VAL A 137      19.737  -3.522 -10.593 
ATOM    909  N   HIS A 138      17.948  -2.222 -10.978 
ATOM    910  CA  HIS A 138      17.482  -2.425  -9.634 
ATOM    911  ND1 HIS A 138      17.868  -2.477  -6.392 
ATOM    912  CG  HIS A 138      17.517  -1.474  -7.267 
ATOM    913  CB  HIS A 138      18.027  -1.352  -8.671 
ATOM    914  NE2 HIS A 138      16.458  -1.147  -5.302 
ATOM    915  CD2 HIS A 138      16.654  -0.671  -6.586 
ATOM    916  CE1 HIS A 138      17.208  -2.233  -5.232 
ATOM    917  C   HIS A 138      15.989  -2.347  -9.596 
ATOM    918  O   HIS A 138      15.368  -1.672 -10.416 
ATOM    919  N   LEU A 139      15.380  -3.059  -8.624 
ATOM    920  CA  LEU A 139      13.959  -3.022  -8.464 
ATOM    921  CB  LEU A 139      13.328  -4.424  -8.387 
ATOM    922  CG  LEU A 139      11.796  -4.427  -8.219 
ATOM    923  CD1 LEU A 139      11.097  -3.859  -9.466 
ATOM    924  CD2 LEU A 139      11.275  -5.821  -7.830 
ATOM    925  C   LEU A 139      13.692  -2.338  -7.155 
ATOM    926  O   LEU A 139      14.328  -2.642  -6.146 
ATOM    927  N   ASP A 140      12.744  -1.377  -7.146 
ATOM    928  CA  ASP A 140      12.392  -0.683  -5.938 
ATOM    929  CB  ASP A 140      11.787   0.709  -6.222 
ATOM    930  CG  ASP A 140      11.444   1.439  -4.927 
ATOM    931  OD1 ASP A 140      10.721   0.858  -4.076 
ATOM    932  OD2 ASP A 140      11.902   2.602  -4.774 
ATOM    933  C   ASP A 140      11.357  -1.523  -5.257 
ATOM    934  O   ASP A 140      10.230  -1.654  -5.728 
ATOM    935  N   GLN A 141      11.749  -2.130  -4.123 
ATOM    936  CA  GLN A 141      10.948  -3.011  -3.316 
ATOM    937  CB  GLN A 141      11.779  -3.783  -2.278 
ATOM    938  CG  GLN A 141      12.762  -4.776  -2.905 
ATOM    939  CD  GLN A 141      11.952  -5.908  -3.523 
ATOM    940  OE1 GLN A 141      12.497  -6.786  -4.190 
ATOM    941  NE2 GLN A 141      10.610  -5.884  -3.303 
ATOM    942  C   GLN A 141       9.851  -2.293  -2.576 
ATOM    943  O   GLN A 141       8.819  -2.893  -2.282 
ATOM    944  N   SER A 142      10.034  -0.997  -2.253 
ATOM    945  CA  SER A 142       9.150  -0.301  -1.351 
ATOM    946  CB  SER A 142       9.491   1.193  -1.188 
ATOM    947  OG  SER A 142       9.124   1.919  -2.352 
ATOM    948  C   SER A 142       7.710  -0.375  -1.771 
ATOM    949  O   SER A 142       6.824  -0.464  -0.923 
ATOM    950  N   ILE A 143       7.420  -0.350  -3.080 
ATOM    951  CA  ILE A 143       6.051  -0.356  -3.517 
ATOM    952  CB  ILE A 143       5.929  -0.210  -5.009 
ATOM    953  CG1 ILE A 143       6.581  -1.395  -5.742 
ATOM    954  CG2 ILE A 143       6.534   1.151  -5.388 
ATOM    955  CD1 ILE A 143       6.281  -1.418  -7.241 
ATOM    956  C   ILE A 143       5.389  -1.633  -3.085 
ATOM    957  O   ILE A 143       4.203  -1.660  -2.760 
ATOM    958  N   PHE A 144       6.139  -2.743  -3.129 
ATOM    959  CA  PHE A 144       5.663  -4.054  -2.785 
ATOM    960  CB  PHE A 144       6.569  -5.164  -3.332 
ATOM    961  CG  PHE A 144       6.507  -4.997  -4.812 
ATOM    962  CD1 PHE A 144       5.397  -5.403  -5.519 
ATOM    963  CD2 PHE A 144       7.560  -4.429  -5.496 
ATOM    964  CE1 PHE A 144       5.340  -5.244  -6.884 
ATOM    965  CE2 PHE A 144       7.507  -4.271  -6.860 
ATOM    966  CZ  PHE A 144       6.396  -4.677  -7.557 
ATOM    967  C   PHE A 144       5.482  -4.230  -1.309 
ATOM    968  O   PHE A 144       4.699  -5.077  -0.876 
ATOM    969  N   ARG A 145       6.264  -3.500  -0.495 
ATOM    970  CA  ARG A 145       6.177  -3.640   0.929 
ATOM    971  CB  ARG A 145       7.187  -2.736   1.646 
ATOM    972  CG  ARG A 145       8.616  -2.950   1.149 
ATOM    973  CD  ARG A 145       9.671  -2.223   1.979 
ATOM    974  NE  ARG A 145       9.994  -3.112   3.127 
ATOM    975  CZ  ARG A 145      10.901  -4.116   2.955 
ATOM    976  NH1 ARG A 145      11.537  -4.250   1.755 
ATOM    977  NH2 ARG A 145      11.162  -4.987   3.973 
ATOM    978  C   ARG A 145       4.810  -3.223   1.343 
ATOM    979  O   ARG A 145       4.160  -3.893   2.145 
ATOM    980  N   ARG A 146       4.339  -2.101   0.769 
ATOM    981  CA  ARG A 146       3.061  -1.554   1.109 
ATOM    982  CB  ARG A 146       2.944  -0.061   0.750 
ATOM    983  CG  ARG A 146       4.017   0.799   1.422 
ATOM    984  CD  ARG A 146       3.933   2.291   1.088 
ATOM    985  NE  ARG A 146       5.205   2.914   1.552 
ATOM    986  CZ  ARG A 146       6.283   2.930   0.714 
ATOM    987  NH1 ARG A 146       6.168   2.412  -0.544 
ATOM    988  NH2 ARG A 146       7.470   3.456   1.131 
ATOM    989  C   ARG A 146       2.016  -2.301   0.298 
ATOM    990  O   ARG A 146       1.257  -1.625  -0.446 
ATOM    991  OXT ARG A 146       1.959  -3.554   0.415 
TER
HEADER lig_92.pdb
ATOM      1  P    DC A   1    -216.952-447.384-322.850 
ATOM      2  OP1  DC A   1    -216.174-448.629-323.038 
ATOM      3  OP2  DC A   1    -217.019-446.862-321.467 
ATOM      4  O5'  DC A   1    -216.392-446.246-323.827 
ATOM      5  C5'  DC A   1    -216.890-446.176-325.176 
ATOM      6  C4'  DC A   1    -217.175-444.735-325.549 
ATOM      7  O4'  DC A   1    -218.525-444.324-325.187 
ATOM      8  C3'  DC A   1    -216.281-443.687-324.887 
ATOM      9  O3'  DC A   1    -216.024-442.645-325.820 
ATOM     10  C2'  DC A   1    -217.127-443.121-323.747 
ATOM     11  C1'  DC A   1    -218.447-443.079-324.510 
ATOM     12  N1   DC A   1    -219.643-442.955-323.632 
ATOM     13  C2   DC A   1    -220.723-442.214-324.105 
ATOM     14  O2   DC A   1    -220.645-441.695-325.225 
ATOM     15  N3   DC A   1    -221.823-442.088-323.319 
ATOM     16  C4   DC A   1    -221.868-442.666-322.111 
ATOM     17  N4   DC A   1    -222.963-442.514-321.383 
ATOM     18  C5   DC A   1    -220.769-443.431-321.605 
ATOM     19  C6   DC A   1    -219.678-443.545-322.406 
ATOM     20  P    DA A   2    -214.563-441.994-325.875 
ATOM     21  OP1  DA A   2    -213.681-442.827-326.724 
ATOM     22  OP2  DA A   2    -214.083-441.735-324.500 
ATOM     23  O5'  DA A   2    -214.862-440.606-326.610 
ATOM     24  C5'  DA A   2    -215.951-440.534-327.550 
ATOM     25  C4'  DA A   2    -216.743-439.260-327.329 
ATOM     26  O4'  DA A   2    -217.802-439.428-326.343 
ATOM     27  C3'  DA A   2    -215.947-438.062-326.813 
ATOM     28  O3'  DA A   2    -216.454-436.877-327.415 
ATOM     29  C2'  DA A   2    -216.246-438.013-325.315 
ATOM     30  C1'  DA A   2    -217.731-438.351-325.421 
ATOM     31  N9   DA A   2    -218.337-438.801-324.137 
ATOM     32  C8   DA A   2    -217.761-439.531-323.137 
ATOM     33  N7   DA A   2    -218.551-439.765-322.136 
ATOM     34  C5   DA A   2    -219.740-439.143-322.496 
ATOM     35  C6   DA A   2    -220.982-439.027-321.850 
ATOM     36  N6   DA A   2    -221.243-439.559-320.647 
ATOM     37  N1   DA A   2    -221.949-438.341-322.487 
ATOM     38  C2   DA A   2    -221.684-437.816-323.682 
ATOM     39  N3   DA A   2    -220.569-437.859-324.379 
ATOM     40  C4   DA A   2    -219.618-438.550-323.719 
ATOM     41  P    DT A   3    -215.428-435.735-327.867 
ATOM     42  OP1  DT A   3    -214.887-436.057-329.207 
ATOM     43  OP2  DT A   3    -214.428-435.516-326.799 
ATOM     44  O5'  DT A   3    -216.394-434.464-327.968 
ATOM     45  C5'  DT A   3    -217.778-434.665-328.313 
ATOM     46  C4'  DT A   3    -218.663-433.816-327.421 
ATOM     47  O4'  DT A   3    -219.025-434.499-326.187 
ATOM     48  C3'  DT A   3    -218.057-432.495-326.947 
ATOM     49  O3'  DT A   3    -219.080-431.507-326.908 
ATOM     50  C2'  DT A   3    -217.595-432.772-325.516 
ATOM     51  C1'  DT A   3    -218.798-433.613-325.102 
ATOM     52  N1   DT A   3    -218.565-434.430-323.878 
ATOM     53  C2   DT A   3    -219.636-434.616-323.037 
ATOM     54  O2   DT A   3    -220.740-434.147-323.255 
ATOM     55  N3   DT A   3    -219.383-435.378-321.913 
ATOM     56  C4   DT A   3    -218.177-435.954-321.570 
ATOM     57  O4   DT A   3    -218.071-436.616-320.536 
ATOM     58  C5   DT A   3    -217.114-435.703-322.514 
ATOM     59  C7   DT A   3    -215.767-436.295-322.216 
ATOM     60  C6   DT A   3    -217.332-434.965-323.615 
ATOM     61  P    DG A   4    -218.738-430.017-327.380 
ATOM     62  OP1  DG A   4    -218.852-429.925-328.853 
ATOM     63  OP2  DG A   4    -217.441-429.598-326.802 
ATOM     64  O5'  DG A   4    -219.923-429.189-326.695 
ATOM     65  C5'  DG A   4    -221.194-429.832-326.487 
ATOM     66  C4'  DG A   4    -221.720-429.502-325.104 
ATOM     67  O4'  DG A   4    -221.249-430.438-324.092 
ATOM     68  C3'  DG A   4    -221.327-428.132-324.551 
ATOM     69  O3'  DG A   4    -222.419-427.605-323.806 
ATOM     70  C2'  DG A   4    -220.175-428.420-323.587 
ATOM     71  C1'  DG A   4    -220.763-429.693-322.986 
ATOM     72  N9   DG A   4    -219.764-430.532-322.267 
ATOM     73  C8   DG A   4    -218.430-430.734-322.549 
ATOM     74  N7   DG A   4    -217.823-431.538-321.712 
ATOM     75  C5   DG A   4    -218.824-431.896-320.811 
ATOM     76  C6   DG A   4    -218.771-432.748-319.677 
ATOM     77  O6   DG A   4    -217.815-433.374-319.229 
ATOM     78  N1   DG A   4    -220.018-432.832-319.042 
ATOM     79  C2   DG A   4    -221.165-432.179-319.449 
ATOM     80  N2   DG A   4    -222.255-432.392-318.707 
ATOM     81  N3   DG A   4    -221.213-431.380-320.513 
ATOM     82  C4   DG A   4    -220.012-431.287-321.140 
ATOM     83  P    DA A   5    -222.747-426.043-323.912 
ATOM     84  OP1  DA A   5    -223.581-425.791-325.111 
ATOM     85  OP2  DA A   5    -221.493-425.264-323.820 
ATOM     86  O5'  DA A   5    -223.621-425.813-322.592 
ATOM     87  C5'  DA A   5    -224.414-426.901-322.082 
ATOM     88  C4'  DA A   5    -224.269-426.986-320.576 
ATOM     89  O4'  DA A   5    -223.143-427.817-320.172 
ATOM     90  C3'  DA A   5    -224.027-425.661-319.854 
ATOM     91  O3'  DA A   5    -224.715-425.683-318.608 
ATOM     92  C2'  DA A   5    -222.524-425.639-319.578 
ATOM     93  C1'  DA A   5    -222.393-427.111-319.195 
ATOM     94  N9   DA A   5    -220.994-427.617-319.232 
ATOM     95  C8   DA A   5    -219.985-427.263-320.083 
ATOM     96  N7   DA A   5    -218.869-427.884-319.859 
ATOM     97  C5   DA A   5    -219.155-428.711-318.783 
ATOM     98  C6   DA A   5    -218.378-429.635-318.064 
ATOM     99  N6   DA A   5    -217.090-429.890-318.338 
ATOM    100  N1   DA A   5    -218.973-430.288-317.050 
ATOM    101  C2   DA A   5    -220.252-430.031-316.782 
ATOM    102  N3   DA A   5    -221.074-429.196-317.380 
ATOM    103  C4   DA A   5    -220.453-428.555-318.391 
ATOM    104  P    DA A   6    -225.447-424.351-318.103 
ATOM    105  OP1  DA A   6    -226.788-424.257-318.722 
ATOM    106  OP2  DA A   6    -224.555-423.188-318.306 
ATOM    107  O5'  DA A   6    -225.595-424.648-316.537 
ATOM    108  C5'  DA A   6    -225.729-426.011-316.095 
ATOM    109  C4'  DA A   6    -224.856-426.250-314.879 
ATOM    110  O4'  DA A   6    -223.505-426.657-315.238 
ATOM    111  C3'  DA A   6    -224.647-425.045-313.963 
ATOM    112  O3'  DA A   6    -224.613-425.493-312.613 
ATOM    113  C2'  DA A   6    -223.264-424.512-314.334 
ATOM    114  C1'  DA A   6    -222.587-425.870-314.492 
ATOM    115  N9   DA A   6    -221.304-425.817-315.246 
ATOM    116  C8   DA A   6    -220.966-425.001-316.288 
ATOM    117  N7   DA A   6    -219.765-425.194-316.737 
ATOM    118  C5   DA A   6    -219.268-426.212-315.935 
ATOM    119  C6   DA A   6    -218.031-426.877-315.906 
ATOM    120  N6   DA A   6    -217.022-426.601-316.744 
ATOM    121  N1   DA A   6    -217.867-427.840-314.980 
ATOM    122  C2   DA A   6    -218.874-428.111-314.149 
ATOM    123  N3   DA A   6    -220.065-427.560-314.082 
ATOM    124  C4   DA A   6    -220.203-426.600-315.018 
ATOM    125  P    DG A   7    -225.323-424.609-311.484 
ATOM    126  OP1  DG A   7    -226.769-424.927-311.442 
ATOM    127  OP2  DG A   7    -224.978-423.184-311.679 
ATOM    128  O5'  DG A   7    -224.612-425.157-310.160 
ATOM    129  C5'  DG A   7    -224.157-426.523-310.127 
ATOM    130  C4'  DG A   7    -222.777-426.594-309.505 
ATOM    131  O4'  DG A   7    -221.716-426.421-310.488 
ATOM    132  C3'  DG A   7    -222.470-425.539-308.442 
ATOM    133  O3'  DG A   7    -221.671-426.128-307.425 
ATOM    134  C2'  DG A   7    -221.631-424.488-309.170 
ATOM    135  C1'  DG A   7    -220.792-425.467-309.986 
ATOM    136  N9   DG A   7    -220.099-424.840-311.146 
ATOM    137  C8   DG A   7    -220.519-423.810-311.959 
ATOM    138  N7   DG A   7    -219.665-423.490-312.901 
ATOM    139  C5   DG A   7    -218.603-424.370-312.696 
ATOM    140  C6   DG A   7    -217.380-424.505-313.403 
ATOM    141  O6   DG A   7    -216.976-423.868-314.373 
ATOM    142  N1   DG A   7    -216.585-425.525-312.860 
ATOM    143  C2   DG A   7    -216.928-426.310-311.777 
ATOM    144  N2   DG A   7    -216.031-427.230-311.413 
ATOM    145  N3   DG A   7    -218.075-426.182-311.114 
ATOM    146  C4   DG A   7    -218.857-425.197-311.627 
ATOM    147  P    DA A   8    -221.946-425.737-305.897 
ATOM    148  OP1  DA A   8    -223.050-426.566-305.363 
ATOM    149  OP2  DA A   8    -222.121-424.272-305.784 
ATOM    150  O5'  DA A   8    -220.568-426.167-305.207 
ATOM    151  C5'  DA A   8    -219.817-427.261-305.768 
ATOM    152  C4'  DA A   8    -218.344-426.907-305.818 
ATOM    153  O4'  DA A   8    -217.979-426.220-307.049 
ATOM    154  C3'  DA A   8    -217.847-425.975-304.714 
ATOM    155  O3'  DA A   8    -216.533-426.368-304.337 
ATOM    156  C2'  DA A   8    -217.771-424.598-305.374 
ATOM    157  C1'  DA A   8    -217.211-425.074-306.711 
ATOM    158  N9   DA A   8    -217.357-424.079-307.810 
ATOM    159  C8   DA A   8    -218.370-423.187-308.018 
ATOM    160  N7   DA A   8    -218.209-422.446-309.071 
ATOM    161  C5   DA A   8    -217.002-422.879-309.602 
ATOM    162  C6   DA A   8    -216.269-422.484-310.733 
ATOM    163  N6   DA A   8    -216.668-421.517-311.573 
ATOM    164  N1   DA A   8    -215.107-423.120-310.972 
ATOM    165  C2   DA A   8    -214.717-424.079-310.135 
ATOM    166  N3   DA A   8    -215.312-424.531-309.053 
ATOM    167  C4   DA A   8    -216.472-423.878-308.837 
ATOM    168  P    DA A   9    -216.124-426.325-302.789 
ATOM    169  OP1  DA A   9    -216.573-427.568-302.123 
ATOM    170  OP2  DA A   9    -216.595-425.058-302.187 
ATOM    171  O5'  DA A   9    -214.527-426.312-302.885 
ATOM    172  C5'  DA A   9    -213.890-426.962-304.001 
ATOM    173  C4'  DA A   9    -212.774-426.089-304.541 
ATOM    174  O4'  DA A   9    -213.243-425.149-305.549 
ATOM    175  C3'  DA A   9    -212.065-425.206-303.515 
ATOM    176  O3'  DA A   9    -210.682-425.138-303.843 
ATOM    177  C2'  DA A   9    -212.678-423.819-303.708 
ATOM    178  C1'  DA A   9    -212.735-423.862-305.232 
ATOM    179  N9   DA A   9    -213.647-422.846-305.827 
ATOM    180  C8   DA A   9    -214.824-422.367-305.328 
ATOM    181  N7   DA A   9    -215.393-421.479-306.083 
ATOM    182  C5   DA A   9    -214.529-421.358-307.163 
ATOM    183  C6   DA A   9    -214.568-420.566-308.323 
ATOM    184  N6   DA A   9    -215.559-419.705-308.598 
ATOM    185  N1   DA A   9    -213.548-420.690-309.192 
ATOM    186  C2   DA A   9    -212.567-421.547-308.914 
ATOM    187  N3   DA A   9    -212.424-422.334-307.870 
ATOM    188  C4   DA A   9    -213.457-422.190-307.015 
ATOM    189  P    DA A  10    -209.602-425.167-302.662 
ATOM    190  OP1  DA A  10    -209.332-426.569-302.271 
ATOM    191  OP2  DA A  10    -210.031-424.261-301.574 
ATOM    192  O5'  DA A  10    -208.317-424.556-303.395 
ATOM    193  C5'  DA A  10    -208.156-424.762-304.811 
ATOM    194  C4'  DA A  10    -207.712-423.474-305.474 
ATOM    195  O4'  DA A  10    -208.837-422.639-305.875 
ATOM    196  C3'  DA A  10    -206.851-422.546-304.618 
ATOM    197  O3'  DA A  10    -205.873-421.930-305.446 
ATOM    198  C2'  DA A  10    -207.816-421.469-304.123 
ATOM    199  C1'  DA A  10    -208.592-421.314-305.428 
ATOM    200  N9   DA A  10    -209.906-420.630-305.267 
ATOM    201  C8   DA A  10    -210.771-420.693-304.213 
ATOM    202  N7   DA A  10    -211.841-419.978-304.370 
ATOM    203  C5   DA A  10    -211.676-419.397-305.619 
ATOM    204  C6   DA A  10    -212.475-418.519-306.369 
ATOM    205  N6   DA A  10    -213.659-418.052-305.948 
ATOM    206  N1   DA A  10    -212.012-418.136-307.574 
ATOM    207  C2   DA A  10    -210.836-418.603-307.989 
ATOM    208  N3   DA A  10    -210.006-419.422-307.380 
ATOM    209  C4   DA A  10    -210.493-419.790-306.176 
ATOM    210  P    DG A  11    -204.390-421.728-304.876 
ATOM    211  OP1  DG A  11    -203.612-422.973-305.065 
ATOM    212  OP2  DG A  11    -204.457-421.206-303.494 
ATOM    213  O5'  DG A  11    -203.830-420.590-305.853 
ATOM    214  C5'  DG A  11    -204.329-420.521-307.202 
ATOM    215  C4'  DG A  11    -204.614-419.079-307.576 
ATOM    216  O4'  DG A  11    -205.963-418.668-307.214 
ATOM    217  C3'  DG A  11    -203.719-418.031-306.913 
ATOM    218  O3'  DG A  11    -203.462-416.989-307.847 
ATOM    219  C2'  DG A  11    -204.565-417.465-305.774 
ATOM    220  C1'  DG A  11    -205.885-417.423-306.537 
ATOM    221  N9   DG A  11    -207.082-417.299-305.658 
ATOM    222  C8   DG A  11    -207.297-417.820-304.401 
ATOM    223  N7   DG A  11    -208.469-417.523-303.893 
ATOM    224  C5   DG A  11    -209.072-416.750-304.884 
ATOM    225  C6   DG A  11    -210.352-416.136-304.911 
ATOM    226  O6   DG A  11    -211.231-416.150-304.054 
ATOM    227  N1   DG A  11    -210.561-415.443-306.112 
ATOM    228  C2   DG A  11    -209.654-415.354-307.149 
ATOM    229  N2   DG A  11    -210.043-414.645-308.211 
ATOM    230  N3   DG A  11    -208.453-415.931-307.122 
ATOM    231  C4   DG A  11    -208.234-416.607-305.965 
ATOM    232  P    DA A  12    -202.001-416.339-307.902 
ATOM    233  OP1  DA A  12    -201.120-417.171-308.751 
ATOM    234  OP2  DA A  12    -201.522-416.079-306.526 
ATOM    235  O5'  DA A  12    -202.301-414.950-308.636 
ATOM    236  C5'  DA A  12    -203.389-414.878-309.577 
ATOM    237  C4'  DA A  12    -204.182-413.604-309.355 
ATOM    238  O4'  DA A  12    -205.240-413.772-308.369 
ATOM    239  C3'  DA A  12    -203.385-412.406-308.839 
ATOM    240  O3'  DA A  12    -203.893-411.221-309.442 
ATOM    241  C2'  DA A  12    -203.685-412.357-307.342 
ATOM    242  C1'  DA A  12    -205.169-412.695-307.448 
ATOM    243  N9   DA A  12    -205.775-413.145-306.164 
ATOM    244  C8   DA A  12    -205.200-413.875-305.164 
ATOM    245  N7   DA A  12    -205.990-414.109-304.162 
ATOM    246  C5   DA A  12    -207.178-413.487-304.523 
ATOM    247  C6   DA A  12    -208.420-413.371-303.877 
ATOM    248  N6   DA A  12    -208.681-413.903-302.674 
ATOM    249  N1   DA A  12    -209.388-412.686-304.513 
ATOM    250  C2   DA A  12    -209.122-412.160-305.709 
ATOM    251  N3   DA A  12    -208.008-412.203-306.405 
ATOM    252  C4   DA A  12    -207.056-412.894-305.746 
ATOM    253  P    DC A  13    -202.867-410.079-309.894 
ATOM    254  OP1  DC A  13    -202.325-410.401-311.234 
ATOM    255  OP2  DC A  13    -201.866-409.860-308.826 
ATOM    256  O5'  DC A  13    -203.832-408.809-309.995 
ATOM    257  C5'  DC A  13    -205.217-409.009-310.339 
ATOM    258  C4'  DC A  13    -206.101-408.160-309.448 
ATOM    259  O4'  DC A  13    -206.464-408.843-308.214 
ATOM    260  C3'  DC A  13    -205.495-406.839-308.973 
ATOM    261  O3'  DC A  13    -206.518-405.851-308.935 
ATOM    262  C2'  DC A  13    -205.034-407.116-307.543 
ATOM    263  C1'  DC A  13    -206.237-407.957-307.129 
ATOM    264  N1   DC A  13    -206.004-408.774-305.905 
ATOM    265  C2   DC A  13    -207.079-408.972-305.042 
ATOM    266  O2   DC A  13    -208.171-408.466-305.325 
ATOM    267  N3   DC A  13    -206.887-409.713-303.920 
ATOM    268  C4   DC A  13    -205.688-410.244-303.650 
ATOM    269  N4   DC A  13    -205.552-410.959-302.544 
ATOM    270  C5   DC A  13    -204.569-410.052-304.524 
ATOM    271  C6   DC A  13    -204.781-409.307-305.639 
ATOM    272  P    DG A  14    -206.176-404.361-309.407 
ATOM    273  OP1  DG A  14    -206.290-404.269-310.879 
ATOM    274  OP2  DG A  14    -204.879-403.943-308.829 
ATOM    275  O5'  DG A  14    -207.361-403.533-308.722 
ATOM    276  C5'  DG A  14    -208.633-404.176-308.513 
ATOM    277  C4'  DG A  14    -209.158-403.846-307.131 
ATOM    278  O4'  DG A  14    -208.687-404.782-306.119 
ATOM    279  C3'  DG A  14    -208.766-402.476-306.578 
ATOM    280  O3'  DG A  14    -209.857-401.949-305.833 
ATOM    281  C2'  DG A  14    -207.614-402.765-305.614 
ATOM    282  C1'  DG A  14    -208.201-404.037-305.012 
ATOM    283  N9   DG A  14    -207.202-404.877-304.293 
ATOM    284  C8   DG A  14    -205.868-405.078-304.576 
ATOM    285  N7   DG A  14    -205.261-405.882-303.739 
ATOM    286  C5   DG A  14    -206.263-406.240-302.837 
ATOM    287  C6   DG A  14    -206.210-407.092-301.704 
ATOM    288  O6   DG A  14    -205.253-407.718-301.255 
ATOM    289  N1   DG A  14    -207.456-407.177-301.069 
ATOM    290  C2   DG A  14    -208.604-406.523-301.476 
ATOM    291  N2   DG A  14    -209.693-406.736-300.734 
ATOM    292  N3   DG A  14    -208.652-405.724-302.539 
ATOM    293  C4   DG A  14    -207.451-405.631-303.167 
ATOM    294  P    DT A  15    -210.186-400.387-305.939 
ATOM    295  OP1  DT A  15    -211.019-400.135-307.137 
ATOM    296  OP2  DT A  15    -208.931-399.608-305.846 
ATOM    297  O5'  DT A  15    -211.059-400.157-304.618 
ATOM    298  C5'  DT A  15    -211.853-401.245-304.109 
ATOM    299  C4'  DT A  15    -211.708-401.331-302.602 
ATOM    300  O4'  DT A  15    -210.581-402.161-302.199 
ATOM    301  C3'  DT A  15    -211.466-400.005-301.881 
ATOM    302  O3'  DT A  15    -212.153-400.027-300.635 
ATOM    303  C2'  DT A  15    -209.963-399.983-301.605 
ATOM    304  C1'  DT A  15    -209.832-401.455-301.222 
ATOM    305  N1   DT A  15    -208.432-401.961-301.259 
ATOM    306  C2   DT A  15    -208.084-402.906-300.324 
ATOM    307  O2   DT A  15    -208.863-403.333-299.490 
ATOM    308  N3   DT A  15    -206.777-403.352-300.388 
ATOM    309  C4   DT A  15    -205.815-402.938-301.288 
ATOM    310  O4   DT A  15    -204.677-403.410-301.247 
ATOM    311  C5   DT A  15    -206.275-401.944-302.228 
ATOM    312  C7   DT A  15    -205.290-401.441-303.241 
ATOM    313  C6   DT A  15    -207.540-401.494-302.188 
ATOM    314  P    DG A  16    -212.885-398.695-300.130 
ATOM    315  OP1  DG A  16    -214.226-398.601-300.749 
ATOM    316  OP2  DG A  16    -211.993-397.532-300.332 
ATOM    317  O5'  DG A  16    -213.033-398.992-298.564 
ATOM    318  C5'  DG A  16    -213.168-400.355-298.122 
ATOM    319  C4'  DG A  16    -212.294-400.594-296.906 
ATOM    320  O4'  DG A  16    -210.943-401.001-297.264 
ATOM    321  C3'  DG A  16    -212.086-399.389-295.990 
ATOM    322  O3'  DG A  16    -212.052-399.837-294.640 
ATOM    323  C2'  DG A  16    -210.702-398.856-296.360 
ATOM    324  C1'  DG A  16    -210.026-400.215-296.519 
ATOM    325  N9   DG A  16    -208.742-400.161-297.273 
ATOM    326  C8   DG A  16    -208.384-399.346-298.324 
ATOM    327  N7   DG A  16    -207.167-399.552-298.768 
ATOM    328  C5   DG A  16    -206.686-400.575-297.953 
ATOM    329  C6   DG A  16    -205.425-401.226-297.951 
ATOM    330  O6   DG A  16    -204.458-401.031-298.682 
ATOM    331  N1   DG A  16    -205.357-402.208-296.953 
ATOM    332  C2   DG A  16    -206.375-402.520-296.073 
ATOM    333  N2   DG A  16    -206.112-403.491-295.194 
ATOM    334  N3   DG A  16    -207.558-401.909-296.075 
ATOM    335  C4   DG A  16    -207.639-400.953-297.037 
ATOM    336  P    DC A  17    -212.762-398.953-293.511 
ATOM    337  OP1  DC A  17    -214.207-399.271-293.468 
ATOM    338  OP2  DC A  17    -212.416-397.528-293.706 
ATOM    339  O5'  DC A  17    -212.051-399.501-292.186 
ATOM    340  C5'  DC A  17    -211.595-400.867-292.153 
ATOM    341  C4'  DC A  17    -210.215-400.938-291.531 
ATOM    342  O4'  DC A  17    -209.154-400.765-292.514 
ATOM    343  C3'  DC A  17    -209.909-399.883-290.469 
ATOM    344  O3'  DC A  17    -209.109-400.473-289.451 
ATOM    345  C2'  DC A  17    -209.069-398.832-291.197 
ATOM    346  C1'  DC A  17    -208.230-399.811-292.012 
ATOM    347  N1   DC A  17    -207.537-399.184-293.172 
ATOM    348  C2   DC A  17    -206.281-399.674-293.521 
ATOM    349  O2   DC A  17    -205.798-400.601-292.860 
ATOM    350  N3   DC A  17    -205.633-399.115-294.575 
ATOM    351  C4   DC A  17    -206.191-398.113-295.265 
ATOM    352  N4   DC A  17    -205.518-397.601-296.285 
ATOM    353  C5   DC A  17    -207.481-397.593-294.923 
ATOM    354  C6   DC A  17    -208.112-398.165-293.866 
ATOM    355  P    DG A  18    -209.385-400.081-287.923 
ATOM    356  OP1  DG A  18    -210.489-400.910-287.389 
ATOM    357  OP2  DG A  18    -209.560-398.616-287.811 
ATOM    358  O5'  DG A  18    -208.007-400.511-287.233 
ATOM    359  C5'  DG A  18    -207.256-401.605-287.795 
ATOM    360  C4'  DG A  18    -205.783-401.251-287.844 
ATOM    361  O4'  DG A  18    -205.417-400.564-289.076 
ATOM    362  C3'  DG A  18    -205.285-400.319-286.740 
ATOM    363  O3'  DG A  18    -203.971-400.712-286.363 
ATOM    364  C2'  DG A  18    -205.209-398.942-287.401 
ATOM    365  C1'  DG A  18    -204.650-399.418-288.738 
ATOM    366  N9   DG A  18    -204.796-398.423-289.836 
ATOM    367  C8   DG A  18    -205.808-397.516-290.062 
ATOM    368  N7   DG A  18    -205.633-396.775-291.129 
ATOM    369  C5   DG A  18    -204.419-397.223-291.647 
ATOM    370  C6   DG A  18    -203.705-396.799-292.798 
ATOM    371  O6   DG A  18    -204.002-395.927-293.611 
ATOM    372  N1   DG A  18    -202.514-397.521-292.957 
ATOM    373  C2   DG A  18    -202.071-398.521-292.114 
ATOM    374  N2   DG A  18    -200.907-399.090-292.438 
ATOM    375  N3   DG A  18    -202.742-398.918-291.034 
ATOM    376  C4   DG A  18    -203.899-398.228-290.866 
ATOM    377  P    DG A  19    -203.562-400.669-284.816 
ATOM    378  OP1  DG A  19    -204.011-401.912-284.149 
ATOM    379  OP2  DG A  19    -204.034-399.402-284.214 
ATOM    380  O5'  DG A  19    -201.965-400.656-284.912 
ATOM    381  C5'  DG A  19    -201.328-401.306-286.027 
ATOM    382  C4'  DG A  19    -200.212-400.433-286.567 
ATOM    383  O4'  DG A  19    -200.682-399.493-287.575 
ATOM    384  C3'  DG A  19    -199.503-399.550-285.541 
ATOM    385  O3'  DG A  19    -198.121-399.482-285.870 
ATOM    386  C2'  DG A  19    -200.116-398.163-285.735 
ATOM    387  C1'  DG A  19    -200.174-398.206-287.259 
ATOM    388  N9   DG A  19    -201.085-397.190-287.853 
ATOM    389  C8   DG A  19    -202.275-396.695-287.365 
ATOM    390  N7   DG A  19    -202.839-395.799-288.138 
ATOM    391  C5   DG A  19    -201.960-395.691-289.215 
ATOM    392  C6   DG A  19    -202.030-394.877-290.374 
ATOM    393  O6   DG A  19    -202.898-394.070-290.696 
ATOM    394  N1   DG A  19    -200.924-395.081-291.212 
ATOM    395  C2   DG A  19    -199.887-395.957-290.962 
ATOM    396  N2   DG A  19    -198.925-396.007-291.887 
ATOM    397  N3   DG A  19    -199.822-396.722-289.873 
ATOM    398  C4   DG A  19    -200.887-396.535-289.050 
ATOM    399  P    DA A  20    -197.040-399.512-284.689 
ATOM    400  OP1  DA A  20    -196.771-400.913-284.298 
ATOM    401  OP2  DA A  20    -197.470-398.605-283.601 
ATOM    402  O5'  DA A  20    -195.755-398.900-285.421 
ATOM    403  C5'  DA A  20    -195.595-399.106-286.837 
ATOM    404  C4'  DA A  20    -195.151-397.818-287.501 
ATOM    405  O4'  DA A  20    -196.275-396.983-287.901 
ATOM    406  C3'  DA A  20    -194.289-396.890-286.644 
ATOM    407  O3'  DA A  20    -193.311-396.274-287.473 
ATOM    408  C2'  DA A  20    -195.255-395.813-286.149 
ATOM    409  C1'  DA A  20    -196.031-395.658-287.454 
ATOM    410  N9   DA A  20    -197.344-394.974-287.293 
ATOM    411  C8   DA A  20    -198.209-395.037-286.240 
ATOM    412  N7   DA A  20    -199.280-394.322-286.396 
ATOM    413  C5   DA A  20    -199.114-393.741-287.646 
ATOM    414  C6   DA A  20    -199.914-392.863-288.396 
ATOM    415  N6   DA A  20    -201.097-392.396-287.975 
ATOM    416  N1   DA A  20    -199.451-392.480-289.601 
ATOM    417  C2   DA A  20    -198.274-392.947-290.015 
ATOM    418  N3   DA A  20    -197.445-393.766-289.406 
ATOM    419  C4   DA A  20    -197.931-394.134-288.202 
ATOM    420  P    DT A  21    -191.829-396.072-286.903 
ATOM    421  OP1  DT A  21    -191.051-397.317-287.091 
ATOM    422  OP2  DT A  21    -191.895-395.550-285.521 
ATOM    423  O5'  DT A  21    -191.269-394.934-287.880 
ATOM    424  C5'  DT A  21    -191.767-394.865-289.229 
ATOM    425  C4'  DT A  21    -192.052-393.423-289.602 
ATOM    426  O4'  DT A  21    -193.401-393.012-289.240 
ATOM    427  C3'  DT A  21    -191.158-392.375-288.940 
ATOM    428  O3'  DT A  21    -190.901-391.333-289.873 
ATOM    429  C2'  DT A  21    -192.004-391.809-287.800 
ATOM    430  C1'  DT A  21    -193.324-391.767-288.563 
ATOM    431  N1   DT A  21    -194.520-391.643-287.685 
ATOM    432  C2   DT A  21    -195.577-390.909-288.166 
ATOM    433  O2   DT A  21    -195.567-390.371-289.260 
ATOM    434  N3   DT A  21    -196.668-390.815-287.324 
ATOM    435  C4   DT A  21    -196.785-391.381-286.071 
ATOM    436  O4   DT A  21    -197.813-391.227-285.409 
ATOM    437  C5   DT A  21    -195.626-392.132-285.652 
ATOM    438  C7   DT A  21    -195.670-392.781-284.300 
ATOM    439  C6   DT A  21    -194.551-392.239-286.451 
ATOM    440  P    DC A  22    -189.439-390.683-289.928 
ATOM    441  OP1  DC A  22    -188.558-391.515-290.777 
ATOM    442  OP2  DC A  22    -188.960-390.423-288.553 
ATOM    443  O5'  DC A  22    -189.739-389.294-290.663 
ATOM    444  C5'  DC A  22    -190.827-389.222-291.603 
ATOM    445  C4'  DC A  22    -191.620-387.948-291.382 
ATOM    446  O4'  DC A  22    -192.679-388.116-290.396 
ATOM    447  C3'  DC A  22    -190.823-386.750-290.866 
ATOM    448  O3'  DC A  22    -191.331-385.565-291.468 
ATOM    449  C2'  DC A  22    -191.123-386.701-289.368 
ATOM    450  C1'  DC A  22    -192.607-387.039-289.475 
ATOM    451  N1   DC A  22    -193.213-387.489-288.190 
ATOM    452  C2   DC A  22    -194.537-387.137-287.939 
ATOM    453  O2   DC A  22    -195.148-386.473-288.784 
ATOM    454  N3   DC A  22    -195.108-387.536-286.773 
ATOM    455  C4   DC A  22    -194.410-388.254-285.883 
ATOM    456  N4   DC A  22    -195.012-388.620-284.761 
ATOM    457  C5   DC A  22    -193.048-388.626-286.122 
ATOM    458  C6   DC A  22    -192.496-388.217-287.293 
ATOM    459  P    DC A  23    -190.305-384.423-291.921 
ATOM    460  OP1  DC A  23    -189.764-384.746-293.260 
ATOM    461  OP2  DC A  23    -189.304-384.204-290.853 
ATOM    462  O5'  DC A  23    -191.271-383.153-292.021 
ATOM    463  C5'  DC A  23    -192.655-383.353-292.366 
ATOM    464  C4'  DC A  23    -193.539-382.504-291.474 
ATOM    465  O4'  DC A  23    -193.902-383.187-290.241 
ATOM    466  C3'  DC A  23    -192.934-381.183-291.000 
ATOM    467  O3'  DC A  23    -193.956-380.195-290.961 
ATOM    468  C2'  DC A  23    -192.472-381.460-289.569 
ATOM    469  C1'  DC A  23    -193.675-382.301-289.155 
ATOM    470  N1   DC A  23    -193.442-383.118-287.931 
ATOM    471  C2   DC A  23    -194.517-383.316-287.069 
ATOM    472  O2   DC A  23    -195.610-382.810-287.352 
ATOM    473  N3   DC A  23    -194.326-384.057-285.947 
ATOM    474  C4   DC A  23    -193.127-384.588-285.677 
ATOM    475  N4   DC A  23    -192.990-385.303-284.571 
ATOM    476  C5   DC A  23    -192.007-384.396-286.551 
ATOM    477  C6   DC A  23    -192.220-383.651-287.666 
ATOM    478  P    DT A  24    -193.614-378.705-291.433 
ATOM    479  OP1  DT A  24    -193.729-378.613-292.906 
ATOM    480  OP2  DT A  24    -192.318-378.287-290.856 
ATOM    481  O5'  DT A  24    -194.800-377.877-290.748 
ATOM    482  C5'  DT A  24    -196.071-378.520-290.540 
ATOM    483  C4'  DT A  24    -196.597-378.190-289.157 
ATOM    484  O4'  DT A  24    -196.126-379.126-288.145 
ATOM    485  C3'  DT A  24    -196.204-376.821-288.604 
ATOM    486  O3'  DT A  24    -197.296-376.293-287.860 
ATOM    487  C2'  DT A  24    -195.052-377.109-287.640 
ATOM    488  C1'  DT A  24    -195.640-378.381-287.039 
ATOM    489  N1   DT A  24    -194.641-379.221-286.320 
ATOM    490  C2   DT A  24    -195.079-379.903-285.212 
ATOM    491  O2   DT A  24    -196.228-379.846-284.809 
ATOM    492  N3   DT A  24    -194.124-380.670-284.571 
ATOM    493  C4   DT A  24    -192.802-380.806-284.939 
ATOM    494  O4   DT A  24    -192.040-381.522-284.285 
ATOM    495  C5   DT A  24    -192.436-380.051-286.113 
ATOM    496  C7   DT A  24    -191.014-380.142-286.583 
ATOM    497  C6   DT A  24    -193.344-379.297-286.756 
ATOM    498  P    DG A  25    -197.624-374.731-287.966 
ATOM    499  OP1  DG A  25    -198.457-374.479-289.164 
ATOM    500  OP2  DG A  25    -196.370-373.952-287.873 
ATOM    501  O5'  DG A  25    -198.498-374.501-286.645 
ATOM    502  C5'  DG A  25    -199.291-375.589-286.135 
ATOM    503  C4'  DG A  25    -199.146-375.675-284.629 
ATOM    504  O4'  DG A  25    -198.020-376.505-284.226 
ATOM    505  C3'  DG A  25    -198.904-374.349-283.907 
ATOM    506  O3'  DG A  25    -199.592-374.371-282.662 
ATOM    507  C2'  DG A  25    -197.401-374.327-283.631 
ATOM    508  C1'  DG A  25    -197.270-375.799-283.249 
ATOM    509  N9   DG A  25    -195.870-376.305-283.285 
ATOM    510  C8   DG A  25    -194.841-375.960-284.134 
ATOM    511  N7   DG A  25    -193.719-376.595-283.899 
ATOM    512  C5   DG A  25    -194.025-377.419-282.817 
ATOM    513  C6   DG A  25    -193.212-378.344-282.112 
ATOM    514  O6   DG A  25    -192.033-378.632-282.302 
ATOM    515  N1   DG A  25    -193.924-378.969-281.078 
ATOM    516  C2   DG A  25    -195.248-378.732-280.768 
ATOM    517  N2   DG A  25    -195.744-379.432-279.745 
ATOM    518  N3   DG A  25    -196.011-377.864-281.430 
ATOM    519  C4   DG A  25    -195.336-377.249-282.434 
ATOM    520  P    DC A  26    -200.323-373.039-282.156 
ATOM    521  OP1  DC A  26    -201.664-372.945-282.775 
ATOM    522  OP2  DC A  26    -199.432-371.876-282.359 
ATOM    523  O5'  DC A  26    -200.472-373.336-280.591 
ATOM    524  C5'  DC A  26    -200.606-374.699-280.149 
ATOM    525  C4'  DC A  26    -199.733-374.939-278.932 
ATOM    526  O4'  DC A  26    -198.381-375.345-279.291 
ATOM    527  C3'  DC A  26    -199.524-373.733-278.016 
ATOM    528  O3'  DC A  26    -199.490-374.181-276.666 
ATOM    529  C2'  DC A  26    -198.140-373.200-278.387 
ATOM    530  C1'  DC A  26    -197.464-374.559-278.546 
ATOM    531  N1   DC A  26    -196.181-374.505-279.300 
ATOM    532  C2   DC A  26    -195.169-375.384-278.922 
ATOM    533  O2   DC A  26    -195.377-376.165-277.987 
ATOM    534  N3   DC A  26    -193.991-375.350-279.597 
ATOM    535  C4   DC A  26    -193.807-374.488-280.605 
ATOM    536  N4   DC A  26    -192.640-374.495-281.231 
ATOM    537  C5   DC A  26    -194.834-373.576-281.008 
ATOM    538  C6   DC A  26    -196.004-373.624-280.322 
ATOM    539  P    DT A  27    -200.200-373.297-275.537 
ATOM    540  OP1  DT A  27    -201.645-373.615-275.495 
ATOM    541  OP2  DT A  27    -199.854-371.872-275.733 
ATOM    542  O5'  DT A  27    -199.489-373.845-274.213 
ATOM    543  C5'  DT A  27    -199.034-375.211-274.180 
ATOM    544  C4'  DT A  27    -197.653-375.282-273.558 
ATOM    545  O4'  DT A  27    -196.593-375.109-274.541 
ATOM    546  C3'  DT A  27    -197.347-374.227-272.496 
ATOM    547  O3'  DT A  27    -196.548-374.817-271.478 
ATOM    548  C2'  DT A  27    -196.508-373.176-273.224 
ATOM    549  C1'  DT A  27    -195.669-374.155-274.039 
ATOM    550  N1   DT A  27    -194.976-373.528-275.199 
ATOM    551  C2   DT A  27    -193.738-374.023-275.531 
ATOM    552  O2   DT A  27    -193.203-374.934-274.923 
ATOM    553  N3   DT A  27    -193.125-373.417-276.610 
ATOM    554  C4   DT A  27    -193.637-372.382-277.367 
ATOM    555  O4   DT A  27    -192.995-371.920-278.312 
ATOM    556  C5   DT A  27    -194.941-371.931-276.942 
ATOM    557  C7   DT A  27    -195.571-370.807-277.712 
ATOM    558  C6   DT A  27    -195.559-372.502-275.895 
ATOM    559  P    DG A  28    -196.823-374.425-269.950 
ATOM    560  OP1  DG A  28    -197.927-375.254-269.416 
ATOM    561  OP2  DG A  28    -196.998-372.960-269.837 
ATOM    562  O5'  DG A  28    -195.445-374.855-269.260 
ATOM    563  C5'  DG A  28    -194.694-375.949-269.822 
ATOM    564  C4'  DG A  28    -193.221-375.595-269.871 
ATOM    565  O4'  DG A  28    -192.856-374.908-271.102 
ATOM    566  C3'  DG A  28    -192.723-374.663-268.767 
ATOM    567  O3'  DG A  28    -191.409-375.056-268.390 
ATOM    568  C2'  DG A  28    -192.648-373.286-269.427 
ATOM    569  C1'  DG A  28    -192.088-373.762-270.765 
ATOM    570  N9   DG A  28    -192.234-372.768-271.863 
ATOM    571  C8   DG A  28    -193.247-371.860-272.089 
ATOM    572  N7   DG A  28    -193.072-371.119-273.156 
ATOM    573  C5   DG A  28    -191.857-371.567-273.674 
ATOM    574  C6   DG A  28    -191.143-371.143-274.825 
ATOM    575  O6   DG A  28    -191.440-370.272-275.637 
ATOM    576  N1   DG A  28    -189.952-371.865-274.983 
ATOM    577  C2   DG A  28    -189.510-372.865-274.140 
ATOM    578  N2   DG A  28    -188.346-373.434-274.465 
ATOM    579  N3   DG A  28    -190.181-373.263-273.061 
ATOM    580  C4   DG A  28    -191.338-372.572-272.893 
ATOM    581  P    DG A  29    -191.001-375.013-266.842 
ATOM    582  OP1  DG A  29    -191.450-376.256-266.176 
ATOM    583  OP2  DG A  29    -191.472-373.746-266.241 
ATOM    584  O5'  DG A  29    -189.404-375.000-266.938 
ATOM    585  C5'  DG A  29    -188.766-375.650-268.054 
ATOM    586  C4'  DG A  29    -187.651-374.777-268.594 
ATOM    587  O4'  DG A  29    -188.120-373.837-269.602 
ATOM    588  C3'  DG A  29    -186.942-373.894-267.568 
ATOM    589  O3'  DG A  29    -185.559-373.827-267.896 
ATOM    590  C2'  DG A  29    -187.554-372.507-267.762 
ATOM    591  C1'  DG A  29    -187.612-372.550-269.285 
ATOM    592  N9   DG A  29    -188.524-371.534-269.880 
ATOM    593  C8   DG A  29    -189.714-371.039-269.392 
ATOM    594  N7   DG A  29    -190.277-370.143-270.165 
ATOM    595  C5   DG A  29    -189.398-370.035-271.241 
ATOM    596  C6   DG A  29    -189.469-369.221-272.401 
ATOM    597  O6   DG A  29    -190.336-368.414-272.723 
ATOM    598  N1   DG A  29    -188.363-369.425-273.239 
ATOM    599  C2   DG A  29    -187.326-370.301-272.989 
ATOM    600  N2   DG A  29    -186.364-370.351-273.913 
ATOM    601  N3   DG A  29    -187.260-371.066-271.900 
ATOM    602  C4   DG A  29    -188.325-370.879-271.077 
ATOM    603  P    DT A  30    -184.478-373.856-266.715 
ATOM    604  OP1  DT A  30    -184.209-375.257-266.324 
ATOM    605  OP2  DT A  30    -184.908-372.949-265.628 
ATOM    606  O5'  DT A  30    -183.194-373.244-267.448 
ATOM    607  C5'  DT A  30    -183.033-373.450-268.864 
ATOM    608  C4'  DT A  30    -182.589-372.162-269.528 
ATOM    609  O4'  DT A  30    -183.714-371.327-269.928 
ATOM    610  C3'  DT A  30    -181.728-371.234-268.671 
ATOM    611  O3'  DT A  30    -180.750-370.618-269.499 
ATOM    612  C2'  DT A  30    -182.693-370.157-268.176 
ATOM    613  C1'  DT A  30    -183.469-370.002-269.481 
ATOM    614  N1   DT A  30    -184.782-369.318-269.320 
ATOM    615  C2   DT A  30    -185.199-368.512-270.352 
ATOM    616  O2   DT A  30    -184.545-368.345-271.367 
ATOM    617  N3   DT A  30    -186.420-367.894-270.167 
ATOM    618  C4   DT A  30    -187.239-368.013-269.063 
ATOM    619  O4   DT A  30    -188.312-367.409-269.010 
ATOM    620  C5   DT A  30    -186.717-368.880-268.032 
ATOM    621  C7   DT A  30    -187.545-369.065-266.795 
ATOM    622  C6   DT A  30    -185.531-369.493-268.187 
ATOM    623  P    DA A  31    -179.267-370.416-268.930 
ATOM    624  OP1  DA A  31    -178.489-371.661-269.118 
ATOM    625  OP2  DA A  31    -179.334-369.894-267.547 
ATOM    626  O5'  DA A  31    -178.707-369.278-269.907 
ATOM    627  C5'  DA A  31    -179.206-369.209-271.256 
ATOM    628  C4'  DA A  31    -179.491-367.767-271.629 
ATOM    629  O4'  DA A  31    -180.840-367.356-271.267 
ATOM    630  C3'  DA A  31    -178.596-366.720-270.966 
ATOM    631  O3'  DA A  31    -178.339-365.677-271.900 
ATOM    632  C2'  DA A  31    -179.442-366.153-269.827 
ATOM    633  C1'  DA A  31    -180.762-366.111-270.590 
ATOM    634  N9   DA A  31    -181.958-365.987-269.712 
ATOM    635  C8   DA A  31    -182.154-366.512-268.466 
ATOM    636  N7   DA A  31    -183.310-366.225-267.952 
ATOM    637  C5   DA A  31    -183.928-365.453-268.926 
ATOM    638  C6   DA A  31    -185.187-364.834-268.987 
ATOM    639  N6   DA A  31    -186.092-364.899-268.000 
ATOM    640  N1   DA A  31    -185.483-364.141-270.102 
ATOM    641  C2   DA A  31    -184.580-364.080-271.080 
ATOM    642  N3   DA A  31    -183.379-364.615-271.135 
ATOM    643  C4   DA A  31    -183.108-365.301-270.007 
ATOM    644  P    DG A  32    -176.878-365.027-271.955 
ATOM    645  OP1  DG A  32    -175.997-365.859-272.804 
ATOM    646  OP2  DG A  32    -176.398-364.767-270.580 
ATOM    647  O5'  DG A  32    -177.177-363.638-272.690 
ATOM    648  C5'  DG A  32    -178.266-363.566-273.630 
ATOM    649  C4'  DG A  32    -179.059-362.292-273.409 
ATOM    650  O4'  DG A  32    -180.117-362.461-272.423 
ATOM    651  C3'  DG A  32    -178.262-361.094-272.893 
ATOM    652  O3'  DG A  32    -178.769-359.909-273.495 
ATOM    653  C2'  DG A  32    -178.562-361.045-271.395 
ATOM    654  C1'  DG A  32    -180.046-361.383-271.501 
ATOM    655  N9   DG A  32    -180.652-361.833-270.217 
ATOM    656  C8   DG A  32    -180.087-362.569-269.198 
ATOM    657  N7   DG A  32    -180.897-362.798-268.193 
ATOM    658  C5   DG A  32    -182.081-362.168-268.572 
ATOM    659  C6   DG A  32    -183.323-362.070-267.892 
ATOM    660  O6   DG A  32    -183.638-362.527-266.796 
ATOM    661  N1   DG A  32    -184.259-361.339-268.636 
ATOM    662  C2   DG A  32    -184.026-360.778-269.877 
ATOM    663  N2   DG A  32    -185.051-360.119-270.424 
ATOM    664  N3   DG A  32    -182.861-360.871-270.515 
ATOM    665  C4   DG A  32    -181.942-361.576-269.805 
ATOM    666  P    DG A  33    -177.743-358.768-273.947 
ATOM    667  OP1  DG A  33    -177.202-359.090-275.287 
ATOM    668  OP2  DG A  33    -176.743-358.548-272.879 
ATOM    669  O5'  DG A  33    -178.709-357.497-274.048 
ATOM    670  C5'  DG A  33    -180.093-357.697-274.393 
ATOM    671  C4'  DG A  33    -180.978-356.848-273.501 
ATOM    672  O4'  DG A  33    -181.340-357.531-272.267 
ATOM    673  C3'  DG A  33    -180.372-355.527-273.026 
ATOM    674  O3'  DG A  33    -181.395-354.539-272.988 
ATOM    675  C2'  DG A  33    -179.910-355.804-271.596 
ATOM    676  C1'  DG A  33    -181.113-356.645-271.182 
ATOM    677  N9   DG A  33    -180.881-357.462-269.958 
ATOM    678  C8   DG A  33    -179.725-358.076-269.528 
ATOM    679  N7   DG A  33    -179.854-358.726-268.396 
ATOM    680  C5   DG A  33    -181.192-358.528-268.052 
ATOM    681  C6   DG A  33    -181.924-358.990-266.928 
ATOM    682  O6   DG A  33    -181.538-359.680-265.989 
ATOM    683  N1   DG A  33    -183.257-358.557-266.972 
ATOM    684  C2   DG A  33    -183.808-357.779-267.972 
ATOM    685  N2   DG A  33    -185.101-357.472-267.830 
ATOM    686  N3   DG A  33    -183.121-357.347-269.026 
ATOM    687  C4   DG A  33    -181.826-357.758-268.999 
ATOM    688  P    DA A  34    -181.053-353.049-273.460 
ATOM    689  OP1  DA A  34    -181.167-352.957-274.933 
ATOM    690  OP2  DA A  34    -179.756-352.631-272.882 
ATOM    691  O5'  DA A  34    -182.238-352.221-272.775 
ATOM    692  C5'  DA A  34    -183.509-352.864-272.567 
ATOM    693  C4'  DA A  34    -184.035-352.534-271.184 
ATOM    694  O4'  DA A  34    -183.564-353.470-270.172 
ATOM    695  C3'  DA A  34    -183.642-351.165-270.631 
ATOM    696  O3'  DA A  34    -184.734-350.637-269.886 
ATOM    697  C2'  DA A  34    -182.491-351.453-269.667 
ATOM    698  C1'  DA A  34    -183.078-352.725-269.066 
ATOM    699  N9   DA A  34    -182.079-353.565-268.346 
ATOM    700  C8   DA A  34    -180.759-353.752-268.643 
ATOM    701  N7   DA A  34    -180.146-354.547-267.821 
ATOM    702  C5   DA A  34    -181.129-354.914-266.913 
ATOM    703  C6   DA A  34    -181.112-355.752-265.786 
ATOM    704  N6   DA A  34    -180.018-356.401-265.362 
ATOM    705  N1   DA A  34    -182.265-355.898-265.106 
ATOM    706  C2   DA A  34    -183.348-355.250-265.532 
ATOM    707  N3   DA A  34    -183.484-354.447-266.563 
ATOM    708  C4   DA A  34    -182.316-354.317-267.226 
ATOM    709  P    DG A  35    -185.063-349.075-269.992 
ATOM    710  OP1  DG A  35    -185.896-348.823-271.190 
ATOM    711  OP2  DG A  35    -183.808-348.296-269.900 
ATOM    712  O5'  DG A  35    -185.936-348.845-268.672 
ATOM    713  C5'  DG A  35    -186.729-349.933-268.162 
ATOM    714  C4'  DG A  35    -186.585-350.019-266.656 
ATOM    715  O4'  DG A  35    -185.458-350.849-266.252 
ATOM    716  C3'  DG A  35    -186.343-348.693-265.934 
ATOM    717  O3'  DG A  35    -187.030-348.715-264.688 
ATOM    718  C2'  DG A  35    -184.840-348.672-265.658 
ATOM    719  C1'  DG A  35    -184.708-350.143-265.275 
ATOM    720  N9   DG A  35    -183.309-350.649-265.312 
ATOM    721  C8   DG A  35    -182.280-350.304-266.161 
ATOM    722  N7   DG A  35    -181.157-350.939-265.925 
ATOM    723  C5   DG A  35    -181.464-351.763-264.843 
ATOM    724  C6   DG A  35    -180.650-352.688-264.139 
ATOM    725  O6   DG A  35    -179.471-352.976-264.328 
ATOM    726  N1   DG A  35    -181.362-353.313-263.105 
ATOM    727  C2   DG A  35    -182.686-353.076-262.794 
ATOM    728  N2   DG A  35    -183.183-353.776-261.772 
ATOM    729  N3   DG A  35    -183.450-352.208-263.457 
ATOM    730  C4   DG A  35    -182.774-351.594-264.461 
ATOM    731  P    DA A  36    -187.762-347.383-264.183 
ATOM    732  OP1  DA A  36    -189.103-347.289-264.802 
ATOM    733  OP2  DA A  36    -186.870-346.220-264.386 
ATOM    734  O5'  DA A  36    -187.910-347.680-262.617 
ATOM    735  C5'  DA A  36    -188.045-349.043-262.175 
ATOM    736  C4'  DA A  36    -187.171-349.283-260.959 
ATOM    737  O4'  DA A  36    -185.820-349.689-261.318 
ATOM    738  C3'  DA A  36    -186.962-348.077-260.043 
ATOM    739  O3'  DA A  36    -186.928-348.525-258.693 
ATOM    740  C2'  DA A  36    -185.579-347.544-260.413 
ATOM    741  C1'  DA A  36    -184.903-348.903-260.572 
ATOM    742  N9   DA A  36    -183.619-348.849-261.326 
ATOM    743  C8   DA A  36    -183.281-348.034-262.368 
ATOM    744  N7   DA A  36    -182.080-348.226-262.817 
ATOM    745  C5   DA A  36    -181.583-349.244-262.015 
ATOM    746  C6   DA A  36    -180.346-349.910-261.985 
ATOM    747  N6   DA A  36    -179.337-349.633-262.824 
ATOM    748  N1   DA A  36    -180.182-350.873-261.059 
ATOM    749  C2   DA A  36    -181.189-351.143-260.229 
ATOM    750  N3   DA A  36    -182.380-350.592-260.162 
ATOM    751  C4   DA A  36    -182.519-349.632-261.098 
ATOM    752  P    DA A  37    -187.638-347.641-257.564 
ATOM    753  OP1  DA A  37    -189.084-347.959-257.522 
ATOM    754  OP2  DA A  37    -187.293-346.216-257.759 
ATOM    755  O5'  DA A  37    -186.928-348.189-256.240 
ATOM    756  C5'  DA A  37    -186.472-349.555-256.207 
ATOM    757  C4'  DA A  37    -185.092-349.626-255.585 
ATOM    758  O4'  DA A  37    -184.031-349.453-256.567 
ATOM    759  C3'  DA A  37    -184.785-348.571-254.522 
ATOM    760  O3'  DA A  37    -183.986-349.161-253.504 
ATOM    761  C2'  DA A  37    -183.946-347.521-255.250 
ATOM    762  C1'  DA A  37    -183.107-348.499-256.066 
ATOM    763  N9   DA A  37    -182.414-347.872-257.225 
ATOM    764  C8   DA A  37    -182.848-346.851-258.022 
ATOM    765  N7   DA A  37    -182.011-346.523-258.957 
ATOM    766  C5   DA A  37    -180.943-347.391-258.770 
ATOM    767  C6   DA A  37    -179.724-347.552-259.448 
ATOM    768  N6   DA A  37    -179.359-346.809-260.502 
ATOM    769  N1   DA A  37    -178.889-348.509-259.000 
ATOM    770  C2   DA A  37    -179.257-349.244-257.952 
ATOM    771  N3   DA A  37    -180.363-349.185-257.244 
ATOM    772  C4   DA A  37    -181.181-348.220-257.711 
ATOM    773  P    DC A  38    -184.262-348.769-251.977 
ATOM    774  OP1  DC A  38    -185.365-349.598-251.443 
ATOM    775  OP2  DC A  38    -184.437-347.304-251.864 
ATOM    776  O5'  DC A  38    -182.883-349.200-251.287 
ATOM    777  C5'  DC A  38    -182.133-350.293-251.848 
ATOM    778  C4'  DC A  38    -180.659-349.939-251.898 
ATOM    779  O4'  DC A  38    -180.294-349.252-253.129 
ATOM    780  C3'  DC A  38    -180.162-349.007-250.794 
ATOM    781  O3'  DC A  38    -178.848-349.400-250.417 
ATOM    782  C2'  DC A  38    -180.086-347.630-251.454 
ATOM    783  C1'  DC A  38    -179.527-348.106-252.791 
ATOM    784  N1   DC A  38    -179.673-347.112-253.890 
ATOM    785  C2   DC A  38    -178.665-347.052-254.850 
ATOM    786  O2   DC A  38    -177.701-347.820-254.751 
ATOM    787  N3   DC A  38    -178.779-346.151-255.859 
ATOM    788  C4   DC A  38    -179.840-345.336-255.930 
ATOM    789  N4   DC A  38    -179.904-344.475-256.934 
ATOM    790  C5   DC A  38    -180.886-345.381-254.953 
ATOM    791  C6   DC A  38    -180.753-346.288-253.952 
ATOM    792  P    DC A  39    -178.439-349.357-248.869 
ATOM    793  OP1  DC A  39    -178.888-350.600-248.202 
ATOM    794  OP2  DC A  39    -178.911-348.090-248.267 
ATOM    795  O5'  DC A  39    -176.842-349.344-248.965 
ATOM    796  C5'  DC A  39    -176.205-349.994-250.081 
ATOM    797  C4'  DC A  39    -175.089-349.121-250.621 
ATOM    798  O4'  DC A  39    -175.559-348.182-251.629 
ATOM    799  C3'  DC A  39    -174.380-348.238-249.595 
ATOM    800  O3'  DC A  39    -172.997-348.171-249.923 
ATOM    801  C2'  DC A  39    -174.993-346.851-249.788 
ATOM    802  C1'  DC A  39    -175.051-346.894-251.312 
ATOM    803  N1   DC A  39    -175.962-345.878-251.907 
ATOM    804  C2   DC A  39    -175.601-345.318-253.129 
ATOM    805  O2   DC A  39    -174.549-345.684-253.666 
ATOM    806  N3   DC A  39    -176.419-344.388-253.688 
ATOM    807  C4   DC A  39    -177.550-344.018-253.074 
ATOM    808  N4   DC A  39    -178.313-343.108-253.659 
ATOM    809  C5   DC A  39    -177.939-344.582-251.816 
ATOM    810  C6   DC A  39    -177.108-345.509-251.274 
ATOM    811  P    DT A  40    -171.917-348.200-248.742 
ATOM    812  OP1  DT A  40    -171.648-349.601-248.351 
ATOM    813  OP2  DT A  40    -172.347-347.293-247.654 
ATOM    814  O5'  DT A  40    -170.632-347.588-249.474 
ATOM    815  C5'  DT A  40    -170.472-347.794-250.891 
ATOM    816  C4'  DT A  40    -170.027-346.506-251.554 
ATOM    817  O4'  DT A  40    -171.152-345.671-251.954 
ATOM    818  C3'  DT A  40    -169.166-345.578-250.698 
ATOM    819  O3'  DT A  40    -168.188-344.962-251.526 
ATOM    820  C2'  DT A  40    -170.132-344.501-250.203 
ATOM    821  C1'  DT A  40    -170.907-344.346-251.508 
ATOM    822  N1   DT A  40    -172.221-343.662-251.347 
ATOM    823  C2   DT A  40    -172.637-342.856-252.379 
ATOM    824  O2   DT A  40    -171.984-342.689-253.394 
ATOM    825  N3   DT A  40    -173.858-342.238-252.193 
ATOM    826  C4   DT A  40    -174.677-342.357-251.089 
ATOM    827  O4   DT A  40    -175.751-341.754-251.037 
ATOM    828  C5   DT A  40    -174.155-343.224-250.059 
ATOM    829  C7   DT A  40    -174.983-343.409-248.822 
ATOM    830  C6   DT A  40    -172.970-343.837-250.213 
ATOM    831  P    DA A  41    -166.705-344.760-250.956 
ATOM    832  OP1  DA A  41    -165.927-346.005-251.145 
ATOM    833  OP2  DA A  41    -166.772-344.238-249.574 
ATOM    834  O5'  DA A  41    -166.145-343.623-251.933 
ATOM    835  C5'  DA A  41    -166.644-343.553-253.282 
ATOM    836  C4'  DA A  41    -166.929-342.111-253.655 
ATOM    837  O4'  DA A  41    -168.278-341.700-253.293 
ATOM    838  C3'  DA A  41    -166.035-341.064-252.993 
ATOM    839  O3'  DA A  41    -165.778-340.021-253.926 
ATOM    840  C2'  DA A  41    -166.880-340.497-251.853 
ATOM    841  C1'  DA A  41    -168.200-340.455-252.617 
ATOM    842  N9   DA A  41    -169.397-340.331-251.738 
ATOM    843  C8   DA A  41    -169.593-340.856-250.493 
ATOM    844  N7   DA A  41    -170.749-340.569-249.979 
ATOM    845  C5   DA A  41    -171.367-339.797-250.952 
ATOM    846  C6   DA A  41    -172.625-339.178-251.013 
ATOM    847  N6   DA A  41    -173.530-339.243-250.026 
ATOM    848  N1   DA A  41    -172.921-338.485-252.129 
ATOM    849  C2   DA A  41    -172.018-338.424-253.106 
ATOM    850  N3   DA A  41    -170.818-338.959-253.162 
ATOM    851  C4   DA A  41    -170.546-339.645-252.034 
ATOM    852  P    DG A  42    -164.316-339.371-253.982 
ATOM    853  OP1  DG A  42    -163.435-340.203-254.831 
ATOM    854  OP2  DG A  42    -163.837-339.111-252.606 
ATOM    855  O5'  DG A  42    -164.616-337.982-254.716 
ATOM    856  C5'  DG A  42    -165.704-337.910-255.656 
ATOM    857  C4'  DG A  42    -166.497-336.636-255.435 
ATOM    858  O4'  DG A  42    -167.556-336.805-254.449 
ATOM    859  C3'  DG A  42    -165.700-335.438-254.919 
ATOM    860  O3'  DG A  42    -166.208-334.253-255.521 
ATOM    861  C2'  DG A  42    -166.000-335.389-253.422 
ATOM    862  C1'  DG A  42    -167.484-335.728-253.528 
ATOM    863  N9   DG A  42    -168.090-336.177-252.243 
ATOM    864  C8   DG A  42    -167.526-336.913-251.224 
ATOM    865  N7   DG A  42    -168.335-337.142-250.220 
ATOM    866  C5   DG A  42    -169.520-336.512-250.599 
ATOM    867  C6   DG A  42    -170.761-336.414-249.918 
ATOM    868  O6   DG A  42    -171.076-336.871-248.822 
ATOM    869  N1   DG A  42    -171.698-335.683-250.663 
ATOM    870  C2   DG A  42    -171.465-335.122-251.903 
ATOM    871  N2   DG A  42    -172.489-334.463-252.450 
ATOM    872  N3   DG A  42    -170.300-335.215-252.542 
ATOM    873  C4   DG A  42    -169.381-335.920-251.832 
ATOM    874  P    DA A  43    -165.182-333.112-255.974 
ATOM    875  OP1  DA A  43    -164.641-333.434-257.314 
ATOM    876  OP2  DA A  43    -164.181-332.892-254.906 
ATOM    877  O5'  DA A  43    -166.148-331.841-256.075 
ATOM    878  C5'  DA A  43    -167.532-332.041-256.419 
ATOM    879  C4'  DA A  43    -168.416-331.192-255.527 
ATOM    880  O4'  DA A  43    -168.779-331.875-254.294 
ATOM    881  C3'  DA A  43    -167.811-329.871-255.053 
ATOM    882  O3'  DA A  43    -168.833-328.883-255.014 
ATOM    883  C2'  DA A  43    -167.349-330.148-253.623 
ATOM    884  C1'  DA A  43    -168.552-330.989-253.208 
ATOM    885  N9   DA A  43    -168.319-331.806-251.985 
ATOM    886  C8   DA A  43    -167.165-332.408-251.573 
ATOM    887  N7   DA A  43    -167.280-333.054-250.455 
ATOM    888  C5   DA A  43    -168.607-332.869-250.096 
ATOM    889  C6   DA A  43    -169.362-333.309-248.996 
ATOM    890  N6   DA A  43    -168.859-334.064-248.008 
ATOM    891  N1   DA A  43    -170.656-332.944-248.947 
ATOM    892  C2   DA A  43    -171.151-332.194-249.931 
ATOM    893  N3   DA A  43    -170.546-331.726-251.002 
ATOM    894  C4   DA A  43    -169.252-332.105-251.027 
ATOM    895  P    DG A  44    -168.491-327.393-255.487 
ATOM    896  OP1  DG A  44    -168.606-327.301-256.959 
ATOM    897  OP2  DG A  44    -167.195-326.975-254.909 
ATOM    898  O5'  DG A  44    -169.677-326.565-254.802 
ATOM    899  C5'  DG A  44    -170.948-327.208-254.593 
ATOM    900  C4'  DG A  44    -171.474-326.879-253.211 
ATOM    901  O4'  DG A  44    -171.002-327.814-252.199 
ATOM    902  C3'  DG A  44    -171.081-325.509-252.658 
ATOM    903  O3'  DG A  44    -172.172-324.982-251.913 
ATOM    904  C2'  DG A  44    -169.929-325.797-251.694 
ATOM    905  C1'  DG A  44    -170.517-327.069-251.092 
ATOM    906  N9   DG A  44    -169.517-327.909-250.373 
ATOM    907  C8   DG A  44    -168.184-328.110-250.656 
ATOM    908  N7   DG A  44    -167.576-328.915-249.819 
ATOM    909  C5   DG A  44    -168.578-329.272-248.917 
ATOM    910  C6   DG A  44    -168.525-330.125-247.784 
ATOM    911  O6   DG A  44    -167.569-330.750-247.335 
ATOM    912  N1   DG A  44    -169.772-330.209-247.149 
ATOM    913  C2   DG A  44    -170.919-329.555-247.556 
ATOM    914  N2   DG A  44    -172.009-329.768-246.814 
ATOM    915  N3   DG A  44    -170.967-328.757-248.619 
ATOM    916  C4   DG A  44    -169.766-328.663-249.246 
ATOM    917  P    DT A  45    -172.501-323.419-252.019 
ATOM    918  OP1  DT A  45    -173.334-323.167-253.217 
ATOM    919  OP2  DT A  45    -171.247-322.641-251.926 
ATOM    920  O5'  DT A  45    -173.374-323.189-250.698 
ATOM    921  C5'  DT A  45    -174.168-324.277-250.188 
ATOM    922  C4'  DT A  45    -174.023-324.363-248.682 
ATOM    923  O4'  DT A  45    -172.896-325.193-248.279 
ATOM    924  C3'  DT A  45    -173.781-323.037-247.961 
ATOM    925  O3'  DT A  45    -174.469-323.059-246.715 
ATOM    926  C2'  DT A  45    -172.278-323.016-247.684 
ATOM    927  C1'  DT A  45    -172.147-324.487-247.302 
ATOM    928  N1   DT A  45    -170.747-324.993-247.339 
ATOM    929  C2   DT A  45    -170.399-325.939-246.404 
ATOM    930  O2   DT A  45    -171.178-326.365-245.570 
ATOM    931  N3   DT A  45    -169.092-326.384-246.468 
ATOM    932  C4   DT A  45    -168.131-325.971-247.368 
ATOM    933  O4   DT A  45    -166.992-326.442-247.327 
ATOM    934  C5   DT A  45    -168.590-324.976-248.308 
ATOM    935  C7   DT A  45    -167.605-324.473-249.321 
ATOM    936  C6   DT A  45    -169.855-324.526-248.268 
ATOM    937  P    DT A  46    -175.200-321.727-246.210 
ATOM    938  OP1  DT A  46    -176.541-321.633-246.829 
ATOM    939  OP2  DT A  46    -174.309-320.564-246.412 
ATOM    940  O5'  DT A  46    -175.349-322.024-244.644 
ATOM    941  C5'  DT A  46    -175.483-323.387-244.202 
ATOM    942  C4'  DT A  46    -174.610-323.627-242.986 
ATOM    943  O4'  DT A  46    -173.258-324.033-243.344 
ATOM    944  C3'  DT A  46    -174.401-322.421-242.069 
ATOM    945  O3'  DT A  46    -174.367-322.869-240.720 
ATOM    946  C2'  DT A  46    -173.017-321.888-242.440 
ATOM    947  C1'  DT A  46    -172.341-323.247-242.599 
ATOM    948  N1   DT A  46    -171.058-323.193-243.353 
ATOM    949  C2   DT A  46    -170.070-324.067-242.969 
ATOM    950  O2   DT A  46    -170.207-324.863-242.056 
ATOM    951  N3   DT A  46    -168.894-323.987-243.690 
ATOM    952  C4   DT A  46    -168.632-323.128-244.737 
ATOM    953  O4   DT A  46    -167.540-323.149-245.308 
ATOM    954  C5   DT A  46    -169.730-322.249-245.067 
ATOM    955  C7   DT A  46    -169.529-321.281-246.196 
ATOM    956  C6   DT A  46    -170.884-322.305-244.382 
ATOM    957  P    DG A  47    -175.077-321.985-239.591 
ATOM    958  OP1  DG A  47    -176.522-322.303-239.548 
ATOM    959  OP2  DG A  47    -174.731-320.560-239.786 
ATOM    960  O5'  DG A  47    -174.366-322.534-238.266 
ATOM    961  C5'  DG A  47    -173.910-323.899-238.233 
ATOM    962  C4'  DG A  47    -172.530-323.970-237.611 
ATOM    963  O4'  DG A  47    -171.469-323.797-238.594 
ATOM    964  C3'  DG A  47    -172.224-322.915-236.549 
ATOM    965  O3'  DG A  47    -171.425-323.505-235.531 
ATOM    966  C2'  DG A  47    -171.384-321.865-237.277 
ATOM    967  C1'  DG A  47    -170.545-322.843-238.092 
ATOM    968  N9   DG A  47    -169.852-322.216-239.252 
ATOM    969  C8   DG A  47    -170.273-321.187-240.066 
ATOM    970  N7   DG A  47    -169.418-320.866-241.007 
ATOM    971  C5   DG A  47    -168.356-321.746-240.802 
ATOM    972  C6   DG A  47    -167.133-321.882-241.510 
ATOM    973  O6   DG A  47    -166.730-321.244-242.479 
ATOM    974  N1   DG A  47    -166.339-322.901-240.967 
ATOM    975  C2   DG A  47    -166.681-323.686-239.883 
ATOM    976  N2   DG A  47    -165.785-324.606-239.519 
ATOM    977  N3   DG A  47    -167.829-323.558-239.221 
ATOM    978  C4   DG A  47    -168.611-322.573-239.734 
ATOM    979  P    DG A  48    -171.700-323.113-234.003 
ATOM    980  OP1  DG A  48    -172.804-323.942-233.469 
ATOM    981  OP2  DG A  48    -171.875-321.648-233.891 
ATOM    982  O5'  DG A  48    -170.322-323.544-233.313 
ATOM    983  C5'  DG A  48    -169.571-324.637-233.875 
ATOM    984  C4'  DG A  48    -168.098-324.283-233.924 
ATOM    985  O4'  DG A  48    -167.732-323.596-235.155 
ATOM    986  C3'  DG A  48    -167.600-323.351-232.820 
ATOM    987  O3'  DG A  48    -166.286-323.744-232.443 
ATOM    988  C2'  DG A  48    -167.525-321.974-233.481 
ATOM    989  C1'  DG A  48    -166.965-322.451-234.818 
ATOM    990  N9   DG A  48    -167.111-321.456-235.916 
ATOM    991  C8   DG A  48    -168.124-320.548-236.142 
ATOM    992  N7   DG A  48    -167.949-319.807-237.209 
ATOM    993  C5   DG A  48    -166.734-320.255-237.727 
ATOM    994  C6   DG A  48    -166.020-319.831-238.878 
ATOM    995  O6   DG A  48    -166.317-318.960-239.690 
ATOM    996  N1   DG A  48    -164.829-320.553-239.037 
ATOM    997  C2   DG A  48    -164.386-321.553-238.194 
ATOM    998  N2   DG A  48    -163.222-322.122-238.518 
ATOM    999  N3   DG A  48    -165.058-321.951-237.114 
ATOM   1000  C4   DG A  48    -166.215-321.260-236.946 
ATOM   1001  P    DG A  49    -165.877-323.701-230.896 
ATOM   1002  OP1  DG A  49    -166.327-324.944-230.229 
ATOM   1003  OP2  DG A  49    -166.349-322.434-230.294 
ATOM   1004  O5'  DG A  49    -164.280-323.688-230.991 
ATOM   1005  C5'  DG A  49    -163.643-324.338-232.107 
ATOM   1006  C4'  DG A  49    -162.528-323.465-232.647 
ATOM   1007  O4'  DG A  49    -162.997-322.526-233.655 
ATOM   1008  C3'  DG A  49    -161.818-322.582-231.621 
ATOM   1009  O3'  DG A  49    -160.436-322.515-231.949 
ATOM   1010  C2'  DG A  49    -162.431-321.195-231.815 
ATOM   1011  C1'  DG A  49    -162.489-321.238-233.339 
ATOM   1012  N9   DG A  49    -163.400-320.222-233.933 
ATOM   1013  C8   DG A  49    -164.591-319.727-233.445 
ATOM   1014  N7   DG A  49    -165.154-318.831-234.218 
ATOM   1015  C5   DG A  49    -164.275-318.723-235.295 
ATOM   1016  C6   DG A  49    -164.345-317.909-236.454 
ATOM   1017  O6   DG A  49    -165.213-317.102-236.776 
ATOM   1018  N1   DG A  49    -163.240-318.113-237.292 
ATOM   1019  C2   DG A  49    -162.203-318.990-237.042 
ATOM   1020  N2   DG A  49    -161.241-319.039-237.966 
ATOM   1021  N3   DG A  49    -162.137-319.754-235.953 
ATOM   1022  C4   DG A  49    -163.202-319.567-235.130 
ATOM   1023  P    DA A  50    -159.355-322.544-230.768 
ATOM   1024  OP1  DA A  50    -159.086-323.945-230.378 
ATOM   1025  OP2  DA A  50    -159.785-321.638-229.681 
ATOM   1026  O5'  DA A  50    -158.071-321.932-231.501 
ATOM   1027  C5'  DA A  50    -157.910-322.138-232.917 
ATOM   1028  C4'  DA A  50    -157.466-320.850-233.581 
ATOM   1029  O4'  DA A  50    -158.590-320.015-233.981 
ATOM   1030  C3'  DA A  50    -156.605-319.922-232.724 
ATOM   1031  O3'  DA A  50    -155.627-319.306-233.553 
ATOM   1032  C2'  DA A  50    -157.570-318.845-232.229 
ATOM   1033  C1'  DA A  50    -158.346-318.690-233.534 
ATOM   1034  N9   DA A  50    -159.659-318.006-233.373 
ATOM   1035  C8   DA A  50    -160.524-318.070-232.319 
ATOM   1036  N7   DA A  50    -161.595-317.354-232.476 
ATOM   1037  C5   DA A  50    -161.430-316.773-233.726 
ATOM   1038  C6   DA A  50    -162.229-315.895-234.476 
ATOM   1039  N6   DA A  50    -163.412-315.428-234.054 
ATOM   1040  N1   DA A  50    -161.766-315.512-235.681 
ATOM   1041  C2   DA A  50    -160.589-315.979-236.095 
ATOM   1042  N3   DA A  50    -159.760-316.798-235.486 
ATOM   1043  C4   DA A  50    -160.246-317.166-234.282 
ATOM   1044  P    DA A  51    -154.144-319.104-232.983 
ATOM   1045  OP1  DA A  51    -153.366-320.349-233.171 
ATOM   1046  OP2  DA A  51    -154.211-318.582-231.600 
ATOM   1047  O5'  DA A  51    -153.584-317.967-233.960 
ATOM   1048  C5'  DA A  51    -154.082-317.897-235.309 
ATOM   1049  C4'  DA A  51    -154.367-316.455-235.682 
ATOM   1050  O4'  DA A  51    -155.717-316.044-235.320 
ATOM   1051  C3'  DA A  51    -153.473-315.408-235.020 
ATOM   1052  O3'  DA A  51    -153.216-314.365-235.953 
ATOM   1053  C2'  DA A  51    -154.319-314.841-233.880 
ATOM   1054  C1'  DA A  51    -155.639-314.799-234.643 
ATOM   1055  N9   DA A  51    -156.835-314.675-233.765 
ATOM   1056  C8   DA A  51    -157.031-315.200-232.519 
ATOM   1057  N7   DA A  51    -158.187-314.913-232.005 
ATOM   1058  C5   DA A  51    -158.805-314.141-232.979 
ATOM   1059  C6   DA A  51    -160.063-313.522-233.040 
ATOM   1060  N6   DA A  51    -160.969-313.587-232.053 
ATOM   1061  N1   DA A  51    -160.360-312.829-234.155 
ATOM   1062  C2   DA A  51    -159.457-312.768-235.133 
ATOM   1063  N3   DA A  51    -158.256-313.303-235.188 
ATOM   1064  C4   DA A  51    -157.985-313.989-234.060 
ATOM   1065  P    DG A  52    -151.755-313.715-236.008 
ATOM   1066  OP1  DG A  52    -150.873-314.547-236.857 
ATOM   1067  OP2  DG A  52    -151.275-313.456-234.633 
ATOM   1068  O5'  DG A  52    -152.054-312.326-236.743 
ATOM   1069  C5'  DG A  52    -153.143-312.254-237.683 
ATOM   1070  C4'  DG A  52    -153.935-310.980-237.462 
ATOM   1071  O4'  DG A  52    -154.994-311.149-236.476 
ATOM   1072  C3'  DG A  52    -153.139-309.782-236.946 
ATOM   1073  O3'  DG A  52    -153.646-308.598-237.548 
ATOM   1074  C2'  DG A  52    -153.438-309.733-235.448 
ATOM   1075  C1'  DG A  52    -154.923-310.072-235.555 
ATOM   1076  N9   DG A  52    -155.529-310.521-234.270 
ATOM   1077  C8   DG A  52    -154.964-311.257-233.251 
ATOM   1078  N7   DG A  52    -155.774-311.486-232.246 
ATOM   1079  C5   DG A  52    -156.958-310.856-232.625 
ATOM   1080  C6   DG A  52    -158.200-310.758-231.945 
ATOM   1081  O6   DG A  52    -158.514-311.215-230.849 
ATOM   1082  N1   DG A  52    -159.136-310.028-232.690 
ATOM   1083  C2   DG A  52    -158.903-309.466-233.930 
ATOM   1084  N2   DG A  52    -159.927-308.807-234.477 
ATOM   1085  N3   DG A  52    -157.738-309.559-234.568 
ATOM   1086  C4   DG A  52    -156.819-310.264-233.859 
ATOM   1087  P    DA A  53    -152.620-307.456-238.000 
ATOM   1088  OP1  DA A  53    -152.079-307.778-239.340 
ATOM   1089  OP2  DA A  53    -151.620-307.236-236.933 
ATOM   1090  O5'  DA A  53    -153.586-306.185-238.101 
ATOM   1091  C5'  DA A  53    -154.970-306.385-238.446 
ATOM   1092  C4'  DA A  53    -155.855-305.536-237.554 
ATOM   1093  O4'  DA A  53    -156.217-306.219-236.321 
ATOM   1094  C3'  DA A  53    -155.249-304.215-237.080 
ATOM   1095  O3'  DA A  53    -156.272-303.228-237.041 
ATOM   1096  C2'  DA A  53    -154.787-304.493-235.649 
ATOM   1097  C1'  DA A  53    -155.990-305.333-235.235 
ATOM   1098  N9   DA A  53    -155.758-306.150-234.011 
ATOM   1099  C8   DA A  53    -154.603-306.752-233.600 
ATOM   1100  N7   DA A  53    -154.718-307.398-232.482 
ATOM   1101  C5   DA A  53    -156.045-307.213-232.123 
ATOM   1102  C6   DA A  53    -156.800-307.653-231.023 
ATOM   1103  N6   DA A  53    -156.298-308.408-230.035 
ATOM   1104  N1   DA A  53    -158.095-307.288-230.974 
ATOM   1105  C2   DA A  53    -158.589-306.538-231.958 
ATOM   1106  N3   DA A  53    -157.984-306.070-233.028 
ATOM   1107  C4   DA A  53    -156.690-306.449-233.053 
ATOM   1108  P    DC A  54    -155.930-301.737-237.513 
ATOM   1109  OP1  DC A  54    -156.044-301.645-238.986 
ATOM   1110  OP2  DC A  54    -154.633-301.319-236.936 
ATOM   1111  O5'  DC A  54    -157.115-300.909-236.828 
ATOM   1112  C5'  DC A  54    -158.386-301.552-236.620 
ATOM   1113  C4'  DC A  54    -158.912-301.223-235.237 
ATOM   1114  O4'  DC A  54    -158.441-302.158-234.225 
ATOM   1115  C3'  DC A  54    -158.519-299.853-234.684 
ATOM   1116  O3'  DC A  54    -159.611-299.326-233.940 
ATOM   1117  C2'  DC A  54    -157.367-300.141-233.720 
ATOM   1118  C1'  DC A  54    -157.955-301.414-233.119 
ATOM   1119  N1   DC A  54    -156.956-302.253-232.400 
ATOM   1120  C2   DC A  54    -157.385-302.951-231.274 
ATOM   1121  O2   DC A  54    -158.565-302.847-230.922 
ATOM   1122  N3   DC A  54    -156.489-303.721-230.605 
ATOM   1123  C4   DC A  54    -155.218-303.807-231.019 
ATOM   1124  N4   DC A  54    -154.383-304.571-230.332 
ATOM   1125  C5   DC A  54    -154.757-303.096-232.174 
ATOM   1126  C6   DC A  54    -155.667-302.332-232.829 
ATOM   1127  P    DG A  55    -159.939-297.763-234.046 
ATOM   1128  OP1  DG A  55    -160.773-297.512-235.244 
ATOM   1129  OP2  DG A  55    -158.685-296.985-233.953 
ATOM   1130  O5'  DG A  55    -160.813-297.533-232.725 
ATOM   1131  C5'  DG A  55    -161.606-298.621-232.215 
ATOM   1132  C4'  DG A  55    -161.462-298.707-230.709 
ATOM   1133  O4'  DG A  55    -160.335-299.537-230.306 
ATOM   1134  C3'  DG A  55    -161.219-297.381-229.987 
ATOM   1135  O3'  DG A  55    -161.907-297.403-228.742 
ATOM   1136  C2'  DG A  55    -159.716-297.360-229.711 
ATOM   1137  C1'  DG A  55    -159.585-298.831-229.329 
ATOM   1138  N9   DG A  55    -158.186-299.337-229.365 
ATOM   1139  C8   DG A  55    -157.156-298.992-230.214 
ATOM   1140  N7   DG A  55    -156.034-299.628-229.979 
ATOM   1141  C5   DG A  55    -156.341-300.451-228.897 
ATOM   1142  C6   DG A  55    -155.527-301.376-228.192 
ATOM   1143  O6   DG A  55    -154.348-301.664-228.382 
ATOM   1144  N1   DG A  55    -156.239-302.002-227.158 
ATOM   1145  C2   DG A  55    -157.563-301.764-226.847 
ATOM   1146  N2   DG A  55    -158.059-302.464-225.825 
ATOM   1147  N3   DG A  55    -158.326-300.897-227.510 
ATOM   1148  C4   DG A  55    -157.651-300.282-228.514 
ATOM   1149  P    DT A  56    -162.639-296.071-228.236 
ATOM   1150  OP1  DT A  56    -163.980-295.977-228.855 
ATOM   1151  OP2  DT A  56    -161.747-294.909-228.439 
ATOM   1152  O5'  DT A  56    -162.787-296.368-226.671 
ATOM   1153  C5'  DT A  56    -162.922-297.731-226.229 
ATOM   1154  C4'  DT A  56    -162.048-297.971-225.012 
ATOM   1155  O4'  DT A  56    -160.697-298.377-225.371 
ATOM   1156  C3'  DT A  56    -161.839-296.765-224.096 
ATOM   1157  O3'  DT A  56    -161.805-297.213-222.746 
ATOM   1158  C2'  DT A  56    -160.456-296.232-224.467 
ATOM   1159  C1'  DT A  56    -159.779-297.591-224.626 
ATOM   1160  N1   DT A  56    -158.496-297.537-225.380 
ATOM   1161  C2   DT A  56    -157.508-298.411-224.995 
ATOM   1162  O2   DT A  56    -157.645-299.207-224.083 
ATOM   1163  N3   DT A  56    -156.333-298.331-225.716 
ATOM   1164  C4   DT A  56    -156.071-297.472-226.764 
ATOM   1165  O4   DT A  56    -154.979-297.493-227.334 
ATOM   1166  C5   DT A  56    -157.169-296.593-227.093 
ATOM   1167  C7   DT A  56    -156.967-295.625-228.222 
ATOM   1168  C6   DT A  56    -158.322-296.649-226.408 
ATOM   1169  P    DC A  57    -162.515-296.329-221.617 
ATOM   1170  OP1  DC A  57    -163.961-296.647-221.575 
ATOM   1171  OP2  DC A  57    -162.170-294.904-221.812 
ATOM   1172  O5'  DC A  57    -161.804-296.878-220.293 
ATOM   1173  C5'  DC A  57    -161.349-298.243-220.260 
ATOM   1174  C4'  DC A  57    -159.969-298.314-219.638 
ATOM   1175  O4'  DC A  57    -158.908-298.141-220.621 
ATOM   1176  C3'  DC A  57    -159.662-297.259-218.575 
ATOM   1177  O3'  DC A  57    -158.863-297.849-217.558 
ATOM   1178  C2'  DC A  57    -158.823-296.209-219.304 
ATOM   1179  C1'  DC A  57    -157.984-297.187-220.119 
ATOM   1180  N1   DC A  57    -157.291-296.560-221.279 
ATOM   1181  C2   DC A  57    -156.035-297.050-221.628 
ATOM   1182  O2   DC A  57    -155.552-297.977-220.967 
ATOM   1183  N3   DC A  57    -155.387-296.492-222.681 
ATOM   1184  C4   DC A  57    -155.944-295.489-223.372 
ATOM   1185  N4   DC A  57    -155.272-294.977-224.392 
ATOM   1186  C5   DC A  57    -157.234-294.970-223.029 
ATOM   1187  C6   DC A  57    -157.866-295.541-221.973 
ATOM   1188  P    DA A  58    -159.138-297.457-216.030 
ATOM   1189  OP1  DA A  58    -160.242-298.286-215.496 
ATOM   1190  OP2  DA A  58    -159.313-295.992-215.917 
ATOM   1191  O5'  DA A  58    -157.760-297.888-215.340 
ATOM   1192  C5'  DA A  58    -157.009-298.981-215.901 
ATOM   1193  C4'  DA A  58    -155.536-298.628-215.951 
ATOM   1194  O4'  DA A  58    -155.171-297.940-217.182 
ATOM   1195  C3'  DA A  58    -155.039-297.695-214.847 
ATOM   1196  O3'  DA A  58    -153.725-298.088-214.470 
ATOM   1197  C2'  DA A  58    -154.963-296.318-215.507 
ATOM   1198  C1'  DA A  58    -154.403-296.795-216.845 
ATOM   1199  N9   DA A  58    -154.549-295.800-217.943 
ATOM   1200  C8   DA A  58    -155.562-294.907-218.151 
ATOM   1201  N7   DA A  58    -155.401-294.166-219.204 
ATOM   1202  C5   DA A  58    -154.194-294.599-219.735 
ATOM   1203  C6   DA A  58    -153.461-294.204-220.867 
ATOM   1204  N6   DA A  58    -153.860-293.238-221.706 
ATOM   1205  N1   DA A  58    -152.299-294.840-221.105 
ATOM   1206  C2   DA A  58    -151.909-295.799-220.268 
ATOM   1207  N3   DA A  58    -152.504-296.251-219.187 
ATOM   1208  C4   DA A  58    -153.664-295.598-218.970 
ATOM   1209  P    DC A  59    -153.316-298.045-212.922 
ATOM   1210  OP1  DC A  59    -153.765-299.288-212.256 
ATOM   1211  OP2  DC A  59    -153.787-296.778-212.320 
ATOM   1212  O5'  DC A  59    -151.719-298.032-213.018 
ATOM   1213  C5'  DC A  59    -151.082-298.682-214.134 
ATOM   1214  C4'  DC A  59    -149.966-297.810-214.674 
ATOM   1215  O4'  DC A  59    -150.435-296.870-215.682 
ATOM   1216  C3'  DC A  59    -149.257-296.926-213.648 
ATOM   1217  O3'  DC A  59    -147.874-296.859-213.976 
ATOM   1218  C2'  DC A  59    -149.870-295.539-213.841 
ATOM   1219  C1'  DC A  59    -149.927-295.583-215.365 
ATOM   1220  N1   DC A  59    -150.839-294.566-215.960 
ATOM   1221  C2   DC A  59    -150.478-294.006-217.182 
ATOM   1222  O2   DC A  59    -149.426-294.372-217.720 
ATOM   1223  N3   DC A  59    -151.296-293.076-217.741 
ATOM   1224  C4   DC A  59    -152.426-292.706-217.128 
ATOM   1225  N4   DC A  59    -153.190-291.796-217.712 
ATOM   1226  C5   DC A  59    -152.815-293.270-215.869 
ATOM   1227  C6   DC A  59    -151.985-294.197-215.327 
ATOM   1228  P    DT A  60    -146.794-296.888-212.795 
ATOM   1229  OP1  DT A  60    -146.524-298.289-212.404 
ATOM   1230  OP2  DT A  60    -147.223-295.982-211.708 
ATOM   1231  O5'  DT A  60    -145.509-296.276-213.528 
ATOM   1232  C5'  DT A  60    -145.348-296.482-214.944 
ATOM   1233  C4'  DT A  60    -144.904-295.194-215.608 
ATOM   1234  O4'  DT A  60    -146.029-294.359-216.008 
ATOM   1235  C3'  DT A  60    -144.043-294.266-214.751 
ATOM   1236  O3'  DT A  60    -143.065-293.651-215.579 
ATOM   1237  C2'  DT A  60    -145.008-293.189-214.256 
ATOM   1238  C1'  DT A  60    -145.784-293.034-215.561 
ATOM   1239  N1   DT A  60    -147.098-292.350-215.400 
ATOM   1240  C2   DT A  60    -147.514-291.544-216.432 
ATOM   1241  O2   DT A  60    -146.861-291.377-217.447 
ATOM   1242  N3   DT A  60    -148.735-290.926-216.247 
ATOM   1243  C4   DT A  60    -149.554-291.045-215.143 
ATOM   1244  O4   DT A  60    -150.628-290.442-215.090 
ATOM   1245  C5   DT A  60    -149.032-291.912-214.112 
ATOM   1246  C7   DT A  60    -149.860-292.097-212.875 
ATOM   1247  C6   DT A  60    -147.847-292.525-214.266 
ATOM   1248  P    DG A  61    -141.582-293.448-215.010 
ATOM   1249  OP1  DG A  61    -140.804-294.693-215.198 
ATOM   1250  OP2  DG A  61    -141.649-292.927-213.627 
ATOM   1251  O5'  DG A  61    -141.022-292.311-215.987 
ATOM   1252  C5'  DG A  61    -141.521-292.241-217.336 
ATOM   1253  C4'  DG A  61    -141.806-290.799-217.709 
ATOM   1254  O4'  DG A  61    -143.155-290.388-217.347 
ATOM   1255  C3'  DG A  61    -140.911-289.752-217.046 
ATOM   1256  O3'  DG A  61    -140.654-288.709-217.980 
ATOM   1257  C2'  DG A  61    -141.757-289.185-215.907 
ATOM   1258  C1'  DG A  61    -143.077-289.143-216.670 
ATOM   1259  N9   DG A  61    -144.274-289.019-215.791 
ATOM   1260  C8   DG A  61    -144.489-289.540-214.534 
ATOM   1261  N7   DG A  61    -145.661-289.243-214.026 
ATOM   1262  C5   DG A  61    -146.264-288.470-215.017 
ATOM   1263  C6   DG A  61    -147.544-287.857-215.045 
ATOM   1264  O6   DG A  61    -148.423-287.871-214.187 
ATOM   1265  N1   DG A  61    -147.753-287.164-216.245 
ATOM   1266  C2   DG A  61    -146.846-287.075-217.282 
ATOM   1267  N2   DG A  61    -147.235-286.366-218.344 
ATOM   1268  N3   DG A  61    -145.645-287.651-217.255 
ATOM   1269  C4   DG A  61    -145.426-288.327-216.098 
ATOM   1270  P    DA A  62    -139.193-288.059-218.035 
ATOM   1271  OP1  DA A  62    -138.312-288.891-218.884 
ATOM   1272  OP2  DA A  62    -138.714-287.800-216.660 
ATOM   1273  O5'  DA A  62    -139.493-286.670-218.770 
ATOM   1274  C5'  DA A  62    -140.581-286.598-219.710 
ATOM   1275  C4'  DA A  62    -141.374-285.324-219.489 
ATOM   1276  O4'  DA A  62    -142.432-285.493-218.503 
ATOM   1277  C3'  DA A  62    -140.577-284.126-218.973 
ATOM   1278  O3'  DA A  62    -141.085-282.942-219.575 
ATOM   1279  C2'  DA A  62    -140.877-284.078-217.475 
ATOM   1280  C1'  DA A  62    -142.361-284.416-217.581 
ATOM   1281  N9   DA A  62    -142.967-284.865-216.297 
ATOM   1282  C8   DA A  62    -142.392-285.595-215.297 
ATOM   1283  N7   DA A  62    -143.182-285.829-214.295 
ATOM   1284  C5   DA A  62    -144.370-285.208-214.656 
ATOM   1285  C6   DA A  62    -145.612-285.091-214.010 
ATOM   1286  N6   DA A  62    -145.873-285.624-212.807 
ATOM   1287  N1   DA A  62    -146.580-284.406-214.647 
ATOM   1288  C2   DA A  62    -146.314-283.880-215.842 
ATOM   1289  N3   DA A  62    -145.200-283.923-216.539 
ATOM   1290  C4   DA A  62    -144.248-284.614-215.879 
ATOM   1291  P    DT A  63    -140.059-281.800-220.027 
ATOM   1292  OP1  DT A  63    -139.517-282.122-221.367 
ATOM   1293  OP2  DT A  63    -139.058-281.580-218.959 
ATOM   1294  O5'  DT A  63    -141.024-280.529-220.128 
ATOM   1295  C5'  DT A  63    -142.409-280.729-220.473 
ATOM   1296  C4'  DT A  63    -143.293-279.880-219.581 
ATOM   1297  O4'  DT A  63    -143.656-280.563-218.347 
ATOM   1298  C3'  DT A  63    -142.688-278.560-219.106 
ATOM   1299  O3'  DT A  63    -143.710-277.572-219.068 
ATOM   1300  C2'  DT A  63    -142.226-278.837-217.676 
ATOM   1301  C1'  DT A  63    -143.429-279.677-217.262 
ATOM   1302  N1   DT A  63    -143.196-280.494-216.038 
ATOM   1303  C2   DT A  63    -144.266-280.680-215.197 
ATOM   1304  O2   DT A  63    -145.371-280.211-215.414 
ATOM   1305  N3   DT A  63    -144.013-281.442-214.073 
ATOM   1306  C4   DT A  63    -142.807-282.019-213.730 
ATOM   1307  O4   DT A  63    -142.701-282.681-212.696 
ATOM   1308  C5   DT A  63    -141.744-281.767-214.674 
ATOM   1309  C7   DT A  63    -140.398-282.359-214.376 
ATOM   1310  C6   DT A  63    -141.963-281.030-215.775 
ATOM   1311  P    DT A  64    -143.368-276.081-219.540 
ATOM   1312  OP1  DT A  64    -143.482-275.989-221.013 
ATOM   1313  OP2  DT A  64    -142.071-275.663-218.962 
ATOM   1314  O5'  DT A  64    -144.553-275.253-218.855 
ATOM   1315  C5'  DT A  64    -145.825-275.896-218.647 
ATOM   1316  C4'  DT A  64    -146.351-275.567-217.264 
ATOM   1317  O4'  DT A  64    -145.879-276.502-216.252 
ATOM   1318  C3'  DT A  64    -145.958-274.197-216.711 
ATOM   1319  O3'  DT A  64    -147.049-273.670-215.966 
ATOM   1320  C2'  DT A  64    -144.806-274.485-215.747 
ATOM   1321  C1'  DT A  64    -145.394-275.758-215.146 
ATOM   1322  N1   DT A  64    -144.394-276.597-214.426 
ATOM   1323  C2   DT A  64    -144.833-277.279-213.318 
ATOM   1324  O2   DT A  64    -145.982-277.223-212.916 
ATOM   1325  N3   DT A  64    -143.878-278.046-212.677 
ATOM   1326  C4   DT A  64    -142.555-278.182-213.045 
ATOM   1327  O4   DT A  64    -141.794-278.898-212.391 
ATOM   1328  C5   DT A  64    -142.190-277.427-214.220 
ATOM   1329  C7   DT A  64    -140.768-277.519-214.689 
ATOM   1330  C6   DT A  64    -143.098-276.674-214.863 
ATOM   1331  P    DA A  65    -147.378-272.107-216.072 
ATOM   1332  OP1  DA A  65    -148.211-271.856-217.270 
ATOM   1333  OP2  DA A  65    -146.123-271.329-215.980 
ATOM   1334  O5'  DA A  65    -148.251-271.877-214.752 
ATOM   1335  C5'  DA A  65    -149.045-272.965-214.242 
ATOM   1336  C4'  DA A  65    -148.900-273.051-212.736 
ATOM   1337  O4'  DA A  65    -147.773-273.881-212.332 
ATOM   1338  C3'  DA A  65    -148.658-271.725-212.014 
ATOM   1339  O3'  DA A  65    -149.345-271.747-210.768 
ATOM   1340  C2'  DA A  65    -147.155-271.704-211.738 
ATOM   1341  C1'  DA A  65    -147.024-273.175-211.355 
ATOM   1342  N9   DA A  65    -145.624-273.681-211.392 
ATOM   1343  C8   DA A  65    -144.615-273.327-212.243 
ATOM   1344  N7   DA A  65    -143.499-273.949-212.019 
ATOM   1345  C5   DA A  65    -143.786-274.776-210.943 
ATOM   1346  C6   DA A  65    -143.008-275.699-210.224 
ATOM   1347  N6   DA A  65    -141.721-275.955-210.498 
ATOM   1348  N1   DA A  65    -143.604-276.353-209.210 
ATOM   1349  C2   DA A  65    -144.882-276.095-208.942 
ATOM   1350  N3   DA A  65    -145.705-275.260-209.540 
ATOM   1351  C4   DA A  65    -145.084-274.619-210.551 
ATOM   1352  P    DT A  66    -150.077-270.415-210.263 
ATOM   1353  OP1  DT A  66    -151.418-270.321-210.882 
ATOM   1354  OP2  DT A  66    -149.185-269.253-210.465 
ATOM   1355  O5'  DT A  66    -150.225-270.712-208.697 
ATOM   1356  C5'  DT A  66    -150.360-272.076-208.255 
ATOM   1357  C4'  DT A  66    -149.486-272.315-207.039 
ATOM   1358  O4'  DT A  66    -148.135-272.721-207.398 
ATOM   1359  C3'  DT A  66    -149.278-271.109-206.123 
ATOM   1360  O3'  DT A  66    -149.244-271.557-204.773 
ATOM   1361  C2'  DT A  66    -147.894-270.576-206.493 
ATOM   1362  C1'  DT A  66    -147.218-271.935-206.652 
ATOM   1363  N1   DT A  66    -145.934-271.881-207.406 
ATOM   1364  C2   DT A  66    -144.947-272.755-207.022 
ATOM   1365  O2   DT A  66    -145.084-273.551-206.109 
ATOM   1366  N3   DT A  66    -143.771-272.676-207.743 
ATOM   1367  C4   DT A  66    -143.509-271.816-208.791 
ATOM   1368  O4   DT A  66    -142.417-271.837-209.361 
ATOM   1369  C5   DT A  66    -144.607-270.937-209.120 
ATOM   1370  C7   DT A  66    -144.405-269.969-210.249 
ATOM   1371  C6   DT A  66    -145.761-270.993-208.435 
ATOM   1372  P    DG A  67    -149.954-270.673-203.644 
ATOM   1373  OP1  DG A  67    -151.399-270.991-203.601 
ATOM   1374  OP2  DG A  67    -149.608-269.248-203.839 
ATOM   1375  O5'  DG A  67    -149.243-271.222-202.319 
ATOM   1376  C5'  DG A  67    -148.787-272.587-202.286 
ATOM   1377  C4'  DG A  67    -147.407-272.658-201.665 
ATOM   1378  O4'  DG A  67    -146.346-272.485-202.647 
ATOM   1379  C3'  DG A  67    -147.101-271.603-200.602 
ATOM   1380  O3'  DG A  67    -146.301-272.193-199.584 
ATOM   1381  C2'  DG A  67    -146.261-270.553-201.330 
ATOM   1382  C1'  DG A  67    -145.422-271.532-202.146 
ATOM   1383  N9   DG A  67    -144.729-270.904-203.305 
ATOM   1384  C8   DG A  67    -145.150-269.875-204.119 
ATOM   1385  N7   DG A  67    -144.295-269.555-205.060 
ATOM   1386  C5   DG A  67    -143.233-270.434-204.855 
ATOM   1387  C6   DG A  67    -142.010-270.570-205.563 
ATOM   1388  O6   DG A  67    -141.607-269.932-206.532 
ATOM   1389  N1   DG A  67    -141.215-271.589-205.020 
ATOM   1390  C2   DG A  67    -141.558-272.374-203.936 
ATOM   1391  N2   DG A  67    -140.662-273.294-203.572 
ATOM   1392  N3   DG A  67    -142.705-272.246-203.274 
ATOM   1393  C4   DG A  67    -143.488-271.262-203.787 
ATOM   1394  P    DT A  68    -146.577-271.801-198.056 
ATOM   1395  OP1  DT A  68    -147.681-272.630-197.523 
ATOM   1396  OP2  DT A  68    -146.752-270.337-197.944 
ATOM   1397  O5'  DT A  68    -145.199-272.232-197.367 
ATOM   1398  C5'  DT A  68    -144.448-273.325-197.928 
ATOM   1399  C4'  DT A  68    -142.975-272.972-197.978 
ATOM   1400  O4'  DT A  68    -142.609-272.284-199.209 
ATOM   1401  C3'  DT A  68    -142.477-272.039-196.873 
ATOM   1402  O3'  DT A  68    -141.163-272.432-196.496 
ATOM   1403  C2'  DT A  68    -142.401-270.662-197.534 
ATOM   1404  C1'  DT A  68    -141.842-271.139-198.871 
ATOM   1405  N1   DT A  68    -141.988-270.144-199.970 
ATOM   1406  C2   DT A  68    -140.986-270.097-200.909 
ATOM   1407  O2   DT A  68    -140.008-270.826-200.872 
ATOM   1408  N3   DT A  68    -141.154-269.163-201.911 
ATOM   1409  C4   DT A  68    -142.217-268.292-202.049 
ATOM   1410  O4   DT A  68    -142.258-267.498-202.991 
ATOM   1411  C5   DT A  68    -143.217-268.416-201.016 
ATOM   1412  C7   DT A  68    -144.408-267.505-201.089 
ATOM   1413  C6   DT A  68    -143.078-269.316-200.029 
ATOM   1414  P    DC A  69    -140.754-272.389-194.949 
ATOM   1415  OP1  DC A  69    -141.203-273.632-194.282 
ATOM   1416  OP2  DC A  69    -141.226-271.122-194.347 
ATOM   1417  O5'  DC A  69    -139.157-272.376-195.045 
ATOM   1418  C5'  DC A  69    -138.520-273.026-196.160 
ATOM   1419  C4'  DC A  69    -137.404-272.154-196.701 
ATOM   1420  O4'  DC A  69    -137.874-271.214-197.708 
ATOM   1421  C3'  DC A  69    -136.695-271.270-195.674 
ATOM   1422  O3'  DC A  69    -135.313-271.203-196.003 
ATOM   1423  C2'  DC A  69    -137.308-269.883-195.868 
ATOM   1424  C1'  DC A  69    -137.366-269.927-197.392 
ATOM   1425  N1   DC A  69    -138.277-268.910-197.986 
ATOM   1426  C2   DC A  69    -137.916-268.350-199.209 
ATOM   1427  O2   DC A  69    -136.864-268.716-199.746 
ATOM   1428  N3   DC A  69    -138.734-267.420-199.768 
ATOM   1429  C4   DC A  69    -139.865-267.050-199.154 
ATOM   1430  N4   DC A  69    -140.629-266.140-199.739 
ATOM   1431  C5   DC A  69    -140.254-267.614-197.896 
ATOM   1432  C6   DC A  69    -139.424-268.541-197.354 
ATOM   1433  P    DT A  70    -134.232-271.232-194.822 
ATOM   1434  OP1  DT A  70    -133.963-272.633-194.431 
ATOM   1435  OP2  DT A  70    -134.662-270.326-193.734 
ATOM   1436  O5'  DT A  70    -132.947-270.620-195.554 
ATOM   1437  C5'  DT A  70    -132.787-270.826-196.970 
ATOM   1438  C4'  DT A  70    -132.343-269.538-197.634 
ATOM   1439  O4'  DT A  70    -133.467-268.703-198.034 
ATOM   1440  C3'  DT A  70    -131.481-268.610-196.777 
ATOM   1441  O3'  DT A  70    -130.503-267.995-197.606 
ATOM   1442  C2'  DT A  70    -132.447-267.533-196.283 
ATOM   1443  C1'  DT A  70    -133.223-267.379-197.587 
ATOM   1444  N1   DT A  70    -134.536-266.694-197.427 
ATOM   1445  C2   DT A  70    -134.952-265.888-198.459 
ATOM   1446  O2   DT A  70    -134.299-265.721-199.474 
ATOM   1447  N3   DT A  70    -136.174-265.271-198.273 
ATOM   1448  C4   DT A  70    -136.992-265.389-197.169 
ATOM   1449  O4   DT A  70    -138.066-264.786-197.117 
ATOM   1450  C5   DT A  70    -136.470-266.256-196.139 
ATOM   1451  C7   DT A  70    -137.299-266.441-194.902 
ATOM   1452  C6   DT A  70    -135.285-266.869-196.293 
ATOM   1453  P    DG A  71    -129.021-267.792-197.036 
ATOM   1454  OP1  DG A  71    -128.243-269.037-197.225 
ATOM   1455  OP2  DG A  71    -129.087-267.271-195.654 
ATOM   1456  O5'  DG A  71    -128.461-266.655-198.013 
ATOM   1457  C5'  DG A  71    -128.959-266.585-199.362 
ATOM   1458  C4'  DG A  71    -129.244-265.143-199.735 
ATOM   1459  O4'  DG A  71    -130.593-264.732-199.373 
ATOM   1460  C3'  DG A  71    -128.350-264.096-199.073 
ATOM   1461  O3'  DG A  71    -128.093-263.053-200.006 
ATOM   1462  C2'  DG A  71    -129.196-263.529-197.933 
ATOM   1463  C1'  DG A  71    -130.516-263.487-198.697 
ATOM   1464  N9   DG A  71    -131.712-263.363-197.818 
ATOM   1465  C8   DG A  71    -131.928-263.884-196.561 
ATOM   1466  N7   DG A  71    -133.099-263.587-196.053 
ATOM   1467  C5   DG A  71    -133.702-262.814-197.044 
ATOM   1468  C6   DG A  71    -134.982-262.201-197.071 
ATOM   1469  O6   DG A  71    -135.861-262.215-196.213 
ATOM   1470  N1   DG A  71    -135.191-261.508-198.271 
ATOM   1471  C2   DG A  71    -134.284-261.419-199.309 
ATOM   1472  N2   DG A  71    -134.674-260.710-200.371 
ATOM   1473  N3   DG A  71    -133.083-261.995-199.282 
ATOM   1474  C4   DG A  71    -132.864-262.671-198.124 
ATOM   1475  P    DG A  72    -126.631-262.403-200.062 
ATOM   1476  OP1  DG A  72    -125.750-263.236-200.910 
ATOM   1477  OP2  DG A  72    -126.152-262.144-198.686 
ATOM   1478  O5'  DG A  72    -126.931-261.014-200.796 
ATOM   1479  C5'  DG A  72    -128.019-260.942-201.736 
ATOM   1480  C4'  DG A  72    -128.812-259.668-201.515 
ATOM   1481  O4'  DG A  72    -129.871-259.837-200.529 
ATOM   1482  C3'  DG A  72    -128.015-258.470-200.999 
ATOM   1483  O3'  DG A  72    -128.523-257.286-201.601 
ATOM   1484  C2'  DG A  72    -128.315-258.422-199.502 
ATOM   1485  C1'  DG A  72    -129.799-258.760-199.608 
ATOM   1486  N9   DG A  72    -130.405-259.209-198.323 
ATOM   1487  C8   DG A  72    -129.841-259.945-197.304 
ATOM   1488  N7   DG A  72    -130.651-260.174-196.300 
ATOM   1489  C5   DG A  72    -131.835-259.544-196.679 
ATOM   1490  C6   DG A  72    -133.076-259.446-195.998 
ATOM   1491  O6   DG A  72    -133.391-259.903-194.902 
ATOM   1492  N1   DG A  72    -134.013-258.716-196.743 
ATOM   1493  C2   DG A  72    -133.780-258.154-197.983 
ATOM   1494  N2   DG A  72    -134.804-257.496-198.530 
ATOM   1495  N3   DG A  72    -132.615-258.247-198.622 
ATOM   1496  C4   DG A  72    -131.696-258.952-197.912 
ATOM   1497  P    DT A  73    -127.497-256.144-202.054 
ATOM   1498  OP1  DT A  73    -126.956-256.466-203.394 
ATOM   1499  OP2  DT A  73    -126.496-255.924-200.986 
ATOM   1500  O5'  DT A  73    -128.463-254.873-202.154 
ATOM   1501  C5'  DT A  73    -129.847-255.073-202.499 
ATOM   1502  C4'  DT A  73    -130.731-254.224-201.607 
ATOM   1503  O4'  DT A  73    -131.094-254.907-200.374 
ATOM   1504  C3'  DT A  73    -130.126-252.904-201.133 
ATOM   1505  O3'  DT A  73    -131.148-251.916-201.094 
ATOM   1506  C2'  DT A  73    -129.664-253.181-199.703 
ATOM   1507  C1'  DT A  73    -130.867-254.021-199.288 
ATOM   1508  N1   DT A  73    -130.634-254.838-198.065 
ATOM   1509  C2   DT A  73    -131.705-255.024-197.224 
ATOM   1510  O2   DT A  73    -132.809-254.555-197.441 
ATOM   1511  N3   DT A  73    -131.451-255.786-196.099 
ATOM   1512  C4   DT A  73    -130.246-256.363-195.756 
ATOM   1513  O4   DT A  73    -130.139-257.025-194.722 
ATOM   1514  C5   DT A  73    -129.182-256.111-196.701 
ATOM   1515  C7   DT A  73    -127.836-256.703-196.403 
ATOM   1516  C6   DT A  73    -129.401-255.374-197.802 
ATOM   1517  P    DC A  74    -130.806-250.425-201.566 
ATOM   1518  OP1  DC A  74    -130.921-250.333-203.039 
ATOM   1519  OP2  DC A  74    -129.510-250.007-200.989 
ATOM   1520  O5'  DC A  74    -131.992-249.597-200.882 
ATOM   1521  C5'  DC A  74    -133.263-250.240-200.673 
ATOM   1522  C4'  DC A  74    -133.789-249.911-199.290 
ATOM   1523  O4'  DC A  74    -133.318-250.846-198.278 
ATOM   1524  C3'  DC A  74    -133.396-248.541-198.738 
ATOM   1525  O3'  DC A  74    -134.488-248.014-197.993 
ATOM   1526  C2'  DC A  74    -132.244-248.829-197.774 
ATOM   1527  C1'  DC A  74    -132.832-250.102-197.172 
ATOM   1528  N1   DC A  74    -131.833-250.941-196.453 
ATOM   1529  C2   DC A  74    -132.261-251.639-195.327 
ATOM   1530  O2   DC A  74    -133.442-251.536-194.975 
ATOM   1531  N3   DC A  74    -131.366-252.409-194.658 
ATOM   1532  C4   DC A  74    -130.095-252.495-195.072 
ATOM   1533  N4   DC A  74    -129.260-253.259-194.385 
ATOM   1534  C5   DC A  74    -129.634-251.784-196.227 
ATOM   1535  C6   DC A  74    -130.544-251.020-196.882 
ATOM   1536  P    DA A  75    -134.816-246.451-198.099 
ATOM   1537  OP1  DA A  75    -135.650-246.200-199.297 
ATOM   1538  OP2  DA A  75    -133.562-245.673-198.006 
ATOM   1539  O5'  DA A  75    -135.690-246.221-196.778 
ATOM   1540  C5'  DA A  75    -136.483-247.310-196.268 
ATOM   1541  C4'  DA A  75    -136.338-247.395-194.762 
ATOM   1542  O4'  DA A  75    -135.212-248.225-194.359 
ATOM   1543  C3'  DA A  75    -136.096-246.070-194.040 
ATOM   1544  O3'  DA A  75    -136.784-246.091-192.795 
ATOM   1545  C2'  DA A  75    -134.593-246.048-193.764 
ATOM   1546  C1'  DA A  75    -134.462-247.519-193.382 
ATOM   1547  N9   DA A  75    -133.062-248.025-193.418 
ATOM   1548  C8   DA A  75    -132.054-247.671-194.269 
ATOM   1549  N7   DA A  75    -130.937-248.293-194.046 
ATOM   1550  C5   DA A  75    -131.224-249.120-192.969 
ATOM   1551  C6   DA A  75    -130.447-250.044-192.251 
ATOM   1552  N6   DA A  75    -129.159-250.299-192.525 
ATOM   1553  N1   DA A  75    -131.042-250.697-191.236 
ATOM   1554  C2   DA A  75    -132.321-250.440-190.969 
ATOM   1555  N3   DA A  75    -133.143-249.604-191.566 
ATOM   1556  C4   DA A  75    -132.522-248.963-192.577 
ATOM   1557  P    DG A  76    -137.515-244.760-192.290 
ATOM   1558  OP1  DG A  76    -138.856-244.665-192.908 
ATOM   1559  OP2  DG A  76    -136.624-243.597-192.492 
ATOM   1560  O5'  DG A  76    -137.664-245.056-190.724 
ATOM   1561  C5'  DG A  76    -137.798-246.420-190.282 
ATOM   1562  C4'  DG A  76    -136.925-246.659-189.065 
ATOM   1563  O4'  DG A  76    -135.573-247.065-189.424 
ATOM   1564  C3'  DG A  76    -136.716-245.453-188.149 
ATOM   1565  O3'  DG A  76    -136.682-245.901-186.799 
ATOM   1566  C2'  DG A  76    -135.333-244.920-188.520 
ATOM   1567  C1'  DG A  76    -134.656-246.279-188.679 
ATOM   1568  N9   DG A  76    -133.373-246.225-189.433 
ATOM   1569  C8   DG A  76    -133.015-245.410-190.484 
ATOM   1570  N7   DG A  76    -131.797-245.616-190.928 
ATOM   1571  C5   DG A  76    -131.317-246.639-190.112 
ATOM   1572  C6   DG A  76    -130.055-247.291-190.111 
ATOM   1573  O6   DG A  76    -129.088-247.095-190.842 
ATOM   1574  N1   DG A  76    -129.988-248.273-189.113 
ATOM   1575  C2   DG A  76    -131.005-248.585-188.232 
ATOM   1576  N2   DG A  76    -130.742-249.555-187.354 
ATOM   1577  N3   DG A  76    -132.188-247.974-188.235 
ATOM   1578  C4   DG A  76    -132.270-247.018-189.197 
ATOM   1579  P    DT A  77    -137.392-245.017-185.670 
ATOM   1580  OP1  DT A  77    -138.837-245.335-185.628 
ATOM   1581  OP2  DT A  77    -137.046-243.592-185.866 
ATOM   1582  O5'  DT A  77    -136.681-245.566-184.346 
ATOM   1583  C5'  DT A  77    -136.226-246.931-184.313 
ATOM   1584  C4'  DT A  77    -134.845-247.002-183.691 
ATOM   1585  O4'  DT A  77    -133.785-246.829-184.674 
ATOM   1586  C3'  DT A  77    -134.539-245.947-182.629 
ATOM   1587  O3'  DT A  77    -133.740-246.537-181.611 
ATOM   1588  C2'  DT A  77    -133.700-244.897-183.357 
ATOM   1589  C1'  DT A  77    -132.861-245.876-184.172 
ATOM   1590  N1   DT A  77    -132.168-245.249-185.332 
ATOM   1591  C2   DT A  77    -130.930-245.743-185.664 
ATOM   1592  O2   DT A  77    -130.395-246.655-185.056 
ATOM   1593  N3   DT A  77    -130.317-245.137-186.743 
ATOM   1594  C4   DT A  77    -130.829-244.102-187.500 
ATOM   1595  O4   DT A  77    -130.187-243.640-188.445 
ATOM   1596  C5   DT A  77    -132.133-243.651-187.075 
ATOM   1597  C7   DT A  77    -132.763-242.527-187.845 
ATOM   1598  C6   DT A  77    -132.751-244.222-186.028 
ATOM   1599  P    DG A  78    -134.015-246.145-180.083 
ATOM   1600  OP1  DG A  78    -135.119-246.974-179.549 
ATOM   1601  OP2  DG A  78    -134.190-244.681-179.971 
ATOM   1602  O5'  DG A  78    -132.637-246.576-179.393 
ATOM   1603  C5'  DG A  78    -131.886-247.669-179.955 
ATOM   1604  C4'  DG A  78    -130.413-247.316-180.004 
ATOM   1605  O4'  DG A  78    -130.048-246.628-181.235 
ATOM   1606  C3'  DG A  78    -129.915-246.383-178.900 
ATOM   1607  O3'  DG A  78    -128.601-246.776-178.523 
ATOM   1608  C2'  DG A  78    -129.840-245.006-179.561 
ATOM   1609  C1'  DG A  78    -129.280-245.483-180.898 
ATOM   1610  N9   DG A  78    -129.426-244.488-181.996 
ATOM   1611  C8   DG A  78    -130.439-243.580-182.222 
ATOM   1612  N7   DG A  78    -130.264-242.839-183.289 
ATOM   1613  C5   DG A  78    -129.049-243.287-183.807 
ATOM   1614  C6   DG A  78    -128.335-242.863-184.958 
ATOM   1615  O6   DG A  78    -128.632-241.992-185.770 
ATOM   1616  N1   DG A  78    -127.144-243.585-185.116 
ATOM   1617  C2   DG A  78    -126.702-244.586-184.274 
ATOM   1618  N2   DG A  78    -125.538-245.154-184.598 
ATOM   1619  N3   DG A  78    -127.373-244.983-183.194 
ATOM   1620  C4   DG A  78    -128.530-244.292-183.026 
ATOM   1621  P    DA A  79    -128.193-246.733-176.975 
ATOM   1622  OP1  DA A  79    -128.642-247.976-176.309 
ATOM   1623  OP2  DA A  79    -128.664-245.466-176.374 
ATOM   1624  O5'  DA A  79    -126.596-246.721-177.071 
ATOM   1625  C5'  DA A  79    -125.958-247.370-178.187 
ATOM   1626  C4'  DA A  79    -124.843-246.498-178.727 
ATOM   1627  O4'  DA A  79    -125.312-245.558-179.735 
ATOM   1628  C3'  DA A  79    -124.134-245.614-177.701 
ATOM   1629  O3'  DA A  79    -122.751-245.547-178.029 
ATOM   1630  C2'  DA A  79    -124.746-244.227-177.895 
ATOM   1631  C1'  DA A  79    -124.804-244.271-179.419 
ATOM   1632  N9   DA A  79    -125.716-243.254-180.013 
ATOM   1633  C8   DA A  79    -126.893-242.776-179.514 
ATOM   1634  N7   DA A  79    -127.461-241.887-180.269 
ATOM   1635  C5   DA A  79    -126.598-241.766-181.350 
ATOM   1636  C6   DA A  79    -126.637-240.974-182.509 
ATOM   1637  N6   DA A  79    -127.627-240.114-182.784 
ATOM   1638  N1   DA A  79    -125.617-241.099-183.379 
ATOM   1639  C2   DA A  79    -124.636-241.956-183.100 
ATOM   1640  N3   DA A  79    -124.493-242.743-182.056 
ATOM   1641  C4   DA A  79    -125.526-242.599-181.201 
ATOM   1642  P    DA A  80    -121.671-245.576-176.848 
ATOM   1643  OP1  DA A  80    -121.401-246.977-176.458 
ATOM   1644  OP2  DA A  80    -122.100-244.670-175.761 
ATOM   1645  O5'  DA A  80    -120.386-244.964-177.581 
ATOM   1646  C5'  DA A  80    -120.225-245.170-178.997 
ATOM   1647  C4'  DA A  80    -119.781-243.882-179.661 
ATOM   1648  O4'  DA A  80    -120.906-243.047-180.061 
ATOM   1649  C3'  DA A  80    -118.920-242.955-178.804 
ATOM   1650  O3'  DA A  80    -117.942-242.339-179.632 
ATOM   1651  C2'  DA A  80    -119.885-241.877-178.309 
ATOM   1652  C1'  DA A  80    -120.661-241.723-179.614 
ATOM   1653  N9   DA A  80    -121.974-241.038-179.453 
ATOM   1654  C8   DA A  80    -122.840-241.102-178.399 
ATOM   1655  N7   DA A  80    -123.910-240.386-178.556 
ATOM   1656  C5   DA A  80    -123.745-239.805-179.805 
ATOM   1657  C6   DA A  80    -124.544-238.928-180.556 
ATOM   1658  N6   DA A  80    -125.727-238.461-180.134 
ATOM   1659  N1   DA A  80    -124.081-238.544-181.761 
ATOM   1660  C2   DA A  80    -122.905-239.012-182.175 
ATOM   1661  N3   DA A  80    -122.075-239.830-181.566 
ATOM   1662  C4   DA A  80    -122.562-240.198-180.362 
ATOM   1663  P    DG A  81    -116.459-242.136-179.063 
ATOM   1664  OP1  DG A  81    -115.681-243.381-179.251 
ATOM   1665  OP2  DG A  81    -116.526-241.615-177.680 
ATOM   1666  O5'  DG A  81    -115.899-240.999-180.040 
ATOM   1667  C5'  DG A  81    -116.398-240.929-181.389 
ATOM   1668  C4'  DG A  81    -116.683-239.488-181.762 
ATOM   1669  O4'  DG A  81    -118.032-239.077-181.400 
ATOM   1670  C3'  DG A  81    -115.788-238.440-181.100 
ATOM   1671  O3'  DG A  81    -115.531-237.397-182.033 
ATOM   1672  C2'  DG A  81    -116.634-237.873-179.960 
ATOM   1673  C1'  DG A  81    -117.954-237.831-180.723 
ATOM   1674  N9   DG A  81    -119.150-237.707-179.845 
ATOM   1675  C8   DG A  81    -119.366-238.228-178.587 
ATOM   1676  N7   DG A  81    -120.537-237.932-178.080 
ATOM   1677  C5   DG A  81    -121.140-237.158-179.070 
ATOM   1678  C6   DG A  81    -122.421-236.545-179.098 
ATOM   1679  O6   DG A  81    -123.300-236.559-178.240 
ATOM   1680  N1   DG A  81    -122.630-235.852-180.298 
ATOM   1681  C2   DG A  81    -121.722-235.763-181.335 
ATOM   1682  N2   DG A  81    -122.112-235.054-182.398 
ATOM   1683  N3   DG A  81    -120.522-236.339-181.308 
ATOM   1684  C4   DG A  81    -120.303-237.015-180.151 
ATOM   1685  P    DA A  82    -114.070-236.747-182.088 
ATOM   1686  OP1  DA A  82    -113.189-237.580-182.937 
ATOM   1687  OP2  DA A  82    -113.590-236.488-180.713 
ATOM   1688  O5'  DA A  82    -114.369-235.358-182.823 
ATOM   1689  C5'  DA A  82    -115.458-235.286-183.763 
ATOM   1690  C4'  DA A  82    -116.251-234.012-183.542 
ATOM   1691  O4'  DA A  82    -117.309-234.181-182.556 
ATOM   1692  C3'  DA A  82    -115.454-232.815-183.026 
ATOM   1693  O3'  DA A  82    -115.961-231.630-183.628 
ATOM   1694  C2'  DA A  82    -115.754-232.766-181.528 
ATOM   1695  C1'  DA A  82    -117.238-233.104-181.634 
ATOM   1696  N9   DA A  82    -117.844-233.553-180.350 
ATOM   1697  C8   DA A  82    -117.269-234.284-179.351 
ATOM   1698  N7   DA A  82    -118.059-234.517-178.349 
ATOM   1699  C5   DA A  82    -119.247-233.896-178.709 
ATOM   1700  C6   DA A  82    -120.489-233.780-178.063 
ATOM   1701  N6   DA A  82    -120.750-234.312-176.860 
ATOM   1702  N1   DA A  82    -121.457-233.094-178.700 
ATOM   1703  C2   DA A  82    -121.191-232.568-179.895 
ATOM   1704  N3   DA A  82    -120.076-232.611-180.592 
ATOM   1705  C4   DA A  82    -119.125-233.302-179.932 
ATOM   1706  P    DA A  83    -114.935-230.488-184.080 
ATOM   1707  OP1  DA A  83    -114.394-230.810-185.420 
ATOM   1708  OP2  DA A  83    -113.935-230.268-183.012 
ATOM   1709  O5'  DA A  83    -115.901-229.217-184.181 
ATOM   1710  C5'  DA A  83    -117.285-229.417-184.526 
ATOM   1711  C4'  DA A  83    -118.170-228.568-183.634 
ATOM   1712  O4'  DA A  83    -118.533-229.251-182.400 
ATOM   1713  C3'  DA A  83    -117.564-227.248-183.160 
ATOM   1714  O3'  DA A  83    -118.587-226.260-183.121 
ATOM   1715  C2'  DA A  83    -117.102-227.525-181.729 
ATOM   1716  C1'  DA A  83    -118.305-228.365-181.315 
ATOM   1717  N9   DA A  83    -118.073-229.183-180.091 
ATOM   1718  C8   DA A  83    -116.918-229.785-179.680 
ATOM   1719  N7   DA A  83    -117.033-230.430-178.562 
ATOM   1720  C5   DA A  83    -118.361-230.245-178.202 
ATOM   1721  C6   DA A  83    -119.115-230.685-177.103 
ATOM   1722  N6   DA A  83    -118.613-231.440-176.115 
ATOM   1723  N1   DA A  83    -120.410-230.320-177.054 
ATOM   1724  C2   DA A  83    -120.904-229.570-178.038 
ATOM   1725  N3   DA A  83    -120.300-229.102-179.108 
ATOM   1726  C4   DA A  83    -119.005-229.481-179.133 
ATOM   1727  P    DT A  84    -118.245-224.769-183.593 
ATOM   1728  OP1  DT A  84    -118.359-224.677-185.066 
ATOM   1729  OP2  DT A  84    -116.948-224.351-183.016 
ATOM   1730  O5'  DT A  84    -119.430-223.941-182.908 
ATOM   1731  C5'  DT A  84    -120.701-224.584-182.700 
ATOM   1732  C4'  DT A  84    -121.227-224.255-181.317 
ATOM   1733  O4'  DT A  84    -120.756-225.190-180.305 
ATOM   1734  C3'  DT A  84    -120.834-222.885-180.764 
ATOM   1735  O3'  DT A  84    -121.926-222.358-180.019 
ATOM   1736  C2'  DT A  84    -119.683-223.173-179.800 
ATOM   1737  C1'  DT A  84    -120.270-224.446-179.199 
ATOM   1738  N1   DT A  84    -119.271-225.285-178.480 
ATOM   1739  C2   DT A  84    -119.710-225.968-177.372 
ATOM   1740  O2   DT A  84    -120.859-225.911-176.969 
ATOM   1741  N3   DT A  84    -118.755-226.734-176.730 
ATOM   1742  C4   DT A  84    -117.432-226.870-177.098 
ATOM   1743  O4   DT A  84    -116.671-227.587-176.445 
ATOM   1744  C5   DT A  84    -117.067-226.116-178.273 
ATOM   1745  C7   DT A  84    -115.644-226.207-178.743 
ATOM   1746  C6   DT A  84    -117.974-225.362-178.916 
ATOM   1747  P    DT A  85    -122.255-220.795-180.126 
ATOM   1748  OP1  DT A  85    -123.088-220.544-181.324 
ATOM   1749  OP2  DT A  85    -121.000-220.017-180.033 
ATOM   1750  O5'  DT A  85    -123.128-220.565-178.805 
ATOM   1751  C5'  DT A  85    -123.921-221.654-178.295 
ATOM   1752  C4'  DT A  85    -123.777-221.739-176.789 
ATOM   1753  O4'  DT A  85    -122.650-222.569-176.385 
ATOM   1754  C3'  DT A  85    -123.535-220.414-176.067 
ATOM   1755  O3'  DT A  85    -124.222-220.435-174.821 
ATOM   1756  C2'  DT A  85    -122.032-220.392-175.791 
ATOM   1757  C1'  DT A  85    -121.900-221.863-175.408 
ATOM   1758  N1   DT A  85    -120.501-222.369-175.445 
ATOM   1759  C2   DT A  85    -120.153-223.315-174.511 
ATOM   1760  O2   DT A  85    -120.932-223.741-173.677 
ATOM   1761  N3   DT A  85    -118.846-223.760-174.575 
ATOM   1762  C4   DT A  85    -117.884-223.347-175.474 
ATOM   1763  O4   DT A  85    -116.746-223.819-175.433 
ATOM   1764  C5   DT A  85    -118.344-222.353-176.414 
ATOM   1765  C7   DT A  85    -117.358-221.849-177.428 
ATOM   1766  C6   DT A  85    -119.608-221.902-176.375 
ATOM   1767  P    DT A  86    -124.954-219.104-174.316 
ATOM   1768  OP1  DT A  86    -126.295-219.009-174.935 
ATOM   1769  OP2  DT A  86    -124.062-217.941-174.519 
ATOM   1770  O5'  DT A  86    -125.102-219.400-172.750 
ATOM   1771  C5'  DT A  86    -125.237-220.764-172.309 
ATOM   1772  C4'  DT A  86    -124.363-221.003-171.092 
ATOM   1773  O4'  DT A  86    -123.012-221.409-171.451 
ATOM   1774  C3'  DT A  86    -124.154-219.797-170.176 
ATOM   1775  O3'  DT A  86    -124.120-220.245-168.826 
ATOM   1776  C2'  DT A  86    -122.771-219.264-170.547 
ATOM   1777  C1'  DT A  86    -122.095-220.623-170.706 
ATOM   1778  N1   DT A  86    -120.811-220.569-171.460 
ATOM   1779  C2   DT A  86    -119.823-221.443-171.075 
ATOM   1780  O2   DT A  86    -119.960-222.239-170.163 
ATOM   1781  N3   DT A  86    -118.648-221.364-171.796 
ATOM   1782  C4   DT A  86    -118.386-220.504-172.844 
ATOM   1783  O4   DT A  86    -117.294-220.525-173.414 
ATOM   1784  C5   DT A  86    -119.484-219.625-173.173 
ATOM   1785  C7   DT A  86    -119.282-218.657-174.302 
ATOM   1786  C6   DT A  86    -120.638-219.681-172.488 
ATOM   1787  P    DC A  87    -124.830-219.361-167.697 
ATOM   1788  OP1  DC A  87    -126.276-219.679-167.655 
ATOM   1789  OP2  DC A  87    -124.485-217.936-167.892 
ATOM   1790  O5'  DC A  87    -124.120-219.910-166.373 
ATOM   1791  C5'  DC A  87    -123.664-221.275-166.340 
ATOM   1792  C4'  DC A  87    -122.284-221.346-165.718 
ATOM   1793  O4'  DC A  87    -121.223-221.173-166.701 
ATOM   1794  C3'  DC A  87    -121.977-220.291-164.655 
ATOM   1795  O3'  DC A  87    -121.178-220.881-163.638 
ATOM   1796  C2'  DC A  87    -121.138-219.241-165.383 
ATOM   1797  C1'  DC A  87    -120.299-220.220-166.199 
ATOM   1798  N1   DC A  87    -119.606-219.593-167.359 
ATOM   1799  C2   DC A  87    -118.350-220.083-167.708 
ATOM   1800  O2   DC A  87    -117.867-221.010-167.047 
ATOM   1801  N3   DC A  87    -117.702-219.524-168.761 
ATOM   1802  C4   DC A  87    -118.259-218.521-169.452 
ATOM   1803  N4   DC A  87    -117.587-218.009-170.472 
ATOM   1804  C5   DC A  87    -119.550-218.002-169.109 
ATOM   1805  C6   DC A  87    -120.181-218.574-168.053 
ATOM   1806  P    DC A  88    -121.454-220.489-162.110 
ATOM   1807  OP1  DC A  88    -122.557-221.319-161.576 
ATOM   1808  OP2  DC A  88    -121.629-219.025-161.997 
ATOM   1809  O5'  DC A  88    -120.075-220.920-161.420 
ATOM   1810  C5'  DC A  88    -119.325-222.013-161.981 
ATOM   1811  C4'  DC A  88    -117.851-221.660-162.031 
ATOM   1812  O4'  DC A  88    -117.486-220.972-163.262 
ATOM   1813  C3'  DC A  88    -117.354-220.727-160.927 
ATOM   1814  O3'  DC A  88    -116.040-221.120-160.550 
ATOM   1815  C2'  DC A  88    -117.278-219.350-161.587 
ATOM   1816  C1'  DC A  88    -116.719-219.827-162.924 
ATOM   1817  N1   DC A  88    -116.865-218.832-164.023 
ATOM   1818  C2   DC A  88    -115.857-218.772-164.983 
ATOM   1819  O2   DC A  88    -114.893-219.541-164.885 
ATOM   1820  N3   DC A  88    -115.971-217.871-165.992 
ATOM   1821  C4   DC A  88    -117.032-217.056-166.063 
ATOM   1822  N4   DC A  88    -117.096-216.195-167.068 
ATOM   1823  C5   DC A  88    -118.078-217.101-165.086 
ATOM   1824  C6   DC A  88    -117.945-218.008-164.085 
ATOM   1825  P    DA A  89    -115.631-221.077-159.002 
ATOM   1826  OP1  DA A  89    -116.080-222.320-158.336 
ATOM   1827  OP2  DA A  89    -116.103-219.810-158.400 
ATOM   1828  O5'  DA A  89    -114.034-221.065-159.098 
ATOM   1829  C5'  DA A  89    -113.397-221.714-160.214 
ATOM   1830  C4'  DA A  89    -112.281-220.842-160.754 
ATOM   1831  O4'  DA A  89    -112.751-219.902-161.762 
ATOM   1832  C3'  DA A  89    -111.572-219.958-159.728 
ATOM   1833  O3'  DA A  89    -110.189-219.891-160.056 
ATOM   1834  C2'  DA A  89    -112.185-218.572-159.921 
ATOM   1835  C1'  DA A  89    -112.243-218.615-161.445 
ATOM   1836  N9   DA A  89    -113.154-217.598-162.040 
ATOM   1837  C8   DA A  89    -114.332-217.120-161.541 
ATOM   1838  N7   DA A  89    -114.900-216.231-162.296 
ATOM   1839  C5   DA A  89    -114.037-216.110-163.376 
ATOM   1840  C6   DA A  89    -114.075-215.318-164.536 
ATOM   1841  N6   DA A  89    -115.066-214.458-164.811 
ATOM   1842  N1   DA A  89    -113.055-215.443-165.405 
ATOM   1843  C2   DA A  89    -112.074-216.300-165.127 
ATOM   1844  N3   DA A  89    -111.931-217.087-164.083 
ATOM   1845  C4   DA A  89    -112.964-216.943-163.228 
ATOM   1846  P    DG A  90    -109.109-219.920-158.875 
ATOM   1847  OP1  DG A  90    -108.840-221.322-158.484 
ATOM   1848  OP2  DG A  90    -109.539-219.014-157.788 
ATOM   1849  O5'  DG A  90    -107.824-219.308-159.608 
ATOM   1850  C5'  DG A  90    -107.664-219.514-161.024 
ATOM   1851  C4'  DG A  90    -107.219-218.226-161.687 
ATOM   1852  O4'  DG A  90    -108.344-217.391-162.088 
ATOM   1853  C3'  DG A  90    -106.358-217.299-160.831 
ATOM   1854  O3'  DG A  90    -105.380-216.683-161.659 
ATOM   1855  C2'  DG A  90    -107.324-216.221-160.336 
ATOM   1856  C1'  DG A  90    -108.099-216.067-161.641 
ATOM   1857  N9   DG A  90    -109.413-215.383-161.480 
ATOM   1858  C8   DG A  90    -110.298-215.434-160.425 
ATOM   1859  N7   DG A  90    -111.376-214.707-160.598 
ATOM   1860  C5   DG A  90    -111.190-214.133-161.854 
ATOM   1861  C6   DG A  90    -112.023-213.246-162.585 
ATOM   1862  O6   DG A  90    -113.113-212.777-162.269 
ATOM   1863  N1   DG A  90    -111.452-212.910-163.821 
ATOM   1864  C2   DG A  90    -110.238-213.370-164.288 
ATOM   1865  N2   DG A  90    -109.869-212.932-165.495 
ATOM   1866  N3   DG A  90    -109.457-214.203-163.602 
ATOM   1867  C4   DG A  90    -109.996-214.539-162.401 
ATOM   1868  P    DA A  91    -103.897-216.480-161.090 
ATOM   1869  OP1  DA A  91    -103.119-217.725-161.278 
ATOM   1870  OP2  DA A  91    -103.964-215.959-159.707 
ATOM   1871  O5'  DA A  91    -103.337-215.343-162.066 
ATOM   1872  C5'  DA A  91    -103.836-215.273-163.415 
ATOM   1873  C4'  DA A  91    -104.121-213.832-163.789 
ATOM   1874  O4'  DA A  91    -105.470-213.421-163.427 
ATOM   1875  C3'  DA A  91    -103.227-212.784-163.126 
ATOM   1876  O3'  DA A  91    -102.970-211.742-164.060 
ATOM   1877  C2'  DA A  91    -104.072-212.217-161.987 
ATOM   1878  C1'  DA A  91    -105.392-212.175-162.750 
ATOM   1879  N9   DA A  91    -106.589-212.051-161.871 
ATOM   1880  C8   DA A  91    -106.785-212.577-160.626 
ATOM   1881  N7   DA A  91    -107.941-212.289-160.112 
ATOM   1882  C5   DA A  91    -108.559-211.517-161.086 
ATOM   1883  C6   DA A  91    -109.817-210.898-161.146 
ATOM   1884  N6   DA A  91    -110.722-210.963-160.160 
ATOM   1885  N1   DA A  91    -110.113-210.206-162.262 
ATOM   1886  C2   DA A  91    -109.210-210.145-163.240 
ATOM   1887  N3   DA A  91    -108.010-210.679-163.295 
ATOM   1888  C4   DA A  91    -107.738-211.366-162.167 
ATOM   1889  P    DA A  92    -101.508-211.091-164.115 
ATOM   1890  OP1  DA A  92    -100.627-211.924-164.964 
ATOM   1891  OP2  DA A  92    -101.029-210.832-162.739 
ATOM   1892  O5'  DA A  92    -101.808-209.702-164.849 
ATOM   1893  C5'  DA A  92    -102.896-209.630-165.790 
ATOM   1894  C4'  DA A  92    -103.689-208.356-165.569 
ATOM   1895  O4'  DA A  92    -104.748-208.525-164.582 
ATOM   1896  C3'  DA A  92    -102.892-207.159-165.052 
ATOM   1897  O3'  DA A  92    -103.400-205.974-165.655 
ATOM   1898  C2'  DA A  92    -103.192-207.110-163.555 
ATOM   1899  C1'  DA A  92    -104.676-207.448-163.661 
ATOM   1900  N9   DA A  92    -105.282-207.897-162.377 
ATOM   1901  C8   DA A  92    -104.707-208.628-161.377 
ATOM   1902  N7   DA A  92    -105.497-208.861-160.375 
ATOM   1903  C5   DA A  92    -106.685-208.240-160.736 
ATOM   1904  C6   DA A  92    -107.927-208.124-160.090 
ATOM   1905  N6   DA A  92    -108.188-208.656-158.887 
ATOM   1906  N1   DA A  92    -108.895-207.438-160.727 
ATOM   1907  C2   DA A  92    -108.629-206.913-161.922 
ATOM   1908  N3   DA A  92    -107.515-206.955-162.618 
ATOM   1909  C4   DA A  92    -106.563-207.646-161.959 
ATOM   1910  P    DG A  93    -102.374-204.832-166.107 
ATOM   1911  OP1  DG A  93    -101.833-205.154-167.447 
ATOM   1912  OP2  DG A  93    -101.373-204.612-165.039 
ATOM   1913  O5'  DG A  93    -103.340-203.561-166.208 
ATOM   1914  C5'  DG A  93    -104.724-203.761-166.552 
ATOM   1915  C4'  DG A  93    -105.608-202.912-165.661 
ATOM   1916  O4'  DG A  93    -105.971-203.595-164.427 
ATOM   1917  C3'  DG A  93    -105.003-201.592-165.186 
ATOM   1918  O3'  DG A  93    -106.025-200.604-165.148 
ATOM   1919  C2'  DG A  93    -104.541-201.869-163.756 
ATOM   1920  C1'  DG A  93    -105.744-202.709-163.342 
ATOM   1921  N9   DG A  93    -105.511-203.527-162.118 
ATOM   1922  C8   DG A  93    -104.355-204.140-161.688 
ATOM   1923  N7   DG A  93    -104.485-204.790-160.556 
ATOM   1924  C5   DG A  93    -105.822-204.592-160.212 
ATOM   1925  C6   DG A  93    -106.554-205.054-159.088 
ATOM   1926  O6   DG A  93    -106.169-205.744-158.149 
ATOM   1927  N1   DG A  93    -107.887-204.621-159.132 
ATOM   1928  C2   DG A  93    -108.439-203.844-160.132 
ATOM   1929  N2   DG A  93    -109.731-203.537-159.990 
ATOM   1930  N3   DG A  93    -107.751-203.411-161.186 
ATOM   1931  C4   DG A  93    -106.456-203.822-161.159 
ATOM   1932  P    DA A  94    -105.683-199.113-165.620 
ATOM   1933  OP1  DA A  94    -105.798-199.021-167.092 
ATOM   1934  OP2  DA A  94    -104.387-198.695-165.042 
ATOM   1935  O5'  DA A  94    -106.869-198.285-164.935 
ATOM   1936  C5'  DA A  94    -108.140-198.928-164.726 
ATOM   1937  C4'  DA A  94    -108.666-198.599-163.344 
ATOM   1938  O4'  DA A  94    -108.194-199.534-162.332 
ATOM   1939  C3'  DA A  94    -108.273-197.229-162.791 
ATOM   1940  O3'  DA A  94    -109.364-196.702-162.046 
ATOM   1941  C2'  DA A  94    -107.121-197.517-161.827 
ATOM   1942  C1'  DA A  94    -107.709-198.790-161.225 
ATOM   1943  N9   DA A  94    -106.709-199.629-160.506 
ATOM   1944  C8   DA A  94    -105.389-199.817-160.802 
ATOM   1945  N7   DA A  94    -104.776-200.611-159.981 
ATOM   1946  C5   DA A  94    -105.759-200.979-159.073 
ATOM   1947  C6   DA A  94    -105.742-201.816-157.946 
ATOM   1948  N6   DA A  94    -104.649-202.466-157.522 
ATOM   1949  N1   DA A  94    -106.895-201.962-157.265 
ATOM   1950  C2   DA A  94    -107.978-201.315-157.692 
ATOM   1951  N3   DA A  94    -108.114-200.511-158.723 
ATOM   1952  C4   DA A  94    -106.947-200.382-159.386 
ATOM   1953  P    DG A  95    -109.693-195.139-162.152 
ATOM   1954  OP1  DG A  95    -110.526-194.888-163.350 
ATOM   1955  OP2  DG A  95    -108.439-194.361-162.059 
ATOM   1956  O5'  DG A  95    -110.566-194.909-160.832 
ATOM   1957  C5'  DG A  95    -111.360-195.998-160.322 
ATOM   1958  C4'  DG A  95    -111.215-196.083-158.815 
ATOM   1959  O4'  DG A  95    -110.088-196.913-158.412 
ATOM   1960  C3'  DG A  95    -110.973-194.758-158.094 
ATOM   1961  O3'  DG A  95    -111.661-194.779-156.848 
ATOM   1962  C2'  DG A  95    -109.470-194.736-157.818 
ATOM   1963  C1'  DG A  95    -109.339-196.207-157.435 
ATOM   1964  N9   DG A  95    -107.939-196.713-157.472 
ATOM   1965  C8   DG A  95    -106.910-196.368-158.320 
ATOM   1966  N7   DG A  95    -105.788-197.004-158.085 
ATOM   1967  C5   DG A  95    -106.094-197.828-157.003 
ATOM   1968  C6   DG A  95    -105.281-198.752-156.299 
ATOM   1969  O6   DG A  95    -104.101-199.040-156.488 
ATOM   1970  N1   DG A  95    -105.993-199.378-155.265 
ATOM   1971  C2   DG A  95    -107.317-199.141-154.954 
ATOM   1972  N2   DG A  95    -107.813-199.840-153.931 
ATOM   1973  N3   DG A  95    -108.080-198.273-155.616 
ATOM   1974  C4   DG A  95    -107.404-197.658-156.621 
ATOM   1975  P    DG A  96    -112.392-193.448-156.343 
ATOM   1976  OP1  DG A  96    -113.733-193.353-156.962 
ATOM   1977  OP2  DG A  96    -111.501-192.285-156.545 
ATOM   1978  O5'  DG A  96    -112.541-193.745-154.777 
ATOM   1979  C5'  DG A  96    -112.675-195.108-154.335 
ATOM   1980  C4'  DG A  96    -111.802-195.347-153.119 
ATOM   1981  O4'  DG A  96    -110.450-195.753-153.478 
ATOM   1982  C3'  DG A  96    -111.593-194.142-152.203 
ATOM   1983  O3'  DG A  96    -111.559-194.589-150.853 
ATOM   1984  C2'  DG A  96    -110.209-193.608-152.573 
ATOM   1985  C1'  DG A  96    -109.533-194.967-152.732 
ATOM   1986  N9   DG A  96    -108.250-194.913-153.486 
ATOM   1987  C8   DG A  96    -107.891-194.098-154.537 
ATOM   1988  N7   DG A  96    -106.674-194.304-154.982 
ATOM   1989  C5   DG A  96    -106.193-195.327-154.166 
ATOM   1990  C6   DG A  96    -104.932-195.979-154.164 
ATOM   1991  O6   DG A  96    -103.965-195.783-154.895 
ATOM   1992  N1   DG A  96    -104.865-196.961-153.166 
ATOM   1993  C2   DG A  96    -105.882-197.273-152.286 
ATOM   1994  N2   DG A  96    -105.619-198.243-151.407 
ATOM   1995  N3   DG A  96    -107.065-196.662-152.288 
ATOM   1996  C4   DG A  96    -107.146-195.706-153.250 
ATOM   1997  P    DT A  97    -112.269-193.706-149.724 
ATOM   1998  OP1  DT A  97    -113.714-194.023-149.681 
ATOM   1999  OP2  DT A  97    -111.923-192.280-149.919 
ATOM   2000  O5'  DT A  97    -111.558-194.254-148.399 
ATOM   2001  C5'  DT A  97    -111.102-195.619-148.366 
ATOM   2002  C4'  DT A  97    -109.722-195.690-147.744 
ATOM   2003  O4'  DT A  97    -108.661-195.517-148.727 
ATOM   2004  C3'  DT A  97    -109.416-194.635-146.682 
ATOM   2005  O3'  DT A  97    -108.617-195.225-145.664 
ATOM   2006  C2'  DT A  97    -108.576-193.585-147.410 
ATOM   2007  C1'  DT A  97    -107.737-194.564-148.225 
ATOM   2008  N1   DT A  97    -107.044-193.937-149.385 
ATOM   2009  C2   DT A  97    -105.807-194.431-149.717 
ATOM   2010  O2   DT A  97    -105.272-195.343-149.109 
ATOM   2011  N3   DT A  97    -105.194-193.825-150.796 
ATOM   2012  C4   DT A  97    -105.706-192.790-151.553 
ATOM   2013  O4   DT A  97    -105.064-192.328-152.498 
ATOM   2014  C5   DT A  97    -107.010-192.339-151.129 
ATOM   2015  C7   DT A  97    -107.640-191.215-151.898 
ATOM   2016  C6   DT A  97    -107.628-192.911-150.082 
ATOM   2017  P    DT A  98    -108.892-194.833-144.136 
ATOM   2018  OP1  DT A  98    -109.996-195.663-143.603 
ATOM   2019  OP2  DT A  98    -109.067-193.369-144.024 
ATOM   2020  O5'  DT A  98    -107.514-195.264-143.446 
ATOM   2021  C5'  DT A  98    -106.763-196.358-144.008 
ATOM   2022  C4'  DT A  98    -105.290-196.004-144.057 
ATOM   2023  O4'  DT A  98    -104.924-195.316-145.289 
ATOM   2024  C3'  DT A  98    -104.792-195.071-142.953 
ATOM   2025  O3'  DT A  98    -103.478-195.464-142.576 
ATOM   2026  C2'  DT A  98    -104.717-193.694-143.614 
ATOM   2027  C1'  DT A  98    -104.157-194.171-144.951 
ATOM   2028  N1   DT A  98    -104.303-193.176-146.049 
ATOM   2029  C2   DT A  98    -103.301-193.130-146.989 
ATOM   2030  O2   DT A  98    -102.323-193.858-146.952 
ATOM   2031  N3   DT A  98    -103.470-192.195-147.991 
ATOM   2032  C4   DT A  98    -104.532-191.325-148.129 
ATOM   2033  O4   DT A  98    -104.573-190.530-149.071 
ATOM   2034  C5   DT A  98    -105.532-191.448-147.095 
ATOM   2035  C7   DT A  98    -106.723-190.537-147.169 
ATOM   2036  C6   DT A  98    -105.394-192.348-146.109 
ATOM   2037  P    DC A  99    -103.069-195.421-141.029 
ATOM   2038  OP1  DC A  99    -103.519-196.664-140.362 
ATOM   2039  OP2  DC A  99    -103.541-194.155-140.427 
ATOM   2040  O5'  DC A  99    -101.472-195.409-141.125 
ATOM   2041  C5'  DC A  99    -100.835-196.059-142.240 
ATOM   2042  C4'  DC A  99     -99.720-195.186-142.781 
ATOM   2043  O4'  DC A  99    -100.189-194.246-143.788 
ATOM   2044  C3'  DC A  99     -99.010-194.302-141.754 
ATOM   2045  O3'  DC A  99     -97.628-194.235-142.083 
ATOM   2046  C2'  DC A  99     -99.623-192.916-141.948 
ATOM   2047  C1'  DC A  99     -99.681-192.959-143.472 
ATOM   2048  N1   DC A  99    -100.592-191.942-144.066 
ATOM   2049  C2   DC A  99    -100.231-191.382-145.289 
ATOM   2050  O2   DC A  99     -99.179-191.749-145.826 
ATOM   2051  N3   DC A  99    -101.049-190.452-145.848 
ATOM   2052  C4   DC A  99    -102.180-190.082-145.234 
ATOM   2053  N4   DC A  99    -102.944-189.172-145.819 
ATOM   2054  C5   DC A  99    -102.569-190.646-143.976 
ATOM   2055  C6   DC A  99    -101.739-191.573-143.434 
ATOM   2056  P    DC A 100     -96.547-194.264-140.902 
ATOM   2057  OP1  DC A 100     -96.278-195.666-140.511 
ATOM   2058  OP2  DC A 100     -96.977-193.358-139.814 
ATOM   2059  O5'  DC A 100     -95.263-193.652-141.634 
ATOM   2060  C5'  DC A 100     -95.102-193.858-143.050 
ATOM   2061  C4'  DC A 100     -94.658-192.570-143.714 
ATOM   2062  O4'  DC A 100     -95.782-191.735-144.114 
ATOM   2063  C3'  DC A 100     -93.797-191.643-142.857 
ATOM   2064  O3'  DC A 100     -92.819-191.027-143.686 
ATOM   2065  C2'  DC A 100     -94.762-190.566-142.363 
ATOM   2066  C1'  DC A 100     -95.538-190.411-143.667 
ATOM   2067  N1   DC A 100     -96.851-189.727-143.506 
ATOM   2068  C2   DC A 100     -97.287-188.906-144.544 
ATOM   2069  O2   DC A 100     -96.574-188.781-145.546 
ATOM   2070  N3   DC A 100     -98.482-188.272-144.416 
ATOM   2071  C4   DC A 100     -99.225-188.434-143.314 
ATOM   2072  N4   DC A 100    -100.382-187.796-143.237 
ATOM   2073  C5   DC A 100     -98.795-189.273-142.235 
ATOM   2074  C6   DC A 100     -97.598-189.897-142.382 
ATOM   2075  P    DT A 101     -91.336-190.824-143.116 
ATOM   2076  OP1  DT A 101     -90.558-192.069-143.304 
ATOM   2077  OP2  DT A 101     -91.403-190.303-141.734 
ATOM   2078  O5'  DT A 101     -90.776-189.687-144.093 
ATOM   2079  C5'  DT A 101     -91.274-189.617-145.442 
ATOM   2080  C4'  DT A 101     -91.559-188.176-145.815 
ATOM   2081  O4'  DT A 101     -92.909-187.765-145.453 
ATOM   2082  C3'  DT A 101     -90.665-187.128-145.153 
ATOM   2083  O3'  DT A 101     -90.408-186.086-146.086 
ATOM   2084  C2'  DT A 101     -91.511-186.561-144.013 
ATOM   2085  C1'  DT A 101     -92.831-186.519-144.776 
ATOM   2086  N1   DT A 101     -94.027-186.395-143.898 
ATOM   2087  C2   DT A 101     -95.084-185.662-144.379 
ATOM   2088  O2   DT A 101     -95.074-185.124-145.473 
ATOM   2089  N3   DT A 101     -96.175-185.567-143.537 
ATOM   2090  C4   DT A 101     -96.292-186.134-142.285 
ATOM   2091  O4   DT A 101     -97.321-185.980-141.622 
ATOM   2092  C5   DT A 101     -95.133-186.884-141.865 
ATOM   2093  C7   DT A 101     -95.177-187.534-140.513 
ATOM   2094  C6   DT A 101     -94.058-186.992-142.664 
ATOM   2095  P    DC A 102     -88.947-185.435-146.142 
ATOM   2096  OP1  DC A 102     -88.065-186.268-146.990 
ATOM   2097  OP2  DC A 102     -88.467-185.176-144.766 
ATOM   2098  O5'  DC A 102     -89.246-184.046-146.876 
ATOM   2099  C5'  DC A 102     -90.335-183.974-147.816 
ATOM   2100  C4'  DC A 102     -91.127-182.701-147.595 
ATOM   2101  O4'  DC A 102     -92.186-182.869-146.609 
ATOM   2102  C3'  DC A 102     -90.331-181.503-147.079 
ATOM   2103  O3'  DC A 102     -90.838-180.318-147.681 
ATOM   2104  C2'  DC A 102     -90.631-181.454-145.582 
ATOM   2105  C1'  DC A 102     -92.115-181.792-145.688 
ATOM   2106  N1   DC A 102     -92.721-182.241-144.403 
ATOM   2107  C2   DC A 102     -94.044-181.889-144.152 
ATOM   2108  O2   DC A 102     -94.655-181.225-144.997 
ATOM   2109  N3   DC A 102     -94.615-182.288-142.986 
ATOM   2110  C4   DC A 102     -93.917-183.007-142.096 
ATOM   2111  N4   DC A 102     -94.519-183.372-140.974 
ATOM   2112  C5   DC A 102     -92.555-183.379-142.335 
ATOM   2113  C6   DC A 102     -92.003-182.970-143.506 
ATOM   2114  P    DC A 103     -89.812-179.176-148.134 
ATOM   2115  OP1  DC A 103     -89.271-179.498-149.473 
ATOM   2116  OP2  DC A 103     -88.812-178.956-147.066 
ATOM   2117  O5'  DC A 103     -90.778-177.905-148.234 
ATOM   2118  C5'  DC A 103     -92.162-178.105-148.579 
ATOM   2119  C4'  DC A 103     -93.047-177.257-147.687 
ATOM   2120  O4'  DC A 103     -93.409-177.939-146.454 
ATOM   2121  C3'  DC A 103     -92.441-175.936-147.213 
ATOM   2122  O3'  DC A 103     -93.464-174.948-147.174 
ATOM   2123  C2'  DC A 103     -91.979-176.213-145.782 
ATOM   2124  C1'  DC A 103     -93.182-177.053-145.368 
ATOM   2125  N1   DC A 103     -92.950-177.871-144.144 
ATOM   2126  C2   DC A 103     -94.024-178.068-143.282 
ATOM   2127  O2   DC A 103     -95.117-177.563-143.565 
ATOM   2128  N3   DC A 103     -93.833-178.810-142.160 
ATOM   2129  C4   DC A 103     -92.634-179.340-141.890 
ATOM   2130  N4   DC A 103     -92.497-180.056-140.784 
ATOM   2131  C5   DC A 103     -91.515-179.148-142.764 
ATOM   2132  C6   DC A 103     -91.727-178.404-143.879 
ATOM   2133  P    DC A 104     -93.122-173.457-147.646 
ATOM   2134  OP1  DC A 104     -93.236-173.365-149.119 
ATOM   2135  OP2  DC A 104     -91.825-173.039-147.069 
ATOM   2136  O5'  DC A 104     -94.307-172.629-146.961 
ATOM   2137  C5'  DC A 104     -95.578-173.272-146.753 
ATOM   2138  C4'  DC A 104     -96.104-172.943-145.370 
ATOM   2139  O4'  DC A 104     -95.633-173.879-144.358 
ATOM   2140  C3'  DC A 104     -95.711-171.573-144.817 
ATOM   2141  O3'  DC A 104     -96.803-171.046-144.073 
ATOM   2142  C2'  DC A 104     -94.559-171.861-143.853 
ATOM   2143  C1'  DC A 104     -95.147-173.134-143.252 
ATOM   2144  N1   DC A 104     -94.148-173.973-142.533 
ATOM   2145  C2   DC A 104     -94.577-174.672-141.407 
ATOM   2146  O2   DC A 104     -95.757-174.568-141.055 
ATOM   2147  N3   DC A 104     -93.681-175.441-140.738 
ATOM   2148  C4   DC A 104     -92.410-175.527-141.152 
ATOM   2149  N4   DC A 104     -91.575-176.291-140.465 
ATOM   2150  C5   DC A 104     -91.949-174.816-142.307 
ATOM   2151  C6   DC A 104     -92.859-174.052-142.962 
ATOM   2152  P    DC A 105     -97.131-169.483-144.179 
ATOM   2153  OP1  DC A 105     -97.965-169.232-145.377 
ATOM   2154  OP2  DC A 105     -95.877-168.705-144.086 
ATOM   2155  O5'  DC A 105     -98.005-169.253-142.858 
ATOM   2156  C5'  DC A 105     -98.798-170.342-142.348 
ATOM   2157  C4'  DC A 105     -98.654-170.427-140.842 
ATOM   2158  O4'  DC A 105     -97.527-171.257-140.439 
ATOM   2159  C3'  DC A 105     -98.411-169.102-140.120 
ATOM   2160  O3'  DC A 105     -99.099-169.123-138.875 
ATOM   2161  C2'  DC A 105     -96.908-169.080-139.844 
ATOM   2162  C1'  DC A 105     -96.777-170.551-139.462 
ATOM   2163  N1   DC A 105     -95.378-171.057-139.498 
ATOM   2164  C2   DC A 105     -95.008-172.016-138.558 
ATOM   2165  O2   DC A 105     -95.851-172.405-137.740 
ATOM   2166  N3   DC A 105     -93.736-172.490-138.574 
ATOM   2167  C4   DC A 105     -92.854-172.044-139.476 
ATOM   2168  N4   DC A 105     -91.625-172.537-139.451 
ATOM   2169  C5   DC A 105     -93.212-171.057-140.452 
ATOM   2170  C6   DC A 105     -94.488-170.597-140.419 
ATOM   2171  P    DG A 106     -99.831-167.792-138.370 
ATOM   2172  OP1  DG A 106    -101.172-167.697-138.988 
ATOM   2173  OP2  DG A 106     -98.939-166.629-138.572 
ATOM   2174  O5'  DG A 106     -99.979-168.089-136.804 
ATOM   2175  C5'  DG A 106    -100.114-169.452-136.362 
ATOM   2176  C4'  DG A 106     -99.240-169.691-135.145 
ATOM   2177  O4'  DG A 106     -97.889-170.097-135.504 
ATOM   2178  C3'  DG A 106     -99.031-168.486-134.229 
ATOM   2179  O3'  DG A 106     -98.997-168.933-132.879 
ATOM   2180  C2'  DG A 106     -97.648-167.952-134.600 
ATOM   2181  C1'  DG A 106     -96.971-169.311-134.759 
ATOM   2182  N9   DG A 106     -95.688-169.258-135.513 
ATOM   2183  C8   DG A 106     -95.330-168.442-136.564 
ATOM   2184  N7   DG A 106     -94.113-168.648-137.008 
ATOM   2185  C5   DG A 106     -93.632-169.671-136.192 
ATOM   2186  C6   DG A 106     -92.371-170.323-136.191 
ATOM   2187  O6   DG A 106     -91.404-170.127-136.922 
ATOM   2188  N1   DG A 106     -92.303-171.305-135.193 
ATOM   2189  C2   DG A 106     -93.321-171.617-134.312 
ATOM   2190  N2   DG A 106     -93.057-172.587-133.434 
ATOM   2191  N3   DG A 106     -94.503-171.006-134.315 
ATOM   2192  C4   DG A 106     -94.585-170.050-135.277 
ATOM   2193  P    DG A 107     -99.707-168.050-131.750 
ATOM   2194  OP1  DG A 107    -101.153-168.367-131.708 
ATOM   2195  OP2  DG A 107     -99.362-166.624-131.946 
ATOM   2196  O5'  DG A 107     -98.996-168.598-130.426 
ATOM   2197  C5'  DG A 107     -98.541-169.963-130.393 
ATOM   2198  C4'  DG A 107     -97.161-170.034-129.771 
ATOM   2199  O4'  DG A 107     -96.100-169.861-130.754 
ATOM   2200  C3'  DG A 107     -96.854-168.979-128.709 
ATOM   2201  O3'  DG A 107     -96.055-169.569-127.691 
ATOM   2202  C2'  DG A 107     -96.015-167.929-129.437 
ATOM   2203  C1'  DG A 107     -95.176-168.908-130.252 
ATOM   2204  N9   DG A 107     -94.483-168.281-131.412 
ATOM   2205  C8   DG A 107     -94.903-167.251-132.225 
ATOM   2206  N7   DG A 107     -94.049-166.931-133.167 
ATOM   2207  C5   DG A 107     -92.987-167.810-132.962 
ATOM   2208  C6   DG A 107     -91.764-167.946-133.670 
ATOM   2209  O6   DG A 107     -91.360-167.308-134.639 
ATOM   2210  N1   DG A 107     -90.969-168.966-133.127 
ATOM   2211  C2   DG A 107     -91.312-169.751-132.043 
ATOM   2212  N2   DG A 107     -90.415-170.671-131.679 
ATOM   2213  N3   DG A 107     -92.459-169.622-131.381 
ATOM   2214  C4   DG A 107     -93.241-168.638-131.894 
ATOM   2215  P    DG A 108     -96.330-169.177-126.163 
ATOM   2216  OP1  DG A 108     -97.434-170.007-125.629 
ATOM   2217  OP2  DG A 108     -96.505-167.713-126.051 
ATOM   2218  O5'  DG A 108     -94.952-169.608-125.473 
ATOM   2219  C5'  DG A 108     -94.201-170.702-126.035 
ATOM   2220  C4'  DG A 108     -92.728-170.348-126.084 
ATOM   2221  O4'  DG A 108     -92.363-169.660-127.315 
ATOM   2222  C3'  DG A 108     -92.231-169.415-124.980 
ATOM   2223  O3'  DG A 108     -90.917-169.808-124.603 
ATOM   2224  C2'  DG A 108     -92.155-168.039-125.640 
ATOM   2225  C1'  DG A 108     -91.595-168.515-126.978 
ATOM   2226  N9   DG A 108     -91.742-167.520-128.076 
ATOM   2227  C8   DG A 108     -92.754-166.612-128.302 
ATOM   2228  N7   DG A 108     -92.579-165.871-129.369 
ATOM   2229  C5   DG A 108     -91.364-166.319-129.887 
ATOM   2230  C6   DG A 108     -90.651-165.895-131.038 
ATOM   2231  O6   DG A 108     -90.948-165.024-131.850 
ATOM   2232  N1   DG A 108     -89.459-166.617-131.196 
ATOM   2233  C2   DG A 108     -89.017-167.618-130.353 
ATOM   2234  N2   DG A 108     -87.853-168.187-130.678 
ATOM   2235  N3   DG A 108     -89.688-168.015-129.274 
ATOM   2236  C4   DG A 108     -90.845-167.324-129.106 
ATOM   2237  P    DC A 109     -90.508-169.765-123.055 
ATOM   2238  OP1  DC A 109     -90.957-171.008-122.389 
ATOM   2239  OP2  DC A 109     -90.979-168.499-122.454 
ATOM   2240  O5'  DC A 109     -88.911-169.753-123.151 
ATOM   2241  C5'  DC A 109     -88.274-170.403-124.267 
ATOM   2242  C4'  DC A 109     -87.158-169.530-124.807 
ATOM   2243  O4'  DC A 109     -87.627-168.590-125.815 
ATOM   2244  C3'  DC A 109     -86.449-168.646-123.781 
ATOM   2245  O3'  DC A 109     -85.066-168.579-124.109 
ATOM   2246  C2'  DC A 109     -87.062-167.260-123.975 
ATOM   2247  C1'  DC A 109     -87.119-167.303-125.499 
ATOM   2248  N1   DC A 109     -88.031-166.286-126.093 
ATOM   2249  C2   DC A 109     -87.670-165.726-127.316 
ATOM   2250  O2   DC A 109     -86.618-166.093-127.853 
ATOM   2251  N3   DC A 109     -88.488-164.796-127.874 
ATOM   2252  C4   DC A 109     -89.618-164.427-127.261 
ATOM   2253  N4   DC A 109     -90.382-163.517-127.846 
ATOM   2254  C5   DC A 109     -90.007-164.990-126.002 
ATOM   2255  C6   DC A 109     -89.177-165.917-125.460 
ATOM   2256  P    DA A 110     -83.986-168.608-122.928 
ATOM   2257  OP1  DA A 110     -83.716-170.010-122.537 
ATOM   2258  OP2  DA A 110     -84.415-167.702-121.841 
ATOM   2259  O5'  DA A 110     -82.701-167.996-123.661 
ATOM   2260  C5'  DA A 110     -82.540-168.202-125.077 
ATOM   2261  C4'  DA A 110     -82.096-166.914-125.741 
ATOM   2262  O4'  DA A 110     -83.221-166.080-126.141 
ATOM   2263  C3'  DA A 110     -81.235-165.987-124.884 
ATOM   2264  O3'  DA A 110     -80.257-165.371-125.712 
ATOM   2265  C2'  DA A 110     -82.200-164.910-124.389 
ATOM   2266  C1'  DA A 110     -82.976-164.755-125.694 
ATOM   2267  N9   DA A 110     -84.290-164.071-125.533 
ATOM   2268  C8   DA A 110     -85.155-164.134-124.479 
ATOM   2269  N7   DA A 110     -86.225-163.419-124.636 
ATOM   2270  C5   DA A 110     -86.060-162.837-125.885 
ATOM   2271  C6   DA A 110     -86.859-161.960-126.636 
ATOM   2272  N6   DA A 110     -88.043-161.493-126.214 
ATOM   2273  N1   DA A 110     -86.396-161.576-127.841 
ATOM   2274  C2   DA A 110     -85.220-162.044-128.255 
ATOM   2275  N3   DA A 110     -84.390-162.862-127.646 
ATOM   2276  C4   DA A 110     -84.877-163.230-126.442 
ATOM   2277  P    DG A 111     -78.774-165.169-125.143 
ATOM   2278  OP1  DG A 111     -77.996-166.413-125.331 
ATOM   2279  OP2  DG A 111     -78.841-164.647-123.760 
ATOM   2280  O5'  DG A 111     -78.214-164.031-126.120 
ATOM   2281  C5'  DG A 111     -78.713-163.961-127.469 
ATOM   2282  C4'  DG A 111     -78.998-162.520-127.842 
ATOM   2283  O4'  DG A 111     -80.347-162.109-127.480 
ATOM   2284  C3'  DG A 111     -78.103-161.472-127.180 
ATOM   2285  O3'  DG A 111     -77.846-160.430-128.113 
ATOM   2286  C2'  DG A 111     -78.949-160.905-126.040 
ATOM   2287  C1'  DG A 111     -80.269-160.863-126.803 
ATOM   2288  N9   DG A 111     -81.466-160.739-125.925 
ATOM   2289  C8   DG A 111     -81.681-161.261-124.667 
ATOM   2290  N7   DG A 111     -82.853-160.964-124.160 
ATOM   2291  C5   DG A 111     -83.456-160.190-125.150 
ATOM   2292  C6   DG A 111     -84.736-159.577-125.178 
ATOM   2293  O6   DG A 111     -85.615-159.591-124.320 
ATOM   2294  N1   DG A 111     -84.945-158.884-126.378 
ATOM   2295  C2   DG A 111     -84.038-158.795-127.415 
ATOM   2296  N2   DG A 111     -84.427-158.086-128.477 
ATOM   2297  N3   DG A 111     -82.837-159.372-127.388 
ATOM   2298  C4   DG A 111     -82.618-160.047-126.231 
ATOM   2299  P    DA A 112     -76.385-159.779-128.168 
ATOM   2300  OP1  DA A 112     -75.504-160.612-129.017 
ATOM   2301  OP2  DA A 112     -75.906-159.520-126.793 
ATOM   2302  O5'  DA A 112     -76.685-158.390-128.903 
ATOM   2303  C5'  DA A 112     -77.773-158.318-129.843 
ATOM   2304  C4'  DA A 112     -78.566-157.045-129.622 
ATOM   2305  O4'  DA A 112     -79.624-157.213-128.636 
ATOM   2306  C3'  DA A 112     -77.769-155.847-129.106 
ATOM   2307  O3'  DA A 112     -78.277-154.662-129.708 
ATOM   2308  C2'  DA A 112     -78.069-155.798-127.608 
ATOM   2309  C1'  DA A 112     -79.553-156.136-127.714 
ATOM   2310  N9   DA A 112     -80.159-156.585-126.430 
ATOM   2311  C8   DA A 112     -79.584-157.316-125.430 
ATOM   2312  N7   DA A 112     -80.374-157.549-124.428 
ATOM   2313  C5   DA A 112     -81.562-156.928-124.789 
ATOM   2314  C6   DA A 112     -82.804-156.812-124.143 
ATOM   2315  N6   DA A 112     -83.065-157.344-122.940 
ATOM   2316  N1   DA A 112     -83.772-156.126-124.780 
ATOM   2317  C2   DA A 112     -83.506-155.601-125.975 
ATOM   2318  N3   DA A 112     -82.392-155.644-126.672 
ATOM   2319  C4   DA A 112     -81.440-156.335-126.012 
ATOM   2320  P    DA A 113     -77.251-153.520-130.160 
ATOM   2321  OP1  DA A 113     -76.709-153.842-131.500 
ATOM   2322  OP2  DA A 113     -76.250-153.301-129.092 
ATOM   2323  O5'  DA A 113     -78.216-152.249-130.261 
ATOM   2324  C5'  DA A 113     -79.601-152.449-130.606 
ATOM   2325  C4'  DA A 113     -80.485-151.601-129.714 
ATOM   2326  O4'  DA A 113     -80.848-152.283-128.480 
ATOM   2327  C3'  DA A 113     -79.880-150.280-129.239 
ATOM   2328  O3'  DA A 113     -80.902-149.292-129.201 
ATOM   2329  C2'  DA A 113     -79.418-150.557-127.809 
ATOM   2330  C1'  DA A 113     -80.621-151.397-127.395 
ATOM   2331  N9   DA A 113     -80.388-152.215-126.171 
ATOM   2332  C8   DA A 113     -79.234-152.817-125.760 
ATOM   2333  N7   DA A 113     -79.348-153.462-124.642 
ATOM   2334  C5   DA A 113     -80.676-153.277-124.282 
ATOM   2335  C6   DA A 113     -81.431-153.718-123.182 
ATOM   2336  N6   DA A 113     -80.928-154.473-122.195 
ATOM   2337  N1   DA A 113     -82.725-153.352-123.134 
ATOM   2338  C2   DA A 113     -83.219-152.602-124.118 
ATOM   2339  N3   DA A 113     -82.615-152.134-125.188 
ATOM   2340  C4   DA A 113     -81.320-152.514-125.213 
ATOM   2341  P    DG A 114     -80.560-147.801-129.673 
ATOM   2342  OP1  DG A 114     -80.674-147.709-131.146 
ATOM   2343  OP2  DG A 114     -79.263-147.383-129.095 
ATOM   2344  O5'  DG A 114     -81.745-146.973-128.988 
ATOM   2345  C5'  DG A 114     -83.017-147.616-128.780 
ATOM   2346  C4'  DG A 114     -83.543-147.287-127.397 
ATOM   2347  O4'  DG A 114     -83.071-148.223-126.385 
ATOM   2348  C3'  DG A 114     -83.150-145.917-126.844 
ATOM   2349  O3'  DG A 114     -84.241-145.390-126.099 
ATOM   2350  C2'  DG A 114     -81.998-146.205-125.880 
ATOM   2351  C1'  DG A 114     -82.586-147.478-125.279 
ATOM   2352  N9   DG A 114     -81.586-148.317-124.560 
ATOM   2353  C8   DG A 114     -80.252-148.518-124.842 
ATOM   2354  N7   DG A 114     -79.645-149.323-124.005 
ATOM   2355  C5   DG A 114     -80.647-149.680-123.103 
ATOM   2356  C6   DG A 114     -80.594-150.533-121.970 
ATOM   2357  O6   DG A 114     -79.637-151.159-121.522 
ATOM   2358  N1   DG A 114     -81.840-150.617-121.335 
ATOM   2359  C2   DG A 114     -82.988-149.964-121.742 
ATOM   2360  N2   DG A 114     -84.077-150.176-121.000 
ATOM   2361  N3   DG A 114     -83.036-149.165-122.806 
ATOM   2362  C4   DG A 114     -81.835-149.072-123.433 
ATOM   2363  P    DA A 115     -84.570-143.827-126.205 
ATOM   2364  OP1  DA A 115     -85.403-143.576-127.404 
ATOM   2365  OP2  DA A 115     -83.315-143.049-126.113 
ATOM   2366  O5'  DA A 115     -85.443-143.598-124.885 
ATOM   2367  C5'  DA A 115     -86.237-144.686-124.375 
ATOM   2368  C4'  DA A 115     -86.092-144.771-122.869 
ATOM   2369  O4'  DA A 115     -84.965-145.602-122.465 
ATOM   2370  C3'  DA A 115     -85.850-143.446-122.147 
ATOM   2371  O3'  DA A 115     -86.537-143.467-120.901 
ATOM   2372  C2'  DA A 115     -84.347-143.424-121.871 
ATOM   2373  C1'  DA A 115     -84.216-144.895-121.488 
ATOM   2374  N9   DA A 115     -82.816-145.401-121.525 
ATOM   2375  C8   DA A 115     -81.807-145.048-122.376 
ATOM   2376  N7   DA A 115     -80.691-145.669-122.152 
ATOM   2377  C5   DA A 115     -80.978-146.496-121.076 
ATOM   2378  C6   DA A 115     -80.200-147.420-120.357 
ATOM   2379  N6   DA A 115     -78.913-147.675-120.631 
ATOM   2380  N1   DA A 115     -80.796-148.073-119.343 
ATOM   2381  C2   DA A 115     -82.074-147.816-119.075 
ATOM   2382  N3   DA A 115     -82.897-146.980-119.673 
ATOM   2383  C4   DA A 115     -82.276-146.339-120.684 
ATOM   2384  P    DA A 116     -87.269-142.136-120.396 
ATOM   2385  OP1  DA A 116     -88.610-142.042-121.015 
ATOM   2386  OP2  DA A 116     -86.377-140.973-120.599 
ATOM   2387  O5'  DA A 116     -87.417-142.433-118.830 
ATOM   2388  C5'  DA A 116     -87.552-143.796-118.388 
ATOM   2389  C4'  DA A 116     -86.678-144.035-117.172 
ATOM   2390  O4'  DA A 116     -85.327-144.441-117.531 
ATOM   2391  C3'  DA A 116     -86.470-142.830-116.256 
ATOM   2392  O3'  DA A 116     -86.436-143.278-114.906 
ATOM   2393  C2'  DA A 116     -85.086-142.296-116.626 
ATOM   2394  C1'  DA A 116     -84.410-143.655-116.785 
ATOM   2395  N9   DA A 116     -83.126-143.602-117.539 
ATOM   2396  C8   DA A 116     -82.789-142.786-118.581 
ATOM   2397  N7   DA A 116     -81.587-142.978-119.030 
ATOM   2398  C5   DA A 116     -81.090-143.997-118.228 
ATOM   2399  C6   DA A 116     -79.853-144.662-118.199 
ATOM   2400  N6   DA A 116     -78.845-144.386-119.037 
ATOM   2401  N1   DA A 116     -79.690-145.625-117.272 
ATOM   2402  C2   DA A 116     -80.696-145.896-116.442 
ATOM   2403  N3   DA A 116     -81.888-145.345-116.375 
ATOM   2404  C4   DA A 116     -82.026-144.384-117.311 
ATOM   2405  P    DA A 117     -87.146-142.394-113.777 
ATOM   2406  OP1  DA A 117     -88.591-142.711-113.735 
ATOM   2407  OP2  DA A 117     -86.800-140.968-113.972 
ATOM   2408  O5'  DA A 117     -86.435-142.942-112.453 
ATOM   2409  C5'  DA A 117     -85.979-144.308-112.420 
ATOM   2410  C4'  DA A 117     -84.599-144.379-111.798 
ATOM   2411  O4'  DA A 117     -83.538-144.205-112.780 
ATOM   2412  C3'  DA A 117     -84.293-143.323-110.735 
ATOM   2413  O3'  DA A 117     -83.493-143.913-109.717 
ATOM   2414  C2'  DA A 117     -83.453-142.273-111.463 
ATOM   2415  C1'  DA A 117     -82.614-143.252-112.279 
ATOM   2416  N9   DA A 117     -81.921-142.625-113.439 
ATOM   2417  C8   DA A 117     -82.355-141.603-114.235 
ATOM   2418  N7   DA A 117     -81.518-141.276-115.170 
ATOM   2419  C5   DA A 117     -80.450-142.144-114.983 
ATOM   2420  C6   DA A 117     -79.231-142.305-115.661 
ATOM   2421  N6   DA A 117     -78.866-141.562-116.715 
ATOM   2422  N1   DA A 117     -78.396-143.261-115.213 
ATOM   2423  C2   DA A 117     -78.764-143.997-114.165 
ATOM   2424  N3   DA A 117     -79.870-143.937-113.457 
ATOM   2425  C4   DA A 117     -80.688-142.972-113.924 
ATOM   2426  P    DT A 118     -83.769-143.521-108.190 
ATOM   2427  OP1  DT A 118     -84.873-144.351-107.656 
ATOM   2428  OP2  DT A 118     -83.944-142.057-108.077 
ATOM   2429  O5'  DT A 118     -82.391-143.952-107.500 
ATOM   2430  C5'  DT A 118     -81.640-145.046-108.061 
ATOM   2431  C4'  DT A 118     -80.167-144.692-108.111 
ATOM   2432  O4'  DT A 118     -79.801-144.004-109.342 
ATOM   2433  C3'  DT A 118     -79.669-143.759-107.007 
ATOM   2434  O3'  DT A 118     -78.355-144.153-106.630 
ATOM   2435  C2'  DT A 118     -79.593-142.383-107.667 
ATOM   2436  C1'  DT A 118     -79.034-142.859-109.004 
ATOM   2437  N1   DT A 118     -79.180-141.864-110.103 
ATOM   2438  C2   DT A 118     -78.178-141.818-111.042 
ATOM   2439  O2   DT A 118     -77.200-142.546-111.005 
ATOM   2440  N3   DT A 118     -78.346-140.883-112.044 
ATOM   2441  C4   DT A 118     -79.409-140.013-112.182 
ATOM   2442  O4   DT A 118     -79.450-139.218-113.124 
ATOM   2443  C5   DT A 118     -80.409-140.136-111.149 
ATOM   2444  C7   DT A 118     -81.600-139.225-111.223 
ATOM   2445  C6   DT A 118     -80.270-141.036-110.162 
ATOM   2446  P    DC A 119     -77.946-144.110-105.082 
ATOM   2447  OP1  DC A 119     -78.395-145.352-104.416 
ATOM   2448  OP2  DC A 119     -78.418-142.843-104.480 
ATOM   2449  O5'  DC A 119     -76.349-144.097-105.178 
ATOM   2450  C5'  DC A 119     -75.712-144.747-106.294 
ATOM   2451  C4'  DC A 119     -74.596-143.874-106.834 
ATOM   2452  O4'  DC A 119     -75.066-142.934-107.842 
ATOM   2453  C3'  DC A 119     -73.887-142.991-105.808 
ATOM   2454  O3'  DC A 119     -72.505-142.923-106.136 
ATOM   2455  C2'  DC A 119     -74.500-141.604-106.001 
ATOM   2456  C1'  DC A 119     -74.558-141.647-107.525 
ATOM   2457  N1   DC A 119     -75.469-140.630-108.120 
ATOM   2458  C2   DC A 119     -75.108-140.070-109.342 
ATOM   2459  O2   DC A 119     -74.056-140.437-109.879 
ATOM   2460  N3   DC A 119     -75.926-139.140-109.901 
ATOM   2461  C4   DC A 119     -77.057-138.771-109.287 
ATOM   2462  N4   DC A 119     -77.821-137.861-109.872 
ATOM   2463  C5   DC A 119     -77.446-139.334-108.029 
ATOM   2464  C6   DC A 119     -76.616-140.261-107.487 
ATOM   2465  P    DA A 120     -71.424-142.952-104.955 
ATOM   2466  OP1  DA A 120     -71.155-144.354-104.564 
ATOM   2467  OP2  DA A 120     -71.854-142.046-103.867 
ATOM   2468  O5'  DA A 120     -70.139-142.340-105.688 
ATOM   2469  C5'  DA A 120     -69.979-142.547-107.104 
ATOM   2470  C4'  DA A 120     -69.535-141.258-107.767 
ATOM   2471  O4'  DA A 120     -70.659-140.424-108.167 
ATOM   2472  C3'  DA A 120     -68.674-140.331-106.911 
ATOM   2473  O3'  DA A 120     -67.695-139.715-107.739 
ATOM   2474  C2'  DA A 120     -69.639-139.254-106.416 
ATOM   2475  C1'  DA A 120     -70.415-139.099-107.721 
ATOM   2476  N9   DA A 120     -71.728-138.415-107.560 
ATOM   2477  C8   DA A 120     -72.593-138.478-106.506 
ATOM   2478  N7   DA A 120     -73.664-137.763-106.663 
ATOM   2479  C5   DA A 120     -73.498-137.181-107.912 
ATOM   2480  C6   DA A 120     -74.298-136.304-108.662 
ATOM   2481  N6   DA A 120     -75.481-135.837-108.241 
ATOM   2482  N1   DA A 120     -73.835-135.921-109.867 
ATOM   2483  C2   DA A 120     -72.658-136.388-110.281 
ATOM   2484  N3   DA A 120     -71.829-137.206-109.673 
ATOM   2485  C4   DA A 120     -72.315-137.575-108.469 
ATOM   2486  P    DC A 121     -66.213-139.513-107.169 
ATOM   2487  OP1  DC A 121     -65.435-140.758-107.358 
ATOM   2488  OP2  DC A 121     -66.279-138.991-105.787 
ATOM   2489  O5'  DC A 121     -65.653-138.375-108.146 
ATOM   2490  C5'  DC A 121     -66.151-138.305-109.495 
ATOM   2491  C4'  DC A 121     -66.436-136.864-109.869 
ATOM   2492  O4'  DC A 121     -67.785-136.453-109.507 
ATOM   2493  C3'  DC A 121     -65.542-135.816-109.206 
ATOM   2494  O3'  DC A 121     -65.285-134.774-110.140 
ATOM   2495  C2'  DC A 121     -66.388-135.249-108.067 
ATOM   2496  C1'  DC A 121     -67.708-135.208-108.830 
ATOM   2497  N1   DC A 121     -68.904-135.083-107.951 
ATOM   2498  C2   DC A 121     -69.984-134.343-108.425 
ATOM   2499  O2   DC A 121     -69.906-133.824-109.544 
ATOM   2500  N3   DC A 121     -71.083-134.217-107.639 
ATOM   2501  C4   DC A 121     -71.129-134.795-106.431 
ATOM   2502  N4   DC A 121     -72.224-134.642-105.702 
ATOM   2503  C5   DC A 121     -70.029-135.560-105.925 
ATOM   2504  C6   DC A 121     -68.939-135.674-106.725 
ATOM   2505  P    DC A 122     -63.823-134.123-110.195 
ATOM   2506  OP1  DC A 122     -62.942-134.956-111.044 
ATOM   2507  OP2  DC A 122     -63.344-133.864-108.819 
ATOM   2508  O5'  DC A 122     -64.123-132.735-110.929 
ATOM   2509  C5'  DC A 122     -65.211-132.662-111.870 
ATOM   2510  C4'  DC A 122     -66.004-131.389-111.648 
ATOM   2511  O4'  DC A 122     -67.063-131.557-110.662 
ATOM   2512  C3'  DC A 122     -65.207-130.191-111.132 
ATOM   2513  O3'  DC A 122     -65.715-129.006-111.734 
ATOM   2514  C2'  DC A 122     -65.507-130.142-109.635 
ATOM   2515  C1'  DC A 122     -66.991-130.480-109.741 
ATOM   2516  N1   DC A 122     -67.597-130.929-108.457 
ATOM   2517  C2   DC A 122     -68.921-130.577-108.205 
ATOM   2518  O2   DC A 122     -69.532-129.913-109.050 
ATOM   2519  N3   DC A 122     -69.492-130.976-107.039 
ATOM   2520  C4   DC A 122     -68.794-131.695-106.149 
ATOM   2521  N4   DC A 122     -69.396-132.060-105.027 
ATOM   2522  C5   DC A 122     -67.432-132.067-106.389 
ATOM   2523  C6   DC A 122     -66.880-131.658-107.559 
ATOM   2524  P    DA A 123     -64.689-127.864-112.187 
ATOM   2525  OP1  DA A 123     -64.148-128.186-113.527 
ATOM   2526  OP2  DA A 123     -63.688-127.645-111.119 
ATOM   2527  O5'  DA A 123     -65.655-126.593-112.288 
ATOM   2528  C5'  DA A 123     -67.039-126.793-112.632 
ATOM   2529  C4'  DA A 123     -67.923-125.945-111.740 
ATOM   2530  O4'  DA A 123     -68.286-126.627-110.507 
ATOM   2531  C3'  DA A 123     -67.318-124.624-111.266 
ATOM   2532  O3'  DA A 123     -68.340-123.636-111.227 
ATOM   2533  C2'  DA A 123     -66.856-124.901-109.836 
ATOM   2534  C1'  DA A 123     -68.059-125.741-109.422 
ATOM   2535  N9   DA A 123     -67.826-126.559-108.198 
ATOM   2536  C8   DA A 123     -66.672-127.161-107.786 
ATOM   2537  N7   DA A 123     -66.787-127.806-106.668 
ATOM   2538  C5   DA A 123     -68.114-127.621-106.309 
ATOM   2539  C6   DA A 123     -68.869-128.062-105.209 
ATOM   2540  N6   DA A 123     -68.367-128.817-104.222 
ATOM   2541  N1   DA A 123     -70.164-127.696-105.160 
ATOM   2542  C2   DA A 123     -70.658-126.946-106.144 
ATOM   2543  N3   DA A 123     -70.053-126.478-107.215 
ATOM   2544  C4   DA A 123     -68.759-126.858-107.240 
ATOM   2545  P    DT A 124     -67.998-122.145-111.700 
ATOM   2546  OP1  DT A 124     -68.113-122.054-113.172 
ATOM   2547  OP2  DT A 124     -66.702-121.727-111.122 
ATOM   2548  O5'  DT A 124     -69.184-121.317-111.015 
ATOM   2549  C5'  DT A 124     -70.455-121.960-110.806 
ATOM   2550  C4'  DT A 124     -70.981-121.631-109.424 
ATOM   2551  O4'  DT A 124     -70.510-122.567-108.412 
ATOM   2552  C3'  DT A 124     -70.588-120.261-108.871 
ATOM   2553  O3'  DT A 124     -71.680-119.734-108.126 
ATOM   2554  C2'  DT A 124     -69.436-120.549-107.907 
ATOM   2555  C1'  DT A 124     -70.024-121.822-107.305 
ATOM   2556  N1   DT A 124     -69.025-122.661-106.586 
ATOM   2557  C2   DT A 124     -69.463-123.344-105.478 
ATOM   2558  O2   DT A 124     -70.612-123.287-105.075 
ATOM   2559  N3   DT A 124     -68.508-124.111-104.837 
ATOM   2560  C4   DT A 124     -67.186-124.247-105.205 
ATOM   2561  O4   DT A 124     -66.424-124.963-104.551 
ATOM   2562  C5   DT A 124     -66.820-123.492-106.380 
ATOM   2563  C7   DT A 124     -65.398-123.583-106.849 
ATOM   2564  C6   DT A 124     -67.728-122.738-107.022 
ATOM   2565  P    DT A 125     -72.008-118.172-108.232 
ATOM   2566  OP1  DT A 125     -72.842-117.920-109.430 
ATOM   2567  OP2  DT A 125     -70.754-117.393-108.139 
ATOM   2568  O5'  DT A 125     -72.882-117.942-106.911 
ATOM   2569  C5'  DT A 125     -73.675-119.030-106.402 
ATOM   2570  C4'  DT A 125     -73.530-119.115-104.895 
ATOM   2571  O4'  DT A 125     -72.404-119.946-104.492 
ATOM   2572  C3'  DT A 125     -73.288-117.790-104.174 
ATOM   2573  O3'  DT A 125     -73.976-117.812-102.928 
ATOM   2574  C2'  DT A 125     -71.785-117.768-103.898 
ATOM   2575  C1'  DT A 125     -71.654-119.240-103.515 
ATOM   2576  N1   DT A 125     -70.254-119.745-103.552 
ATOM   2577  C2   DT A 125     -69.907-120.691-102.617 
ATOM   2578  O2   DT A 125     -70.686-121.118-101.783 
ATOM   2579  N3   DT A 125     -68.600-121.136-102.681 
ATOM   2580  C4   DT A 125     -67.638-120.723-103.581 
ATOM   2581  O4   DT A 125     -66.500-121.195-103.540 
ATOM   2582  C5   DT A 125     -68.098-119.729-104.521 
ATOM   2583  C7   DT A 125     -67.112-119.225-105.534 
ATOM   2584  C6   DT A 125     -69.362-119.278-104.481 
ATOM   2585  P    DC A 126     -74.707-116.480-102.423 
ATOM   2586  OP1  DC A 126     -76.048-116.386-103.042 
ATOM   2587  OP2  DC A 126     -73.816-115.317-102.625 
ATOM   2588  O5'  DC A 126     -74.856-116.777-100.857 
ATOM   2589  C5'  DC A 126     -74.990-118.140-100.415 
ATOM   2590  C4'  DC A 126     -74.117-118.379 -99.199 
ATOM   2591  O4'  DC A 126     -72.765-118.786 -99.557 
ATOM   2592  C3'  DC A 126     -73.908-117.174 -98.283 
ATOM   2593  O3'  DC A 126     -73.874-117.622 -96.933 
ATOM   2594  C2'  DC A 126     -72.525-116.640 -98.653 
ATOM   2595  C1'  DC A 126     -71.848-117.999 -98.812 
ATOM   2596  N1   DC A 126     -70.565-117.946 -99.566 
ATOM   2597  C2   DC A 126     -69.553-118.825 -99.188 
ATOM   2598  O2   DC A 126     -69.761-119.606 -98.253 
ATOM   2599  N3   DC A 126     -68.375-118.791 -99.864 
ATOM   2600  C4   DC A 126     -68.191-117.929-100.871 
ATOM   2601  N4   DC A 126     -67.024-117.935-101.498 
ATOM   2602  C5   DC A 126     -69.218-117.016-101.274 
ATOM   2603  C6   DC A 126     -70.388-117.065-100.588 
ATOM   2604  P    DC A 127     -74.584-116.738 -95.804 
ATOM   2605  OP1  DC A 127     -76.029-117.055 -95.761 
ATOM   2606  OP2  DC A 127     -74.239-115.312 -95.999 
ATOM   2607  O5'  DC A 127     -73.873-117.286 -94.479 
ATOM   2608  C5'  DC A 127     -73.418-118.652 -94.446 
ATOM   2609  C4'  DC A 127     -72.037-118.723 -93.824 
ATOM   2610  O4'  DC A 127     -70.977-118.550 -94.807 
ATOM   2611  C3'  DC A 127     -71.731-117.667 -92.762 
ATOM   2612  O3'  DC A 127     -70.932-118.257 -91.744 
ATOM   2613  C2'  DC A 127     -70.892-116.617 -93.490 
ATOM   2614  C1'  DC A 127     -70.053-117.596 -94.305 
ATOM   2615  N1   DC A 127     -69.360-116.969 -95.465 
ATOM   2616  C2   DC A 127     -68.104-117.459 -95.814 
ATOM   2617  O2   DC A 127     -67.621-118.386 -95.153 
ATOM   2618  N3   DC A 127     -67.456-116.900 -96.868 
ATOM   2619  C4   DC A 127     -68.013-115.897 -97.558 
ATOM   2620  N4   DC A 127     -67.341-115.386 -98.578 
ATOM   2621  C5   DC A 127     -69.303-115.378 -97.216 
ATOM   2622  C6   DC A 127     -69.935-115.950 -96.159 
ATOM   2623  P    DA A 128     -71.207-117.865 -90.216 
ATOM   2624  OP1  DA A 128     -72.311-118.695 -89.682 
ATOM   2625  OP2  DA A 128     -71.382-116.401 -90.104 
ATOM   2626  O5'  DA A 128     -69.829-118.296 -89.526 
ATOM   2627  C5'  DA A 128     -69.078-119.390 -90.088 
ATOM   2628  C4'  DA A 128     -67.605-119.036 -90.137 
ATOM   2629  O4'  DA A 128     -67.240-118.348 -91.368 
ATOM   2630  C3'  DA A 128     -67.107-118.104 -89.033 
ATOM   2631  O3'  DA A 128     -65.793-118.497 -88.656 
ATOM   2632  C2'  DA A 128     -67.032-116.727 -89.694 
ATOM   2633  C1'  DA A 128     -66.472-117.203 -91.031 
ATOM   2634  N9   DA A 128     -66.618-116.208 -92.129 
ATOM   2635  C8   DA A 128     -67.630-115.316 -92.337 
ATOM   2636  N7   DA A 128     -67.470-114.575 -93.390 
ATOM   2637  C5   DA A 128     -66.263-115.007 -93.921 
ATOM   2638  C6   DA A 128     -65.530-114.613 -95.053 
ATOM   2639  N6   DA A 128     -65.929-113.646 -95.893 
ATOM   2640  N1   DA A 128     -64.368-115.249 -95.291 
ATOM   2641  C2   DA A 128     -63.977-116.208 -94.454 
ATOM   2642  N3   DA A 128     -64.573-116.659 -93.373 
ATOM   2643  C4   DA A 128     -65.733-116.006 -93.156 
ATOM   2644  P    DG A 129     -65.385-118.454 -87.109 
ATOM   2645  OP1  DG A 129     -65.834-119.696 -86.442 
ATOM   2646  OP2  DG A 129     -65.856-117.187 -86.507 
ATOM   2647  O5'  DG A 129     -63.788-118.441 -87.205 
ATOM   2648  C5'  DG A 129     -63.150-119.091 -88.320 
ATOM   2649  C4'  DG A 129     -62.035-118.218 -88.860 
ATOM   2650  O4'  DG A 129     -62.504-117.278 -89.868 
ATOM   2651  C3'  DG A 129     -61.326-117.335 -87.834 
ATOM   2652  O3'  DG A 129     -59.943-117.267 -88.162 
ATOM   2653  C2'  DG A 129     -61.938-115.948 -88.028 
ATOM   2654  C1'  DG A 129     -61.996-115.991 -89.552 
ATOM   2655  N9   DG A 129     -62.908-114.975 -90.146 
ATOM   2656  C8   DG A 129     -64.098-114.480 -89.658 
ATOM   2657  N7   DG A 129     -64.661-113.583 -90.431 
ATOM   2658  C5   DG A 129     -63.782-113.476 -91.508 
ATOM   2659  C6   DG A 129     -63.853-112.661 -92.667 
ATOM   2660  O6   DG A 129     -64.720-111.855 -92.989 
ATOM   2661  N1   DG A 129     -62.747-112.866 -93.505 
ATOM   2662  C2   DG A 129     -61.710-113.742 -93.255 
ATOM   2663  N2   DG A 129     -60.748-113.792 -94.180 
ATOM   2664  N3   DG A 129     -61.644-114.507 -92.166 
ATOM   2665  C4   DG A 129     -62.709-114.320 -91.343 
ATOM   2666  P    DC A 130     -58.863-117.296 -86.981 
ATOM   2667  OP1  DC A 130     -58.593-118.698 -86.591 
ATOM   2668  OP2  DC A 130     -59.292-116.390 -85.894 
ATOM   2669  O5'  DC A 130     -57.578-116.685 -87.714 
ATOM   2670  C5'  DC A 130     -57.417-116.891 -89.130 
ATOM   2671  C4'  DC A 130     -56.973-115.603 -89.794 
ATOM   2672  O4'  DC A 130     -58.098-114.768 -90.194 
ATOM   2673  C3'  DC A 130     -56.112-114.675 -88.937 
ATOM   2674  O3'  DC A 130     -55.134-114.059 -89.766 
ATOM   2675  C2'  DC A 130     -57.077-113.598 -88.442 
ATOM   2676  C1'  DC A 130     -57.853-113.443 -89.747 
ATOM   2677  N1   DC A 130     -59.166-112.759 -89.586 
ATOM   2678  C2   DC A 130     -59.602-111.938 -90.624 
ATOM   2679  O2   DC A 130     -58.889-111.813 -91.626 
ATOM   2680  N3   DC A 130     -60.797-111.305 -90.496 
ATOM   2681  C4   DC A 130     -61.541-111.466 -89.394 
ATOM   2682  N4   DC A 130     -62.698-110.828 -89.317 
ATOM   2683  C5   DC A 130     -61.110-112.306 -88.315 
ATOM   2684  C6   DC A 130     -59.913-112.930 -88.462 
ATOM   2685  P    DT A 131     -53.651-113.857 -89.196 
ATOM   2686  OP1  DT A 131     -52.873-115.102 -89.384 
ATOM   2687  OP2  DT A 131     -53.718-113.335 -87.814 
ATOM   2688  O5'  DT A 131     -53.091-112.719 -90.173 
ATOM   2689  C5'  DT A 131     -53.590-112.649 -91.522 
ATOM   2690  C4'  DT A 131     -53.875-111.208 -91.895 
ATOM   2691  O4'  DT A 131     -55.224-110.797 -91.533 
ATOM   2692  C3'  DT A 131     -52.980-110.160 -91.233 
ATOM   2693  O3'  DT A 131     -52.723-109.118 -92.166 
ATOM   2694  C2'  DT A 131     -53.826-109.593 -90.093 
ATOM   2695  C1'  DT A 131     -55.146-109.552 -90.856 
ATOM   2696  N1   DT A 131     -56.342-109.427 -89.978 
ATOM   2697  C2   DT A 131     -57.399-108.694 -90.459 
ATOM   2698  O2   DT A 131     -57.389-108.156 -91.553 
ATOM   2699  N3   DT A 131     -58.491-108.599 -89.617 
ATOM   2700  C4   DT A 131     -58.608-109.166 -88.364 
ATOM   2701  O4   DT A 131     -59.636-109.012 -87.702 
ATOM   2702  C5   DT A 131     -57.448-109.917 -87.945 
ATOM   2703  C7   DT A 131     -57.492-110.566 -86.593 
ATOM   2704  C6   DT A 131     -56.374-110.024 -88.744 
ATOM   2705  P    DG A 132     -51.262-108.467 -92.221 
ATOM   2706  OP1  DG A 132     -50.381-109.300 -93.070 
ATOM   2707  OP2  DG A 132     -50.782-108.208 -90.846 
ATOM   2708  O5'  DG A 132     -51.561-107.079 -92.956 
ATOM   2709  C5'  DG A 132     -52.650-107.006 -93.896 
ATOM   2710  C4'  DG A 132     -53.443-105.733 -93.675 
ATOM   2711  O4'  DG A 132     -54.501-105.901 -92.689 
ATOM   2712  C3'  DG A 132     -52.646-104.535 -93.159 
ATOM   2713  O3'  DG A 132     -53.153-103.350 -93.761 
ATOM   2714  C2'  DG A 132     -52.946-104.486 -91.661 
ATOM   2715  C1'  DG A 132     -54.430-104.824 -91.768 
ATOM   2716  N9   DG A 132     -55.036-105.273 -90.483 
ATOM   2717  C8   DG A 132     -54.471-106.010 -89.464 
ATOM   2718  N7   DG A 132     -55.281-106.238 -88.459 
ATOM   2719  C5   DG A 132     -56.465-105.609 -88.838 
ATOM   2720  C6   DG A 132     -57.707-105.510 -88.158 
ATOM   2721  O6   DG A 132     -58.022-105.967 -87.062 
ATOM   2722  N1   DG A 132     -58.643-104.780 -88.903 
ATOM   2723  C2   DG A 132     -58.410-104.219 -90.143 
ATOM   2724  N2   DG A 132     -59.435-103.560 -90.690 
ATOM   2725  N3   DG A 132     -57.245-104.312 -90.781 
ATOM   2726  C4   DG A 132     -56.326-105.017 -90.072 
ATOM   2727  P    DA A 133     -52.127-102.208 -94.213 
ATOM   2728  OP1  DA A 133     -51.586-102.530 -95.553 
ATOM   2729  OP2  DA A 133     -51.127-101.989 -93.146 
ATOM   2730  O5'  DA A 133     -53.093-100.937 -94.314 
ATOM   2731  C5'  DA A 133     -54.477-101.138 -94.659 
ATOM   2732  C4'  DA A 133     -55.362-100.289 -93.767 
ATOM   2733  O4'  DA A 133     -55.725-100.971 -92.534 
ATOM   2734  C3'  DA A 133     -54.756 -98.968 -93.293 
ATOM   2735  O3'  DA A 133     -55.779 -97.980 -93.254 
ATOM   2736  C2'  DA A 133     -54.294 -99.245 -91.862 
ATOM   2737  C1'  DA A 133     -55.497-100.085 -91.448 
ATOM   2738  N9   DA A 133     -55.265-100.903 -90.224 
ATOM   2739  C8   DA A 133     -54.110-101.505 -89.813 
ATOM   2740  N7   DA A 133     -54.225-102.151 -88.695 
ATOM   2741  C5   DA A 133     -55.553-101.965 -88.336 
ATOM   2742  C6   DA A 133     -56.307-102.406 -87.236 
ATOM   2743  N6   DA A 133     -55.805-103.161 -86.248 
ATOM   2744  N1   DA A 133     -57.602-102.040 -87.187 
ATOM   2745  C2   DA A 133     -58.096-101.290 -88.171 
ATOM   2746  N3   DA A 133     -57.492-100.822 -89.241 
ATOM   2747  C4   DA A 133     -56.197-101.202 -89.266 
ATOM   2748  P    DT A 134     -55.437 -96.489 -93.726 
ATOM   2749  OP1  DT A 134     -55.551 -96.398 -95.199 
ATOM   2750  OP2  DT A 134     -54.140 -96.071 -93.149 
ATOM   2751  O5'  DT A 134     -56.622 -95.661 -93.041 
ATOM   2752  C5'  DT A 134     -57.893 -96.304 -92.833 
ATOM   2753  C4'  DT A 134     -58.419 -95.975 -91.450 
ATOM   2754  O4'  DT A 134     -57.948 -96.911 -90.438 
ATOM   2755  C3'  DT A 134     -58.026 -94.605 -90.897 
ATOM   2756  O3'  DT A 134     -59.118 -94.078 -90.153 
ATOM   2757  C2'  DT A 134     -56.875 -94.893 -89.933 
ATOM   2758  C1'  DT A 134     -57.462 -96.166 -89.332 
ATOM   2759  N1   DT A 134     -56.463 -97.005 -88.613 
ATOM   2760  C2   DT A 134     -56.902 -97.688 -87.505 
ATOM   2761  O2   DT A 134     -58.051 -97.631 -87.102 
ATOM   2762  N3   DT A 134     -55.947 -98.455 -86.864 
ATOM   2763  C4   DT A 134     -54.624 -98.591 -87.232 
ATOM   2764  O4   DT A 134     -53.863 -99.307 -86.578 
ATOM   2765  C5   DT A 134     -54.259 -97.836 -88.406 
ATOM   2766  C7   DT A 134     -52.836 -97.927 -88.876 
ATOM   2767  C6   DT A 134     -55.166 -97.082 -89.049 
ATOM   2768  P    DG A 135     -59.447 -92.516 -90.259 
ATOM   2769  OP1  DG A 135     -60.280 -92.264 -91.457 
ATOM   2770  OP2  DG A 135     -58.192 -91.737 -90.166 
ATOM   2771  O5'  DG A 135     -60.320 -92.286 -88.938 
ATOM   2772  C5'  DG A 135     -61.113 -93.374 -88.428 
ATOM   2773  C4'  DG A 135     -60.969 -93.459 -86.922 
ATOM   2774  O4'  DG A 135     -59.842 -94.290 -86.519 
ATOM   2775  C3'  DG A 135     -60.727 -92.134 -86.200 
ATOM   2776  O3'  DG A 135     -61.414 -92.156 -84.955 
ATOM   2777  C2'  DG A 135     -59.224 -92.112 -85.924 
ATOM   2778  C1'  DG A 135     -59.092 -93.584 -85.542 
ATOM   2779  N9   DG A 135     -57.693 -94.089 -85.578 
ATOM   2780  C8   DG A 135     -56.664 -93.745 -86.427 
ATOM   2781  N7   DG A 135     -55.541 -94.380 -86.192 
ATOM   2782  C5   DG A 135     -55.848 -95.204 -85.110 
ATOM   2783  C6   DG A 135     -55.034 -96.128 -84.405 
ATOM   2784  O6   DG A 135     -53.855 -96.417 -84.595 
ATOM   2785  N1   DG A 135     -55.746 -96.754 -83.371 
ATOM   2786  C2   DG A 135     -57.070 -96.517 -83.061 
ATOM   2787  N2   DG A 135     -57.567 -97.217 -82.038 
ATOM   2788  N3   DG A 135     -57.834 -95.649 -83.723 
ATOM   2789  C4   DG A 135     -57.158 -95.034 -84.727 
ATOM   2790  P    DT A 136     -62.146 -90.824 -84.449 
ATOM   2791  OP1  DT A 136     -63.487 -90.730 -85.068 
ATOM   2792  OP2  DT A 136     -61.254 -89.661 -84.652 
ATOM   2793  O5'  DT A 136     -62.294 -91.121 -82.884 
ATOM   2794  C5'  DT A 136     -62.429 -92.484 -82.442 
ATOM   2795  C4'  DT A 136     -61.555 -92.723 -81.225 
ATOM   2796  O4'  DT A 136     -60.204 -93.130 -81.584 
ATOM   2797  C3'  DT A 136     -61.346 -91.518 -80.309 
ATOM   2798  O3'  DT A 136     -61.312 -91.966 -78.959 
ATOM   2799  C2'  DT A 136     -59.963 -90.984 -80.680 
ATOM   2800  C1'  DT A 136     -59.287 -92.343 -80.839 
ATOM   2801  N1   DT A 136     -58.003 -92.290 -81.593 
ATOM   2802  C2   DT A 136     -57.015 -93.164 -81.208 
ATOM   2803  O2   DT A 136     -57.152 -93.959 -80.296 
ATOM   2804  N3   DT A 136     -55.840 -93.084 -81.929 
ATOM   2805  C4   DT A 136     -55.578 -92.224 -82.977 
ATOM   2806  O4   DT A 136     -54.486 -92.245 -83.547 
ATOM   2807  C5   DT A 136     -56.676 -91.346 -83.306 
ATOM   2808  C7   DT A 136     -56.474 -90.377 -84.435 
ATOM   2809  C6   DT A 136     -57.830 -91.402 -82.621 
ATOM   2810  P    DC A 137     -62.022 -91.082 -77.830 
ATOM   2811  OP1  DC A 137     -63.468 -91.400 -77.788 
ATOM   2812  OP2  DC A 137     -61.677 -89.656 -78.026 
ATOM   2813  O5'  DC A 137     -61.312 -91.630 -76.506 
ATOM   2814  C5'  DC A 137     -60.856 -92.996 -76.473 
ATOM   2815  C4'  DC A 137     -59.476 -93.067 -75.851 
ATOM   2816  O4'  DC A 137     -58.415 -92.894 -76.834 
ATOM   2817  C3'  DC A 137     -59.169 -92.011 -74.789 
ATOM   2818  O3'  DC A 137     -58.370 -92.601 -73.771 
ATOM   2819  C2'  DC A 137     -58.330 -90.961 -75.517 
ATOM   2820  C1'  DC A 137     -57.491 -91.940 -76.332 
ATOM   2821  N1   DC A 137     -56.798 -91.313 -77.492 
ATOM   2822  C2   DC A 137     -55.542 -91.803 -77.841 
ATOM   2823  O2   DC A 137     -55.059 -92.730 -77.180 
ATOM   2824  N3   DC A 137     -54.894 -91.244 -78.894 
ATOM   2825  C4   DC A 137     -55.451 -90.241 -79.585 
ATOM   2826  N4   DC A 137     -54.779 -89.730 -80.605 
ATOM   2827  C5   DC A 137     -56.742 -89.722 -79.242 
ATOM   2828  C6   DC A 137     -57.373 -90.294 -78.186 
ATOM   2829  P    DA A 138     -58.646 -92.210 -72.243 
ATOM   2830  OP1  DA A 138     -59.750 -93.039 -71.709 
ATOM   2831  OP2  DA A 138     -58.821 -90.745 -72.130 
ATOM   2832  O5'  DA A 138     -57.267 -92.640 -71.553 
ATOM   2833  C5'  DA A 138     -56.517 -93.734 -72.115 
ATOM   2834  C4'  DA A 138     -55.043 -93.380 -72.164 
ATOM   2835  O4'  DA A 138     -54.678 -92.692 -73.395 
ATOM   2836  C3'  DA A 138     -54.546 -92.448 -71.060 
ATOM   2837  O3'  DA A 138     -53.232 -92.841 -70.683 
ATOM   2838  C2'  DA A 138     -54.470 -91.071 -71.720 
ATOM   2839  C1'  DA A 138     -53.911 -91.547 -73.058 
ATOM   2840  N9   DA A 138     -54.057 -90.552 -74.156 
ATOM   2841  C8   DA A 138     -55.069 -89.660 -74.364 
ATOM   2842  N7   DA A 138     -54.908 -88.919 -75.417 
ATOM   2843  C5   DA A 138     -53.701 -89.351 -75.948 
ATOM   2844  C6   DA A 138     -52.969 -88.957 -77.080 
ATOM   2845  N6   DA A 138     -53.367 -87.990 -77.919 
ATOM   2846  N1   DA A 138     -51.806 -89.593 -77.318 
ATOM   2847  C2   DA A 138     -51.416 -90.552 -76.481 
ATOM   2848  N3   DA A 138     -52.011 -91.004 -75.400 
ATOM   2849  C4   DA A 138     -53.171 -90.350 -75.183 
ATOM   2850  P    DC A 139     -52.823 -92.798 -69.135 
ATOM   2851  OP1  DC A 139     -53.272 -94.040 -68.469 
ATOM   2852  OP2  DC A 139     -53.295 -91.531 -68.533 
ATOM   2853  O5'  DC A 139     -51.226 -92.785 -69.231 
ATOM   2854  C5'  DC A 139     -50.589 -93.435 -70.347 
ATOM   2855  C4'  DC A 139     -49.473 -92.562 -70.887 
ATOM   2856  O4'  DC A 139     -49.943 -91.622 -71.895 
ATOM   2857  C3'  DC A 139     -48.764 -91.679 -69.861 
ATOM   2858  O3'  DC A 139     -47.381 -91.611 -70.189 
ATOM   2859  C2'  DC A 139     -49.377 -90.292 -70.054 
ATOM   2860  C1'  DC A 139     -49.435 -90.335 -71.578 
ATOM   2861  N1   DC A 139     -50.346 -89.319 -72.173 
ATOM   2862  C2   DC A 139     -49.985 -88.759 -73.396 
ATOM   2863  O2   DC A 139     -48.933 -89.125 -73.933 
ATOM   2864  N3   DC A 139     -50.803 -87.829 -73.954 
ATOM   2865  C4   DC A 139     -51.934 -87.459 -73.341 
ATOM   2866  N4   DC A 139     -52.697 -86.549 -73.925 
ATOM   2867  C5   DC A 139     -52.323 -88.022 -72.082 
ATOM   2868  C6   DC A 139     -51.492 -88.949 -71.540 
ATOM   2869  P    DC A 140     -46.301 -91.640 -69.008 
ATOM   2870  OP1  DC A 140     -46.032 -93.042 -68.617 
ATOM   2871  OP2  DC A 140     -46.731 -90.734 -67.921 
ATOM   2872  O5'  DC A 140     -45.016 -91.029 -69.741 
ATOM   2873  C5'  DC A 140     -44.856 -91.235 -71.157 
ATOM   2874  C4'  DC A 140     -44.411 -89.947 -71.821 
ATOM   2875  O4'  DC A 140     -45.536 -89.112 -72.221 
ATOM   2876  C3'  DC A 140     -43.550 -89.019 -70.964 
ATOM   2877  O3'  DC A 140     -42.572 -88.403 -71.792 
ATOM   2878  C2'  DC A 140     -44.516 -87.942 -70.469 
ATOM   2879  C1'  DC A 140     -45.291 -87.787 -71.774 
ATOM   2880  N1   DC A 140     -46.605 -87.103 -71.613 
ATOM   2881  C2   DC A 140     -47.041 -86.282 -72.651 
ATOM   2882  O2   DC A 140     -46.327 -86.157 -73.652 
ATOM   2883  N3   DC A 140     -48.235 -85.649 -72.523 
ATOM   2884  C4   DC A 140     -48.979 -85.810 -71.421 
ATOM   2885  N4   DC A 140     -50.136 -85.172 -71.344 
ATOM   2886  C5   DC A 140     -48.548 -86.650 -70.342 
ATOM   2887  C6   DC A 140     -47.351 -87.274 -70.489 
ATOM   2888  P    DC A 141     -41.089 -88.201 -71.223 
ATOM   2889  OP1  DC A 141     -40.311 -89.446 -71.411 
ATOM   2890  OP2  DC A 141     -41.156 -87.679 -69.840 
ATOM   2891  O5'  DC A 141     -40.529 -87.063 -72.200 
ATOM   2892  C5'  DC A 141     -41.028 -86.993 -73.549 
ATOM   2893  C4'  DC A 141     -41.313 -85.552 -73.922 
ATOM   2894  O4'  DC A 141     -42.662 -85.141 -73.560 
ATOM   2895  C3'  DC A 141     -40.419 -84.504 -73.259 
ATOM   2896  O3'  DC A 141     -40.162 -83.462 -74.193 
ATOM   2897  C2'  DC A 141     -41.264 -83.937 -72.120 
ATOM   2898  C1'  DC A 141     -42.584 -83.896 -72.883 
ATOM   2899  N1   DC A 141     -43.781 -83.771 -72.004 
ATOM   2900  C2   DC A 141     -44.861 -83.031 -72.478 
ATOM   2901  O2   DC A 141     -44.783 -82.512 -73.598 
ATOM   2902  N3   DC A 141     -45.960 -82.905 -71.692 
ATOM   2903  C4   DC A 141     -46.006 -83.483 -70.484 
ATOM   2904  N4   DC A 141     -47.101 -83.331 -69.756 
ATOM   2905  C5   DC A 141     -44.906 -84.248 -69.978 
ATOM   2906  C6   DC A 141     -43.816 -84.362 -70.778 
ATOM   2907  P    DC A 142     -38.700 -82.811 -74.248 
ATOM   2908  OP1  DC A 142     -37.819 -83.644 -75.097 
ATOM   2909  OP2  DC A 142     -38.221 -82.552 -72.873 
ATOM   2910  O5'  DC A 142     -39.000 -81.423 -74.983 
ATOM   2911  C5'  DC A 142     -40.088 -81.351 -75.923 
ATOM   2912  C4'  DC A 142     -40.881 -80.077 -75.702 
ATOM   2913  O4'  DC A 142     -41.940 -80.245 -74.716 
ATOM   2914  C3'  DC A 142     -40.084 -78.879 -75.186 
ATOM   2915  O3'  DC A 142     -40.592 -77.694 -75.788 
ATOM   2916  C2'  DC A 142     -40.384 -78.830 -73.688 
ATOM   2917  C1'  DC A 142     -41.868 -79.168 -73.794 
ATOM   2918  N1   DC A 142     -42.474 -79.617 -72.510 
ATOM   2919  C2   DC A 142     -43.797 -79.265 -72.258 
ATOM   2920  O2   DC A 142     -44.409 -78.602 -73.104 
ATOM   2921  N3   DC A 142     -44.369 -79.664 -71.092 
ATOM   2922  C4   DC A 142     -43.671 -80.383 -70.203 
ATOM   2923  N4   DC A 142     -44.273 -80.748 -69.081 
ATOM   2924  C5   DC A 142     -42.309 -80.755 -70.442 
ATOM   2925  C6   DC A 142     -41.757 -80.346 -71.612 
ATOM   2926  P    DA A 143     -39.566 -76.552 -76.240 
ATOM   2927  OP1  DA A 143     -39.025 -76.874 -77.580 
ATOM   2928  OP2  DA A 143     -38.565 -76.333 -75.172 
ATOM   2929  O5'  DA A 143     -40.532 -75.281 -76.341 
ATOM   2930  C5'  DA A 143     -41.916 -75.482 -76.686 
ATOM   2931  C4'  DA A 143     -42.800 -74.633 -75.794 
ATOM   2932  O4'  DA A 143     -43.163 -75.315 -74.560 
ATOM   2933  C3'  DA A 143     -42.195 -73.312 -75.319 
ATOM   2934  O3'  DA A 143     -43.217 -72.324 -75.281 
ATOM   2935  C2'  DA A 143     -41.733 -73.589 -73.889 
ATOM   2936  C1'  DA A 143     -42.936 -74.430 -73.475 
ATOM   2937  N9   DA A 143     -42.703 -75.247 -72.251 
ATOM   2938  C8   DA A 143     -41.549 -75.849 -71.840 
ATOM   2939  N7   DA A 143     -41.664 -76.495 -70.721 
ATOM   2940  C5   DA A 143     -42.991 -76.309 -70.362 
ATOM   2941  C6   DA A 143     -43.746 -76.750 -69.262 
ATOM   2942  N6   DA A 143     -43.244 -77.505 -68.275 
ATOM   2943  N1   DA A 143     -45.040 -76.384 -69.213 
ATOM   2944  C2   DA A 143     -45.535 -75.634 -70.198 
ATOM   2945  N3   DA A 143     -44.930 -75.166 -71.268 
ATOM   2946  C4   DA A 143     -43.636 -75.546 -71.293 
ATOM   2947  P    DG A 144     -42.875 -70.833 -75.753 
ATOM   2948  OP1  DG A 144     -42.990 -70.742 -77.226 
ATOM   2949  OP2  DG A 144     -41.579 -70.415 -75.175 
ATOM   2950  O5'  DG A 144     -44.061 -70.005 -75.068 
ATOM   2951  C5'  DG A 144     -45.332 -70.648 -74.860 
ATOM   2952  C4'  DG A 144     -45.858 -70.319 -73.477 
ATOM   2953  O4'  DG A 144     -45.386 -71.255 -72.465 
ATOM   2954  C3'  DG A 144     -45.465 -68.949 -72.924 
ATOM   2955  O3'  DG A 144     -46.556 -68.422 -72.179 
ATOM   2956  C2'  DG A 144     -44.313 -69.237 -71.960 
ATOM   2957  C1'  DG A 144     -44.901 -70.510 -71.359 
ATOM   2958  N9   DG A 144     -43.901 -71.349 -70.639 
ATOM   2959  C8   DG A 144     -42.568 -71.551 -70.922 
ATOM   2960  N7   DG A 144     -41.960 -72.355 -70.085 
ATOM   2961  C5   DG A 144     -42.962 -72.712 -69.183 
ATOM   2962  C6   DG A 144     -42.909 -73.565 -68.050 
ATOM   2963  O6   DG A 144     -41.953 -74.191 -67.601 
ATOM   2964  N1   DG A 144     -44.156 -73.649 -67.415 
ATOM   2965  C2   DG A 144     -45.303 -72.996 -67.822 
ATOM   2966  N2   DG A 144     -46.393 -73.209 -67.080 
ATOM   2967  N3   DG A 144     -45.351 -72.197 -68.886 
ATOM   2968  C4   DG A 144     -44.150 -72.104 -69.513 
ATOM   2969  P    DA A 145     -46.885 -66.860 -72.285 
ATOM   2970  OP1  DA A 145     -47.718 -66.608 -73.483 
ATOM   2971  OP2  DA A 145     -45.631 -66.081 -72.193 
ATOM   2972  O5'  DA A 145     -47.758 -66.630 -70.965 
ATOM   2973  C5'  DA A 145     -48.552 -67.718 -70.455 
ATOM   2974  C4'  DA A 145     -48.407 -67.803 -68.949 
ATOM   2975  O4'  DA A 145     -47.280 -68.634 -68.545 
ATOM   2976  C3'  DA A 145     -48.165 -66.478 -68.227 
ATOM   2977  O3'  DA A 145     -48.853 -66.500 -66.981 
ATOM   2978  C2'  DA A 145     -46.662 -66.456 -67.951 
ATOM   2979  C1'  DA A 145     -46.531 -67.928 -67.568 
ATOM   2980  N9   DA A 145     -45.131 -68.433 -67.605 
ATOM   2981  C8   DA A 145     -44.122 -68.080 -68.456 
ATOM   2982  N7   DA A 145     -43.006 -68.701 -68.232 
ATOM   2983  C5   DA A 145     -43.293 -69.528 -67.156 
ATOM   2984  C6   DA A 145     -42.515 -70.452 -66.437 
ATOM   2985  N6   DA A 145     -41.228 -70.707 -66.711 
ATOM   2986  N1   DA A 145     -43.111 -71.105 -65.423 
ATOM   2987  C2   DA A 145     -44.390 -70.848 -65.155 
ATOM   2988  N3   DA A 145     -45.212 -70.012 -65.753 
ATOM   2989  C4   DA A 145     -44.591 -69.371 -66.764 
ATOM   2990  P    DG A 146     -49.584 -65.168 -66.476 
ATOM   2991  OP1  DG A 146     -50.925 -65.074 -67.095 
ATOM   2992  OP2  DG A 146     -48.693 -64.005 -66.678 
ATOM   2993  O5'  DG A 146     -49.733 -65.465 -64.910 
ATOM   2994  C5'  DG A 146     -49.867 -66.828 -64.468 
ATOM   2995  C4'  DG A 146     -48.994 -67.067 -63.252 
ATOM   2996  O4'  DG A 146     -47.642 -67.474 -63.611 
ATOM   2997  C3'  DG A 146     -48.785 -65.862 -62.336 
ATOM   2998  O3'  DG A 146     -48.751 -66.310 -60.986 
ATOM   2999  C2'  DG A 146     -47.401 -65.329 -62.706 
ATOM   3000  C1'  DG A 146     -46.725 -66.687 -62.865 
ATOM   3001  N9   DG A 146     -45.442 -66.634 -63.619 
ATOM   3002  C8   DG A 146     -45.083 -65.819 -64.671 
ATOM   3003  N7   DG A 146     -43.866 -66.025 -65.115 
ATOM   3004  C5   DG A 146     -43.385 -67.047 -64.299 
ATOM   3005  C6   DG A 146     -42.124 -67.699 -64.297 
ATOM   3006  O6   DG A 146     -41.157 -67.504 -65.028 
ATOM   3007  N1   DG A 146     -42.057 -68.681 -63.299 
ATOM   3008  C2   DG A 146     -43.074 -68.993 -62.419 
ATOM   3009  N2   DG A 146     -42.811 -69.963 -61.540 
ATOM   3010  N3   DG A 146     -44.257 -68.382 -62.421 
ATOM   3011  C4   DG A 146     -44.338 -67.426 -63.383 
ATOM   3012  P    DA A 147     -49.461 -65.426 -59.857 
ATOM   3013  OP1  DA A 147     -50.906 -65.744 -59.814 
ATOM   3014  OP2  DA A 147     -49.115 -64.001 -60.052 
ATOM   3015  O5'  DA A 147     -48.750 -65.974 -58.532 
ATOM   3016  C5'  DA A 147     -48.294 -67.340 -58.500 
ATOM   3017  C4'  DA A 147     -46.914 -67.411 -57.878 
ATOM   3018  O4'  DA A 147     -45.853 -67.238 -58.860 
ATOM   3019  C3'  DA A 147     -46.608 -66.356 -56.815 
ATOM   3020  O3'  DA A 147     -45.809 -66.945 -55.797 
ATOM   3021  C2'  DA A 147     -45.768 -65.305 -57.543 
ATOM   3022  C1'  DA A 147     -44.929 -66.284 -58.359 
ATOM   3023  N9   DA A 147     -44.236 -65.657 -59.518 
ATOM   3024  C8   DA A 147     -44.670 -64.635 -60.315 
ATOM   3025  N7   DA A 147     -43.833 -64.308 -61.250 
ATOM   3026  C5   DA A 147     -42.765 -65.176 -61.063 
ATOM   3027  C6   DA A 147     -41.546 -65.337 -61.741 
ATOM   3028  N6   DA A 147     -41.182 -64.594 -62.795 
ATOM   3029  N1   DA A 147     -40.711 -66.293 -61.293 
ATOM   3030  C2   DA A 147     -41.079 -67.029 -60.245 
ATOM   3031  N3   DA A 147     -42.185 -66.970 -59.536 
ATOM   3032  C4   DA A 147     -43.004 -66.004 -60.004 
ATOM   3033  P    DG A 148     -46.084 -66.554 -54.270 
ATOM   3034  OP1  DG A 148     -47.188 -67.383 -53.736 
ATOM   3035  OP2  DG A 148     -46.259 -65.089 -54.157 
ATOM   3036  O5'  DG A 148     -44.706 -66.984 -53.580 
ATOM   3037  C5'  DG A 148     -43.955 -68.078 -54.141 
ATOM   3038  C4'  DG A 148     -42.482 -67.724 -54.191 
ATOM   3039  O4'  DG A 148     -42.116 -67.037 -55.422 
ATOM   3040  C3'  DG A 148     -41.984 -66.792 -53.087 
ATOM   3041  O3'  DG A 148     -40.670 -67.185 -52.710 
ATOM   3042  C2'  DG A 148     -41.909 -65.415 -53.747 
ATOM   3043  C1'  DG A 148     -41.349 -65.891 -55.084 
ATOM   3044  N9   DG A 148     -41.495 -64.896 -56.183 
ATOM   3045  C8   DG A 148     -42.508 -63.989 -56.408 
ATOM   3046  N7   DG A 148     -42.333 -63.248 -57.476 
ATOM   3047  C5   DG A 148     -41.118 -63.695 -57.993 
ATOM   3048  C6   DG A 148     -40.404 -63.271 -59.144 
ATOM   3049  O6   DG A 148     -40.701 -62.400 -59.957 
ATOM   3050  N1   DG A 148     -39.213 -63.994 -59.303 
ATOM   3051  C2   DG A 148     -38.770 -64.994 -58.460 
ATOM   3052  N2   DG A 148     -37.606 -65.563 -58.785 
ATOM   3053  N3   DG A 148     -39.442 -65.391 -57.381 
ATOM   3054  C4   DG A 148     -40.599 -64.701 -57.212 
ATOM   3055  P    DA A 149     -40.262 -67.142 -51.162 
ATOM   3056  OP1  DA A 149     -40.711 -68.385 -50.495 
ATOM   3057  OP2  DA A 149     -40.733 -65.875 -50.560 
ATOM   3058  O5'  DA A 149     -38.664 -67.129 -51.258 
ATOM   3059  C5'  DA A 149     -38.027 -67.779 -52.374 
ATOM   3060  C4'  DA A 149     -36.912 -66.906 -52.914 
ATOM   3061  O4'  DA A 149     -37.381 -65.966 -53.922 
ATOM   3062  C3'  DA A 149     -36.202 -66.023 -51.887 
ATOM   3063  O3'  DA A 149     -34.820 -65.955 -52.216 
ATOM   3064  C2'  DA A 149     -36.815 -64.636 -52.081 
ATOM   3065  C1'  DA A 149     -36.873 -64.679 -53.605 
ATOM   3066  N9   DA A 149     -37.784 -63.663 -54.199 
ATOM   3067  C8   DA A 149     -38.962 -63.184 -53.701 
ATOM   3068  N7   DA A 149     -39.530 -62.296 -54.456 
ATOM   3069  C5   DA A 149     -38.667 -62.175 -55.536 
ATOM   3070  C6   DA A 149     -38.706 -61.382 -56.696 
ATOM   3071  N6   DA A 149     -39.696 -60.522 -56.971 
ATOM   3072  N1   DA A 149     -37.686 -61.507 -57.565 
ATOM   3073  C2   DA A 149     -36.705 -62.364 -57.286 
ATOM   3074  N3   DA A 149     -36.561 -63.151 -56.243 
ATOM   3075  C4   DA A 149     -37.595 -63.007 -55.388 
ATOM   3076  P    DG A 150     -33.739 -65.984 -51.035 
ATOM   3077  OP1  DG A 150     -33.470 -67.386 -50.644 
ATOM   3078  OP2  DG A 150     -34.169 -65.078 -49.947 
ATOM   3079  O5'  DG A 150     -32.455 -65.373 -51.767 
ATOM   3080  C5'  DG A 150     -32.294 -65.579 -53.183 
ATOM   3081  C4'  DG A 150     -31.850 -64.291 -53.847 
ATOM   3082  O4'  DG A 150     -32.974 -63.456 -54.247 
ATOM   3083  C3'  DG A 150     -30.989 -63.363 -52.990 
ATOM   3084  O3'  DG A 150     -30.011 -62.747 -53.819 
ATOM   3085  C2'  DG A 150     -31.954 -62.286 -52.496 
ATOM   3086  C1'  DG A 150     -32.730 -62.131 -53.801 
ATOM   3087  N9   DG A 150     -34.043 -61.447 -53.640 
ATOM   3088  C8   DG A 150     -34.929 -61.498 -52.585 
ATOM   3089  N7   DG A 150     -36.006 -60.771 -52.757 
ATOM   3090  C5   DG A 150     -35.821 -60.197 -54.014 
ATOM   3091  C6   DG A 150     -36.654 -59.310 -54.745 
ATOM   3092  O6   DG A 150     -37.743 -58.842 -54.429 
ATOM   3093  N1   DG A 150     -36.083 -58.974 -55.980 
ATOM   3094  C2   DG A 150     -34.868 -59.435 -56.448 
ATOM   3095  N2   DG A 150     -34.499 -58.996 -57.654 
ATOM   3096  N3   DG A 150     -34.087 -60.267 -55.762 
ATOM   3097  C4   DG A 150     -34.626 -60.603 -54.561 
ATOM   3098  P    DT A 151     -28.528 -62.545 -53.249 
ATOM   3099  OP1  DT A 151     -27.750 -63.790 -53.438 
ATOM   3100  OP2  DT A 151     -28.595 -62.023 -51.867 
ATOM   3101  O5'  DT A 151     -27.968 -61.407 -54.226 
ATOM   3102  C5'  DT A 151     -28.466 -61.337 -55.575 
ATOM   3103  C4'  DT A 151     -28.751 -59.896 -55.948 
ATOM   3104  O4'  DT A 151     -30.101 -59.485 -55.586 
ATOM   3105  C3'  DT A 151     -27.857 -58.848 -55.286 
ATOM   3106  O3'  DT A 151     -27.600 -57.806 -56.219 
ATOM   3107  C2'  DT A 151     -28.703 -58.282 -54.146 
ATOM   3108  C1'  DT A 151     -30.023 -58.240 -54.910 
ATOM   3109  N1   DT A 151     -31.219 -58.116 -54.031 
ATOM   3110  C2   DT A 151     -32.276 -57.382 -54.513 
ATOM   3111  O2   DT A 151     -32.266 -56.844 -55.606 
ATOM   3112  N3   DT A 151     -33.367 -57.288 -53.670 
ATOM   3113  C4   DT A 151     -33.484 -57.854 -52.418 
ATOM   3114  O4   DT A 151     -34.513 -57.700 -51.755 
ATOM   3115  C5   DT A 151     -32.325 -58.605 -51.998 
ATOM   3116  C7   DT A 151     -32.369 -59.254 -50.646 
ATOM   3117  C6   DT A 151     -31.250 -58.712 -52.797 
ATOM   3118  P    DT A 152     -26.139 -57.155 -56.275 
ATOM   3119  OP1  DT A 152     -25.257 -57.988 -57.124 
ATOM   3120  OP2  DT A 152     -25.659 -56.896 -54.899 
ATOM   3121  O5'  DT A 152     -26.438 -55.767 -57.009 
ATOM   3122  C5'  DT A 152     -27.527 -55.695 -57.949 
ATOM   3123  C4'  DT A 152     -28.319 -54.421 -57.728 
ATOM   3124  O4'  DT A 152     -29.378 -54.589 -56.742 
ATOM   3125  C3'  DT A 152     -27.523 -53.223 -57.212 
ATOM   3126  O3'  DT A 152     -28.030 -52.038 -57.814 
ATOM   3127  C2'  DT A 152     -27.823 -53.174 -55.715 
ATOM   3128  C1'  DT A 152     -29.307 -53.512 -55.821 
ATOM   3129  N1   DT A 152     -29.913 -53.962 -54.536 
ATOM   3130  C2   DT A 152     -31.219 -53.606 -54.304 
ATOM   3131  O2   DT A 152     -31.880 -52.953 -55.093 
ATOM   3132  N3   DT A 152     -31.746 -54.040 -53.102 
ATOM   3133  C4   DT A 152     -31.090 -54.781 -52.140 
ATOM   3134  O4   DT A 152     -31.668 -55.111 -51.102 
ATOM   3135  C5   DT A 152     -29.724 -55.104 -52.476 
ATOM   3136  C7   DT A 152     -28.939 -55.909 -51.482 
ATOM   3137  C6   DT A 152     -29.186 -54.696 -53.636 
ATOM   3138  P    DC A 153     -27.004 -50.896 -58.267 
ATOM   3139  OP1  DC A 153     -26.463 -51.218 -59.607 
ATOM   3140  OP2  DC A 153     -26.004 -50.677 -57.199 
ATOM   3141  O5'  DC A 153     -27.970 -49.625 -58.367 
ATOM   3142  C5'  DC A 153     -29.354 -49.826 -58.712 
ATOM   3143  C4'  DC A 153     -30.239 -48.977 -57.820 
ATOM   3144  O4'  DC A 153     -30.601 -49.659 -56.587 
ATOM   3145  C3'  DC A 153     -29.633 -47.656 -57.346 
ATOM   3146  O3'  DC A 153     -30.656 -46.668 -57.307 
ATOM   3147  C2'  DC A 153     -29.171 -47.933 -55.916 
ATOM   3148  C1'  DC A 153     -30.374 -48.774 -55.501 
ATOM   3149  N1   DC A 153     -30.142 -49.591 -54.278 
ATOM   3150  C2   DC A 153     -31.216 -49.789 -53.415 
ATOM   3151  O2   DC A 153     -32.309 -49.283 -53.698 
ATOM   3152  N3   DC A 153     -31.025 -50.530 -52.293 
ATOM   3153  C4   DC A 153     -29.826 -51.061 -52.023 
ATOM   3154  N4   DC A 153     -29.689 -51.776 -50.917 
ATOM   3155  C5   DC A 153     -28.707 -50.869 -52.897 
ATOM   3156  C6   DC A 153     -28.919 -50.124 -54.012 
ATOM   3157  P    DC A 154     -30.314 -45.178 -57.780 
ATOM   3158  OP1  DC A 154     -30.428 -45.086 -59.252 
ATOM   3159  OP2  DC A 154     -29.017 -44.759 -57.202 
ATOM   3160  O5'  DC A 154     -31.499 -44.350 -57.095 
ATOM   3161  C5'  DC A 154     -32.770 -44.993 -56.886 
ATOM   3162  C4'  DC A 154     -33.296 -44.663 -55.503 
ATOM   3163  O4'  DC A 154     -32.825 -45.599 -54.492 
ATOM   3164  C3'  DC A 154     -32.903 -43.293 -54.951 
ATOM   3165  O3'  DC A 154     -33.995 -42.766 -54.206 
ATOM   3166  C2'  DC A 154     -31.751 -43.581 -53.987 
ATOM   3167  C1'  DC A 154     -32.339 -44.854 -53.385 
ATOM   3168  N1   DC A 154     -31.340 -45.693 -52.666 
ATOM   3169  C2   DC A 154     -31.769 -46.392 -51.540 
ATOM   3170  O2   DC A 154     -32.949 -46.288 -51.188 
ATOM   3171  N3   DC A 154     -30.873 -47.161 -50.871 
ATOM   3172  C4   DC A 154     -29.602 -47.247 -51.285 
ATOM   3173  N4   DC A 154     -28.767 -48.011 -50.598 
ATOM   3174  C5   DC A 154     -29.141 -46.536 -52.440 
ATOM   3175  C6   DC A 154     -30.051 -45.772 -53.095 
ATOM   3176  P    DA A 155     -34.323 -41.204 -54.312 
ATOM   3177  OP1  DA A 155     -35.157 -40.952 -55.510 
ATOM   3178  OP2  DA A 155     -33.069 -40.425 -54.219 
ATOM   3179  O5'  DA A 155     -35.197 -40.974 -52.991 
ATOM   3180  C5'  DA A 155     -35.990 -42.062 -52.481 
ATOM   3181  C4'  DA A 155     -35.846 -42.148 -50.975 
ATOM   3182  O4'  DA A 155     -34.719 -42.978 -50.572 
ATOM   3183  C3'  DA A 155     -35.603 -40.822 -50.254 
ATOM   3184  O3'  DA A 155     -36.291 -40.844 -49.008 
ATOM   3185  C2'  DA A 155     -34.100 -40.800 -49.977 
ATOM   3186  C1'  DA A 155     -33.969 -42.272 -49.595 
ATOM   3187  N9   DA A 155     -32.570 -42.778 -49.631 
ATOM   3188  C8   DA A 155     -31.561 -42.424 -50.482 
ATOM   3189  N7   DA A 155     -30.445 -43.045 -50.259 
ATOM   3190  C5   DA A 155     -30.731 -43.873 -49.182 
ATOM   3191  C6   DA A 155     -29.954 -44.796 -48.464 
ATOM   3192  N6   DA A 155     -28.666 -45.052 -48.738 
ATOM   3193  N1   DA A 155     -30.549 -45.449 -47.449 
ATOM   3194  C2   DA A 155     -31.828 -45.192 -47.182 
ATOM   3195  N3   DA A 155     -32.650 -44.357 -47.779 
ATOM   3196  C4   DA A 155     -32.029 -43.716 -48.790 
ATOM   3197  P    DA A 156     -37.023 -39.512 -48.503 
ATOM   3198  OP1  DA A 156     -38.364 -39.418 -49.122 
ATOM   3199  OP2  DA A 156     -36.131 -38.349 -48.705 
ATOM   3200  O5'  DA A 156     -37.171 -39.809 -46.937 
ATOM   3201  C5'  DA A 156     -37.306 -41.172 -46.495 
ATOM   3202  C4'  DA A 156     -36.432 -41.411 -45.279 
ATOM   3203  O4'  DA A 156     -35.081 -41.818 -45.637 
ATOM   3204  C3'  DA A 156     -36.223 -40.206 -44.362 
ATOM   3205  O3'  DA A 156     -36.189 -40.654 -43.013 
ATOM   3206  C2'  DA A 156     -34.840 -39.673 -44.733 
ATOM   3207  C1'  DA A 156     -34.163 -41.031 -44.892 
ATOM   3208  N9   DA A 156     -32.880 -40.978 -45.646 
ATOM   3209  C8   DA A 156     -32.542 -40.162 -46.687 
ATOM   3210  N7   DA A 156     -31.341 -40.355 -47.136 
ATOM   3211  C5   DA A 156     -30.844 -41.373 -46.334 
ATOM   3212  C6   DA A 156     -29.607 -42.038 -46.305 
ATOM   3213  N6   DA A 156     -28.598 -41.762 -47.144 
ATOM   3214  N1   DA A 156     -29.443 -43.001 -45.379 
ATOM   3215  C2   DA A 156     -30.450 -43.272 -44.549 
ATOM   3216  N3   DA A 156     -31.641 -42.721 -44.481 
ATOM   3217  C4   DA A 156     -31.779 -41.761 -45.418 
ATOM   3218  P    DC A 157     -36.899 -39.770 -41.883 
ATOM   3219  OP1  DC A 157     -38.345 -40.088 -41.841 
ATOM   3220  OP2  DC A 157     -36.554 -38.345 -42.079 
ATOM   3221  O5'  DC A 157     -36.188 -40.318 -40.559 
ATOM   3222  C5'  DC A 157     -35.733 -41.684 -40.526 
ATOM   3223  C4'  DC A 157     -34.353 -41.755 -39.904 
ATOM   3224  O4'  DC A 157     -33.292 -41.582 -40.887 
ATOM   3225  C3'  DC A 157     -34.046 -40.700 -38.842 
ATOM   3226  O3'  DC A 157     -33.247 -41.289 -37.824 
ATOM   3227  C2'  DC A 157     -33.207 -39.649 -39.570 
ATOM   3228  C1'  DC A 157     -32.368 -40.628 -40.385 
ATOM   3229  N1   DC A 157     -31.675 -40.001 -41.545 
ATOM   3230  C2   DC A 157     -30.419 -40.491 -41.894 
ATOM   3231  O2   DC A 157     -29.936 -41.418 -41.233 
ATOM   3232  N3   DC A 157     -29.771 -39.932 -42.948 
ATOM   3233  C4   DC A 157     -30.328 -38.930 -43.638 
ATOM   3234  N4   DC A 157     -29.656 -38.418 -44.658 
ATOM   3235  C5   DC A 157     -31.618 -38.410 -43.296 
ATOM   3236  C6   DC A 157     -32.250 -38.982 -42.239 
ATOM   3237  P    DA A 158     -33.522 -40.898 -36.296 
ATOM   3238  OP1  DA A 158     -34.626 -41.727 -35.762 
ATOM   3239  OP2  DA A 158     -33.697 -39.433 -36.184 
ATOM   3240  O5'  DA A 158     -32.144 -41.328 -35.606 
ATOM   3241  C5'  DA A 158     -31.394 -42.422 -36.168 
ATOM   3242  C4'  DA A 158     -29.920 -42.068 -36.217 
ATOM   3243  O4'  DA A 158     -29.555 -41.381 -37.448 
ATOM   3244  C3'  DA A 158     -29.423 -41.136 -35.113 
ATOM   3245  O3'  DA A 158     -28.109 -41.529 -34.736 
ATOM   3246  C2'  DA A 158     -29.347 -39.759 -35.774 
ATOM   3247  C1'  DA A 158     -28.787 -40.235 -37.111 
ATOM   3248  N9   DA A 158     -28.934 -39.240 -38.209 
ATOM   3249  C8   DA A 158     -29.946 -38.348 -38.417 
ATOM   3250  N7   DA A 158     -29.785 -37.607 -39.470 
ATOM   3251  C5   DA A 158     -28.578 -38.040 -40.001 
ATOM   3252  C6   DA A 158     -27.845 -37.645 -41.133 
ATOM   3253  N6   DA A 158     -28.244 -36.678 -41.972 
ATOM   3254  N1   DA A 158     -26.683 -38.281 -41.371 
ATOM   3255  C2   DA A 158     -26.293 -39.240 -40.534 
ATOM   3256  N3   DA A 158     -26.888 -39.692 -39.453 
ATOM   3257  C4   DA A 158     -28.048 -39.039 -39.236 
ATOM   3258  P    DC A 159     -27.700 -41.486 -33.188 
ATOM   3259  OP1  DC A 159     -28.149 -42.729 -32.522 
ATOM   3260  OP2  DC A 159     -28.171 -40.219 -32.587 
ATOM   3261  O5'  DC A 159     -26.103 -41.473 -33.284 
ATOM   3262  C5'  DC A 159     -25.466 -42.123 -34.400 
ATOM   3263  C4'  DC A 159     -24.350 -41.250 -34.940 
ATOM   3264  O4'  DC A 159     -24.819 -40.310 -35.948 
ATOM   3265  C3'  DC A 159     -23.641 -40.367 -33.914 
ATOM   3266  O3'  DC A 159     -22.258 -40.299 -34.242 
ATOM   3267  C2'  DC A 159     -24.254 -38.980 -34.108 
ATOM   3268  C1'  DC A 159     -24.311 -39.023 -35.632 
ATOM   3269  N1   DC A 159     -25.223 -38.007 -36.226 
ATOM   3270  C2   DC A 159     -24.862 -37.447 -37.449 
ATOM   3271  O2   DC A 159     -23.810 -37.813 -37.986 
ATOM   3272  N3   DC A 159     -25.680 -36.517 -38.007 
ATOM   3273  C4   DC A 159     -26.810 -36.147 -37.394 
ATOM   3274  N4   DC A 159     -27.574 -35.237 -37.979 
ATOM   3275  C5   DC A 159     -27.199 -36.710 -36.135 
ATOM   3276  C6   DC A 159     -26.369 -37.637 -35.593 
ATOM   3277  P    DA A 160     -21.178 -40.328 -33.061 
ATOM   3278  OP1  DA A 160     -20.908 -41.730 -32.671 
ATOM   3279  OP2  DA A 160     -21.607 -39.422 -31.974 
ATOM   3280  O5'  DA A 160     -19.893 -39.717 -33.794 
ATOM   3281  C5'  DA A 160     -19.732 -39.923 -35.210 
ATOM   3282  C4'  DA A 160     -19.288 -38.635 -35.874 
ATOM   3283  O4'  DA A 160     -20.413 -37.800 -36.274 
ATOM   3284  C3'  DA A 160     -18.427 -37.707 -35.017 
ATOM   3285  O3'  DA A 160     -17.449 -37.091 -35.845 
ATOM   3286  C2'  DA A 160     -19.392 -36.630 -34.522 
ATOM   3287  C1'  DA A 160     -20.168 -36.475 -35.827 
ATOM   3288  N9   DA A 160     -21.482 -35.791 -35.666 
ATOM   3289  C8   DA A 160     -22.347 -35.854 -34.612 
ATOM   3290  N7   DA A 160     -23.417 -35.139 -34.769 
ATOM   3291  C5   DA A 160     -23.252 -34.558 -36.019 
ATOM   3292  C6   DA A 160     -24.051 -33.680 -36.769 
ATOM   3293  N6   DA A 160     -25.235 -33.213 -36.347 
ATOM   3294  N1   DA A 160     -23.588 -33.297 -37.974 
ATOM   3295  C2   DA A 160     -22.412 -33.764 -38.388 
ATOM   3296  N3   DA A 160     -21.582 -34.583 -37.779 
ATOM   3297  C4   DA A 160     -22.069 -34.951 -36.575 
ATOM   3298  P    DC A 161     -15.966 -36.889 -35.276 
ATOM   3299  OP1  DC A 161     -15.188 -38.134 -35.464 
ATOM   3300  OP2  DC A 161     -16.033 -36.367 -33.893 
ATOM   3301  O5'  DC A 161     -15.406 -35.751 -36.253 
ATOM   3302  C5'  DC A 161     -15.905 -35.682 -37.602 
ATOM   3303  C4'  DC A 161     -16.190 -34.240 -37.975 
ATOM   3304  O4'  DC A 161     -17.539 -33.829 -37.613 
ATOM   3305  C3'  DC A 161     -15.295 -33.192 -37.313 
ATOM   3306  O3'  DC A 161     -15.038 -32.150 -38.246 
ATOM   3307  C2'  DC A 161     -16.141 -32.626 -36.173 
ATOM   3308  C1'  DC A 161     -17.461 -32.584 -36.936 
ATOM   3309  N1   DC A 161     -18.658 -32.460 -36.058 
ATOM   3310  C2   DC A 161     -19.737 -31.719 -36.531 
ATOM   3311  O2   DC A 161     -19.660 -31.200 -37.651 
ATOM   3312  N3   DC A 161     -20.837 -31.593 -35.745 
ATOM   3313  C4   DC A 161     -20.882 -32.171 -34.537 
ATOM   3314  N4   DC A 161     -21.978 -32.019 -33.809 
ATOM   3315  C5   DC A 161     -19.783 -32.936 -34.031 
ATOM   3316  C6   DC A 161     -18.693 -33.050 -34.832 
ATOM   3317  P    DA A 162     -13.577 -31.500 -38.301 
ATOM   3318  OP1  DA A 162     -12.696 -32.332 -39.150 
ATOM   3319  OP2  DA A 162     -13.098 -31.240 -36.926 
ATOM   3320  O5'  DA A 162     -13.877 -30.111 -39.036 
ATOM   3321  C5'  DA A 162     -14.965 -30.039 -39.976 
ATOM   3322  C4'  DA A 162     -15.758 -28.765 -39.755 
ATOM   3323  O4'  DA A 162     -16.816 -28.933 -38.769 
ATOM   3324  C3'  DA A 162     -14.961 -27.567 -39.239 
ATOM   3325  O3'  DA A 162     -15.469 -26.382 -39.841 
ATOM   3326  C2'  DA A 162     -15.261 -27.518 -37.741 
ATOM   3327  C1'  DA A 162     -16.745 -27.856 -37.848 
ATOM   3328  N9   DA A 162     -17.351 -28.306 -36.563 
ATOM   3329  C8   DA A 162     -16.776 -29.036 -35.564 
ATOM   3330  N7   DA A 162     -17.566 -29.270 -34.562 
ATOM   3331  C5   DA A 162     -18.754 -28.648 -34.922 
ATOM   3332  C6   DA A 162     -19.996 -28.532 -34.277 
ATOM   3333  N6   DA A 162     -20.257 -29.064 -33.073 
ATOM   3334  N1   DA A 162     -20.964 -27.847 -34.913 
ATOM   3335  C2   DA A 162     -20.698 -27.321 -36.108 
ATOM   3336  N3   DA A 162     -19.584 -27.364 -36.805 
ATOM   3337  C4   DA A 162     -18.632 -28.055 -36.146 
ATOM   3338  P    DT A 163     -14.443 -25.240 -40.293 
ATOM   3339  OP1  DT A 163     -13.901 -25.563 -41.633 
ATOM   3340  OP2  DT A 163     -13.442 -25.021 -39.225 
ATOM   3341  O5'  DT A 163     -15.408 -23.970 -40.394 
ATOM   3342  C5'  DT A 163     -16.793 -24.170 -40.739 
ATOM   3343  C4'  DT A 163     -17.677 -23.321 -39.847 
ATOM   3344  O4'  DT A 163     -18.040 -24.004 -38.613 
ATOM   3345  C3'  DT A 163     -17.072 -22.000 -39.373 
ATOM   3346  O3'  DT A 163     -18.094 -21.012 -39.334 
ATOM   3347  C2'  DT A 163     -16.610 -22.277 -37.942 
ATOM   3348  C1'  DT A 163     -17.813 -23.118 -37.528 
ATOM   3349  N1   DT A 163     -17.580 -23.935 -36.304 
ATOM   3350  C2   DT A 163     -18.650 -24.121 -35.463 
ATOM   3351  O2   DT A 163     -19.755 -23.652 -35.681 
ATOM   3352  N3   DT A 163     -18.397 -24.883 -34.339 
ATOM   3353  C4   DT A 163     -17.191 -25.460 -33.996 
ATOM   3354  O4   DT A 163     -17.085 -26.122 -32.962 
ATOM   3355  C5   DT A 163     -16.128 -25.208 -34.941 
ATOM   3356  C7   DT A 163     -14.782 -25.800 -34.642 
ATOM   3357  C6   DT A 163     -16.347 -24.470 -36.041 
ATOM   3358  P    DT A 164     -17.752 -19.522 -39.806 
ATOM   3359  OP1  DT A 164     -17.866 -19.430 -41.279 
ATOM   3360  OP2  DT A 164     -16.455 -19.104 -39.229 
ATOM   3361  O5'  DT A 164     -18.937 -18.694 -39.121 
ATOM   3362  C5'  DT A 164     -20.209 -19.337 -38.913 
ATOM   3363  C4'  DT A 164     -20.735 -19.007 -37.530 
ATOM   3364  O4'  DT A 164     -20.263 -19.943 -36.518 
ATOM   3365  C3'  DT A 164     -20.342 -17.637 -36.977 
ATOM   3366  O3'  DT A 164     -21.433 -17.110 -36.232 
ATOM   3367  C2'  DT A 164     -19.190 -17.926 -36.013 
ATOM   3368  C1'  DT A 164     -19.778 -19.198 -35.412 
ATOM   3369  N1   DT A 164     -18.778 -20.038 -34.693 
ATOM   3370  C2   DT A 164     -19.217 -20.720 -33.585 
ATOM   3371  O2   DT A 164     -20.366 -20.663 -33.182 
ATOM   3372  N3   DT A 164     -18.262 -21.487 -32.943 
ATOM   3373  C4   DT A 164     -16.939 -21.623 -33.311 
ATOM   3374  O4   DT A 164     -16.178 -22.339 -32.658 
ATOM   3375  C5   DT A 164     -16.574 -20.868 -34.486 
ATOM   3376  C7   DT A 164     -15.152 -20.959 -34.956 
ATOM   3377  C6   DT A 164     -17.482 -20.114 -35.129 
ATOM   3378  P    DA A 165     -21.762 -15.548 -36.339 
ATOM   3379  OP1  DA A 165     -22.595 -15.296 -37.537 
ATOM   3380  OP2  DA A 165     -20.507 -14.769 -36.246 
ATOM   3381  O5'  DA A 165     -22.635 -15.318 -35.018 
ATOM   3382  C5'  DA A 165     -23.429 -16.406 -34.508 
ATOM   3383  C4'  DA A 165     -23.284 -16.492 -33.002 
ATOM   3384  O4'  DA A 165     -22.157 -17.322 -32.598 
ATOM   3385  C3'  DA A 165     -23.042 -15.166 -32.280 
ATOM   3386  O3'  DA A 165     -23.729 -15.188 -31.034 
ATOM   3387  C2'  DA A 165     -21.539 -15.144 -32.004 
ATOM   3388  C1'  DA A 165     -21.408 -16.616 -31.622 
ATOM   3389  N9   DA A 165     -20.008 -17.122 -31.658 
ATOM   3390  C8   DA A 165     -18.999 -16.768 -32.509 
ATOM   3391  N7   DA A 165     -17.883 -17.390 -32.286 
ATOM   3392  C5   DA A 165     -18.170 -18.217 -31.209 
ATOM   3393  C6   DA A 165     -17.392 -19.140 -30.490 
ATOM   3394  N6   DA A 165     -16.105 -19.396 -30.765 
ATOM   3395  N1   DA A 165     -17.988 -19.793 -29.476 
ATOM   3396  C2   DA A 165     -19.266 -19.536 -29.209 
ATOM   3397  N3   DA A 165     -20.089 -18.701 -29.806 
ATOM   3398  C4   DA A 165     -19.468 -18.060 -30.817 
ATOM   3399  P    DT A 166     -24.461 -13.856 -30.529 
ATOM   3400  OP1  DT A 166     -25.802 -13.762 -31.148 
ATOM   3401  OP2  DT A 166     -23.570 -12.693 -30.732 
ATOM   3402  O5'  DT A 166     -24.609 -14.153 -28.963 
ATOM   3403  C5'  DT A 166     -24.744 -15.516 -28.522 
ATOM   3404  C4'  DT A 166     -23.870 -15.756 -27.305 
ATOM   3405  O4'  DT A 166     -22.519 -16.162 -27.664 
ATOM   3406  C3'  DT A 166     -23.662 -14.550 -26.389 
ATOM   3407  O3'  DT A 166     -23.628 -14.998 -25.039 
ATOM   3408  C2'  DT A 166     -22.278 -14.017 -26.760 
ATOM   3409  C1'  DT A 166     -21.602 -15.376 -26.919 
ATOM   3410  N1   DT A 166     -20.318 -15.322 -27.673 
ATOM   3411  C2   DT A 166     -19.331 -16.196 -27.288 
ATOM   3412  O2   DT A 166     -19.468 -16.992 -26.376 
ATOM   3413  N3   DT A 166     -18.155 -16.116 -28.009 
ATOM   3414  C4   DT A 166     -17.893 -15.257 -29.057 
ATOM   3415  O4   DT A 166     -16.801 -15.278 -29.627 
ATOM   3416  C5   DT A 166     -18.991 -14.378 -29.386 
ATOM   3417  C7   DT A 166     -18.789 -13.410 -30.515 
ATOM   3418  C6   DT A 166     -20.145 -14.434 -28.701 
ATOM   3419  P    DA A 167     -24.338 -14.114 -23.910 
ATOM   3420  OP1  DA A 167     -25.783 -14.432 -23.868 
ATOM   3421  OP2  DA A 167     -23.992 -12.689 -24.105 
ATOM   3422  O5'  DA A 167     -23.627 -14.662 -22.586 
ATOM   3423  C5'  DA A 167     -23.171 -16.028 -22.553 
ATOM   3424  C4'  DA A 167     -21.791 -16.099 -21.931 
ATOM   3425  O4'  DA A 167     -20.730 -15.926 -22.914 
ATOM   3426  C3'  DA A 167     -21.485 -15.044 -20.868 
ATOM   3427  O3'  DA A 167     -20.685 -15.634 -19.851 
ATOM   3428  C2'  DA A 167     -20.645 -13.993 -21.597 
ATOM   3429  C1'  DA A 167     -19.806 -14.972 -22.412 
ATOM   3430  N9   DA A 167     -19.113 -14.345 -23.572 
ATOM   3431  C8   DA A 167     -19.547 -13.324 -24.368 
ATOM   3432  N7   DA A 167     -18.710 -12.996 -25.304 
ATOM   3433  C5   DA A 167     -17.642 -13.864 -25.116 
ATOM   3434  C6   DA A 167     -16.423 -14.025 -25.794 
ATOM   3435  N6   DA A 167     -16.058 -13.282 -26.848 
ATOM   3436  N1   DA A 167     -15.588 -14.981 -25.347 
ATOM   3437  C2   DA A 167     -15.956 -15.717 -24.298 
ATOM   3438  N3   DA A 167     -17.062 -15.658 -23.590 
ATOM   3439  C4   DA A 167     -17.880 -14.693 -24.058 
ATOM   3440  P    DG A 168     -20.961 -15.242 -18.323 
ATOM   3441  OP1  DG A 168     -22.065 -16.071 -17.789 
ATOM   3442  OP2  DG A 168     -21.136 -13.777 -18.210 
ATOM   3443  O5'  DG A 168     -19.583 -15.672 -17.633 
ATOM   3444  C5'  DG A 168     -18.832 -16.766 -18.194 
ATOM   3445  C4'  DG A 168     -17.359 -16.412 -18.244 
ATOM   3446  O4'  DG A 168     -16.993 -15.725 -19.475 
ATOM   3447  C3'  DG A 168     -16.861 -15.480 -17.140 
ATOM   3448  O3'  DG A 168     -15.547 -15.873 -16.763 
ATOM   3449  C2'  DG A 168     -16.785 -14.103 -17.800 
ATOM   3450  C1'  DG A 168     -16.226 -14.579 -19.137 
ATOM   3451  N9   DG A 168     -16.372 -13.585 -20.236 
ATOM   3452  C8   DG A 168     -17.384 -12.677 -20.462 
ATOM   3453  N7   DG A 168     -17.209 -11.936 -21.529 
ATOM   3454  C5   DG A 168     -15.995 -12.384 -22.047 
ATOM   3455  C6   DG A 168     -15.281 -11.960 -23.197 
ATOM   3456  O6   DG A 168     -15.578 -11.088 -24.010 
ATOM   3457  N1   DG A 168     -14.090 -12.682 -23.356 
ATOM   3458  C2   DG A 168     -13.647 -13.682 -22.513 
ATOM   3459  N2   DG A 168     -12.483 -14.251 -22.838 
ATOM   3460  N3   DG A 168     -14.318 -14.080 -21.434 
ATOM   3461  C4   DG A 168     -15.475 -13.389 -21.266 
ATOM   3462  P    DA A 169     -15.138 -15.830 -15.215 
ATOM   3463  OP1  DA A 169     -15.587 -17.073 -14.549 
ATOM   3464  OP2  DA A 169     -15.610 -14.563 -14.613 
ATOM   3465  O5'  DA A 169     -13.541 -15.817 -15.311 
ATOM   3466  C5'  DA A 169     -12.904 -16.467 -16.427 
ATOM   3467  C4'  DA A 169     -11.788 -15.594 -16.967 
ATOM   3468  O4'  DA A 169     -12.258 -14.654 -17.975 
ATOM   3469  C3'  DA A 169     -11.079 -14.711 -15.941 
ATOM   3470  O3'  DA A 169      -9.697 -14.643 -16.269 
ATOM   3471  C2'  DA A 169     -11.692 -13.324 -16.134 
ATOM   3472  C1'  DA A 169     -11.750 -13.367 -17.658 
ATOM   3473  N9   DA A 169     -12.661 -12.351 -18.253 
ATOM   3474  C8   DA A 169     -13.839 -11.872 -17.754 
ATOM   3475  N7   DA A 169     -14.407 -10.984 -18.509 
ATOM   3476  C5   DA A 169     -13.544 -10.863 -19.589 
ATOM   3477  C6   DA A 169     -13.583 -10.071 -20.749 
ATOM   3478  N6   DA A 169     -14.573  -9.210 -21.024 
ATOM   3479  N1   DA A 169     -12.562 -10.195 -21.618 
ATOM   3480  C2   DA A 169     -11.582 -11.052 -21.340 
ATOM   3481  N3   DA A 169     -11.438 -11.839 -20.296 
ATOM   3482  C4   DA A 169     -12.472 -11.695 -19.441 
ATOM   3483  P    DT A 170      -8.616 -14.673 -15.088 
ATOM   3484  OP1  DT A 170      -8.347 -16.074 -14.697 
ATOM   3485  OP2  DT A 170      -9.046 -13.766 -14.001 
ATOM   3486  O5'  DT A 170      -7.331 -14.061 -15.821 
ATOM   3487  C5'  DT A 170      -7.171 -14.267 -17.237 
ATOM   3488  C4'  DT A 170      -6.727 -12.979 -17.901 
ATOM   3489  O4'  DT A 170      -7.851 -12.144 -18.301 
ATOM   3490  C3'  DT A 170      -5.866 -12.051 -17.044 
ATOM   3491  O3'  DT A 170      -4.887 -11.435 -17.872 
ATOM   3492  C2'  DT A 170      -6.831 -10.974 -16.549 
ATOM   3493  C1'  DT A 170      -7.607 -10.819 -17.854 
ATOM   3494  N1   DT A 170      -8.920 -10.135 -17.693 
ATOM   3495  C2   DT A 170      -9.336  -9.329 -18.725 
ATOM   3496  O2   DT A 170      -8.683  -9.161 -19.740 
ATOM   3497  N3   DT A 170     -10.558  -8.711 -18.540 
ATOM   3498  C4   DT A 170     -11.376  -8.830 -17.436 
ATOM   3499  O4   DT A 170     -12.450  -8.226 -17.383 
ATOM   3500  C5   DT A 170     -10.854  -9.697 -16.405 
ATOM   3501  C7   DT A 170     -11.683  -9.882 -15.168 
ATOM   3502  C6   DT A 170      -9.669 -10.310 -16.559 
ATOM   3503  P    DT A 171      -3.405 -11.233 -17.303 
ATOM   3504  OP1  DT A 171      -2.627 -12.478 -17.491 
ATOM   3505  OP2  DT A 171      -3.471 -10.711 -15.920 
ATOM   3506  O5'  DT A 171      -2.845 -10.095 -18.279 
ATOM   3507  C5'  DT A 171      -3.343 -10.026 -19.629 
ATOM   3508  C4'  DT A 171      -3.628  -8.584 -20.002 
ATOM   3509  O4'  DT A 171      -4.977  -8.173 -19.640 
ATOM   3510  C3'  DT A 171      -2.734  -7.536 -19.339 
ATOM   3511  O3'  DT A 171      -2.477  -6.494 -20.273 
ATOM   3512  C2'  DT A 171      -3.580  -6.970 -18.200 
ATOM   3513  C1'  DT A 171      -4.900  -6.928 -18.963 
ATOM   3514  N1   DT A 171      -6.096  -6.804 -18.084 
ATOM   3515  C2   DT A 171      -7.153  -6.070 -18.566 
ATOM   3516  O2   DT A 171      -7.143  -5.532 -19.660 
ATOM   3517  N3   DT A 171      -8.244  -5.976 -17.724 
ATOM   3518  C4   DT A 171      -8.361  -6.542 -16.471 
ATOM   3519  O4   DT A 171      -9.389  -6.388 -15.808 
ATOM   3520  C5   DT A 171      -7.202  -7.293 -16.052 
ATOM   3521  C7   DT A 171      -7.246  -7.942 -14.700 
ATOM   3522  C6   DT A 171      -6.127  -7.400 -16.850 
ATOM   3523  P    DA A 172      -1.015  -5.844 -20.328 
ATOM   3524  OP1  DA A 172      -0.134  -6.676 -21.177 
ATOM   3525  OP2  DA A 172      -0.536  -5.584 -18.952 
ATOM   3526  O5'  DA A 172      -1.315  -4.455 -21.063 
ATOM   3527  C5'  DA A 172      -2.403  -4.383 -22.003 
ATOM   3528  C4'  DA A 172      -3.196  -3.109 -21.782 
ATOM   3529  O4'  DA A 172      -4.255  -3.277 -20.796 
ATOM   3530  C3'  DA A 172      -2.399  -1.911 -21.266 
ATOM   3531  O3'  DA A 172      -2.907  -0.726 -21.868 
ATOM   3532  C2'  DA A 172      -2.699  -1.862 -19.768 
ATOM   3533  C1'  DA A 172      -4.183  -2.200 -19.874 
ATOM   3534  N9   DA A 172      -4.789  -2.650 -18.590 
ATOM   3535  C8   DA A 172      -4.214  -3.380 -17.590 
ATOM   3536  N7   DA A 172      -5.004  -3.614 -16.588 
ATOM   3537  C5   DA A 172      -6.193  -2.993 -16.949 
ATOM   3538  C6   DA A 172      -7.434  -2.876 -16.303 
ATOM   3539  N6   DA A 172      -7.695  -3.408 -15.100 
ATOM   3540  N1   DA A 172      -8.402  -2.191 -16.940 
ATOM   3541  C2   DA A 172      -8.136  -1.665 -18.135 
ATOM   3542  N3   DA A 172      -7.022  -1.708 -18.832 
ATOM   3543  C4   DA A 172      -6.071  -2.399 -18.172 
ATOM   3544  P    DC A 173      -1.881   0.415 -22.320 
ATOM   3545  OP1  DC A 173      -1.340   0.093 -23.660 
ATOM   3546  OP2  DC A 173      -0.880   0.635 -21.252 
ATOM   3547  O5'  DC A 173      -2.847   1.686 -22.421 
ATOM   3548  C5'  DC A 173      -4.231   1.486 -22.765 
ATOM   3549  C4'  DC A 173      -5.115   2.335 -21.874 
ATOM   3550  O4'  DC A 173      -5.478   1.652 -20.640 
ATOM   3551  C3'  DC A 173      -4.510   3.656 -21.399 
ATOM   3552  O3'  DC A 173      -5.532   4.644 -21.361 
ATOM   3553  C2'  DC A 173      -4.048   3.379 -19.969 
ATOM   3554  C1'  DC A 173      -5.251   2.538 -19.555 
ATOM   3555  N1   DC A 173      -5.018   1.721 -18.331 
ATOM   3556  C2   DC A 173      -6.093   1.523 -17.468 
ATOM   3557  O2   DC A 173      -7.186   2.029 -17.751 
ATOM   3558  N3   DC A 173      -5.902   0.782 -16.346 
ATOM   3559  C4   DC A 173      -4.703   0.251 -16.076 
ATOM   3560  N4   DC A 173      -4.566  -0.464 -14.970 
ATOM   3561  C5   DC A 173      -3.583   0.443 -16.950 
ATOM   3562  C6   DC A 173      -3.796   1.187 -18.065 
ATOM   3563  P    DT A 174      -5.190   6.134 -21.833 
ATOM   3564  OP1  DT A 174      -5.305   6.226 -23.305 
ATOM   3565  OP2  DT A 174      -3.894   6.552 -21.255 
ATOM   3566  O5'  DT A 174      -6.376   6.962 -21.148 
ATOM   3567  C5'  DT A 174      -7.647   6.319 -20.940 
ATOM   3568  C4'  DT A 174      -8.173   6.649 -19.557 
ATOM   3569  O4'  DT A 174      -7.702   5.713 -18.545 
ATOM   3570  C3'  DT A 174      -7.780   8.018 -19.004 
ATOM   3571  O3'  DT A 174      -8.872   8.546 -18.259 
ATOM   3572  C2'  DT A 174      -6.628   7.730 -18.040 
ATOM   3573  C1'  DT A 174      -7.216   6.458 -17.439 
ATOM   3574  N1   DT A 174      -6.217   5.618 -16.719 
ATOM   3575  C2   DT A 174      -6.655   4.936 -15.611 
ATOM   3576  O2   DT A 174      -7.804   4.993 -15.209 
ATOM   3577  N3   DT A 174      -5.700   4.169 -14.970 
ATOM   3578  C4   DT A 174      -4.378   4.033 -15.338 
ATOM   3579  O4   DT A 174      -3.616   3.317 -14.684 
ATOM   3580  C5   DT A 174      -4.012   4.788 -16.513 
ATOM   3581  C7   DT A 174      -2.590   4.697 -16.982 
ATOM   3582  C6   DT A 174      -4.920   5.542 -17.155 
ATOM   3583  P    DC A 175      -9.200  10.108 -18.365 
ATOM   3584  OP1  DC A 175     -10.034  10.360 -19.563 
ATOM   3585  OP2  DC A 175      -7.946  10.887 -18.273 
ATOM   3586  O5'  DC A 175     -10.074  10.338 -17.045 
ATOM   3587  C5'  DC A 175     -10.867   9.250 -16.535 
ATOM   3588  C4'  DC A 175     -10.722   9.164 -15.028 
ATOM   3589  O4'  DC A 175      -9.596   8.334 -14.625 
ATOM   3590  C3'  DC A 175     -10.480  10.490 -14.307 
ATOM   3591  O3'  DC A 175     -11.168  10.468 -13.061 
ATOM   3592  C2'  DC A 175      -8.977  10.512 -14.031 
ATOM   3593  C1'  DC A 175      -8.846   9.040 -13.648 
ATOM   3594  N1   DC A 175      -7.446   8.534 -13.685 
ATOM   3595  C2   DC A 175      -7.077   7.575 -12.745 
ATOM   3596  O2   DC A 175      -7.920   7.187 -11.926 
ATOM   3597  N3   DC A 175      -5.805   7.102 -12.761 
ATOM   3598  C4   DC A 175      -4.923   7.548 -13.663 
ATOM   3599  N4   DC A 175      -3.693   7.054 -13.637 
ATOM   3600  C5   DC A 175      -5.281   8.534 -14.638 
ATOM   3601  C6   DC A 175      -6.557   8.995 -14.605 
ATOM   3602  P    DA A 176     -11.899  11.800 -12.556 
ATOM   3603  OP1  DA A 176     -13.241  11.894 -13.175 
ATOM   3604  OP2  DA A 176     -11.008  12.963 -12.758 
ATOM   3605  O5'  DA A 176     -12.048  11.503 -10.990 
ATOM   3606  C5'  DA A 176     -12.182  10.140 -10.548 
ATOM   3607  C4'  DA A 176     -11.309   9.900  -9.332 
ATOM   3608  O4'  DA A 176      -9.957   9.494  -9.691 
ATOM   3609  C3'  DA A 176     -11.100  11.106  -8.416 
ATOM   3610  O3'  DA A 176     -11.066  10.658  -7.066 
ATOM   3611  C2'  DA A 176      -9.717  11.639  -8.786 
ATOM   3612  C1'  DA A 176      -9.040  10.280  -8.945 
ATOM   3613  N9   DA A 176      -7.757  10.334  -9.699 
ATOM   3614  C8   DA A 176      -7.419  11.149 -10.741 
ATOM   3615  N7   DA A 176      -6.218  10.957 -11.189 
ATOM   3616  C5   DA A 176      -5.721   9.939 -10.387 
ATOM   3617  C6   DA A 176      -4.484   9.273 -10.358 
ATOM   3618  N6   DA A 176      -3.475   9.550 -11.197 
ATOM   3619  N1   DA A 176      -4.320   8.310  -9.432 
ATOM   3620  C2   DA A 176      -5.326   8.040  -8.602 
ATOM   3621  N3   DA A 176      -6.518   8.591  -8.535 
ATOM   3622  C4   DA A 176      -6.656   9.551  -9.471 
ATOM   3623  P    DG A 177     -11.776  11.542  -5.937 
ATOM   3624  OP1  DG A 177     -13.221  11.224  -5.894 
ATOM   3625  OP2  DG A 177     -11.431  12.967  -6.132 
ATOM   3626  O5'  DG A 177     -11.065  10.994  -4.612 
ATOM   3627  C5'  DG A 177     -10.610   9.628  -4.579 
ATOM   3628  C4'  DG A 177      -9.229   9.557  -3.957 
ATOM   3629  O4'  DG A 177      -8.169   9.730  -4.940 
ATOM   3630  C3'  DG A 177      -8.923  10.612  -2.895 
ATOM   3631  O3'  DG A 177      -8.124  10.022  -1.877 
ATOM   3632  C2'  DG A 177      -8.084  11.663  -3.623 
ATOM   3633  C1'  DG A 177      -7.245  10.684  -4.438 
ATOM   3634  N9   DG A 177      -6.552  11.311  -5.598 
ATOM   3635  C8   DG A 177      -6.972  12.341  -6.412 
ATOM   3636  N7   DG A 177      -6.118  12.661  -7.353 
ATOM   3637  C5   DG A 177      -5.056  11.781  -7.148 
ATOM   3638  C6   DG A 177      -3.832  11.645  -7.856 
ATOM   3639  O6   DG A 177      -3.429  12.283  -8.825 
ATOM   3640  N1   DG A 177      -3.038  10.626  -7.313 
ATOM   3641  C2   DG A 177      -3.380   9.841  -6.229 
ATOM   3642  N2   DG A 177      -2.484   8.921  -5.865 
ATOM   3643  N3   DG A 177      -4.528   9.969  -5.567 
ATOM   3644  C4   DG A 177      -5.310  10.954  -6.080 
ATOM   3645  P    DA A 178      -8.399  10.414  -0.349 
ATOM   3646  OP1  DA A 178      -9.503   9.585   0.184 
ATOM   3647  OP2  DA A 178      -8.574  11.879  -0.237 
ATOM   3648  O5'  DA A 178      -7.021   9.983   0.340 
ATOM   3649  C5'  DA A 178      -6.270   8.890  -0.221 
ATOM   3650  C4'  DA A 178      -4.797   9.244  -0.270 
ATOM   3651  O4'  DA A 178      -4.432   9.931  -1.502 
ATOM   3652  C3'  DA A 178      -4.299  10.176   0.834 
ATOM   3653  O3'  DA A 178      -2.985   9.783   1.211 
ATOM   3654  C2'  DA A 178      -4.224  11.553   0.173 
ATOM   3655  C1'  DA A 178      -3.664  11.077  -1.164 
ATOM   3656  N9   DA A 178      -3.810  12.071  -2.262 
ATOM   3657  C8   DA A 178      -4.822  12.964  -2.470 
ATOM   3658  N7   DA A 178      -4.662  13.705  -3.524 
ATOM   3659  C5   DA A 178      -3.455  13.272  -4.054 
ATOM   3660  C6   DA A 178      -2.722  13.667  -5.186 
ATOM   3661  N6   DA A 178      -3.121  14.633  -6.026 
ATOM   3662  N1   DA A 178      -1.560  13.031  -5.425 
ATOM   3663  C2   DA A 178      -1.169  12.072  -4.588 
ATOM   3664  N3   DA A 178      -1.765  11.620  -3.506 
ATOM   3665  C4   DA A 178      -2.925  12.273  -3.290 
ATOM   3666  P    DA A 179      -2.577   9.826   2.758 
ATOM   3667  OP1  DA A 179      -3.026   8.583   3.425 
ATOM   3668  OP2  DA A 179      -3.048  11.093   3.360 
ATOM   3669  O5'  DA A 179      -0.980   9.839   2.662 
ATOM   3670  C5'  DA A 179      -0.342   9.189   1.547 
ATOM   3671  C4'  DA A 179       0.773  10.062   1.006 
ATOM   3672  O4'  DA A 179       0.304  11.002  -0.001 
ATOM   3673  C3'  DA A 179       1.482  10.945   2.033 
ATOM   3674  O3'  DA A 179       2.865  11.012   1.704 
ATOM   3675  C2'  DA A 179       0.870  12.332   1.839 
ATOM   3676  C1'  DA A 179       0.812  12.289   0.315 
ATOM   3677  N9   DA A 179      -0.100  13.305  -0.279 
ATOM   3678  C8   DA A 179      -1.277  13.784   0.219 
ATOM   3679  N7   DA A 179      -1.845  14.672  -0.535 
ATOM   3680  C5   DA A 179      -0.982  14.793  -1.616 
ATOM   3681  C6   DA A 179      -1.021  15.585  -2.776 
ATOM   3682  N6   DA A 179      -2.011  16.446  -3.051 
ATOM   3683  N1   DA A 179      -0.001  15.461  -3.645 
ATOM   3684  C2   DA A 179       0.980  14.604  -3.366 
ATOM   3685  N3   DA A 179       1.123  13.817  -2.322 
ATOM   3686  C4   DA A 179       0.090  13.961  -1.468 
ATOM   3687  P    DG A 180       3.945  10.983   2.885 
ATOM   3688  OP1  DG A 180       4.215   9.582   3.276 
ATOM   3689  OP2  DG A 180       3.516  11.890   3.973 
ATOM   3690  O5'  DG A 180       5.230  11.595   2.153 
ATOM   3691  C5'  DG A 180       5.391  11.389   0.737 
ATOM   3692  C4'  DG A 180       5.835  12.677   0.073 
ATOM   3693  O4'  DG A 180       4.710  13.512  -0.327 
ATOM   3694  C3'  DG A 180       6.696  13.605   0.930 
ATOM   3695  O3'  DG A 180       7.674  14.221   0.101 
ATOM   3696  C2'  DG A 180       5.731  14.682   1.424 
ATOM   3697  C1'  DG A 180       4.955  14.837   0.120 
ATOM   3698  N9   DG A 180       3.642  15.521   0.281 
ATOM   3699  C8   DG A 180       2.756  15.470   1.335 
ATOM   3700  N7   DG A 180       1.679  16.197   1.163 
ATOM   3701  C5   DG A 180       1.864  16.771  -0.094 
ATOM   3702  C6   DG A 180       1.031  17.658  -0.825 
ATOM   3703  O6   DG A 180      -0.059  18.126  -0.509 
ATOM   3704  N1   DG A 180       1.602  17.994  -2.060 
ATOM   3705  C2   DG A 180       2.817  17.533  -2.528 
ATOM   3706  N2   DG A 180       3.185  17.971  -3.734 
ATOM   3707  N3   DG A 180       3.597  16.700  -1.842 
ATOM   3708  C4   DG A 180       3.058  16.365  -0.640 
ATOM   3709  P    DC A 181       9.157  14.423   0.671 
ATOM   3710  OP1  DC A 181       9.935  13.178   0.483 
ATOM   3711  OP2  DC A 181       9.090  14.945   2.053 
ATOM   3712  O5'  DC A 181       9.717  15.561  -0.306 
ATOM   3713  C5'  DC A 181       9.218  15.630  -1.655 
ATOM   3714  C4'  DC A 181       8.933  17.072  -2.028 
ATOM   3715  O4'  DC A 181       7.584  17.483  -1.666 
ATOM   3716  C3'  DC A 181       9.828  18.119  -1.366 
ATOM   3717  O3'  DC A 181      10.085  19.162  -2.299 
ATOM   3718  C2'  DC A 181       8.982  18.686  -0.226 
ATOM   3719  C1'  DC A 181       7.662  18.728  -0.990 
ATOM   3720  N1   DC A 181       6.466  18.852  -0.111 
ATOM   3721  C2   DC A 181       5.386  19.593  -0.585 
ATOM   3722  O2   DC A 181       5.464  20.112  -1.704 
ATOM   3723  N3   DC A 181       4.286  19.719   0.202 
ATOM   3724  C4   DC A 181       4.241  19.141   1.409 
ATOM   3725  N4   DC A 181       3.145  19.293   2.138 
ATOM   3726  C5   DC A 181       5.340  18.376   1.916 
ATOM   3727  C6   DC A 181       6.431  18.262   1.115 
ATOM   3728  P    DA A 182      11.546  19.812  -2.355 
ATOM   3729  OP1  DA A 182      12.427  18.980  -3.203 
ATOM   3730  OP2  DA A 182      12.026  20.072  -0.979 
ATOM   3731  O5'  DA A 182      11.247  21.201  -3.089 
ATOM   3732  C5'  DA A 182      10.158  21.273  -4.029 
ATOM   3733  C4'  DA A 182       9.365  22.547  -3.808 
ATOM   3734  O4'  DA A 182       8.307  22.378  -2.822 
ATOM   3735  C3'  DA A 182      10.162  23.745  -3.292 
ATOM   3736  O3'  DA A 182       9.655  24.930  -3.894 
ATOM   3737  C2'  DA A 182       9.862  23.794  -1.795 
ATOM   3738  C1'  DA A 182       8.378  23.455  -1.901 
ATOM   3739  N9   DA A 182       7.772  23.006  -0.616 
ATOM   3740  C8   DA A 182       8.347  22.276   0.383 
ATOM   3741  N7   DA A 182       7.557  22.042   1.385 
ATOM   3742  C5   DA A 182       6.369  22.663   1.025 
ATOM   3743  C6   DA A 182       5.127  22.780   1.670 
ATOM   3744  N6   DA A 182       4.866  22.248   2.873 
ATOM   3745  N1   DA A 182       4.159  23.465   1.034 
ATOM   3746  C2   DA A 182       4.425  23.991  -0.161 
ATOM   3747  N3   DA A 182       5.540  23.948  -0.858 
ATOM   3748  C4   DA A 182       6.491  23.257  -0.199 
ATOM   3749  P    DG A 183      10.681  26.071  -4.347 
ATOM   3750  OP1  DG A 183      11.222  25.749  -5.687 
ATOM   3751  OP2  DG A 183      11.681  26.291  -3.279 
ATOM   3752  O5'  DG A 183       9.715  27.342  -4.447 
ATOM   3753  C5'  DG A 183       8.331  27.142  -4.792 
ATOM   3754  C4'  DG A 183       7.446  27.991  -3.900 
ATOM   3755  O4'  DG A 183       7.083  27.308  -2.667 
ATOM   3756  C3'  DG A 183       8.052  29.312  -3.426 
ATOM   3757  O3'  DG A 183       7.029  30.300  -3.387 
ATOM   3758  C2'  DG A 183       8.514  29.035  -1.996 
ATOM   3759  C1'  DG A 183       7.311  28.194  -1.581 
ATOM   3760  N9   DG A 183       7.543  27.377  -0.358 
ATOM   3761  C8   DG A 183       8.699  26.763   0.073 
ATOM   3762  N7   DG A 183       8.569  26.113   1.204 
ATOM   3763  C5   DG A 183       7.232  26.311   1.548 
ATOM   3764  C6   DG A 183       6.500  25.849   2.672 
ATOM   3765  O6   DG A 183       6.886  25.159   3.612 
ATOM   3766  N1   DG A 183       5.167  26.282   2.629 
ATOM   3767  C2   DG A 183       4.616  27.060   1.628 
ATOM   3768  N2   DG A 183       3.323  27.367   1.771 
ATOM   3769  N3   DG A 183       5.303  27.492   0.574 
ATOM   3770  C4   DG A 183       6.598  27.081   0.601 
ATOM   3771  P    DA A 184       7.371  31.790  -3.859 
ATOM   3772  OP1  DA A 184       7.257  31.882  -5.332 
ATOM   3773  OP2  DA A 184       8.668  32.208  -3.282 
ATOM   3774  O5'  DA A 184       6.186  32.618  -3.175 
ATOM   3775  C5'  DA A 184       4.915  31.975  -2.966 
ATOM   3776  C4'  DA A 184       4.389  32.305  -1.583 
ATOM   3777  O4'  DA A 184       4.860  31.369  -0.571 
ATOM   3778  C3'  DA A 184       4.782  33.674  -1.030 
ATOM   3779  O3'  DA A 184       3.690  34.202  -0.286 
ATOM   3780  C2'  DA A 184       5.933  33.386  -0.067 
ATOM   3781  C1'  DA A 184       5.346  32.114   0.535 
ATOM   3782  N9   DA A 184       6.345  31.274   1.254 
ATOM   3783  C8   DA A 184       7.665  31.087   0.958 
ATOM   3784  N7   DA A 184       8.278  30.292   1.779 
ATOM   3785  C5   DA A 184       7.295  29.925   2.688 
ATOM   3786  C6   DA A 184       7.312  29.087   3.814 
ATOM   3787  N6   DA A 184       8.406  28.438   4.238 
ATOM   3788  N1   DA A 184       6.159  28.941   4.495 
ATOM   3789  C2   DA A 184       5.076  29.588   4.069 
ATOM   3790  N3   DA A 184       4.940  30.392   3.037 
ATOM   3791  C4   DA A 184       6.108  30.522   2.374 
ATOM   3792  P    DA A 185       3.361  35.764  -0.392 
ATOM   3793  OP1  DA A 185       2.528  36.016  -1.590 
ATOM   3794  OP2  DA A 185       4.616  36.542  -0.299 
ATOM   3795  O5'  DA A 185       2.488  35.994   0.929 
ATOM   3796  C5'  DA A 185       1.695  34.906   1.439 
ATOM   3797  C4'  DA A 185       1.839  34.820   2.945 
ATOM   3798  O4'  DA A 185       2.966  33.990   3.348 
ATOM   3799  C3'  DA A 185       2.081  36.146   3.667 
ATOM   3800  O3'  DA A 185       1.394  36.124   4.912 
ATOM   3801  C2'  DA A 185       3.584  36.167   3.943 
ATOM   3802  C1'  DA A 185       3.716  34.696   4.325 
ATOM   3803  N9   DA A 185       5.115  34.190   4.289 
ATOM   3804  C8   DA A 185       6.124  34.544   3.438 
ATOM   3805  N7   DA A 185       7.240  33.922   3.661 
ATOM   3806  C5   DA A 185       6.953  33.095   4.738 
ATOM   3807  C6   DA A 185       7.731  32.172   5.456 
ATOM   3808  N6   DA A 185       9.018  31.916   5.182 
ATOM   3809  N1   DA A 185       7.135  31.519   6.471 
ATOM   3810  C2   DA A 185       5.857  31.776   6.738 
ATOM   3811  N3   DA A 185       5.035  32.611   6.141 
ATOM   3812  C4   DA A 185       5.656  33.252   5.130 
ATOM   3813  P    DC A 186       0.662  37.456   5.417 
ATOM   3814  OP1  DC A 186      -0.679  37.550   4.799 
ATOM   3815  OP2  DC A 186       1.554  38.619   5.215 
ATOM   3816  O5'  DC A 186       0.514  37.159   6.983 
ATOM   3817  C5'  DC A 186       0.379  35.796   7.425 
ATOM   3818  C4'  DC A 186       1.253  35.556   8.642 
ATOM   3819  O4'  DC A 186       2.604  35.150   8.283 
ATOM   3820  C3'  DC A 186       1.462  36.762   9.558 
ATOM   3821  O3'  DC A 186       1.496  36.314  10.908 
ATOM   3822  C2'  DC A 186       2.845  37.295   9.187 
ATOM   3823  C1'  DC A 186       3.521  35.936   9.028 
ATOM   3824  N1   DC A 186       4.805  35.990   8.274 
ATOM   3825  C2   DC A 186       5.816  35.111   8.652 
ATOM   3826  O2   DC A 186       5.609  34.329   9.587 
ATOM   3827  N3   DC A 186       6.995  35.145   7.977 
ATOM   3828  C4   DC A 186       7.179  36.007   6.969 
ATOM   3829  N4   DC A 186       8.346  36.000   6.343 
ATOM   3830  C5   DC A 186       6.152  36.919   6.566 
ATOM   3831  C6   DC A 186       4.982  36.871   7.252 
ATOM   3832  P    DA A 187       0.786  37.198  12.037 
ATOM   3833  OP1  DA A 187      -0.660  36.880  12.079 
ATOM   3834  OP2  DA A 187       1.131  38.623  11.841 
ATOM   3835  O5'  DA A 187       1.496  36.650  13.361 
ATOM   3836  C5'  DA A 187       1.952  35.284  13.394 
ATOM   3837  C4'  DA A 187       3.332  35.213  14.016 
ATOM   3838  O4'  DA A 187       4.393  35.386  13.033 
ATOM   3839  C3'  DA A 187       3.639  36.268  15.078 
ATOM   3840  O3'  DA A 187       4.438  35.678  16.096 
ATOM   3841  C2'  DA A 187       4.478  37.318  14.350 
ATOM   3842  C1'  DA A 187       5.317  36.340  13.535 
ATOM   3843  N9   DA A 187       6.010  36.967  12.375 
ATOM   3844  C8   DA A 187       5.576  37.988  11.579 
ATOM   3845  N7   DA A 187       6.413  38.315  10.643 
ATOM   3846  C5   DA A 187       7.481  37.448  10.831 
ATOM   3847  C6   DA A 187       8.700  37.287  10.152 
ATOM   3848  N6   DA A 187       9.065  38.030   9.098 
ATOM   3849  N1   DA A 187       9.535  36.330  10.600 
ATOM   3850  C2   DA A 187       9.167  35.594  11.648 
ATOM   3851  N3   DA A 187       8.061  35.654  12.357 
ATOM   3852  C4   DA A 187       7.243  36.619  11.889 
ATOM   3853  P    DG A 188       4.162  36.070  17.624 
ATOM   3854  OP1  DG A 188       3.059  35.241  18.158 
ATOM   3855  OP2  DG A 188       3.987  37.535  17.736 
ATOM   3856  O5'  DG A 188       5.541  35.639  18.314 
ATOM   3857  C5'  DG A 188       6.291  34.546  17.752 
ATOM   3858  C4'  DG A 188       7.765  34.900  17.703 
ATOM   3859  O4'  DG A 188       8.130  35.587  16.472 
ATOM   3860  C3'  DG A 188       8.262  35.832  18.807 
ATOM   3861  O3'  DG A 188       9.576  35.439  19.184 
ATOM   3862  C2'  DG A 188       8.338  37.209  18.146 
ATOM   3863  C1'  DG A 188       8.897  36.732  16.809 
ATOM   3864  N9   DG A 188       8.751  37.727  15.711 
ATOM   3865  C8   DG A 188       7.739  38.635  15.485 
ATOM   3866  N7   DG A 188       7.914  39.376  14.418 
ATOM   3867  C5   DG A 188       9.129  38.928  13.900 
ATOM   3868  C6   DG A 188       9.842  39.352  12.749 
ATOM   3869  O6   DG A 188       9.545  40.223  11.937 
ATOM   3870  N1   DG A 188      11.033  38.630  12.591 
ATOM   3871  C2   DG A 188      11.476  37.630  13.433 
ATOM   3872  N2   DG A 188      12.640  37.061  13.109 
ATOM   3873  N3   DG A 188      10.805  37.232  14.513 
ATOM   3874  C4   DG A 188       9.648  37.923  14.681 
ATOM   3875  P    DA A 189       9.985  35.482  20.732 
ATOM   3876  OP1  DA A 189       9.536  34.239  21.398 
ATOM   3877  OP2  DA A 189       9.513  36.749  21.333 
ATOM   3878  O5'  DA A 189      11.582  35.495  20.636 
ATOM   3879  C5'  DA A 189      12.219  34.845  19.520 
ATOM   3880  C4'  DA A 189      13.335  35.718  18.980 
ATOM   3881  O4'  DA A 189      12.865  36.657  17.972 
ATOM   3882  C3'  DA A 189      14.044  36.601  20.006 
ATOM   3883  O3'  DA A 189      15.426  36.668  19.678 
ATOM   3884  C2'  DA A 189      13.431  37.988  19.812 
ATOM   3885  C1'  DA A 189      13.373  37.945  18.288 
ATOM   3886  N9   DA A 189      12.462  38.961  17.694 
ATOM   3887  C8   DA A 189      11.284  39.440  18.193 
ATOM   3888  N7   DA A 189      10.716  40.328  17.438 
ATOM   3889  C5   DA A 189      11.579  40.449  16.357 
ATOM   3890  C6   DA A 189      11.541  41.241  15.198 
ATOM   3891  N6   DA A 189      10.550  42.102  14.923 
ATOM   3892  N1   DA A 189      12.561  41.116  14.328 
ATOM   3893  C2   DA A 189      13.542  40.260  14.607 
ATOM   3894  N3   DA A 189      13.685  39.473  15.651 
ATOM   3895  C4   DA A 189      12.652  39.616  16.506 
ATOM   3896  P    DG A 190      16.507  36.639  20.859 
ATOM   3897  OP1  DG A 190      16.776  35.238  21.250 
ATOM   3898  OP2  DG A 190      16.077  37.545  21.946 
ATOM   3899  O5'  DG A 190      17.792  37.251  20.126 
ATOM   3900  C5'  DG A 190      17.952  37.045  18.710 
ATOM   3901  C4'  DG A 190      18.397  38.333  18.046 
ATOM   3902  O4'  DG A 190      17.272  39.168  17.646 
ATOM   3903  C3'  DG A 190      19.258  39.261  18.903 
ATOM   3904  O3'  DG A 190      20.236  39.877  18.075 
ATOM   3905  C2'  DG A 190      18.292  40.338  19.398 
ATOM   3906  C1'  DG A 190      17.517  40.493  18.093 
ATOM   3907  N9   DG A 190      16.203  41.177  18.254 
ATOM   3908  C8   DG A 190      15.318  41.126  19.308 
ATOM   3909  N7   DG A 190      14.240  41.853  19.136 
ATOM   3910  C5   DG A 190      14.426  42.427  17.879 
ATOM   3911  C6   DG A 190      13.593  43.314  17.148 
ATOM   3912  O6   DG A 190      12.503  43.782  17.465 
ATOM   3913  N1   DG A 190      14.164  43.650  15.913 
ATOM   3914  C2   DG A 190      15.378  43.189  15.446 
ATOM   3915  N2   DG A 190      15.747  43.627  14.239 
ATOM   3916  N3   DG A 190      16.159  42.356  16.132 
ATOM   3917  C4   DG A 190      15.620  42.021  17.333 
ATOM   3918  P    DT A 191      21.719  40.079  18.644 
ATOM   3919  OP1  DT A 191      22.497  38.834  18.456 
ATOM   3920  OP2  DT A 191      21.652  40.601  20.027 
ATOM   3921  O5'  DT A 191      22.279  41.216  17.667 
ATOM   3922  C5'  DT A 191      21.780  41.286  16.318 
ATOM   3923  C4'  DT A 191      21.495  42.728  15.945 
ATOM   3924  O4'  DT A 191      20.146  43.139  16.307 
ATOM   3925  C3'  DT A 191      22.389  43.775  16.607 
ATOM   3926  O3'  DT A 191      22.646  44.818  15.674 
ATOM   3927  C2'  DT A 191      21.544  44.342  17.747 
ATOM   3928  C1'  DT A 191      20.224  44.384  16.984 
ATOM   3929  N1   DT A 191      19.027  44.508  17.862 
ATOM   3930  C2   DT A 191      17.970  45.242  17.381 
ATOM   3931  O2   DT A 191      17.980  45.780  16.287 
ATOM   3932  N3   DT A 191      16.879  45.336  18.223 
ATOM   3933  C4   DT A 191      16.762  44.770  19.476 
ATOM   3934  O4   DT A 191      15.734  44.923  20.138 
ATOM   3935  C5   DT A 191      17.921  44.019  19.895 
ATOM   3936  C7   DT A 191      17.877  43.370  21.247 
ATOM   3937  C6   DT A 191      18.996  43.912  19.096 
ATOM   3938  P    DG A 192      24.108  45.468  15.619 
ATOM   3939  OP1  DG A 192      24.989  44.636  14.770 
ATOM   3940  OP2  DG A 192      24.587  45.728  16.994 
ATOM   3941  O5'  DG A 192      23.808  46.857  14.884 
ATOM   3942  C5'  DG A 192      22.720  46.929  13.944 
ATOM   3943  C4'  DG A 192      21.927  48.203  14.165 
ATOM   3944  O4'  DG A 192      20.868  48.034  15.151 
ATOM   3945  C3'  DG A 192      22.724  49.401  14.681 
ATOM   3946  O3'  DG A 192      22.216  50.586  14.079 
ATOM   3947  C2'  DG A 192      22.424  49.450  16.179 
ATOM   3948  C1'  DG A 192      20.940  49.111  16.073 
ATOM   3949  N9   DG A 192      20.334  48.662  17.357 
ATOM   3950  C8   DG A 192      20.898  47.926  18.376 
ATOM   3951  N7   DG A 192      20.089  47.697  19.381 
ATOM   3952  C5   DG A 192      18.904  48.327  19.002 
ATOM   3953  C6   DG A 192      17.663  48.425  19.682 
ATOM   3954  O6   DG A 192      17.348  47.968  20.778 
ATOM   3955  N1   DG A 192      16.726  49.156  18.938 
ATOM   3956  C2   DG A 192      16.959  49.717  17.697 
ATOM   3957  N2   DG A 192      15.935  50.376  17.150 
ATOM   3958  N3   DG A 192      18.124  49.624  17.059 
ATOM   3959  C4   DG A 192      19.043  48.919  17.769 
ATOM   3960  P    DA A 193      23.242  51.727  13.627 
ATOM   3961  OP1  DA A 193      23.783  51.405  12.287 
ATOM   3962  OP2  DA A 193      24.243  51.947  14.695 
ATOM   3963  O5'  DA A 193      22.276  52.998  13.526 
ATOM   3964  C5'  DA A 193      20.892  52.798  13.181 
ATOM   3965  C4'  DA A 193      20.008  53.647  14.073 
ATOM   3966  O4'  DA A 193      19.645  52.964  15.307 
ATOM   3967  C3'  DA A 193      20.613  54.968  14.547 
ATOM   3968  O3'  DA A 193      19.591  55.955  14.586 
ATOM   3969  C2'  DA A 193      21.075  54.690  15.978 
ATOM   3970  C1'  DA A 193      19.872  53.850  16.392 
ATOM   3971  N9   DA A 193      20.105  53.033  17.616 
ATOM   3972  C8   DA A 193      21.259  52.431  18.027 
ATOM   3973  N7   DA A 193      21.144  51.785  19.145 
ATOM   3974  C5   DA A 193      19.817  51.970  19.505 
ATOM   3975  C6   DA A 193      19.062  51.530  20.604 
ATOM   3976  N6   DA A 193      19.564  50.775  21.592 
ATOM   3977  N1   DA A 193      17.768  51.895  20.653 
ATOM   3978  C2   DA A 193      17.273  52.645  19.669 
ATOM   3979  N3   DA A 193      17.878  53.113  18.599 
ATOM   3980  C4   DA A 193      19.172  52.734  18.574 
ATOM   3981  P    DT A 194      19.933  57.446  14.114 
ATOM   3982  OP1  DT A 194      19.818  57.538  12.641 
ATOM   3983  OP2  DT A 194      21.229  57.864  14.692 
ATOM   3984  O5'  DT A 194      18.747  58.274  14.799 
ATOM   3985  C5'  DT A 194      17.476  57.631  15.007 
ATOM   3986  C4'  DT A 194      16.950  57.960  16.390 
ATOM   3987  O4'  DT A 194      17.422  57.025  17.402 
ATOM   3988  C3'  DT A 194      17.343  59.330  16.943 
ATOM   3989  O3'  DT A 194      16.252  59.857  17.688 
ATOM   3990  C2'  DT A 194      18.495  59.042  17.907 
ATOM   3991  C1'  DT A 194      17.907  57.769  18.508 
ATOM   3992  N1   DT A 194      18.907  56.930  19.227 
ATOM   3993  C2   DT A 194      18.468  56.248  20.336 
ATOM   3994  O2   DT A 194      17.319  56.304  20.738 
ATOM   3995  N3   DT A 194      19.423  55.481  20.977 
ATOM   3996  C4   DT A 194      20.746  55.345  20.609 
ATOM   3997  O4   DT A 194      21.507  54.629  21.263 
ATOM   3998  C5   DT A 194      21.111  56.100  19.434 
ATOM   3999  C7   DT A 194      22.533  56.008  18.965 
ATOM   4000  C6   DT A 194      20.203  56.854  18.791 
ATOM   4001  P    DG A 195      15.923  61.420  17.582 
ATOM   4002  OP1  DG A 195      15.090  61.672  16.383 
ATOM   4003  OP2  DG A 195      17.177  62.198  17.674 
ATOM   4004  O5'  DG A 195      15.050  61.650  18.902 
ATOM   4005  C5'  DG A 195      14.256  60.562  19.412 
ATOM   4006  C4'  DG A 195      14.401  60.476  20.918 
ATOM   4007  O4'  DG A 195      15.528  59.646  21.322 
ATOM   4008  C3'  DG A 195      14.643  61.802  21.640 
ATOM   4009  O3'  DG A 195      13.955  61.780  22.886 
ATOM   4010  C2'  DG A 195      16.146  61.823  21.916 
ATOM   4011  C1'  DG A 195      16.277  60.352  22.299 
ATOM   4012  N9   DG A 195      17.677  59.846  22.262 
ATOM   4013  C8   DG A 195      18.706  60.191  21.413 
ATOM   4014  N7   DG A 195      19.828  59.555  21.648 
ATOM   4015  C5   DG A 195      19.522  58.732  22.731 
ATOM   4016  C6   DG A 195      20.335  57.807  23.435 
ATOM   4017  O6   DG A 195      21.515  57.519  23.246 
ATOM   4018  N1   DG A 195      19.623  57.181  24.469 
ATOM   4019  C2   DG A 195      18.299  57.419  24.780 
ATOM   4020  N2   DG A 195      17.803  56.719  25.802 
ATOM   4021  N3   DG A 195      17.536  58.287  24.117 
ATOM   4022  C4   DG A 195      18.212  58.901  23.113 
ATOM   4023  P    DA A 196      13.224  63.112  23.391 
ATOM   4024  OP1  DA A 196      11.883  63.206  22.772 
ATOM   4025  OP2  DA A 196      14.115  64.274  23.188 
ATOM   4026  O5'  DA A 196      13.075  62.815  24.957 
ATOM   4027  C5'  DA A 196      12.941  61.452  25.399 
ATOM   4028  C4'  DA A 196      13.814  61.212  26.615 
ATOM   4029  O4'  DA A 196      15.166  60.806  26.256 
ATOM   4030  C3'  DA A 196      14.023  62.418  27.531 
ATOM   4031  O3'  DA A 196      14.057  61.970  28.881 
ATOM   4032  C2'  DA A 196      15.407  62.951  27.160 
ATOM   4033  C1'  DA A 196      16.083  61.592  27.002 
ATOM   4034  N9   DA A 196      17.366  61.646  26.248 
ATOM   4035  C8   DA A 196      17.704  62.461  25.206 
ATOM   4036  N7   DA A 196      18.906  62.269  24.757 
ATOM   4037  C5   DA A 196      19.403  61.251  25.559 
ATOM   4038  C6   DA A 196      20.640  60.585  25.588 
ATOM   4039  N6   DA A 196      21.648  60.862  24.750 
ATOM   4040  N1   DA A 196      20.803  59.622  26.514 
ATOM   4041  C2   DA A 196      19.797  59.352  27.345 
ATOM   4042  N3   DA A 196      18.605  59.903  27.412 
ATOM   4043  C4   DA A 196      18.467  60.863  26.476 
ATOM   4044  P    DA A 197      13.347  62.854  30.010 
ATOM   4045  OP1  DA A 197      11.902  62.536  30.052 
ATOM   4046  OP2  DA A 197      13.693  64.279  29.815 
ATOM   4047  O5'  DA A 197      14.058  62.305  31.334 
ATOM   4048  C5'  DA A 197      14.514  60.940  31.367 
ATOM   4049  C4'  DA A 197      15.894  60.869  31.989 
ATOM   4050  O4'  DA A 197      16.955  61.042  31.007 
ATOM   4051  C3'  DA A 197      16.200  61.924  33.052 
ATOM   4052  O3'  DA A 197      16.999  61.334  34.069 
ATOM   4053  C2'  DA A 197      17.040  62.974  32.324 
ATOM   4054  C1'  DA A 197      17.879  61.996  31.508 
ATOM   4055  N9   DA A 197      18.572  62.623  30.348 
ATOM   4056  C8   DA A 197      18.138  63.644  29.552 
ATOM   4057  N7   DA A 197      18.975  63.971  28.616 
ATOM   4058  C5   DA A 197      20.043  63.104  28.804 
ATOM   4059  C6   DA A 197      21.262  62.943  28.126 
ATOM   4060  N6   DA A 197      21.627  63.686  27.072 
ATOM   4061  N1   DA A 197      22.097  61.986  28.573 
ATOM   4062  C2   DA A 197      21.729  61.250  29.622 
ATOM   4063  N3   DA A 197      20.623  61.310  30.330 
ATOM   4064  C4   DA A 197      19.804  62.275  29.863 
ATOM   4065  P    DC A 198      16.724  61.726  35.597 
ATOM   4066  OP1  DC A 198      15.620  60.897  36.131 
ATOM   4067  OP2  DC A 198      16.549  63.191  35.710 
ATOM   4068  O5'  DC A 198      18.102  61.295  36.287 
ATOM   4069  C5'  DC A 198      18.853  60.202  35.726 
ATOM   4070  C4'  DC A 198      20.326  60.556  35.676 
ATOM   4071  O4'  DC A 198      20.692  61.243  34.445 
ATOM   4072  C3'  DC A 198      20.824  61.488  36.780 
ATOM   4073  O3'  DC A 198      22.138  61.095  37.157 
ATOM   4074  C2'  DC A 198      20.899  62.865  36.120 
ATOM   4075  C1'  DC A 198      21.459  62.388  34.783 
ATOM   4076  N1   DC A 198      21.313  63.383  33.684 
ATOM   4077  C2   DC A 198      22.320  63.443  32.724 
ATOM   4078  O2   DC A 198      23.284  62.674  32.822 
ATOM   4079  N3   DC A 198      22.207  64.344  31.715 
ATOM   4080  C4   DC A 198      21.146  65.159  31.644 
ATOM   4081  N4   DC A 198      21.082  66.020  30.639 
ATOM   4082  C5   DC A 198      20.100  65.114  32.621 
ATOM   4083  C6   DC A 198      20.232  64.207  33.622 
ATOM   4084  P    DA A 199      22.546  61.138  38.705 
ATOM   4085  OP1  DA A 199      22.097  59.895  39.371 
ATOM   4086  OP2  DA A 199      22.075  62.405  39.307 
ATOM   4087  O5'  DA A 199      24.144  61.151  38.609 
ATOM   4088  C5'  DA A 199      24.781  60.501  37.493 
ATOM   4089  C4'  DA A 199      25.896  61.374  36.953 
ATOM   4090  O4'  DA A 199      25.427  62.313  35.945 
ATOM   4091  C3'  DA A 199      26.606  62.257  37.979 
ATOM   4092  O3'  DA A 199      27.988  62.324  37.651 
ATOM   4093  C2'  DA A 199      25.993  63.644  37.786 
ATOM   4094  C1'  DA A 199      25.935  63.600  36.262 
ATOM   4095  N9   DA A 199      25.024  64.617  35.667 
ATOM   4096  C8   DA A 199      23.846  65.095  36.166 
ATOM   4097  N7   DA A 199      23.278  65.984  35.411 
ATOM   4098  C5   DA A 199      24.141  66.105  34.331 
ATOM   4099  C6   DA A 199      24.102  66.897  33.171 
ATOM   4100  N6   DA A 199      23.112  67.758  32.896 
ATOM   4101  N1   DA A 199      25.122  66.772  32.302 
ATOM   4102  C2   DA A 199      26.103  65.916  32.580 
ATOM   4103  N3   DA A 199      26.247  65.128  33.624 
ATOM   4104  C4   DA A 199      25.213  65.272  34.479 
ATOM   4105  P    DA A 200      29.069  62.295  38.832 
ATOM   4106  OP1  DA A 200      29.338  60.894  39.223 
ATOM   4107  OP2  DA A 200      28.639  63.201  39.920 
ATOM   4108  O5'  DA A 200      30.353  62.907  38.099 
ATOM   4109  C5'  DA A 200      30.514  62.701  36.683 
ATOM   4110  C4'  DA A 200      30.958  63.989  36.020 
ATOM   4111  O4'  DA A 200      29.834  64.824  35.619 
ATOM   4112  C3'  DA A 200      31.819  64.917  36.876 
ATOM   4113  O3'  DA A 200      32.797  65.532  36.048 
ATOM   4114  C2'  DA A 200      30.854  65.994  37.371 
ATOM   4115  C1'  DA A 200      30.078  66.149  36.066 
ATOM   4116  N9   DA A 200      28.765  66.833  36.227 
ATOM   4117  C8   DA A 200      27.900  66.769  37.281 
ATOM   4118  N7   DA A 200      26.829  67.485  37.124 
ATOM   4119  C5   DA A 200      26.994  68.066  35.875 
ATOM   4120  C6   DA A 200      26.195  68.944  35.125 
ATOM   4121  N6   DA A 200      25.012  69.411  35.546 
ATOM   4122  N1   DA A 200      26.658  69.327  33.920 
ATOM   4123  C2   DA A 200      27.835  68.859  33.505 
ATOM   4124  N3   DA A 200      28.664  68.041  34.114 
ATOM   4125  C4   DA A 200      28.178  67.673  35.318 
ATOM   4126  P    DC A 201      34.280  65.735  36.618 
ATOM   4127  OP1  DC A 201      35.058  64.490  36.429 
ATOM   4128  OP2  DC A 201      34.213  66.257  38.000 
ATOM   4129  O5'  DC A 201      34.840  66.872  35.641 
ATOM   4130  C5'  DC A 201      34.342  66.942  34.292 
ATOM   4131  C4'  DC A 201      34.057  68.384  33.918 
ATOM   4132  O4'  DC A 201      32.707  68.795  34.280 
ATOM   4133  C3'  DC A 201      34.951  69.431  34.581 
ATOM   4134  O3'  DC A 201      35.208  70.474  33.647 
ATOM   4135  C2'  DC A 201      34.105  69.998  35.720 
ATOM   4136  C1'  DC A 201      32.785  70.040  34.957 
ATOM   4137  N1   DC A 201      31.589  70.164  35.836 
ATOM   4138  C2   DC A 201      30.509  70.905  35.362 
ATOM   4139  O2   DC A 201      30.587  71.423  34.243 
ATOM   4140  N3   DC A 201      29.409  71.031  36.148 
ATOM   4141  C4   DC A 201      29.364  70.453  37.356 
ATOM   4142  N4   DC A 201      28.269  70.605  38.085 
ATOM   4143  C5   DC A 201      30.463  69.687  37.862 
ATOM   4144  C6   DC A 201      31.554  69.574  37.062 
ATOM   4145  P    DT A 202      36.669  71.124  33.592 
ATOM   4146  OP1  DT A 202      37.551  70.292  32.743 
ATOM   4147  OP2  DT A 202      37.149  71.383  34.968 
ATOM   4148  O5'  DT A 202      36.370  72.513  32.858 
ATOM   4149  C5'  DT A 202      35.281  72.585  31.917 
ATOM   4150  C4'  DT A 202      34.489  73.859  32.139 
ATOM   4151  O4'  DT A 202      33.430  73.690  33.125 
ATOM   4152  C3'  DT A 202      35.285  75.057  32.655 
ATOM   4153  O3'  DT A 202      34.778  76.241  32.052 
ATOM   4154  C2'  DT A 202      34.985  75.106  34.152 
ATOM   4155  C1'  DT A 202      33.501  74.767  34.046 
ATOM   4156  N1   DT A 202      32.895  74.318  35.330 
ATOM   4157  C2   DT A 202      31.589  74.674  35.563 
ATOM   4158  O2   DT A 202      30.928  75.326  34.774 
ATOM   4159  N3   DT A 202      31.062  74.240  36.765 
ATOM   4160  C4   DT A 202      31.718  73.499  37.726 
ATOM   4161  O4   DT A 202      31.140  73.169  38.765 
ATOM   4162  C5   DT A 202      33.084  73.176  37.391 
ATOM   4163  C7   DT A 202      33.869  72.371  38.385 
ATOM   4164  C6   DT A 202      33.622  73.584  36.231 
ATOM   4165  P    DT A 203      35.804  77.383  31.600 
ATOM   4166  OP1  DT A 203      36.345  77.061  30.260 
ATOM   4167  OP2  DT A 203      36.804  77.603  32.668 
ATOM   4168  O5'  DT A 203      34.838  78.654  31.499 
ATOM   4169  C5'  DT A 203      33.454  78.454  31.155 
ATOM   4170  C4'  DT A 203      32.569  79.303  32.046 
ATOM   4171  O4'  DT A 203      32.207  78.620  33.280 
ATOM   4172  C3'  DT A 203      33.175  80.624  32.521 
ATOM   4173  O3'  DT A 203      32.152  81.611  32.560 
ATOM   4174  C2'  DT A 203      33.637  80.346  33.951 
ATOM   4175  C1'  DT A 203      32.434  79.506  34.365 
ATOM   4176  N1   DT A 203      32.666  78.689  35.589 
ATOM   4177  C2   DT A 203      31.596  78.503  36.430 
ATOM   4178  O2   DT A 203      30.492  78.972  36.213 
ATOM   4179  N3   DT A 203      31.849  77.741  37.554 
ATOM   4180  C4   DT A 203      33.055  77.164  37.897 
ATOM   4181  O4   DT A 203      33.161  76.502  38.931 
ATOM   4182  C5   DT A 203      34.118  77.416  36.953 
ATOM   4183  C7   DT A 203      35.465  76.824  37.251 
ATOM   4184  C6   DT A 203      33.900  78.153  35.852 
ATOM   4185  P    DC A 204      32.494  83.102  32.087 
ATOM   4186  OP1  DC A 204      32.380  83.194  30.615 
ATOM   4187  OP2  DC A 204      33.791  83.520  32.665 
ATOM   4188  O5'  DC A 204      31.309  83.930  32.772 
ATOM   4189  C5'  DC A 204      30.038  83.287  32.981 
ATOM   4190  C4'  DC A 204      29.512  83.616  34.363 
ATOM   4191  O4'  DC A 204      29.983  82.681  35.375 
ATOM   4192  C3'  DC A 204      29.905  84.986  34.916 
ATOM   4193  O3'  DC A 204      28.813  85.513  35.661 
ATOM   4194  C2'  DC A 204      31.057  84.698  35.880 
ATOM   4195  C1'  DC A 204      30.469  83.425  36.482 
ATOM   4196  N1   DC A 204      31.468  82.586  37.201 
ATOM   4197  C2   DC A 204      31.039  81.888  38.327 
ATOM   4198  O2   DC A 204      29.859  81.992  38.679 
ATOM   4199  N3   DC A 204      31.935  81.118  38.996 
ATOM   4200  C4   DC A 204      33.206  81.032  38.582 
ATOM   4201  N4   DC A 204      34.041  80.268  39.269 
ATOM   4202  C5   DC A 204      33.667  81.743  37.427 
ATOM   4203  C6   DC A 204      32.757  82.507  36.772 
ATOM   4204  P    DA A 205      28.485  87.076  35.555 
ATOM   4205  OP1  DA A 205      27.651  87.327  34.357 
ATOM   4206  OP2  DA A 205      29.739  87.854  35.648 
ATOM   4207  O5'  DA A 205      27.611  87.306  36.876 
ATOM   4208  C5'  DA A 205      26.818  86.218  37.385 
ATOM   4209  C4'  DA A 205      26.962  86.132  38.892 
ATOM   4210  O4'  DA A 205      28.089  85.302  39.295 
ATOM   4211  C3'  DA A 205      27.205  87.458  39.613 
ATOM   4212  O3'  DA A 205      26.517  87.436  40.859 
ATOM   4213  C2'  DA A 205      28.708  87.479  39.889 
ATOM   4214  C1'  DA A 205      28.839  86.008  40.272 
ATOM   4215  N9   DA A 205      30.238  85.502  40.235 
ATOM   4216  C8   DA A 205      31.247  85.856  39.384 
ATOM   4217  N7   DA A 205      32.363  85.234  39.608 
ATOM   4218  C5   DA A 205      32.077  84.407  40.685 
ATOM   4219  C6   DA A 205      32.854  83.484  41.403 
ATOM   4220  N6   DA A 205      34.142  83.228  41.129 
ATOM   4221  N1   DA A 205      32.259  82.830  42.417 
ATOM   4222  C2   DA A 205      30.980  83.088  42.685 
ATOM   4223  N3   DA A 205      30.158  83.923  42.088 
ATOM   4224  C4   DA A 205      30.779  84.564  41.076 
ATOM   4225  P    DT A 206      25.785  88.768  41.364 
ATOM   4226  OP1  DT A 206      24.444  88.862  40.745 
ATOM   4227  OP2  DT A 206      26.677  89.930  41.162 
ATOM   4228  O5'  DT A 206      25.637  88.471  42.930 
ATOM   4229  C5'  DT A 206      25.502  87.108  43.372 
ATOM   4230  C4'  DT A 206      26.376  86.868  44.588 
ATOM   4231  O4'  DT A 206      27.727  86.462  44.230 
ATOM   4232  C3'  DT A 206      26.585  88.074  45.504 
ATOM   4233  O3'  DT A 206      26.619  87.626  46.854 
ATOM   4234  C2'  DT A 206      27.968  88.607  45.134 
ATOM   4235  C1'  DT A 206      28.644  87.248  44.975 
ATOM   4236  N1   DT A 206      29.928  87.302  44.221 
ATOM   4237  C2   DT A 206      30.916  86.428  44.605 
ATOM   4238  O2   DT A 206      30.779  85.632  45.518 
ATOM   4239  N3   DT A 206      32.091  86.507  43.884 
ATOM   4240  C4   DT A 206      32.353  87.367  42.837 
ATOM   4241  O4   DT A 206      33.445  87.346  42.266 
ATOM   4242  C5   DT A 206      31.255  88.246  42.507 
ATOM   4243  C7   DT A 206      31.457  89.214  41.378 
ATOM   4244  C6   DT A 206      30.102  88.190  43.192 
ATOM   4245  P    DC A 207      25.909  88.510  47.983 
ATOM   4246  OP1  DC A 207      24.463  88.192  48.026 
ATOM   4247  OP2  DC A 207      26.254  89.935  47.788 
ATOM   4248  O5'  DC A 207      26.620  87.961  49.308 
ATOM   4249  C5'  DC A 207      27.075  86.596  49.341 
ATOM   4250  C4'  DC A 207      28.455  86.525  49.963 
ATOM   4251  O4'  DC A 207      29.516  86.698  48.980 
ATOM   4252  C3'  DC A 207      28.762  87.580  51.025 
ATOM   4253  O3'  DC A 207      29.561  86.990  52.043 
ATOM   4254  C2'  DC A 207      29.601  88.630  50.297 
ATOM   4255  C1'  DC A 207      30.440  87.652  49.482 
ATOM   4256  N1   DC A 207      31.133  88.279  48.322 
ATOM   4257  C2   DC A 207      32.389  87.789  47.973 
ATOM   4258  O2   DC A 207      32.872  86.862  48.634 
ATOM   4259  N3   DC A 207      33.037  88.347  46.919 
ATOM   4260  C4   DC A 207      32.480  89.350  46.229 
ATOM   4261  N4   DC A 207      33.152  89.862  45.209 
ATOM   4262  C5   DC A 207      31.190  89.869  46.571 
ATOM   4263  C6   DC A 207      30.558  89.298  47.628 
ATOM   4264  P    DA A 208      29.286  87.382  53.571 
ATOM   4265  OP1  DA A 208      28.182  86.553  54.105 
ATOM   4266  OP2  DA A 208      29.111  88.846  53.683 
ATOM   4267  O5'  DA A 208      30.664  86.951  54.261 
ATOM   4268  C5'  DA A 208      31.414  85.858  53.699 
ATOM   4269  C4'  DA A 208      32.888  86.212  53.650 
ATOM   4270  O4'  DA A 208      33.253  86.899  52.418 
ATOM   4271  C3'  DA A 208      33.385  87.144  54.754 
ATOM   4272  O3'  DA A 208      34.699  86.751  55.131 
ATOM   4273  C2'  DA A 208      33.461  88.521  54.093 
ATOM   4274  C1'  DA A 208      34.021  88.044  52.756 
ATOM   4275  N9   DA A 208      33.874  89.039  51.658 
ATOM   4276  C8   DA A 208      32.862  89.932  51.450 
ATOM   4277  N7   DA A 208      33.023  90.672  50.397 
ATOM   4278  C5   DA A 208      34.230  90.240  49.866 
ATOM   4279  C6   DA A 208      34.963  90.635  48.734 
ATOM   4280  N6   DA A 208      34.564  91.601  47.894 
ATOM   4281  N1   DA A 208      36.125  89.999  48.495 
ATOM   4282  C2   DA A 208      36.515  89.040  49.333 
ATOM   4283  N3   DA A 208      35.920  88.588  50.414 
ATOM   4284  C4   DA A 208      34.760  89.241  50.631 
ATOM   4285  P    DA A 209      35.108  86.794  56.678 
ATOM   4286  OP1  DA A 209      34.659  85.551  57.345 
ATOM   4287  OP2  DA A 209      34.637  88.061  57.280 
ATOM   4288  O5'  DA A 209      36.705  86.807  56.582 
ATOM   4289  C5'  DA A 209      37.342  86.157  55.467 
ATOM   4290  C4'  DA A 209      38.458  87.029  54.927 
ATOM   4291  O4'  DA A 209      37.989  87.969  53.919 
ATOM   4292  C3'  DA A 209      39.167  87.913  55.953 
ATOM   4293  O3'  DA A 209      40.550  87.980  55.625 
ATOM   4294  C2'  DA A 209      38.554  89.300  55.759 
ATOM   4295  C1'  DA A 209      38.497  89.256  54.235 
ATOM   4296  N9   DA A 209      37.585  90.273  53.641 
ATOM   4297  C8   DA A 209      36.408  90.751  54.140 
ATOM   4298  N7   DA A 209      35.839  91.640  53.385 
ATOM   4299  C5   DA A 209      36.703  91.761  52.304 
ATOM   4300  C6   DA A 209      36.664  92.553  51.144 
ATOM   4301  N6   DA A 209      35.673  93.413  50.870 
ATOM   4302  N1   DA A 209      37.684  92.428  50.275 
ATOM   4303  C2   DA A 209      38.665  91.571  50.554 
ATOM   4304  N3   DA A 209      38.808  90.784  51.598 
ATOM   4305  C4   DA A 209      37.775  90.928  52.453 
ATOM   4306  P    DG A 210      41.630  87.951  56.805 
ATOM   4307  OP1  DG A 210      41.900  86.550  57.196 
ATOM   4308  OP2  DG A 210      41.201  88.857  57.893 
ATOM   4309  O5'  DG A 210      42.915  88.563  56.073 
ATOM   4310  C5'  DG A 210      43.076  88.357  54.657 
ATOM   4311  C4'  DG A 210      43.520  89.645  53.993 
ATOM   4312  O4'  DG A 210      42.395  90.480  53.593 
ATOM   4313  C3'  DG A 210      44.381  90.573  54.850 
ATOM   4314  O3'  DG A 210      45.359  91.188  54.021 
ATOM   4315  C2'  DG A 210      43.416  91.650  55.345 
ATOM   4316  C1'  DG A 210      42.640  91.805  54.040 
ATOM   4317  N9   DG A 210      41.326  92.489  54.201 
ATOM   4318  C8   DG A 210      40.441  92.437  55.255 
ATOM   4319  N7   DG A 210      39.363  93.165  55.083 
ATOM   4320  C5   DG A 210      39.549  93.738  53.826 
ATOM   4321  C6   DG A 210      38.716  94.625  53.095 
ATOM   4322  O6   DG A 210      37.626  95.094  53.411 
ATOM   4323  N1   DG A 210      39.287  94.961  51.860 
ATOM   4324  C2   DG A 210      40.502  94.501  51.392 
ATOM   4325  N2   DG A 210      40.870  94.939  50.186 
ATOM   4326  N3   DG A 210      41.282  93.668  52.078 
ATOM   4327  C4   DG A 210      40.743  93.333  53.280 
ATOM   4328  P    DA A 211      46.842  91.391  54.591 
ATOM   4329  OP1  DA A 211      47.620  90.146  54.403 
ATOM   4330  OP2  DA A 211      46.775  91.912  55.973 
ATOM   4331  O5'  DA A 211      47.402  92.528  53.614 
ATOM   4332  C5'  DA A 211      46.903  92.598  52.265 
ATOM   4333  C4'  DA A 211      46.618  94.040  51.892 
ATOM   4334  O4'  DA A 211      45.269  94.451  52.254 
ATOM   4335  C3'  DA A 211      47.513  95.087  52.554 
ATOM   4336  O3'  DA A 211      47.770  96.130  51.621 
ATOM   4337  C2'  DA A 211      46.667  95.654  53.694 
ATOM   4338  C1'  DA A 211      45.347  95.696  52.931 
ATOM   4339  N9   DA A 211      44.150  95.820  53.809 
ATOM   4340  C8   DA A 211      43.954  95.295  55.055 
ATOM   4341  N7   DA A 211      42.799  95.582  55.569 
ATOM   4342  C5   DA A 211      42.181  96.354  54.595 
ATOM   4343  C6   DA A 211      40.922  96.973  54.534 
ATOM   4344  N6   DA A 211      40.017  96.908  55.521 
ATOM   4345  N1   DA A 211      40.626  97.665  53.418 
ATOM   4346  C2   DA A 211      41.529  97.727  52.441 
ATOM   4347  N3   DA A 211      42.730  97.192  52.385 
ATOM   4348  C4   DA A 211      43.001  96.506  53.514 
ATOM   4349  P    DA A 212      49.231  96.780  51.566 
ATOM   4350  OP1  DA A 212      50.112  95.948  50.717 
ATOM   4351  OP2  DA A 212      49.710  97.039  52.941 
ATOM   4352  O5'  DA A 212      48.931  98.169  50.831 
ATOM   4353  C5'  DA A 212      47.843  98.241  49.891 
ATOM   4354  C4'  DA A 212      47.050  99.515  50.112 
ATOM   4355  O4'  DA A 212      45.992  99.346  51.098 
ATOM   4356  C3'  DA A 212      47.847 100.713  50.628 
ATOM   4357  O3'  DA A 212      47.339 101.897  50.026 
ATOM   4358  C2'  DA A 212      47.547 100.761  52.126 
ATOM   4359  C1'  DA A 212      46.063 100.423  52.019 
ATOM   4360  N9   DA A 212      45.457  99.974  53.304 
ATOM   4361  C8   DA A 212      46.032  99.243  54.303 
ATOM   4362  N7   DA A 212      45.242  99.010  55.305 
ATOM   4363  C5   DA A 212      44.054  99.631  54.945 
ATOM   4364  C6   DA A 212      42.812  99.747  55.590 
ATOM   4365  N6   DA A 212      42.551  99.215  56.793 
ATOM   4366  N1   DA A 212      41.844 100.433  54.954 
ATOM   4367  C2   DA A 212      42.110 100.959  53.759 
ATOM   4368  N3   DA A 212      43.224 100.916  53.062 
ATOM   4369  C4   DA A 212      44.176 100.225  53.721 
ATOM   4370  P    DA A 213      48.365 103.039  49.574 
ATOM   4371  OP1  DA A 213      48.907 102.717  48.234 
ATOM   4372  OP2  DA A 213      49.366 103.259  50.641 
ATOM   4373  O5'  DA A 213      47.400 104.310  49.473 
ATOM   4374  C5'  DA A 213      46.015 104.110  49.128 
ATOM   4375  C4'  DA A 213      45.131 104.959  50.020 
ATOM   4376  O4'  DA A 213      44.768 104.276  51.253 
ATOM   4377  C3'  DA A 213      45.736 106.279  50.494 
ATOM   4378  O3'  DA A 213      44.714 107.267  50.533 
ATOM   4379  C2'  DA A 213      46.198 106.002  51.925 
ATOM   4380  C1'  DA A 213      44.995 105.162  52.339 
ATOM   4381  N9   DA A 213      45.228 104.345  53.563 
ATOM   4382  C8   DA A 213      46.382 103.742  53.974 
ATOM   4383  N7   DA A 213      46.268 103.097  55.092 
ATOM   4384  C5   DA A 213      44.940 103.282  55.451 
ATOM   4385  C6   DA A 213      44.185 102.842  56.551 
ATOM   4386  N6   DA A 213      44.688 102.087  57.539 
ATOM   4387  N1   DA A 213      42.891 103.207  56.600 
ATOM   4388  C2   DA A 213      42.397 103.957  55.616 
ATOM   4389  N3   DA A 213      43.001 104.425  54.546 
ATOM   4390  C4   DA A 213      44.296 104.046  54.521 
ATOM   4391  P    DT A 214      45.056 108.758  50.061 
ATOM   4392  OP1  DT A 214      44.942 108.850  48.588 
ATOM   4393  OP2  DT A 214      46.353 109.176  50.638 
ATOM   4394  O5'  DT A 214      43.871 109.586  50.746 
ATOM   4395  C5'  DT A 214      42.599 108.943  50.954 
ATOM   4396  C4'  DT A 214      42.073 109.272  52.337 
ATOM   4397  O4'  DT A 214      42.545 108.337  53.349 
ATOM   4398  C3'  DT A 214      42.466 110.642  52.890 
ATOM   4399  O3'  DT A 214      41.375 111.169  53.634 
ATOM   4400  C2'  DT A 214      43.618 110.354  53.854 
ATOM   4401  C1'  DT A 214      43.030 109.081  54.455 
ATOM   4402  N1   DT A 214      44.030 108.242  55.174 
ATOM   4403  C2   DT A 214      43.591 107.560  56.282 
ATOM   4404  O2   DT A 214      42.442 107.616  56.685 
ATOM   4405  N3   DT A 214      44.546 106.793  56.923 
ATOM   4406  C4   DT A 214      45.869 106.657  56.555 
ATOM   4407  O4   DT A 214      46.630 105.941  57.209 
ATOM   4408  C5   DT A 214      46.234 107.412  55.381 
ATOM   4409  C7   DT A 214      47.656 107.320  54.911 
ATOM   4410  C6   DT A 214      45.326 108.165  54.738 
ATOM   4411  P    DA A 215      41.046 112.732  53.528 
ATOM   4412  OP1  DA A 215      40.213 112.983  52.330 
ATOM   4413  OP2  DA A 215      42.301 113.510  53.621 
ATOM   4414  O5'  DA A 215      40.173 112.962  54.849 
ATOM   4415  C5'  DA A 215      39.379 111.874  55.359 
ATOM   4416  C4'  DA A 215      39.524 111.788  56.865 
ATOM   4417  O4'  DA A 215      40.651 110.958  57.268 
ATOM   4418  C3'  DA A 215      39.766 113.114  57.587 
ATOM   4419  O3'  DA A 215      39.079 113.092  58.832 
ATOM   4420  C2'  DA A 215      41.269 113.135  57.863 
ATOM   4421  C1'  DA A 215      41.400 111.664  58.245 
ATOM   4422  N9   DA A 215      42.800 111.158  58.209 
ATOM   4423  C8   DA A 215      43.809 111.512  57.358 
ATOM   4424  N7   DA A 215      44.925 110.890  57.581 
ATOM   4425  C5   DA A 215      44.638 110.063  58.658 
ATOM   4426  C6   DA A 215      45.416 109.140  59.376 
ATOM   4427  N6   DA A 215      46.703 108.884  59.102 
ATOM   4428  N1   DA A 215      44.820 108.486  60.391 
ATOM   4429  C2   DA A 215      43.542 108.744  60.658 
ATOM   4430  N3   DA A 215      42.719 109.579  60.061 
ATOM   4431  C4   DA A 215      43.340 110.220  59.050 
ATOM   4432  P    DT A 216      38.347 114.423  59.338 
ATOM   4433  OP1  DT A 216      37.006 114.518  58.719 
ATOM   4434  OP2  DT A 216      39.238 115.586  59.135 
ATOM   4435  O5'  DT A 216      38.199 114.127  60.903 
ATOM   4436  C5'  DT A 216      38.064 112.763  61.345 
ATOM   4437  C4'  DT A 216      38.938 112.524  62.562 
ATOM   4438  O4'  DT A 216      40.289 112.118  62.203 
ATOM   4439  C3'  DT A 216      39.146 113.730  63.478 
ATOM   4440  O3'  DT A 216      39.180 113.282  64.828 
ATOM   4441  C2'  DT A 216      40.530 114.263  63.107 
ATOM   4442  C1'  DT A 216      41.206 112.904  62.948 
ATOM   4443  N1   DT A 216      42.490 112.958  62.194 
ATOM   4444  C2   DT A 216      43.477 112.084  62.579 
ATOM   4445  O2   DT A 216      43.340 111.288  63.491 
ATOM   4446  N3   DT A 216      44.653 112.163  61.858 
ATOM   4447  C4   DT A 216      44.915 113.023  60.810 
ATOM   4448  O4   DT A 216      46.007 113.002  60.240 
ATOM   4449  C5   DT A 216      43.817 113.902  60.481 
ATOM   4450  C7   DT A 216      44.019 114.870  59.352 
ATOM   4451  C6   DT A 216      42.663 113.846  61.166 
ATOM   4452  P    DC A 217      38.470 114.166  65.957 
ATOM   4453  OP1  DC A 217      37.025 113.848  65.999 
ATOM   4454  OP2  DC A 217      38.816 115.591  65.761 
ATOM   4455  O5'  DC A 217      39.181 113.617  67.281 
ATOM   4456  C5'  DC A 217      39.637 112.252  67.314 
ATOM   4457  C4'  DC A 217      41.017 112.181  67.936 
ATOM   4458  O4'  DC A 217      42.078 112.354  66.953 
ATOM   4459  C3'  DC A 217      41.323 113.236  68.998 
ATOM   4460  O3'  DC A 217      42.123 112.646  70.016 
ATOM   4461  C2'  DC A 217      42.163 114.286  68.270 
ATOM   4462  C1'  DC A 217      43.002 113.307  67.455 
ATOM   4463  N1   DC A 217      43.695 113.935  66.295 
ATOM   4464  C2   DC A 217      44.951 113.444  65.946 
ATOM   4465  O2   DC A 217      45.433 112.518  66.607 
ATOM   4466  N3   DC A 217      45.599 114.003  64.893 
ATOM   4467  C4   DC A 217      45.041 115.006  64.202 
ATOM   4468  N4   DC A 217      45.714 115.518  63.182 
ATOM   4469  C5   DC A 217      43.751 115.525  64.545 
ATOM   4470  C6   DC A 217      43.120 114.954  65.601 
ATOM   4471  P    DT A 218      41.847 113.038  71.544 
ATOM   4472  OP1  DT A 218      40.743 112.209  72.078 
ATOM   4473  OP2  DT A 218      41.672 114.502  71.656 
ATOM   4474  O5'  DT A 218      43.225 112.607  72.234 
ATOM   4475  C5'  DT A 218      43.976 111.514  71.672 
ATOM   4476  C4'  DT A 218      45.449 111.867  71.623 
ATOM   4477  O4'  DT A 218      45.815 112.555  70.392 
ATOM   4478  C3'  DT A 218      45.947 112.800  72.727 
ATOM   4479  O3'  DT A 218      47.261 112.407  73.104 
ATOM   4480  C2'  DT A 218      46.023 114.177  72.067 
ATOM   4481  C1'  DT A 218      46.582 113.700  70.729 
ATOM   4482  N1   DT A 218      46.436 114.695  69.631 
ATOM   4483  C2   DT A 218      47.438 114.742  68.691 
ATOM   4484  O2   DT A 218      48.416 114.013  68.728 
ATOM   4485  N3   DT A 218      47.270 115.676  67.689 
ATOM   4486  C4   DT A 218      46.207 116.547  67.552 
ATOM   4487  O4   DT A 218      46.166 117.341  66.610 
ATOM   4488  C5   DT A 218      45.207 116.423  68.585 
ATOM   4489  C7   DT A 218      44.016 117.334  68.511 
ATOM   4490  C6   DT A 218      45.345 115.523  69.572 
ATOM   4491  P    DC A 219      47.670 112.450  74.652 
ATOM   4492  OP1  DC A 219      47.221 111.207  75.318 
ATOM   4493  OP2  DC A 219      47.198 113.717  75.253 
ATOM   4494  O5'  DC A 219      49.267 112.463  74.556 
ATOM   4495  C5'  DC A 219      49.904 111.813  73.440 
ATOM   4496  C4'  DC A 219      51.020 112.685  72.900 
ATOM   4497  O4'  DC A 219      50.550 113.625  71.892 
ATOM   4498  C3'  DC A 219      51.729 113.569  73.926 
ATOM   4499  O3'  DC A 219      53.111 113.636  73.598 
ATOM   4500  C2'  DC A 219      51.116 114.956  73.732 
ATOM   4501  C1'  DC A 219      51.058 114.912  72.209 
ATOM   4502  N1   DC A 219      50.147 115.929  71.614 
ATOM   4503  C2   DC A 219      50.508 116.489  70.391 
ATOM   4504  O2   DC A 219      51.560 116.123  69.854 
ATOM   4505  N3   DC A 219      49.690 117.419  69.833 
ATOM   4506  C4   DC A 219      48.559 117.789  70.446 
ATOM   4507  N4   DC A 219      47.795 118.699  69.861 
ATOM   4508  C5   DC A 219      48.170 117.225  71.705 
ATOM   4509  C6   DC A 219      49.000 116.298  72.247 
ATOM   4510  P    DA A 220      54.192 113.607  74.779 
ATOM   4511  OP1  DA A 220      54.461 112.206  75.170 
ATOM   4512  OP2  DA A 220      53.762 114.513  75.866 
ATOM   4513  O5'  DA A 220      55.477 114.219  74.046 
ATOM   4514  C5'  DA A 220      55.637 114.013  72.630 
ATOM   4515  C4'  DA A 220      56.081 115.301  71.966 
ATOM   4516  O4'  DA A 220      54.957 116.136  71.566 
ATOM   4517  C3'  DA A 220      56.943 116.229  72.823 
ATOM   4518  O3'  DA A 220      57.921 116.844  71.995 
ATOM   4519  C2'  DA A 220      55.977 117.306  73.318 
ATOM   4520  C1'  DA A 220      55.201 117.460  72.013 
ATOM   4521  N9   DA A 220      53.888 118.145  72.174 
ATOM   4522  C8   DA A 220      53.023 118.081  73.228 
ATOM   4523  N7   DA A 220      51.952 118.797  73.071 
ATOM   4524  C5   DA A 220      52.118 119.378  71.822 
ATOM   4525  C6   DA A 220      51.318 120.255  71.071 
ATOM   4526  N6   DA A 220      50.135 120.723  71.493 
ATOM   4527  N1   DA A 220      51.781 120.639  69.866 
ATOM   4528  C2   DA A 220      52.958 120.171  69.452 
ATOM   4529  N3   DA A 220      53.787 119.353  70.061 
ATOM   4530  C4   DA A 220      53.301 118.985  71.265 
ATOM   4531  P    DG A 221      59.403 117.047  72.564 
ATOM   4532  OP1  DG A 221      60.181 115.802  72.376 
ATOM   4533  OP2  DG A 221      59.337 117.568  73.947 
ATOM   4534  O5'  DG A 221      59.963 118.184  71.587 
ATOM   4535  C5'  DG A 221      59.465 118.254  70.238 
ATOM   4536  C4'  DG A 221      59.180 119.696  69.865 
ATOM   4537  O4'  DG A 221      57.831 120.106  70.227 
ATOM   4538  C3'  DG A 221      60.074 120.743  70.528 
ATOM   4539  O3'  DG A 221      60.331 121.786  69.594 
ATOM   4540  C2'  DG A 221      59.228 121.310  71.667 
ATOM   4541  C1'  DG A 221      57.908 121.352  70.904 
ATOM   4542  N9   DG A 221      56.712 121.476  71.783 
ATOM   4543  C8   DG A 221      56.496 120.955  73.040 
ATOM   4544  N7   DG A 221      55.325 121.251  73.547 
ATOM   4545  C5   DG A 221      54.722 122.025  72.557 
ATOM   4546  C6   DG A 221      53.442 122.638  72.529 
ATOM   4547  O6   DG A 221      52.563 122.624  73.387 
ATOM   4548  N1   DG A 221      53.233 123.331  71.329 
ATOM   4549  C2   DG A 221      54.140 123.420  70.292 
ATOM   4550  N2   DG A 221      53.750 124.129  69.230 
ATOM   4551  N3   DG A 221      55.341 122.844  70.319 
ATOM   4552  C4   DG A 221      55.560 122.168  71.476 
ATOM   4553  P    DG A 222      61.793 122.436  69.539 
ATOM   4554  OP1  DG A 222      62.674 121.603  68.690 
ATOM   4555  OP2  DG A 222      62.272 122.695  70.914 
ATOM   4556  O5'  DG A 222      61.493 123.825  68.804 
ATOM   4557  C5'  DG A 222      60.405 123.897  67.864 
ATOM   4558  C4'  DG A 222      59.612 125.171  68.085 
ATOM   4559  O4'  DG A 222      58.553 125.002  69.071 
ATOM   4560  C3'  DG A 222      60.409 126.369  68.601 
ATOM   4561  O3'  DG A 222      59.901 127.553  67.999 
ATOM   4562  C2'  DG A 222      60.109 126.417  70.099 
ATOM   4563  C1'  DG A 222      58.625 126.079  69.993 
ATOM   4564  N9   DG A 222      58.019 125.630  71.277 
ATOM   4565  C8   DG A 222      58.583 124.894  72.296 
ATOM   4566  N7   DG A 222      57.773 124.665  73.301 
ATOM   4567  C5   DG A 222      56.589 125.295  72.922 
ATOM   4568  C6   DG A 222      55.348 125.393  73.602 
ATOM   4569  O6   DG A 222      55.033 124.936  74.698 
ATOM   4570  N1   DG A 222      54.411 126.123  72.858 
ATOM   4571  C2   DG A 222      54.644 126.685  71.617 
ATOM   4572  N2   DG A 222      53.620 127.343  71.070 
ATOM   4573  N3   DG A 222      55.809 126.592  70.979 
ATOM   4574  C4   DG A 222      56.728 125.887  71.689 
ATOM   4575  P    DC A 223      60.927 128.695  67.547 
ATOM   4576  OP1  DC A 223      61.468 128.373  66.207 
ATOM   4577  OP2  DC A 223      61.928 128.915  68.615 
ATOM   4578  O5'  DC A 223      59.961 129.966  67.446 
ATOM   4579  C5'  DC A 223      58.577 129.766  67.101 
ATOM   4580  C4'  DC A 223      57.693 130.615  67.993 
ATOM   4581  O4'  DC A 223      57.330 129.932  69.227 
ATOM   4582  C3'  DC A 223      58.298 131.935  68.468 
ATOM   4583  O3'  DC A 223      57.276 132.923  68.506 
ATOM   4584  C2'  DC A 223      58.760 131.658  69.898 
ATOM   4585  C1'  DC A 223      57.557 130.818  70.312 
ATOM   4586  N1   DC A 223      57.790 130.001  71.536 
ATOM   4587  C2   DC A 223      56.715 129.803  72.398 
ATOM   4588  O2   DC A 223      55.622 130.308  72.116 
ATOM   4589  N3   DC A 223      56.906 129.061  73.520 
ATOM   4590  C4   DC A 223      58.105 128.531  73.791 
ATOM   4591  N4   DC A 223      58.242 127.816  74.896 
ATOM   4592  C5   DC A 223      59.225 128.723  72.916 
ATOM   4593  C6   DC A 223      59.012 129.467  71.801 
ATOM   4594  P    DT A 224      57.618 134.414  68.034 
ATOM   4595  OP1  DT A 224      57.503 134.506  66.561 
ATOM   4596  OP2  DT A 224      58.914 134.832  68.612 
ATOM   4597  O5'  DT A 224      56.432 135.242  68.719 
ATOM   4598  C5'  DT A 224      55.161 134.599  68.927 
ATOM   4599  C4'  DT A 224      54.635 134.928  70.310 
ATOM   4600  O4'  DT A 224      55.106 133.993  71.322 
ATOM   4601  C3'  DT A 224      55.028 136.298  70.863 
ATOM   4602  O3'  DT A 224      53.936 136.825  71.608 
ATOM   4603  C2'  DT A 224      56.180 136.010  71.827 
ATOM   4604  C1'  DT A 224      55.592 134.737  72.428 
ATOM   4605  N1   DT A 224      56.591 133.898  73.148 
ATOM   4606  C2   DT A 224      56.153 133.215  74.256 
ATOM   4607  O2   DT A 224      55.004 133.272  74.658 
ATOM   4608  N3   DT A 224      57.107 132.449  74.897 
ATOM   4609  C4   DT A 224      58.430 132.313  74.529 
ATOM   4610  O4   DT A 224      59.192 131.596  75.183 
ATOM   4611  C5   DT A 224      58.796 133.067  73.354 
ATOM   4612  C7   DT A 224      60.218 132.976  72.885 
ATOM   4613  C6   DT A 224      57.888 133.821  72.711 
ATOM   4614  P    DA A 225      53.608 138.388  71.502 
ATOM   4615  OP1  DA A 225      52.774 138.639  70.304 
ATOM   4616  OP2  DA A 225      54.862 139.166  71.594 
ATOM   4617  O5'  DA A 225      52.734 138.618  72.822 
ATOM   4618  C5'  DA A 225      51.941 137.529  73.332 
ATOM   4619  C4'  DA A 225      52.086 137.444  74.838 
ATOM   4620  O4'  DA A 225      53.212 136.614  75.242 
ATOM   4621  C3'  DA A 225      52.328 138.769  75.560 
ATOM   4622  O3'  DA A 225      51.640 138.748  76.806 
ATOM   4623  C2'  DA A 225      53.831 138.791  75.836 
ATOM   4624  C1'  DA A 225      53.962 137.320  76.219 
ATOM   4625  N9   DA A 225      55.362 136.814  76.182 
ATOM   4626  C8   DA A 225      56.370 137.168  75.331 
ATOM   4627  N7   DA A 225      57.486 136.546  75.555 
ATOM   4628  C5   DA A 225      57.200 135.719  76.631 
ATOM   4629  C6   DA A 225      57.977 134.795  77.350 
ATOM   4630  N6   DA A 225      59.265 134.540  77.076 
ATOM   4631  N1   DA A 225      57.382 134.142  78.364 
ATOM   4632  C2   DA A 225      56.103 134.399  78.632 
ATOM   4633  N3   DA A 225      55.281 135.235  78.034 
ATOM   4634  C4   DA A 225      55.902 135.876  77.023 
ATOM   4635  P    DA A 226      50.909 140.079  77.311 
ATOM   4636  OP1  DA A 226      49.568 140.174  76.692 
ATOM   4637  OP2  DA A 226      51.800 141.242  77.108 
ATOM   4638  O5'  DA A 226      50.760 139.783  78.877 
ATOM   4639  C5'  DA A 226      50.626 138.419  79.319 
ATOM   4640  C4'  DA A 226      51.499 138.180  80.535 
ATOM   4641  O4'  DA A 226      52.851 137.774  80.176 
ATOM   4642  C3'  DA A 226      51.708 139.386  81.451 
ATOM   4643  O3'  DA A 226      51.742 138.938  82.801 
ATOM   4644  C2'  DA A 226      53.091 139.919  81.081 
ATOM   4645  C1'  DA A 226      53.768 138.560  80.922 
ATOM   4646  N9   DA A 226      55.051 138.614  80.168 
ATOM   4647  C8   DA A 226      55.389 139.429  79.126 
ATOM   4648  N7   DA A 226      56.590 139.237  78.677 
ATOM   4649  C5   DA A 226      57.087 138.219  79.480 
ATOM   4650  C6   DA A 226      58.324 137.553  79.509 
ATOM   4651  N6   DA A 226      59.333 137.830  78.670 
ATOM   4652  N1   DA A 226      58.488 136.590  80.435 
ATOM   4653  C2   DA A 226      57.482 136.320  81.265 
ATOM   4654  N3   DA A 226      56.290 136.870  81.332 
ATOM   4655  C4   DA A 226      56.152 137.831  80.396 
ATOM   4656  P    DT A 227      51.032 139.822  83.930 
ATOM   4657  OP1  DT A 227      49.587 139.504  83.972 
ATOM   4658  OP2  DT A 227      51.377 141.247  83.735 
ATOM   4659  O5'  DT A 227      51.743 139.273  85.254 
ATOM   4660  C5'  DT A 227      52.198 137.908  85.287 
ATOM   4661  C4'  DT A 227      53.579 137.837  85.909 
ATOM   4662  O4'  DT A 227      54.639 138.010  84.927 
ATOM   4663  C3'  DT A 227      53.885 138.892  86.972 
ATOM   4664  O3'  DT A 227      54.684 138.302  87.990 
ATOM   4665  C2'  DT A 227      54.724 139.942  86.244 
ATOM   4666  C1'  DT A 227      55.563 138.963  85.428 
ATOM   4667  N1   DT A 227      56.256 139.590  84.269 
ATOM   4668  C2   DT A 227      57.494 139.096  83.937 
ATOM   4669  O2   DT A 227      58.029 138.184  84.545 
ATOM   4670  N3   DT A 227      58.107 139.702  82.857 
ATOM   4671  C4   DT A 227      57.595 140.737  82.101 
ATOM   4672  O4   DT A 227      58.237 141.199  81.156 
ATOM   4673  C5   DT A 227      56.291 141.188  82.525 
ATOM   4674  C7   DT A 227      55.661 142.312  81.756 
ATOM   4675  C6   DT A 227      55.673 140.617  83.572 
ATOM   4676  P    DG A 228      54.409 138.694  89.517 
ATOM   4677  OP1  DG A 228      53.305 137.865  90.051 
ATOM   4678  OP2  DG A 228      54.234 140.158  89.630 
ATOM   4679  O5'  DG A 228      55.787 138.263  90.207 
ATOM   4680  C5'  DG A 228      56.538 137.170  89.646 
ATOM   4681  C4'  DG A 228      58.011 137.523  89.596 
ATOM   4682  O4'  DG A 228      58.376 138.211  88.365 
ATOM   4683  C3'  DG A 228      58.509 138.456  90.700 
ATOM   4684  O3'  DG A 228      59.823 138.063  91.077 
ATOM   4685  C2'  DG A 228      58.584 139.833  90.040 
ATOM   4686  C1'  DG A 228      59.144 139.356  88.703 
ATOM   4687  N9   DG A 228      58.998 140.351  87.604 
ATOM   4688  C8   DG A 228      57.985 141.259  87.379 
ATOM   4689  N7   DG A 228      58.160 142.000  86.311 
ATOM   4690  C5   DG A 228      59.375 141.552  85.794 
ATOM   4691  C6   DG A 228      60.088 141.976  84.643 
ATOM   4692  O6   DG A 228      59.792 142.847  83.830 
ATOM   4693  N1   DG A 228      61.280 141.254  84.484 
ATOM   4694  C2   DG A 228      61.722 140.253  85.327 
ATOM   4695  N2   DG A 228      62.886 139.685  85.002 
ATOM   4696  N3   DG A 228      61.051 139.856  86.406 
ATOM   4697  C4   DG A 228      59.894 140.547  86.574 
ATOM   4698  P    DT A 229      60.231 138.106  92.625 
ATOM   4699  OP1  DT A 229      59.782 136.863  93.292 
ATOM   4700  OP2  DT A 229      59.760 139.373  93.227 
ATOM   4701  O5'  DT A 229      61.828 138.118  92.529 
ATOM   4702  C5'  DT A 229      62.466 137.469  91.413 
ATOM   4703  C4'  DT A 229      63.581 138.341  90.873 
ATOM   4704  O4'  DT A 229      63.112 139.281  89.865 
ATOM   4705  C3'  DT A 229      64.290 139.225  91.899 
ATOM   4706  O3'  DT A 229      65.673 139.292  91.571 
ATOM   4707  C2'  DT A 229      63.678 140.612  91.706 
ATOM   4708  C1'  DT A 229      63.620 140.568  90.182 
ATOM   4709  N1   DT A 229      62.708 141.585  89.587 
ATOM   4710  C2   DT A 229      63.079 142.128  88.381 
ATOM   4711  O2   DT A 229      64.101 141.812  87.798 
ATOM   4712  N3   DT A 229      62.209 143.068  87.861 
ATOM   4713  C4   DT A 229      61.030 143.497  88.434 
ATOM   4714  O4   DT A 229      60.333 144.346  87.874 
ATOM   4715  C5   DT A 229      60.726 142.870  89.700 
ATOM   4716  C7   DT A 229      59.460 143.281  90.392 
ATOM   4717  C6   DT A 229      61.554 141.954  90.228 
ATOM   4718  P    DC A 230      66.753 139.263  92.752 
ATOM   4719  OP1  DC A 230      67.023 137.862  93.143 
ATOM   4720  OP2  DC A 230      66.324 140.169  93.840 
ATOM   4721  O5'  DC A 230      68.038 139.875  92.020 
ATOM   4722  C5'  DC A 230      68.199 139.669  90.603 
ATOM   4723  C4'  DC A 230      68.643 140.957  89.940 
ATOM   4724  O4'  DC A 230      67.518 141.792  89.540 
ATOM   4725  C3'  DC A 230      69.504 141.884  90.796 
ATOM   4726  O3'  DC A 230      70.482 142.500  89.968 
ATOM   4727  C2'  DC A 230      68.539 142.962  91.291 
ATOM   4728  C1'  DC A 230      67.763 143.116  89.986 
ATOM   4729  N1   DC A 230      66.450 143.801  90.147 
ATOM   4730  C2   DC A 230      66.014 144.621  89.110 
ATOM   4731  O2   DC A 230      66.727 144.746  88.108 
ATOM   4732  N3   DC A 230      64.819 145.255  89.238 
ATOM   4733  C4   DC A 230      64.075 145.093  90.339 
ATOM   4734  N4   DC A 230      62.918 145.732  90.417 
ATOM   4735  C5   DC A 230      64.506 144.254  91.418 
ATOM   4736  C6   DC A 230      65.703 143.630  91.272 
ATOM   4737  P    DG A 231      71.965 142.703  90.538 
ATOM   4738  OP1  DG A 231      72.743 141.458  90.349 
ATOM   4739  OP2  DG A 231      71.898 143.224  91.920 
ATOM   4740  O5'  DG A 231      72.525 143.840  89.561 
ATOM   4741  C5'  DG A 231      72.026 143.910  88.212 
ATOM   4742  C4'  DG A 231      71.741 145.352  87.839 
ATOM   4743  O4'  DG A 231      70.392 145.762  88.201 
ATOM   4744  C3'  DG A 231      72.636 146.399  88.501 
ATOM   4745  O3'  DG A 231      72.893 147.441  87.567 
ATOM   4746  C2'  DG A 231      71.790 146.966  89.641 
ATOM   4747  C1'  DG A 231      70.470 147.008  88.877 
ATOM   4748  N9   DG A 231      69.274 147.132  89.756 
ATOM   4749  C8   DG A 231      69.058 146.611  91.013 
ATOM   4750  N7   DG A 231      67.887 146.907  91.521 
ATOM   4751  C5   DG A 231      67.284 147.681  90.530 
ATOM   4752  C6   DG A 231      66.003 148.294  90.503 
ATOM   4753  O6   DG A 231      65.124 148.280  91.360 
ATOM   4754  N1   DG A 231      65.794 148.987  89.302 
ATOM   4755  C2   DG A 231      66.702 149.076  88.265 
ATOM   4756  N2   DG A 231      66.312 149.785  87.203 
ATOM   4757  N3   DG A 231      67.902 148.500  88.292 
ATOM   4758  C4   DG A 231      68.121 147.824  89.449 
ATOM   4759  P    DT A 232      74.354 148.092  87.512 
ATOM   4760  OP1  DT A 232      75.235 147.259  86.663 
ATOM   4761  OP2  DT A 232      74.834 148.351  88.888 
ATOM   4762  O5'  DT A 232      74.055 149.481  86.778 
ATOM   4763  C5'  DT A 232      72.966 149.553  85.838 
ATOM   4764  C4'  DT A 232      72.173 150.827  86.059 
ATOM   4765  O4'  DT A 232      71.115 150.658  87.045 
ATOM   4766  C3'  DT A 232      72.970 152.024  86.575 
ATOM   4767  O3'  DT A 232      72.463 153.209  85.973 
ATOM   4768  C2'  DT A 232      72.670 152.073  88.072 
ATOM   4769  C1'  DT A 232      71.186 151.735  87.966 
ATOM   4770  N1   DT A 232      70.580 151.286  89.251 
ATOM   4771  C2   DT A 232      69.274 151.642  89.483 
ATOM   4772  O2   DT A 232      68.613 152.294  88.694 
ATOM   4773  N3   DT A 232      68.746 151.208  90.685 
ATOM   4774  C4   DT A 232      69.402 150.467  91.647 
ATOM   4775  O4   DT A 232      68.825 150.137  92.685 
ATOM   4776  C5   DT A 232      70.769 150.143  91.311 
ATOM   4777  C7   DT A 232      71.554 149.339  92.305 
ATOM   4778  C6   DT A 232      71.307 150.552  90.151 
ATOM   4779  P    DC A 233      73.489 154.351  85.520 
ATOM   4780  OP1  DC A 233      74.030 154.029  84.180 
ATOM   4781  OP2  DC A 233      74.489 154.571  86.588 
ATOM   4782  O5'  DC A 233      72.523 155.622  85.419 
ATOM   4783  C5'  DC A 233      71.139 155.422  85.075 
ATOM   4784  C4'  DC A 233      70.254 156.271  85.967 
ATOM   4785  O4'  DC A 233      69.891 155.588  87.200 
ATOM   4786  C3'  DC A 233      70.860 157.591  86.441 
ATOM   4787  O3'  DC A 233      69.837 158.579  86.480 
ATOM   4788  C2'  DC A 233      71.322 157.314  87.871 
ATOM   4789  C1'  DC A 233      70.119 156.474  88.286 
ATOM   4790  N1   DC A 233      70.351 155.656  89.509 
ATOM   4791  C2   DC A 233      69.276 155.459  90.372 
ATOM   4792  O2   DC A 233      68.184 155.964  90.089 
ATOM   4793  N3   DC A 233      69.468 154.717  91.494 
ATOM   4794  C4   DC A 233      70.667 154.187  91.764 
ATOM   4795  N4   DC A 233      70.804 153.472  92.870 
ATOM   4796  C5   DC A 233      71.786 154.379  90.890 
ATOM   4797  C6   DC A 233      71.574 155.123  89.775 
ATOM   4798  P    DT A 234      70.179 160.070  86.007 
ATOM   4799  OP1  DT A 234      70.065 160.162  84.535 
ATOM   4800  OP2  DT A 234      71.476 160.488  86.585 
ATOM   4801  O5'  DT A 234      68.994 160.898  86.692 
ATOM   4802  C5'  DT A 234      67.723 160.255  86.901 
ATOM   4803  C4'  DT A 234      67.197 160.584  88.284 
ATOM   4804  O4'  DT A 234      67.668 159.649  89.295 
ATOM   4805  C3'  DT A 234      67.590 161.954  88.836 
ATOM   4806  O3'  DT A 234      66.498 162.481  89.581 
ATOM   4807  C2'  DT A 234      68.741 161.666  89.800 
ATOM   4808  C1'  DT A 234      68.154 160.393  90.402 
ATOM   4809  N1   DT A 234      69.153 159.554  91.121 
ATOM   4810  C2   DT A 234      68.714 158.871  92.229 
ATOM   4811  O2   DT A 234      67.565 158.928  92.632 
ATOM   4812  N3   DT A 234      69.669 158.105  92.870 
ATOM   4813  C4   DT A 234      70.992 157.969  92.502 
ATOM   4814  O4   DT A 234      71.753 157.252  93.156 
ATOM   4815  C5   DT A 234      71.357 158.723  91.327 
ATOM   4816  C7   DT A 234      72.780 158.632  90.858 
ATOM   4817  C6   DT A 234      70.450 159.477  90.685 
ATOM   4818  P    DG A 235      66.169 164.044  89.475 
ATOM   4819  OP1  DG A 235      65.336 164.295  88.277 
ATOM   4820  OP2  DG A 235      67.424 164.822  89.568 
ATOM   4821  O5'  DG A 235      65.296 164.274  90.796 
ATOM   4822  C5'  DG A 235      64.503 163.185  91.306 
ATOM   4823  C4'  DG A 235      64.647 163.100  92.812 
ATOM   4824  O4'  DG A 235      65.774 162.270  93.215 
ATOM   4825  C3'  DG A 235      64.889 164.425  93.533 
ATOM   4826  O3'  DG A 235      64.202 164.404  94.779 
ATOM   4827  C2'  DG A 235      66.392 164.447  93.810 
ATOM   4828  C1'  DG A 235      66.524 162.976  94.192 
ATOM   4829  N9   DG A 235      67.923 162.470  94.156 
ATOM   4830  C8   DG A 235      68.952 162.815  93.307 
ATOM   4831  N7   DG A 235      70.075 162.179  93.542 
ATOM   4832  C5   DG A 235      69.768 161.355  94.624 
ATOM   4833  C6   DG A 235      70.582 160.431  95.328 
ATOM   4834  O6   DG A 235      71.761 160.143  95.139 
ATOM   4835  N1   DG A 235      69.870 159.805  96.362 
ATOM   4836  C2   DG A 235      68.546 160.042  96.673 
ATOM   4837  N2   DG A 235      68.049 159.343  97.696 
ATOM   4838  N3   DG A 235      67.782 160.910  96.011 
ATOM   4839  C4   DG A 235      68.458 161.525  95.006 
ATOM   4840  P    DT A 236      63.470 165.735  95.284 
ATOM   4841  OP1  DT A 236      62.129 165.830  94.665 
ATOM   4842  OP2  DT A 236      64.362 166.898  95.082 
ATOM   4843  O5'  DT A 236      63.322 165.439  96.850 
ATOM   4844  C5'  DT A 236      63.187 164.075  97.292 
ATOM   4845  C4'  DT A 236      64.061 163.836  98.508 
ATOM   4846  O4'  DT A 236      65.412 163.430  98.150 
ATOM   4847  C3'  DT A 236      64.270 165.042  99.425 
ATOM   4848  O3'  DT A 236      64.304 164.594 100.774 
ATOM   4849  C2'  DT A 236      65.653 165.575  99.054 
ATOM   4850  C1'  DT A 236      66.329 164.216  98.895 
ATOM   4851  N1   DT A 236      67.613 164.270  98.141 
ATOM   4852  C2   DT A 236      68.601 163.396  98.525 
ATOM   4853  O2   DT A 236      68.464 162.600  99.438 
ATOM   4854  N3   DT A 236      69.776 163.475  97.804 
ATOM   4855  C4   DT A 236      70.038 164.335  96.757 
ATOM   4856  O4   DT A 236      71.130 164.314  96.186 
ATOM   4857  C5   DT A 236      68.940 165.214  96.427 
ATOM   4858  C7   DT A 236      69.142 166.182  95.298 
ATOM   4859  C6   DT A 236      67.786 165.158  97.112 
ATOM   4860  P    DA A 237      63.594 165.478 101.903 
ATOM   4861  OP1  DA A 237      62.148 165.160 101.946 
ATOM   4862  OP2  DA A 237      63.939 166.903 101.708 
ATOM   4863  O5'  DA A 237      64.304 164.929 103.228 
ATOM   4864  C5'  DA A 237      64.760 163.564 103.261 
ATOM   4865  C4'  DA A 237      66.140 163.493 103.883 
ATOM   4866  O4'  DA A 237      67.201 163.666 102.900 
ATOM   4867  C3'  DA A 237      66.447 164.548 104.945 
ATOM   4868  O3'  DA A 237      67.246 163.958 105.963 
ATOM   4869  C2'  DA A 237      67.286 165.598 104.217 
ATOM   4870  C1'  DA A 237      68.125 164.619 103.402 
ATOM   4871  N9   DA A 237      68.818 165.246 102.242 
ATOM   4872  C8   DA A 237      68.384 166.268 101.446 
ATOM   4873  N7   DA A 237      69.221 166.595 100.510 
ATOM   4874  C5   DA A 237      70.289 165.728 100.698 
ATOM   4875  C6   DA A 237      71.508 165.567 100.019 
ATOM   4876  N6   DA A 237      71.873 166.309  98.965 
ATOM   4877  N1   DA A 237      72.343 164.610 100.467 
ATOM   4878  C2   DA A 237      71.975 163.874 101.515 
ATOM   4879  N3   DA A 237      70.869 163.934 102.224 
ATOM   4880  C4   DA A 237      70.051 164.899 101.756 
ATOM   4881  P    DT A 238      66.970 164.350 107.491 
ATOM   4882  OP1  DT A 238      65.867 163.520 108.025 
ATOM   4883  OP2  DT A 238      66.795 165.814 107.603 
ATOM   4884  O5'  DT A 238      68.349 163.919 108.181 
ATOM   4885  C5'  DT A 238      69.099 162.826 107.619 
ATOM   4886  C4'  DT A 238      70.573 163.179 107.570 
ATOM   4887  O4'  DT A 238      70.938 163.867 106.339 
ATOM   4888  C3'  DT A 238      71.070 164.112 108.674 
ATOM   4889  O3'  DT A 238      72.384 163.719 109.051 
ATOM   4890  C2'  DT A 238      71.146 165.489 108.013 
ATOM   4891  C1'  DT A 238      71.705 165.012 106.676 
ATOM   4892  N1   DT A 238      71.559 166.007 105.578 
ATOM   4893  C2   DT A 238      72.562 166.053 104.638 
ATOM   4894  O2   DT A 238      73.539 165.325 104.675 
ATOM   4895  N3   DT A 238      72.393 166.988 103.636 
ATOM   4896  C4   DT A 238      71.331 167.858 103.499 
ATOM   4897  O4   DT A 238      71.290 168.653 102.556 
ATOM   4898  C5   DT A 238      70.330 167.735 104.532 
ATOM   4899  C7   DT A 238      69.139 168.646 104.458 
ATOM   4900  C6   DT A 238      70.469 166.835 105.518 
ATOM   4901  P    DA A 239      72.793 163.762 110.598 
ATOM   4902  OP1  DA A 239      72.344 162.519 111.265 
ATOM   4903  OP2  DA A 239      72.321 165.028 111.200 
ATOM   4904  O5'  DA A 239      74.390 163.774 110.503 
ATOM   4905  C5'  DA A 239      75.027 163.124 109.387 
ATOM   4906  C4'  DA A 239      76.143 163.997 108.847 
ATOM   4907  O4'  DA A 239      75.673 164.937 107.839 
ATOM   4908  C3'  DA A 239      76.852 164.881 109.873 
ATOM   4909  O3'  DA A 239      78.234 164.948 109.545 
ATOM   4910  C2'  DA A 239      76.239 166.267 109.679 
ATOM   4911  C1'  DA A 239      76.181 166.224 108.155 
ATOM   4912  N9   DA A 239      75.270 167.241 107.561 
ATOM   4913  C8   DA A 239      74.092 167.719 108.060 
ATOM   4914  N7   DA A 239      73.524 168.608 107.305 
ATOM   4915  C5   DA A 239      74.387 168.729 106.224 
ATOM   4916  C6   DA A 239      74.349 169.521 105.065 
ATOM   4917  N6   DA A 239      73.358 170.381 104.790 
ATOM   4918  N1   DA A 239      75.369 169.396 104.195 
ATOM   4919  C2   DA A 239      76.349 168.539 104.474 
ATOM   4920  N3   DA A 239      76.493 167.752 105.518 
ATOM   4921  C4   DA A 239      75.460 167.896 106.373 
ATOM   4922  P    DG A 240      79.315 164.919 110.726 
ATOM   4923  OP1  DG A 240      79.584 163.518 111.116 
ATOM   4924  OP2  DG A 240      78.885 165.825 111.813 
ATOM   4925  O5'  DG A 240      80.600 165.531 109.993 
ATOM   4926  C5'  DG A 240      80.760 165.325 108.577 
ATOM   4927  C4'  DG A 240      81.205 166.613 107.913 
ATOM   4928  O4'  DG A 240      80.080 167.448 107.513 
ATOM   4929  C3'  DG A 240      82.066 167.540 108.770 
ATOM   4930  O3'  DG A 240      83.044 168.156 107.941 
ATOM   4931  C2'  DG A 240      81.100 168.618 109.265 
ATOM   4932  C1'  DG A 240      80.325 168.772 107.960 
ATOM   4933  N9   DG A 240      79.011 169.456 108.121 
ATOM   4934  C8   DG A 240      78.126 169.405 109.175 
ATOM   4935  N7   DG A 240      77.048 170.132 109.003 
ATOM   4936  C5   DG A 240      77.234 170.706 107.746 
ATOM   4937  C6   DG A 240      76.401 171.593 107.015 
ATOM   4938  O6   DG A 240      75.311 172.062 107.332 
ATOM   4939  N1   DG A 240      76.972 171.929 105.780 
ATOM   4940  C2   DG A 240      78.186 171.469 105.312 
ATOM   4941  N2   DG A 240      78.555 171.907 104.106 
ATOM   4942  N3   DG A 240      78.967 170.636 105.999 
ATOM   4943  C4   DG A 240      78.428 170.300 107.200 
ATOM   4944  P    DT A 241      84.527 168.359 108.511 
ATOM   4945  OP1  DT A 241      85.305 167.114 108.323 
ATOM   4946  OP2  DT A 241      84.460 168.880 109.894 
ATOM   4947  O5'  DT A 241      85.087 169.496 107.534 
ATOM   4948  C5'  DT A 241      84.588 169.566 106.185 
ATOM   4949  C4'  DT A 241      84.303 171.007 105.812 
ATOM   4950  O4'  DT A 241      82.954 171.418 106.174 
ATOM   4951  C3'  DT A 241      85.197 172.055 106.474 
ATOM   4952  O3'  DT A 241      85.454 173.097 105.541 
ATOM   4953  C2'  DT A 241      84.352 172.622 107.614 
ATOM   4954  C1'  DT A 241      83.032 172.664 106.851 
ATOM   4955  N1   DT A 241      81.835 172.788 107.729 
ATOM   4956  C2   DT A 241      80.778 173.522 107.248 
ATOM   4957  O2   DT A 241      80.788 174.059 106.154 
ATOM   4958  N3   DT A 241      79.687 173.616 108.090 
ATOM   4959  C4   DT A 241      79.570 173.049 109.343 
ATOM   4960  O4   DT A 241      78.542 173.203 110.005 
ATOM   4961  C5   DT A 241      80.729 172.299 109.762 
ATOM   4962  C7   DT A 241      80.685 171.649 111.114 
ATOM   4963  C6   DT A 241      81.804 172.191 108.963 
ATOM   4964  P    DG A 242      86.916 173.748 105.486 
ATOM   4965  OP1  DG A 242      87.797 172.915 104.637 
ATOM   4966  OP2  DG A 242      87.395 174.007 106.861 
ATOM   4967  O5'  DG A 242      86.616 175.137 104.751 
ATOM   4968  C5'  DG A 242      85.528 175.209 103.811 
ATOM   4969  C4'  DG A 242      84.735 176.483 104.032 
ATOM   4970  O4'  DG A 242      83.676 176.314 105.018 
ATOM   4971  C3'  DG A 242      85.532 177.680 104.548 
ATOM   4972  O3'  DG A 242      85.024 178.865 103.946 
ATOM   4973  C2'  DG A 242      85.232 177.729 106.046 
ATOM   4974  C1'  DG A 242      83.748 177.391 105.939 
ATOM   4975  N9   DG A 242      83.142 176.942 107.224 
ATOM   4976  C8   DG A 242      83.706 176.206 108.243 
ATOM   4977  N7   DG A 242      82.897 175.977 109.248 
ATOM   4978  C5   DG A 242      81.712 176.607 108.869 
ATOM   4979  C6   DG A 242      80.471 176.705 109.549 
ATOM   4980  O6   DG A 242      80.156 176.248 110.645 
ATOM   4981  N1   DG A 242      79.534 177.435 108.804 
ATOM   4982  C2   DG A 242      79.767 177.997 107.564 
ATOM   4983  N2   DG A 242      78.743 178.655 107.017 
ATOM   4984  N3   DG A 242      80.932 177.904 106.926 
ATOM   4985  C4   DG A 242      81.851 177.199 107.635 
ATOM   4986  P    DT A 243      86.050 180.007 103.494 
ATOM   4987  OP1  DT A 243      86.591 179.685 102.154 
ATOM   4988  OP2  DT A 243      87.051 180.227 104.561 
ATOM   4989  O5'  DT A 243      85.084 181.278 103.393 
ATOM   4990  C5'  DT A 243      83.700 181.078 103.048 
ATOM   4991  C4'  DT A 243      82.816 181.927 103.940 
ATOM   4992  O4'  DT A 243      82.453 181.244 105.173 
ATOM   4993  C3'  DT A 243      83.421 183.247 104.414 
ATOM   4994  O3'  DT A 243      82.399 184.235 104.453 
ATOM   4995  C2'  DT A 243      83.883 182.970 105.845 
ATOM   4996  C1'  DT A 243      82.680 182.130 106.259 
ATOM   4997  N1   DT A 243      82.913 181.312 107.483 
ATOM   4998  C2   DT A 243      81.842 181.126 108.323 
ATOM   4999  O2   DT A 243      80.738 181.596 108.106 
ATOM   5000  N3   DT A 243      82.096 180.365 109.448 
ATOM   5001  C4   DT A 243      83.302 179.788 109.791 
ATOM   5002  O4   DT A 243      83.408 179.126 110.825 
ATOM   5003  C5   DT A 243      84.365 180.040 108.846 
ATOM   5004  C7   DT A 243      85.711 179.448 109.145 
ATOM   5005  C6   DT A 243      84.146 180.777 107.746 
ATOM   5006  P    DA A 244      82.741 185.726 103.981 
ATOM   5007  OP1  DA A 244      82.626 185.818 102.508 
ATOM   5008  OP2  DA A 244      84.037 186.144 104.558 
ATOM   5009  O5'  DA A 244      81.555 186.554 104.666 
ATOM   5010  C5'  DA A 244      80.284 185.911 104.874 
ATOM   5011  C4'  DA A 244      79.758 186.240 106.257 
ATOM   5012  O4'  DA A 244      80.230 185.304 107.269 
ATOM   5013  C3'  DA A 244      80.151 187.610 106.810 
ATOM   5014  O3'  DA A 244      79.060 188.137 107.554 
ATOM   5015  C2'  DA A 244      81.303 187.322 107.774 
ATOM   5016  C1'  DA A 244      80.715 186.049 108.375 
ATOM   5017  N9   DA A 244      81.715 185.210 109.094 
ATOM   5018  C8   DA A 244      83.035 185.022 108.798 
ATOM   5019  N7   DA A 244      83.648 184.228 109.620 
ATOM   5020  C5   DA A 244      82.665 183.860 110.528 
ATOM   5021  C6   DA A 244      82.682 183.023 111.655 
ATOM   5022  N6   DA A 244      83.775 182.373 112.079 
ATOM   5023  N1   DA A 244      81.529 182.877 112.335 
ATOM   5024  C2   DA A 244      80.446 183.524 111.909 
ATOM   5025  N3   DA A 244      80.310 184.328 110.877 
ATOM   5026  C4   DA A 244      81.477 184.457 110.214 
ATOM   5027  P    DT A 245      78.731 189.700 107.448 
ATOM   5028  OP1  DT A 245      77.898 189.951 106.250 
ATOM   5029  OP2  DT A 245      79.985 190.478 107.541 
ATOM   5030  O5'  DT A 245      77.858 189.930 108.769 
ATOM   5031  C5'  DT A 245      77.064 188.841 109.279 
ATOM   5032  C4'  DT A 245      77.209 188.756 110.785 
ATOM   5033  O4'  DT A 245      78.336 187.926 111.188 
ATOM   5034  C3'  DT A 245      77.451 190.081 111.507 
ATOM   5035  O3'  DT A 245      76.763 190.060 112.752 
ATOM   5036  C2'  DT A 245      78.954 190.103 111.783 
ATOM   5037  C1'  DT A 245      79.085 188.632 112.165 
ATOM   5038  N1   DT A 245      80.485 188.126 112.129 
ATOM   5039  C2   DT A 245      80.833 187.180 113.063 
ATOM   5040  O2   DT A 245      80.054 186.753 113.897 
ATOM   5041  N3   DT A 245      82.140 186.735 112.999 
ATOM   5042  C4   DT A 245      83.101 187.148 112.100 
ATOM   5043  O4   DT A 245      84.240 186.676 112.141 
ATOM   5044  C5   DT A 245      82.642 188.142 111.160 
ATOM   5045  C7   DT A 245      83.627 188.646 110.146 
ATOM   5046  C6   DT A 245      81.377 188.593 111.199 
ATOM   5047  P    DG A 246      76.032 191.391 113.258 
ATOM   5048  OP1  DG A 246      74.691 191.486 112.639 
ATOM   5049  OP2  DG A 246      76.923 192.554 113.055 
ATOM   5050  O5'  DG A 246      75.883 191.094 114.824 
ATOM   5051  C5'  DG A 246      75.749 189.731 115.265 
ATOM   5052  C4'  DG A 246      76.622 189.492 116.482 
ATOM   5053  O4'  DG A 246      77.974 189.086 116.123 
ATOM   5054  C3'  DG A 246      76.831 190.697 117.398 
ATOM   5055  O3'  DG A 246      76.865 190.250 118.748 
ATOM   5056  C2'  DG A 246      78.215 191.231 117.027 
ATOM   5057  C1'  DG A 246      78.891 189.872 116.868 
ATOM   5058  N9   DG A 246      80.174 189.926 116.114 
ATOM   5059  C8   DG A 246      80.533 190.741 115.063 
ATOM   5060  N7   DG A 246      81.750 190.535 114.619 
ATOM   5061  C5   DG A 246      82.231 189.512 115.435 
ATOM   5062  C6   DG A 246      83.492 188.860 115.437 
ATOM   5063  O6   DG A 246      84.459 189.056 114.705 
ATOM   5064  N1   DG A 246      83.559 187.878 116.434 
ATOM   5065  C2   DG A 246      82.542 187.566 117.315 
ATOM   5066  N2   DG A 246      82.805 186.596 118.193 
ATOM   5067  N3   DG A 246      81.359 188.177 117.313 
ATOM   5068  C4   DG A 246      81.278 189.133 116.351 
ATOM   5069  P    DC A 247      76.155 191.133 119.877 
ATOM   5070  OP1  DC A 247      74.710 190.816 119.919 
ATOM   5071  OP2  DC A 247      76.501 192.559 119.681 
ATOM   5072  O5'  DC A 247      76.866 190.585 121.201 
ATOM   5073  C5'  DC A 247      77.322 189.220 121.234 
ATOM   5074  C4'  DC A 247      78.702 189.149 121.856 
ATOM   5075  O4'  DC A 247      79.763 189.322 120.873 
ATOM   5076  C3'  DC A 247      79.008 190.204 122.919 
ATOM   5077  O3'  DC A 247      79.807 189.614 123.936 
ATOM   5078  C2'  DC A 247      79.848 191.254 122.190 
ATOM   5079  C1'  DC A 247      80.687 190.275 121.375 
ATOM   5080  N1   DC A 247      81.380 190.902 120.215 
ATOM   5081  C2   DC A 247      82.636 190.412 119.866 
ATOM   5082  O2   DC A 247      83.118 189.485 120.527 
ATOM   5083  N3   DC A 247      83.284 190.971 118.813 
ATOM   5084  C4   DC A 247      82.726 191.974 118.122 
ATOM   5085  N4   DC A 247      83.399 192.485 117.102 
ATOM   5086  C5   DC A 247      81.436 192.493 118.465 
ATOM   5087  C6   DC A 247      80.804 191.921 119.521 
ATOM   5088  P    DC A 248      79.532 190.006 125.464 
ATOM   5089  OP1  DC A 248      78.428 189.176 125.998 
ATOM   5090  OP2  DC A 248      79.357 191.470 125.577 
ATOM   5091  O5'  DC A 248      80.910 189.575 126.154 
ATOM   5092  C5'  DC A 248      81.661 188.481 125.592 
ATOM   5093  C4'  DC A 248      83.134 188.835 125.543 
ATOM   5094  O4'  DC A 248      83.500 189.523 124.312 
ATOM   5095  C3'  DC A 248      83.632 189.768 126.647 
ATOM   5096  O3'  DC A 248      84.946 189.375 127.024 
ATOM   5097  C2'  DC A 248      83.707 191.145 125.987 
ATOM   5098  C1'  DC A 248      84.267 190.668 124.649 
ATOM   5099  N1   DC A 248      84.121 191.663 123.551 
ATOM   5100  C2   DC A 248      85.128 191.723 122.591 
ATOM   5101  O2   DC A 248      86.092 190.954 122.689 
ATOM   5102  N3   DC A 248      85.015 192.623 121.582 
ATOM   5103  C4   DC A 248      83.954 193.439 121.510 
ATOM   5104  N4   DC A 248      83.890 194.300 120.506 
ATOM   5105  C5   DC A 248      82.908 193.394 122.488 
ATOM   5106  C6   DC A 248      83.040 192.487 123.489 
ATOM   5107  P    DG A 249      85.354 189.418 128.572 
ATOM   5108  OP1  DG A 249      84.905 188.175 129.238 
ATOM   5109  OP2  DG A 249      84.883 190.684 129.174 
ATOM   5110  O5'  DG A 249      86.952 189.430 128.476 
ATOM   5111  C5'  DG A 249      87.589 188.780 127.360 
ATOM   5112  C4'  DG A 249      88.704 189.653 126.820 
ATOM   5113  O4'  DG A 249      88.235 190.593 125.812 
ATOM   5114  C3'  DG A 249      89.414 190.537 127.846 
ATOM   5115  O3'  DG A 249      90.796 190.604 127.518 
ATOM   5116  C2'  DG A 249      88.801 191.923 127.653 
ATOM   5117  C1'  DG A 249      88.743 191.880 126.129 
ATOM   5118  N9   DG A 249      87.832 192.897 125.534 
ATOM   5119  C8   DG A 249      86.641 193.391 126.022 
ATOM   5120  N7   DG A 249      86.078 194.288 125.249 
ATOM   5121  C5   DG A 249      86.957 194.396 124.173 
ATOM   5122  C6   DG A 249      86.886 195.210 123.013 
ATOM   5123  O6   DG A 249      86.019 196.017 122.691 
ATOM   5124  N1   DG A 249      87.992 195.005 122.175 
ATOM   5125  C2   DG A 249      89.029 194.129 122.425 
ATOM   5126  N2   DG A 249      89.991 194.079 121.501 
ATOM   5127  N3   DG A 249      89.095 193.364 123.514 
ATOM   5128  C4   DG A 249      88.030 193.551 124.337 
ATOM   5129  P    DT A 250      91.877 190.575 128.699 
ATOM   5130  OP1  DT A 250      92.146 189.173 129.090 
ATOM   5131  OP2  DT A 250      91.447 191.481 129.786 
ATOM   5132  O5'  DT A 250      93.161 191.187 127.966 
ATOM   5133  C5'  DT A 250      93.322 190.981 126.550 
ATOM   5134  C4'  DT A 250      93.766 192.269 125.886 
ATOM   5135  O4'  DT A 250      92.642 193.104 125.486 
ATOM   5136  C3'  DT A 250      94.627 193.196 126.743 
ATOM   5137  O3'  DT A 250      95.605 193.812 125.915 
ATOM   5138  C2'  DT A 250      93.662 194.273 127.238 
ATOM   5139  C1'  DT A 250      92.886 194.428 125.933 
ATOM   5140  N1   DT A 250      91.573 195.112 126.094 
ATOM   5141  C2   DT A 250      91.157 195.918 125.062 
ATOM   5142  O2   DT A 250      91.810 196.086 124.047 
ATOM   5143  N3   DT A 250      89.935 196.536 125.247 
ATOM   5144  C4   DT A 250      89.117 196.418 126.351 
ATOM   5145  O4   DT A 250      88.043 197.021 126.404 
ATOM   5146  C5   DT A 250      89.639 195.551 127.382 
ATOM   5147  C7   DT A 250      88.810 195.366 128.619 
ATOM   5148  C6   DT A 250      90.824 194.938 127.228 
ATOM   5149  P    DT A 251      97.088 194.014 126.484 
ATOM   5150  OP1  DT A 251      97.866 192.770 126.296 
ATOM   5151  OP2  DT A 251      97.021 194.536 127.867 
ATOM   5152  O5'  DT A 251      97.648 195.152 125.507 
ATOM   5153  C5'  DT A 251      97.150 195.222 124.158 
ATOM   5154  C4'  DT A 251      96.865 196.663 123.785 
ATOM   5155  O4'  DT A 251      95.515 197.074 124.147 
ATOM   5156  C3'  DT A 251      97.759 197.711 124.448 
ATOM   5157  O3'  DT A 251      98.016 198.753 123.514 
ATOM   5158  C2'  DT A 251      96.913 198.278 125.587 
ATOM   5159  C1'  DT A 251      95.593 198.320 124.824 
ATOM   5160  N1   DT A 251      94.397 198.444 125.703 
ATOM   5161  C2   DT A 251      93.340 199.177 125.221 
ATOM   5162  O2   DT A 251      93.350 199.715 124.127 
ATOM   5163  N3   DT A 251      92.249 199.272 126.063 
ATOM   5164  C4   DT A 251      92.132 198.705 127.316 
ATOM   5165  O4   DT A 251      91.103 198.859 127.979 
ATOM   5166  C5   DT A 251      93.291 197.955 127.735 
ATOM   5167  C7   DT A 251      93.247 197.305 129.087 
ATOM   5168  C6   DT A 251      94.366 197.847 126.937 
ATOM   5169  P    DA A 252      99.477 199.404 123.459 
ATOM   5170  OP1  DA A 252     100.359 198.571 122.610 
ATOM   5171  OP2  DA A 252      99.957 199.663 124.834 
ATOM   5172  O5'  DA A 252      99.178 200.793 122.724 
ATOM   5173  C5'  DA A 252      98.089 200.865 121.784 
ATOM   5174  C4'  DA A 252      97.297 202.138 122.005 
ATOM   5175  O4'  DA A 252      96.238 201.970 122.991 
ATOM   5176  C3'  DA A 252      98.093 203.336 122.521 
ATOM   5177  O3'  DA A 252      97.586 204.521 121.919 
ATOM   5178  C2'  DA A 252      97.793 203.385 124.019 
ATOM   5179  C1'  DA A 252      96.309 203.047 123.913 
ATOM   5180  N9   DA A 252      95.703 202.598 125.197 
ATOM   5181  C8   DA A 252      96.279 201.867 126.197 
ATOM   5182  N7   DA A 252      95.489 201.634 127.199 
ATOM   5183  C5   DA A 252      94.300 202.255 126.838 
ATOM   5184  C6   DA A 252      93.058 202.371 127.484 
ATOM   5185  N6   DA A 252      92.797 201.839 128.687 
ATOM   5186  N1   DA A 252      92.091 203.057 126.847 
ATOM   5187  C2   DA A 252      92.356 203.582 125.652 
ATOM   5188  N3   DA A 252      93.471 203.539 124.955 
ATOM   5189  C4   DA A 252      94.422 202.848 125.615 
ATOM   5190  P    DA A 253      98.612 205.663 121.467 
ATOM   5191  OP1  DA A 253      99.153 205.341 120.127 
ATOM   5192  OP2  DA A 253      99.612 205.882 122.535 
ATOM   5193  O5'  DA A 253      97.646 206.934 121.366 
ATOM   5194  C5'  DA A 253      96.262 206.734 121.021 
ATOM   5195  C4'  DA A 253      95.377 207.582 121.913 
ATOM   5196  O4'  DA A 253      95.015 206.900 123.147 
ATOM   5197  C3'  DA A 253      95.983 208.903 122.388 
ATOM   5198  O3'  DA A 253      94.960 209.891 122.426 
ATOM   5199  C2'  DA A 253      96.445 208.626 123.818 
ATOM   5200  C1'  DA A 253      95.242 207.786 124.232 
ATOM   5201  N9   DA A 253      95.474 206.968 125.456 
ATOM   5202  C8   DA A 253      96.629 206.366 125.868 
ATOM   5203  N7   DA A 253      96.514 205.721 126.986 
ATOM   5204  C5   DA A 253      95.187 205.906 127.345 
ATOM   5205  C6   DA A 253      94.432 205.465 128.445 
ATOM   5206  N6   DA A 253      94.934 204.710 129.432 
ATOM   5207  N1   DA A 253      93.137 205.831 128.494 
ATOM   5208  C2   DA A 253      92.643 206.581 127.509 
ATOM   5209  N3   DA A 253      93.248 207.049 126.439 
ATOM   5210  C4   DA A 253      94.542 206.670 126.414 
ATOM   5211  P    DC A 254      95.302 211.382 121.954 
ATOM   5212  OP1  DC A 254      95.188 211.474 120.481 
ATOM   5213  OP2  DC A 254      96.599 211.800 122.532 
ATOM   5214  O5'  DC A 254      94.117 212.210 122.639 
ATOM   5215  C5'  DC A 254      92.846 211.567 122.847 
ATOM   5216  C4'  DC A 254      92.320 211.896 124.230 
ATOM   5217  O4'  DC A 254      92.791 210.960 125.242 
ATOM   5218  C3'  DC A 254      92.713 213.266 124.783 
ATOM   5219  O3'  DC A 254      91.621 213.793 125.528 
ATOM   5220  C2'  DC A 254      93.864 212.978 125.747 
ATOM   5221  C1'  DC A 254      93.277 211.705 126.348 
ATOM   5222  N1   DC A 254      94.276 210.866 127.068 
ATOM   5223  C2   DC A 254      93.847 210.167 128.193 
ATOM   5224  O2   DC A 254      92.667 210.271 128.545 
ATOM   5225  N3   DC A 254      94.743 209.398 128.863 
ATOM   5226  C4   DC A 254      96.014 209.312 128.449 
ATOM   5227  N4   DC A 254      96.849 208.548 129.136 
ATOM   5228  C5   DC A 254      96.475 210.023 127.294 
ATOM   5229  C6   DC A 254      95.565 210.787 126.638 
ATOM   5230  P    DA A 255      91.293 215.356 125.422 
ATOM   5231  OP1  DA A 255      90.459 215.607 124.224 
ATOM   5232  OP2  DA A 255      92.547 216.134 125.514 
ATOM   5233  O5'  DA A 255      90.419 215.586 126.742 
ATOM   5234  C5'  DA A 255      89.626 214.497 127.252 
ATOM   5235  C4'  DA A 255      89.770 214.412 128.758 
ATOM   5236  O4'  DA A 255      90.897 213.581 129.162 
ATOM   5237  C3'  DA A 255      90.012 215.737 129.480 
ATOM   5238  O3'  DA A 255      89.325 215.716 130.726 
ATOM   5239  C2'  DA A 255      91.516 215.759 129.756 
ATOM   5240  C1'  DA A 255      91.647 214.288 130.139 
ATOM   5241  N9   DA A 255      93.046 213.782 130.102 
ATOM   5242  C8   DA A 255      94.055 214.135 129.251 
ATOM   5243  N7   DA A 255      95.171 213.514 129.475 
ATOM   5244  C5   DA A 255      94.885 212.687 130.551 
ATOM   5245  C6   DA A 255      95.662 211.763 131.270 
ATOM   5246  N6   DA A 255      96.950 211.508 130.996 
ATOM   5247  N1   DA A 255      95.067 211.110 132.284 
ATOM   5248  C2   DA A 255      93.788 211.367 132.552 
ATOM   5249  N3   DA A 255      92.966 212.203 131.954 
ATOM   5250  C4   DA A 255      93.587 212.844 130.943 
ATOM   5251  P    DA A 256      88.593 217.047 131.231 
ATOM   5252  OP1  DA A 256      87.252 217.142 130.612 
ATOM   5253  OP2  DA A 256      89.485 218.210 131.029 
ATOM   5254  O5'  DA A 256      88.445 216.750 132.797 
ATOM   5255  C5'  DA A 256      88.310 215.387 133.239 
ATOM   5256  C4'  DA A 256      89.184 215.148 134.455 
ATOM   5257  O4'  DA A 256      90.535 214.742 134.096 
ATOM   5258  C3'  DA A 256      89.393 216.353 135.371 
ATOM   5259  O3'  DA A 256      89.427 215.906 136.721 
ATOM   5260  C2'  DA A 256      90.776 216.887 135.001 
ATOM   5261  C1'  DA A 256      91.452 215.528 134.842 
ATOM   5262  N9   DA A 256      92.736 215.581 134.088 
ATOM   5263  C8   DA A 256      93.074 216.397 133.046 
ATOM   5264  N7   DA A 256      94.275 216.205 132.598 
ATOM   5265  C5   DA A 256      94.772 215.186 133.400 
ATOM   5266  C6   DA A 256      96.009 214.521 133.429 
ATOM   5267  N6   DA A 256      97.018 214.797 132.590 
ATOM   5268  N1   DA A 256      96.173 213.558 134.355 
ATOM   5269  C2   DA A 256      95.166 213.287 135.185 
ATOM   5270  N3   DA A 256      93.975 213.838 135.252 
ATOM   5271  C4   DA A 256      93.837 214.799 134.316 
ATOM   5272  P    DC A 257      88.717 216.789 137.850 
ATOM   5273  OP1  DC A 257      87.271 216.472 137.893 
ATOM   5274  OP2  DC A 257      89.062 218.215 137.655 
ATOM   5275  O5'  DC A 257      89.428 216.241 139.175 
ATOM   5276  C5'  DC A 257      89.883 214.875 139.208 
ATOM   5277  C4'  DC A 257      91.263 214.805 139.829 
ATOM   5278  O4'  DC A 257      92.324 214.978 138.847 
ATOM   5279  C3'  DC A 257      91.570 215.860 140.892 
ATOM   5280  O3'  DC A 257      92.369 215.270 141.910 
ATOM   5281  C2'  DC A 257      92.409 216.910 140.164 
ATOM   5282  C1'  DC A 257      93.248 215.931 139.348 
ATOM   5283  N1   DC A 257      93.941 216.558 138.189 
ATOM   5284  C2   DC A 257      95.197 216.068 137.839 
ATOM   5285  O2   DC A 257      95.680 215.141 138.500 
ATOM   5286  N3   DC A 257      95.845 216.627 136.786 
ATOM   5287  C4   DC A 257      95.288 217.630 136.096 
ATOM   5288  N4   DC A 257      95.960 218.141 135.076 
ATOM   5289  C5   DC A 257      93.998 218.149 136.438 
ATOM   5290  C6   DC A 257      93.366 217.577 137.495 
ATOM   5291  P    DA A 258      92.094 215.662 143.438 
ATOM   5292  OP1  DA A 258      90.990 214.832 143.971 
ATOM   5293  OP2  DA A 258      91.919 217.126 143.550 
ATOM   5294  O5'  DA A 258      93.472 215.231 144.127 
ATOM   5295  C5'  DA A 258      94.222 214.137 143.566 
ATOM   5296  C4'  DA A 258      95.696 214.491 143.516 
ATOM   5297  O4'  DA A 258      96.061 215.179 142.285 
ATOM   5298  C3'  DA A 258      96.193 215.424 144.621 
ATOM   5299  O3'  DA A 258      97.507 215.031 144.997 
ATOM   5300  C2'  DA A 258      96.269 216.800 143.960 
ATOM   5301  C1'  DA A 258      96.829 216.324 142.623 
ATOM   5302  N9   DA A 258      96.682 217.319 141.524 
ATOM   5303  C8   DA A 258      95.670 218.211 141.316 
ATOM   5304  N7   DA A 258      95.831 218.952 140.263 
ATOM   5305  C5   DA A 258      97.038 218.520 139.733 
ATOM   5306  C6   DA A 258      97.771 218.915 138.601 
ATOM   5307  N6   DA A 258      97.372 219.881 137.761 
ATOM   5308  N1   DA A 258      98.933 218.278 138.362 
ATOM   5309  C2   DA A 258      99.323 217.319 139.199 
ATOM   5310  N3   DA A 258      98.728 216.868 140.281 
ATOM   5311  C4   DA A 258      97.568 217.521 140.497 
ATOM   5312  P    DA A 259      97.916 215.073 146.545 
ATOM   5313  OP1  DA A 259      97.467 213.831 147.212 
ATOM   5314  OP2  DA A 259      97.445 216.340 147.147 
ATOM   5315  O5'  DA A 259      99.513 215.086 146.449 
ATOM   5316  C5'  DA A 259     100.150 214.436 145.334 
ATOM   5317  C4'  DA A 259     101.266 215.309 144.793 
ATOM   5318  O4'  DA A 259     100.797 216.249 143.786 
ATOM   5319  C3'  DA A 259     101.975 216.193 145.820 
ATOM   5320  O3'  DA A 259     103.358 216.260 145.491 
ATOM   5321  C2'  DA A 259     101.362 217.579 145.626 
ATOM   5322  C1'  DA A 259     101.305 217.536 144.102 
ATOM   5323  N9   DA A 259     100.393 218.553 143.508 
ATOM   5324  C8   DA A 259      99.215 219.031 144.006 
ATOM   5325  N7   DA A 259      98.647 219.920 143.251 
ATOM   5326  C5   DA A 259      99.511 220.041 142.171 
ATOM   5327  C6   DA A 259      99.472 220.833 141.011 
ATOM   5328  N6   DA A 259      98.481 221.693 140.736 
ATOM   5329  N1   DA A 259     100.492 220.708 140.142 
ATOM   5330  C2   DA A 259     101.473 219.851 140.421 
ATOM   5331  N3   DA A 259     101.616 219.064 141.465 
ATOM   5332  C4   DA A 259     100.583 219.208 142.319 
ATOM   5333  P    DG A 260     104.438 216.231 146.672 
ATOM   5334  OP1  DG A 260     104.708 214.829 147.063 
ATOM   5335  OP2  DG A 260     104.009 217.137 147.760 
ATOM   5336  O5'  DG A 260     105.723 216.843 145.940 
ATOM   5337  C5'  DG A 260     105.884 216.637 144.524 
ATOM   5338  C4'  DG A 260     106.328 217.925 143.860 
ATOM   5339  O4'  DG A 260     105.203 218.759 143.460 
ATOM   5340  C3'  DG A 260     107.189 218.852 144.717 
ATOM   5341  O3'  DG A 260     108.167 219.468 143.888 
ATOM   5342  C2'  DG A 260     106.224 219.929 145.211 
ATOM   5343  C1'  DG A 260     105.448 220.084 143.906 
ATOM   5344  N9   DG A 260     104.134 220.768 144.067 
ATOM   5345  C8   DG A 260     103.249 220.717 145.122 
ATOM   5346  N7   DG A 260     102.171 221.444 144.950 
ATOM   5347  C5   DG A 260     102.357 222.018 143.693 
ATOM   5348  C6   DG A 260     101.524 222.905 142.962 
ATOM   5349  O6   DG A 260     100.434 223.374 143.278 
ATOM   5350  N1   DG A 260     102.095 223.241 141.727 
ATOM   5351  C2   DG A 260     103.310 222.780 141.259 
ATOM   5352  N2   DG A 260     103.678 223.219 140.053 
ATOM   5353  N3   DG A 260     104.090 221.948 141.945 
ATOM   5354  C4   DG A 260     103.551 221.612 143.146 
ATOM   5355  P    DC A 261     109.650 219.670 144.458 
ATOM   5356  OP1  DC A 261     110.428 218.426 144.269 
ATOM   5357  OP2  DC A 261     109.583 220.192 145.840 
ATOM   5358  O5'  DC A 261     110.210 220.808 143.481 
ATOM   5359  C5'  DC A 261     109.711 220.878 142.132 
ATOM   5360  C4'  DC A 261     109.426 222.319 141.759 
ATOM   5361  O4'  DC A 261     108.077 222.730 142.121 
ATOM   5362  C3'  DC A 261     110.321 223.367 142.421 
ATOM   5363  O3'  DC A 261     110.578 224.409 141.488 
ATOM   5364  C2'  DC A 261     109.475 223.934 143.561 
ATOM   5365  C1'  DC A 261     108.155 223.975 142.797 
ATOM   5366  N1   DC A 261     106.958 224.100 143.676 
ATOM   5367  C2   DC A 261     105.879 224.840 143.202 
ATOM   5368  O2   DC A 261     105.956 225.359 142.083 
ATOM   5369  N3   DC A 261     104.779 224.966 143.989 
ATOM   5370  C4   DC A 261     104.733 224.388 145.196 
ATOM   5371  N4   DC A 261     103.638 224.541 145.925 
ATOM   5372  C5   DC A 261     105.833 223.623 145.703 
ATOM   5373  C6   DC A 261     106.923 223.509 144.902 
ATOM   5374  P    DA A 262     112.039 225.060 141.432 
ATOM   5375  OP1  DA A 262     112.920 224.227 140.584 
ATOM   5376  OP2  DA A 262     112.518 225.319 142.808 
ATOM   5377  O5'  DA A 262     111.739 226.449 140.698 
ATOM   5378  C5'  DA A 262     110.651 226.521 139.758 
ATOM   5379  C4'  DA A 262     109.858 227.794 139.979 
ATOM   5380  O4'  DA A 262     108.800 227.626 140.965 
ATOM   5381  C3'  DA A 262     110.655 228.992 140.495 
ATOM   5382  O3'  DA A 262     110.147 230.177 139.893 
ATOM   5383  C2'  DA A 262     110.355 229.041 141.992 
ATOM   5384  C1'  DA A 262     108.871 228.703 141.886 
ATOM   5385  N9   DA A 262     108.265 228.254 143.171 
ATOM   5386  C8   DA A 262     108.840 227.523 144.170 
ATOM   5387  N7   DA A 262     108.050 227.290 145.172 
ATOM   5388  C5   DA A 262     106.862 227.911 144.812 
ATOM   5389  C6   DA A 262     105.620 228.027 145.457 
ATOM   5390  N6   DA A 262     105.359 227.495 146.660 
ATOM   5391  N1   DA A 262     104.652 228.713 144.821 
ATOM   5392  C2   DA A 262     104.918 229.238 143.626 
ATOM   5393  N3   DA A 262     106.032 229.195 142.929 
ATOM   5394  C4   DA A 262     106.984 228.504 143.588 
ATOM   5395  P    DT A 263     111.173 231.319 139.440 
ATOM   5396  OP1  DT A 263     111.715 230.997 138.100 
ATOM   5397  OP2  DT A 263     112.174 231.538 140.508 
ATOM   5398  O5'  DT A 263     110.208 232.590 139.340 
ATOM   5399  C5'  DT A 263     108.823 232.390 138.995 
ATOM   5400  C4'  DT A 263     107.939 233.238 139.887 
ATOM   5401  O4'  DT A 263     107.576 232.556 141.120 
ATOM   5402  C3'  DT A 263     108.544 234.559 140.361 
ATOM   5403  O3'  DT A 263     107.522 235.547 140.400 
ATOM   5404  C2'  DT A 263     109.006 234.282 141.791 
ATOM   5405  C1'  DT A 263     107.803 233.442 142.206 
ATOM   5406  N1   DT A 263     108.036 232.624 143.429 
ATOM   5407  C2   DT A 263     106.966 232.438 144.270 
ATOM   5408  O2   DT A 263     105.861 232.908 144.053 
ATOM   5409  N3   DT A 263     107.219 231.677 145.395 
ATOM   5410  C4   DT A 263     108.425 231.100 145.738 
ATOM   5411  O4   DT A 263     108.531 230.438 146.772 
ATOM   5412  C5   DT A 263     109.488 231.351 144.793 
ATOM   5413  C7   DT A 263     110.834 230.760 145.091 
ATOM   5414  C6   DT A 263     109.269 232.089 143.692 
ATOM   5415  P    DT A 264     107.864 237.038 139.928 
ATOM   5416  OP1  DT A 264     107.750 237.130 138.455 
ATOM   5417  OP2  DT A 264     109.161 237.456 140.505 
ATOM   5418  O5'  DT A 264     106.679 237.866 140.612 
ATOM   5419  C5'  DT A 264     105.407 237.223 140.821 
ATOM   5420  C4'  DT A 264     104.881 237.552 142.204 
ATOM   5421  O4'  DT A 264     105.353 236.616 143.216 
ATOM   5422  C3'  DT A 264     105.274 238.922 142.757 
ATOM   5423  O3'  DT A 264     104.183 239.449 143.501 
ATOM   5424  C2'  DT A 264     106.426 238.634 143.720 
ATOM   5425  C1'  DT A 264     105.838 237.361 144.322 
ATOM   5426  N1   DT A 264     106.838 236.522 145.041 
ATOM   5427  C2   DT A 264     106.399 235.839 146.149 
ATOM   5428  O2   DT A 264     105.250 235.896 146.552 
ATOM   5429  N3   DT A 264     107.354 235.073 146.790 
ATOM   5430  C4   DT A 264     108.677 234.937 146.422 
ATOM   5431  O4   DT A 264     109.438 234.220 147.076 
ATOM   5432  C5   DT A 264     109.042 235.691 145.247 
ATOM   5433  C7   DT A 264     110.464 235.600 144.778 
ATOM   5434  C6   DT A 264     108.134 236.445 144.605 
ATOM   5435  P    DC A 265     103.854 241.012 143.395 
ATOM   5436  OP1  DC A 265     103.021 241.263 142.197 
ATOM   5437  OP2  DC A 265     105.109 241.790 143.488 
ATOM   5438  O5'  DC A 265     102.981 241.241 144.716 
ATOM   5439  C5'  DC A 265     102.187 240.153 145.226 
ATOM   5440  C4'  DC A 265     102.332 240.068 146.732 
ATOM   5441  O4'  DC A 265     103.459 239.237 147.135 
ATOM   5442  C3'  DC A 265     102.574 241.393 147.454 
ATOM   5443  O3'  DC A 265     101.887 241.371 148.699 
ATOM   5444  C2'  DC A 265     104.077 241.415 147.730 
ATOM   5445  C1'  DC A 265     104.208 239.944 148.112 
ATOM   5446  N1   DC A 265     105.608 239.438 148.076 
ATOM   5447  C2   DC A 265     105.977 238.479 149.016 
ATOM   5448  O2   DC A 265     105.135 238.090 149.834 
ATOM   5449  N3   DC A 265     107.249 238.005 149.000 
ATOM   5450  C4   DC A 265     108.132 238.451 148.098 
ATOM   5451  N4   DC A 265     109.361 237.958 148.123 
ATOM   5452  C5   DC A 265     107.773 239.438 147.122 
ATOM   5453  C6   DC A 265     106.498 239.898 147.155 
ATOM   5454  P    DT A 266     101.155 242.703 149.204 
ATOM   5455  OP1  DT A 266      99.814 242.797 148.586 
ATOM   5456  OP2  DT A 266     102.046 243.866 149.002 
ATOM   5457  O5'  DT A 266     101.007 242.406 150.770 
ATOM   5458  C5'  DT A 266     100.872 241.043 151.212 
ATOM   5459  C4'  DT A 266     101.746 240.804 152.429 
ATOM   5460  O4'  DT A 266     103.097 240.397 152.070 
ATOM   5461  C3'  DT A 266     101.954 242.009 153.345 
ATOM   5462  O3'  DT A 266     101.988 241.561 154.694 
ATOM   5463  C2'  DT A 266     103.338 242.543 152.974 
ATOM   5464  C1'  DT A 266     104.014 241.184 152.815 
ATOM   5465  N1   DT A 266     105.298 241.237 152.061 
ATOM   5466  C2   DT A 266     106.285 240.363 152.445 
ATOM   5467  O2   DT A 266     106.148 239.568 153.358 
ATOM   5468  N3   DT A 266     107.461 240.443 151.724 
ATOM   5469  C4   DT A 266     107.723 241.303 150.677 
ATOM   5470  O4   DT A 266     108.815 241.282 150.107 
ATOM   5471  C5   DT A 266     106.625 242.181 150.348 
ATOM   5472  C7   DT A 266     106.827 243.150 149.219 
ATOM   5473  C6   DT A 266     105.471 242.126 151.033 
ATOM   5474  P    DA A 267     101.278 242.445 155.824 
ATOM   5475  OP1  DA A 267      99.833 242.128 155.866 
ATOM   5476  OP2  DA A 267     101.624 243.871 155.628 
ATOM   5477  O5'  DA A 267     101.989 241.897 157.148 
ATOM   5478  C5'  DA A 267     102.445 240.531 157.181 
ATOM   5479  C4'  DA A 267     103.825 240.460 157.803 
ATOM   5480  O4'  DA A 267     104.886 240.633 156.820 
ATOM   5481  C3'  DA A 267     104.131 241.516 158.865 
ATOM   5482  O3'  DA A 267     104.931 240.926 159.883 
ATOM   5483  C2'  DA A 267     104.971 242.566 158.137 
ATOM   5484  C1'  DA A 267     105.810 241.587 157.322 
ATOM   5485  N9   DA A 267     106.503 242.214 156.162 
ATOM   5486  C8   DA A 267     106.069 243.236 155.366 
ATOM   5487  N7   DA A 267     106.906 243.563 154.430 
ATOM   5488  C5   DA A 267     107.974 242.695 154.618 
ATOM   5489  C6   DA A 267     109.193 242.534 153.939 
ATOM   5490  N6   DA A 267     109.558 243.277 152.885 
ATOM   5491  N1   DA A 267     110.028 241.578 154.387 
ATOM   5492  C2   DA A 267     109.660 240.842 155.435 
ATOM   5493  N3   DA A 267     108.554 240.902 156.144 
ATOM   5494  C4   DA A 267     107.736 241.867 155.676 
ATOM   5495  P    DT A 268     104.655 241.318 161.411 
ATOM   5496  OP1  DT A 268     103.551 240.488 161.945 
ATOM   5497  OP2  DT A 268     104.480 242.782 161.523 
ATOM   5498  O5'  DT A 268     106.033 240.887 162.101 
ATOM   5499  C5'  DT A 268     106.784 239.793 161.539 
ATOM   5500  C4'  DT A 268     108.257 240.147 161.490 
ATOM   5501  O4'  DT A 268     108.623 240.835 160.259 
ATOM   5502  C3'  DT A 268     108.755 241.080 162.594 
ATOM   5503  O3'  DT A 268     110.069 240.686 162.971 
ATOM   5504  C2'  DT A 268     108.830 242.456 161.933 
ATOM   5505  C1'  DT A 268     109.390 241.980 160.596 
ATOM   5506  N1   DT A 268     109.244 242.975 159.498 
ATOM   5507  C2   DT A 268     110.246 243.021 158.558 
ATOM   5508  O2   DT A 268     111.224 242.293 158.595 
ATOM   5509  N3   DT A 268     110.078 243.956 157.556 
ATOM   5510  C4   DT A 268     109.015 244.826 157.419 
ATOM   5511  O4   DT A 268     108.974 245.621 156.476 
ATOM   5512  C5   DT A 268     108.015 244.703 158.452 
ATOM   5513  C7   DT A 268     106.824 245.614 158.378 
ATOM   5514  C6   DT A 268     108.153 243.803 159.438 
ATOM   5515  P    DT A 269     110.478 240.729 164.519 
ATOM   5516  OP1  DT A 269     110.029 239.487 165.185 
ATOM   5517  OP2  DT A 269     110.006 241.996 165.120 
ATOM   5518  O5'  DT A 269     112.075 240.742 164.423 
ATOM   5519  C5'  DT A 269     112.712 240.092 163.307 
ATOM   5520  C4'  DT A 269     113.828 240.965 162.767 
ATOM   5521  O4'  DT A 269     113.358 241.905 161.759 
ATOM   5522  C3'  DT A 269     114.537 241.848 163.793 
ATOM   5523  O3'  DT A 269     115.919 241.916 163.465 
ATOM   5524  C2'  DT A 269     113.924 243.235 163.599 
ATOM   5525  C1'  DT A 269     113.866 243.192 162.075 
ATOM   5526  N1   DT A 269     112.955 244.208 161.481 
ATOM   5527  C2   DT A 269     113.325 244.752 160.274 
ATOM   5528  O2   DT A 269     114.347 244.436 159.691 
ATOM   5529  N3   DT A 269     112.455 245.692 159.754 
ATOM   5530  C4   DT A 269     111.276 246.121 160.328 
ATOM   5531  O4   DT A 269     110.579 246.969 159.767 
ATOM   5532  C5   DT A 269     110.973 245.494 161.593 
ATOM   5533  C7   DT A 269     109.707 245.905 162.285 
ATOM   5534  C6   DT A 269     111.800 244.578 162.121 
ATOM   5535  P    DG A 270     117.000 241.887 164.646 
ATOM   5536  OP1  DG A 270     117.269 240.485 165.036 
ATOM   5537  OP2  DG A 270     116.570 242.793 165.733 
ATOM   5538  O5'  DG A 270     118.285 242.499 163.913 
ATOM   5539  C5'  DG A 270     118.445 242.292 162.497 
ATOM   5540  C4'  DG A 270     118.889 243.580 161.833 
ATOM   5541  O4'  DG A 270     117.765 244.415 161.433 
ATOM   5542  C3'  DG A 270     119.750 244.508 162.690 
ATOM   5543  O3'  DG A 270     120.729 245.124 161.862 
ATOM   5544  C2'  DG A 270     118.785 245.585 163.185 
ATOM   5545  C1'  DG A 270     118.009 245.740 161.880 
ATOM   5546  N9   DG A 270     116.696 246.424 162.041 
ATOM   5547  C8   DG A 270     115.810 246.373 163.095 
ATOM   5548  N7   DG A 270     114.733 247.100 162.923 
ATOM   5549  C5   DG A 270     114.918 247.674 161.666 
ATOM   5550  C6   DG A 270     114.086 248.561 160.935 
ATOM   5551  O6   DG A 270     112.996 249.030 161.252 
ATOM   5552  N1   DG A 270     114.656 248.897 159.700 
ATOM   5553  C2   DG A 270     115.871 248.436 159.233 
ATOM   5554  N2   DG A 270     116.240 248.875 158.026 
ATOM   5555  N3   DG A 270     116.652 247.604 159.919 
ATOM   5556  C4   DG A 270     116.113 247.268 161.120 
ATOM   5557  P    DA A 271     122.211 245.326 162.431 
ATOM   5558  OP1  DA A 271     122.989 244.081 162.243 
ATOM   5559  OP2  DA A 271     122.145 245.848 163.814 
ATOM   5560  O5'  DA A 271     122.771 246.464 161.454 
ATOM   5561  C5'  DA A 271     122.273 246.534 160.105 
ATOM   5562  C4'  DA A 271     121.988 247.975 159.732 
ATOM   5563  O4'  DA A 271     120.639 248.386 160.094 
ATOM   5564  C3'  DA A 271     122.882 249.023 160.394 
ATOM   5565  O3'  DA A 271     123.139 250.065 159.461 
ATOM   5566  C2'  DA A 271     122.036 249.590 161.534 
ATOM   5567  C1'  DA A 271     120.716 249.631 160.771 
ATOM   5568  N9   DA A 271     119.520 249.756 161.649 
ATOM   5569  C8   DA A 271     119.324 249.230 162.895 
ATOM   5570  N7   DA A 271     118.168 249.518 163.409 
ATOM   5571  C5   DA A 271     117.550 250.289 162.435 
ATOM   5572  C6   DA A 271     116.292 250.909 162.374 
ATOM   5573  N6   DA A 271     115.387 250.843 163.361 
ATOM   5574  N1   DA A 271     115.996 251.601 161.259 
ATOM   5575  C2   DA A 271     116.898 251.662 160.281 
ATOM   5576  N3   DA A 271     118.099 251.128 160.226 
ATOM   5577  C4   DA A 271     118.371 250.441 161.354 
ATOM   5578  P    DT A 272     124.601 250.716 159.406 
ATOM   5579  OP1  DT A 272     125.482 249.883 158.557 
ATOM   5580  OP2  DT A 272     125.080 250.975 160.781 
ATOM   5581  O5'  DT A 272     124.301 252.104 158.671 
ATOM   5582  C5'  DT A 272     123.213 252.177 157.731 
ATOM   5583  C4'  DT A 272     122.420 253.450 157.952 
ATOM   5584  O4'  DT A 272     121.361 253.282 158.938 
ATOM   5585  C3'  DT A 272     123.217 254.648 158.468 
ATOM   5586  O3'  DT A 272     122.709 255.833 157.866 
ATOM   5587  C2'  DT A 272     122.917 254.697 159.966 
ATOM   5588  C1'  DT A 272     121.433 254.359 159.860 
ATOM   5589  N1   DT A 272     120.827 253.910 161.144 
ATOM   5590  C2   DT A 272     119.520 254.265 161.377 
ATOM   5591  O2   DT A 272     118.859 254.918 160.588 
ATOM   5592  N3   DT A 272     118.993 253.831 162.579 
ATOM   5593  C4   DT A 272     119.649 253.091 163.540 
ATOM   5594  O4   DT A 272     119.071 252.761 164.578 
ATOM   5595  C5   DT A 272     121.015 252.767 163.205 
ATOM   5596  C7   DT A 272     121.801 251.962 164.199 
ATOM   5597  C6   DT A 272     121.553 253.176 162.045 
ATOM   5598  P    DA A 273     123.735 256.975 157.414 
ATOM   5599  OP1  DA A 273     124.276 256.653 156.074 
ATOM   5600  OP2  DA A 273     124.736 257.194 158.482 
ATOM   5601  O5'  DA A 273     122.769 258.246 157.313 
ATOM   5602  C5'  DA A 273     121.385 258.046 156.968 
ATOM   5603  C4'  DA A 273     120.501 258.894 157.860 
ATOM   5604  O4'  DA A 273     120.138 258.212 159.094 
ATOM   5605  C3'  DA A 273     121.106 260.215 158.334 
ATOM   5606  O3'  DA A 273     120.084 261.203 158.373 
ATOM   5607  C2'  DA A 273     121.568 259.938 159.765 
ATOM   5608  C1'  DA A 273     120.365 259.098 160.179 
ATOM   5609  N9   DA A 273     120.598 258.280 161.403 
ATOM   5610  C8   DA A 273     121.752 257.678 161.814 
ATOM   5611  N7   DA A 273     121.637 257.033 162.932 
ATOM   5612  C5   DA A 273     120.310 257.218 163.292 
ATOM   5613  C6   DA A 273     119.555 256.777 164.391 
ATOM   5614  N6   DA A 273     120.057 256.022 165.379 
ATOM   5615  N1   DA A 273     118.260 257.143 164.440 
ATOM   5616  C2   DA A 273     117.766 257.893 163.456 
ATOM   5617  N3   DA A 273     118.371 258.361 162.386 
ATOM   5618  C4   DA A 273     119.665 257.981 162.361 
ATOM   5619  P    DA A 274     120.426 262.694 157.901 
ATOM   5620  OP1  DA A 274     120.311 262.785 156.428 
ATOM   5621  OP2  DA A 274     121.722 263.112 158.478 
ATOM   5622  O5'  DA A 274     119.240 263.522 158.586 
ATOM   5623  C5'  DA A 274     117.969 262.879 158.794 
ATOM   5624  C4'  DA A 274     117.443 263.208 160.177 
ATOM   5625  O4'  DA A 274     117.914 262.272 161.189 
ATOM   5626  C3'  DA A 274     117.836 264.578 160.730 
ATOM   5627  O3'  DA A 274     116.744 265.105 161.475 
ATOM   5628  C2'  DA A 274     118.988 264.290 161.694 
ATOM   5629  C1'  DA A 274     118.400 263.017 162.295 
ATOM   5630  N9   DA A 274     119.399 262.178 163.014 
ATOM   5631  C8   DA A 274     120.720 261.990 162.718 
ATOM   5632  N7   DA A 274     121.333 261.196 163.540 
ATOM   5633  C5   DA A 274     120.350 260.828 164.448 
ATOM   5634  C6   DA A 274     120.367 259.991 165.575 
ATOM   5635  N6   DA A 274     121.460 259.341 165.999 
ATOM   5636  N1   DA A 274     119.213 259.844 166.255 
ATOM   5637  C2   DA A 274     118.130 260.492 165.829 
ATOM   5638  N3   DA A 274     117.995 261.295 164.798 
ATOM   5639  C4   DA A 274     119.162 261.425 164.134 
ATOM   5640  P    DG A 275     116.416 266.667 161.368 
ATOM   5641  OP1  DG A 275     115.582 266.919 160.170 
ATOM   5642  OP2  DG A 275     117.670 267.446 161.461 
ATOM   5643  O5'  DG A 275     115.542 266.897 162.689 
ATOM   5644  C5'  DG A 275     114.749 265.809 163.199 
ATOM   5645  C4'  DG A 275     114.894 265.724 164.705 
ATOM   5646  O4'  DG A 275     116.020 264.893 165.109 
ATOM   5647  C3'  DG A 275     115.136 267.049 165.427 
ATOM   5648  O3'  DG A 275     114.448 267.027 166.673 
ATOM   5649  C2'  DG A 275     116.639 267.071 165.703 
ATOM   5650  C1'  DG A 275     116.770 265.599 166.086 
ATOM   5651  N9   DG A 275     118.170 265.094 166.049 
ATOM   5652  C8   DG A 275     119.199 265.438 165.200 
ATOM   5653  N7   DG A 275     120.321 264.803 165.435 
ATOM   5654  C5   DG A 275     120.015 263.979 166.518 
ATOM   5655  C6   DG A 275     120.828 263.055 167.222 
ATOM   5656  O6   DG A 275     122.007 262.766 167.033 
ATOM   5657  N1   DG A 275     120.116 262.429 168.256 
ATOM   5658  C2   DG A 275     118.792 262.666 168.567 
ATOM   5659  N2   DG A 275     118.296 261.966 169.589 
ATOM   5660  N3   DG A 275     118.029 263.534 167.904 
ATOM   5661  C4   DG A 275     118.704 264.149 166.900 
ATOM   5662  P    DG A 276     113.717 268.359 167.178 
ATOM   5663  OP1  DG A 276     112.375 268.453 166.559 
ATOM   5664  OP2  DG A 276     114.608 269.522 166.975 
ATOM   5665  O5'  DG A 276     113.568 268.062 168.744 
ATOM   5666  C5'  DG A 276     113.434 266.699 169.185 
ATOM   5667  C4'  DG A 276     114.307 266.460 170.402 
ATOM   5668  O4'  DG A 276     115.659 266.053 170.043 
ATOM   5669  C3'  DG A 276     114.516 267.665 171.318 
ATOM   5670  O3'  DG A 276     114.550 267.217 172.668 
ATOM   5671  C2'  DG A 276     115.899 268.199 170.947 
ATOM   5672  C1'  DG A 276     116.576 266.840 170.788 
ATOM   5673  N9   DG A 276     117.859 266.893 170.035 
ATOM   5674  C8   DG A 276     118.217 267.708 168.983 
ATOM   5675  N7   DG A 276     119.434 267.503 168.539 
ATOM   5676  C5   DG A 276     119.915 266.480 169.355 
ATOM   5677  C6   DG A 276     121.177 265.828 169.357 
ATOM   5678  O6   DG A 276     122.144 266.023 168.625 
ATOM   5679  N1   DG A 276     121.244 264.846 170.355 
ATOM   5680  C2   DG A 276     120.227 264.534 171.235 
ATOM   5681  N2   DG A 276     120.490 263.564 172.113 
ATOM   5682  N3   DG A 276     119.044 265.145 171.233 
ATOM   5683  C4   DG A 276     118.962 266.101 170.271 
ATOM   5684  P    DT A 277     113.840 268.101 173.797 
ATOM   5685  OP1  DT A 277     112.395 267.783 173.839 
ATOM   5686  OP2  DT A 277     114.185 269.527 173.602 
ATOM   5687  O5'  DT A 277     114.551 267.553 175.121 
ATOM   5688  C5'  DT A 277     115.006 266.187 175.154 
ATOM   5689  C4'  DT A 277     116.387 266.116 175.776 
ATOM   5690  O4'  DT A 277     117.447 266.289 174.793 
ATOM   5691  C3'  DT A 277     116.693 267.172 176.839 
ATOM   5692  O3'  DT A 277     117.492 266.582 177.856 
ATOM   5693  C2'  DT A 277     117.532 268.222 176.111 
ATOM   5694  C1'  DT A 277     118.371 267.243 175.295 
ATOM   5695  N1   DT A 277     119.064 267.870 174.135 
ATOM   5696  C2   DT A 277     120.302 267.375 173.804 
ATOM   5697  O2   DT A 277     120.837 266.464 174.412 
ATOM   5698  N3   DT A 277     120.915 267.982 172.724 
ATOM   5699  C4   DT A 277     120.403 269.016 171.967 
ATOM   5700  O4   DT A 277     121.045 269.478 171.023 
ATOM   5701  C5   DT A 277     119.099 269.468 172.392 
ATOM   5702  C7   DT A 277     118.469 270.592 171.623 
ATOM   5703  C6   DT A 277     118.481 268.896 173.439 
ATOM   5704  P    DA A 278     117.217 266.974 179.384 
ATOM   5705  OP1  DA A 278     116.113 266.144 179.918 
ATOM   5706  OP2  DA A 278     117.042 268.438 179.497 
ATOM   5707  O5'  DA A 278     118.595 266.543 180.074 
ATOM   5708  C5'  DA A 278     119.346 265.449 179.513 
ATOM   5709  C4'  DA A 278     120.819 265.803 179.463 
ATOM   5710  O4'  DA A 278     121.184 266.491 178.232 
ATOM   5711  C3'  DA A 278     121.317 266.735 180.567 
ATOM   5712  O3'  DA A 278     122.631 266.342 180.944 
ATOM   5713  C2'  DA A 278     121.392 268.112 179.907 
ATOM   5714  C1'  DA A 278     121.952 267.636 178.570 
ATOM   5715  N9   DA A 278     121.806 268.631 177.471 
ATOM   5716  C8   DA A 278     120.794 269.523 177.263 
ATOM   5717  N7   DA A 278     120.954 270.264 176.210 
ATOM   5718  C5   DA A 278     122.161 269.832 175.679 
ATOM   5719  C6   DA A 278     122.894 270.226 174.548 
ATOM   5720  N6   DA A 278     122.495 271.193 173.708 
ATOM   5721  N1   DA A 278     124.056 269.590 174.309 
ATOM   5722  C2   DA A 278     124.447 268.631 175.146 
ATOM   5723  N3   DA A 278     123.851 268.179 176.228 
ATOM   5724  C4   DA A 278     122.691 268.833 176.444 
ATOM   5725  P    DA A 279     123.039 266.385 182.492 
ATOM   5726  OP1  DA A 279     122.590 265.143 183.158 
ATOM   5727  OP2  DA A 279     122.568 267.652 183.094 
ATOM   5728  O5'  DA A 279     124.636 266.398 182.396 
ATOM   5729  C5'  DA A 279     125.274 265.748 181.280 
ATOM   5730  C4'  DA A 279     126.389 266.621 180.740 
ATOM   5731  O4'  DA A 279     125.920 267.561 179.732 
ATOM   5732  C3'  DA A 279     127.098 267.504 181.766 
ATOM   5733  O3'  DA A 279     128.481 267.572 181.438 
ATOM   5734  C2'  DA A 279     126.486 268.891 181.573 
ATOM   5735  C1'  DA A 279     126.428 268.848 180.049 
ATOM   5736  N9   DA A 279     125.516 269.864 179.454 
ATOM   5737  C8   DA A 279     124.339 270.343 179.953 
ATOM   5738  N7   DA A 279     123.770 271.232 179.198 
ATOM   5739  C5   DA A 279     124.634 271.353 178.118 
ATOM   5740  C6   DA A 279     124.595 272.145 176.958 
ATOM   5741  N6   DA A 279     123.605 273.005 176.683 
ATOM   5742  N1   DA A 279     125.615 272.020 176.089 
ATOM   5743  C2   DA A 279     126.596 271.163 176.367 
ATOM   5744  N3   DA A 279     126.739 270.376 177.411 
ATOM   5745  C4   DA A 279     125.706 270.520 178.266 
ATOM   5746  P    DC A 280     129.561 267.543 182.619 
ATOM   5747  OP1  DC A 280     129.831 266.141 183.010 
ATOM   5748  OP2  DC A 280     129.132 268.449 183.706 
ATOM   5749  O5'  DC A 280     130.846 268.154 181.886 
ATOM   5750  C5'  DC A 280     131.007 267.948 180.470 
ATOM   5751  C4'  DC A 280     131.451 269.236 179.807 
ATOM   5752  O4'  DC A 280     130.326 270.071 179.406 
ATOM   5753  C3'  DC A 280     132.312 270.164 180.663 
ATOM   5754  O3'  DC A 280     133.290 270.780 179.835 
ATOM   5755  C2'  DC A 280     131.347 271.241 181.158 
ATOM   5756  C1'  DC A 280     130.571 271.396 179.853 
ATOM   5757  N1   DC A 280     129.258 272.080 180.014 
ATOM   5758  C2   DC A 280     128.822 272.901 178.977 
ATOM   5759  O2   DC A 280     129.535 273.026 177.975 
ATOM   5760  N3   DC A 280     127.627 273.534 179.104 
ATOM   5761  C4   DC A 280     126.883 273.373 180.206 
ATOM   5762  N4   DC A 280     125.726 274.011 180.283 
ATOM   5763  C5   DC A 280     127.314 272.533 181.285 
ATOM   5764  C6   DC A 280     128.511 271.909 181.139 
ATOM   5765  P    DA A 281     134.773 270.982 180.404 
ATOM   5766  OP1  DA A 281     135.551 269.737 180.216 
ATOM   5767  OP2  DA A 281     134.706 271.504 181.787 
ATOM   5768  O5'  DA A 281     135.333 272.120 179.428 
ATOM   5769  C5'  DA A 281     134.834 272.190 178.078 
ATOM   5770  C4'  DA A 281     134.549 273.631 177.705 
ATOM   5771  O4'  DA A 281     133.200 274.042 178.067 
ATOM   5772  C3'  DA A 281     135.444 274.679 178.368 
ATOM   5773  O3'  DA A 281     135.701 275.721 177.434 
ATOM   5774  C2'  DA A 281     134.598 275.246 179.507 
ATOM   5775  C1'  DA A 281     133.278 275.287 178.744 
ATOM   5776  N9   DA A 281     132.082 275.412 179.623 
ATOM   5777  C8   DA A 281     131.886 274.886 180.868 
ATOM   5778  N7   DA A 281     130.730 275.174 181.382 
ATOM   5779  C5   DA A 281     130.112 275.945 180.408 
ATOM   5780  C6   DA A 281     128.853 276.565 180.348 
ATOM   5781  N6   DA A 281     127.948 276.499 181.334 
ATOM   5782  N1   DA A 281     128.557 277.257 179.232 
ATOM   5783  C2   DA A 281     129.460 277.318 178.254 
ATOM   5784  N3   DA A 281     130.661 276.784 178.199 
ATOM   5785  C4   DA A 281     130.932 276.097 179.327 
ATOM   5786  P    DA A 282     137.162 276.372 177.379 
ATOM   5787  OP1  DA A 282     138.043 275.539 176.530 
ATOM   5788  OP2  DA A 282     137.642 276.631 178.755 
ATOM   5789  O5'  DA A 282     136.863 277.760 176.645 
ATOM   5790  C5'  DA A 282     135.774 277.832 175.704 
ATOM   5791  C4'  DA A 282     134.981 279.106 175.925 
ATOM   5792  O4'  DA A 282     133.923 278.938 176.911 
ATOM   5793  C3'  DA A 282     135.778 280.304 176.442 
ATOM   5794  O3'  DA A 282     135.271 281.489 175.839 
ATOM   5795  C2'  DA A 282     135.478 280.353 177.939 
ATOM   5796  C1'  DA A 282     133.994 280.015 177.833 
ATOM   5797  N9   DA A 282     133.388 279.566 179.117 
ATOM   5798  C8   DA A 282     133.963 278.835 180.117 
ATOM   5799  N7   DA A 282     133.173 278.602 181.119 
ATOM   5800  C5   DA A 282     131.985 279.223 180.758 
ATOM   5801  C6   DA A 282     130.743 279.339 181.404 
ATOM   5802  N6   DA A 282     130.482 278.807 182.607 
ATOM   5803  N1   DA A 282     129.775 280.025 180.767 
ATOM   5804  C2   DA A 282     130.041 280.550 179.572 
ATOM   5805  N3   DA A 282     131.156 280.507 178.876 
ATOM   5806  C4   DA A 282     132.107 279.816 179.535 
ATOM   5807  P    DG A 283     136.297 282.631 175.387 
ATOM   5808  OP1  DG A 283     136.838 282.309 174.047 
ATOM   5809  OP2  DG A 283     137.297 282.850 176.455 
ATOM   5810  O5'  DG A 283     135.331 283.902 175.286 
ATOM   5811  C5'  DG A 283     133.947 283.701 174.942 
ATOM   5812  C4'  DG A 283     133.062 284.550 175.833 
ATOM   5813  O4'  DG A 283     132.699 283.868 177.067 
ATOM   5814  C3'  DG A 283     133.668 285.871 176.308 
ATOM   5815  O3'  DG A 283     132.645 286.859 176.346 
ATOM   5816  C2'  DG A 283     134.130 285.594 177.738 
ATOM   5817  C1'  DG A 283     132.927 284.754 178.152 
ATOM   5818  N9   DG A 283     133.159 283.936 179.376 
ATOM   5819  C8   DG A 283     134.315 283.323 179.806 
ATOM   5820  N7   DG A 283     134.185 282.673 180.938 
ATOM   5821  C5   DG A 283     132.848 282.871 181.282 
ATOM   5822  C6   DG A 283     132.116 282.409 182.406 
ATOM   5823  O6   DG A 283     132.502 281.718 183.345 
ATOM   5824  N1   DG A 283     130.783 282.842 182.362 
ATOM   5825  C2   DG A 283     130.232 283.619 181.362 
ATOM   5826  N2   DG A 283     128.939 283.926 181.504 
ATOM   5827  N3   DG A 283     130.919 284.052 180.308 
ATOM   5828  C4   DG A 283     132.214 283.640 180.335 
ATOM   5829  P    DT A 284     132.987 288.350 175.874 
ATOM   5830  OP1  DT A 284     132.873 288.441 174.402 
ATOM   5831  OP2  DT A 284     134.284 288.768 176.452 
ATOM   5832  O5'  DT A 284     131.802 289.178 176.559 
ATOM   5833  C5'  DT A 284     130.531 288.535 176.768 
ATOM   5834  C4'  DT A 284     130.005 288.864 178.150 
ATOM   5835  O4'  DT A 284     130.476 287.928 179.162 
ATOM   5836  C3'  DT A 284     130.398 290.234 178.703 
ATOM   5837  O3'  DT A 284     129.306 290.761 179.448 
ATOM   5838  C2'  DT A 284     131.549 289.946 179.667 
ATOM   5839  C1'  DT A 284     130.962 288.673 180.269 
ATOM   5840  N1   DT A 284     131.961 287.834 180.988 
ATOM   5841  C2   DT A 284     131.522 287.151 182.096 
ATOM   5842  O2   DT A 284     130.373 287.208 182.499 
ATOM   5843  N3   DT A 284     132.477 286.384 182.737 
ATOM   5844  C4   DT A 284     133.800 286.248 182.369 
ATOM   5845  O4   DT A 284     134.561 285.532 183.023 
ATOM   5846  C5   DT A 284     134.165 287.003 181.194 
ATOM   5847  C7   DT A 284     135.588 286.912 180.725 
ATOM   5848  C6   DT A 284     133.258 287.757 180.552 
ATOM   5849  P    DC A 285     128.977 292.323 179.342 
ATOM   5850  OP1  DC A 285     128.144 292.575 178.144 
ATOM   5851  OP2  DC A 285     130.232 293.102 179.435 
ATOM   5852  O5'  DC A 285     128.104 292.553 180.662 
ATOM   5853  C5'  DC A 285     127.311 291.465 181.172 
ATOM   5854  C4'  DC A 285     127.455 291.380 182.679 
ATOM   5855  O4'  DC A 285     128.582 290.549 183.082 
ATOM   5856  C3'  DC A 285     127.697 292.705 183.400 
ATOM   5857  O3'  DC A 285     127.010 292.683 184.646 
ATOM   5858  C2'  DC A 285     129.200 292.727 183.676 
ATOM   5859  C1'  DC A 285     129.332 291.255 184.059 
ATOM   5860  N1   DC A 285     130.731 290.750 184.022 
ATOM   5861  C2   DC A 285     131.101 289.790 184.962 
ATOM   5862  O2   DC A 285     130.258 289.402 185.781 
ATOM   5863  N3   DC A 285     132.372 289.317 184.946 
ATOM   5864  C4   DC A 285     133.255 289.763 184.044 
ATOM   5865  N4   DC A 285     134.484 289.270 184.070 
ATOM   5866  C5   DC A 285     132.897 290.749 183.069 
ATOM   5867  C6   DC A 285     131.621 291.210 183.102 
ATOM   5868  P    DG A 286     126.278 294.015 185.151 
ATOM   5869  OP1  DG A 286     124.937 294.109 184.532 
ATOM   5870  OP2  DG A 286     127.170 295.178 184.949 
ATOM   5871  O5'  DG A 286     126.130 293.718 186.717 
ATOM   5872  C5'  DG A 286     125.995 292.355 187.159 
ATOM   5873  C4'  DG A 286     126.869 292.116 188.375 
ATOM   5874  O4'  DG A 286     128.220 291.709 188.016 
ATOM   5875  C3'  DG A 286     127.078 293.321 189.291 
ATOM   5876  O3'  DG A 286     127.112 292.873 190.641 
ATOM   5877  C2'  DG A 286     128.461 293.855 188.921 
ATOM   5878  C1'  DG A 286     129.137 292.496 188.762 
ATOM   5879  N9   DG A 286     130.421 292.549 188.008 
ATOM   5880  C8   DG A 286     130.779 293.364 186.957 
ATOM   5881  N7   DG A 286     131.996 293.158 186.512 
ATOM   5882  C5   DG A 286     132.477 292.136 187.328 
ATOM   5883  C6   DG A 286     133.738 291.484 187.330 
ATOM   5884  O6   DG A 286     134.705 291.679 186.599 
ATOM   5885  N1   DG A 286     133.806 290.502 188.328 
ATOM   5886  C2   DG A 286     132.788 290.190 189.208 
ATOM   5887  N2   DG A 286     133.051 289.220 190.087 
ATOM   5888  N3   DG A 286     131.605 290.801 189.206 
ATOM   5889  C4   DG A 286     131.524 291.757 188.244 
ATOM   5890  P    DA A 287     126.402 293.757 191.770 
ATOM   5891  OP1  DA A 287     124.956 293.439 191.813 
ATOM   5892  OP2  DA A 287     126.747 295.182 191.575 
ATOM   5893  O5'  DA A 287     127.112 293.209 193.095 
ATOM   5894  C5'  DA A 287     127.568 291.843 193.128 
ATOM   5895  C4'  DA A 287     128.948 291.772 193.750 
ATOM   5896  O4'  DA A 287     130.009 291.945 192.767 
ATOM   5897  C3'  DA A 287     129.255 292.828 194.812 
ATOM   5898  O3'  DA A 287     130.054 292.238 195.830 
ATOM   5899  C2'  DA A 287     130.094 293.878 194.084 
ATOM   5900  C1'  DA A 287     130.933 292.899 193.269 
ATOM   5901  N9   DA A 287     131.626 293.526 192.109 
ATOM   5902  C8   DA A 287     131.192 294.548 191.312 
ATOM   5903  N7   DA A 287     132.029 294.875 190.377 
ATOM   5904  C5   DA A 287     133.097 294.007 190.565 
ATOM   5905  C6   DA A 287     134.316 293.846 189.886 
ATOM   5906  N6   DA A 287     134.681 294.589 188.832 
ATOM   5907  N1   DA A 287     135.151 292.890 190.334 
ATOM   5908  C2   DA A 287     134.783 292.154 191.382 
ATOM   5909  N3   DA A 287     133.677 292.214 192.091 
ATOM   5910  C4   DA A 287     132.859 293.179 191.623 
ATOM   5911  P    DT A 288     129.778 292.629 197.358 
ATOM   5912  OP1  DT A 288     128.674 291.800 197.891 
ATOM   5913  OP2  DT A 288     129.603 294.094 197.470 
ATOM   5914  O5'  DT A 288     131.157 292.199 198.048 
ATOM   5915  C5'  DT A 288     131.907 291.105 197.486 
ATOM   5916  C4'  DT A 288     133.381 291.459 197.437 
ATOM   5917  O4'  DT A 288     133.746 292.147 196.205 
ATOM   5918  C3'  DT A 288     133.878 292.391 198.541 
ATOM   5919  O3'  DT A 288     135.192 291.998 198.918 
ATOM   5920  C2'  DT A 288     133.954 293.768 197.880 
ATOM   5921  C1'  DT A 288     134.513 293.292 196.543 
ATOM   5922  N1   DT A 288     134.367 294.287 195.445 
ATOM   5923  C2   DT A 288     135.370 294.333 194.505 
ATOM   5924  O2   DT A 288     136.347 293.605 194.542 
ATOM   5925  N3   DT A 288     135.201 295.268 193.503 
ATOM   5926  C4   DT A 288     134.139 296.138 193.365 
ATOM   5927  O4   DT A 288     134.098 296.933 192.423 
ATOM   5928  C5   DT A 288     133.138 296.014 194.399 
ATOM   5929  C7   DT A 288     131.947 296.926 194.325 
ATOM   5930  C6   DT A 288     133.277 295.115 195.385 
ATOM   5931  P    DG A 289     135.601 292.041 200.465 
ATOM   5932  OP1  DG A 289     135.152 290.799 201.132 
ATOM   5933  OP2  DG A 289     135.129 293.308 201.067 
ATOM   5934  O5'  DG A 289     137.198 292.054 200.369 
ATOM   5935  C5'  DG A 289     137.835 291.404 199.254 
ATOM   5936  C4'  DG A 289     138.951 292.277 198.714 
ATOM   5937  O4'  DG A 289     138.481 293.217 197.706 
ATOM   5938  C3'  DG A 289     139.660 293.160 199.740 
ATOM   5939  O3'  DG A 289     141.042 293.228 199.411 
ATOM   5940  C2'  DG A 289     139.047 294.547 199.546 
ATOM   5941  C1'  DG A 289     138.989 294.504 198.022 
ATOM   5942  N9   DG A 289     138.078 295.520 197.428 
ATOM   5943  C8   DG A 289     136.888 296.015 197.916 
ATOM   5944  N7   DG A 289     136.324 296.911 197.143 
ATOM   5945  C5   DG A 289     137.204 297.019 196.066 
ATOM   5946  C6   DG A 289     137.133 297.833 194.907 
ATOM   5947  O6   DG A 289     136.265 298.640 194.585 
ATOM   5948  N1   DG A 289     138.239 297.629 194.069 
ATOM   5949  C2   DG A 289     139.276 296.753 194.319 
ATOM   5950  N2   DG A 289     140.238 296.703 193.394 
ATOM   5951  N3   DG A 289     139.341 295.988 195.408 
ATOM   5952  C4   DG A 289     138.276 296.175 196.231 
ATOM   5953  P    DG A 290     142.123 293.199 200.592 
ATOM   5954  OP1  DG A 290     142.392 291.797 200.983 
ATOM   5955  OP2  DG A 290     141.693 294.105 201.680 
ATOM   5956  O5'  DG A 290     143.408 293.810 199.860 
ATOM   5957  C5'  DG A 290     143.568 293.604 198.444 
ATOM   5958  C4'  DG A 290     144.013 294.892 197.780 
ATOM   5959  O4'  DG A 290     142.888 295.727 197.380 
ATOM   5960  C3'  DG A 290     144.874 295.820 198.637 
ATOM   5961  O3'  DG A 290     145.852 296.436 197.808 
ATOM   5962  C2'  DG A 290     143.908 296.897 199.131 
ATOM   5963  C1'  DG A 290     143.133 297.052 197.827 
ATOM   5964  N9   DG A 290     141.819 297.736 197.988 
ATOM   5965  C8   DG A 290     140.934 297.685 199.042 
ATOM   5966  N7   DG A 290     139.856 298.412 198.870 
ATOM   5967  C5   DG A 290     140.042 298.986 197.613 
ATOM   5968  C6   DG A 290     139.209 299.873 196.882 
ATOM   5969  O6   DG A 290     138.119 300.342 197.198 
ATOM   5970  N1   DG A 290     139.780 300.209 195.647 
ATOM   5971  C2   DG A 290     140.994 299.748 195.179 
ATOM   5972  N2   DG A 290     141.363 300.187 193.973 
ATOM   5973  N3   DG A 290     141.775 298.916 195.865 
ATOM   5974  C4   DG A 290     141.236 298.580 197.067 
ATOM   5975  P    DA A 291     147.334 296.638 198.378 
ATOM   5976  OP1  DA A 291     148.113 295.393 198.190 
ATOM   5977  OP2  DA A 291     147.268 297.160 199.760 
ATOM   5978  O5'  DA A 291     147.895 297.776 197.401 
ATOM   5979  C5'  DA A 291     147.396 297.846 196.052 
ATOM   5980  C4'  DA A 291     147.111 299.287 195.679 
ATOM   5981  O4'  DA A 291     145.762 299.698 196.041 
ATOM   5982  C3'  DA A 291     148.005 300.335 196.341 
ATOM   5983  O3'  DA A 291     148.262 301.377 195.408 
ATOM   5984  C2'  DA A 291     147.160 300.901 197.481 
ATOM   5985  C1'  DA A 291     145.840 300.943 196.718 
ATOM   5986  N9   DA A 291     144.643 301.068 197.596 
ATOM   5987  C8   DA A 291     144.447 300.542 198.842 
ATOM   5988  N7   DA A 291     143.291 300.830 199.356 
ATOM   5989  C5   DA A 291     142.673 301.601 198.382 
ATOM   5990  C6   DA A 291     141.415 302.220 198.321 
ATOM   5991  N6   DA A 291     140.510 302.155 199.308 
ATOM   5992  N1   DA A 291     141.119 302.913 197.205 
ATOM   5993  C2   DA A 291     142.022 302.974 196.228 
ATOM   5994  N3   DA A 291     143.222 302.440 196.172 
ATOM   5995  C4   DA A 291     143.494 301.753 197.301 
ATOM   5996  P    DT A 292     149.724 302.028 195.352 
ATOM   5997  OP1  DT A 292     150.605 301.195 194.504 
ATOM   5998  OP2  DT A 292     150.203 302.287 196.728 
ATOM   5999  O5'  DT A 292     149.424 303.416 194.618 
ATOM   6000  C5'  DT A 292     148.336 303.488 193.678 
ATOM   6001  C4'  DT A 292     147.543 304.762 193.899 
ATOM   6002  O4'  DT A 292     146.484 304.594 194.885 
ATOM   6003  C3'  DT A 292     148.340 305.960 194.415 
ATOM   6004  O3'  DT A 292     147.832 307.145 193.813 
ATOM   6005  C2'  DT A 292     148.040 306.009 195.912 
ATOM   6006  C1'  DT A 292     146.556 305.671 195.806 
ATOM   6007  N1   DT A 292     145.950 305.222 197.091 
ATOM   6008  C2   DT A 292     144.643 305.577 197.323 
ATOM   6009  O2   DT A 292     143.983 306.230 196.535 
ATOM   6010  N3   DT A 292     144.116 305.143 198.525 
ATOM   6011  C4   DT A 292     144.772 304.402 199.487 
ATOM   6012  O4   DT A 292     144.194 304.072 200.525 
ATOM   6013  C5   DT A 292     146.138 304.079 199.152 
ATOM   6014  C7   DT A 292     146.924 303.274 200.145 
ATOM   6015  C6   DT A 292     146.676 304.487 197.992 
ATOM   6016  P    DT A 293     148.858 308.287 193.360 
ATOM   6017  OP1  DT A 293     149.399 307.965 192.021 
ATOM   6018  OP2  DT A 293     149.859 308.506 194.428 
ATOM   6019  O5'  DT A 293     147.892 309.558 193.260 
ATOM   6020  C5'  DT A 293     146.508 309.357 192.915 
ATOM   6021  C4'  DT A 293     145.624 310.206 193.807 
ATOM   6022  O4'  DT A 293     145.261 309.524 195.040 
ATOM   6023  C3'  DT A 293     146.229 311.527 194.281 
ATOM   6024  O3'  DT A 293     145.207 312.515 194.320 
ATOM   6025  C2'  DT A 293     146.691 311.250 195.712 
ATOM   6026  C1'  DT A 293     145.488 310.409 196.126 
ATOM   6027  N1   DT A 293     145.721 309.592 197.350 
ATOM   6028  C2   DT A 293     144.650 309.406 198.190 
ATOM   6029  O2   DT A 293     143.546 309.875 197.973 
ATOM   6030  N3   DT A 293     144.904 308.644 199.315 
ATOM   6031  C4   DT A 293     146.110 308.068 199.658 
ATOM   6032  O4   DT A 293     146.216 307.406 200.692 
ATOM   6033  C5   DT A 293     147.173 308.319 198.713 
ATOM   6034  C7   DT A 293     148.519 307.728 199.011 
ATOM   6035  C6   DT A 293     146.954 309.057 197.612 
ATOM   6036  P    DC A 294     145.549 314.005 193.848 
ATOM   6037  OP1  DC A 294     145.434 314.097 192.375 
ATOM   6038  OP2  DC A 294     146.845 314.424 194.425 
ATOM   6039  O5'  DC A 294     144.363 314.834 194.533 
ATOM   6040  C5'  DC A 294     143.092 314.190 194.741 
ATOM   6041  C4'  DC A 294     142.566 314.520 196.124 
ATOM   6042  O4'  DC A 294     143.038 313.584 197.136 
ATOM   6043  C3'  DC A 294     142.959 315.890 196.677 
ATOM   6044  O3'  DC A 294     141.868 316.417 197.421 
ATOM   6045  C2'  DC A 294     144.111 315.602 197.641 
ATOM   6046  C1'  DC A 294     143.523 314.329 198.242 
ATOM   6047  N1   DC A 294     144.522 313.490 198.961 
ATOM   6048  C2   DC A 294     144.094 312.791 200.087 
ATOM   6049  O2   DC A 294     142.913 312.895 200.439 
ATOM   6050  N3   DC A 294     144.990 312.022 200.756 
ATOM   6051  C4   DC A 294     146.260 311.936 200.342 
ATOM   6052  N4   DC A 294     147.096 311.172 201.029 
ATOM   6053  C5   DC A 294     146.721 312.647 199.187 
ATOM   6054  C6   DC A 294     145.811 313.411 198.532 
ATOM   6055  P    DC A 295     141.539 317.979 197.315 
ATOM   6056  OP1  DC A 295     140.706 318.231 196.117 
ATOM   6057  OP2  DC A 295     142.793 318.758 197.408 
ATOM   6058  O5'  DC A 295     140.666 318.209 198.636 
ATOM   6059  C5'  DC A 295     139.872 317.121 199.146 
ATOM   6060  C4'  DC A 295     140.017 317.036 200.652 
ATOM   6061  O4'  DC A 295     141.144 316.205 201.055 
ATOM   6062  C3'  DC A 295     140.259 318.361 201.374 
ATOM   6063  O3'  DC A 295     139.571 318.339 202.619 
ATOM   6064  C2'  DC A 295     141.762 318.383 201.650 
ATOM   6065  C1'  DC A 295     141.893 316.911 202.032 
ATOM   6066  N1   DC A 295     143.293 316.406 201.996 
ATOM   6067  C2   DC A 295     143.662 315.446 202.936 
ATOM   6068  O2   DC A 295     142.819 315.058 203.754 
ATOM   6069  N3   DC A 295     144.934 314.973 202.920 
ATOM   6070  C4   DC A 295     145.817 315.419 202.018 
ATOM   6071  N4   DC A 295     147.046 314.926 202.043 
ATOM   6072  C5   DC A 295     145.458 316.405 201.042 
ATOM   6073  C6   DC A 295     144.182 316.866 201.075 
ATOM   6074  P    DT A 296     138.840 319.671 203.124 
ATOM   6075  OP1  DT A 296     137.499 319.765 202.506 
ATOM   6076  OP2  DT A 296     139.731 320.834 202.922 
ATOM   6077  O5'  DT A 296     138.691 319.374 204.690 
ATOM   6078  C5'  DT A 296     138.557 318.011 205.132 
ATOM   6079  C4'  DT A 296     139.430 317.772 206.349 
ATOM   6080  O4'  DT A 296     140.782 317.365 205.990 
ATOM   6081  C3'  DT A 296     139.639 318.977 207.265 
ATOM   6082  O3'  DT A 296     139.673 318.529 208.615 
ATOM   6083  C2'  DT A 296     141.023 319.510 206.894 
ATOM   6084  C1'  DT A 296     141.699 318.152 206.735 
ATOM   6085  N1   DT A 296     142.982 318.205 205.981 
ATOM   6086  C2   DT A 296     143.970 317.331 206.366 
ATOM   6087  O2   DT A 296     143.833 316.535 207.278 
ATOM   6088  N3   DT A 296     145.146 317.411 205.644 
ATOM   6089  C4   DT A 296     145.408 318.270 204.597 
ATOM   6090  O4   DT A 296     146.500 318.250 204.027 
ATOM   6091  C5   DT A 296     144.309 319.149 204.268 
ATOM   6092  C7   DT A 296     144.511 320.118 203.139 
ATOM   6093  C6   DT A 296     143.156 319.093 204.953 
ATOM   6094  P    DC A 297     138.963 319.413 209.744 
ATOM   6095  OP1  DC A 297     137.518 319.095 209.786 
ATOM   6096  OP2  DC A 297     139.309 320.838 209.548 
ATOM   6097  O5'  DC A 297     139.674 318.865 211.068 
ATOM   6098  C5'  DC A 297     140.130 317.499 211.101 
ATOM   6099  C4'  DC A 297     141.510 317.428 211.723 
ATOM   6100  O4'  DC A 297     142.571 317.601 210.740 
ATOM   6101  C3'  DC A 297     141.816 318.483 212.785 
ATOM   6102  O3'  DC A 297     142.615 317.894 213.803 
ATOM   6103  C2'  DC A 297     142.656 319.534 212.057 
ATOM   6104  C1'  DC A 297     143.494 318.555 211.242 
ATOM   6105  N1   DC A 297     144.188 319.182 210.082 
ATOM   6106  C2   DC A 297     145.444 318.692 209.733 
ATOM   6107  O2   DC A 297     145.926 317.765 210.394 
ATOM   6108  N3   DC A 297     146.092 319.251 208.679 
ATOM   6109  C4   DC A 297     145.534 320.253 207.989 
ATOM   6110  N4   DC A 297     146.207 320.765 206.969 
ATOM   6111  C5   DC A 297     144.244 320.773 208.332 
ATOM   6112  C6   DC A 297     143.612 320.201 209.388 
ATOM   6113  P    DT A 298     142.340 318.285 215.331 
ATOM   6114  OP1  DT A 298     141.236 317.456 215.865 
ATOM   6115  OP2  DT A 298     142.165 319.750 215.443 
ATOM   6116  O5'  DT A 298     143.718 317.855 216.021 
ATOM   6117  C5'  DT A 298     144.469 316.761 215.459 
ATOM   6118  C4'  DT A 298     145.942 317.115 215.410 
ATOM   6119  O4'  DT A 298     146.308 317.802 214.179 
ATOM   6120  C3'  DT A 298     146.440 318.047 216.514 
ATOM   6121  O3'  DT A 298     147.754 317.654 216.891 
ATOM   6122  C2'  DT A 298     146.515 319.424 215.854 
ATOM   6123  C1'  DT A 298     147.075 318.948 214.516 
ATOM   6124  N1   DT A 298     146.929 319.943 213.418 
ATOM   6125  C2   DT A 298     147.931 319.989 212.478 
ATOM   6126  O2   DT A 298     148.909 319.261 212.515 
ATOM   6127  N3   DT A 298     147.762 320.924 211.476 
ATOM   6128  C4   DT A 298     146.700 321.794 211.339 
ATOM   6129  O4   DT A 298     146.659 322.589 210.397 
ATOM   6130  C5   DT A 298     145.700 321.670 212.372 
ATOM   6131  C7   DT A 298     144.509 322.582 212.298 
ATOM   6132  C6   DT A 298     145.838 320.771 213.359 
ATOM   6133  P    DC A 299     148.162 317.697 218.439 
ATOM   6134  OP1  DC A 299     147.713 316.454 219.105 
ATOM   6135  OP2  DC A 299     147.691 318.964 219.040 
ATOM   6136  O5'  DC A 299     149.760 317.710 218.343 
ATOM   6137  C5'  DC A 299     150.397 317.060 217.227 
ATOM   6138  C4'  DC A 299     151.512 317.933 216.687 
ATOM   6139  O4'  DC A 299     151.043 318.873 215.679 
ATOM   6140  C3'  DC A 299     152.221 318.816 217.713 
ATOM   6141  O3'  DC A 299     153.604 318.884 217.385 
ATOM   6142  C2'  DC A 299     151.609 320.203 217.519 
ATOM   6143  C1'  DC A 299     151.551 320.160 215.995 
ATOM   6144  N1   DC A 299     150.640 321.176 215.401 
ATOM   6145  C2   DC A 299     151.001 321.736 214.178 
ATOM   6146  O2   DC A 299     152.053 321.370 213.641 
ATOM   6147  N3   DC A 299     150.182 322.666 213.620 
ATOM   6148  C4   DC A 299     149.052 323.036 214.233
[truncated: 415,700 more chars]
