# Supplementary material for: Characterization of lncRNA-protein interactions associated with Prostate cancer and Androgen receptors by molecular docking simulations
Source: Biochem Biophys Rep. 2025 Mar 9;42:101959. doi: 10.1016/j.bbrep.2025.101959 (PMC11929892; doi:10.1016/j.bbrep.2025.101959)
Supplement: Multimedia component 104 [file mmc104.zip › mmc104.pdb]

REMARK Number:    93
REMARK Ligand:     lig_628dcb8434e2f.pdb
REMARK Contact:     0     0     0
REMARK Score:  -138.14
REMARK RMSD:    874.39
MODEL       93
ATOM      1  N   ALA A  24      30.357  -5.473 -24.875 
ATOM      2  CA  ALA A  24      30.515  -4.000 -24.871 
ATOM      3  CB  ALA A  24      29.364  -3.347 -25.653 
ATOM      4  C   ALA A  24      30.496  -3.471 -23.474 
ATOM      5  O   ALA A  24      31.409  -3.720 -22.690 
ATOM      6  N   GLN A  25      29.435  -2.716 -23.129 
ATOM      7  CA  GLN A  25      29.334  -2.167 -21.810 
ATOM      8  CB  GLN A  25      28.209  -1.135 -21.640 
ATOM      9  CG  GLN A  25      28.449   0.131 -22.464 
ATOM     10  CD  GLN A  25      27.291   1.085 -22.227 
ATOM     11  OE1 GLN A  25      26.895   1.324 -21.089 
ATOM     12  NE2 GLN A  25      26.734   1.652 -23.331 
ATOM     13  C   GLN A  25      29.084  -3.296 -20.876 
ATOM     14  O   GLN A  25      28.668  -4.376 -21.290 
ATOM     15  N   ASP A  26      29.382  -3.075 -19.584 
ATOM     16  CA  ASP A  26      29.211  -4.105 -18.606 
ATOM     17  CB  ASP A  26      30.274  -4.043 -17.495 
ATOM     18  CG  ASP A  26      30.054  -5.171 -16.494 
ATOM     19  OD1 ASP A  26      28.986  -5.191 -15.826 
ATOM     20  OD2 ASP A  26      30.966  -6.032 -16.381 
ATOM     21  C   ASP A  26      27.866  -3.939 -17.988 
ATOM     22  O   ASP A  26      27.612  -2.985 -17.253 
ATOM     23  N   ASN A  27      26.945  -4.872 -18.288 
ATOM     24  CA  ASN A  27      25.662  -4.773 -17.669 
ATOM     25  CB  ASN A  27      24.503  -4.752 -18.683 
ATOM     26  CG  ASN A  27      24.583  -3.452 -19.471 
ATOM     27  OD1 ASN A  27      24.658  -2.366 -18.897 
ATOM     28  ND2 ASN A  27      24.568  -3.560 -20.827 
ATOM     29  C   ASN A  27      25.467  -5.984 -16.812 
ATOM     30  O   ASN A  27      24.473  -6.696 -16.949 
ATOM     31  N   SER A  28      26.402  -6.226 -15.873 
ATOM     32  CA  SER A  28      26.317  -7.361 -15.002 
ATOM     33  CB  SER A  28      27.559  -7.517 -14.112 
ATOM     34  OG  SER A  28      28.707  -7.731 -14.919 
ATOM     35  C   SER A  28      25.149  -7.145 -14.100 
ATOM     36  O   SER A  28      24.492  -8.089 -13.668 
ATOM     37  N   ARG A  29      24.868  -5.864 -13.806 
ATOM     38  CA  ARG A  29      23.821  -5.471 -12.913 
ATOM     39  CB  ARG A  29      23.787  -3.948 -12.704 
ATOM     40  CG  ARG A  29      25.152  -3.369 -12.324 
ATOM     41  CD  ARG A  29      25.113  -1.897 -11.913 
ATOM     42  NE  ARG A  29      26.512  -1.383 -11.942 
ATOM     43  CZ  ARG A  29      27.390  -1.720 -10.952 
ATOM     44  NH1 ARG A  29      27.024  -2.618  -9.991 
ATOM     45  NH2 ARG A  29      28.642  -1.178 -10.929 
ATOM     46  C   ARG A  29      22.506  -5.884 -13.504 
ATOM     47  O   ARG A  29      21.579  -6.255 -12.784 
ATOM     48  N   TYR A  30      22.378  -5.784 -14.840 
ATOM     49  CA  TYR A  30      21.164  -6.163 -15.505 
ATOM     50  CB  TYR A  30      21.186  -5.817 -17.003 
ATOM     51  CG  TYR A  30      19.900  -6.271 -17.606 
ATOM     52  CD1 TYR A  30      18.727  -5.600 -17.348 
ATOM     53  CD2 TYR A  30      19.876  -7.357 -18.449 
ATOM     54  CE1 TYR A  30      17.543  -6.018 -17.911 
ATOM     55  CE2 TYR A  30      18.698  -7.778 -19.016 
ATOM     56  CZ  TYR A  30      17.529  -7.109 -18.746 
ATOM     57  OH  TYR A  30      16.316  -7.539 -19.327 
ATOM     58  C   TYR A  30      20.959  -7.638 -15.363 
ATOM     59  O   TYR A  30      19.855  -8.092 -15.068 
ATOM     60  N   THR A  31      22.033  -8.431 -15.551 
ATOM     61  CA  THR A  31      21.926  -9.861 -15.473 
ATOM     62  CB  THR A  31      23.230 -10.559 -15.736 
ATOM     63  OG1 THR A  31      23.715 -10.225 -17.028 
ATOM     64  CG2 THR A  31      23.003 -12.080 -15.628 
ATOM     65  C   THR A  31      21.490 -10.229 -14.091 
ATOM     66  O   THR A  31      20.646 -11.105 -13.907 
ATOM     67  N   HIS A  32      22.064  -9.557 -13.079 
ATOM     68  CA  HIS A  32      21.744  -9.842 -11.711 
ATOM     69  ND1 HIS A  32      22.771 -10.826  -8.882 
ATOM     70  CG  HIS A  32      22.450  -9.554  -9.301 
ATOM     71  CB  HIS A  32      22.623  -9.069 -10.710 
ATOM     72  NE2 HIS A  32      22.010  -9.743  -7.096 
ATOM     73  CD2 HIS A  32      21.986  -8.905  -8.198 
ATOM     74  CE1 HIS A  32      22.488 -10.885  -7.556 
ATOM     75  C   HIS A  32      20.311  -9.481 -11.477 
ATOM     76  O   HIS A  32      19.604 -10.145 -10.722 
ATOM     77  N   PHE A  33      19.841  -8.406 -12.133 
ATOM     78  CA  PHE A  33      18.494  -7.942 -11.975 
ATOM     79  CB  PHE A  33      18.233  -6.698 -12.850 
ATOM     80  CG  PHE A  33      16.831  -6.221 -12.683 
ATOM     81  CD1 PHE A  33      15.822  -6.729 -13.471 
ATOM     82  CD2 PHE A  33      16.525  -5.261 -11.749 
ATOM     83  CE1 PHE A  33      14.528  -6.288 -13.327 
ATOM     84  CE2 PHE A  33      15.232  -4.815 -11.599 
ATOM     85  CZ  PHE A  33      14.232  -5.330 -12.388 
ATOM     86  C   PHE A  33      17.577  -9.044 -12.410 
ATOM     87  O   PHE A  33      16.584  -9.337 -11.745 
ATOM     88  N   LEU A  34      17.891  -9.694 -13.546 
ATOM     89  CA  LEU A  34      17.052 -10.740 -14.056 
ATOM     90  CB  LEU A  34      17.509 -11.262 -15.429 
ATOM     91  CG  LEU A  34      17.352 -10.227 -16.561 
ATOM     92  CD1 LEU A  34      17.815 -10.799 -17.911 
ATOM     93  CD2 LEU A  34      15.914  -9.684 -16.622 
ATOM     94  C   LEU A  34      17.034 -11.895 -13.105 
ATOM     95  O   LEU A  34      15.977 -12.463 -12.835 
ATOM     96  N   THR A  35      18.201 -12.276 -12.555 
ATOM     97  CA  THR A  35      18.222 -13.429 -11.706 
ATOM     98  CB  THR A  35      19.611 -13.827 -11.277 
ATOM     99  OG1 THR A  35      19.582 -15.110 -10.672 
ATOM    100  CG2 THR A  35      20.183 -12.793 -10.291 
ATOM    101  C   THR A  35      17.370 -13.183 -10.496 
ATOM    102  O   THR A  35      16.600 -14.054 -10.093 
ATOM    103  N   GLN A  36      17.510 -12.004  -9.861 
ATOM    104  CA  GLN A  36      16.760 -11.714  -8.673 
ATOM    105  CB  GLN A  36      17.330 -10.515  -7.900 
ATOM    106  CG  GLN A  36      18.719 -10.776  -7.318 
ATOM    107  CD  GLN A  36      19.161  -9.521  -6.583 
ATOM    108  OE1 GLN A  36      18.999  -8.403  -7.076 
ATOM    109  NE2 GLN A  36      19.727  -9.702  -5.360 
ATOM    110  C   GLN A  36      15.306 -11.414  -8.928 
ATOM    111  O   GLN A  36      14.428 -11.820  -8.172 
ATOM    112  N   HIS A  37      15.041 -10.560  -9.926 
ATOM    113  CA  HIS A  37      13.739 -10.030 -10.232 
ATOM    114  ND1 HIS A  37      13.488  -7.875  -7.943 
ATOM    115  CG  HIS A  37      14.262  -7.931  -9.081 
ATOM    116  CB  HIS A  37      13.787  -8.508 -10.384 
ATOM    117  NE2 HIS A  37      15.483  -7.062  -7.395 
ATOM    118  CD2 HIS A  37      15.476  -7.429  -8.730 
ATOM    119  CE1 HIS A  37      14.268  -7.348  -6.966 
ATOM    120  C   HIS A  37      12.906 -10.649 -11.327 
ATOM    121  O   HIS A  37      11.752 -10.256 -11.466 
ATOM    122  N   TYR A  38      13.434 -11.530 -12.202 
ATOM    123  CA  TYR A  38      12.632 -11.883 -13.350 
ATOM    124  CB  TYR A  38      13.334 -11.414 -14.642 
ATOM    125  CG  TYR A  38      12.655 -11.872 -15.887 
ATOM    126  CD1 TYR A  38      11.465 -11.319 -16.304 
ATOM    127  CD2 TYR A  38      13.246 -12.841 -16.668 
ATOM    128  CE1 TYR A  38      10.868 -11.746 -17.467 
ATOM    129  CE2 TYR A  38      12.653 -13.271 -17.830 
ATOM    130  CZ  TYR A  38      11.459 -12.724 -18.231 
ATOM    131  OH  TYR A  38      10.848 -13.164 -19.425 
ATOM    132  C   TYR A  38      12.379 -13.364 -13.432 
ATOM    133  O   TYR A  38      13.285 -14.174 -13.250 
ATOM    134  N   ASP A  39      11.102 -13.741 -13.690 
ATOM    135  CA  ASP A  39      10.698 -15.112 -13.886 
ATOM    136  CB  ASP A  39      10.028 -15.729 -12.643 
ATOM    137  CG  ASP A  39       9.940 -17.238 -12.841 
ATOM    138  OD1 ASP A  39      10.562 -17.742 -13.815 
ATOM    139  OD2 ASP A  39       9.249 -17.904 -12.025 
ATOM    140  C   ASP A  39       9.669 -15.081 -14.984 
ATOM    141  O   ASP A  39       8.529 -14.682 -14.754 
ATOM    142  N   ALA A  40      10.037 -15.519 -16.207 
ATOM    143  CA  ALA A  40       9.168 -15.355 -17.343 
ATOM    144  CB  ALA A  40       9.809 -15.843 -18.652 
ATOM    145  C   ALA A  40       7.861 -16.082 -17.196 
ATOM    146  O   ALA A  40       6.812 -15.469 -17.390 
ATOM    147  N   LYS A  41       7.868 -17.386 -16.837 
ATOM    148  CA  LYS A  41       6.612 -18.091 -16.756 
ATOM    149  CB  LYS A  41       6.394 -19.072 -17.922 
ATOM    150  CG  LYS A  41       6.320 -18.394 -19.293 
ATOM    151  CD  LYS A  41       6.383 -19.380 -20.462 
ATOM    152  CE  LYS A  41       6.315 -18.723 -21.842 
ATOM    153  NZ  LYS A  41       6.395 -19.761 -22.893 
ATOM    154  C   LYS A  41       6.607 -18.900 -15.492 
ATOM    155  O   LYS A  41       6.979 -20.072 -15.469 
ATOM    156  N   PRO A  42       6.164 -18.261 -14.447 
ATOM    157  CA  PRO A  42       6.146 -18.766 -13.096 
ATOM    158  CD  PRO A  42       5.459 -16.998 -14.579 
ATOM    159  CB  PRO A  42       5.693 -17.583 -12.242 
ATOM    160  CG  PRO A  42       4.817 -16.760 -13.203 
ATOM    161  C   PRO A  42       5.350 -19.982 -12.740 
ATOM    162  O   PRO A  42       5.866 -20.776 -11.954 
ATOM    163  N   GLN A  43       4.106 -20.125 -13.253 
ATOM    164  CA  GLN A  43       3.233 -21.210 -12.882 
ATOM    165  CB  GLN A  43       3.921 -22.559 -12.575 
ATOM    166  CG  GLN A  43       2.969 -23.746 -12.437 
ATOM    167  CD  GLN A  43       2.653 -24.258 -13.835 
ATOM    168  OE1 GLN A  43       2.011 -23.577 -14.631 
ATOM    169  NE2 GLN A  43       3.125 -25.496 -14.144 
ATOM    170  C   GLN A  43       2.428 -20.772 -11.677 
ATOM    171  O   GLN A  43       1.781 -19.726 -11.696 
ATOM    172  N   GLY A  44       2.476 -21.564 -10.580 
ATOM    173  CA  GLY A  44       1.617 -21.423  -9.423 
ATOM    174  C   GLY A  44       1.682 -20.099  -8.711 
ATOM    175  O   GLY A  44       0.636 -19.515  -8.436 
ATOM    176  N   ARG A  45       2.881 -19.573  -8.391 
ATOM    177  CA  ARG A  45       2.966 -18.320  -7.681 
ATOM    178  CB  ARG A  45       2.277 -17.177  -8.444 
ATOM    179  CG  ARG A  45       2.951 -16.883  -9.786 
ATOM    180  CD  ARG A  45       2.084 -16.065 -10.743 
ATOM    181  NE  ARG A  45       2.134 -14.640 -10.313 
ATOM    182  CZ  ARG A  45       1.083 -13.819 -10.595 
ATOM    183  NH1 ARG A  45      -0.026 -14.325 -11.205 
ATOM    184  NH2 ARG A  45       1.132 -12.493 -10.270 
ATOM    185  C   ARG A  45       2.353 -18.422  -6.307 
ATOM    186  O   ARG A  45       1.777 -17.453  -5.809 
ATOM    187  N   ASP A  46       2.452 -19.607  -5.663 
ATOM    188  CA  ASP A  46       1.984 -19.790  -4.311 
ATOM    189  CB  ASP A  46       1.250 -21.127  -4.079 
ATOM    190  CG  ASP A  46       2.197 -22.277  -4.390 
ATOM    191  OD1 ASP A  46       3.256 -22.021  -5.022 
ATOM    192  OD2 ASP A  46       1.866 -23.431  -4.005 
ATOM    193  C   ASP A  46       3.161 -19.699  -3.376 
ATOM    194  O   ASP A  46       4.259 -19.317  -3.777 
ATOM    195  N   ASP A  47       2.954 -20.056  -2.089 
ATOM    196  CA  ASP A  47       3.986 -19.963  -1.086 
ATOM    197  CB  ASP A  47       3.505 -20.399   0.311 
ATOM    198  CG  ASP A  47       2.512 -19.366   0.829 
ATOM    199  OD1 ASP A  47       2.392 -18.285   0.192 
ATOM    200  OD2 ASP A  47       1.859 -19.643   1.870 
ATOM    201  C   ASP A  47       5.122 -20.868  -1.453 
ATOM    202  O   ASP A  47       6.290 -20.503  -1.321 
ATOM    203  N   ARG A  48       4.797 -22.077  -1.942 
ATOM    204  CA  ARG A  48       5.781 -23.061  -2.293 
ATOM    205  CB  ARG A  48       5.140 -24.351  -2.823 
ATOM    206  CG  ARG A  48       6.146 -25.430  -3.211 
ATOM    207  CD  ARG A  48       5.521 -26.560  -4.029 
ATOM    208  NE  ARG A  48       5.134 -25.982  -5.348 
ATOM    209  CZ  ARG A  48       4.541 -26.764  -6.297 
ATOM    210  NH1 ARG A  48       4.304 -28.084  -6.046 
ATOM    211  NH2 ARG A  48       4.179 -26.221  -7.497 
ATOM    212  C   ARG A  48       6.632 -22.511  -3.395 
ATOM    213  O   ARG A  48       7.843 -22.722  -3.421 
ATOM    214  N   TYR A  49       6.004 -21.778  -4.332 
ATOM    215  CA  TYR A  49       6.690 -21.207  -5.452 
ATOM    216  CB  TYR A  49       5.716 -20.385  -6.317 
ATOM    217  CG  TYR A  49       6.455 -19.484  -7.246 
ATOM    218  CD1 TYR A  49       6.995 -19.944  -8.423 
ATOM    219  CD2 TYR A  49       6.580 -18.149  -6.930 
ATOM    220  CE1 TYR A  49       7.662 -19.084  -9.266 
ATOM    221  CE2 TYR A  49       7.244 -17.287  -7.767 
ATOM    222  CZ  TYR A  49       7.787 -17.755  -8.938 
ATOM    223  OH  TYR A  49       8.468 -16.868  -9.798 
ATOM    224  C   TYR A  49       7.763 -20.299  -4.937 
ATOM    225  O   TYR A  49       8.907 -20.361  -5.387 
ATOM    226  N   CYS A  50       7.427 -19.442  -3.956 
ATOM    227  CA  CYS A  50       8.387 -18.513  -3.432 
ATOM    228  CB  CYS A  50       7.789 -17.543  -2.401 
ATOM    229  SG  CYS A  50       6.919 -16.168  -3.203 
ATOM    230  C   CYS A  50       9.521 -19.233  -2.772 
ATOM    231  O   CYS A  50      10.680 -18.874  -2.966 
ATOM    232  N   GLU A  51       9.232 -20.282  -1.984 
ATOM    233  CA  GLU A  51      10.291 -20.937  -1.274 
ATOM    234  CB  GLU A  51       9.814 -22.052  -0.328 
ATOM    235  CG  GLU A  51       9.046 -21.500   0.875 
ATOM    236  CD  GLU A  51       8.647 -22.660   1.776 
ATOM    237  OE1 GLU A  51       8.797 -23.834   1.341 
ATOM    238  OE2 GLU A  51       8.191 -22.384   2.918 
ATOM    239  C   GLU A  51      11.271 -21.539  -2.238 
ATOM    240  O   GLU A  51      12.477 -21.471  -2.014 
ATOM    241  N   SER A  52      10.782 -22.163  -3.323 
ATOM    242  CA  SER A  52      11.648 -22.819  -4.266 
ATOM    243  CB  SER A  52      10.871 -23.670  -5.287 
ATOM    244  OG  SER A  52      11.770 -24.296  -6.189 
ATOM    245  C   SER A  52      12.484 -21.840  -5.041 
ATOM    246  O   SER A  52      13.695 -22.015  -5.173 
ATOM    247  N   ILE A  53      11.853 -20.774  -5.572 
ATOM    248  CA  ILE A  53      12.510 -19.830  -6.436 
ATOM    249  CB  ILE A  53      11.569 -18.839  -7.063 
ATOM    250  CG1 ILE A  53      12.268 -18.100  -8.213 
ATOM    251  CG2 ILE A  53      11.022 -17.910  -5.967 
ATOM    252  CD1 ILE A  53      11.307 -17.285  -9.080 
ATOM    253  C   ILE A  53      13.564 -19.071  -5.697 
ATOM    254  O   ILE A  53      14.625 -18.777  -6.243 
ATOM    255  N   MET A  54      13.288 -18.724  -4.431 
ATOM    256  CA  MET A  54      14.208 -17.931  -3.681 
ATOM    257  CB  MET A  54      13.657 -17.630  -2.278 
ATOM    258  CG  MET A  54      14.129 -16.292  -1.716 
ATOM    259  SD  MET A  54      13.400 -14.851  -2.557 
ATOM    260  CE  MET A  54      13.965 -13.641  -1.327 
ATOM    261  C   MET A  54      15.482 -18.715  -3.574 
ATOM    262  O   MET A  54      16.577 -18.162  -3.661 
ATOM    263  N   ARG A  55      15.360 -20.040  -3.377 
ATOM    264  CA  ARG A  55      16.487 -20.926  -3.259 
ATOM    265  CB  ARG A  55      16.035 -22.353  -2.921 
ATOM    266  CG  ARG A  55      15.198 -22.413  -1.641 
ATOM    267  CD  ARG A  55      14.502 -23.757  -1.423 
ATOM    268  NE  ARG A  55      15.339 -24.566  -0.498 
ATOM    269  CZ  ARG A  55      15.110 -25.907  -0.399 
ATOM    270  NH1 ARG A  55      14.168 -26.490  -1.198 
ATOM    271  NH2 ARG A  55      15.823 -26.659   0.486 
ATOM    272  C   ARG A  55      17.249 -20.983  -4.555 
ATOM    273  O   ARG A  55      18.476 -20.907  -4.565 
ATOM    274  N   ARG A  56      16.538 -21.101  -5.694 
ATOM    275  CA  ARG A  56      17.186 -21.258  -6.971 
ATOM    276  CB  ARG A  56      16.203 -21.454  -8.140 
ATOM    277  CG  ARG A  56      15.409 -22.759  -8.083 
ATOM    278  CD  ARG A  56      14.767 -23.128  -9.423 
ATOM    279  NE  ARG A  56      13.877 -22.004  -9.821 
ATOM    280  CZ  ARG A  56      12.561 -22.008  -9.459 
ATOM    281  NH1 ARG A  56      12.047 -23.057  -8.752 
ATOM    282  NH2 ARG A  56      11.757 -20.960  -9.804 
ATOM    283  C   ARG A  56      17.993 -20.038  -7.297 
ATOM    284  O   ARG A  56      19.094 -20.132  -7.842 
ATOM    285  N   ARG A  57      17.434 -18.858  -6.981 
ATOM    286  CA  ARG A  57      17.989 -17.566  -7.272 
ATOM    287  CB  ARG A  57      16.981 -16.432  -7.028 
ATOM    288  CG  ARG A  57      15.720 -16.618  -7.872 
ATOM    289  CD  ARG A  57      16.007 -16.749  -9.368 
ATOM    290  NE  ARG A  57      14.774 -17.286 -10.009 
ATOM    291  CZ  ARG A  57      14.462 -16.937 -11.292 
ATOM    292  NH1 ARG A  57      15.255 -16.058 -11.970 
ATOM    293  NH2 ARG A  57      13.356 -17.462 -11.896 
ATOM    294  C   ARG A  57      19.215 -17.308  -6.446 
ATOM    295  O   ARG A  57      20.047 -16.489  -6.833 
ATOM    296  N   GLY A  58      19.345 -17.952  -5.266 
ATOM    297  CA  GLY A  58      20.518 -17.749  -4.452 
ATOM    298  C   GLY A  58      20.249 -16.676  -3.435 
ATOM    299  O   GLY A  58      21.171 -16.056  -2.910 
ATOM    300  N   LEU A  59      18.957 -16.404  -3.197 
ATOM    301  CA  LEU A  59      18.390 -15.442  -2.291 
ATOM    302  CB  LEU A  59      16.997 -14.993  -2.748 
ATOM    303  CG  LEU A  59      17.057 -14.335  -4.141 
ATOM    304  CD1 LEU A  59      15.690 -13.786  -4.573 
ATOM    305  CD2 LEU A  59      18.175 -13.282  -4.214 
ATOM    306  C   LEU A  59      18.342 -15.875  -0.842 
ATOM    307  O   LEU A  59      17.877 -15.107  -0.005 
ATOM    308  N   THR A  60      18.628 -17.158  -0.543 
ATOM    309  CA  THR A  60      18.521 -17.780   0.758 
ATOM    310  CB  THR A  60      18.422 -19.273   0.655 
ATOM    311  OG1 THR A  60      19.592 -19.810   0.057 
ATOM    312  CG2 THR A  60      17.192 -19.608  -0.204 
ATOM    313  C   THR A  60      19.582 -17.448   1.776 
ATOM    314  O   THR A  60      19.306 -17.592   2.964 
ATOM    315  N   SER A  61      20.833 -17.093   1.412 
ATOM    316  CA  SER A  61      21.758 -16.859   2.493 
ATOM    317  CB  SER A  61      22.957 -17.826   2.485 
ATOM    318  OG  SER A  61      22.517 -19.158   2.702 
ATOM    319  C   SER A  61      22.320 -15.475   2.407 
ATOM    320  O   SER A  61      23.186 -15.209   1.575 
ATOM    321  N   PRO A  62      21.889 -14.572   3.254 
ATOM    322  CA  PRO A  62      20.832 -14.844   4.197 
ATOM    323  CD  PRO A  62      22.847 -13.617   3.787 
ATOM    324  CB  PRO A  62      20.985 -13.822   5.320 
ATOM    325  CG  PRO A  62      22.467 -13.428   5.263 
ATOM    326  C   PRO A  62      19.514 -14.718   3.499 
ATOM    327  O   PRO A  62      19.488 -14.279   2.350 
ATOM    328  N   CYS A  63      18.409 -15.091   4.176 
ATOM    329  CA  CYS A  63      17.107 -15.029   3.577 
ATOM    330  CB  CYS A  63      15.980 -15.525   4.508 
ATOM    331  SG  CYS A  63      16.264 -17.191   5.180 
ATOM    332  C   CYS A  63      16.811 -13.590   3.286 
ATOM    333  O   CYS A  63      16.979 -12.728   4.148 
ATOM    334  N   LYS A  64      16.363 -13.286   2.050 
ATOM    335  CA  LYS A  64      16.024 -11.933   1.733 
ATOM    336  CB  LYS A  64      15.958 -11.675   0.217 
ATOM    337  CG  LYS A  64      15.947 -10.196  -0.175 
ATOM    338  CD  LYS A  64      16.188  -9.974  -1.671 
ATOM    339  CE  LYS A  64      16.192  -8.501  -2.084 
ATOM    340  NZ  LYS A  64      16.367  -8.389  -3.549 
ATOM    341  C   LYS A  64      14.671 -11.685   2.334 
ATOM    342  O   LYS A  64      13.782 -12.531   2.250 
ATOM    343  N   ASP A  65      14.485 -10.514   2.975 
ATOM    344  CA  ASP A  65      13.252 -10.245   3.660 
ATOM    345  CB  ASP A  65      13.310  -8.967   4.522 
ATOM    346  CG  ASP A  65      13.625  -7.757   3.647 
ATOM    347  OD1 ASP A  65      14.224  -7.939   2.553 
ATOM    348  OD2 ASP A  65      13.278  -6.626   4.077 
ATOM    349  C   ASP A  65      12.107 -10.144   2.699 
ATOM    350  O   ASP A  65      11.037 -10.700   2.946 
ATOM    351  N   ILE A  66      12.280  -9.419   1.579 
ATOM    352  CA  ILE A  66      11.198  -9.300   0.645 
ATOM    353  CB  ILE A  66      10.432  -8.019   0.848 
ATOM    354  CG1 ILE A  66       9.083  -8.013   0.109 
ATOM    355  CG2 ILE A  66      11.366  -6.859   0.468 
ATOM    356  CD1 ILE A  66       9.205  -8.016  -1.410 
ATOM    357  C   ILE A  66      11.805  -9.311  -0.725 
ATOM    358  O   ILE A  66      12.863  -8.720  -0.940 
ATOM    359  N   ASN A  67      11.179 -10.019  -1.688 
ATOM    360  CA  ASN A  67      11.720 -10.015  -3.017 
ATOM    361  CB  ASN A  67      12.741 -11.139  -3.259 
ATOM    362  CG  ASN A  67      13.477 -10.847  -4.558 
ATOM    363  OD1 ASN A  67      14.272  -9.911  -4.638 
ATOM    364  ND2 ASN A  67      13.214 -11.676  -5.603 
ATOM    365  C   ASN A  67      10.584 -10.205  -3.973 
ATOM    366  O   ASN A  67       9.740 -11.082  -3.786 
ATOM    367  N   THR A  68      10.556  -9.392  -5.048 
ATOM    368  CA  THR A  68       9.471  -9.467  -5.982 
ATOM    369  CB  THR A  68       8.762  -8.158  -6.145 
ATOM    370  OG1 THR A  68       8.269  -7.721  -4.886 
ATOM    371  CG2 THR A  68       7.598  -8.348  -7.130 
ATOM    372  C   THR A  68       9.996  -9.879  -7.324 
ATOM    373  O   THR A  68      11.059  -9.439  -7.762 
ATOM    374  N   PHE A  69       9.236 -10.761  -8.006 
ATOM    375  CA  PHE A  69       9.601 -11.241  -9.309 
ATOM    376  CB  PHE A  69       9.527 -12.774  -9.435 
ATOM    377  CG  PHE A  69      10.543 -13.384  -8.526 
ATOM    378  CD1 PHE A  69      11.831 -13.609  -8.956 
ATOM    379  CD2 PHE A  69      10.207 -13.734  -7.237 
ATOM    380  CE1 PHE A  69      12.768 -14.171  -8.120 
ATOM    381  CE2 PHE A  69      11.140 -14.295  -6.395 
ATOM    382  CZ  PHE A  69      12.423 -14.515  -6.835 
ATOM    383  C   PHE A  69       8.608 -10.690 -10.287 
ATOM    384  O   PHE A  69       7.415 -10.605 -10.001 
ATOM    385  N   ILE A  70       9.099 -10.300 -11.480 
ATOM    386  CA  ILE A  70       8.279  -9.766 -12.530 
ATOM    387  CB  ILE A  70       8.894  -8.585 -13.228 
ATOM    388  CG1 ILE A  70       9.137  -7.438 -12.235 
ATOM    389  CG2 ILE A  70       7.982  -8.201 -14.407 
ATOM    390  CD1 ILE A  70      10.026  -6.325 -12.786 
ATOM    391  C   ILE A  70       8.146 -10.852 -13.550 
ATOM    392  O   ILE A  70       9.106 -11.572 -13.824 
ATOM    393  N   HIS A  71       6.934 -11.011 -14.122 
ATOM    394  CA  HIS A  71       6.704 -12.056 -15.078 
ATOM    395  ND1 HIS A  71       6.623 -14.322 -12.875 
ATOM    396  CG  HIS A  71       5.646 -13.442 -13.288 
ATOM    397  CB  HIS A  71       5.509 -12.942 -14.696 
ATOM    398  NE2 HIS A  71       5.416 -13.823 -11.074 
ATOM    399  CD2 HIS A  71       4.918 -13.148 -12.176 
ATOM    400  CE1 HIS A  71       6.439 -14.514 -11.544 
ATOM    401  C   HIS A  71       6.415 -11.410 -16.399 
ATOM    402  O   HIS A  71       6.310 -10.188 -16.486 
ATOM    403  N   GLY A  72       6.286 -12.218 -17.476 
ATOM    404  CA  GLY A  72       6.017 -11.656 -18.772 
ATOM    405  C   GLY A  72       7.295 -11.593 -19.560 
ATOM    406  O   GLY A  72       8.294 -12.209 -19.193 
ATOM    407  N   ASN A  73       7.269 -10.867 -20.702 
ATOM    408  CA  ASN A  73       8.405 -10.782 -21.584 
ATOM    409  CB  ASN A  73       8.034 -10.508 -23.057 
ATOM    410  CG  ASN A  73       7.346  -9.151 -23.163 
ATOM    411  OD1 ASN A  73       7.968  -8.146 -23.502 
ATOM    412  ND2 ASN A  73       6.017  -9.119 -22.872 
ATOM    413  C   ASN A  73       9.371  -9.723 -21.133 
ATOM    414  O   ASN A  73       8.994  -8.716 -20.538 
ATOM    415  N   LYS A  74      10.668  -9.952 -21.434 
ATOM    416  CA  LYS A  74      11.764  -9.101 -21.052 
ATOM    417  CB  LYS A  74      13.152  -9.709 -21.329 
ATOM    418  CG  LYS A  74      13.502 -10.903 -20.438 
ATOM    419  CD  LYS A  74      14.866 -11.514 -20.762 
ATOM    420  CE  LYS A  74      14.989 -11.999 -22.206 
ATOM    421  NZ  LYS A  74      16.380 -12.427 -22.480 
ATOM    422  C   LYS A  74      11.726  -7.769 -21.741 
ATOM    423  O   LYS A  74      12.108  -6.759 -21.152 
ATOM    424  N   ARG A  75      11.268  -7.726 -23.005 
ATOM    425  CA  ARG A  75      11.336  -6.518 -23.783 
ATOM    426  CB  ARG A  75      10.706  -6.680 -25.174 
ATOM    427  CG  ARG A  75      11.275  -7.856 -25.964 
ATOM    428  CD  ARG A  75      10.777  -7.928 -27.407 
ATOM    429  NE  ARG A  75       9.288  -7.909 -27.372 
ATOM    430  CZ  ARG A  75       8.587  -9.047 -27.093 
ATOM    431  NH1 ARG A  75       9.247 -10.192 -26.754 
ATOM    432  NH2 ARG A  75       7.223  -9.036 -27.147 
ATOM    433  C   ARG A  75      10.568  -5.434 -23.096 
ATOM    434  O   ARG A  75      11.000  -4.283 -23.058 
ATOM    435  N   SER A  76       9.396  -5.775 -22.533 
ATOM    436  CA  SER A  76       8.562  -4.791 -21.905 
ATOM    437  CB  SER A  76       7.236  -5.385 -21.396 
ATOM    438  OG  SER A  76       6.471  -5.878 -22.487 
ATOM    439  C   SER A  76       9.281  -4.196 -20.730 
ATOM    440  O   SER A  76       9.132  -3.009 -20.441 
ATOM    441  N   ILE A  77      10.063  -5.017 -20.003 
ATOM    442  CA  ILE A  77      10.777  -4.552 -18.848 
ATOM    443  CB  ILE A  77      11.426  -5.664 -18.076 
ATOM    444  CG1 ILE A  77      10.357  -6.647 -17.572 
ATOM    445  CG2 ILE A  77      12.260  -5.039 -16.946 
ATOM    446  CD1 ILE A  77      10.932  -7.947 -17.010 
ATOM    447  C   ILE A  77      11.850  -3.586 -19.254 
ATOM    448  O   ILE A  77      12.029  -2.547 -18.626 
ATOM    449  N   LYS A  78      12.600  -3.902 -20.324 
ATOM    450  CA  LYS A  78      13.670  -3.048 -20.763 
ATOM    451  CB  LYS A  78      14.457  -3.613 -21.957 
ATOM    452  CG  LYS A  78      15.314  -4.836 -21.619 
ATOM    453  CD  LYS A  78      15.896  -5.526 -22.854 
ATOM    454  CE  LYS A  78      16.828  -6.696 -22.531 
ATOM    455  NZ  LYS A  78      16.037  -7.912 -22.246 
ATOM    456  C   LYS A  78      13.105  -1.727 -21.186 
ATOM    457  O   LYS A  78      13.736  -0.686 -21.012 
ATOM    458  N   ALA A  79      11.881  -1.748 -21.741 
ATOM    459  CA  ALA A  79      11.200  -0.603 -22.284 
ATOM    460  CB  ALA A  79       9.821  -0.951 -22.871 
ATOM    461  C   ALA A  79      10.987   0.445 -21.231 
ATOM    462  O   ALA A  79      10.878   1.630 -21.545 
ATOM    463  N   ILE A  80      10.868   0.044 -19.956 
ATOM    464  CA  ILE A  80      10.626   1.016 -18.927 
ATOM    465  CB  ILE A  80      10.255   0.446 -17.581 
ATOM    466  CG1 ILE A  80      11.316  -0.473 -16.984 
ATOM    467  CG2 ILE A  80       8.892  -0.240 -17.747 
ATOM    468  CD1 ILE A  80      10.900  -1.026 -15.623 
ATOM    469  C   ILE A  80      11.745   2.022 -18.874 
ATOM    470  O   ILE A  80      11.546   3.160 -18.452 
ATOM    471  N   CYS A  81      12.966   1.624 -19.275 
ATOM    472  CA  CYS A  81      14.117   2.486 -19.280 
ATOM    473  CB  CYS A  81      15.428   1.734 -19.567 
ATOM    474  SG  CYS A  81      15.754   0.459 -18.312 
ATOM    475  C   CYS A  81      13.959   3.596 -20.289 
ATOM    476  O   CYS A  81      14.689   4.586 -20.237 
ATOM    477  N   GLU A  82      13.062   3.434 -21.284 
ATOM    478  CA  GLU A  82      12.862   4.454 -22.277 
ATOM    479  CB  GLU A  82      12.970   3.920 -23.715 
ATOM    480  CG  GLU A  82      11.961   2.809 -24.013 
ATOM    481  CD  GLU A  82      12.156   2.352 -25.452 
ATOM    482  OE1 GLU A  82      12.213   3.228 -26.356 
ATOM    483  OE2 GLU A  82      12.249   1.114 -25.666 
ATOM    484  C   GLU A  82      11.484   5.028 -22.107 
ATOM    485  O   GLU A  82      10.696   4.562 -21.287 
ATOM    486  N   ASN A  83      11.173   6.085 -22.884 
ATOM    487  CA  ASN A  83       9.911   6.767 -22.808 
ATOM    488  CB  ASN A  83       9.851   8.042 -23.664 
ATOM    489  CG  ASN A  83      10.676   9.103 -22.944 
ATOM    490  OD1 ASN A  83      10.664   9.185 -21.715 
ATOM    491  ND2 ASN A  83      11.416   9.938 -23.723 
ATOM    492  C   ASN A  83       8.817   5.839 -23.229 
ATOM    493  O   ASN A  83       7.665   6.001 -22.831 
ATOM    494  N   LYS A  84       9.156   4.826 -24.043 
ATOM    495  CA  LYS A  84       8.180   3.925 -24.580 
ATOM    496  CB  LYS A  84       8.857   2.817 -25.416 
ATOM    497  CG  LYS A  84       7.921   1.834 -26.122 
ATOM    498  CD  LYS A  84       7.153   0.911 -25.178 
ATOM    499  CE  LYS A  84       6.396  -0.197 -25.909 
ATOM    500  NZ  LYS A  84       7.357  -1.190 -26.441 
ATOM    501  C   LYS A  84       7.386   3.298 -23.466 
ATOM    502  O   LYS A  84       6.161   3.232 -23.563 
ATOM    503  N   ASN A  85       8.029   2.807 -22.383 
ATOM    504  CA  ASN A  85       7.206   2.217 -21.358 
ATOM    505  CB  ASN A  85       7.343   0.680 -21.318 
ATOM    506  CG  ASN A  85       6.232   0.074 -20.468 
ATOM    507  OD1 ASN A  85       5.067   0.455 -20.576 
ATOM    508  ND2 ASN A  85       6.604  -0.897 -19.592 
ATOM    509  C   ASN A  85       7.600   2.737 -20.000 
ATOM    510  O   ASN A  85       7.516   2.004 -19.015 
ATOM    511  N   GLY A  86       7.987   4.025 -19.869 
ATOM    512  CA  GLY A  86       8.358   4.440 -18.541 
ATOM    513  C   GLY A  86       8.406   5.935 -18.432 
ATOM    514  O   GLY A  86       8.529   6.651 -19.426 
ATOM    515  N   ASN A  87       8.313   6.432 -17.176 
ATOM    516  CA  ASN A  87       8.388   7.834 -16.866 
ATOM    517  CB  ASN A  87       7.070   8.434 -16.338 
ATOM    518  CG  ASN A  87       6.033   8.383 -17.450 
ATOM    519  OD1 ASN A  87       5.564   7.312 -17.828 
ATOM    520  ND2 ASN A  87       5.650   9.574 -17.983 
ATOM    521  C   ASN A  87       9.381   7.966 -15.753 
ATOM    522  O   ASN A  87       9.660   7.005 -15.039 
ATOM    523  N   PRO A  88       9.943   9.130 -15.590 
ATOM    524  CA  PRO A  88      10.890   9.367 -14.542 
ATOM    525  CD  PRO A  88       9.915  10.189 -16.582 
ATOM    526  CB  PRO A  88      11.522  10.727 -14.851 
ATOM    527  CG  PRO A  88      10.555  11.384 -15.857 
ATOM    528  C   PRO A  88      10.168   9.304 -13.236 
ATOM    529  O   PRO A  88       9.050   9.812 -13.144 
ATOM    530  N   HIS A  89      10.804   8.706 -12.212 
ATOM    531  CA  HIS A  89      10.210   8.527 -10.923 
ATOM    532  ND1 HIS A  89       7.895   6.729  -9.424 
ATOM    533  CG  HIS A  89       9.268   6.743  -9.344 
ATOM    534  CB  HIS A  89      10.169   7.046 -10.506 
ATOM    535  NE2 HIS A  89       8.415   6.182  -7.333 
ATOM    536  CD2 HIS A  89       9.569   6.408  -8.061 
ATOM    537  CE1 HIS A  89       7.434   6.387  -8.195 
ATOM    538  C   HIS A  89      11.094   9.291 -10.006 
ATOM    539  O   HIS A  89      12.249   9.524 -10.348 
ATOM    540  N   ARG A  90      10.614   9.570  -8.777 
ATOM    541  CA  ARG A  90      11.134  10.633  -7.973 
ATOM    542  CB  ARG A  90      10.638  10.532  -6.524 
ATOM    543  CG  ARG A  90       9.118  10.621  -6.401 
ATOM    544  CD  ARG A  90       8.581  12.052  -6.436 
ATOM    545  NE  ARG A  90       7.099  11.972  -6.308 
ATOM    546  CZ  ARG A  90       6.398  13.027  -5.801 
ATOM    547  NH1 ARG A  90       7.050  14.164  -5.418 
ATOM    548  NH2 ARG A  90       5.043  12.938  -5.660 
ATOM    549  C   ARG A  90      12.627  10.723  -7.915 
ATOM    550  O   ARG A  90      13.186  11.625  -8.535 
ATOM    551  N   GLU A  91      13.353   9.801  -7.262 
ATOM    552  CA  GLU A  91      14.755  10.115  -7.224 
ATOM    553  CB  GLU A  91      15.367  10.061  -5.812 
ATOM    554  CG  GLU A  91      14.958  11.232  -4.914 
ATOM    555  CD  GLU A  91      13.537  11.000  -4.427 
ATOM    556  OE1 GLU A  91      13.280   9.918  -3.836 
ATOM    557  OE2 GLU A  91      12.688  11.907  -4.644 
ATOM    558  C   GLU A  91      15.504   9.143  -8.074 
ATOM    559  O   GLU A  91      15.859   8.056  -7.623 
ATOM    560  N   ASN A  92      15.780   9.542  -9.330 
ATOM    561  CA  ASN A  92      16.570   8.776 -10.253 
ATOM    562  CB  ASN A  92      18.015   8.583  -9.762 
ATOM    563  CG  ASN A  92      18.669   9.953  -9.678 
ATOM    564  OD1 ASN A  92      18.547  10.766 -10.593 
ATOM    565  ND2 ASN A  92      19.371  10.227  -8.547 
ATOM    566  C   ASN A  92      15.991   7.412 -10.460 
ATOM    567  O   ASN A  92      16.733   6.456 -10.678 
ATOM    568  N   LEU A  93      14.653   7.283 -10.421 
ATOM    569  CA  LEU A  93      14.046   5.998 -10.644 
ATOM    570  CB  LEU A  93      13.196   5.499  -9.462 
ATOM    571  CG  LEU A  93      14.013   5.127  -8.208 
ATOM    572  CD1 LEU A  93      13.097   4.644  -7.072 
ATOM    573  CD2 LEU A  93      15.107   4.099  -8.543 
ATOM    574  C   LEU A  93      13.141   6.137 -11.825 
ATOM    575  O   LEU A  93      12.979   7.226 -12.373 
ATOM    576  N   ARG A  94      12.563   5.007 -12.286 
ATOM    577  CA  ARG A  94      11.651   5.047 -13.395 
ATOM    578  CB  ARG A  94      12.264   4.533 -14.706 
ATOM    579  CG  ARG A  94      13.421   5.410 -15.185 
ATOM    580  CD  ARG A  94      13.981   5.008 -16.550 
ATOM    581  NE  ARG A  94      12.929   5.315 -17.557 
ATOM    582  CZ  ARG A  94      12.803   6.585 -18.040 
ATOM    583  NH1 ARG A  94      13.625   7.577 -17.590 
ATOM    584  NH2 ARG A  94      11.843   6.868 -18.966 
ATOM    585  C   ARG A  94      10.481   4.169 -13.054 
ATOM    586  O   ARG A  94      10.637   3.137 -12.403 
ATOM    587  N   ILE A  95       9.268   4.577 -13.488 
ATOM    588  CA  ILE A  95       8.059   3.839 -13.228 
ATOM    589  CB  ILE A  95       7.025   4.653 -12.501 
ATOM    590  CG1 ILE A  95       5.820   3.791 -12.084 
ATOM    591  CG2 ILE A  95       6.656   5.846 -13.397 
ATOM    592  CD1 ILE A  95       6.118   2.807 -10.956 
ATOM    593  C   ILE A  95       7.471   3.433 -14.552 
ATOM    594  O   ILE A  95       7.417   4.230 -15.487 
ATOM    595  N   SER A  96       7.017   2.167 -14.668 
ATOM    596  CA  SER A  96       6.520   1.669 -15.924 
ATOM    597  CB  SER A  96       6.521   0.132 -16.021 
ATOM    598  OG  SER A  96       5.638  -0.423 -15.057 
ATOM    599  C   SER A  96       5.122   2.137 -16.200 
ATOM    600  O   SER A  96       4.324   2.355 -15.289 
ATOM    601  N   LYS A  97       4.824   2.366 -17.497 
ATOM    602  CA  LYS A  97       3.513   2.735 -17.955 
ATOM    603  CB  LYS A  97       3.499   3.283 -19.390 
ATOM    604  CG  LYS A  97       4.096   4.687 -19.504 
ATOM    605  CD  LYS A  97       4.273   5.153 -20.949 
ATOM    606  CE  LYS A  97       4.718   6.611 -21.063 
ATOM    607  NZ  LYS A  97       6.152   6.728 -20.709 
ATOM    608  C   LYS A  97       2.610   1.543 -17.924 
ATOM    609  O   LYS A  97       1.429   1.655 -17.600 
ATOM    610  N   SER A  98       3.157   0.372 -18.304 
ATOM    611  CA  SER A  98       2.430  -0.864 -18.402 
ATOM    612  CB  SER A  98       3.113  -1.826 -19.387 
ATOM    613  OG  SER A  98       2.438  -3.069 -19.433 
ATOM    614  C   SER A  98       2.391  -1.529 -17.062 
ATOM    615  O   SER A  98       3.191  -1.233 -16.178 
ATOM    616  N   SER A  99       1.438  -2.468 -16.892 
ATOM    617  CA  SER A  99       1.316  -3.181 -15.654 
ATOM    618  CB  SER A  99      -0.138  -3.329 -15.182 
ATOM    619  OG  SER A  99      -0.171  -4.036 -13.953 
ATOM    620  C   SER A  99       1.866  -4.551 -15.901 
ATOM    621  O   SER A  99       1.756  -5.075 -17.006 
ATOM    622  N   PHE A 100       2.499  -5.160 -14.875 
ATOM    623  CA  PHE A 100       3.096  -6.452 -15.063 
ATOM    624  CB  PHE A 100       4.625  -6.462 -14.858 
ATOM    625  CG  PHE A 100       5.327  -5.637 -15.887 
ATOM    626  CD1 PHE A 100       5.439  -4.271 -15.743 
ATOM    627  CD2 PHE A 100       5.897  -6.234 -16.988 
ATOM    628  CE1 PHE A 100       6.097  -3.516 -16.687 
ATOM    629  CE2 PHE A 100       6.556  -5.484 -17.934 
ATOM    630  CZ  PHE A 100       6.657  -4.121 -17.787 
ATOM    631  C   PHE A 100       2.572  -7.384 -14.016 
ATOM    632  O   PHE A 100       2.195  -6.966 -12.922 
ATOM    633  N   GLN A 101       2.513  -8.691 -14.344 
ATOM    634  CA  GLN A 101       2.171  -9.658 -13.345 
ATOM    635  CB  GLN A 101       1.839 -11.052 -13.904 
ATOM    636  CG  GLN A 101       0.489 -11.131 -14.617 
ATOM    637  CD  GLN A 101      -0.593 -11.194 -13.547 
ATOM    638  OE1 GLN A 101      -0.366 -11.697 -12.449 
ATOM    639  NE2 GLN A 101      -1.804 -10.667 -13.873 
ATOM    640  C   GLN A 101       3.394  -9.793 -12.496 
ATOM    641  O   GLN A 101       4.508  -9.873 -13.015 
ATOM    642  N   VAL A 102       3.218  -9.802 -11.161 
ATOM    643  CA  VAL A 102       4.354  -9.886 -10.293 
ATOM    644  CB  VAL A 102       4.759  -8.562  -9.714 
ATOM    645  CG1 VAL A 102       5.195  -7.637 -10.861 
ATOM    646  CG2 VAL A 102       3.584  -8.007  -8.887 
ATOM    647  C   VAL A 102       4.011 -10.774  -9.139 
ATOM    648  O   VAL A 102       2.841 -11.025  -8.854 
ATOM    649  N   THR A 103       5.050 -11.314  -8.467 
ATOM    650  CA  THR A 103       4.829 -12.120  -7.304 
ATOM    651  CB  THR A 103       5.112 -13.577  -7.530 
ATOM    652  OG1 THR A 103       4.295 -14.080  -8.577 
ATOM    653  CG2 THR A 103       4.826 -14.343  -6.226 
ATOM    654  C   THR A 103       5.781 -11.637  -6.255 
ATOM    655  O   THR A 103       6.988 -11.574  -6.489 
ATOM    656  N   THR A 104       5.262 -11.297  -5.057 
ATOM    657  CA  THR A 104       6.109 -10.812  -4.005 
ATOM    658  CB  THR A 104       5.546  -9.614  -3.295 
ATOM    659  OG1 THR A 104       5.356  -8.546  -4.210 
ATOM    660  CG2 THR A 104       6.514  -9.193  -2.176 
ATOM    661  C   THR A 104       6.242 -11.896  -2.986 
ATOM    662  O   THR A 104       5.251 -12.502  -2.581 
ATOM    663  N   CYS A 105       7.490 -12.172  -2.555 
ATOM    664  CA  CYS A 105       7.738 -13.200  -1.586 
ATOM    665  CB  CYS A 105       8.849 -14.165  -2.029 
ATOM    666  SG  CYS A 105       8.448 -14.908  -3.639 
ATOM    667  C   CYS A 105       8.189 -12.511  -0.339 
ATOM    668  O   CYS A 105       9.178 -11.779  -0.349 
ATOM    669  N   LYS A 106       7.459 -12.730   0.774 
ATOM    670  CA  LYS A 106       7.781 -12.086   2.014 
ATOM    671  CB  LYS A 106       6.585 -11.338   2.628 
ATOM    672  CG  LYS A 106       6.127 -10.139   1.793 
ATOM    673  CD  LYS A 106       4.735  -9.634   2.178 
ATOM    674  CE  LYS A 106       4.309  -8.374   1.425 
ATOM    675  NZ  LYS A 106       5.014  -7.194   1.974 
ATOM    676  C   LYS A 106       8.204 -13.134   2.988 
ATOM    677  O   LYS A 106       7.514 -14.131   3.203 
ATOM    678  N   LEU A 107       9.370 -12.908   3.618 
ATOM    679  CA  LEU A 107       9.910 -13.866   4.533 
ATOM    680  CB  LEU A 107      11.381 -13.570   4.883 
ATOM    681  CG  LEU A 107      12.026 -14.570   5.857 
ATOM    682  CD1 LEU A 107      12.138 -15.973   5.238 
ATOM    683  CD2 LEU A 107      13.375 -14.044   6.370 
ATOM    684  C   LEU A 107       9.105 -13.824   5.787 
ATOM    685  O   LEU A 107       8.661 -12.764   6.225 
ATOM    686  N   HIS A 108       8.855 -15.005   6.380 
ATOM    687  CA  HIS A 108       8.191 -15.020   7.648 
ATOM    688  ND1 HIS A 108       6.503 -17.160   5.722 
ATOM    689  CG  HIS A 108       6.507 -16.861   7.063 
ATOM    690  CB  HIS A 108       6.725 -15.489   7.618 
ATOM    691  NE2 HIS A 108       6.076 -19.059   6.793 
ATOM    692  CD2 HIS A 108       6.247 -18.033   7.703 
ATOM    693  CE1 HIS A 108       6.239 -18.488   5.615 
ATOM    694  C   HIS A 108       8.993 -15.906   8.534 
ATOM    695  O   HIS A 108       9.644 -16.843   8.076 
ATOM    696  N   GLY A 109       8.958 -15.620   9.846 
ATOM    697  CA  GLY A 109       9.793 -16.334  10.759 
ATOM    698  C   GLY A 109      10.861 -15.362  11.144 
ATOM    699  O   GLY A 109      11.206 -14.465  10.376 
ATOM    700  N   GLY A 110      11.378 -15.513  12.376 
ATOM    701  CA  GLY A 110      12.344 -14.642  12.983 
ATOM    702  C   GLY A 110      13.717 -14.700  12.379 
ATOM    703  O   GLY A 110      14.419 -13.689  12.376 
ATOM    704  N   SER A 111      14.166 -15.876  11.892 
ATOM    705  CA  SER A 111      15.555 -15.993  11.521 
ATOM    706  CB  SER A 111      16.129 -17.404  11.740 
ATOM    707  OG  SER A 111      17.494 -17.439  11.353 
ATOM    708  C   SER A 111      15.827 -15.629  10.092 
ATOM    709  O   SER A 111      15.060 -15.888   9.167 
ATOM    710  N   PRO A 112      16.953 -14.967   9.967 
ATOM    711  CA  PRO A 112      17.492 -14.571   8.686 
ATOM    712  CD  PRO A 112      17.334 -14.031  11.015 
ATOM    713  CB  PRO A 112      18.504 -13.462   8.973 
ATOM    714  CG  PRO A 112      18.025 -12.860  10.301 
ATOM    715  C   PRO A 112      18.112 -15.709   7.930 
ATOM    716  O   PRO A 112      18.498 -15.507   6.778 
ATOM    717  N   TRP A 113      18.254 -16.900   8.543 
ATOM    718  CA  TRP A 113      18.952 -17.947   7.848 
ATOM    719  CB  TRP A 113      20.140 -18.493   8.653 
ATOM    720  CG  TRP A 113      21.239 -17.473   8.801 
ATOM    721  CD2 TRP A 113      22.171 -17.157   7.757 
ATOM    722  CD1 TRP A 113      21.549 -16.668   9.857 
ATOM    723  NE1 TRP A 113      22.625 -15.874   9.541 
ATOM    724  CE2 TRP A 113      23.017 -16.164   8.250 
ATOM    725  CE3 TRP A 113      22.310 -17.654   6.495 
ATOM    726  CZ2 TRP A 113      24.022 -15.652   7.480 
ATOM    727  CZ3 TRP A 113      23.322 -17.137   5.721 
ATOM    728  CH2 TRP A 113      24.162 -16.156   6.206 
ATOM    729  C   TRP A 113      18.019 -19.078   7.526 
ATOM    730  O   TRP A 113      16.980 -19.259   8.157 
ATOM    731  N   PRO A 114      18.387 -19.844   6.525 
ATOM    732  CA  PRO A 114      17.605 -20.941   6.018 
ATOM    733  CD  PRO A 114      19.726 -19.807   5.959 
ATOM    734  CB  PRO A 114      18.412 -21.510   4.849 
ATOM    735  CG  PRO A 114      19.865 -21.131   5.190 
ATOM    736  C   PRO A 114      17.349 -21.963   7.077 
ATOM    737  O   PRO A 114      18.132 -22.055   8.021 
ATOM    738  N   PRO A 115      16.287 -22.717   6.949 
ATOM    739  CA  PRO A 115      15.417 -22.592   5.810 
ATOM    740  CD  PRO A 115      16.308 -24.080   7.460 
ATOM    741  CB  PRO A 115      14.554 -23.850   5.796 
ATOM    742  CG  PRO A 115      15.436 -24.898   6.494 
ATOM    743  C   PRO A 115      14.624 -21.326   5.826 
ATOM    744  O   PRO A 115      14.324 -20.822   6.907 
ATOM    745  N   CYS A 116      14.262 -20.805   4.637 
ATOM    746  CA  CYS A 116      13.552 -19.559   4.576 
ATOM    747  CB  CYS A 116      14.136 -18.609   3.509 
ATOM    748  SG  CYS A 116      15.947 -18.432   3.606 
ATOM    749  C   CYS A 116      12.141 -19.851   4.153 
ATOM    750  O   CYS A 116      11.913 -20.416   3.083 
ATOM    751  N   GLN A 117      11.145 -19.461   4.980 
ATOM    752  CA  GLN A 117       9.776 -19.689   4.605 
ATOM    753  CB  GLN A 117       8.829 -20.057   5.761 
ATOM    754  CG  GLN A 117       9.262 -21.272   6.578 
ATOM    755  CD  GLN A 117       9.944 -20.724   7.818 
ATOM    756  OE1 GLN A 117      10.525 -19.641   7.791 
ATOM    757  NE2 GLN A 117       9.847 -21.480   8.943 
ATOM    758  C   GLN A 117       9.264 -18.399   4.045 
ATOM    759  O   GLN A 117       9.593 -17.322   4.542 
ATOM    760  N   TYR A 118       8.444 -18.476   2.979 
ATOM    761  CA  TYR A 118       7.961 -17.279   2.352 
ATOM    762  CB  TYR A 118       8.554 -17.047   0.952 
ATOM    763  CG  TYR A 118      10.003 -16.728   1.079 
ATOM    764  CD1 TYR A 118      10.406 -15.445   1.371 
ATOM    765  CD2 TYR A 118      10.958 -17.702   0.895 
ATOM    766  CE1 TYR A 118      11.740 -15.138   1.486 
ATOM    767  CE2 TYR A 118      12.294 -17.401   1.008 
ATOM    768  CZ  TYR A 118      12.686 -16.117   1.304 
ATOM    769  OH  TYR A 118      14.057 -15.806   1.420 
ATOM    770  C   TYR A 118       6.480 -17.356   2.150 
ATOM    771  O   TYR A 118       5.907 -18.436   2.018 
ATOM    772  N   ARG A 119       5.827 -16.174   2.139 
ATOM    773  CA  ARG A 119       4.427 -16.059   1.843 
ATOM    774  CB  ARG A 119       3.652 -15.202   2.858 
ATOM    775  CG  ARG A 119       3.673 -15.788   4.269 
ATOM    776  CD  ARG A 119       2.594 -16.840   4.518 
ATOM    777  NE  ARG A 119       2.885 -17.449   5.844 
ATOM    778  CZ  ARG A 119       1.863 -17.879   6.638 
ATOM    779  NH1 ARG A 119       0.571 -17.731   6.223 
ATOM    780  NH2 ARG A 119       2.135 -18.448   7.848 
ATOM    781  C   ARG A 119       4.365 -15.344   0.526 
ATOM    782  O   ARG A 119       5.061 -14.349   0.325 
ATOM    783  N   ALA A 120       3.524 -15.828  -0.411 
ATOM    784  CA  ALA A 120       3.516 -15.241  -1.722 
ATOM    785  CB  ALA A 120       3.540 -16.279  -2.857 
ATOM    786  C   ALA A 120       2.290 -14.411  -1.918 
ATOM    787  O   ALA A 120       1.191 -14.774  -1.498 
ATOM    788  N   THR A 121       2.473 -13.235  -2.553 
ATOM    789  CA  THR A 121       1.362 -12.387  -2.858 
ATOM    790  CB  THR A 121       1.414 -11.077  -2.132 
ATOM    791  OG1 THR A 121       1.493 -11.279  -0.729 
ATOM    792  CG2 THR A 121       0.136 -10.304  -2.467 
ATOM    793  C   THR A 121       1.454 -12.058  -4.319 
ATOM    794  O   THR A 121       2.368 -11.355  -4.746 
ATOM    795  N   ALA A 122       0.503 -12.561  -5.131 
ATOM    796  CA  ALA A 122       0.506 -12.258  -6.535 
ATOM    797  CB  ALA A 122      -0.363 -13.214  -7.372 
ATOM    798  C   ALA A 122      -0.051 -10.879  -6.695 
ATOM    799  O   ALA A 122      -0.797 -10.403  -5.841 
ATOM    800  N   GLY A 123       0.311 -10.190  -7.800 
ATOM    801  CA  GLY A 123      -0.202  -8.866  -8.009 
ATOM    802  C   GLY A 123      -0.066  -8.514  -9.455 
ATOM    803  O   GLY A 123       0.601  -9.210 -10.221 
ATOM    804  N   PHE A 124      -0.738  -7.418  -9.864 
ATOM    805  CA  PHE A 124      -0.677  -6.940 -11.215 
ATOM    806  CB  PHE A 124      -1.952  -7.333 -11.988 
ATOM    807  CG  PHE A 124      -1.880  -6.953 -13.427 
ATOM    808  CD1 PHE A 124      -1.110  -7.677 -14.309 
ATOM    809  CD2 PHE A 124      -2.620  -5.893 -13.902 
ATOM    810  CE1 PHE A 124      -1.058  -7.330 -15.640 
ATOM    811  CE2 PHE A 124      -2.573  -5.544 -15.231 
ATOM    812  CZ  PHE A 124      -1.789  -6.263 -16.103 
ATOM    813  C   PHE A 124      -0.614  -5.444 -11.112 
ATOM    814  O   PHE A 124      -1.586  -4.807 -10.707 
ATOM    815  N   ARG A 125       0.538  -4.838 -11.470 
ATOM    816  CA  ARG A 125       0.653  -3.408 -11.368 
ATOM    817  CB  ARG A 125       0.731  -2.905  -9.919 
ATOM    818  CG  ARG A 125       1.922  -3.477  -9.148 
ATOM    819  CD  ARG A 125       2.201  -2.737  -7.841 
ATOM    820  NE  ARG A 125       2.654  -1.368  -8.212 
ATOM    821  CZ  ARG A 125       2.539  -0.343  -7.320 
ATOM    822  NH1 ARG A 125       2.021  -0.575  -6.078 
ATOM    823  NH2 ARG A 125       2.940   0.912  -7.672 
ATOM    824  C   ARG A 125       1.930  -2.974 -12.029 
ATOM    825  O   ARG A 125       2.704  -3.796 -12.517 
ATOM    826  N   ASN A 126       2.164  -1.643 -12.058 
ATOM    827  CA  ASN A 126       3.348  -1.060 -12.631 
ATOM    828  CB  ASN A 126       3.319   0.475 -12.733 
ATOM    829  CG  ASN A 126       2.288   0.920 -13.750 
ATOM    830  OD1 ASN A 126       1.798   0.128 -14.551 
ATOM    831  ND2 ASN A 126       1.954   2.238 -13.724 
ATOM    832  C   ASN A 126       4.475  -1.326 -11.687 
ATOM    833  O   ASN A 126       4.252  -1.649 -10.522 
ATOM    834  N   VAL A 127       5.728  -1.187 -12.170 
ATOM    835  CA  VAL A 127       6.853  -1.442 -11.318 
ATOM    836  CB  VAL A 127       7.620  -2.670 -11.710 
ATOM    837  CG1 VAL A 127       6.692  -3.888 -11.560 
ATOM    838  CG2 VAL A 127       8.164  -2.479 -13.137 
ATOM    839  C   VAL A 127       7.801  -0.286 -11.389 
ATOM    840  O   VAL A 127       7.791   0.482 -12.349 
ATOM    841  N   VAL A 128       8.640  -0.129 -10.338 
ATOM    842  CA  VAL A 128       9.608   0.932 -10.290 
ATOM    843  CB  VAL A 128       9.558   1.739  -9.024 
ATOM    844  CG1 VAL A 128      10.684   2.788  -9.058 
ATOM    845  CG2 VAL A 128       8.156   2.343  -8.876 
ATOM    846  C   VAL A 128      10.968   0.306 -10.332 
ATOM    847  O   VAL A 128      11.242  -0.659  -9.620 
ATOM    848  N   VAL A 129      11.864   0.853 -11.180 
ATOM    849  CA  VAL A 129      13.192   0.316 -11.293 
ATOM    850  CB  VAL A 129      13.377  -0.597 -12.470 
ATOM    851  CG1 VAL A 129      12.475  -1.829 -12.285 
ATOM    852  CG2 VAL A 129      13.103   0.196 -13.761 
ATOM    853  C   VAL A 129      14.143   1.454 -11.487 
ATOM    854  O   VAL A 129      13.740   2.610 -11.599 
ATOM    855  N   ALA A 130      15.453   1.141 -11.469 
ATOM    856  CA  ALA A 130      16.471   2.102 -11.776 
ATOM    857  CB  ALA A 130      17.570   2.201 -10.704 
ATOM    858  C   ALA A 130      17.107   1.586 -13.029 
ATOM    859  O   ALA A 130      17.251   0.376 -13.195 
ATOM    860  N   CYS A 131      17.489   2.483 -13.964 
ATOM    861  CA  CYS A 131      18.044   1.992 -15.195 
ATOM    862  CB  CYS A 131      17.222   2.356 -16.450 
ATOM    863  SG  CYS A 131      15.649   1.450 -16.538 
ATOM    864  C   CYS A 131      19.424   2.528 -15.408 
ATOM    865  O   CYS A 131      19.772   3.615 -14.946 
ATOM    866  N   GLU A 132      20.255   1.724 -16.108 
ATOM    867  CA  GLU A 132      21.592   2.093 -16.475 
ATOM    868  CB  GLU A 132      22.653   1.496 -15.531 
ATOM    869  CG  GLU A 132      24.095   1.876 -15.875 
ATOM    870  CD  GLU A 132      25.017   1.153 -14.901 
ATOM    871  OE1 GLU A 132      24.867  -0.090 -14.759 
ATOM    872  OE2 GLU A 132      25.883   1.833 -14.288 
ATOM    873  C   GLU A 132      21.835   1.497 -17.828 
ATOM    874  O   GLU A 132      21.581   0.315 -18.054 
ATOM    875  N   ASN A 133      22.341   2.307 -18.771 
ATOM    876  CA  ASN A 133      22.633   1.807 -20.081 
ATOM    877  CB  ASN A 133      23.666   0.669 -20.045 
ATOM    878  CG  ASN A 133      24.142   0.395 -21.460 
ATOM    879  OD1 ASN A 133      23.716   1.047 -22.412 
ATOM    880  ND2 ASN A 133      25.042  -0.612 -21.602 
ATOM    881  C   ASN A 133      21.369   1.284 -20.700 
ATOM    882  O   ASN A 133      21.405   0.415 -21.569 
ATOM    883  N   GLY A 134      20.206   1.809 -20.274 
ATOM    884  CA  GLY A 134      18.973   1.431 -20.908 
ATOM    885  C   GLY A 134      18.488   0.100 -20.407 
ATOM    886  O   GLY A 134      17.601  -0.497 -21.016 
ATOM    887  N   LEU A 135      19.052  -0.410 -19.291 
ATOM    888  CA  LEU A 135      18.626  -1.689 -18.777 
ATOM    889  CB  LEU A 135      19.722  -2.763 -18.865 
ATOM    890  CG  LEU A 135      20.118  -3.122 -20.306 
ATOM    891  CD1 LEU A 135      21.217  -4.195 -20.327 
ATOM    892  CD2 LEU A 135      18.890  -3.538 -21.130 
ATOM    893  C   LEU A 135      18.301  -1.547 -17.317 
ATOM    894  O   LEU A 135      18.890  -0.715 -16.629 
ATOM    895  N   PRO A 136      17.352  -2.313 -16.825 
ATOM    896  CA  PRO A 136      17.021  -2.252 -15.420 
ATOM    897  CD  PRO A 136      16.196  -2.669 -17.633 
ATOM    898  CB  PRO A 136      15.657  -2.921 -15.271 
ATOM    899  CG  PRO A 136      15.011  -2.730 -16.653 
ATOM    900  C   PRO A 136      18.077  -2.865 -14.544 
ATOM    901  O   PRO A 136      18.366  -4.050 -14.698 
ATOM    902  N   VAL A 137      18.700  -2.052 -13.670 
ATOM    903  CA  VAL A 137      19.685  -2.428 -12.695 
ATOM    904  CB  VAL A 137      20.708  -1.352 -12.497 
ATOM    905  CG1 VAL A 137      21.444  -1.158 -13.835 
ATOM    906  CG2 VAL A 137      20.006  -0.082 -11.995 
ATOM    907  C   VAL A 137      19.111  -2.788 -11.354 
ATOM    908  O   VAL A 137      19.737  -3.522 -10.593 
ATOM    909  N   HIS A 138      17.948  -2.222 -10.978 
ATOM    910  CA  HIS A 138      17.482  -2.425  -9.634 
ATOM    911  ND1 HIS A 138      17.868  -2.477  -6.392 
ATOM    912  CG  HIS A 138      17.517  -1.474  -7.267 
ATOM    913  CB  HIS A 138      18.027  -1.352  -8.671 
ATOM    914  NE2 HIS A 138      16.458  -1.147  -5.302 
ATOM    915  CD2 HIS A 138      16.654  -0.671  -6.586 
ATOM    916  CE1 HIS A 138      17.208  -2.233  -5.232 
ATOM    917  C   HIS A 138      15.989  -2.347  -9.596 
ATOM    918  O   HIS A 138      15.368  -1.672 -10.416 
ATOM    919  N   LEU A 139      15.380  -3.059  -8.624 
ATOM    920  CA  LEU A 139      13.959  -3.022  -8.464 
ATOM    921  CB  LEU A 139      13.328  -4.424  -8.387 
ATOM    922  CG  LEU A 139      11.796  -4.427  -8.219 
ATOM    923  CD1 LEU A 139      11.097  -3.859  -9.466 
ATOM    924  CD2 LEU A 139      11.275  -5.821  -7.830 
ATOM    925  C   LEU A 139      13.692  -2.338  -7.155 
ATOM    926  O   LEU A 139      14.328  -2.642  -6.146 
ATOM    927  N   ASP A 140      12.744  -1.377  -7.146 
ATOM    928  CA  ASP A 140      12.392  -0.683  -5.938 
ATOM    929  CB  ASP A 140      11.787   0.709  -6.222 
ATOM    930  CG  ASP A 140      11.444   1.439  -4.927 
ATOM    931  OD1 ASP A 140      10.721   0.858  -4.076 
ATOM    932  OD2 ASP A 140      11.902   2.602  -4.774 
ATOM    933  C   ASP A 140      11.357  -1.523  -5.257 
ATOM    934  O   ASP A 140      10.230  -1.654  -5.728 
ATOM    935  N   GLN A 141      11.749  -2.130  -4.123 
ATOM    936  CA  GLN A 141      10.948  -3.011  -3.316 
ATOM    937  CB  GLN A 141      11.779  -3.783  -2.278 
ATOM    938  CG  GLN A 141      12.762  -4.776  -2.905 
ATOM    939  CD  GLN A 141      11.952  -5.908  -3.523 
ATOM    940  OE1 GLN A 141      12.497  -6.786  -4.190 
ATOM    941  NE2 GLN A 141      10.610  -5.884  -3.303 
ATOM    942  C   GLN A 141       9.851  -2.293  -2.576 
ATOM    943  O   GLN A 141       8.819  -2.893  -2.282 
ATOM    944  N   SER A 142      10.034  -0.997  -2.253 
ATOM    945  CA  SER A 142       9.150  -0.301  -1.351 
ATOM    946  CB  SER A 142       9.491   1.193  -1.188 
ATOM    947  OG  SER A 142       9.124   1.919  -2.352 
ATOM    948  C   SER A 142       7.710  -0.375  -1.771 
ATOM    949  O   SER A 142       6.824  -0.464  -0.923 
ATOM    950  N   ILE A 143       7.420  -0.350  -3.080 
ATOM    951  CA  ILE A 143       6.051  -0.356  -3.517 
ATOM    952  CB  ILE A 143       5.929  -0.210  -5.009 
ATOM    953  CG1 ILE A 143       6.581  -1.395  -5.742 
ATOM    954  CG2 ILE A 143       6.534   1.151  -5.388 
ATOM    955  CD1 ILE A 143       6.281  -1.418  -7.241 
ATOM    956  C   ILE A 143       5.389  -1.633  -3.085 
ATOM    957  O   ILE A 143       4.203  -1.660  -2.760 
ATOM    958  N   PHE A 144       6.139  -2.743  -3.129 
ATOM    959  CA  PHE A 144       5.663  -4.054  -2.785 
ATOM    960  CB  PHE A 144       6.569  -5.164  -3.332 
ATOM    961  CG  PHE A 144       6.507  -4.997  -4.812 
ATOM    962  CD1 PHE A 144       5.397  -5.403  -5.519 
ATOM    963  CD2 PHE A 144       7.560  -4.429  -5.496 
ATOM    964  CE1 PHE A 144       5.340  -5.244  -6.884 
ATOM    965  CE2 PHE A 144       7.507  -4.271  -6.860 
ATOM    966  CZ  PHE A 144       6.396  -4.677  -7.557 
ATOM    967  C   PHE A 144       5.482  -4.230  -1.309 
ATOM    968  O   PHE A 144       4.699  -5.077  -0.876 
ATOM    969  N   ARG A 145       6.264  -3.500  -0.495 
ATOM    970  CA  ARG A 145       6.177  -3.640   0.929 
ATOM    971  CB  ARG A 145       7.187  -2.736   1.646 
ATOM    972  CG  ARG A 145       8.616  -2.950   1.149 
ATOM    973  CD  ARG A 145       9.671  -2.223   1.979 
ATOM    974  NE  ARG A 145       9.994  -3.112   3.127 
ATOM    975  CZ  ARG A 145      10.901  -4.116   2.955 
ATOM    976  NH1 ARG A 145      11.537  -4.250   1.755 
ATOM    977  NH2 ARG A 145      11.162  -4.987   3.973 
ATOM    978  C   ARG A 145       4.810  -3.223   1.343 
ATOM    979  O   ARG A 145       4.160  -3.893   2.145 
ATOM    980  N   ARG A 146       4.339  -2.101   0.769 
ATOM    981  CA  ARG A 146       3.061  -1.554   1.109 
ATOM    982  CB  ARG A 146       2.944  -0.061   0.750 
ATOM    983  CG  ARG A 146       4.017   0.799   1.422 
ATOM    984  CD  ARG A 146       3.933   2.291   1.088 
ATOM    985  NE  ARG A 146       5.205   2.914   1.552 
ATOM    986  CZ  ARG A 146       6.283   2.930   0.714 
ATOM    987  NH1 ARG A 146       6.168   2.412  -0.544 
ATOM    988  NH2 ARG A 146       7.470   3.456   1.131 
ATOM    989  C   ARG A 146       2.016  -2.301   0.298 
ATOM    990  O   ARG A 146       1.257  -1.625  -0.446 
ATOM    991  OXT ARG A 146       1.959  -3.554   0.415 
TER
HEADER lig_93.pdb
ATOM      1  P    DC A   1     169.464 -62.556-568.399 
ATOM      2  OP1  DC A   1     170.828 -62.166-568.822 
ATOM      3  OP2  DC A   1     169.375 -63.380-567.174 
ATOM      4  O5'  DC A   1     168.557 -61.248-568.234 
ATOM      5  C5'  DC A   1     167.884 -60.715-569.390 
ATOM      6  C4'  DC A   1     166.460 -60.338-569.031 
ATOM      7  O4'  DC A   1     165.534 -61.450-569.190 
ATOM      8  C3'  DC A   1     166.236 -59.875-567.592 
ATOM      9  O3'  DC A   1     165.264 -58.836-567.588 
ATOM     10  C2'  DC A   1     165.648 -61.093-566.880 
ATOM     11  C1'  DC A   1     164.737 -61.540-568.019 
ATOM     12  N1   DC A   1     164.262 -62.946-567.890 
ATOM     13  C2   DC A   1     162.980 -63.243-568.343 
ATOM     14  O2   DC A   1     162.295 -62.336-568.830 
ATOM     15  N3   DC A   1     162.528 -64.518-568.233 
ATOM     16  C4   DC A   1     163.302 -65.473-567.699 
ATOM     17  N4   DC A   1     162.815 -66.702-567.615 
ATOM     18  C5   DC A   1     164.623 -65.189-567.227 
ATOM     19  C6   DC A   1     165.057 -63.908-567.345 
ATOM     20  P    DA A   2     165.462 -57.591-566.601 
ATOM     21  OP1  DA A   2     166.363 -56.600-567.229 
ATOM     22  OP2  DA A   2     165.863 -58.078-565.263 
ATOM     23  O5'  DA A   2     163.976 -57.002-566.535 
ATOM     24  C5'  DA A   2     163.110 -57.160-567.675 
ATOM     25  C4'  DA A   2     161.725 -57.575-567.220 
ATOM     26  O4'  DA A   2     161.588 -59.021-567.103 
ATOM     27  C3'  DA A   2     161.289 -57.053-565.851 
ATOM     28  O3'  DA A   2     159.900 -56.748-565.895 
ATOM     29  C2'  DA A   2     161.499 -58.232-564.902 
ATOM     30  C1'  DA A   2     160.991 -59.314-565.850 
ATOM     31  N9   DA A   2     161.395 -60.693-565.456 
ATOM     32  C8   DA A   2     162.554 -61.100-564.860 
ATOM     33  N7   DA A   2     162.611 -62.377-564.641 
ATOM     34  C5   DA A   2     161.402 -62.854-565.127 
ATOM     35  C6   DA A   2     160.848 -64.143-565.189 
ATOM     36  N6   DA A   2     161.473 -65.240-564.735 
ATOM     37  N1   DA A   2     159.623 -64.266-565.734 
ATOM     38  C2   DA A   2     159.008 -63.173-566.183 
ATOM     39  N3   DA A   2     159.423 -61.926-566.179 
ATOM     40  C4   DA A   2     160.650 -61.830-565.628 
ATOM     41  P    DT A   3     159.368 -55.443-565.136 
ATOM     42  OP1  DT A   3     159.547 -54.258-566.004 
ATOM     43  OP2  DT A   3     159.984 -55.363-563.794 
ATOM     44  O5'  DT A   3     157.810 -55.775-564.993 
ATOM     45  C5'  DT A   3     157.176 -56.598-565.992 
ATOM     46  C4'  DT A   3     156.271 -57.616-565.326 
ATOM     47  O4'  DT A   3     156.976 -58.841-564.978 
ATOM     48  C3'  DT A   3     155.627 -57.176-564.012 
ATOM     49  O3'  DT A   3     154.309 -57.706-563.945 
ATOM     50  C2'  DT A   3     156.473 -57.837-562.925 
ATOM     51  C1'  DT A   3     156.659 -59.174-563.635 
ATOM     52  N1   DT A   3     157.774 -59.995-563.085 
ATOM     53  C2   DT A   3     157.607 -61.358-563.086 
ATOM     54  O2   DT A   3     156.602 -61.904-563.512 
ATOM     55  N3   DT A   3     158.661 -62.086-562.569 
ATOM     56  C4   DT A   3     159.838 -61.575-562.063 
ATOM     57  O4   DT A   3     160.711 -62.327-561.626 
ATOM     58  C5   DT A   3     159.920 -60.133-562.104 
ATOM     59  C7   DT A   3     161.170 -59.495-561.573 
ATOM     60  C6   DT A   3     158.910 -59.401-562.602 
ATOM     61  P    DG A   4     153.137 -56.800-563.338 
ATOM     62  OP1  DG A   4     152.608 -55.903-564.390 
ATOM     63  OP2  DG A   4     153.611 -56.140-562.101 
ATOM     64  O5'  DG A   4     152.040 -57.906-562.971 
ATOM     65  C5'  DG A   4     151.975 -59.111-563.756 
ATOM     66  C4'  DG A   4     151.809 -60.312-562.847 
ATOM     67  O4'  DG A   4     153.086 -60.851-562.398 
ATOM     68  C3'  DG A   4     151.038 -60.064-561.551 
ATOM     69  O3'  DG A   4     150.251 -61.212-561.256 
ATOM     70  C2'  DG A   4     152.118 -59.927-560.478 
ATOM     71  C1'  DG A   4     153.021 -61.043-560.993 
ATOM     72  N9   DG A   4     154.410 -60.988-560.455 
ATOM     73  C8   DG A   4     155.177 -59.888-560.137 
ATOM     74  N7   DG A   4     156.369 -60.184-559.680 
ATOM     75  C5   DG A   4     156.394 -61.577-559.696 
ATOM     76  C6   DG A   4     157.422 -62.477-559.313 
ATOM     77  O6   DG A   4     158.541 -62.226-558.875 
ATOM     78  N1   DG A   4     157.027 -63.810-559.490 
ATOM     79  C2   DG A   4     155.799 -64.220-559.973 
ATOM     80  N2   DG A   4     155.617 -65.540-560.068 
ATOM     81  N3   DG A   4     154.836 -63.375-560.332 
ATOM     82  C4   DG A   4     155.203 -62.078-560.167 
ATOM     83  P    DA A   5     148.777 -61.012-560.665 
ATOM     84  OP1  DA A   5     147.826 -60.775-561.775 
ATOM     85  OP2  DA A   5     148.804 -59.982-559.603 
ATOM     86  O5'  DA A   5     148.499 -62.447-560.015 
ATOM     87  C5'  DA A   5     149.122 -63.608-560.595 
ATOM     88  C4'  DA A   5     149.670 -64.503-559.502 
ATOM     89  O4'  DA A   5     151.031 -64.148-559.123 
ATOM     90  C3'  DA A   5     148.903 -64.485-558.180 
ATOM     91  O3'  DA A   5     148.905 -65.796-557.628 
ATOM     92  C2'  DA A   5     149.725 -63.574-557.268 
ATOM     93  C1'  DA A   5     151.098 -64.075-557.707 
ATOM     94  N9   DA A   5     152.214 -63.160-557.343 
ATOM     95  C8   DA A   5     152.210 -61.795-557.290 
ATOM     96  N7   DA A   5     153.346 -61.281-556.935 
ATOM     97  C5   DA A   5     154.166 -62.383-556.738 
ATOM     98  C6   DA A   5     155.510 -62.507-556.348 
ATOM     99  N6   DA A   5     156.301 -61.459-556.074 
ATOM    100  N1   DA A   5     156.013 -63.751-556.249 
ATOM    101  C2   DA A   5     155.224 -64.787-556.523 
ATOM    102  N3   DA A   5     153.962 -64.795-556.894 
ATOM    103  C4   DA A   5     153.482 -63.538-556.985 
ATOM    104  P    DA A   6     147.580 -66.339-556.912 
ATOM    105  OP1  DA A   6     146.654 -66.883-557.930 
ATOM    106  OP2  DA A   6     147.028 -65.289-556.028 
ATOM    107  O5'  DA A   6     148.167 -67.534-556.024 
ATOM    108  C5'  DA A   6     149.332 -68.240-556.489 
ATOM    109  C4'  DA A   6     150.299 -68.457-555.341 
ATOM    110  O4'  DA A   6     151.223 -67.344-555.177 
ATOM    111  C3'  DA A   6     149.666 -68.617-553.959 
ATOM    112  O3'  DA A   6     150.412 -69.576-553.219 
ATOM    113  C2'  DA A   6     149.835 -67.251-553.295 
ATOM    114  C1'  DA A   6     151.247 -66.981-553.805 
ATOM    115  N9   DA A   6     151.655 -65.551-553.711 
ATOM    116  C8   DA A   6     150.880 -64.437-553.865 
ATOM    117  N7   DA A   6     151.529 -63.323-553.722 
ATOM    118  C5   DA A   6     152.830 -63.726-553.454 
ATOM    119  C6   DA A   6     154.011 -63.009-553.204 
ATOM    120  N6   DA A   6     154.074 -61.670-553.182 
ATOM    121  N1   DA A   6     155.131 -63.720-552.974 
ATOM    122  C2   DA A   6     155.063 -65.051-552.998 
ATOM    123  N3   DA A   6     154.024 -65.825-553.219 
ATOM    124  C4   DA A   6     152.916 -65.089-553.445 
ATOM    125  P    DG A   7     149.631 -70.614-552.285 
ATOM    126  OP1  DG A   7     149.166 -71.761-553.099 
ATOM    127  OP2  DG A   7     148.589 -69.901-551.514 
ATOM    128  O5'  DG A   7     150.797 -71.092-551.299 
ATOM    129  C5'  DG A   7     152.154 -71.106-551.779 
ATOM    130  C4'  DG A   7     153.082 -70.531-550.728 
ATOM    131  O4'  DG A   7     153.217 -69.085-550.839 
ATOM    132  C3'  DG A   7     152.660 -70.751-549.275 
ATOM    133  O3'  DG A   7     153.823 -70.975-548.487 
ATOM    134  C2'  DG A   7     152.033 -69.424-548.848 
ATOM    135  C1'  DG A   7     153.042 -68.519-549.549 
ATOM    136  N9   DG A   7     152.571 -67.116-549.719 
ATOM    137  C8   DG A   7     151.296 -66.648-549.954 
ATOM    138  N7   DG A   7     151.216 -65.343-550.055 
ATOM    139  C5   DG A   7     152.531 -64.917-549.874 
ATOM    140  C6   DG A   7     153.075 -63.605-549.875 
ATOM    141  O6   DG A   7     152.499 -62.533-550.040 
ATOM    142  N1   DG A   7     154.459 -63.625-549.652 
ATOM    143  C2   DG A   7     155.218 -64.763-549.454 
ATOM    144  N2   DG A   7     156.524 -64.569-549.259 
ATOM    145  N3   DG A   7     154.706 -65.992-549.454 
ATOM    146  C4   DG A   7     153.365 -65.991-549.668 
ATOM    147  P    DA A   8     153.773 -72.075-547.325 
ATOM    148  OP1  DA A   8     154.032 -73.415-547.898 
ATOM    149  OP2  DA A   8     152.516 -71.929-546.558 
ATOM    150  O5'  DA A   8     155.012 -71.630-546.415 
ATOM    151  C5'  DA A   8     156.137 -70.981-547.037 
ATOM    152  C4'  DA A   8     156.585 -69.801-546.196 
ATOM    153  O4'  DA A   8     155.878 -68.575-546.539 
ATOM    154  C3'  DA A   8     156.372 -69.940-544.689 
ATOM    155  O3'  DA A   8     157.464 -69.329-544.012 
ATOM    156  C2'  DA A   8     155.108 -69.131-544.400 
ATOM    157  C1'  DA A   8     155.423 -67.969-545.339 
ATOM    158  N9   DA A   8     154.240 -67.126-545.666 
ATOM    159  C8   DA A   8     152.939 -67.511-545.819 
ATOM    160  N7   DA A   8     152.132 -66.535-546.103 
ATOM    161  C5   DA A   8     152.958 -65.420-546.142 
ATOM    162  C6   DA A   8     152.704 -64.062-546.396 
ATOM    163  N6   DA A   8     151.486 -63.576-546.672 
ATOM    164  N1   DA A   8     153.752 -63.218-546.356 
ATOM    165  C2   DA A   8     154.960 -63.707-546.081 
ATOM    166  N3   DA A   8     155.317 -64.947-545.829 
ATOM    167  C4   DA A   8     154.250 -65.771-545.875 
ATOM    168  P    DA A   9     158.053 -70.030-542.698 
ATOM    169  OP1  DA A   9     159.019 -71.081-543.087 
ATOM    170  OP2  DA A   9     156.938 -70.462-541.826 
ATOM    171  O5'  DA A   9     158.830 -68.811-542.012 
ATOM    172  C5'  DA A   9     159.386 -67.779-542.848 
ATOM    173  C4'  DA A   9     159.095 -66.416-542.251 
ATOM    174  O4'  DA A   9     157.817 -65.878-542.694 
ATOM    175  C3'  DA A   9     159.009 -66.362-540.726 
ATOM    176  O3'  DA A   9     159.570 -65.135-540.276 
ATOM    177  C2'  DA A   9     157.511 -66.352-540.422 
ATOM    178  C1'  DA A   9     157.108 -65.413-541.555 
ATOM    179  N9   DA A   9     155.653 -65.444-541.871 
ATOM    180  C8   DA A   9     154.796 -66.506-541.817 
ATOM    181  N7   DA A   9     153.578 -66.216-542.153 
ATOM    182  C5   DA A   9     153.628 -64.861-542.453 
ATOM    183  C6   DA A   9     152.649 -63.948-542.880 
ATOM    184  N6   DA A   9     151.368 -64.282-543.087 
ATOM    185  N1   DA A   9     153.037 -62.676-543.085 
ATOM    186  C2   DA A   9     154.312 -62.351-542.878 
ATOM    187  N3   DA A   9     155.309 -63.112-542.482 
ATOM    188  C4   DA A   9     154.895 -64.380-542.283 
ATOM    189  P    DA A  10     160.461 -65.129-538.946 
ATOM    190  OP1  DA A  10     161.849 -65.520-539.278 
ATOM    191  OP2  DA A  10     159.793 -65.932-537.899 
ATOM    192  O5'  DA A  10     160.418 -63.581-538.544 
ATOM    193  C5'  DA A  10     160.288 -62.592-539.584 
ATOM    194  C4'  DA A  10     159.283 -61.536-539.171 
ATOM    195  O4'  DA A  10     157.920 -61.891-539.544 
ATOM    196  C3'  DA A  10     159.193 -61.252-537.672 
ATOM    197  O3'  DA A  10     158.965 -59.862-537.480 
ATOM    198  C2'  DA A  10     157.953 -62.017-537.207 
ATOM    199  C1'  DA A  10     157.081 -61.692-538.416 
ATOM    200  N9   DA A  10     155.896 -62.584-538.558 
ATOM    201  C8   DA A  10     155.791 -63.908-538.247 
ATOM    202  N7   DA A  10     154.619 -64.411-538.484 
ATOM    203  C5   DA A  10     153.892 -63.342-538.990 
ATOM    204  C6   DA A  10     152.566 -63.224-539.437 
ATOM    205  N6   DA A  10     151.695 -64.242-539.446 
ATOM    206  N1   DA A  10     152.165 -62.016-539.875 
ATOM    207  C2   DA A  10     153.035 -61.007-539.864 
ATOM    208  N3   DA A  10     154.290 -60.997-539.472 
ATOM    209  C4   DA A  10     154.666 -62.218-539.038 
ATOM    210  P    DG A  11     159.707 -59.114-536.274 
ATOM    211  OP1  DG A  11     161.071 -58.723-536.697 
ATOM    212  OP2  DG A  11     159.618 -59.937-535.049 
ATOM    213  O5'  DG A  11     158.800 -57.805-536.109 
ATOM    214  C5'  DG A  11     158.127 -57.272-537.265 
ATOM    215  C4'  DG A  11     156.702 -56.895-536.907 
ATOM    216  O4'  DG A  11     155.777 -58.007-537.065 
ATOM    217  C3'  DG A  11     156.479 -56.432-535.467 
ATOM    218  O3'  DG A  11     155.507 -55.393-535.463 
ATOM    219  C2'  DG A  11     155.891 -57.650-534.756 
ATOM    220  C1'  DG A  11     154.980 -58.097-535.894 
ATOM    221  N9   DG A  11     154.505 -59.503-535.765 
ATOM    222  C8   DG A  11     155.159 -60.600-535.246 
ATOM    223  N7   DG A  11     154.456 -61.705-535.278 
ATOM    224  C5   DG A  11     153.251 -61.314-535.858 
ATOM    225  C6   DG A  11     152.090 -62.076-536.155 
ATOM    226  O6   DG A  11     151.884 -63.272-535.965 
ATOM    227  N1   DG A  11     151.095 -61.283-536.742 
ATOM    228  C2   DG A  11     151.205 -59.932-537.008 
ATOM    229  N2   DG A  11     150.142 -59.356-537.573 
ATOM    230  N3   DG A  11     152.295 -59.219-536.729 
ATOM    231  C4   DG A  11     153.270 -59.973-536.159 
ATOM    232  P    DA A  12     155.704 -54.149-534.476 
ATOM    233  OP1  DA A  12     156.606 -53.157-535.104 
ATOM    234  OP2  DA A  12     156.106 -54.635-533.138 
ATOM    235  O5'  DA A  12     154.219 -53.559-534.410 
ATOM    236  C5'  DA A  12     153.353 -53.717-535.550 
ATOM    237  C4'  DA A  12     151.967 -54.133-535.095 
ATOM    238  O4'  DA A  12     151.831 -55.578-534.979 
ATOM    239  C3'  DA A  12     151.532 -53.610-533.726 
ATOM    240  O3'  DA A  12     150.143 -53.305-533.770 
ATOM    241  C2'  DA A  12     151.742 -54.789-532.777 
ATOM    242  C1'  DA A  12     151.234 -55.871-533.725 
ATOM    243  N9   DA A  12     151.638 -57.250-533.332 
ATOM    244  C8   DA A  12     152.796 -57.657-532.735 
ATOM    245  N7   DA A  12     152.854 -58.934-532.516 
ATOM    246  C5   DA A  12     151.644 -59.411-533.002 
ATOM    247  C6   DA A  12     151.090 -60.700-533.064 
ATOM    248  N6   DA A  12     151.716 -61.797-532.610 
ATOM    249  N1   DA A  12     149.866 -60.824-533.609 
ATOM    250  C2   DA A  12     149.251 -59.731-534.059 
ATOM    251  N3   DA A  12     149.666 -58.483-534.055 
ATOM    252  C4   DA A  12     150.892 -58.388-533.503 
ATOM    253  P    DC A  13     149.610 -52.001-533.012 
ATOM    254  OP1  DC A  13     149.789 -50.815-533.880 
ATOM    255  OP2  DC A  13     150.227 -51.921-531.669 
ATOM    256  O5'  DC A  13     148.052 -52.332-532.868 
ATOM    257  C5'  DC A  13     147.419 -53.155-533.867 
ATOM    258  C4'  DC A  13     146.514 -54.173-533.201 
ATOM    259  O4'  DC A  13     147.219 -55.398-532.853 
ATOM    260  C3'  DC A  13     145.869 -53.733-531.887 
ATOM    261  O3'  DC A  13     144.551 -54.263-531.820 
ATOM    262  C2'  DC A  13     146.715 -54.395-530.800 
ATOM    263  C1'  DC A  13     146.901 -55.731-531.510 
ATOM    264  N1   DC A  13     148.017 -56.552-530.960 
ATOM    265  C2   DC A  13     147.863 -57.935-530.954 
ATOM    266  O2   DC A  13     146.817 -58.421-531.402 
ATOM    267  N3   DC A  13     148.868 -58.702-530.457 
ATOM    268  C4   DC A  13     149.985 -58.137-529.982 
ATOM    269  N4   DC A  13     150.936 -58.926-529.507 
ATOM    270  C5   DC A  13     150.163 -56.715-529.978 
ATOM    271  C6   DC A  13     149.147 -55.967-530.479 
ATOM    272  P    DG A  14     143.380 -53.357-531.213 
ATOM    273  OP1  DG A  14     142.851 -52.460-532.265 
ATOM    274  OP2  DG A  14     143.853 -52.697-529.976 
ATOM    275  O5'  DG A  14     142.283 -54.463-530.847 
ATOM    276  C5'  DG A  14     142.218 -55.668-531.631 
ATOM    277  C4'  DG A  14     142.052 -56.869-530.722 
ATOM    278  O4'  DG A  14     143.329 -57.408-530.273 
ATOM    279  C3'  DG A  14     141.280 -56.622-529.426 
ATOM    280  O3'  DG A  14     140.493 -57.770-529.131 
ATOM    281  C2'  DG A  14     142.361 -56.485-528.353 
ATOM    282  C1'  DG A  14     143.264 -57.600-528.869 
ATOM    283  N9   DG A  14     144.652 -57.545-528.330 
ATOM    284  C8   DG A  14     145.420 -56.445-528.012 
ATOM    285  N7   DG A  14     146.612 -56.741-527.555 
ATOM    286  C5   DG A  14     146.636 -58.135-527.571 
ATOM    287  C6   DG A  14     147.665 -59.034-527.188 
ATOM    288  O6   DG A  14     148.784 -58.784-526.750 
ATOM    289  N1   DG A  14     147.270 -60.368-527.365 
ATOM    290  C2   DG A  14     146.042 -60.777-527.848 
ATOM    291  N2   DG A  14     145.860 -62.097-527.943 
ATOM    292  N3   DG A  14     145.079 -59.932-528.207 
ATOM    293  C4   DG A  14     145.445 -58.635-528.042 
ATOM    294  P    DT A  15     139.020 -57.569-528.540 
ATOM    295  OP1  DT A  15     138.068 -57.332-529.650 
ATOM    296  OP2  DT A  15     139.047 -56.540-527.478 
ATOM    297  O5'  DT A  15     138.742 -59.004-527.890 
ATOM    298  C5'  DT A  15     139.365 -60.165-528.470 
ATOM    299  C4'  DT A  15     139.913 -61.061-527.377 
ATOM    300  O4'  DT A  15     141.274 -60.705-526.998 
ATOM    301  C3'  DT A  15     139.146 -61.042-526.055 
ATOM    302  O3'  DT A  15     139.148 -62.354-525.503 
ATOM    303  C2'  DT A  15     139.968 -60.131-525.143 
ATOM    304  C1'  DT A  15     141.340 -60.632-525.582 
ATOM    305  N1   DT A  15     142.457 -59.717-525.218 
ATOM    306  C2   DT A  15     143.658 -60.297-524.888 
ATOM    307  O2   DT A  15     143.834 -61.503-524.884 
ATOM    308  N3   DT A  15     144.670 -59.417-524.555 
ATOM    309  C4   DT A  15     144.581 -58.040-524.527 
ATOM    310  O4   DT A  15     145.557 -57.356-524.213 
ATOM    311  C5   DT A  15     143.281 -57.526-524.889 
ATOM    312  C7   DT A  15     143.099 -56.036-524.883 
ATOM    313  C6   DT A  15     142.279 -58.358-525.216 
ATOM    314  P    DG A  16     137.822 -62.896-524.787 
ATOM    315  OP1  DG A  16     136.896 -63.440-525.805 
ATOM    316  OP2  DG A  16     137.271 -61.846-523.903 
ATOM    317  O5'  DG A  16     138.410 -64.091-523.900 
ATOM    318  C5'  DG A  16     139.575 -64.798-524.364 
ATOM    319  C4'  DG A  16     140.542 -65.014-523.216 
ATOM    320  O4'  DG A  16     141.466 -63.901-523.052 
ATOM    321  C3'  DG A  16     139.908 -65.174-521.834 
ATOM    322  O3'  DG A  16     140.655 -66.133-521.094 
ATOM    323  C2'  DG A  16     140.077 -63.808-521.170 
ATOM    324  C1'  DG A  16     141.490 -63.538-521.680 
ATOM    325  N9   DG A  16     141.897 -62.108-521.586 
ATOM    326  C8   DG A  16     141.131 -60.973-521.738 
ATOM    327  N7   DG A  16     141.800 -59.854-521.592 
ATOM    328  C5   DG A  16     143.100 -60.279-521.324 
ATOM    329  C6   DG A  16     144.275 -59.523-521.074 
ATOM    330  O6   DG A  16     144.412 -58.303-521.038 
ATOM    331  N1   DG A  16     145.381 -60.355-520.849 
ATOM    332  C2   DG A  16     145.354 -61.736-520.863 
ATOM    333  N2   DG A  16     146.518 -62.346-520.625 
ATOM    334  N3   DG A  16     144.252 -62.444-521.098 
ATOM    335  C4   DG A  16     143.170 -61.652-521.318 
ATOM    336  P    DC A  17     139.874 -67.171-520.160 
ATOM    337  OP1  DC A  17     139.409 -68.318-520.974 
ATOM    338  OP2  DC A  17     138.831 -66.458-519.389 
ATOM    339  O5'  DC A  17     141.039 -67.649-519.174 
ATOM    340  C5'  DC A  17     142.397 -67.664-519.654 
ATOM    341  C4'  DC A  17     143.325 -67.088-518.603 
ATOM    342  O4'  DC A  17     143.459 -65.642-518.714 
ATOM    343  C3'  DC A  17     142.903 -67.308-517.151 
ATOM    344  O3'  DC A  17     144.066 -67.532-516.363 
ATOM    345  C2'  DC A  17     142.276 -65.981-516.724 
ATOM    346  C1'  DC A  17     143.285 -65.076-517.424 
ATOM    347  N1   DC A  17     142.813 -63.673-517.595 
ATOM    348  C2   DC A  17     143.760 -62.655-517.512 
ATOM    349  O2   DC A  17     144.941 -62.955-517.303 
ATOM    350  N3   DC A  17     143.350 -61.370-517.664 
ATOM    351  C4   DC A  17     142.061 -61.087-517.889 
ATOM    352  N4   DC A  17     141.711 -59.817-518.031 
ATOM    353  C5   DC A  17     141.071 -62.119-517.977 
ATOM    354  C6   DC A  17     141.501 -63.397-517.822 
ATOM    355  P    DG A  18     144.015 -68.632-515.200 
ATOM    356  OP1  DG A  18     144.275 -69.972-515.773 
ATOM    357  OP2  DG A  18     142.759 -68.486-514.433 
ATOM    358  O5'  DG A  18     145.254 -68.187-514.290 
ATOM    359  C5'  DG A  18     146.380 -67.538-514.912 
ATOM    360  C4'  DG A  18     146.828 -66.358-514.071 
ATOM    361  O4'  DG A  18     146.121 -65.132-514.414 
ATOM    362  C3'  DG A  18     146.615 -66.497-512.564 
ATOM    363  O3'  DG A  18     147.707 -65.886-511.887 
ATOM    364  C2'  DG A  18     145.350 -65.688-512.276 
ATOM    365  C1'  DG A  18     145.666 -64.527-513.214 
ATOM    366  N9   DG A  18     144.483 -63.683-513.541 
ATOM    367  C8   DG A  18     143.164 -64.053-513.699 
ATOM    368  N7   DG A  18     142.361 -63.058-513.986 
ATOM    369  C5   DG A  18     143.207 -61.950-514.021 
ATOM    370  C6   DG A  18     142.914 -60.586-514.282 
ATOM    371  O6   DG A  18     141.833 -60.066-514.541 
ATOM    372  N1   DG A  18     144.069 -59.793-514.216 
ATOM    373  C2   DG A  18     145.338 -60.258-513.935 
ATOM    374  N2   DG A  18     146.309 -59.340-513.919 
ATOM    375  N3   DG A  18     145.611 -61.538-513.691 
ATOM    376  C4   DG A  18     144.503 -62.320-513.750 
ATOM    377  P    DG A  19     148.295 -66.587-510.573 
ATOM    378  OP1  DG A  19     149.262 -67.638-510.963 
ATOM    379  OP2  DG A  19     147.181 -67.019-509.701 
ATOM    380  O5'  DG A  19     149.072 -65.368-509.887 
ATOM    381  C5'  DG A  19     149.628 -64.336-510.723 
ATOM    382  C4'  DG A  19     149.338 -62.973-510.126 
ATOM    383  O4'  DG A  19     148.060 -62.435-510.569 
ATOM    384  C3'  DG A  19     149.252 -62.920-508.601 
ATOM    385  O3'  DG A  19     149.813 -61.692-508.152 
ATOM    386  C2'  DG A  19     147.754 -62.909-508.298 
ATOM    387  C1'  DG A  19     147.351 -61.970-509.430 
ATOM    388  N9   DG A  19     145.896 -62.001-509.746 
ATOM    389  C8   DG A  19     145.017 -63.062-509.697 
ATOM    390  N7   DG A  19     143.789 -62.754-510.039 
ATOM    391  C5   DG A  19     143.859 -61.394-510.336 
ATOM    392  C6   DG A  19     142.846 -60.499-510.766 
ATOM    393  O6   DG A  19     141.658 -60.725-510.978 
ATOM    394  N1   DG A  19     143.351 -59.203-510.951 
ATOM    395  C2   DG A  19     144.663 -58.824-510.748 
ATOM    396  N2   DG A  19     144.945 -57.540-510.980 
ATOM    397  N3   DG A  19     145.614 -59.665-510.345 
ATOM    398  C4   DG A  19     145.140 -60.925-510.160 
ATOM    399  P    DA A  20     150.704 -61.686-506.821 
ATOM    400  OP1  DA A  20     152.092 -62.077-507.153 
ATOM    401  OP2  DA A  20     150.036 -62.490-505.774 
ATOM    402  O5'  DA A  20     150.661 -60.138-506.419 
ATOM    403  C5'  DA A  20     150.531 -59.150-507.459 
ATOM    404  C4'  DA A  20     149.525 -58.093-507.046 
ATOM    405  O4'  DA A  20     148.163 -58.448-507.419 
ATOM    406  C3'  DA A  20     149.435 -57.809-505.547 
ATOM    407  O3'  DA A  20     149.207 -56.419-505.355 
ATOM    408  C2'  DA A  20     148.196 -58.574-505.082 
ATOM    409  C1'  DA A  20     147.324 -58.249-506.292 
ATOM    410  N9   DA A  20     146.139 -59.141-506.433 
ATOM    411  C8   DA A  20     146.033 -60.466-506.122 
ATOM    412  N7   DA A  20     144.861 -60.968-506.359 
ATOM    413  C5   DA A  20     144.135 -59.899-506.865 
ATOM    414  C6   DA A  20     142.809 -59.781-507.312 
ATOM    415  N6   DA A  20     141.937 -60.799-507.321 
ATOM    416  N1   DA A  20     142.407 -58.573-507.750 
ATOM    417  C2   DA A  20     143.277 -57.564-507.739 
ATOM    418  N3   DA A  20     144.532 -57.554-507.347 
ATOM    419  C4   DA A  20     144.909 -58.775-506.913 
ATOM    420  P    DT A  21     149.950 -55.671-504.149 
ATOM    421  OP1  DT A  21     151.313 -55.280-504.572 
ATOM    422  OP2  DT A  21     149.860 -56.495-502.924 
ATOM    423  O5'  DT A  21     149.042 -54.362-503.984 
ATOM    424  C5'  DT A  21     148.369 -53.829-505.140 
ATOM    425  C4'  DT A  21     146.945 -53.452-504.782 
ATOM    426  O4'  DT A  21     146.019 -54.564-504.941 
ATOM    427  C3'  DT A  21     146.722 -52.989-503.342 
ATOM    428  O3'  DT A  21     145.750 -51.951-503.338 
ATOM    429  C2'  DT A  21     146.134 -54.207-502.631 
ATOM    430  C1'  DT A  21     145.222 -54.654-503.769 
ATOM    431  N1   DT A  21     144.748 -56.060-503.640 
ATOM    432  C2   DT A  21     143.480 -56.337-504.092 
ATOM    433  O2   DT A  21     142.752 -55.492-504.582 
ATOM    434  N3   DT A  21     143.074 -57.651-503.955 
ATOM    435  C4   DT A  21     143.814 -58.683-503.417 
ATOM    436  O4   DT A  21     143.342 -59.820-503.347 
ATOM    437  C5   DT A  21     145.131 -58.296-502.970 
ATOM    438  C7   DT A  21     146.002 -59.360-502.371 
ATOM    439  C6   DT A  21     145.551 -57.026-503.091 
ATOM    440  P    DC A  22     145.947 -50.706-502.352 
ATOM    441  OP1  DC A  22     146.848 -49.714-502.979 
ATOM    442  OP2  DC A  22     146.348 -51.193-501.013 
ATOM    443  O5'  DC A  22     144.461 -50.117-502.285 
ATOM    444  C5'  DC A  22     143.596 -50.274-503.425 
ATOM    445  C4'  DC A  22     142.210 -50.690-502.970 
ATOM    446  O4'  DC A  22     142.074 -52.135-502.854 
ATOM    447  C3'  DC A  22     141.775 -50.167-501.602 
ATOM    448  O3'  DC A  22     140.386 -49.862-501.645 
ATOM    449  C2'  DC A  22     141.984 -51.346-500.652 
ATOM    450  C1'  DC A  22     141.477 -52.428-501.600 
ATOM    451  N1   DC A  22     141.880 -53.807-501.207 
ATOM    452  C2   DC A  22     140.986 -54.843-501.463 
ATOM    453  O2   DC A  22     139.905 -54.578-502.001 
ATOM    454  N3   DC A  22     141.335 -56.108-501.111 
ATOM    455  C4   DC A  22     142.517 -56.352-500.529 
ATOM    456  N4   DC A  22     142.810 -57.603-500.205 
ATOM    457  C5   DC A  22     143.450 -55.301-500.257 
ATOM    458  C6   DC A  22     143.082 -54.045-500.615 
ATOM    459  P    DC A  23     139.853 -48.558-500.887 
ATOM    460  OP1  DC A  23     140.032 -47.372-501.755 
ATOM    461  OP2  DC A  23     140.470 -48.478-499.544 
ATOM    462  O5'  DC A  23     138.295 -48.890-500.744 
ATOM    463  C5'  DC A  23     137.661 -49.712-501.742 
ATOM    464  C4'  DC A  23     136.756 -50.730-501.077 
ATOM    465  O4'  DC A  23     137.461 -51.956-500.728 
ATOM    466  C3'  DC A  23     136.112 -50.290-499.763 
ATOM    467  O3'  DC A  23     134.794 -50.820-499.695 
ATOM    468  C2'  DC A  23     136.958 -50.952-498.675 
ATOM    469  C1'  DC A  23     137.144 -52.288-499.385 
ATOM    470  N1   DC A  23     138.259 -53.109-498.836 
ATOM    471  C2   DC A  23     138.105 -54.492-498.830 
ATOM    472  O2   DC A  23     137.060 -54.978-499.277 
ATOM    473  N3   DC A  23     139.111 -55.259-498.332 
ATOM    474  C4   DC A  23     140.227 -54.694-497.857 
ATOM    475  N4   DC A  23     141.179 -55.483-497.382 
ATOM    476  C5   DC A  23     140.405 -53.272-497.853 
ATOM    477  C6   DC A  23     139.389 -52.524-498.354 
ATOM    478  P    DT A  24     133.622 -49.914-499.088 
ATOM    479  OP1  DT A  24     133.094 -49.017-500.140 
ATOM    480  OP2  DT A  24     134.096 -49.255-497.851 
ATOM    481  O5'  DT A  24     132.526 -51.020-498.722 
ATOM    482  C5'  DT A  24     132.460 -52.225-499.507 
ATOM    483  C4'  DT A  24     132.295 -53.426-498.597 
ATOM    484  O4'  DT A  24     133.571 -53.965-498.148 
ATOM    485  C3'  DT A  24     131.523 -53.179-497.301 
ATOM    486  O3'  DT A  24     130.736 -54.327-497.006 
ATOM    487  C2'  DT A  24     132.604 -53.042-496.228 
ATOM    488  C1'  DT A  24     133.507 -54.158-496.744 
ATOM    489  N1   DT A  24     134.895 -54.102-496.205 
ATOM    490  C2   DT A  24     135.527 -55.300-495.981 
ATOM    491  O2   DT A  24     135.004 -56.378-496.203 
ATOM    492  N3   DT A  24     136.813 -55.209-495.481 
ATOM    493  C4   DT A  24     137.499 -54.046-495.195 
ATOM    494  O4   DT A  24     138.648 -54.091-494.749 
ATOM    495  C5   DT A  24     136.752 -52.840-495.462 
ATOM    496  C7   DT A  24     137.425 -51.530-495.178 
ATOM    497  C6   DT A  24     135.501 -52.900-495.948 
ATOM    498  P    DG A  25     129.263 -54.126-496.415 
ATOM    499  OP1  DG A  25     128.311 -53.889-497.525 
ATOM    500  OP2  DG A  25     129.290 -53.097-495.353 
ATOM    501  O5'  DG A  25     128.985 -55.561-495.765 
ATOM    502  C5'  DG A  25     129.607 -56.723-496.345 
ATOM    503  C4'  DG A  25     130.155 -57.618-495.252 
ATOM    504  O4'  DG A  25     131.516 -57.262-494.874 
ATOM    505  C3'  DG A  25     129.389 -57.599-493.930 
ATOM    506  O3'  DG A  25     129.391 -58.911-493.378 
ATOM    507  C2'  DG A  25     130.210 -56.688-493.018 
ATOM    508  C1'  DG A  25     131.583 -57.189-493.457 
ATOM    509  N9   DG A  25     132.699 -56.274-493.094 
ATOM    510  C8   DG A  25     132.714 -54.898-493.034 
ATOM    511  N7   DG A  25     133.868 -54.390-492.675 
ATOM    512  C5   DG A  25     134.676 -55.510-492.482 
ATOM    513  C6   DG A  25     136.035 -55.599-492.086 
ATOM    514  O6   DG A  25     136.821 -54.692-491.819 
ATOM    515  N1   DG A  25     136.462 -56.933-492.013 
ATOM    516  C2   DG A  25     135.677 -58.035-492.287 
ATOM    517  N2   DG A  25     136.271 -59.223-492.160 
ATOM    518  N3   DG A  25     134.401 -57.951-492.660 
ATOM    519  C4   DG A  25     133.973 -56.664-492.734 
ATOM    520  P    DC A  26     128.065 -59.453-492.662 
ATOM    521  OP1  DC A  26     127.139 -59.997-493.681 
ATOM    522  OP2  DC A  26     127.514 -58.403-491.778 
ATOM    523  O5'  DC A  26     128.653 -60.648-491.775 
ATOM    524  C5'  DC A  26     129.818 -61.355-492.239 
ATOM    525  C4'  DC A  26     130.785 -61.571-491.091 
ATOM    526  O4'  DC A  26     131.709 -60.458-490.927 
ATOM    527  C3'  DC A  26     130.151 -61.732-489.710 
ATOM    528  O3'  DC A  26     130.897 -62.690-488.970 
ATOM    529  C2'  DC A  26     130.320 -60.366-489.045 
ATOM    530  C1'  DC A  26     131.733 -60.095-489.555 
ATOM    531  N1   DC A  26     132.140 -58.665-489.462 
ATOM    532  C2   DC A  26     133.475 -58.388-489.181 
ATOM    533  O2   DC A  26     134.260 -59.330-489.024 
ATOM    534  N3   DC A  26     133.866 -57.090-489.091 
ATOM    535  C4   DC A  26     132.985 -56.098-489.269 
ATOM    536  N4   DC A  26     133.416 -54.850-489.171 
ATOM    537  C5   DC A  26     131.607 -56.362-489.557 
ATOM    538  C6   DC A  26     131.236 -57.665-489.643 
ATOM    539  P    DT A  27     130.116 -63.729-488.035 
ATOM    540  OP1  DT A  27     129.652 -64.875-488.849 
ATOM    541  OP2  DT A  27     129.074 -63.016-487.264 
ATOM    542  O5'  DT A  27     131.282 -64.206-487.049 
ATOM    543  C5'  DT A  27     132.640 -64.221-487.529 
ATOM    544  C4'  DT A  27     133.567 -63.645-486.478 
ATOM    545  O4'  DT A  27     133.702 -62.199-486.589 
ATOM    546  C3'  DT A  27     133.146 -63.866-485.026 
ATOM    547  O3'  DT A  27     134.308 -64.089-484.238 
ATOM    548  C2'  DT A  27     132.519 -62.538-484.599 
ATOM    549  C1'  DT A  27     133.527 -61.633-485.299 
ATOM    550  N1   DT A  27     133.056 -60.230-485.470 
ATOM    551  C2   DT A  27     134.002 -59.238-485.386 
ATOM    552  O2   DT A  27     135.183 -59.462-485.181 
ATOM    553  N3   DT A  27     133.528 -57.950-485.548 
ATOM    554  C4   DT A  27     132.218 -57.584-485.782 
ATOM    555  O4   DT A  27     131.913 -56.397-485.910 
ATOM    556  C5   DT A  27     131.299 -58.695-485.854 
ATOM    557  C7   DT A  27     129.852 -58.384-486.106 
ATOM    558  C6   DT A  27     131.733 -59.957-485.699 
ATOM    559  P    DG A  28     134.258 -65.189-483.075 
ATOM    560  OP1  DG A  28     134.518 -66.529-483.648 
ATOM    561  OP2  DG A  28     133.002 -65.043-482.308 
ATOM    562  O5'  DG A  28     135.497 -64.744-482.165 
ATOM    563  C5'  DG A  28     136.623 -64.095-482.787 
ATOM    564  C4'  DG A  28     137.070 -62.915-481.947 
ATOM    565  O4'  DG A  28     136.364 -61.689-482.290 
ATOM    566  C3'  DG A  28     136.858 -63.054-480.439 
ATOM    567  O3'  DG A  28     137.949 -62.443-479.763 
ATOM    568  C2'  DG A  28     135.593 -62.245-480.151 
ATOM    569  C1'  DG A  28     135.908 -61.084-481.089 
ATOM    570  N9   DG A  28     134.726 -60.240-481.416 
ATOM    571  C8   DG A  28     133.407 -60.610-481.574 
ATOM    572  N7   DG A  28     132.604 -59.615-481.862 
ATOM    573  C5   DG A  28     133.449 -58.507-481.896 
ATOM    574  C6   DG A  28     133.157 -57.143-482.157 
ATOM    575  O6   DG A  28     132.075 -56.623-482.416 
ATOM    576  N1   DG A  28     134.311 -56.350-482.091 
ATOM    577  C2   DG A  28     135.581 -56.815-481.810 
ATOM    578  N2   DG A  28     136.552 -55.897-481.794 
ATOM    579  N3   DG A  28     135.854 -58.095-481.566 
ATOM    580  C4   DG A  28     134.745 -58.877-481.625 
ATOM    581  P    DG A  29     138.538 -63.144-478.449 
ATOM    582  OP1  DG A  29     139.504 -64.195-478.838 
ATOM    583  OP2  DG A  29     137.424 -63.576-477.577 
ATOM    584  O5'  DG A  29     139.315 -61.925-477.762 
ATOM    585  C5'  DG A  29     139.871 -60.893-478.598 
ATOM    586  C4'  DG A  29     139.580 -59.530-478.001 
ATOM    587  O4'  DG A  29     138.302 -58.992-478.444 
ATOM    588  C3'  DG A  29     139.495 -59.477-476.476 
ATOM    589  O3'  DG A  29     140.055 -58.249-476.027 
ATOM    590  C2'  DG A  29     137.997 -59.466-476.173 
ATOM    591  C1'  DG A  29     137.593 -58.527-477.306 
ATOM    592  N9   DG A  29     136.139 -58.559-477.621 
ATOM    593  C8   DG A  29     135.259 -59.619-477.572 
ATOM    594  N7   DG A  29     134.032 -59.311-477.915 
ATOM    595  C5   DG A  29     134.102 -57.951-478.211 
ATOM    596  C6   DG A  29     133.089 -57.056-478.641 
ATOM    597  O6   DG A  29     131.901 -57.282-478.853 
ATOM    598  N1   DG A  29     133.594 -55.760-478.826 
ATOM    599  C2   DG A  29     134.906 -55.381-478.623 
ATOM    600  N2   DG A  29     135.188 -54.097-478.856 
ATOM    601  N3   DG A  29     135.857 -56.222-478.220 
ATOM    602  C4   DG A  29     135.383 -57.482-478.035 
ATOM    603  P    DT A  30     140.946 -58.243-474.697 
ATOM    604  OP1  DT A  30     142.335 -58.634-475.028 
ATOM    605  OP2  DT A  30     140.279 -59.047-473.649 
ATOM    606  O5'  DT A  30     140.903 -56.695-474.295 
ATOM    607  C5'  DT A  30     140.774 -55.707-475.334 
ATOM    608  C4'  DT A  30     139.768 -54.650-474.922 
ATOM    609  O4'  DT A  30     138.405 -55.005-475.294 
ATOM    610  C3'  DT A  30     139.678 -54.366-473.422 
ATOM    611  O3'  DT A  30     139.450 -52.976-473.230 
ATOM    612  C2'  DT A  30     138.439 -55.131-472.957 
ATOM    613  C1'  DT A  30     137.567 -54.806-474.167 
ATOM    614  N1   DT A  30     136.382 -55.698-474.308 
ATOM    615  C2   DT A  30     135.234 -55.137-474.814 
ATOM    616  O2   DT A  30     135.157 -53.965-475.141 
ATOM    617  N3   DT A  30     134.156 -55.994-474.929 
ATOM    618  C4   DT A  30     134.133 -57.331-474.590 
ATOM    619  O4   DT A  30     133.107 -57.998-474.739 
ATOM    620  C5   DT A  30     135.384 -57.828-474.069 
ATOM    621  C7   DT A  30     135.446 -59.275-473.674 
ATOM    622  C6   DT A  30     136.448 -57.017-473.945 
ATOM    623  P    DA A  31     140.192 -52.228-472.025 
ATOM    624  OP1  DA A  31     141.556 -51.837-472.448 
ATOM    625  OP2  DA A  31     140.103 -53.052-470.799 
ATOM    626  O5'  DA A  31     139.285 -50.920-471.859 
ATOM    627  C5'  DA A  31     138.612 -50.386-473.015 
ATOM    628  C4'  DA A  31     137.188 -50.009-472.657 
ATOM    629  O4'  DA A  31     136.262 -51.122-472.816 
ATOM    630  C3'  DA A  31     136.964 -49.546-471.217 
ATOM    631  O3'  DA A  31     135.992 -48.508-471.213 
ATOM    632  C2'  DA A  31     136.376 -50.764-470.506 
ATOM    633  C1'  DA A  31     135.465 -51.211-471.645 
ATOM    634  N9   DA A  31     134.990 -52.617-471.515 
ATOM    635  C8   DA A  31     135.655 -53.693-470.998 
ATOM    636  N7   DA A  31     134.969 -54.794-471.023 
ATOM    637  C5   DA A  31     133.762 -54.425-471.599 
ATOM    638  C6   DA A  31     132.599 -55.148-471.906 
ATOM    639  N6   DA A  31     132.456 -56.458-471.663 
ATOM    640  N1   DA A  31     131.582 -54.473-472.475 
ATOM    641  C2   DA A  31     131.729 -53.171-472.714 
ATOM    642  N3   DA A  31     132.763 -52.394-472.472 
ATOM    643  C4   DA A  31     133.765 -53.093-471.904 
ATOM    644  P    DG A  32     136.190 -47.263-470.227 
ATOM    645  OP1  DG A  32     137.091 -46.271-470.854 
ATOM    646  OP2  DG A  32     136.591 -47.750-468.889 
ATOM    647  O5'  DG A  32     134.704 -46.674-470.160 
ATOM    648  C5'  DG A  32     133.839 -46.831-471.300 
ATOM    649  C4'  DG A  32     132.453 -47.247-470.845 
ATOM    650  O4'  DG A  32     132.316 -48.692-470.729 
ATOM    651  C3'  DG A  32     132.017 -46.724-469.477 
ATOM    652  O3'  DG A  32     130.628 -46.420-469.520 
ATOM    653  C2'  DG A  32     132.227 -47.903-468.527 
ATOM    654  C1'  DG A  32     131.719 -48.985-469.475 
ATOM    655  N9   DG A  32     132.123 -50.364-469.082 
ATOM    656  C8   DG A  32     133.286 -50.793-468.480 
ATOM    657  N7   DG A  32     133.331 -52.085-468.265 
ATOM    658  C5   DG A  32     132.111 -52.545-468.758 
ATOM    659  C6   DG A  32     131.581 -53.861-468.804 
ATOM    660  O6   DG A  32     132.089 -54.909-468.413 
ATOM    661  N1   DG A  32     130.307 -53.881-469.389 
ATOM    662  C2   DG A  32     129.634 -52.773-469.867 
ATOM    663  N2   DG A  32     128.427 -53.002-470.389 
ATOM    664  N3   DG A  32     130.132 -51.539-469.824 
ATOM    665  C4   DG A  32     131.367 -51.503-469.259 
ATOM    666  P    DG A  33     130.096 -45.115-468.762 
ATOM    667  OP1  DG A  33     130.275 -43.929-469.630 
ATOM    668  OP2  DG A  33     130.712 -45.035-467.419 
ATOM    669  O5'  DG A  33     128.538 -45.447-468.619 
ATOM    670  C5'  DG A  33     127.904 -46.269-469.617 
ATOM    671  C4'  DG A  33     126.999 -47.288-468.952 
ATOM    672  O4'  DG A  33     127.704 -48.513-468.603 
ATOM    673  C3'  DG A  33     126.355 -46.847-467.638 
ATOM    674  O3'  DG A  33     125.037 -47.377-467.570 
ATOM    675  C2'  DG A  33     127.201 -47.509-466.550 
ATOM    676  C1'  DG A  33     127.387 -48.845-467.260 
ATOM    677  N9   DG A  33     128.502 -49.666-466.711 
ATOM    678  C8   DG A  33     129.708 -49.256-466.186 
ATOM    679  N7   DG A  33     130.477 -50.239-465.784 
ATOM    680  C5   DG A  33     129.727 -51.381-466.061 
ATOM    681  C6   DG A  33     130.034 -52.750-465.848 
ATOM    682  O6   DG A  33     131.047 -53.245-465.362 
ATOM    683  N1   DG A  33     128.989 -53.582-466.276 
ATOM    684  C2   DG A  33     127.804 -53.146-466.837 
ATOM    685  N2   DG A  33     126.933 -54.099-467.180 
ATOM    686  N3   DG A  33     127.517 -51.862-467.037 
ATOM    687  C4   DG A  33     128.520 -51.042-466.627 
ATOM    688  P    DA A  34     123.865 -46.471-466.963 
ATOM    689  OP1  DA A  34     123.336 -45.575-468.015 
ATOM    690  OP2  DA A  34     124.339 -45.812-465.726 
ATOM    691  O5'  DA A  34     122.769 -47.577-466.597 
ATOM    692  C5'  DA A  34     122.703 -48.782-467.382 
ATOM    693  C4'  DA A  34     122.537 -49.983-466.472 
ATOM    694  O4'  DA A  34     123.814 -50.522-466.024 
ATOM    695  C3'  DA A  34     121.766 -49.736-465.176 
ATOM    696  O3'  DA A  34     120.979 -50.884-464.881 
ATOM    697  C2'  DA A  34     122.846 -49.599-464.103 
ATOM    698  C1'  DA A  34     123.750 -50.715-464.619 
ATOM    699  N9   DA A  34     125.138 -50.659-464.080 
ATOM    700  C8   DA A  34     125.884 -49.557-463.771 
ATOM    701  N7   DA A  34     127.066 -49.836-463.317 
ATOM    702  C5   DA A  34     127.110 -51.223-463.325 
ATOM    703  C6   DA A  34     128.106 -52.142-462.956 
ATOM    704  N6   DA A  34     129.308 -51.781-462.484 
ATOM    705  N1   DA A  34     127.821 -53.451-463.089 
ATOM    706  C2   DA A  34     126.626 -53.803-463.559 
ATOM    707  N3   DA A  34     125.623 -53.041-463.934 
ATOM    708  C4   DA A  34     125.933 -51.736-463.791 
ATOM    709  P    DG A  35     119.505 -50.683-464.290 
ATOM    710  OP1  DG A  35     118.554 -50.447-465.400 
ATOM    711  OP2  DG A  35     119.532 -49.654-463.228 
ATOM    712  O5'  DG A  35     119.227 -52.118-463.640 
ATOM    713  C5'  DG A  35     119.850 -53.280-464.220 
ATOM    714  C4'  DG A  35     120.398 -54.175-463.127 
ATOM    715  O4'  DG A  35     121.759 -53.819-462.749 
ATOM    716  C3'  DG A  35     119.631 -54.156-461.805 
ATOM    717  O3'  DG A  35     119.634 -55.468-461.253 
ATOM    718  C2'  DG A  35     120.453 -53.245-460.894 
ATOM    719  C1'  DG A  35     121.826 -53.747-461.333 
ATOM    720  N9   DG A  35     122.942 -52.831-460.969 
ATOM    721  C8   DG A  35     122.956 -51.455-460.909 
ATOM    722  N7   DG A  35     124.111 -50.947-460.550 
ATOM    723  C5   DG A  35     124.919 -52.067-460.357 
ATOM    724  C6   DG A  35     126.278 -52.156-459.961 
ATOM    725  O6   DG A  35     127.063 -51.249-459.694 
ATOM    726  N1   DG A  35     126.705 -53.490-459.888 
ATOM    727  C2   DG A  35     125.920 -54.592-460.162 
ATOM    728  N2   DG A  35     126.514 -55.781-460.035 
ATOM    729  N3   DG A  35     124.644 -54.508-460.535 
ATOM    730  C4   DG A  35     124.215 -53.222-460.610 
ATOM    731  P    DA A  36     118.308 -56.010-460.538 
ATOM    732  OP1  DA A  36     117.382 -56.554-461.556 
ATOM    733  OP2  DA A  36     117.756 -54.960-459.653 
ATOM    734  O5'  DA A  36     118.895 -57.206-459.650 
ATOM    735  C5'  DA A  36     120.060 -57.912-460.115 
ATOM    736  C4'  DA A  36     121.027 -58.128-458.967 
ATOM    737  O4'  DA A  36     121.951 -57.015-458.802 
ATOM    738  C3'  DA A  36     120.394 -58.289-457.585 
ATOM    739  O3'  DA A  36     121.140 -59.248-456.845 
ATOM    740  C2'  DA A  36     120.563 -56.923-456.920 
ATOM    741  C1'  DA A  36     121.975 -56.652-457.430 
ATOM    742  N9   DA A  36     122.383 -55.222-457.337 
ATOM    743  C8   DA A  36     121.608 -54.109-457.491 
ATOM    744  N7   DA A  36     122.257 -52.994-457.348 
ATOM    745  C5   DA A  36     123.558 -53.398-457.080 
ATOM    746  C6   DA A  36     124.739 -52.680-456.829 
ATOM    747  N6   DA A  36     124.802 -51.341-456.808 
ATOM    748  N1   DA A  36     125.859 -53.392-456.600 
ATOM    749  C2   DA A  36     125.791 -54.722-456.623 
ATOM    750  N3   DA A  36     124.752 -55.496-456.844 
ATOM    751  C4   DA A  36     123.644 -54.760-457.070 
ATOM    752  P    DA A  37     120.359 -60.286-455.911 
ATOM    753  OP1  DA A  37     119.894 -61.432-456.724 
ATOM    754  OP2  DA A  37     119.317 -59.573-455.139 
ATOM    755  O5'  DA A  37     121.525 -60.763-454.924 
ATOM    756  C5'  DA A  37     122.882 -60.778-455.404 
ATOM    757  C4'  DA A  37     123.810 -60.202-454.353 
ATOM    758  O4'  DA A  37     123.945 -58.756-454.464 
ATOM    759  C3'  DA A  37     123.388 -60.423-452.901 
ATOM    760  O3'  DA A  37     124.551 -60.646-452.113 
ATOM    761  C2'  DA A  37     122.762 -59.095-452.474 
ATOM    762  C1'  DA A  37     123.770 -58.190-453.174 
ATOM    763  N9   DA A  37     123.299 -56.787-453.345 
ATOM    764  C8   DA A  37     122.029 -56.342-453.578 
ATOM    765  N7   DA A  37     121.936 -55.052-453.679 
ATOM    766  C5   DA A  37     123.240 -54.608-453.501 
ATOM    767  C6   DA A  37     123.810 -53.324-453.497 
ATOM    768  N6   DA A  37     123.105 -52.200-453.685 
ATOM    769  N1   DA A  37     125.137 -53.238-453.290 
ATOM    770  C2   DA A  37     125.833 -54.359-453.103 
ATOM    771  N3   DA A  37     125.412 -55.604-453.086 
ATOM    772  C4   DA A  37     124.080 -55.663-453.295 
ATOM    773  P    DC A  38     124.501 -61.746-450.950 
ATOM    774  OP1  DC A  38     124.760 -63.086-451.523 
ATOM    775  OP2  DC A  38     123.244 -61.600-450.184 
ATOM    776  O5'  DC A  38     125.740 -61.301-450.041 
ATOM    777  C5'  DC A  38     126.866 -60.652-450.662 
ATOM    778  C4'  DC A  38     127.313 -59.473-449.822 
ATOM    779  O4'  DC A  38     126.606 -58.246-450.165 
ATOM    780  C3'  DC A  38     127.101 -59.611-448.315 
ATOM    781  O3'  DC A  38     128.192 -59.000-447.638 
ATOM    782  C2'  DC A  38     125.836 -58.802-448.026 
ATOM    783  C1'  DC A  38     126.151 -57.641-448.964 
ATOM    784  N1   DC A  38     124.968 -56.797-449.291 
ATOM    785  C2   DC A  38     125.175 -55.431-449.470 
ATOM    786  O2   DC A  38     126.320 -54.981-449.353 
ATOM    787  N3   DC A  38     124.109 -54.644-449.768 
ATOM    788  C4   DC A  38     122.883 -55.172-449.887 
ATOM    789  N4   DC A  38     121.877 -54.362-450.179 
ATOM    790  C5   DC A  38     122.650 -56.573-449.706 
ATOM    791  C6   DC A  38     123.728 -57.343-449.409 
ATOM    792  P    DC A  39     128.781 -59.701-446.324 
ATOM    793  OP1  DC A  39     129.747 -60.752-446.713 
ATOM    794  OP2  DC A  39     127.666 -60.134-445.452 
ATOM    795  O5'  DC A  39     129.558 -58.482-445.638 
ATOM    796  C5'  DC A  39     130.114 -57.450-446.473 
ATOM    797  C4'  DC A  39     129.823 -56.087-445.877 
ATOM    798  O4'  DC A  39     128.545 -55.549-446.319 
ATOM    799  C3'  DC A  39     129.737 -56.034-444.351 
ATOM    800  O3'  DC A  39     130.298 -54.806-443.902 
ATOM    801  C2'  DC A  39     128.239 -56.023-444.048 
ATOM    802  C1'  DC A  39     127.836 -55.084-445.181 
ATOM    803  N1   DC A  39     126.381 -55.116-445.496 
ATOM    804  C2   DC A  39     125.779 -53.928-445.902 
ATOM    805  O2   DC A  39     126.470 -52.905-445.984 
ATOM    806  N3   DC A  39     124.452 -53.936-446.194 
ATOM    807  C4   DC A  39     123.738 -55.064-446.093 
ATOM    808  N4   DC A  39     122.448 -55.020-446.389 
ATOM    809  C5   DC A  39     124.339 -56.296-445.677 
ATOM    810  C6   DC A  39     125.665 -56.268-445.390 
ATOM    811  P    DT A  40     131.189 -54.800-442.572 
ATOM    812  OP1  DT A  40     132.577 -55.191-442.904 
ATOM    813  OP2  DT A  40     130.521 -55.604-441.524 
ATOM    814  O5'  DT A  40     131.146 -53.252-442.170 
ATOM    815  C5'  DT A  40     131.016 -52.264-443.209 
ATOM    816  C4'  DT A  40     130.011 -51.207-442.797 
ATOM    817  O4'  DT A  40     128.648 -51.562-443.169 
ATOM    818  C3'  DT A  40     129.921 -50.923-441.298 
ATOM    819  O3'  DT A  40     129.693 -49.533-441.105 
ATOM    820  C2'  DT A  40     128.681 -51.688-440.833 
ATOM    821  C1'  DT A  40     127.809 -51.363-442.042 
ATOM    822  N1   DT A  40     126.624 -52.255-442.183 
ATOM    823  C2   DT A  40     125.476 -51.694-442.689 
ATOM    824  O2   DT A  40     125.399 -50.523-443.016 
ATOM    825  N3   DT A  40     124.399 -52.551-442.805 
ATOM    826  C4   DT A  40     124.376 -53.888-442.466 
ATOM    827  O4   DT A  40     123.350 -54.555-442.614 
ATOM    828  C5   DT A  40     125.627 -54.385-441.944 
ATOM    829  C7   DT A  40     125.689 -55.832-441.550 
ATOM    830  C6   DT A  40     126.690 -53.574-441.820 
ATOM    831  P    DA A  41     130.435 -48.785-439.900 
ATOM    832  OP1  DA A  41     131.799 -48.395-440.323 
ATOM    833  OP2  DA A  41     130.346 -49.609-438.674 
ATOM    834  O5'  DA A  41     129.528 -47.477-439.735 
ATOM    835  C5'  DA A  41     128.855 -46.943-440.890 
ATOM    836  C4'  DA A  41     127.431 -46.566-440.532 
ATOM    837  O4'  DA A  41     126.505 -47.679-440.691 
ATOM    838  C3'  DA A  41     127.207 -46.103-439.093 
ATOM    839  O3'  DA A  41     126.235 -45.065-439.088 
ATOM    840  C2'  DA A  41     126.619 -47.321-438.381 
ATOM    841  C1'  DA A  41     125.708 -47.768-439.520 
ATOM    842  N9   DA A  41     125.233 -49.174-439.390 
ATOM    843  C8   DA A  41     125.897 -50.250-438.873 
ATOM    844  N7   DA A  41     125.212 -51.351-438.898 
ATOM    845  C5   DA A  41     124.005 -50.982-439.474 
ATOM    846  C6   DA A  41     122.841 -51.705-439.782 
ATOM    847  N6   DA A  41     122.699 -53.015-439.538 
ATOM    848  N1   DA A  41     121.825 -51.030-440.350 
ATOM    849  C2   DA A  41     121.972 -49.728-440.590 
ATOM    850  N3   DA A  41     123.005 -48.951-440.347 
ATOM    851  C4   DA A  41     124.008 -49.650-439.779 
ATOM    852  P    DG A  42     126.432 -43.820-438.102 
ATOM    853  OP1  DG A  42     127.334 -42.828-438.730 
ATOM    854  OP2  DG A  42     126.834 -44.307-436.764 
ATOM    855  O5'  DG A  42     124.947 -43.231-438.035 
ATOM    856  C5'  DG A  42     124.081 -43.388-439.175 
ATOM    857  C4'  DG A  42     122.695 -43.804-438.721 
ATOM    858  O4'  DG A  42     122.559 -45.249-438.604 
ATOM    859  C3'  DG A  42     122.260 -43.281-437.352 
ATOM    860  O3'  DG A  42     120.871 -42.977-437.396 
ATOM    861  C2'  DG A  42     122.470 -44.460-436.402 
ATOM    862  C1'  DG A  42     121.962 -45.542-437.350 
ATOM    863  N9   DG A  42     122.366 -46.921-436.957 
ATOM    864  C8   DG A  42     123.529 -47.350-436.355 
ATOM    865  N7   DG A  42     123.573 -48.642-436.140 
ATOM    866  C5   DG A  42     122.354 -49.102-436.633 
ATOM    867  C6   DG A  42     121.824 -50.418-436.680 
ATOM    868  O6   DG A  42     122.332 -51.466-436.288 
ATOM    869  N1   DG A  42     120.550 -50.438-437.264 
ATOM    870  C2   DG A  42     119.877 -49.330-437.742 
ATOM    871  N2   DG A  42     118.670 -49.559-438.264 
ATOM    872  N3   DG A  42     120.374 -48.096-437.699 
ATOM    873  C4   DG A  42     121.609 -48.060-437.134 
ATOM    874  P    DA A  43     120.338 -41.672-436.637 
ATOM    875  OP1  DA A  43     120.518 -40.486-437.505 
ATOM    876  OP2  DA A  43     120.955 -41.592-435.294 
ATOM    877  O5'  DA A  43     118.780 -42.004-436.494 
ATOM    878  C5'  DA A  43     118.147 -42.826-437.492 
ATOM    879  C4'  DA A  43     117.242 -43.845-436.827 
ATOM    880  O4'  DA A  43     117.947 -45.070-436.478 
ATOM    881  C3'  DA A  43     116.598 -43.404-435.513 
ATOM    882  O3'  DA A  43     115.280 -43.934-435.446 
ATOM    883  C2'  DA A  43     117.443 -44.066-434.426 
ATOM    884  C1'  DA A  43     117.629 -45.402-435.136 
ATOM    885  N9   DA A  43     118.745 -46.223-434.586 
ATOM    886  C8   DA A  43     119.935 -45.799-434.069 
ATOM    887  N7   DA A  43     120.705 -46.761-433.667 
ATOM    888  C5   DA A  43     119.974 -47.910-433.936 
ATOM    889  C6   DA A  43     120.246 -49.274-433.739 
ATOM    890  N6   DA A  43     121.384 -49.732-433.198 
ATOM    891  N1   DA A  43     119.301 -50.154-434.119 
ATOM    892  C2   DA A  43     118.172 -49.694-434.656 
ATOM    893  N3   DA A  43     117.809 -48.451-434.888 
ATOM    894  C4   DA A  43     118.772 -47.590-434.499 
ATOM    895  P    DG A  44     114.108 -43.028-434.839 
ATOM    896  OP1  DG A  44     113.579 -42.132-435.891 
ATOM    897  OP2  DG A  44     114.581 -42.369-433.601 
ATOM    898  O5'  DG A  44     113.011 -44.134-434.472 
ATOM    899  C5'  DG A  44     112.946 -45.339-435.257 
ATOM    900  C4'  DG A  44     112.780 -46.541-434.348 
ATOM    901  O4'  DG A  44     114.057 -47.079-433.899 
ATOM    902  C3'  DG A  44     112.008 -46.293-433.051 
ATOM    903  O3'  DG A  44     111.222 -47.441-432.757 
ATOM    904  C2'  DG A  44     113.089 -46.156-431.978 
ATOM    905  C1'  DG A  44     113.992 -47.272-432.494 
ATOM    906  N9   DG A  44     115.380 -47.216-431.956 
ATOM    907  C8   DG A  44     116.148 -46.116-431.638 
ATOM    908  N7   DG A  44     117.340 -46.412-431.181 
ATOM    909  C5   DG A  44     117.364 -47.806-431.196 
ATOM    910  C6   DG A  44     118.393 -48.706-430.814 
ATOM    911  O6   DG A  44     119.512 -48.455-430.376 
ATOM    912  N1   DG A  44     117.998 -50.039-430.991 
ATOM    913  C2   DG A  44     116.770 -50.448-431.474 
ATOM    914  N2   DG A  44     116.588 -51.768-431.568 
ATOM    915  N3   DG A  44     115.807 -49.603-431.833 
ATOM    916  C4   DG A  44     116.173 -48.306-431.667 
ATOM    917  P    DT A  45     109.748 -47.240-432.166 
ATOM    918  OP1  DT A  45     108.796 -47.004-433.275 
ATOM    919  OP2  DT A  45     109.775 -46.211-431.104 
ATOM    920  O5'  DT A  45     109.470 -48.675-431.515 
ATOM    921  C5'  DT A  45     110.093 -49.837-432.096 
ATOM    922  C4'  DT A  45     110.641 -50.732-431.002 
ATOM    923  O4'  DT A  45     112.002 -50.376-430.624 
ATOM    924  C3'  DT A  45     109.874 -50.713-429.680 
ATOM    925  O3'  DT A  45     109.876 -52.025-429.128 
ATOM    926  C2'  DT A  45     110.696 -49.802-428.769 
ATOM    927  C1'  DT A  45     112.068 -50.304-429.208 
ATOM    928  N1   DT A  45     113.185 -49.389-428.844 
ATOM    929  C2   DT A  45     114.386 -49.968-428.514 
ATOM    930  O2   DT A  45     114.562 -51.174-428.509 
ATOM    931  N3   DT A  45     115.398 -49.088-428.181 
ATOM    932  C4   DT A  45     115.309 -47.711-428.153 
ATOM    933  O4   DT A  45     116.285 -47.027-427.838 
ATOM    934  C5   DT A  45     114.009 -47.197-428.514 
ATOM    935  C7   DT A  45     113.827 -45.707-428.509 
ATOM    936  C6   DT A  45     113.008 -48.029-428.842 
ATOM    937  P    DT A  46     108.550 -52.567-428.413 
ATOM    938  OP1  DT A  46     107.624 -53.111-429.431 
ATOM    939  OP2  DT A  46     107.999 -51.517-427.529 
ATOM    940  O5'  DT A  46     109.138 -53.763-427.525 
ATOM    941  C5'  DT A  46     110.303 -54.469-427.990 
ATOM    942  C4'  DT A  46     111.270 -54.686-426.842 
ATOM    943  O4'  DT A  46     112.194 -53.572-426.677 
ATOM    944  C3'  DT A  46     110.637 -54.846-425.460 
ATOM    945  O3'  DT A  46     111.383 -55.805-424.720 
ATOM    946  C2'  DT A  46     110.805 -53.480-424.796 
ATOM    947  C1'  DT A  46     112.218 -53.209-425.305 
ATOM    948  N1   DT A  46     112.625 -51.779-425.212 
ATOM    949  C2   DT A  46     113.946 -51.522-424.935 
ATOM    950  O2   DT A  46     114.772 -52.402-424.768 
ATOM    951  N3   DT A  46     114.286 -50.186-424.855 
ATOM    952  C4   DT A  46     113.435 -49.112-425.026 
ATOM    953  O4   DT A  46     113.855 -47.958-424.931 
ATOM    954  C5   DT A  46     112.069 -49.484-425.313 
ATOM    955  C7   DT A  46     111.077 -48.375-425.512 
ATOM    956  C6   DT A  46     111.711 -50.775-425.395 
ATOM    957  P    DG A  47     110.602 -56.843-423.786 
ATOM    958  OP1  DG A  47     110.137 -57.989-424.599 
ATOM    959  OP2  DG A  47     109.560 -56.130-423.015 
ATOM    960  O5'  DG A  47     111.768 -57.320-422.800 
ATOM    961  C5'  DG A  47     113.125 -57.335-423.280 
ATOM    962  C4'  DG A  47     114.053 -56.759-422.229 
ATOM    963  O4'  DG A  47     114.187 -55.313-422.339 
ATOM    964  C3'  DG A  47     113.631 -56.980-420.776 
ATOM    965  O3'  DG A  47     114.794 -57.204-419.988 
ATOM    966  C2'  DG A  47     113.004 -55.652-420.349 
ATOM    967  C1'  DG A  47     114.013 -54.747-421.050 
ATOM    968  N9   DG A  47     113.541 -53.345-421.220 
ATOM    969  C8   DG A  47     112.267 -52.876-421.455 
ATOM    970  N7   DG A  47     112.187 -51.571-421.556 
ATOM    971  C5   DG A  47     113.502 -51.145-421.374 
ATOM    972  C6   DG A  47     114.046 -49.834-421.376 
ATOM    973  O6   DG A  47     113.469 -48.762-421.541 
ATOM    974  N1   DG A  47     115.430 -49.854-421.153 
ATOM    975  C2   DG A  47     116.189 -50.991-420.955 
ATOM    976  N2   DG A  47     117.495 -50.798-420.760 
ATOM    977  N3   DG A  47     115.677 -52.220-420.955 
ATOM    978  C4   DG A  47     114.336 -52.219-421.169 
ATOM    979  P    DG A  48     114.743 -58.303-418.826 
ATOM    980  OP1  DG A  48     115.003 -59.643-419.398 
ATOM    981  OP2  DG A  48     113.487 -58.157-418.059 
ATOM    982  O5'  DG A  48     115.983 -57.858-417.916 
ATOM    983  C5'  DG A  48     117.108 -57.209-418.538 
ATOM    984  C4'  DG A  48     117.556 -56.030-417.697 
ATOM    985  O4'  DG A  48     116.849 -54.803-418.040 
ATOM    986  C3'  DG A  48     117.343 -56.168-416.190 
ATOM    987  O3'  DG A  48     118.435 -55.557-415.513 
ATOM    988  C2'  DG A  48     116.078 -55.359-415.901 
ATOM    989  C1'  DG A  48     116.394 -54.198-416.840 
ATOM    990  N9   DG A  48     115.211 -53.354-417.166 
ATOM    991  C8   DG A  48     113.893 -53.724-417.324 
ATOM    992  N7   DG A  48     113.089 -52.729-417.612 
ATOM    993  C5   DG A  48     113.935 -51.621-417.646 
ATOM    994  C6   DG A  48     113.642 -50.257-417.907 
ATOM    995  O6   DG A  48     112.561 -49.738-418.167 
ATOM    996  N1   DG A  48     114.797 -49.464-417.841 
ATOM    997  C2   DG A  48     116.067 -49.929-417.560 
ATOM    998  N2   DG A  48     117.037 -49.012-417.545 
ATOM    999  N3   DG A  48     116.339 -51.209-417.316 
ATOM   1000  C4   DG A  48     115.231 -51.991-417.376 
ATOM   1001  P    DG A  49     119.023 -56.258-414.199 
ATOM   1002  OP1  DG A  49     119.990 -57.309-414.588 
ATOM   1003  OP2  DG A  49     117.909 -56.691-413.327 
ATOM   1004  O5'  DG A  49     119.800 -55.039-413.513 
ATOM   1005  C5'  DG A  49     120.357 -54.007-414.348 
ATOM   1006  C4'  DG A  49     120.066 -52.644-413.752 
ATOM   1007  O4'  DG A  49     118.788 -52.106-414.194 
ATOM   1008  C3'  DG A  49     119.980 -52.591-412.227 
ATOM   1009  O3'  DG A  49     120.541 -51.363-411.777 
ATOM   1010  C2'  DG A  49     118.482 -52.580-411.923 
ATOM   1011  C1'  DG A  49     118.079 -51.641-413.056 
ATOM   1012  N9   DG A  49     116.624 -51.673-413.372 
ATOM   1013  C8   DG A  49     115.745 -52.733-413.322 
ATOM   1014  N7   DG A  49     114.517 -52.425-413.665 
ATOM   1015  C5   DG A  49     114.587 -51.065-413.962 
ATOM   1016  C6   DG A  49     113.574 -50.170-414.392 
ATOM   1017  O6   DG A  49     112.386 -50.397-414.603 
ATOM   1018  N1   DG A  49     114.079 -48.875-414.577 
ATOM   1019  C2   DG A  49     115.391 -48.495-414.373 
ATOM   1020  N2   DG A  49     115.673 -47.211-414.606 
ATOM   1021  N3   DG A  49     116.342 -49.337-413.970 
ATOM   1022  C4   DG A  49     115.868 -50.596-413.786 
ATOM   1023  P    DA A  50     121.432 -51.357-410.447 
ATOM   1024  OP1  DA A  50     122.820 -51.748-410.779 
ATOM   1025  OP2  DA A  50     120.764 -52.161-409.400 
ATOM   1026  O5'  DA A  50     121.389 -49.809-410.045 
ATOM   1027  C5'  DA A  50     121.259 -48.821-411.084 
ATOM   1028  C4'  DA A  50     120.254 -47.764-410.672 
ATOM   1029  O4'  DA A  50     118.891 -48.119-411.045 
ATOM   1030  C3'  DA A  50     120.164 -47.481-409.173 
ATOM   1031  O3'  DA A  50     119.935 -46.090-408.980 
ATOM   1032  C2'  DA A  50     118.924 -48.245-408.708 
ATOM   1033  C1'  DA A  50     118.052 -47.920-409.917 
ATOM   1034  N9   DA A  50     116.867 -48.812-410.059 
ATOM   1035  C8   DA A  50     116.761 -50.137-409.748 
ATOM   1036  N7   DA A  50     115.589 -50.639-409.985 
ATOM   1037  C5   DA A  50     114.863 -49.570-410.491 
ATOM   1038  C6   DA A  50     113.537 -49.452-410.937 
ATOM   1039  N6   DA A  50     112.665 -50.471-410.947 
ATOM   1040  N1   DA A  50     113.135 -48.244-411.376 
ATOM   1041  C2   DA A  50     114.005 -47.235-411.365 
ATOM   1042  N3   DA A  50     115.260 -47.226-410.973 
ATOM   1043  C4   DA A  50     115.637 -48.447-410.539 
ATOM   1044  P    DA A  51     120.678 -45.342-407.775 
ATOM   1045  OP1  DA A  51     122.041 -44.952-408.198 
ATOM   1046  OP2  DA A  51     120.589 -46.166-406.550 
ATOM   1047  O5'  DA A  51     119.770 -44.034-407.610 
ATOM   1048  C5'  DA A  51     119.097 -43.500-408.765 
ATOM   1049  C4'  DA A  51     117.673 -43.123-408.407 
ATOM   1050  O4'  DA A  51     116.747 -44.236-408.566 
ATOM   1051  C3'  DA A  51     117.450 -42.661-406.968 
ATOM   1052  O3'  DA A  51     116.478 -41.622-406.964 
ATOM   1053  C2'  DA A  51     116.862 -43.878-406.256 
ATOM   1054  C1'  DA A  51     115.951 -44.326-407.395 
ATOM   1055  N9   DA A  51     115.476 -45.732-407.266 
ATOM   1056  C8   DA A  51     116.140 -46.807-406.748 
ATOM   1057  N7   DA A  51     115.455 -47.908-406.773 
ATOM   1058  C5   DA A  51     114.247 -47.539-407.349 
ATOM   1059  C6   DA A  51     113.084 -48.262-407.657 
ATOM   1060  N6   DA A  51     112.941 -49.572-407.414 
ATOM   1061  N1   DA A  51     112.067 -47.587-408.225 
ATOM   1062  C2   DA A  51     112.215 -46.285-408.465 
ATOM   1063  N3   DA A  51     113.248 -45.508-408.223 
ATOM   1064  C4   DA A  51     114.251 -46.207-407.654 
ATOM   1065  P    DG A  52     116.675 -40.377-405.977 
ATOM   1066  OP1  DG A  52     117.576 -39.385-406.605 
ATOM   1067  OP2  DG A  52     117.076 -40.864-404.639 
ATOM   1068  O5'  DG A  52     115.190 -39.788-405.910 
ATOM   1069  C5'  DG A  52     114.324 -39.946-407.050 
ATOM   1070  C4'  DG A  52     112.938 -40.361-406.596 
ATOM   1071  O4'  DG A  52     112.802 -41.806-406.479 
ATOM   1072  C3'  DG A  52     112.503 -39.838-405.227 
ATOM   1073  O3'  DG A  52     111.114 -39.534-405.271 
ATOM   1074  C2'  DG A  52     112.712 -41.017-404.278 
ATOM   1075  C1'  DG A  52     112.205 -42.100-405.225 
ATOM   1076  N9   DG A  52     112.608 -43.478-404.832 
ATOM   1077  C8   DG A  52     113.772 -43.907-404.230 
ATOM   1078  N7   DG A  52     113.816 -45.199-404.015 
ATOM   1079  C5   DG A  52     112.596 -45.659-404.509 
ATOM   1080  C6   DG A  52     112.067 -46.975-404.555 
ATOM   1081  O6   DG A  52     112.574 -48.023-404.163 
ATOM   1082  N1   DG A  52     110.793 -46.995-405.139 
ATOM   1083  C2   DG A  52     110.119 -45.887-405.617 
ATOM   1084  N2   DG A  52     108.912 -46.116-406.140 
ATOM   1085  N3   DG A  52     110.617 -44.653-405.574 
ATOM   1086  C4   DG A  52     111.852 -44.617-405.009 
ATOM   1087  P    DA A  53     110.581 -38.229-404.512 
ATOM   1088  OP1  DA A  53     110.760 -37.043-405.380 
ATOM   1089  OP2  DA A  53     111.198 -38.149-403.170 
ATOM   1090  O5'  DA A  53     109.023 -38.561-404.369 
ATOM   1091  C5'  DA A  53     108.389 -39.384-405.367 
ATOM   1092  C4'  DA A  53     107.485 -40.402-404.702 
ATOM   1093  O4'  DA A  53     108.189 -41.627-404.354 
ATOM   1094  C3'  DA A  53     106.840 -39.961-403.388 
ATOM   1095  O3'  DA A  53     105.522 -40.491-403.321 
ATOM   1096  C2'  DA A  53     107.686 -40.623-402.301 
ATOM   1097  C1'  DA A  53     107.872 -41.959-403.011 
ATOM   1098  N9   DA A  53     108.988 -42.780-402.461 
ATOM   1099  C8   DA A  53     110.178 -42.356-401.944 
ATOM   1100  N7   DA A  53     110.948 -43.319-401.542 
ATOM   1101  C5   DA A  53     110.217 -44.467-401.811 
ATOM   1102  C6   DA A  53     110.488 -45.831-401.614 
ATOM   1103  N6   DA A  53     111.626 -46.289-401.073 
ATOM   1104  N1   DA A  53     109.543 -46.712-401.994 
ATOM   1105  C2   DA A  53     108.414 -46.251-402.531 
ATOM   1106  N3   DA A  53     108.052 -45.008-402.763 
ATOM   1107  C4   DA A  53     109.014 -44.147-402.374 
ATOM   1108  P    DC A  54     104.351 -39.585-402.714 
ATOM   1109  OP1  DC A  54     103.822 -38.689-403.766 
ATOM   1110  OP2  DC A  54     104.824 -38.926-401.477 
ATOM   1111  O5'  DC A  54     103.254 -40.691-402.347 
ATOM   1112  C5'  DC A  54     103.188 -41.897-403.132 
ATOM   1113  C4'  DC A  54     103.023 -43.098-402.223 
ATOM   1114  O4'  DC A  54     104.299 -43.636-401.774 
ATOM   1115  C3'  DC A  54     102.251 -42.850-400.927 
ATOM   1116  O3'  DC A  54     101.464 -43.998-400.632 
ATOM   1117  C2'  DC A  54     103.332 -42.713-399.853 
ATOM   1118  C1'  DC A  54     104.235 -43.829-400.369 
ATOM   1119  N1   DC A  54     105.623 -43.773-399.831 
ATOM   1120  C2   DC A  54     106.278 -44.980-399.598 
ATOM   1121  O2   DC A  54     105.687 -46.036-399.846 
ATOM   1122  N3   DC A  54     107.543 -44.950-399.107 
ATOM   1123  C4   DC A  54     108.149 -43.783-398.851 
ATOM   1124  N4   DC A  54     109.384 -43.807-398.373 
ATOM   1125  C5   DC A  54     107.493 -42.531-399.083 
ATOM   1126  C6   DC A  54     106.228 -42.582-399.574 
ATOM   1127  P    DG A  55      99.991 -43.797-400.041 
ATOM   1128  OP1  DG A  55      99.039 -43.561-401.151 
ATOM   1129  OP2  DG A  55     100.018 -42.768-398.979 
ATOM   1130  O5'  DG A  55      99.713 -45.233-399.391 
ATOM   1131  C5'  DG A  55     100.336 -46.394-399.971 
ATOM   1132  C4'  DG A  55     100.884 -47.289-398.878 
ATOM   1133  O4'  DG A  55     102.245 -46.934-398.499 
ATOM   1134  C3'  DG A  55     100.117 -47.270-397.555 
ATOM   1135  O3'  DG A  55     100.119 -48.582-397.003 
ATOM   1136  C2'  DG A  55     100.938 -46.359-396.644 
ATOM   1137  C1'  DG A  55     102.311 -46.861-397.083 
ATOM   1138  N9   DG A  55     103.427 -45.946-396.719 
ATOM   1139  C8   DG A  55     103.442 -44.569-396.660 
ATOM   1140  N7   DG A  55     104.596 -44.062-396.300 
ATOM   1141  C5   DG A  55     105.404 -45.181-396.107 
ATOM   1142  C6   DG A  55     106.763 -45.270-395.711 
ATOM   1143  O6   DG A  55     107.549 -44.363-395.445 
ATOM   1144  N1   DG A  55     107.190 -46.604-395.638 
ATOM   1145  C2   DG A  55     106.406 -47.706-395.913 
ATOM   1146  N2   DG A  55     106.999 -48.895-395.786 
ATOM   1147  N3   DG A  55     105.129 -47.622-396.285 
ATOM   1148  C4   DG A  55     104.701 -46.336-396.360 
ATOM   1149  P    DT A  56      98.793 -49.124-396.288 
ATOM   1150  OP1  DT A  56      97.867 -49.668-397.306 
ATOM   1151  OP2  DT A  56      98.242 -48.074-395.404 
ATOM   1152  O5'  DT A  56      99.381 -50.320-395.400 
ATOM   1153  C5'  DT A  56     100.546 -51.026-395.865 
ATOM   1154  C4'  DT A  56     101.513 -51.243-394.717 
ATOM   1155  O4'  DT A  56     102.437 -50.129-394.552 
ATOM   1156  C3'  DT A  56     100.879 -51.403-393.335 
ATOM   1157  O3'  DT A  56     101.625 -52.362-392.595 
ATOM   1158  C2'  DT A  56     101.048 -50.037-392.671 
ATOM   1159  C1'  DT A  56     102.461 -49.766-393.180 
ATOM   1160  N1   DT A  56     102.868 -48.336-393.087 
ATOM   1161  C2   DT A  56     104.189 -48.079-392.810 
ATOM   1162  O2   DT A  56     105.015 -48.959-392.644 
ATOM   1163  N3   DT A  56     104.529 -46.743-392.730 
ATOM   1164  C4   DT A  56     103.678 -45.669-392.901 
ATOM   1165  O4   DT A  56     104.098 -44.515-392.806 
ATOM   1166  C5   DT A  56     102.312 -46.041-393.188 
ATOM   1167  C7   DT A  56     101.319 -44.932-393.388 
ATOM   1168  C6   DT A  56     101.954 -47.332-393.271 
ATOM   1169  P    DC A  57     100.844 -53.400-391.661 
ATOM   1170  OP1  DC A  57     100.380 -54.546-392.475 
ATOM   1171  OP2  DC A  57      99.802 -52.687-390.890 
ATOM   1172  O5'  DC A  57     102.010 -53.877-390.675 
ATOM   1173  C5'  DC A  57     103.368 -53.892-391.155 
ATOM   1174  C4'  DC A  57     104.295 -53.317-390.104 
ATOM   1175  O4'  DC A  57     104.430 -51.871-390.215 
ATOM   1176  C3'  DC A  57     103.874 -53.537-388.651 
ATOM   1177  O3'  DC A  57     105.036 -53.761-387.863 
ATOM   1178  C2'  DC A  57     103.247 -52.209-388.224 
ATOM   1179  C1'  DC A  57     104.255 -51.304-388.925 
ATOM   1180  N1   DC A  57     103.784 -49.902-389.095 
ATOM   1181  C2   DC A  57     104.731 -48.883-389.013 
ATOM   1182  O2   DC A  57     105.912 -49.183-388.803 
ATOM   1183  N3   DC A  57     104.321 -47.598-389.164 
ATOM   1184  C4   DC A  57     103.032 -47.315-389.390 
ATOM   1185  N4   DC A  57     102.682 -46.046-389.531 
ATOM   1186  C5   DC A  57     102.042 -48.347-389.478 
ATOM   1187  C6   DC A  57     102.472 -49.625-389.323 
ATOM   1188  P    DA A  58     104.986 -54.861-386.701 
ATOM   1189  OP1  DA A  58     105.246 -56.201-387.274 
ATOM   1190  OP2  DA A  58     103.730 -54.714-385.934 
ATOM   1191  O5'  DA A  58     106.225 -54.415-385.791 
ATOM   1192  C5'  DA A  58     107.351 -53.766-386.413 
ATOM   1193  C4'  DA A  58     107.799 -52.587-385.572 
ATOM   1194  O4'  DA A  58     107.092 -51.360-385.915 
ATOM   1195  C3'  DA A  58     107.586 -52.725-384.065 
ATOM   1196  O3'  DA A  58     108.677 -52.114-383.388 
ATOM   1197  C2'  DA A  58     106.321 -51.916-383.776 
ATOM   1198  C1'  DA A  58     106.636 -50.755-384.715 
ATOM   1199  N9   DA A  58     105.454 -49.911-385.042 
ATOM   1200  C8   DA A  58     104.153 -50.296-385.195 
ATOM   1201  N7   DA A  58     103.346 -49.321-385.479 
ATOM   1202  C5   DA A  58     104.172 -48.206-385.518 
ATOM   1203  C6   DA A  58     103.918 -46.848-385.772 
ATOM   1204  N6   DA A  58     102.699 -46.362-386.048 
ATOM   1205  N1   DA A  58     104.965 -46.004-385.731 
ATOM   1206  C2   DA A  58     106.173 -46.493-385.457 
ATOM   1207  N3   DA A  58     106.530 -47.732-385.204 
ATOM   1208  C4   DA A  58     105.463 -48.557-385.251 
ATOM   1209  P    DC A  59     109.266 -52.815-382.074 
ATOM   1210  OP1  DC A  59     110.233 -53.866-382.463 
ATOM   1211  OP2  DC A  59     108.152 -53.248-381.202 
ATOM   1212  O5'  DC A  59     110.043 -51.597-381.388 
ATOM   1213  C5'  DC A  59     110.599 -50.564-382.224 
ATOM   1214  C4'  DC A  59     110.309 -49.201-381.627 
ATOM   1215  O4'  DC A  59     109.030 -48.663-382.070 
ATOM   1216  C3'  DC A  59     110.223 -49.148-380.102 
ATOM   1217  O3'  DC A  59     110.783 -47.920-379.652 
ATOM   1218  C2'  DC A  59     108.725 -49.137-379.798 
ATOM   1219  C1'  DC A  59     108.321 -48.198-380.931 
ATOM   1220  N1   DC A  59     106.867 -48.230-381.247 
ATOM   1221  C2   DC A  59     106.264 -47.042-381.653 
ATOM   1222  O2   DC A  59     106.955 -46.020-381.734 
ATOM   1223  N3   DC A  59     104.937 -47.050-381.945 
ATOM   1224  C4   DC A  59     104.224 -48.178-381.844 
ATOM   1225  N4   DC A  59     102.934 -48.134-382.139 
ATOM   1226  C5   DC A  59     104.824 -49.410-381.427 
ATOM   1227  C6   DC A  59     106.151 -49.382-381.140 
ATOM   1228  P    DT A  60     111.674 -47.915-378.322 
ATOM   1229  OP1  DT A  60     113.063 -48.305-378.654 
ATOM   1230  OP2  DT A  60     111.007 -48.718-377.275 
ATOM   1231  O5'  DT A  60     111.632 -46.366-377.920 
ATOM   1232  C5'  DT A  60     111.502 -45.378-378.960 
ATOM   1233  C4'  DT A  60     110.496 -44.322-378.547 
ATOM   1234  O4'  DT A  60     109.134 -44.676-378.920 
ATOM   1235  C3'  DT A  60     110.406 -44.038-377.048 
ATOM   1236  O3'  DT A  60     110.178 -42.647-376.855 
ATOM   1237  C2'  DT A  60     109.167 -44.802-376.583 
ATOM   1238  C1'  DT A  60     108.295 -44.477-377.792 
ATOM   1239  N1   DT A  60     107.110 -45.369-377.934 
ATOM   1240  C2   DT A  60     105.962 -44.808-378.439 
ATOM   1241  O2   DT A  60     105.885 -43.637-378.767 
ATOM   1242  N3   DT A  60     104.884 -45.665-378.555 
ATOM   1243  C4   DT A  60     104.861 -47.002-378.216 
ATOM   1244  O4   DT A  60     103.835 -47.669-378.365 
ATOM   1245  C5   DT A  60     106.112 -47.500-377.694 
ATOM   1246  C7   DT A  60     106.174 -48.946-377.300 
ATOM   1247  C6   DT A  60     107.176 -46.688-377.571 
ATOM   1248  P    DG A  61     110.921 -41.899-375.650 
ATOM   1249  OP1  DG A  61     112.284 -41.509-376.073 
ATOM   1250  OP2  DG A  61     110.831 -42.723-374.425 
ATOM   1251  O5'  DG A  61     110.013 -40.591-375.485 
ATOM   1252  C5'  DG A  61     109.340 -40.057-376.641 
ATOM   1253  C4'  DG A  61     107.916 -39.680-376.283 
ATOM   1254  O4'  DG A  61     106.990 -40.793-376.441 
ATOM   1255  C3'  DG A  61     107.692 -39.218-374.843 
ATOM   1256  O3'  DG A  61     106.720 -38.179-374.839 
ATOM   1257  C2'  DG A  61     107.104 -40.436-374.132 
ATOM   1258  C1'  DG A  61     106.193 -40.883-375.270 
ATOM   1259  N9   DG A  61     105.718 -42.289-375.141 
ATOM   1260  C8   DG A  61     106.373 -43.385-374.622 
ATOM   1261  N7   DG A  61     105.670 -44.491-374.654 
ATOM   1262  C5   DG A  61     104.464 -44.099-375.234 
ATOM   1263  C6   DG A  61     103.304 -44.861-375.531 
ATOM   1264  O6   DG A  61     103.098 -46.057-375.341 
ATOM   1265  N1   DG A  61     102.308 -44.068-376.118 
ATOM   1266  C2   DG A  61     102.419 -42.718-376.384 
ATOM   1267  N2   DG A  61     101.355 -42.141-376.949 
ATOM   1268  N3   DG A  61     103.509 -42.004-376.105 
ATOM   1269  C4   DG A  61     104.484 -42.758-375.535 
ATOM   1270  P    DA A  62     106.918 -36.934-373.852 
ATOM   1271  OP1  DA A  62     107.819 -35.942-374.480 
ATOM   1272  OP2  DA A  62     107.319 -37.421-372.514 
ATOM   1273  O5'  DA A  62     105.432 -36.345-373.786 
ATOM   1274  C5'  DA A  62     104.567 -36.503-374.926 
ATOM   1275  C4'  DA A  62     103.181 -36.918-374.471 
ATOM   1276  O4'  DA A  62     103.044 -38.364-374.354 
ATOM   1277  C3'  DA A  62     102.746 -36.395-373.102 
ATOM   1278  O3'  DA A  62     101.357 -36.091-373.146 
ATOM   1279  C2'  DA A  62     102.955 -37.574-372.153 
ATOM   1280  C1'  DA A  62     102.447 -38.657-373.101 
ATOM   1281  N9   DA A  62     102.851 -40.036-372.707 
ATOM   1282  C8   DA A  62     104.010 -40.443-372.111 
ATOM   1283  N7   DA A  62     104.068 -41.720-371.892 
ATOM   1284  C5   DA A  62     102.858 -42.197-372.378 
ATOM   1285  C6   DA A  62     102.304 -43.486-372.440 
ATOM   1286  N6   DA A  62     102.929 -44.582-371.986 
ATOM   1287  N1   DA A  62     101.080 -43.609-372.985 
ATOM   1288  C2   DA A  62     100.464 -42.516-373.434 
ATOM   1289  N3   DA A  62     100.880 -41.268-373.430 
ATOM   1290  C4   DA A  62     102.106 -41.173-372.879 
ATOM   1291  P    DT A  63     100.824 -34.786-372.388 
ATOM   1292  OP1  DT A  63     101.003 -33.600-373.256 
ATOM   1293  OP2  DT A  63     101.440 -34.706-371.045 
ATOM   1294  O5'  DT A  63      99.266 -35.118-372.244 
ATOM   1295  C5'  DT A  63      98.632 -35.941-373.243 
ATOM   1296  C4'  DT A  63      97.727 -36.959-372.577 
ATOM   1297  O4'  DT A  63      98.432 -38.184-372.229 
ATOM   1298  C3'  DT A  63      97.083 -36.518-371.263 
ATOM   1299  O3'  DT A  63      95.765 -37.048-371.196 
ATOM   1300  C2'  DT A  63      97.929 -37.180-370.176 
ATOM   1301  C1'  DT A  63      98.115 -38.517-370.886 
ATOM   1302  N1   DT A  63      99.230 -39.337-370.336 
ATOM   1303  C2   DT A  63      99.063 -40.701-370.338 
ATOM   1304  O2   DT A  63      98.059 -41.246-370.763 
ATOM   1305  N3   DT A  63     100.117 -41.429-369.820 
ATOM   1306  C4   DT A  63     101.295 -40.917-369.314 
ATOM   1307  O4   DT A  63     102.168 -41.669-368.877 
ATOM   1308  C5   DT A  63     101.376 -39.476-369.355 
ATOM   1309  C7   DT A  63     102.626 -38.837-368.824 
ATOM   1310  C6   DT A  63     100.366 -38.744-369.853 
ATOM   1311  P    DT A  64      94.593 -36.143-370.589 
ATOM   1312  OP1  DT A  64      94.064 -35.246-371.641 
ATOM   1313  OP2  DT A  64      95.067 -35.483-369.352 
ATOM   1314  O5'  DT A  64      93.497 -37.248-370.223 
ATOM   1315  C5'  DT A  64      93.431 -38.454-371.007 
ATOM   1316  C4'  DT A  64      93.265 -39.655-370.098 
ATOM   1317  O4'  DT A  64      94.542 -40.193-369.649 
ATOM   1318  C3'  DT A  64      92.494 -39.407-368.802 
ATOM   1319  O3'  DT A  64      91.707 -40.555-368.507 
ATOM   1320  C2'  DT A  64      93.575 -39.270-367.729 
ATOM   1321  C1'  DT A  64      94.478 -40.386-368.245 
ATOM   1322  N1   DT A  64      95.866 -40.330-367.706 
ATOM   1323  C2   DT A  64      96.498 -41.529-367.482 
ATOM   1324  O2   DT A  64      95.975 -42.607-367.704 
ATOM   1325  N3   DT A  64      97.783 -41.437-366.982 
ATOM   1326  C4   DT A  64      98.469 -40.275-366.695 
ATOM   1327  O4   DT A  64      99.618 -40.319-366.250 
ATOM   1328  C5   DT A  64      97.723 -39.069-366.963 
ATOM   1329  C7   DT A  64      98.395 -37.758-366.679 
ATOM   1330  C6   DT A  64      96.472 -39.128-367.449 
ATOM   1331  P    DA A  65      90.233 -40.355-367.916 
ATOM   1332  OP1  DA A  65      89.282 -40.118-369.026 
ATOM   1333  OP2  DA A  65      90.260 -39.325-366.854 
ATOM   1334  O5'  DA A  65      89.955 -41.790-367.266 
ATOM   1335  C5'  DA A  65      90.578 -42.951-367.846 
ATOM   1336  C4'  DA A  65      91.126 -43.846-366.753 
ATOM   1337  O4'  DA A  65      92.487 -43.491-366.374 
ATOM   1338  C3'  DA A  65      90.359 -43.828-365.431 
ATOM   1339  O3'  DA A  65      90.362 -45.139-364.879 
ATOM   1340  C2'  DA A  65      91.181 -42.917-364.519 
ATOM   1341  C1'  DA A  65      92.554 -43.418-364.958 
ATOM   1342  N9   DA A  65      93.670 -42.503-364.594 
ATOM   1343  C8   DA A  65      93.666 -41.138-364.541 
ATOM   1344  N7   DA A  65      94.803 -40.624-364.186 
ATOM   1345  C5   DA A  65      95.622 -41.726-363.989 
ATOM   1346  C6   DA A  65      96.966 -41.850-363.599 
ATOM   1347  N6   DA A  65      97.757 -40.802-363.325 
ATOM   1348  N1   DA A  65      97.469 -43.094-363.500 
ATOM   1349  C2   DA A  65      96.680 -44.130-363.774 
ATOM   1350  N3   DA A  65      95.418 -44.138-364.145 
ATOM   1351  C4   DA A  65      94.938 -42.881-364.236 
ATOM   1352  P    DT A  66      89.036 -45.681-364.163 
ATOM   1353  OP1  DT A  66      88.110 -46.225-365.181 
ATOM   1354  OP2  DT A  66      88.484 -44.631-363.279 
ATOM   1355  O5'  DT A  66      89.623 -46.877-363.276 
ATOM   1356  C5'  DT A  66      90.788 -47.583-363.740 
ATOM   1357  C4'  DT A  66      91.755 -47.800-362.592 
ATOM   1358  O4'  DT A  66      92.679 -46.687-362.428 
ATOM   1359  C3'  DT A  66      91.122 -47.960-361.210 
ATOM   1360  O3'  DT A  66      91.868 -48.919-360.470 
ATOM   1361  C2'  DT A  66      91.291 -46.594-360.546 
ATOM   1362  C1'  DT A  66      92.704 -46.323-361.056 
ATOM   1363  N1   DT A  66      93.111 -44.893-360.962 
ATOM   1364  C2   DT A  66      94.432 -44.636-360.685 
ATOM   1365  O2   DT A  66      95.257 -45.516-360.519 
ATOM   1366  N3   DT A  66      94.771 -43.300-360.606 
ATOM   1367  C4   DT A  66      93.920 -42.226-360.776 
ATOM   1368  O4   DT A  66      94.340 -41.072-360.681 
ATOM   1369  C5   DT A  66      92.554 -42.598-361.063 
ATOM   1370  C7   DT A  66      91.562 -41.490-361.263 
ATOM   1371  C6   DT A  66      92.197 -43.890-361.146 
ATOM   1372  P    DG A  67      91.087 -49.957-359.536 
ATOM   1373  OP1  DG A  67      90.622 -51.103-360.350 
ATOM   1374  OP2  DG A  67      90.045 -49.244-358.765 
ATOM   1375  O5'  DG A  67      92.253 -50.434-358.550 
ATOM   1376  C5'  DG A  67      93.610 -50.449-359.030 
ATOM   1377  C4'  DG A  67      94.538 -49.874-357.979 
ATOM   1378  O4'  DG A  67      94.673 -48.428-358.090 
ATOM   1379  C3'  DG A  67      94.117 -50.094-356.526 
ATOM   1380  O3'  DG A  67      95.279 -50.318-355.738 
ATOM   1381  C2'  DG A  67      93.490 -48.766-356.099 
ATOM   1382  C1'  DG A  67      94.498 -47.862-356.800 
ATOM   1383  N9   DG A  67      94.027 -46.459-356.971 
ATOM   1384  C8   DG A  67      92.752 -45.990-357.205 
ATOM   1385  N7   DG A  67      92.673 -44.685-357.306 
ATOM   1386  C5   DG A  67      93.987 -44.260-357.125 
ATOM   1387  C6   DG A  67      94.531 -42.948-357.126 
ATOM   1388  O6   DG A  67      93.955 -41.876-357.291 
ATOM   1389  N1   DG A  67      95.915 -42.968-356.903 
ATOM   1390  C2   DG A  67      96.674 -44.106-356.706 
ATOM   1391  N2   DG A  67      97.980 -43.912-356.510 
ATOM   1392  N3   DG A  67      96.163 -45.334-356.705 
ATOM   1393  C4   DG A  67      94.821 -45.333-356.919 
ATOM   1394  P    DT A  68      95.229 -51.418-354.576 
ATOM   1395  OP1  DT A  68      95.488 -52.758-355.149 
ATOM   1396  OP2  DT A  68      93.972 -51.271-353.809 
ATOM   1397  O5'  DT A  68      96.468 -50.973-353.666 
ATOM   1398  C5'  DT A  68      97.594 -50.324-354.288 
ATOM   1399  C4'  DT A  68      98.041 -49.144-353.447 
ATOM   1400  O4'  DT A  68      97.334 -47.917-353.790 
ATOM   1401  C3'  DT A  68      97.829 -49.282-351.940 
ATOM   1402  O3'  DT A  68      98.920 -48.671-351.263 
ATOM   1403  C2'  DT A  68      96.564 -48.473-351.651 
ATOM   1404  C1'  DT A  68      96.879 -47.312-352.590 
ATOM   1405  N1   DT A  68      95.696 -46.469-352.917 
ATOM   1406  C2   DT A  68      95.916 -45.123-353.091 
ATOM   1407  O2   DT A  68      97.019 -44.613-352.989 
ATOM   1408  N3   DT A  68      94.797 -44.372-353.391 
ATOM   1409  C4   DT A  68      93.508 -44.845-353.530 
ATOM   1410  O4   DT A  68      92.584 -44.074-353.801 
ATOM   1411  C5   DT A  68      93.377 -46.268-353.328 
ATOM   1412  C7   DT A  68      92.006 -46.865-353.460 
ATOM   1413  C6   DT A  68      94.448 -47.022-353.035 
ATOM   1414  P    DC A  69      99.509 -49.372-349.949 
ATOM   1415  OP1  DC A  69     100.475 -50.423-350.338 
ATOM   1416  OP2  DC A  69      98.394 -49.805-349.077 
ATOM   1417  O5'  DC A  69     100.286 -48.154-349.263 
ATOM   1418  C5'  DC A  69     100.842 -47.121-350.099 
ATOM   1419  C4'  DC A  69     100.551 -45.759-349.502 
ATOM   1420  O4'  DC A  69      99.273 -45.220-349.945 
ATOM   1421  C3'  DC A  69     100.465 -45.705-347.977 
ATOM   1422  O3'  DC A  69     101.026 -44.477-347.527 
ATOM   1423  C2'  DC A  69      98.967 -45.694-347.673 
ATOM   1424  C1'  DC A  69      98.564 -44.755-348.806 
ATOM   1425  N1   DC A  69      97.109 -44.787-349.122 
ATOM   1426  C2   DC A  69      96.507 -43.599-349.528 
ATOM   1427  O2   DC A  69      97.198 -42.577-349.609 
ATOM   1428  N3   DC A  69      95.180 -43.607-349.820 
ATOM   1429  C4   DC A  69      94.467 -44.735-349.719 
ATOM   1430  N4   DC A  69      93.176 -44.692-350.015 
ATOM   1431  C5   DC A  69      95.067 -45.967-349.303 
ATOM   1432  C6   DC A  69      96.393 -45.939-349.015 
ATOM   1433  P    DT A  70     101.917 -44.472-346.197 
ATOM   1434  OP1  DT A  70     103.305 -44.862-346.529 
ATOM   1435  OP2  DT A  70     101.249 -45.275-345.150 
ATOM   1436  O5'  DT A  70     101.874 -42.923-345.795 
ATOM   1437  C5'  DT A  70     101.744 -41.935-346.835 
ATOM   1438  C4'  DT A  70     100.739 -40.879-346.422 
ATOM   1439  O4'  DT A  70      99.376 -41.233-346.795 
ATOM   1440  C3'  DT A  70     100.649 -40.595-344.923 
ATOM   1441  O3'  DT A  70     100.421 -39.204-344.731 
ATOM   1442  C2'  DT A  70      99.409 -41.359-344.458 
ATOM   1443  C1'  DT A  70      98.537 -41.035-345.667 
ATOM   1444  N1   DT A  70      97.353 -41.926-345.809 
ATOM   1445  C2   DT A  70      96.204 -41.365-346.314 
ATOM   1446  O2   DT A  70      96.127 -40.194-346.642 
ATOM   1447  N3   DT A  70      95.127 -42.222-346.430 
ATOM   1448  C4   DT A  70      95.104 -43.559-346.091 
ATOM   1449  O4   DT A  70      94.078 -44.226-346.240 
ATOM   1450  C5   DT A  70      96.355 -44.057-345.569 
ATOM   1451  C7   DT A  70      96.417 -45.503-345.175 
ATOM   1452  C6   DT A  70      97.418 -43.245-345.446 
ATOM   1453  P    DG A  71     101.163 -38.456-343.525 
ATOM   1454  OP1  DG A  71     102.527 -38.066-343.948 
ATOM   1455  OP2  DG A  71     101.074 -39.280-342.300 
ATOM   1456  O5'  DG A  71     100.256 -37.148-343.360 
ATOM   1457  C5'  DG A  71      99.583 -36.614-344.516 
ATOM   1458  C4'  DG A  71      98.159 -36.237-344.158 
ATOM   1459  O4'  DG A  71      97.233 -37.350-344.316 
ATOM   1460  C3'  DG A  71      97.935 -35.775-342.718 
ATOM   1461  O3'  DG A  71      96.963 -34.736-342.714 
ATOM   1462  C2'  DG A  71      97.347 -36.993-342.007 
ATOM   1463  C1'  DG A  71      96.436 -37.440-343.145 
ATOM   1464  N9   DG A  71      95.961 -38.846-343.016 
ATOM   1465  C8   DG A  71      96.615 -39.942-342.497 
ATOM   1466  N7   DG A  71      95.912 -41.048-342.529 
ATOM   1467  C5   DG A  71      94.707 -40.657-343.109 
ATOM   1468  C6   DG A  71      93.546 -41.418-343.406 
ATOM   1469  O6   DG A  71      93.340 -42.614-343.216 
ATOM   1470  N1   DG A  71      92.551 -40.625-343.993 
ATOM   1471  C2   DG A  71      92.661 -39.275-344.259 
ATOM   1472  N2   DG A  71      91.598 -38.698-344.824 
ATOM   1473  N3   DG A  71      93.752 -38.561-343.980 
ATOM   1474  C4   DG A  71      94.726 -39.315-343.410 
ATOM   1475  P    DG A  72      97.160 -33.491-341.727 
ATOM   1476  OP1  DG A  72      98.062 -32.500-342.355 
ATOM   1477  OP2  DG A  72      97.562 -33.978-340.389 
ATOM   1478  O5'  DG A  72      95.675 -32.902-341.661 
ATOM   1479  C5'  DG A  72      94.809 -33.060-342.801 
ATOM   1480  C4'  DG A  72      93.424 -33.475-342.346 
ATOM   1481  O4'  DG A  72      93.287 -34.921-342.230 
ATOM   1482  C3'  DG A  72      92.988 -32.953-340.977 
ATOM   1483  O3'  DG A  72      91.599 -32.648-341.021 
ATOM   1484  C2'  DG A  72      93.198 -34.131-340.028 
ATOM   1485  C1'  DG A  72      92.690 -35.214-340.976 
ATOM   1486  N9   DG A  72      93.094 -36.593-340.583 
ATOM   1487  C8   DG A  72      94.257 -37.022-339.981 
ATOM   1488  N7   DG A  72      94.301 -38.313-339.766 
ATOM   1489  C5   DG A  72      93.082 -38.774-340.259 
ATOM   1490  C6   DG A  72      92.552 -40.089-340.305 
ATOM   1491  O6   DG A  72      93.060 -41.137-339.914 
ATOM   1492  N1   DG A  72      91.278 -40.109-340.890 
ATOM   1493  C2   DG A  72      90.605 -39.002-341.367 
ATOM   1494  N2   DG A  72      89.398 -39.230-341.890 
ATOM   1495  N3   DG A  72      91.102 -37.767-341.324 
ATOM   1496  C4   DG A  72      92.337 -37.732-340.760 
ATOM   1497  P    DT A  73      91.067 -31.343-340.263 
ATOM   1498  OP1  DT A  73      91.246 -30.157-341.131 
ATOM   1499  OP2  DT A  73      91.683 -31.263-338.920 
ATOM   1500  O5'  DT A  73      89.508 -31.675-340.120 
ATOM   1501  C5'  DT A  73      88.875 -32.498-341.118 
ATOM   1502  C4'  DT A  73      87.970 -33.516-340.453 
ATOM   1503  O4'  DT A  73      88.675 -34.741-340.104 
ATOM   1504  C3'  DT A  73      87.326 -33.075-339.138 
ATOM   1505  O3'  DT A  73      86.008 -33.606-339.071 
ATOM   1506  C2'  DT A  73      88.172 -33.737-338.051 
ATOM   1507  C1'  DT A  73      88.357 -35.074-338.761 
ATOM   1508  N1   DT A  73      89.473 -35.894-338.211 
ATOM   1509  C2   DT A  73      89.306 -37.258-338.213 
ATOM   1510  O2   DT A  73      88.301 -37.803-338.638 
ATOM   1511  N3   DT A  73      90.359 -37.986-337.695 
ATOM   1512  C4   DT A  73      91.537 -37.474-337.189 
ATOM   1513  O4   DT A  73      92.410 -38.226-336.752 
ATOM   1514  C5   DT A  73      91.619 -36.033-337.231 
ATOM   1515  C7   DT A  73      92.868 -35.395-336.699 
ATOM   1516  C6   DT A  73      90.609 -35.301-337.728 
ATOM   1517  P    DC A  74      84.836 -32.700-338.464 
ATOM   1518  OP1  DC A  74      84.307 -31.803-339.516 
ATOM   1519  OP2  DC A  74      85.309 -32.040-337.227 
ATOM   1520  O5'  DC A  74      83.739 -33.805-338.098 
ATOM   1521  C5'  DC A  74      83.674 -35.011-338.882 
ATOM   1522  C4'  DC A  74      83.508 -36.212-337.973 
ATOM   1523  O4'  DC A  74      84.785 -36.750-337.524 
ATOM   1524  C3'  DC A  74      82.736 -35.964-336.677 
ATOM   1525  O3'  DC A  74      81.950 -37.112-336.382 
ATOM   1526  C2'  DC A  74      83.817 -35.827-335.604 
ATOM   1527  C1'  DC A  74      84.720 -36.943-336.120 
ATOM   1528  N1   DC A  74      86.108 -36.887-335.581 
ATOM   1529  C2   DC A  74      86.764 -38.094-335.349 
ATOM   1530  O2   DC A  74      86.172 -39.151-335.597 
ATOM   1531  N3   DC A  74      88.029 -38.064-334.857 
ATOM   1532  C4   DC A  74      88.635 -36.897-334.602 
ATOM   1533  N4   DC A  74      89.869 -36.921-334.123 
ATOM   1534  C5   DC A  74      87.978 -35.645-334.833 
ATOM   1535  C6   DC A  74      86.714 -35.696-335.324 
ATOM   1536  P    DA A  75      80.476 -36.912-335.791 
ATOM   1537  OP1  DA A  75      79.524 -36.675-336.901 
ATOM   1538  OP2  DA A  75      80.503 -35.882-334.729 
ATOM   1539  O5'  DA A  75      80.198 -38.347-335.141 
ATOM   1540  C5'  DA A  75      80.821 -39.508-335.721 
ATOM   1541  C4'  DA A  75      81.369 -40.403-334.628 
ATOM   1542  O4'  DA A  75      82.730 -40.048-334.249 
ATOM   1543  C3'  DA A  75      80.602 -40.385-333.306 
ATOM   1544  O3'  DA A  75      80.604 -41.696-332.754 
ATOM   1545  C2'  DA A  75      81.424 -39.474-332.394 
ATOM   1546  C1'  DA A  75      82.796 -39.975-332.833 
ATOM   1547  N9   DA A  75      83.913 -39.060-332.470 
ATOM   1548  C8   DA A  75      83.909 -37.695-332.416 
ATOM   1549  N7   DA A  75      85.045 -37.181-332.061 
ATOM   1550  C5   DA A  75      85.865 -38.283-331.864 
ATOM   1551  C6   DA A  75      87.209 -38.407-331.474 
ATOM   1552  N6   DA A  75      88.000 -37.359-331.200 
ATOM   1553  N1   DA A  75      87.712 -39.651-331.375 
ATOM   1554  C2   DA A  75      86.923 -40.687-331.649 
ATOM   1555  N3   DA A  75      85.660 -40.695-332.020 
ATOM   1556  C4   DA A  75      85.181 -39.438-332.111 
ATOM   1557  P    DG A  76      79.279 -42.239-332.038 
ATOM   1558  OP1  DG A  76      78.352 -42.782-333.057 
ATOM   1559  OP2  DG A  76      78.727 -41.189-331.154 
ATOM   1560  O5'  DG A  76      79.866 -43.434-331.151 
ATOM   1561  C5'  DG A  76      81.031 -44.140-331.615 
ATOM   1562  C4'  DG A  76      81.998 -44.357-330.467 
ATOM   1563  O4'  DG A  76      82.922 -43.244-330.303 
ATOM   1564  C3'  DG A  76      81.365 -44.517-329.086 
ATOM   1565  O3'  DG A  76      82.111 -45.476-328.345 
ATOM   1566  C2'  DG A  76      81.533 -43.151-328.421 
ATOM   1567  C1'  DG A  76      82.946 -42.880-328.931 
ATOM   1568  N9   DG A  76      83.353 -41.451-328.837 
ATOM   1569  C8   DG A  76      82.587 -40.316-328.989 
ATOM   1570  N7   DG A  76      83.256 -39.197-328.843 
ATOM   1571  C5   DG A  76      84.556 -39.621-328.575 
ATOM   1572  C6   DG A  76      85.732 -38.866-328.325 
ATOM   1573  O6   DG A  76      85.868 -37.646-328.289 
ATOM   1574  N1   DG A  76      86.837 -39.698-328.100 
ATOM   1575  C2   DG A  76      86.810 -41.078-328.114 
ATOM   1576  N2   DG A  76      87.974 -41.689-327.876 
ATOM   1577  N3   DG A  76      85.708 -41.787-328.349 
ATOM   1578  C4   DG A  76      84.626 -40.994-328.569 
ATOM   1579  P    DT A  77      81.330 -46.514-327.411 
ATOM   1580  OP1  DT A  77      80.865 -47.660-328.225 
ATOM   1581  OP2  DT A  77      80.288 -45.801-326.640 
ATOM   1582  O5'  DT A  77      82.496 -46.991-326.425 
ATOM   1583  C5'  DT A  77      83.853 -47.006-326.905 
ATOM   1584  C4'  DT A  77      84.781 -46.431-325.854 
ATOM   1585  O4'  DT A  77      84.916 -44.985-325.965 
ATOM   1586  C3'  DT A  77      84.359 -46.651-324.402 
ATOM   1587  O3'  DT A  77      85.522 -46.875-323.614 
ATOM   1588  C2'  DT A  77      83.732 -45.323-323.975 
ATOM   1589  C1'  DT A  77      84.741 -44.419-324.675 
ATOM   1590  N1   DT A  77      84.270 -43.016-324.846 
ATOM   1591  C2   DT A  77      85.215 -42.023-324.762 
ATOM   1592  O2   DT A  77      86.396 -42.247-324.557 
ATOM   1593  N3   DT A  77      84.741 -40.736-324.924 
ATOM   1594  C4   DT A  77      83.431 -40.369-325.158 
ATOM   1595  O4   DT A  77      83.127 -39.182-325.286 
ATOM   1596  C5   DT A  77      82.513 -41.480-325.230 
ATOM   1597  C7   DT A  77      81.066 -41.170-325.482 
ATOM   1598  C6   DT A  77      82.946 -42.742-325.075 
ATOM   1599  P    DG A  78      85.471 -47.975-322.451 
ATOM   1600  OP1  DG A  78      85.731 -49.315-323.024 
ATOM   1601  OP2  DG A  78      84.215 -47.828-321.684 
ATOM   1602  O5'  DG A  78      86.711 -47.530-321.541 
ATOM   1603  C5'  DG A  78      87.836 -46.881-322.163 
ATOM   1604  C4'  DG A  78      88.284 -45.701-321.323 
ATOM   1605  O4'  DG A  78      87.577 -44.474-321.666 
ATOM   1606  C3'  DG A  78      88.071 -45.839-319.815 
ATOM   1607  O3'  DG A  78      89.163 -45.228-319.138 
ATOM   1608  C2'  DG A  78      86.806 -45.030-319.527 
ATOM   1609  C1'  DG A  78      87.122 -43.869-320.465 
ATOM   1610  N9   DG A  78      85.939 -43.026-320.792 
ATOM   1611  C8   DG A  78      84.621 -43.396-320.950 
ATOM   1612  N7   DG A  78      83.817 -42.400-321.237 
ATOM   1613  C5   DG A  78      84.663 -41.292-321.272 
ATOM   1614  C6   DG A  78      84.370 -39.929-321.533 
ATOM   1615  O6   DG A  78      83.289 -39.409-321.792 
ATOM   1616  N1   DG A  78      85.525 -39.136-321.467 
ATOM   1617  C2   DG A  78      86.795 -39.600-321.186 
ATOM   1618  N2   DG A  78      87.765 -38.683-321.170 
ATOM   1619  N3   DG A  78      87.068 -40.881-320.942 
ATOM   1620  C4   DG A  78      85.959 -41.662-321.001 
ATOM   1621  P    DA A  79      89.751 -45.929-317.825 
ATOM   1622  OP1  DA A  79      90.718 -46.981-318.214 
ATOM   1623  OP2  DA A  79      88.637 -46.362-316.953 
ATOM   1624  O5'  DA A  79      90.528 -44.711-317.138 
ATOM   1625  C5'  DA A  79      91.085 -43.679-317.974 
ATOM   1626  C4'  DA A  79      90.794 -42.316-317.377 
ATOM   1627  O4'  DA A  79      89.516 -41.777-317.820 
ATOM   1628  C3'  DA A  79      90.708 -42.262-315.852 
ATOM   1629  O3'  DA A  79      91.269 -41.034-315.403 
ATOM   1630  C2'  DA A  79      89.210 -42.251-315.549 
ATOM   1631  C1'  DA A  79      88.807 -41.312-316.682 
ATOM   1632  N9   DA A  79      87.352 -41.344-316.997 
ATOM   1633  C8   DA A  79      86.495 -42.406-316.943 
ATOM   1634  N7   DA A  79      85.276 -42.116-317.279 
ATOM   1635  C5   DA A  79      85.327 -40.761-317.579 
ATOM   1636  C6   DA A  79      84.348 -39.848-318.006 
ATOM   1637  N6   DA A  79      83.066 -40.181-318.213 
ATOM   1638  N1   DA A  79      84.736 -38.576-318.211 
ATOM   1639  C2   DA A  79      86.011 -38.251-318.004 
ATOM   1640  N3   DA A  79      87.008 -39.012-317.608 
ATOM   1641  C4   DA A  79      86.593 -40.280-317.409 
ATOM   1642  P    DA A  80      92.160 -41.029-314.073 
ATOM   1643  OP1  DA A  80      93.548 -41.419-314.404 
ATOM   1644  OP2  DA A  80      91.492 -41.832-313.025 
ATOM   1645  O5'  DA A  80      92.117 -39.480-313.671 
ATOM   1646  C5'  DA A  80      91.987 -38.492-314.710 
ATOM   1647  C4'  DA A  80      90.982 -37.436-314.298 
ATOM   1648  O4'  DA A  80      89.619 -37.791-314.670 
ATOM   1649  C3'  DA A  80      90.892 -37.152-312.798 
ATOM   1650  O3'  DA A  80      90.664 -35.762-312.606 
ATOM   1651  C2'  DA A  80      89.652 -37.916-312.333 
ATOM   1652  C1'  DA A  80      88.780 -37.592-313.543 
ATOM   1653  N9   DA A  80      87.595 -38.483-313.684 
ATOM   1654  C8   DA A  80      87.489 -39.808-313.374 
ATOM   1655  N7   DA A  80      86.317 -40.311-313.611 
ATOM   1656  C5   DA A  80      85.591 -39.242-314.116 
ATOM   1657  C6   DA A  80      84.265 -39.124-314.563 
ATOM   1658  N6   DA A  80      83.394 -40.142-314.572 
ATOM   1659  N1   DA A  80      83.863 -37.915-315.001 
ATOM   1660  C2   DA A  80      84.734 -36.907-314.990 
ATOM   1661  N3   DA A  80      85.989 -36.897-314.598 
ATOM   1662  C4   DA A  80      86.365 -38.118-314.164 
ATOM   1663  P    DG A  81      91.406 -35.013-311.400 
ATOM   1664  OP1  DG A  81      92.769 -34.623-311.823 
ATOM   1665  OP2  DG A  81      91.317 -35.837-310.175 
ATOM   1666  O5'  DG A  81      90.499 -33.705-311.235 
ATOM   1667  C5'  DG A  81      89.825 -33.172-312.391 
ATOM   1668  C4'  DG A  81      88.401 -32.794-312.033 
ATOM   1669  O4'  DG A  81      87.476 -33.907-312.192 
ATOM   1670  C3'  DG A  81      88.178 -32.332-310.593 
ATOM   1671  O3'  DG A  81      87.206 -31.293-310.589 
ATOM   1672  C2'  DG A  81      87.590 -33.550-309.882 
ATOM   1673  C1'  DG A  81      86.679 -33.997-311.021 
ATOM   1674  N9   DG A  81      86.204 -35.403-310.891 
ATOM   1675  C8   DG A  81      86.858 -36.499-310.372 
ATOM   1676  N7   DG A  81      86.155 -37.605-310.404 
ATOM   1677  C5   DG A  81      84.950 -37.214-310.984 
ATOM   1678  C6   DG A  81      83.789 -37.975-311.282 
ATOM   1679  O6   DG A  81      83.583 -39.171-311.091 
ATOM   1680  N1   DG A  81      82.793 -37.182-311.869 
ATOM   1681  C2   DG A  81      82.904 -35.832-312.134 
ATOM   1682  N2   DG A  81      81.841 -35.255-312.700 
ATOM   1683  N3   DG A  81      83.994 -35.118-311.855 
ATOM   1684  C4   DG A  81      84.969 -35.872-311.285 
ATOM   1685  P    DA A  82      87.403 -30.048-309.603 
ATOM   1686  OP1  DA A  82      88.305 -29.057-310.230 
ATOM   1687  OP2  DA A  82      87.804 -30.535-308.264 
ATOM   1688  O5'  DA A  82      85.918 -29.459-309.536 
ATOM   1689  C5'  DA A  82      85.052 -29.617-310.676 
ATOM   1690  C4'  DA A  82      83.666 -30.032-310.221 
ATOM   1691  O4'  DA A  82      83.530 -31.478-310.105 
ATOM   1692  C3'  DA A  82      83.231 -29.510-308.853 
ATOM   1693  O3'  DA A  82      81.842 -29.205-308.896 
ATOM   1694  C2'  DA A  82      83.440 -30.688-307.903 
ATOM   1695  C1'  DA A  82      82.933 -31.771-308.851 
ATOM   1696  N9   DA A  82      83.337 -33.150-308.458 
ATOM   1697  C8   DA A  82      84.495 -33.557-307.862 
ATOM   1698  N7   DA A  82      84.553 -34.834-307.642 
ATOM   1699  C5   DA A  82      83.343 -35.311-308.129 
ATOM   1700  C6   DA A  82      82.789 -36.600-308.190 
ATOM   1701  N6   DA A  82      83.415 -37.696-307.737 
ATOM   1702  N1   DA A  82      81.565 -36.723-308.736 
ATOM   1703  C2   DA A  82      80.950 -35.630-309.185 
ATOM   1704  N3   DA A  82      81.365 -34.383-309.181 
ATOM   1705  C4   DA A  82      82.591 -34.287-308.629 
ATOM   1706  P    DA A  83      81.309 -27.900-308.138 
ATOM   1707  OP1  DA A  83      81.488 -26.714-309.006 
ATOM   1708  OP2  DA A  83      81.926 -27.820-306.795 
ATOM   1709  O5'  DA A  83      79.751 -28.232-307.995 
ATOM   1710  C5'  DA A  83      79.118 -29.055-308.993 
ATOM   1711  C4'  DA A  83      78.213 -30.073-308.328 
ATOM   1712  O4'  DA A  83      78.917 -31.298-307.979 
ATOM   1713  C3'  DA A  83      77.568 -29.632-307.014 
ATOM   1714  O3'  DA A  83      76.250 -30.163-306.946 
ATOM   1715  C2'  DA A  83      78.414 -30.294-305.926 
ATOM   1716  C1'  DA A  83      78.600 -31.631-306.636 
ATOM   1717  N9   DA A  83      79.716 -32.451-306.087 
ATOM   1718  C8   DA A  83      80.906 -32.028-305.570 
ATOM   1719  N7   DA A  83      81.676 -32.990-305.168 
ATOM   1720  C5   DA A  83      80.945 -34.138-305.437 
ATOM   1721  C6   DA A  83      81.216 -35.502-305.240 
ATOM   1722  N6   DA A  83      82.355 -35.960-304.699 
ATOM   1723  N1   DA A  83      80.271 -36.383-305.619 
ATOM   1724  C2   DA A  83      79.142 -35.923-306.157 
ATOM   1725  N3   DA A  83      78.780 -34.680-306.388 
ATOM   1726  C4   DA A  83      79.742 -33.818-305.999 
ATOM   1727  P    DT A  84      75.079 -29.257-306.339 
ATOM   1728  OP1  DT A  84      74.550 -28.360-307.391 
ATOM   1729  OP2  DT A  84      75.552 -28.597-305.102 
ATOM   1730  O5'  DT A  84      73.982 -30.363-305.973 
ATOM   1731  C5'  DT A  84      73.917 -31.568-306.758 
ATOM   1732  C4'  DT A  84      73.751 -32.769-305.848 
ATOM   1733  O4'  DT A  84      75.028 -33.308-305.400 
ATOM   1734  C3'  DT A  84      72.979 -32.521-304.552 
ATOM   1735  O3'  DT A  84      72.192 -33.669-304.257 
ATOM   1736  C2'  DT A  84      74.060 -32.384-303.479 
ATOM   1737  C1'  DT A  84      74.963 -33.500-303.995 
ATOM   1738  N1   DT A  84      76.351 -33.444-303.456 
ATOM   1739  C2   DT A  84      76.984 -34.643-303.233 
ATOM   1740  O2   DT A  84      76.460 -35.721-303.454 
ATOM   1741  N3   DT A  84      78.269 -34.551-302.732 
ATOM   1742  C4   DT A  84      78.955 -33.389-302.446 
ATOM   1743  O4   DT A  84      80.104 -33.433-302.001 
ATOM   1744  C5   DT A  84      78.208 -32.183-302.713 
ATOM   1745  C7   DT A  84      78.881 -30.872-302.429 
ATOM   1746  C6   DT A  84      76.957 -32.243-303.199 
ATOM   1747  P    DT A  85      70.719 -33.469-303.666 
ATOM   1748  OP1  DT A  85      69.767 -33.232-304.776 
ATOM   1749  OP2  DT A  85      70.746 -32.439-302.604 
ATOM   1750  O5'  DT A  85      70.441 -34.904-303.016 
ATOM   1751  C5'  DT A  85      71.064 -36.065-303.596 
ATOM   1752  C4'  DT A  85      71.612 -36.960-302.503 
ATOM   1753  O4'  DT A  85      72.973 -36.605-302.125 
ATOM   1754  C3'  DT A  85      70.845 -36.942-301.181 
ATOM   1755  O3'  DT A  85      70.847 -38.253-300.629 
ATOM   1756  C2'  DT A  85      71.666 -36.031-300.269 
ATOM   1757  C1'  DT A  85      73.039 -36.532-300.709 
ATOM   1758  N1   DT A  85      74.156 -35.617-300.345 
ATOM   1759  C2   DT A  85      75.357 -36.197-300.014 
ATOM   1760  O2   DT A  85      75.533 -37.402-300.010 
ATOM   1761  N3   DT A  85      76.369 -35.316-299.681 
ATOM   1762  C4   DT A  85      76.280 -33.939-299.653 
ATOM   1763  O4   DT A  85      77.256 -33.255-299.339 
ATOM   1764  C5   DT A  85      74.980 -33.426-300.015 
ATOM   1765  C7   DT A  85      74.798 -31.936-300.009 
ATOM   1766  C6   DT A  85      73.978 -34.258-300.342 
ATOM   1767  P    DT A  86      69.521 -38.796-299.913 
ATOM   1768  OP1  DT A  86      68.595 -39.340-300.932 
ATOM   1769  OP2  DT A  86      68.970 -37.746-299.029 
ATOM   1770  O5'  DT A  86      70.109 -39.991-299.026 
ATOM   1771  C5'  DT A  86      71.274 -40.697-299.490 
ATOM   1772  C4'  DT A  86      72.241 -40.914-298.342 
ATOM   1773  O4'  DT A  86      73.165 -39.801-298.178 
ATOM   1774  C3'  DT A  86      71.607 -41.074-296.961 
ATOM   1775  O3'  DT A  86      72.353 -42.033-296.221 
ATOM   1776  C2'  DT A  86      71.776 -39.708-296.296 
ATOM   1777  C1'  DT A  86      73.189 -39.437-296.806 
ATOM   1778  N1   DT A  86      73.596 -38.008-296.713 
ATOM   1779  C2   DT A  86      74.917 -37.751-296.436 
ATOM   1780  O2   DT A  86      75.743 -38.631-296.269 
ATOM   1781  N3   DT A  86      75.257 -36.414-296.356 
ATOM   1782  C4   DT A  86      74.406 -35.341-296.527 
ATOM   1783  O4   DT A  86      74.826 -34.186-296.431 
ATOM   1784  C5   DT A  86      73.040 -35.712-296.814 
ATOM   1785  C7   DT A  86      72.047 -34.604-297.013 
ATOM   1786  C6   DT A  86      72.682 -37.004-296.896 
ATOM   1787  P    DC A  87      71.572 -43.071-295.286 
ATOM   1788  OP1  DC A  87      71.108 -44.218-296.100 
ATOM   1789  OP2  DC A  87      70.530 -42.358-294.515 
ATOM   1790  O5'  DC A  87      72.738 -43.548-294.300 
ATOM   1791  C5'  DC A  87      74.096 -43.563-294.780 
ATOM   1792  C4'  DC A  87      75.023 -42.988-293.729 
ATOM   1793  O4'  DC A  87      75.158 -41.542-293.840 
ATOM   1794  C3'  DC A  87      74.602 -43.208-292.277 
ATOM   1795  O3'  DC A  87      75.765 -43.432-291.489 
ATOM   1796  C2'  DC A  87      73.975 -41.881-291.850 
ATOM   1797  C1'  DC A  87      74.984 -40.976-292.550 
ATOM   1798  N1   DC A  87      74.512 -39.573-292.721 
ATOM   1799  C2   DC A  87      75.459 -38.555-292.638 
ATOM   1800  O2   DC A  87      76.640 -38.855-292.429 
ATOM   1801  N3   DC A  87      75.049 -37.270-292.790 
ATOM   1802  C4   DC A  87      73.760 -36.987-293.015 
ATOM   1803  N4   DC A  87      73.410 -35.717-293.157 
ATOM   1804  C5   DC A  87      72.770 -38.019-293.104 
ATOM   1805  C6   DC A  87      73.200 -39.297-292.948 
ATOM   1806  P    DC A  88      75.714 -44.532-290.326 
ATOM   1807  OP1  DC A  88      75.974 -45.872-290.899 
ATOM   1808  OP2  DC A  88      74.458 -44.386-289.559 
ATOM   1809  O5'  DC A  88      76.953 -44.087-289.417 
ATOM   1810  C5'  DC A  88      78.079 -43.438-290.038 
ATOM   1811  C4'  DC A  88      78.527 -42.258-289.198 
ATOM   1812  O4'  DC A  88      77.820 -41.032-289.541 
ATOM   1813  C3'  DC A  88      78.314 -42.396-287.691 
ATOM   1814  O3'  DC A  88      79.406 -41.786-287.014 
ATOM   1815  C2'  DC A  88      77.049 -41.587-287.402 
ATOM   1816  C1'  DC A  88      77.365 -40.426-288.340 
ATOM   1817  N1   DC A  88      76.182 -39.583-288.667 
ATOM   1818  C2   DC A  88      76.388 -38.217-288.846 
ATOM   1819  O2   DC A  88      77.534 -37.766-288.728 
ATOM   1820  N3   DC A  88      75.323 -37.430-289.144 
ATOM   1821  C4   DC A  88      74.097 -37.957-289.263 
ATOM   1822  N4   DC A  88      73.090 -37.147-289.555 
ATOM   1823  C5   DC A  88      73.863 -39.359-289.082 
ATOM   1824  C6   DC A  88      74.941 -40.128-288.785 
ATOM   1825  P    DA A  89      79.994 -42.487-285.700 
ATOM   1826  OP1  DA A  89      80.961 -43.538-286.089 
ATOM   1827  OP2  DA A  89      78.880 -42.919-284.828 
ATOM   1828  O5'  DA A  89      80.771 -41.268-285.013 
ATOM   1829  C5'  DA A  89      81.327 -40.236-285.849 
ATOM   1830  C4'  DA A  89      81.037 -38.873-285.252 
ATOM   1831  O4'  DA A  89      79.758 -38.335-285.695 
ATOM   1832  C3'  DA A  89      80.951 -38.819-283.727 
ATOM   1833  O3'  DA A  89      81.512 -37.592-283.278 
ATOM   1834  C2'  DA A  89      79.453 -38.808-283.424 
ATOM   1835  C1'  DA A  89      79.050 -37.870-284.557 
ATOM   1836  N9   DA A  89      77.595 -37.901-284.872 
ATOM   1837  C8   DA A  89      76.738 -38.963-284.818 
ATOM   1838  N7   DA A  89      75.519 -38.673-285.154 
ATOM   1839  C5   DA A  89      75.570 -37.318-285.454 
ATOM   1840  C6   DA A  89      74.591 -36.405-285.881 
ATOM   1841  N6   DA A  89      73.309 -36.738-286.089 
ATOM   1842  N1   DA A  89      74.979 -35.133-286.086 
ATOM   1843  C2   DA A  89      76.254 -34.808-285.879 
ATOM   1844  N3   DA A  89      77.251 -35.569-285.483 
ATOM   1845  C4   DA A  89      76.836 -36.837-285.284 
ATOM   1846  P    DG A  90      82.403 -37.586-281.948 
ATOM   1847  OP1  DG A  90      83.791 -37.976-282.280 
ATOM   1848  OP2  DG A  90      81.735 -38.389-280.900 
ATOM   1849  O5'  DG A  90      82.360 -36.037-281.546 
ATOM   1850  C5'  DG A  90      82.230 -35.049-282.585 
ATOM   1851  C4'  DG A  90      81.224 -33.993-282.173 
ATOM   1852  O4'  DG A  90      79.862 -34.348-282.545 
ATOM   1853  C3'  DG A  90      81.134 -33.709-280.674 
ATOM   1854  O3'  DG A  90      80.906 -32.319-280.481 
ATOM   1855  C2'  DG A  90      79.895 -34.474-280.208 
ATOM   1856  C1'  DG A  90      79.023 -34.149-281.418 
ATOM   1857  N9   DG A  90      77.838 -35.040-281.559 
ATOM   1858  C8   DG A  90      77.712 -36.378-281.251 
ATOM   1859  N7   DG A  90      76.523 -36.872-281.497 
ATOM   1860  C5   DG A  90      75.810 -35.786-282.002 
ATOM   1861  C6   DG A  90      74.465 -35.702-282.446 
ATOM   1862  O6   DG A  90      73.612 -36.584-282.485 
ATOM   1863  N1   DG A  90      74.149 -34.408-282.880 
ATOM   1864  C2   DG A  90      75.019 -33.335-282.885 
ATOM   1865  N2   DG A  90      74.524 -32.181-283.340 
ATOM   1866  N3   DG A  90      76.281 -33.414-282.469 
ATOM   1867  C4   DG A  90      76.604 -34.663-282.044 
ATOM   1868  P    DA A  91      81.649 -31.570-279.276 
ATOM   1869  OP1  DA A  91      83.012 -31.180-279.699 
ATOM   1870  OP2  DA A  91      81.559 -32.394-278.050 
ATOM   1871  O5'  DA A  91      80.741 -30.262-279.110 
ATOM   1872  C5'  DA A  91      80.068 -29.729-280.266 
ATOM   1873  C4'  DA A  91      78.644 -29.352-279.908 
ATOM   1874  O4'  DA A  91      77.718 -30.464-280.067 
ATOM   1875  C3'  DA A  91      78.421 -28.889-278.469 
ATOM   1876  O3'  DA A  91      77.448 -27.850-278.464 
ATOM   1877  C2'  DA A  91      77.833 -30.107-277.757 
ATOM   1878  C1'  DA A  91      76.921 -30.554-278.896 
ATOM   1879  N9   DA A  91      76.446 -31.960-278.766 
ATOM   1880  C8   DA A  91      77.111 -33.035-278.249 
ATOM   1881  N7   DA A  91      76.425 -34.136-278.274 
ATOM   1882  C5   DA A  91      75.218 -33.767-278.850 
ATOM   1883  C6   DA A  91      74.055 -34.490-279.158 
ATOM   1884  N6   DA A  91      73.912 -35.801-278.914 
ATOM   1885  N1   DA A  91      73.038 -33.815-279.726 
ATOM   1886  C2   DA A  91      73.185 -32.513-279.965 
ATOM   1887  N3   DA A  91      74.219 -31.736-279.723 
ATOM   1888  C4   DA A  91      75.221 -32.436-279.155 
ATOM   1889  P    DA A  92      77.646 -26.605-277.478 
ATOM   1890  OP1  DA A  92      78.547 -25.614-278.106 
ATOM   1891  OP2  DA A  92      78.047 -27.092-276.140 
ATOM   1892  O5'  DA A  92      76.160 -26.016-277.411 
ATOM   1893  C5'  DA A  92      75.295 -26.174-278.551 
ATOM   1894  C4'  DA A  92      73.909 -26.589-278.097 
ATOM   1895  O4'  DA A  92      73.772 -28.035-277.980 
ATOM   1896  C3'  DA A  92      73.474 -26.067-276.728 
ATOM   1897  O3'  DA A  92      72.085 -25.762-276.772 
ATOM   1898  C2'  DA A  92      73.683 -27.246-275.778 
ATOM   1899  C1'  DA A  92      73.176 -28.328-276.726 
ATOM   1900  N9   DA A  92      73.579 -29.707-276.333 
ATOM   1901  C8   DA A  92      74.738 -30.114-275.737 
ATOM   1902  N7   DA A  92      74.796 -31.391-275.517 
ATOM   1903  C5   DA A  92      73.586 -31.868-276.004 
ATOM   1904  C6   DA A  92      73.032 -33.157-276.065 
ATOM   1905  N6   DA A  92      73.657 -34.254-275.612 
ATOM   1906  N1   DA A  92      71.808 -33.280-276.611 
ATOM   1907  C2   DA A  92      71.192 -32.187-277.060 
ATOM   1908  N3   DA A  92      71.608 -30.940-277.056 
ATOM   1909  C4   DA A  92      72.834 -30.844-276.505 
ATOM   1910  P    DG A  93      71.552 -24.457-276.013 
ATOM   1911  OP1  DG A  93      71.731 -23.272-276.881 
ATOM   1912  OP2  DG A  93      72.169 -24.377-274.670 
ATOM   1913  O5'  DG A  93      69.994 -24.789-275.870 
ATOM   1914  C5'  DG A  93      69.360 -25.612-276.868 
ATOM   1915  C4'  DG A  93      68.455 -26.630-276.203 
ATOM   1916  O4'  DG A  93      69.160 -27.855-275.854 
ATOM   1917  C3'  DG A  93      67.811 -26.190-274.889 
ATOM   1918  O3'  DG A  93      66.493 -26.720-274.822 
ATOM   1919  C2'  DG A  93      68.657 -26.851-273.801 
ATOM   1920  C1'  DG A  93      68.843 -28.188-274.511 
ATOM   1921  N9   DG A  93      69.958 -29.009-273.962 
ATOM   1922  C8   DG A  93      71.164 -28.599-273.437 
ATOM   1923  N7   DG A  93      71.933 -29.581-273.035 
ATOM   1924  C5   DG A  93      71.183 -30.724-273.312 
ATOM   1925  C6   DG A  93      71.490 -32.093-273.099 
ATOM   1926  O6   DG A  93      72.503 -32.588-272.613 
ATOM   1927  N1   DG A  93      70.445 -32.924-273.527 
ATOM   1928  C2   DG A  93      69.260 -32.489-274.088 
ATOM   1929  N2   DG A  93      68.389 -33.442-274.431 
ATOM   1930  N3   DG A  93      68.973 -31.205-274.288 
ATOM   1931  C4   DG A  93      69.976 -30.384-273.878 
ATOM   1932  P    DA A  94      65.321 -25.814-274.214 
ATOM   1933  OP1  DA A  94      64.793 -24.917-275.266 
ATOM   1934  OP2  DA A  94      65.795 -25.154-272.977 
ATOM   1935  O5'  DA A  94      64.225 -26.920-273.848 
ATOM   1936  C5'  DA A  94      64.159 -28.125-274.633 
ATOM   1937  C4'  DA A  94      63.993 -29.326-273.723 
ATOM   1938  O4'  DA A  94      65.270 -29.865-273.275 
ATOM   1939  C3'  DA A  94      63.222 -29.078-272.427 
ATOM   1940  O3'  DA A  94      62.435 -30.226-272.133 
ATOM   1941  C2'  DA A  94      64.303 -28.941-271.354 
ATOM   1942  C1'  DA A  94      65.206 -30.057-271.870 
ATOM   1943  N9   DA A  94      66.594 -30.002-271.332 
ATOM   1944  C8   DA A  94      67.340 -28.900-271.022 
ATOM   1945  N7   DA A  94      68.522 -29.179-270.568 
ATOM   1946  C5   DA A  94      68.566 -30.566-270.576 
ATOM   1947  C6   DA A  94      69.562 -31.484-270.207 
ATOM   1948  N6   DA A  94      70.764 -31.124-269.735 
ATOM   1949  N1   DA A  94      69.277 -32.794-270.340 
ATOM   1950  C2   DA A  94      68.082 -33.146-270.810 
ATOM   1951  N3   DA A  94      67.079 -32.384-271.185 
ATOM   1952  C4   DA A  94      67.389 -31.079-271.042 
ATOM   1953  P    DG A  95      60.961 -30.026-271.542 
ATOM   1954  OP1  DG A  95      60.010 -29.789-272.651 
ATOM   1955  OP2  DG A  95      60.989 -28.996-270.480 
ATOM   1956  O5'  DG A  95      60.683 -31.461-270.891 
ATOM   1957  C5'  DG A  95      61.306 -32.622-271.472 
ATOM   1958  C4'  DG A  95      61.854 -33.517-270.378 
ATOM   1959  O4'  DG A  95      63.215 -33.162-270.000 
ATOM   1960  C3'  DG A  95      61.087 -33.499-269.056 
ATOM   1961  O3'  DG A  95      61.090 -34.810-268.504 
ATOM   1962  C2'  DG A  95      61.909 -32.588-268.145 
ATOM   1963  C1'  DG A  95      63.282 -33.089-268.584 
ATOM   1964  N9   DG A  95      64.398 -32.174-268.220 
ATOM   1965  C8   DG A  95      64.412 -30.798-268.160 
ATOM   1966  N7   DG A  95      65.567 -30.290-267.801 
ATOM   1967  C5   DG A  95      66.375 -31.410-267.608 
ATOM   1968  C6   DG A  95      67.734 -31.498-267.212 
ATOM   1969  O6   DG A  95      68.519 -30.592-266.945 
ATOM   1970  N1   DG A  95      68.161 -32.832-267.139 
ATOM   1971  C2   DG A  95      67.376 -33.935-267.413 
ATOM   1972  N2   DG A  95      67.970 -35.123-267.286 
ATOM   1973  N3   DG A  95      66.100 -33.850-267.786 
ATOM   1974  C4   DG A  95      65.672 -32.564-267.861 
ATOM   1975  P    DG A  96      59.764 -35.353-267.789 
ATOM   1976  OP1  DG A  96      58.838 -35.897-268.807 
ATOM   1977  OP2  DG A  96      59.213 -34.303-266.905 
ATOM   1978  O5'  DG A  96      60.352 -36.548-266.901 
ATOM   1979  C5'  DG A  96      61.516 -37.254-267.366 
ATOM   1980  C4'  DG A  96      62.484 -37.471-266.218 
ATOM   1981  O4'  DG A  96      63.408 -36.358-266.053 
ATOM   1982  C3'  DG A  96      61.850 -37.631-264.836 
ATOM   1983  O3'  DG A  96      62.596 -38.590-264.096 
ATOM   1984  C2'  DG A  96      62.019 -36.265-264.171 
ATOM   1985  C1'  DG A  96      63.432 -35.995-264.681 
ATOM   1986  N9   DG A  96      63.839 -34.565-264.588 
ATOM   1987  C8   DG A  96      63.072 -33.430-264.739 
ATOM   1988  N7   DG A  96      63.741 -32.311-264.593 
ATOM   1989  C5   DG A  96      65.041 -32.736-264.325 
ATOM   1990  C6   DG A  96      66.217 -31.980-264.075 
ATOM   1991  O6   DG A  96      66.353 -30.760-264.040 
ATOM   1992  N1   DG A  96      67.322 -32.812-263.850 
ATOM   1993  C2   DG A  96      67.296 -34.193-263.865 
ATOM   1994  N2   DG A  96      68.459 -34.803-263.626 
ATOM   1995  N3   DG A  96      66.193 -34.901-264.099 
ATOM   1996  C4   DG A  96      65.112 -34.109-264.319 
ATOM   1997  P    DT A  97      61.815 -39.628-263.162 
ATOM   1998  OP1  DT A  97      61.350 -40.775-263.975 
ATOM   1999  OP2  DT A  97      60.773 -38.915-262.391 
ATOM   2000  O5'  DT A  97      62.981 -40.106-262.175 
ATOM   2001  C5'  DT A  97      64.338 -40.120-262.656 
ATOM   2002  C4'  DT A  97      65.266 -39.545-261.604 
ATOM   2003  O4'  DT A  97      65.401 -38.099-261.715 
ATOM   2004  C3'  DT A  97      64.845 -39.765-260.152 
ATOM   2005  O3'  DT A  97      66.007 -39.989-259.364 
ATOM   2006  C2'  DT A  97      64.218 -38.438-259.725 
ATOM   2007  C1'  DT A  97      65.226 -37.533-260.425 
ATOM   2008  N1   DT A  97      64.755 -36.130-260.596 
ATOM   2009  C2   DT A  97      65.701 -35.137-260.512 
ATOM   2010  O2   DT A  97      66.881 -35.362-260.308 
ATOM   2011  N3   DT A  97      65.227 -33.850-260.674 
ATOM   2012  C4   DT A  97      63.917 -33.484-260.908 
ATOM   2013  O4   DT A  97      63.612 -32.296-261.037 
ATOM   2014  C5   DT A  97      62.998 -34.594-260.980 
ATOM   2015  C7   DT A  97      61.551 -34.284-261.232 
ATOM   2016  C6   DT A  97      63.432 -35.856-260.826 
ATOM   2017  P    DT A  98      65.957 -41.089-258.201 
ATOM   2018  OP1  DT A  98      66.216 -42.429-258.774 
ATOM   2019  OP2  DT A  98      64.700 -40.943-257.435 
ATOM   2020  O5'  DT A  98      67.196 -40.644-257.292 
ATOM   2021  C5'  DT A  98      68.322 -39.995-257.913 
ATOM   2022  C4'  DT A  98      68.769 -38.815-257.073 
ATOM   2023  O4'  DT A  98      68.062 -37.589-257.416 
ATOM   2024  C3'  DT A  98      68.557 -38.954-255.566 
ATOM   2025  O3'  DT A  98      69.648 -38.343-254.889 
ATOM   2026  C2'  DT A  98      67.292 -38.145-255.277 
ATOM   2027  C1'  DT A  98      67.607 -36.983-256.215 
ATOM   2028  N1   DT A  98      66.424 -36.140-256.542 
ATOM   2029  C2   DT A  98      66.644 -34.794-256.716 
ATOM   2030  O2   DT A  98      67.747 -34.284-256.614 
ATOM   2031  N3   DT A  98      65.525 -34.044-257.017 
ATOM   2032  C4   DT A  98      64.236 -34.516-257.155 
ATOM   2033  O4   DT A  98      63.312 -33.745-257.427 
ATOM   2034  C5   DT A  98      64.105 -35.939-256.954 
ATOM   2035  C7   DT A  98      62.734 -36.536-257.086 
ATOM   2036  C6   DT A  98      65.176 -36.693-256.660 
ATOM   2037  P    DC A  99      70.237 -39.044-253.575 
ATOM   2038  OP1  DC A  99      71.203 -40.095-253.964 
ATOM   2039  OP2  DC A  99      69.122 -39.476-252.703 
ATOM   2040  O5'  DC A  99      71.014 -37.825-252.889 
ATOM   2041  C5'  DC A  99      71.570 -36.793-253.724 
ATOM   2042  C4'  DC A  99      71.279 -35.430-253.128 
ATOM   2043  O4'  DC A  99      70.001 -34.892-253.570 
ATOM   2044  C3'  DC A  99      71.193 -35.376-251.602 
ATOM   2045  O3'  DC A  99      71.754 -34.149-251.153 
ATOM   2046  C2'  DC A  99      69.696 -35.366-251.299 
ATOM   2047  C1'  DC A  99      69.292 -34.427-252.432 
ATOM   2048  N1   DC A  99      67.837 -34.458-252.748 
ATOM   2049  C2   DC A  99      67.235 -33.270-253.153 
ATOM   2050  O2   DC A  99      67.926 -32.248-253.235 
ATOM   2051  N3   DC A  99      65.908 -33.278-253.445 
ATOM   2052  C4   DC A  99      65.195 -34.406-253.345 
ATOM   2053  N4   DC A  99      63.905 -34.363-253.640 
ATOM   2054  C5   DC A  99      65.795 -35.639-252.928 
ATOM   2055  C6   DC A  99      67.122 -35.610-252.641 
ATOM   2056  P    DC A 100      72.645 -34.143-249.823 
ATOM   2057  OP1  DC A 100      74.033 -34.534-250.155 
ATOM   2058  OP2  DC A 100      71.978 -34.946-248.775 
ATOM   2059  O5'  DC A 100      72.602 -32.595-249.421 
ATOM   2060  C5'  DC A 100      72.472 -31.606-250.460 
ATOM   2061  C4'  DC A 100      71.467 -30.550-250.048 
ATOM   2062  O4'  DC A 100      70.104 -30.905-250.421 
ATOM   2063  C3'  DC A 100      71.377 -30.266-248.549 
ATOM   2064  O3'  DC A 100      71.149 -28.876-248.356 
ATOM   2065  C2'  DC A 100      70.138 -31.031-248.084 
ATOM   2066  C1'  DC A 100      69.266 -30.706-249.293 
ATOM   2067  N1   DC A 100      68.081 -31.598-249.435 
ATOM   2068  C2   DC A 100      66.909 -31.044-249.945 
ATOM   2069  O2   DC A 100      66.901 -29.848-250.258 
ATOM   2070  N3   DC A 100      65.817 -31.840-250.081 
ATOM   2071  C4   DC A 100      65.867 -33.132-249.731 
ATOM   2072  N4   DC A 100      64.776 -33.867-249.883 
ATOM   2073  C5   DC A 100      67.062 -33.720-249.203 
ATOM   2074  C6   DC A 100      68.142 -32.908-249.075 
ATOM   2075  P    DT A 101      71.891 -28.128-247.151 
ATOM   2076  OP1  DT A 101      73.255 -27.737-247.574 
ATOM   2077  OP2  DT A 101      71.802 -28.951-245.926 
ATOM   2078  O5'  DT A 101      70.984 -26.819-246.986 
ATOM   2079  C5'  DT A 101      70.311 -26.286-248.141 
ATOM   2080  C4'  DT A 101      68.887 -25.909-247.783 
ATOM   2081  O4'  DT A 101      67.961 -27.021-247.942 
ATOM   2082  C3'  DT A 101      68.663 -25.446-246.344 
ATOM   2083  O3'  DT A 101      67.691 -24.407-246.340 
ATOM   2084  C2'  DT A 101      68.075 -26.664-245.632 
ATOM   2085  C1'  DT A 101      67.164 -27.111-246.771 
ATOM   2086  N1   DT A 101      66.689 -28.517-246.642 
ATOM   2087  C2   DT A 101      65.422 -28.794-247.093 
ATOM   2088  O2   DT A 101      64.693 -27.949-247.584 
ATOM   2089  N3   DT A 101      65.015 -30.107-246.956 
ATOM   2090  C4   DT A 101      65.755 -31.140-246.418 
ATOM   2091  O4   DT A 101      65.284 -32.277-246.348 
ATOM   2092  C5   DT A 101      67.072 -30.753-245.971 
ATOM   2093  C7   DT A 101      67.944 -31.817-245.372 
ATOM   2094  C6   DT A 101      67.493 -29.483-246.092 
ATOM   2095  P    DC A 102      67.888 -23.163-245.353 
ATOM   2096  OP1  DC A 102      68.790 -22.171-245.981 
ATOM   2097  OP2  DC A 102      68.290 -23.649-244.015 
ATOM   2098  O5'  DC A 102      66.403 -22.573-245.286 
ATOM   2099  C5'  DC A 102      65.537 -22.731-246.426 
ATOM   2100  C4'  DC A 102      64.152 -23.147-245.972 
ATOM   2101  O4'  DC A 102      64.015 -24.592-245.855 
ATOM   2102  C3'  DC A 102      63.716 -22.624-244.603 
ATOM   2103  O3'  DC A 102      62.327 -22.319-244.647 
ATOM   2104  C2'  DC A 102      63.926 -23.803-243.653 
ATOM   2105  C1'  DC A 102      63.418 -24.885-244.601 
ATOM   2106  N1   DC A 102      63.822 -26.264-244.208 
ATOM   2107  C2   DC A 102      62.928 -27.300-244.464 
ATOM   2108  O2   DC A 102      61.847 -27.035-245.003 
ATOM   2109  N3   DC A 102      63.276 -28.565-244.113 
ATOM   2110  C4   DC A 102      64.458 -28.809-243.531 
ATOM   2111  N4   DC A 102      64.752 -30.060-243.207 
ATOM   2112  C5   DC A 102      65.392 -27.758-243.258 
ATOM   2113  C6   DC A 102      65.024 -26.501-243.617 
ATOM   2114  P    DC A 103      61.795 -21.015-243.888 
ATOM   2115  OP1  DC A 103      61.974 -19.829-244.756 
ATOM   2116  OP2  DC A 103      62.411 -20.935-242.546 
ATOM   2117  O5'  DC A 103      60.237 -21.346-243.745 
ATOM   2118  C5'  DC A 103      59.603 -22.169-244.743 
ATOM   2119  C4'  DC A 103      58.698 -23.187-244.078 
ATOM   2120  O4'  DC A 103      59.403 -24.412-243.730 
ATOM   2121  C3'  DC A 103      58.054 -22.747-242.764 
ATOM   2122  O3'  DC A 103      56.736 -23.277-242.697 
ATOM   2123  C2'  DC A 103      58.900 -23.409-241.677 
ATOM   2124  C1'  DC A 103      59.085 -24.745-242.387 
ATOM   2125  N1   DC A 103      60.201 -25.566-241.837 
ATOM   2126  C2   DC A 103      60.047 -26.949-241.831 
ATOM   2127  O2   DC A 103      59.001 -27.435-242.278 
ATOM   2128  N3   DC A 103      61.052 -27.716-241.333 
ATOM   2129  C4   DC A 103      62.169 -27.151-240.858 
ATOM   2130  N4   DC A 103      63.120 -27.940-240.384 
ATOM   2131  C5   DC A 103      62.347 -25.729-240.855 
ATOM   2132  C6   DC A 103      61.331 -24.981-241.356 
ATOM   2133  P    DC A 104      55.564 -22.371-242.090 
ATOM   2134  OP1  DC A 104      55.035 -21.474-243.142 
ATOM   2135  OP2  DC A 104      56.037 -21.711-240.852 
ATOM   2136  O5'  DC A 104      54.467 -23.477-241.723 
ATOM   2137  C5'  DC A 104      54.402 -24.682-242.508 
ATOM   2138  C4'  DC A 104      54.236 -25.883-241.599 
ATOM   2139  O4'  DC A 104      55.513 -26.422-241.150 
ATOM   2140  C3'  DC A 104      53.465 -25.636-240.303 
ATOM   2141  O3'  DC A 104      52.678 -26.784-240.008 
ATOM   2142  C2'  DC A 104      54.545 -25.499-239.229 
ATOM   2143  C1'  DC A 104      55.448 -26.614-239.745 
ATOM   2144  N1   DC A 104      56.837 -26.559-239.207 
ATOM   2145  C2   DC A 104      57.492 -27.765-238.974 
ATOM   2146  O2   DC A 104      56.900 -28.822-239.222 
ATOM   2147  N3   DC A 104      58.757 -27.735-238.483 
ATOM   2148  C4   DC A 104      59.363 -26.569-238.227 
ATOM   2149  N4   DC A 104      60.597 -26.593-237.749 
ATOM   2150  C5   DC A 104      58.706 -25.317-238.459 
ATOM   2151  C6   DC A 104      57.442 -25.368-238.950 
ATOM   2152  P    DC A 105      51.204 -26.583-239.417 
ATOM   2153  OP1  DC A 105      50.253 -26.346-240.526 
ATOM   2154  OP2  DC A 105      51.231 -25.554-238.355 
ATOM   2155  O5'  DC A 105      50.926 -28.018-238.766 
ATOM   2156  C5'  DC A 105      51.549 -29.179-239.347 
ATOM   2157  C4'  DC A 105      52.097 -30.075-238.253 
ATOM   2158  O4'  DC A 105      53.458 -29.719-237.875 
ATOM   2159  C3'  DC A 105      51.330 -30.056-236.931 
ATOM   2160  O3'  DC A 105      51.332 -31.368-236.379 
ATOM   2161  C2'  DC A 105      52.152 -29.145-236.020 
ATOM   2162  C1'  DC A 105      53.525 -29.646-236.459 
ATOM   2163  N1   DC A 105      54.641 -28.731-236.095 
ATOM   2164  C2   DC A 105      55.866 -29.302-235.757 
ATOM   2165  O2   DC A 105      55.974 -30.535-235.774 
ATOM   2166  N3   DC A 105      56.896 -28.485-235.422 
ATOM   2167  C4   DC A 105      56.739 -27.156-235.416 
ATOM   2168  N4   DC A 105      57.775 -26.401-235.081 
ATOM   2169  C5   DC A 105      55.487 -26.548-235.759 
ATOM   2170  C6   DC A 105      54.470 -27.381-236.091 
ATOM   2171  P    DG A 106      50.007 -31.910-235.664 
ATOM   2172  OP1  DG A 106      49.081 -32.454-236.682 
ATOM   2173  OP2  DG A 106      49.455 -30.860-234.780 
ATOM   2174  O5'  DG A 106      50.594 -33.105-234.776 
ATOM   2175  C5'  DG A 106      51.759 -33.812-235.241 
ATOM   2176  C4'  DG A 106      52.726 -34.028-234.093 
ATOM   2177  O4'  DG A 106      53.650 -32.915-233.928 
ATOM   2178  C3'  DG A 106      52.093 -34.188-232.711 
ATOM   2179  O3'  DG A 106      52.839 -35.147-231.971 
ATOM   2180  C2'  DG A 106      52.262 -32.822-232.047 
ATOM   2181  C1'  DG A 106      53.674 -32.552-232.556 
ATOM   2182  N9   DG A 106      54.082 -31.122-232.463 
ATOM   2183  C8   DG A 106      53.315 -29.987-232.615 
ATOM   2184  N7   DG A 106      53.984 -28.868-232.468 
ATOM   2185  C5   DG A 106      55.284 -29.293-232.200 
ATOM   2186  C6   DG A 106      56.460 -28.537-231.950 
ATOM   2187  O6   DG A 106      56.596 -27.317-231.915 
ATOM   2188  N1   DG A 106      57.565 -29.369-231.725 
ATOM   2189  C2   DG A 106      57.538 -30.750-231.740 
ATOM   2190  N2   DG A 106      58.702 -31.360-231.502 
ATOM   2191  N3   DG A 106      56.436 -31.458-231.975 
ATOM   2192  C4   DG A 106      55.355 -30.666-232.195 
ATOM   2193  P    DG A 107      52.058 -36.185-231.037 
ATOM   2194  OP1  DG A 107      51.593 -37.332-231.850 
ATOM   2195  OP2  DG A 107      51.016 -35.472-230.266 
ATOM   2196  O5'  DG A 107      53.224 -36.663-230.051 
ATOM   2197  C5'  DG A 107      54.581 -36.678-230.531 
ATOM   2198  C4'  DG A 107      55.509 -36.102-229.480 
ATOM   2199  O4'  DG A 107      55.644 -34.656-229.591 
ATOM   2200  C3'  DG A 107      55.087 -36.322-228.027 
ATOM   2201  O3'  DG A 107      56.250 -36.546-227.239 
ATOM   2202  C2'  DG A 107      54.460 -34.995-227.600 
ATOM   2203  C1'  DG A 107      55.469 -34.090-228.301 
ATOM   2204  N9   DG A 107      54.998 -32.687-228.471 
ATOM   2205  C8   DG A 107      53.723 -32.219-228.706 
ATOM   2206  N7   DG A 107      53.643 -30.914-228.807 
ATOM   2207  C5   DG A 107      54.958 -30.488-228.625 
ATOM   2208  C6   DG A 107      55.502 -29.177-228.627 
ATOM   2209  O6   DG A 107      54.926 -28.105-228.792 
ATOM   2210  N1   DG A 107      56.886 -29.197-228.404 
ATOM   2211  C2   DG A 107      57.645 -30.334-228.206 
ATOM   2212  N2   DG A 107      58.951 -30.141-228.011 
ATOM   2213  N3   DG A 107      57.133 -31.563-228.206 
ATOM   2214  C4   DG A 107      55.792 -31.562-228.420 
ATOM   2215  P    DG A 108      56.200 -37.646-226.077 
ATOM   2216  OP1  DG A 108      56.459 -38.986-226.649 
ATOM   2217  OP2  DG A 108      54.943 -37.500-225.310 
ATOM   2218  O5'  DG A 108      57.439 -37.201-225.167 
ATOM   2219  C5'  DG A 108      58.564 -36.552-225.789 
ATOM   2220  C4'  DG A 108      59.012 -35.372-224.948 
ATOM   2221  O4'  DG A 108      58.305 -34.146-225.291 
ATOM   2222  C3'  DG A 108      58.799 -35.511-223.441 
ATOM   2223  O3'  DG A 108      59.891 -34.900-222.764 
ATOM   2224  C2'  DG A 108      57.535 -34.702-223.152 
ATOM   2225  C1'  DG A 108      57.850 -33.541-224.091 
ATOM   2226  N9   DG A 108      56.667 -32.697-224.417 
ATOM   2227  C8   DG A 108      55.349 -33.067-224.575 
ATOM   2228  N7   DG A 108      54.545 -32.072-224.863 
ATOM   2229  C5   DG A 108      55.391 -30.964-224.897 
ATOM   2230  C6   DG A 108      55.098 -29.600-225.159 
ATOM   2231  O6   DG A 108      54.017 -29.080-225.418 
ATOM   2232  N1   DG A 108      56.253 -28.807-225.092 
ATOM   2233  C2   DG A 108      57.523 -29.272-224.811 
ATOM   2234  N2   DG A 108      58.493 -28.354-224.796 
ATOM   2235  N3   DG A 108      57.796 -30.552-224.567 
ATOM   2236  C4   DG A 108      56.687 -31.334-224.627 
ATOM   2237  P    DC A 109      60.480 -35.601-221.450 
ATOM   2238  OP1  DC A 109      61.446 -36.652-221.839 
ATOM   2239  OP2  DC A 109      59.365 -36.033-220.578 
ATOM   2240  O5'  DC A 109      61.256 -34.382-220.764 
ATOM   2241  C5'  DC A 109      61.813 -33.350-221.599 
ATOM   2242  C4'  DC A 109      61.522 -31.987-221.003 
ATOM   2243  O4'  DC A 109      60.244 -31.449-221.446 
ATOM   2244  C3'  DC A 109      61.436 -31.934-219.478 
ATOM   2245  O3'  DC A 109      61.997 -30.706-219.028 
ATOM   2246  C2'  DC A 109      59.938 -31.923-219.174 
ATOM   2247  C1'  DC A 109      59.535 -30.984-220.307 
ATOM   2248  N1   DC A 109      58.080 -31.015-220.623 
ATOM   2249  C2   DC A 109      57.478 -29.827-221.029 
ATOM   2250  O2   DC A 109      58.169 -28.805-221.110 
ATOM   2251  N3   DC A 109      56.151 -29.836-221.320 
ATOM   2252  C4   DC A 109      55.437 -30.963-221.220 
ATOM   2253  N4   DC A 109      54.147 -30.920-221.515 
ATOM   2254  C5   DC A 109      56.038 -32.196-220.803 
ATOM   2255  C6   DC A 109      57.364 -32.167-220.516 
ATOM   2256  P    DA A 110      62.888 -30.700-217.698 
ATOM   2257  OP1  DA A 110      64.276 -31.091-218.030 
ATOM   2258  OP2  DA A 110      62.220 -31.504-216.651 
ATOM   2259  O5'  DA A 110      62.845 -29.152-217.296 
ATOM   2260  C5'  DA A 110      62.715 -28.164-218.335 
ATOM   2261  C4'  DA A 110      61.710 -27.107-217.923 
ATOM   2262  O4'  DA A 110      60.347 -27.462-218.296 
ATOM   2263  C3'  DA A 110      61.620 -26.823-216.424 
ATOM   2264  O3'  DA A 110      61.392 -25.433-216.231 
ATOM   2265  C2'  DA A 110      60.380 -27.588-215.959 
ATOM   2266  C1'  DA A 110      59.508 -27.263-217.168 
ATOM   2267  N9   DA A 110      58.323 -28.155-217.310 
ATOM   2268  C8   DA A 110      58.218 -29.480-216.999 
ATOM   2269  N7   DA A 110      57.045 -29.982-217.236 
ATOM   2270  C5   DA A 110      56.319 -28.913-217.742 
ATOM   2271  C6   DA A 110      54.993 -28.795-218.188 
ATOM   2272  N6   DA A 110      54.122 -29.813-218.198 
ATOM   2273  N1   DA A 110      54.591 -27.587-218.627 
ATOM   2274  C2   DA A 110      55.462 -26.578-218.616 
ATOM   2275  N3   DA A 110      56.717 -26.568-218.224 
ATOM   2276  C4   DA A 110      57.093 -27.789-217.790 
ATOM   2277  P    DG A 111      62.134 -24.685-215.026 
ATOM   2278  OP1  DG A 111      63.498 -24.294-215.449 
ATOM   2279  OP2  DG A 111      62.045 -25.509-213.801 
ATOM   2280  O5'  DG A 111      61.227 -23.376-214.861 
ATOM   2281  C5'  DG A 111      60.553 -22.843-216.016 
ATOM   2282  C4'  DG A 111      59.129 -22.466-215.658 
ATOM   2283  O4'  DG A 111      58.204 -23.578-215.817 
ATOM   2284  C3'  DG A 111      58.906 -22.003-214.219 
ATOM   2285  O3'  DG A 111      57.934 -20.965-214.215 
ATOM   2286  C2'  DG A 111      58.318 -23.221-213.507 
ATOM   2287  C1'  DG A 111      57.407 -23.668-214.646 
ATOM   2288  N9   DG A 111      56.932 -25.074-214.517 
ATOM   2289  C8   DG A 111      57.586 -26.171-213.998 
ATOM   2290  N7   DG A 111      56.883 -27.276-214.030 
ATOM   2291  C5   DG A 111      55.678 -26.885-214.610 
ATOM   2292  C6   DG A 111      54.517 -27.647-214.907 
ATOM   2293  O6   DG A 111      54.311 -28.843-214.717 
ATOM   2294  N1   DG A 111      53.521 -26.854-215.494 
ATOM   2295  C2   DG A 111      53.632 -25.503-215.760 
ATOM   2296  N2   DG A 111      52.569 -24.927-216.325 
ATOM   2297  N3   DG A 111      54.722 -24.790-215.481 
ATOM   2298  C4   DG A 111      55.697 -25.544-214.911 
ATOM   2299  P    DA A 112      58.131 -19.720-213.228 
ATOM   2300  OP1  DA A 112      59.033 -18.728-213.856 
ATOM   2301  OP2  DA A 112      58.533 -20.207-211.890 
ATOM   2302  O5'  DA A 112      56.646 -19.131-213.162 
ATOM   2303  C5'  DA A 112      55.780 -19.288-214.302 
ATOM   2304  C4'  DA A 112      54.394 -19.704-213.847 
ATOM   2305  O4'  DA A 112      54.258 -21.149-213.730 
ATOM   2306  C3'  DA A 112      53.959 -19.181-212.478 
ATOM   2307  O3'  DA A 112      52.570 -18.876-212.522 
ATOM   2308  C2'  DA A 112      54.169 -20.360-211.529 
ATOM   2309  C1'  DA A 112      53.661 -21.442-212.477 
ATOM   2310  N9   DA A 112      54.065 -22.821-212.083 
ATOM   2311  C8   DA A 112      55.223 -23.228-211.487 
ATOM   2312  N7   DA A 112      55.281 -24.505-211.268 
ATOM   2313  C5   DA A 112      54.071 -24.982-211.754 
ATOM   2314  C6   DA A 112      53.517 -26.271-211.816 
ATOM   2315  N6   DA A 112      54.143 -27.368-211.362 
ATOM   2316  N1   DA A 112      52.293 -26.395-212.361 
ATOM   2317  C2   DA A 112      51.678 -25.302-212.810 
ATOM   2318  N3   DA A 112      52.093 -24.054-212.806 
ATOM   2319  C4   DA A 112      53.319 -23.959-212.255 
ATOM   2320  P    DA A 113      52.037 -17.572-211.764 
ATOM   2321  OP1  DA A 113      52.216 -16.386-212.632 
ATOM   2322  OP2  DA A 113      52.654 -17.492-210.421 
ATOM   2323  O5'  DA A 113      50.479 -17.904-211.620 
ATOM   2324  C5'  DA A 113      49.846 -18.726-212.618 
ATOM   2325  C4'  DA A 113      48.941 -19.744-211.953 
ATOM   2326  O4'  DA A 113      49.646 -20.970-211.605 
ATOM   2327  C3'  DA A 113      48.296 -19.304-210.639 
ATOM   2328  O3'  DA A 113      46.978 -19.834-210.572 
ATOM   2329  C2'  DA A 113      49.142 -19.966-209.552 
ATOM   2330  C1'  DA A 113      49.328 -21.302-210.262 
ATOM   2331  N9   DA A 113      50.444 -22.123-209.712 
ATOM   2332  C8   DA A 113      51.634 -21.699-209.195 
ATOM   2333  N7   DA A 113      52.404 -22.661-208.793 
ATOM   2334  C5   DA A 113      51.673 -23.810-209.062 
ATOM   2335  C6   DA A 113      51.944 -25.174-208.865 
ATOM   2336  N6   DA A 113      53.083 -25.631-208.325 
ATOM   2337  N1   DA A 113      50.999 -26.054-209.245 
ATOM   2338  C2   DA A 113      49.870 -25.594-209.782 
ATOM   2339  N3   DA A 113      49.508 -24.351-210.014 
ATOM   2340  C4   DA A 113      50.471 -23.490-209.625 
ATOM   2341  P    DG A 114      45.807 -18.928-209.965 
ATOM   2342  OP1  DG A 114      45.278 -18.031-211.017 
ATOM   2343  OP2  DG A 114      46.280 -18.269-208.728 
ATOM   2344  O5'  DG A 114      44.710 -20.034-209.598 
ATOM   2345  C5'  DG A 114      44.645 -21.239-210.383 
ATOM   2346  C4'  DG A 114      44.479 -22.440-209.474 
ATOM   2347  O4'  DG A 114      45.756 -22.979-209.025 
ATOM   2348  C3'  DG A 114      43.707 -22.193-208.178 
ATOM   2349  O3'  DG A 114      42.920 -23.341-207.883 
ATOM   2350  C2'  DG A 114      44.788 -22.056-207.105 
ATOM   2351  C1'  DG A 114      45.691 -23.172-207.620 
ATOM   2352  N9   DG A 114      47.079 -23.116-207.082 
ATOM   2353  C8   DG A 114      47.847 -22.016-206.764 
ATOM   2354  N7   DG A 114      49.039 -22.312-206.307 
ATOM   2355  C5   DG A 114      49.063 -23.706-206.323 
ATOM   2356  C6   DG A 114      50.092 -24.606-205.940 
ATOM   2357  O6   DG A 114      51.211 -24.355-205.502 
ATOM   2358  N1   DG A 114      49.696 -25.939-206.117 
ATOM   2359  C2   DG A 114      48.469 -26.348-206.600 
ATOM   2360  N2   DG A 114      48.287 -27.668-206.695 
ATOM   2361  N3   DG A 114      47.506 -25.503-206.959 
ATOM   2362  C4   DG A 114      47.872 -24.206-206.794 
ATOM   2363  P    DA A 115      41.447 -23.140-207.292 
ATOM   2364  OP1  DA A 115      40.495 -22.903-208.402 
ATOM   2365  OP2  DA A 115      41.474 -22.111-206.230 
ATOM   2366  O5'  DA A 115      41.169 -24.575-206.642 
ATOM   2367  C5'  DA A 115      41.792 -25.737-207.222 
ATOM   2368  C4'  DA A 115      42.340 -26.632-206.129 
ATOM   2369  O4'  DA A 115      43.701 -26.276-205.750 
ATOM   2370  C3'  DA A 115      41.573 -26.613-204.807 
ATOM   2371  O3'  DA A 115      41.575 -27.925-204.254 
ATOM   2372  C2'  DA A 115      42.395 -25.702-203.895 
ATOM   2373  C1'  DA A 115      43.767 -26.203-204.334 
ATOM   2374  N9   DA A 115      44.884 -25.288-203.970 
ATOM   2375  C8   DA A 115      44.880 -23.923-203.917 
ATOM   2376  N7   DA A 115      46.016 -23.409-203.562 
ATOM   2377  C5   DA A 115      46.836 -24.512-203.365 
ATOM   2378  C6   DA A 115      48.180 -24.635-202.975 
ATOM   2379  N6   DA A 115      48.970 -23.588-202.701 
ATOM   2380  N1   DA A 115      48.683 -25.879-202.876 
ATOM   2381  C2   DA A 115      47.893 -26.916-203.150 
ATOM   2382  N3   DA A 115      46.631 -26.924-203.521 
ATOM   2383  C4   DA A 115      46.152 -25.666-203.612 
ATOM   2384  P    DA A 116      40.249 -28.467-203.539 
ATOM   2385  OP1  DA A 116      39.323 -29.011-204.557 
ATOM   2386  OP2  DA A 116      39.698 -27.417-202.655 
ATOM   2387  O5'  DA A 116      40.837 -29.662-202.651 
ATOM   2388  C5'  DA A 116      42.002 -30.369-203.116 
ATOM   2389  C4'  DA A 116      42.969 -30.585-201.968 
ATOM   2390  O4'  DA A 116      43.893 -29.472-201.803 
ATOM   2391  C3'  DA A 116      42.335 -30.746-200.586 
ATOM   2392  O3'  DA A 116      43.081 -31.704-199.846 
ATOM   2393  C2'  DA A 116      42.504 -29.380-199.922 
ATOM   2394  C1'  DA A 116      43.917 -29.109-200.432 
ATOM   2395  N9   DA A 116      44.324 -27.679-200.338 
ATOM   2396  C8   DA A 116      43.550 -26.565-200.492 
ATOM   2397  N7   DA A 116      44.198 -25.451-200.349 
ATOM   2398  C5   DA A 116      45.499 -25.854-200.081 
ATOM   2399  C6   DA A 116      46.681 -25.137-199.831 
ATOM   2400  N6   DA A 116      46.743 -23.798-199.809 
ATOM   2401  N1   DA A 116      47.800 -25.848-199.601 
ATOM   2402  C2   DA A 116      47.732 -27.179-199.625 
ATOM   2403  N3   DA A 116      46.693 -27.953-199.846 
ATOM   2404  C4   DA A 116      45.586 -27.217-200.072 
ATOM   2405  P    DA A 117      42.300 -32.743-198.912 
ATOM   2406  OP1  DA A 117      41.836 -33.889-199.726 
ATOM   2407  OP2  DA A 117      41.258 -32.030-198.141 
ATOM   2408  O5'  DA A 117      43.466 -33.220-197.926 
ATOM   2409  C5'  DA A 117      44.824 -33.235-198.406 
ATOM   2410  C4'  DA A 117      45.752 -32.659-197.355 
ATOM   2411  O4'  DA A 117      45.886 -31.213-197.466 
ATOM   2412  C3'  DA A 117      45.330 -32.880-195.902 
ATOM   2413  O3'  DA A 117      46.493 -33.103-195.114 
ATOM   2414  C2'  DA A 117      44.703 -31.552-195.475 
ATOM   2415  C1'  DA A 117      45.712 -30.647-196.176 
ATOM   2416  N9   DA A 117      45.240 -29.244-196.346 
ATOM   2417  C8   DA A 117      43.970 -28.799-196.579 
ATOM   2418  N7   DA A 117      43.878 -27.509-196.681 
ATOM   2419  C5   DA A 117      45.181 -27.065-196.502 
ATOM   2420  C6   DA A 117      45.751 -25.781-196.498 
ATOM   2421  N6   DA A 117      45.047 -24.657-196.687 
ATOM   2422  N1   DA A 117      47.079 -25.695-196.291 
ATOM   2423  C2   DA A 117      47.775 -26.816-196.105 
ATOM   2424  N3   DA A 117      47.353 -28.061-196.088 
ATOM   2425  C4   DA A 117      46.022 -28.120-196.297 
ATOM   2426  P    DT A 118      46.442 -34.203-193.952 
ATOM   2427  OP1  DT A 118      46.702 -35.543-194.525 
ATOM   2428  OP2  DT A 118      45.186 -34.057-193.185 
ATOM   2429  O5'  DT A 118      47.681 -33.758-193.042 
ATOM   2430  C5'  DT A 118      48.807 -33.109-193.664 
ATOM   2431  C4'  DT A 118      49.255 -31.929-192.823 
ATOM   2432  O4'  DT A 118      48.548 -30.703-193.166 
ATOM   2433  C3'  DT A 118      49.042 -32.068-191.316 
ATOM   2434  O3'  DT A 118      50.134 -31.457-190.639 
ATOM   2435  C2'  DT A 118      47.777 -31.259-191.027 
ATOM   2436  C1'  DT A 118      48.093 -30.098-191.966 
ATOM   2437  N1   DT A 118      46.910 -29.254-192.293 
ATOM   2438  C2   DT A 118      47.130 -27.908-192.467 
ATOM   2439  O2   DT A 118      48.233 -27.399-192.365 
ATOM   2440  N3   DT A 118      46.011 -27.158-192.767 
ATOM   2441  C4   DT A 118      44.721 -27.630-192.905 
ATOM   2442  O4   DT A 118      43.798 -26.860-193.177 
ATOM   2443  C5   DT A 118      44.590 -29.053-192.704 
ATOM   2444  C7   DT A 118      43.219 -29.650-192.836 
ATOM   2445  C6   DT A 118      45.661 -29.808-192.411 
ATOM   2446  P    DC A 119      50.722 -32.158-189.325 
ATOM   2447  OP1  DC A 119      51.689 -33.209-189.714 
ATOM   2448  OP2  DC A 119      49.608 -32.590-188.453 
ATOM   2449  O5'  DC A 119      51.499 -30.939-188.639 
ATOM   2450  C5'  DC A 119      52.055 -29.907-189.475 
ATOM   2451  C4'  DC A 119      51.765 -28.544-188.878 
ATOM   2452  O4'  DC A 119      50.486 -28.006-189.321 
ATOM   2453  C3'  DC A 119      51.679 -28.491-187.353 
ATOM   2454  O3'  DC A 119      52.240 -27.263-186.903 
ATOM   2455  C2'  DC A 119      50.181 -28.480-187.049 
ATOM   2456  C1'  DC A 119      49.778 -27.541-188.182 
ATOM   2457  N1   DC A 119      48.323 -27.573-188.498 
ATOM   2458  C2   DC A 119      47.720 -26.385-188.904 
ATOM   2459  O2   DC A 119      48.411 -25.362-188.985 
ATOM   2460  N3   DC A 119      46.393 -26.393-189.196 
ATOM   2461  C4   DC A 119      45.680 -27.521-189.095 
ATOM   2462  N4   DC A 119      44.390 -27.477-189.391 
ATOM   2463  C5   DC A 119      46.281 -28.753-188.679 
ATOM   2464  C6   DC A 119      47.607 -28.725-188.391 
ATOM   2465  P    DA A 120      53.131 -27.257-185.573 
ATOM   2466  OP1  DA A 120      54.519 -27.648-185.905 
ATOM   2467  OP2  DA A 120      52.463 -28.061-184.526 
ATOM   2468  O5'  DA A 120      53.088 -25.709-185.171 
ATOM   2469  C5'  DA A 120      52.958 -24.721-186.211 
ATOM   2470  C4'  DA A 120      51.952 -23.664-185.798 
ATOM   2471  O4'  DA A 120      50.590 -24.019-186.171 
ATOM   2472  C3'  DA A 120      51.862 -23.380-184.299 
ATOM   2473  O3'  DA A 120      51.634 -21.990-184.106 
ATOM   2474  C2'  DA A 120      50.623 -24.145-183.834 
ATOM   2475  C1'  DA A 120      49.751 -23.820-185.043 
ATOM   2476  N9   DA A 120      48.566 -24.712-185.185 
ATOM   2477  C8   DA A 120      48.460 -26.037-184.874 
ATOM   2478  N7   DA A 120      47.288 -26.539-185.111 
ATOM   2479  C5   DA A 120      46.561 -25.470-185.617 
ATOM   2480  C6   DA A 120      45.236 -25.352-186.064 
ATOM   2481  N6   DA A 120      44.364 -26.370-186.073 
ATOM   2482  N1   DA A 120      44.834 -24.144-186.502 
ATOM   2483  C2   DA A 120      45.704 -23.135-186.491 
ATOM   2484  N3   DA A 120      46.959 -23.125-186.099 
ATOM   2485  C4   DA A 120      47.336 -24.346-185.665 
ATOM   2486  P    DC A 121      52.377 -21.242-182.901 
ATOM   2487  OP1  DC A 121      53.740 -20.851-183.324 
ATOM   2488  OP2  DC A 121      52.287 -22.066-181.676 
ATOM   2489  O5'  DC A 121      51.469 -19.934-182.736 
ATOM   2490  C5'  DC A 121      50.796 -19.400-183.892 
ATOM   2491  C4'  DC A 121      49.372 -19.023-183.534 
ATOM   2492  O4'  DC A 121      48.446 -20.136-183.692 
ATOM   2493  C3'  DC A 121      49.149 -18.560-182.094 
ATOM   2494  O3'  DC A 121      48.177 -17.522-182.090 
ATOM   2495  C2'  DC A 121      48.561 -19.778-181.383 
ATOM   2496  C1'  DC A 121      47.649 -20.225-182.521 
ATOM   2497  N1   DC A 121      47.175 -21.631-182.392 
ATOM   2498  C2   DC A 121      45.892 -21.928-182.845 
ATOM   2499  O2   DC A 121      45.207 -21.022-183.332 
ATOM   2500  N3   DC A 121      45.440 -23.204-182.735 
ATOM   2501  C4   DC A 121      46.214 -24.158-182.202 
ATOM   2502  N4   DC A 121      45.728 -25.387-182.117 
ATOM   2503  C5   DC A 121      47.536 -23.874-181.729 
ATOM   2504  C6   DC A 121      47.969 -22.593-181.847 
ATOM   2505  P    DC A 122      48.374 -16.277-181.103 
ATOM   2506  OP1  DC A 122      49.275 -15.285-181.731 
ATOM   2507  OP2  DC A 122      48.775 -16.764-179.765 
ATOM   2508  O5'  DC A 122      46.888 -15.688-181.037 
ATOM   2509  C5'  DC A 122      46.023 -15.845-182.177 
ATOM   2510  C4'  DC A 122      44.637 -16.261-181.722 
ATOM   2511  O4'  DC A 122      44.501 -17.706-181.605 
ATOM   2512  C3'  DC A 122      44.202 -15.738-180.353 
ATOM   2513  O3'  DC A 122      42.813 -15.434-180.397 
ATOM   2514  C2'  DC A 122      44.411 -16.917-179.404 
ATOM   2515  C1'  DC A 122      43.904 -17.999-180.352 
ATOM   2516  N1   DC A 122      44.307 -19.378-179.958 
ATOM   2517  C2   DC A 122      43.413 -20.414-180.215 
ATOM   2518  O2   DC A 122      42.332 -20.149-180.753 
ATOM   2519  N3   DC A 122      43.762 -21.679-179.863 
ATOM   2520  C4   DC A 122      44.944 -21.924-179.281 
ATOM   2521  N4   DC A 122      45.237 -23.174-178.957 
ATOM   2522  C5   DC A 122      45.877 -20.872-179.009 
ATOM   2523  C6   DC A 122      45.509 -19.616-179.367 
ATOM   2524  P    DA A 123      42.280 -14.129-179.639 
ATOM   2525  OP1  DA A 123      42.459 -12.943-180.507 
ATOM   2526  OP2  DA A 123      42.897 -14.049-178.296 
ATOM   2527  O5'  DA A 123      40.722 -14.461-179.495 
ATOM   2528  C5'  DA A 123      40.088 -15.283-180.494 
ATOM   2529  C4'  DA A 123      39.183 -16.302-179.828 
ATOM   2530  O4'  DA A 123      39.888 -17.527-179.480 
ATOM   2531  C3'  DA A 123      38.539 -15.861-178.514 
ATOM   2532  O3'  DA A 123      37.221 -16.391-178.447 
ATOM   2533  C2'  DA A 123      39.385 -16.523-177.427 
ATOM   2534  C1'  DA A 123      39.571 -17.859-178.137 
ATOM   2535  N9   DA A 123      40.686 -18.680-177.587 
ATOM   2536  C8   DA A 123      41.877 -18.256-177.071 
ATOM   2537  N7   DA A 123      42.647 -19.218-176.668 
ATOM   2538  C5   DA A 123      41.916 -20.367-176.938 
ATOM   2539  C6   DA A 123      42.187 -21.731-176.740 
ATOM   2540  N6   DA A 123      43.325 -22.189-176.200 
ATOM   2541  N1   DA A 123      41.242 -22.611-177.120 
ATOM   2542  C2   DA A 123      40.113 -22.151-177.657 
ATOM   2543  N3   DA A 123      39.751 -20.908-177.889 
ATOM   2544  C4   DA A 123      40.713 -20.047-177.500 
ATOM   2545  P    DT A 124      36.049 -15.485-177.840 
ATOM   2546  OP1  DT A 124      35.521 -14.589-178.892 
ATOM   2547  OP2  DT A 124      36.523 -14.826-176.603 
ATOM   2548  O5'  DT A 124      34.953 -16.591-177.474 
ATOM   2549  C5'  DT A 124      34.887 -17.796-178.258 
ATOM   2550  C4'  DT A 124      34.722 -18.997-177.349 
ATOM   2551  O4'  DT A 124      35.998 -19.536-176.900 
ATOM   2552  C3'  DT A 124      33.950 -18.750-176.053 
ATOM   2553  O3'  DT A 124      33.163 -19.898-175.758 
ATOM   2554  C2'  DT A 124      35.031 -18.613-174.980 
ATOM   2555  C1'  DT A 124      35.934 -19.729-175.496 
ATOM   2556  N1   DT A 124      37.322 -19.673-174.957 
ATOM   2557  C2   DT A 124      37.954 -20.871-174.733 
ATOM   2558  O2   DT A 124      37.431 -21.949-174.955 
ATOM   2559  N3   DT A 124      39.240 -20.780-174.233 
ATOM   2560  C4   DT A 124      39.926 -19.617-173.946 
ATOM   2561  O4   DT A 124      41.074 -19.662-173.501 
ATOM   2562  C5   DT A 124      39.179 -18.411-174.214 
ATOM   2563  C7   DT A 124      39.852 -17.101-173.930 
ATOM   2564  C6   DT A 124      37.928 -18.471-174.700 
ATOM   2565  P    DT A 125      31.690 -19.697-175.167 
ATOM   2566  OP1  DT A 125      30.738 -19.461-176.277 
ATOM   2567  OP2  DT A 125      31.717 -18.668-174.105 
ATOM   2568  O5'  DT A 125      31.412 -21.132-174.517 
ATOM   2569  C5'  DT A 125      32.034 -22.294-175.097 
ATOM   2570  C4'  DT A 125      32.582 -23.189-174.004 
ATOM   2571  O4'  DT A 125      33.943 -22.833-173.625 
ATOM   2572  C3'  DT A 125      31.816 -23.170-172.682 
ATOM   2573  O3'  DT A 125      31.818 -24.482-172.130 
ATOM   2574  C2'  DT A 125      32.637 -22.259-171.770 
ATOM   2575  C1'  DT A 125      34.010 -22.761-172.209 
ATOM   2576  N1   DT A 125      35.126 -21.845-171.845 
ATOM   2577  C2   DT A 125      36.328 -22.425-171.515 
ATOM   2578  O2   DT A 125      36.504 -23.631-171.511 
ATOM   2579  N3   DT A 125      37.340 -21.545-171.182 
ATOM   2580  C4   DT A 125      37.250 -20.168-171.154 
ATOM   2581  O4   DT A 125      38.227 -19.484-170.840 
ATOM   2582  C5   DT A 125      35.951 -19.654-171.516 
ATOM   2583  C7   DT A 125      35.769 -18.164-171.510 
ATOM   2584  C6   DT A 125      34.949 -20.486-171.843 
ATOM   2585  P    DC A 126      30.492 -25.024-171.414 
ATOM   2586  OP1  DC A 126      29.566 -25.568-172.432 
ATOM   2587  OP2  DC A 126      29.941 -23.974-170.530 
ATOM   2588  O5'  DC A 126      31.080 -26.220-170.527 
ATOM   2589  C5'  DC A 126      32.245 -26.926-170.991 
ATOM   2590  C4'  DC A 126      33.212 -27.142-169.843 
ATOM   2591  O4'  DC A 126      34.136 -26.029-169.679 
ATOM   2592  C3'  DC A 126      32.578 -27.303-168.461 
ATOM   2593  O3'  DC A 126      33.324 -28.262-167.721 
ATOM   2594  C2'  DC A 126      32.747 -25.937-167.797 
ATOM   2595  C1'  DC A 126      34.160 -25.666-168.307 
ATOM   2596  N1   DC A 126      34.567 -24.236-168.213 
ATOM   2597  C2   DC A 126      35.902 -23.959-167.933 
ATOM   2598  O2   DC A 126      36.687 -24.901-167.776 
ATOM   2599  N3   DC A 126      36.293 -22.661-167.843 
ATOM   2600  C4   DC A 126      35.412 -21.669-168.021 
ATOM   2601  N4   DC A 126      35.842 -20.421-167.923 
ATOM   2602  C5   DC A 126      34.034 -21.933-168.309 
ATOM   2603  C6   DC A 126      33.662 -23.236-168.395 
ATOM   2604  P    DC A 127      32.543 -29.300-166.787 
ATOM   2605  OP1  DC A 127      32.078 -30.446-167.601 
ATOM   2606  OP2  DC A 127      31.501 -28.587-166.016 
ATOM   2607  O5'  DC A 127      33.709 -29.777-165.801 
ATOM   2608  C5'  DC A 127      35.067 -29.792-166.281 
ATOM   2609  C4'  DC A 127      35.994 -29.216-165.230 
ATOM   2610  O4'  DC A 127      36.129 -27.770-165.341 
ATOM   2611  C3'  DC A 127      35.573 -29.437-163.777 
ATOM   2612  O3'  DC A 127      36.735 -29.660-162.990 
ATOM   2613  C2'  DC A 127      34.946 -28.109-163.351 
ATOM   2614  C1'  DC A 127      35.954 -27.204-164.051 
ATOM   2615  N1   DC A 127      35.483 -25.801-164.222 
ATOM   2616  C2   DC A 127      36.429 -24.783-164.139 
ATOM   2617  O2   DC A 127      37.611 -25.083-163.930 
ATOM   2618  N3   DC A 127      36.020 -23.498-164.291 
ATOM   2619  C4   DC A 127      34.730 -23.215-164.516 
ATOM   2620  N4   DC A 127      34.380 -21.946-164.658 
ATOM   2621  C5   DC A 127      33.741 -24.247-164.604 
ATOM   2622  C6   DC A 127      34.171 -25.525-164.449 
ATOM   2623  P    DA A 128      36.685 -30.760-161.827 
ATOM   2624  OP1  DA A 128      36.944 -32.100-162.400 
ATOM   2625  OP2  DA A 128      35.428 -30.614-161.060 
ATOM   2626  O5'  DA A 128      37.924 -30.315-160.917 
ATOM   2627  C5'  DA A 128      39.050 -29.666-161.539 
ATOM   2628  C4'  DA A 128      39.497 -28.487-160.698 
ATOM   2629  O4'  DA A 128      38.791 -27.260-161.041 
ATOM   2630  C3'  DA A 128      39.285 -28.625-159.191 
ATOM   2631  O3'  DA A 128      40.376 -28.014-158.514 
ATOM   2632  C2'  DA A 128      38.020 -27.816-158.903 
ATOM   2633  C1'  DA A 128      38.335 -26.655-159.841 
ATOM   2634  N9   DA A 128      37.152 -25.811-160.168 
ATOM   2635  C8   DA A 128      35.851 -26.196-160.321 
ATOM   2636  N7   DA A 128      35.045 -25.221-160.605 
ATOM   2637  C5   DA A 128      35.870 -24.106-160.644 
ATOM   2638  C6   DA A 128      35.617 -22.748-160.898 
ATOM   2639  N6   DA A 128      34.398 -22.262-161.175 
ATOM   2640  N1   DA A 128      36.664 -21.904-160.858 
ATOM   2641  C2   DA A 128      37.872 -22.392-160.583 
ATOM   2642  N3   DA A 128      38.229 -23.632-160.331 
ATOM   2643  C4   DA A 128      37.162 -24.456-160.377 
ATOM   2644  P    DG A 129      40.965 -28.715-157.200 
ATOM   2645  OP1  DG A 129      41.931 -29.766-157.590 
ATOM   2646  OP2  DG A 129      39.851 -29.148-156.328 
ATOM   2647  O5'  DG A 129      41.742 -27.496-156.514 
ATOM   2648  C5'  DG A 129      42.298 -26.464-157.350 
ATOM   2649  C4'  DG A 129      42.007 -25.101-156.753 
ATOM   2650  O4'  DG A 129      40.729 -24.563-157.196 
ATOM   2651  C3'  DG A 129      41.922 -25.048-155.228 
ATOM   2652  O3'  DG A 129      42.482 -23.820-154.778 
ATOM   2653  C2'  DG A 129      40.424 -25.037-154.925 
ATOM   2654  C1'  DG A 129      40.020 -24.098-156.057 
ATOM   2655  N9   DG A 129      38.565 -24.130-156.373 
ATOM   2656  C8   DG A 129      37.686 -25.190-156.324 
ATOM   2657  N7   DG A 129      36.459 -24.882-156.666 
ATOM   2658  C5   DG A 129      36.529 -23.522-156.963 
ATOM   2659  C6   DG A 129      35.516 -22.627-157.393 
ATOM   2660  O6   DG A 129      34.328 -22.853-157.605 
ATOM   2661  N1   DG A 129      36.021 -21.332-157.578 
ATOM   2662  C2   DG A 129      37.333 -20.952-157.375 
ATOM   2663  N2   DG A 129      37.615 -19.668-157.607 
ATOM   2664  N3   DG A 129      38.284 -21.793-156.972 
ATOM   2665  C4   DG A 129      37.810 -23.053-156.787 
ATOM   2666  P    DC A 130      43.373 -23.814-153.448 
ATOM   2667  OP1  DC A 130      44.761 -24.205-153.780 
ATOM   2668  OP2  DC A 130      42.706 -24.618-152.401 
ATOM   2669  O5'  DC A 130      43.330 -22.266-153.046 
ATOM   2670  C5'  DC A 130      43.200 -21.278-154.086 
ATOM   2671  C4'  DC A 130      42.195 -20.221-153.673 
ATOM   2672  O4'  DC A 130      40.832 -20.576-154.046 
ATOM   2673  C3'  DC A 130      42.105 -19.937-152.174 
ATOM   2674  O3'  DC A 130      41.877 -18.547-151.982 
ATOM   2675  C2'  DC A 130      40.866 -20.702-151.709 
ATOM   2676  C1'  DC A 130      39.994 -20.377-152.919 
ATOM   2677  N1   DC A 130      38.809 -21.269-153.060 
ATOM   2678  C2   DC A 130      37.637 -20.715-153.571 
ATOM   2679  O2   DC A 130      37.629 -19.519-153.883 
ATOM   2680  N3   DC A 130      36.545 -21.511-153.707 
ATOM   2681  C4   DC A 130      36.595 -22.803-153.357 
ATOM   2682  N4   DC A 130      35.504 -23.538-153.508 
ATOM   2683  C5   DC A 130      37.790 -23.392-152.829 
ATOM   2684  C6   DC A 130      38.870 -22.579-152.700 
ATOM   2685  P    DT A 131      42.619 -17.799-150.776 
ATOM   2686  OP1  DT A 131      43.983 -17.409-151.199 
ATOM   2687  OP2  DT A 131      42.530 -18.623-149.551 
ATOM   2688  O5'  DT A 131      41.712 -16.491-150.611 
ATOM   2689  C5'  DT A 131      41.039 -15.957-151.767 
ATOM   2690  C4'  DT A 131      39.615 -15.580-151.409 
ATOM   2691  O4'  DT A 131      38.689 -16.693-151.568 
ATOM   2692  C3'  DT A 131      39.391 -15.117-149.969 
ATOM   2693  O3'  DT A 131      38.419 -14.079-149.965 
ATOM   2694  C2'  DT A 131      38.803 -16.335-149.258 
ATOM   2695  C1'  DT A 131      37.892 -16.782-150.396 
ATOM   2696  N1   DT A 131      37.417 -18.188-150.267 
ATOM   2697  C2   DT A 131      36.150 -18.465-150.719 
ATOM   2698  O2   DT A 131      35.421 -17.620-151.209 
ATOM   2699  N3   DT A 131      35.743 -19.779-150.582 
ATOM   2700  C4   DT A 131      36.483 -20.811-150.044 
ATOM   2701  O4   DT A 131      36.012 -21.949-149.974 
ATOM   2702  C5   DT A 131      37.800 -20.424-149.597 
ATOM   2703  C7   DT A 131      38.672 -21.488-148.998 
ATOM   2704  C6   DT A 131      38.221 -19.154-149.718 
ATOM   2705  P    DG A 132      38.617 -12.834-148.979 
ATOM   2706  OP1  DG A 132      39.518 -11.842-149.606 
ATOM   2707  OP2  DG A 132      39.018 -13.321-147.640 
ATOM   2708  O5'  DG A 132      37.131 -12.245-148.912 
ATOM   2709  C5'  DG A 132      36.265 -12.402-150.052 
ATOM   2710  C4'  DG A 132      34.880 -12.818-149.597 
ATOM   2711  O4'  DG A 132      34.743 -14.263-149.481 
ATOM   2712  C3'  DG A 132      34.444 -12.295-148.229 
ATOM   2713  O3'  DG A 132      33.055 -11.991-148.272 
ATOM   2714  C2'  DG A 132      34.654 -13.474-147.279 
ATOM   2715  C1'  DG A 132      34.146 -14.556-148.227 
ATOM   2716  N9   DG A 132      34.550 -15.935-147.834 
ATOM   2717  C8   DG A 132      35.713 -16.364-147.232 
ATOM   2718  N7   DG A 132      35.758 -17.656-147.017 
ATOM   2719  C5   DG A 132      34.538 -18.116-147.510 
ATOM   2720  C6   DG A 132      34.008 -19.432-147.556 
ATOM   2721  O6   DG A 132      34.516 -20.480-147.165 
ATOM   2722  N1   DG A 132      32.734 -19.452-148.141 
ATOM   2723  C2   DG A 132      32.061 -18.344-148.618 
ATOM   2724  N2   DG A 132      30.854 -18.573-149.141 
ATOM   2725  N3   DG A 132      32.559 -17.110-148.575 
ATOM   2726  C4   DG A 132      33.794 -17.074-148.011 
ATOM   2727  P    DA A 133      32.523 -10.686-147.514 
ATOM   2728  OP1  DA A 133      32.702  -9.500-148.382 
ATOM   2729  OP2  DA A 133      33.139 -10.606-146.171 
ATOM   2730  O5'  DA A 133      30.965 -11.018-147.371 
ATOM   2731  C5'  DA A 133      30.331 -11.840-148.369 
ATOM   2732  C4'  DA A 133      29.426 -12.859-147.704 
ATOM   2733  O4'  DA A 133      30.131 -14.084-147.355 
ATOM   2734  C3'  DA A 133      28.782 -12.418-146.390 
ATOM   2735  O3'  DA A 133      27.464 -12.948-146.322 
ATOM   2736  C2'  DA A 133      29.628 -13.080-145.302 
ATOM   2737  C1'  DA A 133      29.814 -14.416-146.012 
ATOM   2738  N9   DA A 133      30.929 -15.237-145.463 
ATOM   2739  C8   DA A 133      32.120 -14.813-144.946 
ATOM   2740  N7   DA A 133      32.889 -15.775-144.544 
ATOM   2741  C5   DA A 133      32.159 -16.924-144.813 
ATOM   2742  C6   DA A 133      32.430 -18.288-144.616 
ATOM   2743  N6   DA A 133      33.568 -18.746-144.075 
ATOM   2744  N1   DA A 133      31.485 -19.168-144.995 
ATOM   2745  C2   DA A 133      30.356 -18.708-145.533 
ATOM   2746  N3   DA A 133      29.993 -17.465-145.764 
ATOM   2747  C4   DA A 133      30.956 -16.604-145.375 
ATOM   2748  P    DT A 134      26.292 -12.042-145.715 
ATOM   2749  OP1  DT A 134      25.763 -11.146-146.767 
ATOM   2750  OP2  DT A 134      26.766 -11.383-144.478 
ATOM   2751  O5'  DT A 134      25.195 -13.148-145.349 
ATOM   2752  C5'  DT A 134      25.130 -14.353-146.134 
ATOM   2753  C4'  DT A 134      24.964 -15.555-145.224 
ATOM   2754  O4'  DT A 134      26.241 -16.093-144.775 
ATOM   2755  C3'  DT A 134      24.193 -15.307-143.928 
ATOM   2756  O3'  DT A 134      23.406 -16.455-143.633 
ATOM   2757  C2'  DT A 134      25.273 -15.170-142.855 
ATOM   2758  C1'  DT A 134      26.177 -16.286-143.371 
ATOM   2759  N1   DT A 134      27.565 -16.230-142.832 
ATOM   2760  C2   DT A 134      28.197 -17.428-142.608 
ATOM   2761  O2   DT A 134      27.674 -18.506-142.830 
ATOM   2762  N3   DT A 134      29.482 -17.337-142.108 
ATOM   2763  C4   DT A 134      30.168 -16.174-141.822 
ATOM   2764  O4   DT A 134      31.317 -16.219-141.376 
ATOM   2765  C5   DT A 134      29.422 -14.968-142.089 
ATOM   2766  C7   DT A 134      30.094 -13.658-141.805 
ATOM   2767  C6   DT A 134      28.170 -15.028-142.575 
ATOM   2768  P    DG A 135      21.932 -16.254-143.042 
ATOM   2769  OP1  DG A 135      20.981 -16.018-144.152 
ATOM   2770  OP2  DG A 135      21.959 -15.225-141.980 
ATOM   2771  O5'  DG A 135      21.654 -17.689-142.392 
ATOM   2772  C5'  DG A 135      22.277 -18.851-142.972 
ATOM   2773  C4'  DG A 135      22.825 -19.746-141.879 
ATOM   2774  O4'  DG A 135      24.186 -19.390-141.500 
ATOM   2775  C3'  DG A 135      22.058 -19.727-140.557 
ATOM   2776  O3'  DG A 135      22.060 -21.039-140.005 
ATOM   2777  C2'  DG A 135      22.880 -18.816-139.645 
ATOM   2778  C1'  DG A 135      24.253 -19.318-140.084 
ATOM   2779  N9   DG A 135      25.369 -18.403-139.721 
ATOM   2780  C8   DG A 135      25.383 -17.026-139.661 
ATOM   2781  N7   DG A 135      26.538 -16.518-139.302 
ATOM   2782  C5   DG A 135      27.346 -17.638-139.109 
ATOM   2783  C6   DG A 135      28.705 -17.727-138.713 
ATOM   2784  O6   DG A 135      29.490 -16.820-138.446 
ATOM   2785  N1   DG A 135      29.132 -19.061-138.640 
ATOM   2786  C2   DG A 135      28.347 -20.163-138.914 
ATOM   2787  N2   DG A 135      28.941 -21.352-138.787 
ATOM   2788  N3   DG A 135      27.071 -20.079-139.287 
ATOM   2789  C4   DG A 135      26.642 -18.793-139.361 
ATOM   2790  P    DT A 136      20.735 -21.581-139.289 
ATOM   2791  OP1  DT A 136      19.809 -22.125-140.308 
ATOM   2792  OP2  DT A 136      20.183 -20.531-138.405 
ATOM   2793  O5'  DT A 136      21.322 -22.777-138.402 
ATOM   2794  C5'  DT A 136      22.487 -23.483-138.866 
ATOM   2795  C4'  DT A 136      23.454 -23.700-137.718 
ATOM   2796  O4'  DT A 136      24.378 -22.586-137.554 
ATOM   2797  C3'  DT A 136      22.821 -23.860-136.337 
ATOM   2798  O3'  DT A 136      23.567 -24.819-135.596 
ATOM   2799  C2'  DT A 136      22.990 -22.494-135.672 
ATOM   2800  C1'  DT A 136      24.402 -22.223-136.182 
ATOM   2801  N1   DT A 136      24.810 -20.793-136.089 
ATOM   2802  C2   DT A 136      26.130 -20.536-135.812 
ATOM   2803  O2   DT A 136      26.956 -21.416-135.645 
ATOM   2804  N3   DT A 136      26.470 -19.200-135.732 
ATOM   2805  C4   DT A 136      25.619 -18.126-135.903 
ATOM   2806  O4   DT A 136      26.039 -16.972-135.807 
ATOM   2807  C5   DT A 136      24.253 -18.498-136.189 
ATOM   2808  C7   DT A 136      23.261 -17.389-136.389 
ATOM   2809  C6   DT A 136      23.896 -19.789-136.272 
ATOM   2810  P    DC A 137      22.786 -25.857-134.662 
ATOM   2811  OP1  DC A 137      22.321 -27.003-135.476 
ATOM   2812  OP2  DC A 137      21.744 -25.144-133.891 
ATOM   2813  O5'  DC A 137      23.952 -26.334-133.676 
ATOM   2814  C5'  DC A 137      25.309 -26.349-134.156 
ATOM   2815  C4'  DC A 137      26.237 -25.773-133.105 
ATOM   2816  O4'  DC A 137      26.372 -24.327-133.216 
ATOM   2817  C3'  DC A 137      25.815 -25.994-131.653 
ATOM   2818  O3'  DC A 137      26.978 -26.218-130.865 
ATOM   2819  C2'  DC A 137      25.188 -24.666-131.226 
ATOM   2820  C1'  DC A 137      26.197 -23.761-131.926 
ATOM   2821  N1   DC A 137      25.726 -22.359-132.097 
ATOM   2822  C2   DC A 137      26.672 -21.340-132.014 
ATOM   2823  O2   DC A 137      27.853 -21.640-131.805 
ATOM   2824  N3   DC A 137      26.262 -20.055-132.166 
ATOM   2825  C4   DC A 137      24.973 -19.772-132.391 
ATOM   2826  N4   DC A 137      24.623 -18.503-132.533 
ATOM   2827  C5   DC A 137      23.984 -20.804-132.479 
ATOM   2828  C6   DC A 137      24.413 -22.082-132.324 
ATOM   2829  P    DA A 138      26.928 -27.317-129.702 
ATOM   2830  OP1  DA A 138      27.187 -28.657-130.275 
ATOM   2831  OP2  DA A 138      25.671 -27.171-128.935 
ATOM   2832  O5'  DA A 138      28.167 -26.872-128.792 
ATOM   2833  C5'  DA A 138      29.292 -26.223-129.414 
ATOM   2834  C4'  DA A 138      29.740 -25.044-128.574 
ATOM   2835  O4'  DA A 138      29.033 -23.817-128.917 
ATOM   2836  C3'  DA A 138      29.527 -25.182-127.066 
ATOM   2837  O3'  DA A 138      30.619 -24.571-126.390 
ATOM   2838  C2'  DA A 138      28.263 -24.373-126.778 
ATOM   2839  C1'  DA A 138      28.578 -23.212-127.716 
ATOM   2840  N9   DA A 138      27.395 -22.368-128.043 
ATOM   2841  C8   DA A 138      26.094 -22.753-128.196 
ATOM   2842  N7   DA A 138      25.287 -21.778-128.481 
ATOM   2843  C5   DA A 138      26.113 -20.663-128.520 
ATOM   2844  C6   DA A 138      25.859 -19.305-128.774 
ATOM   2845  N6   DA A 138      24.641 -18.819-129.050 
ATOM   2846  N1   DA A 138      26.907 -18.461-128.733 
ATOM   2847  C2   DA A 138      28.115 -18.949-128.459 
ATOM   2848  N3   DA A 138      28.472 -20.189-128.206 
ATOM   2849  C4   DA A 138      27.405 -21.014-128.252 
ATOM   2850  P    DC A 139      31.208 -25.272-125.076 
ATOM   2851  OP1  DC A 139      32.174 -26.323-125.465 
ATOM   2852  OP2  DC A 139      30.093 -25.705-124.204 
ATOM   2853  O5'  DC A 139      31.985 -24.053-124.389 
ATOM   2854  C5'  DC A 139      32.541 -23.021-125.225 
ATOM   2855  C4'  DC A 139      32.250 -21.658-124.628 
ATOM   2856  O4'  DC A 139      30.972 -21.120-125.071 
ATOM   2857  C3'  DC A 139      32.164 -21.605-123.103 
ATOM   2858  O3'  DC A 139      32.725 -20.377-122.654 
ATOM   2859  C2'  DC A 139      30.666 -21.594-122.800 
ATOM   2860  C1'  DC A 139      30.263 -20.655-123.933 
ATOM   2861  N1   DC A 139      28.808 -20.687-124.248 
ATOM   2862  C2   DC A 139      28.206 -19.499-124.654 
ATOM   2863  O2   DC A 139      28.897 -18.476-124.736 
ATOM   2864  N3   DC A 139      26.879 -19.507-124.946 
ATOM   2865  C4   DC A 139      26.165 -20.635-124.845 
ATOM   2866  N4   DC A 139      24.875 -20.591-125.141 
ATOM   2867  C5   DC A 139      26.766 -21.867-124.429 
ATOM   2868  C6   DC A 139      28.092 -21.839-124.142 
ATOM   2869  P    DC A 140      33.616 -20.371-121.324 
ATOM   2870  OP1  DC A 140      35.004 -20.762-121.655 
ATOM   2871  OP2  DC A 140      32.948 -21.175-120.276 
ATOM   2872  O5'  DC A 140      33.573 -18.823-120.922 
ATOM   2873  C5'  DC A 140      33.443 -17.835-121.961 
ATOM   2874  C4'  DC A 140      32.438 -16.778-121.549 
ATOM   2875  O4'  DC A 140      31.075 -17.133-121.921 
ATOM   2876  C3'  DC A 140      32.348 -16.495-120.049 
ATOM   2877  O3'  DC A 140      32.120 -15.104-119.857 
ATOM   2878  C2'  DC A 140      31.108 -17.259-119.584 
ATOM   2879  C1'  DC A 140      30.236 -16.934-120.794 
ATOM   2880  N1   DC A 140      29.051 -17.826-120.935 
ATOM   2881  C2   DC A 140      27.880 -17.272-121.446 
ATOM   2882  O2   DC A 140      27.872 -16.076-121.758 
ATOM   2883  N3   DC A 140      26.788 -18.068-121.582 
ATOM   2884  C4   DC A 140      26.837 -19.360-121.232 
ATOM   2885  N4   DC A 140      25.747 -20.095-121.384 
ATOM   2886  C5   DC A 140      28.033 -19.949-120.704 
ATOM   2887  C6   DC A 140      29.113 -19.136-120.575 
ATOM   2888  P    DC A 141      32.862 -14.356-118.652 
ATOM   2889  OP1  DC A 141      34.226 -13.966-119.075 
ATOM   2890  OP2  DC A 141      32.773 -15.180-117.426 
ATOM   2891  O5'  DC A 141      31.955 -13.048-118.486 
ATOM   2892  C5'  DC A 141      31.282 -12.514-119.642 
ATOM   2893  C4'  DC A 141      29.857 -12.137-119.284 
ATOM   2894  O4'  DC A 141      28.932 -13.250-119.443 
ATOM   2895  C3'  DC A 141      29.634 -11.675-117.844 
ATOM   2896  O3'  DC A 141      28.662 -10.636-117.840 
ATOM   2897  C2'  DC A 141      29.046 -12.892-117.133 
ATOM   2898  C1'  DC A 141      28.135 -13.340-118.272 
ATOM   2899  N1   DC A 141      27.660 -14.746-118.142 
ATOM   2900  C2   DC A 141      26.377 -15.042-118.596 
ATOM   2901  O2   DC A 141      25.692 -14.136-119.083 
ATOM   2902  N3   DC A 141      25.926 -16.318-118.486 
ATOM   2903  C4   DC A 141      26.699 -17.273-117.952 
ATOM   2904  N4   DC A 141      26.213 -18.501-117.867 
ATOM   2905  C5   DC A 141      28.021 -16.988-117.479 
ATOM   2906  C6   DC A 141      28.454 -15.707-117.597 
ATOM   2907  P    DC A 142      28.859  -9.391-116.854 
ATOM   2908  OP1  DC A 142      29.761  -8.399-117.481 
ATOM   2909  OP2  DC A 142      29.261  -9.878-115.516 
ATOM   2910  O5'  DC A 142      27.374  -8.802-116.787 
ATOM   2911  C5'  DC A 142      26.508  -8.960-117.927 
ATOM   2912  C4'  DC A 142      25.122  -9.375-117.472 
ATOM   2913  O4'  DC A 142      24.986 -10.820-117.356 
ATOM   2914  C3'  DC A 142      24.687  -8.852-116.104 
ATOM   2915  O3'  DC A 142      23.298  -8.548-116.147 
ATOM   2916  C2'  DC A 142      24.897 -10.031-115.154 
ATOM   2917  C1'  DC A 142      24.389 -11.114-116.102 
ATOM   2918  N1   DC A 142      24.793 -12.492-115.709 
ATOM   2919  C2   DC A 142      23.899 -13.528-115.965 
ATOM   2920  O2   DC A 142      22.817 -13.264-116.503 
ATOM   2921  N3   DC A 142      24.247 -14.793-115.613 
ATOM   2922  C4   DC A 142      25.429 -15.038-115.032 
ATOM   2923  N4   DC A 142      25.723 -16.288-114.708 
ATOM   2924  C5   DC A 142      26.363 -13.986-114.759 
ATOM   2925  C6   DC A 142      25.995 -12.730-115.118 
ATOM   2926  P    DA A 143      22.765  -7.243-115.389 
ATOM   2927  OP1  DA A 143      22.944  -6.057-116.257 
ATOM   2928  OP2  DA A 143      23.382  -7.163-114.046 
ATOM   2929  O5'  DA A 143      21.207  -7.575-115.246 
ATOM   2930  C5'  DA A 143      20.574  -8.398-116.244 
ATOM   2931  C4'  DA A 143      19.669  -9.416-115.579 
ATOM   2932  O4'  DA A 143      20.374 -10.641-115.230 
ATOM   2933  C3'  DA A 143      19.024  -8.975-114.265 
ATOM   2934  O3'  DA A 143      17.706  -9.505-114.197 
ATOM   2935  C2'  DA A 143      19.870  -9.637-113.177 
ATOM   2936  C1'  DA A 143      20.056 -10.973-113.887 
ATOM   2937  N9   DA A 143      21.172 -11.794-113.338 
ATOM   2938  C8   DA A 143      22.362 -11.370-112.821 
ATOM   2939  N7   DA A 143      23.132 -12.333-112.419 
ATOM   2940  C5   DA A 143      22.401 -13.481-112.688 
ATOM   2941  C6   DA A 143      22.672 -14.845-112.491 
ATOM   2942  N6   DA A 143      23.811 -15.303-111.950 
ATOM   2943  N1   DA A 143      21.728 -15.726-112.870 
ATOM   2944  C2   DA A 143      20.598 -15.265-113.408 
ATOM   2945  N3   DA A 143      20.236 -14.022-113.639 
ATOM   2946  C4   DA A 143      21.199 -13.161-113.250 
ATOM   2947  P    DG A 144      16.535  -8.599-113.590 
ATOM   2948  OP1  DG A 144      16.006  -7.703-114.642 
ATOM   2949  OP2  DG A 144      17.008  -7.940-112.353 
ATOM   2950  O5'  DG A 144      15.438  -9.705-113.224 
ATOM   2951  C5'  DG A 144      15.373 -10.911-114.009 
ATOM   2952  C4'  DG A 144      15.207 -12.112-113.099 
ATOM   2953  O4'  DG A 144      16.484 -12.650-112.651 
ATOM   2954  C3'  DG A 144      14.435 -11.864-111.803 
ATOM   2955  O3'  DG A 144      13.648 -13.012-111.508 
ATOM   2956  C2'  DG A 144      15.516 -11.727-110.730 
ATOM   2957  C1'  DG A 144      16.419 -12.843-111.246 
ATOM   2958  N9   DG A 144      17.807 -12.787-110.707 
ATOM   2959  C8   DG A 144      18.575 -11.688-110.389 
ATOM   2960  N7   DG A 144      19.767 -11.983-109.933 
ATOM   2961  C5   DG A 144      19.791 -13.377-109.948 
ATOM   2962  C6   DG A 144      20.820 -14.277-109.566 
ATOM   2963  O6   DG A 144      21.939 -14.026-109.127 
ATOM   2964  N1   DG A 144      20.425 -15.610-109.742 
ATOM   2965  C2   DG A 144      19.197 -16.020-110.226 
ATOM   2966  N2   DG A 144      19.015 -17.339-110.320 
ATOM   2967  N3   DG A 144      18.234 -15.174-110.585 
ATOM   2968  C4   DG A 144      18.600 -13.877-110.419 
ATOM   2969  P    DA A 145      12.175 -12.811-110.917 
ATOM   2970  OP1  DA A 145      11.223 -12.575-112.027 
ATOM   2971  OP2  DA A 145      12.202 -11.782-109.855 
ATOM   2972  O5'  DA A 145      11.897 -14.247-110.267 
ATOM   2973  C5'  DA A 145      12.520 -15.408-110.847 
ATOM   2974  C4'  DA A 145      13.068 -16.303-109.754 
ATOM   2975  O4'  DA A 145      14.429 -15.948-109.376 
ATOM   2976  C3'  DA A 145      12.301 -16.284-108.432 
ATOM   2977  O3'  DA A 145      12.303 -17.596-107.880 
ATOM   2978  C2'  DA A 145      13.123 -15.373-107.521 
ATOM   2979  C1'  DA A 145      14.495 -15.875-107.960 
ATOM   2980  N9   DA A 145      15.612 -14.960-107.596 
ATOM   2981  C8   DA A 145      15.608 -13.595-107.543 
ATOM   2982  N7   DA A 145      16.744 -13.080-107.187 
ATOM   2983  C5   DA A 145      17.564 -14.183-106.991 
ATOM   2984  C6   DA A 145      18.908 -14.307-106.601 
ATOM   2985  N6   DA A 145      19.698 -13.259-106.327 
ATOM   2986  N1   DA A 145      19.411 -15.550-106.501 
ATOM   2987  C2   DA A 145      18.621 -16.587-106.775 
ATOM   2988  N3   DA A 145      17.359 -16.595-107.146 
ATOM   2989  C4   DA A 145      16.880 -15.338-107.237 
ATOM   2990  P    DG A 146      10.977 -18.138-107.165 
ATOM   2991  OP1  DG A 146      10.051 -18.682-108.183 
ATOM   2992  OP2  DG A 146      10.426 -17.088-106.280 
ATOM   2993  O5'  DG A 146      11.565 -19.334-106.277 
ATOM   2994  C5'  DG A 146      12.730 -20.040-106.741 
ATOM   2995  C4'  DG A 146      13.697 -20.257-105.594 
ATOM   2996  O4'  DG A 146      14.621 -19.143-105.429 
ATOM   2997  C3'  DG A 146      13.064 -20.417-104.212 
ATOM   2998  O3'  DG A 146      13.810 -21.376-103.472 
ATOM   2999  C2'  DG A 146      13.232 -19.051-103.547 
ATOM   3000  C1'  DG A 146      14.645 -18.780-104.057 
ATOM   3001  N9   DG A 146      15.052 -17.350-103.964 
ATOM   3002  C8   DG A 146      14.286 -16.216-104.115 
ATOM   3003  N7   DG A 146      14.955 -15.097-103.969 
ATOM   3004  C5   DG A 146      16.255 -15.521-103.701 
ATOM   3005  C6   DG A 146      17.430 -14.766-103.451 
ATOM   3006  O6   DG A 146      17.567 -13.546-103.416 
ATOM   3007  N1   DG A 146      18.536 -15.597-103.226 
ATOM   3008  C2   DG A 146      18.509 -16.978-103.240 
ATOM   3009  N2   DG A 146      19.673 -17.589-103.002 
ATOM   3010  N3   DG A 146      17.407 -17.687-103.475 
ATOM   3011  C4   DG A 146      16.325 -16.894-103.695 
ATOM   3012  P    DA A 147      13.029 -22.414-102.538 
ATOM   3013  OP1  DA A 147      12.564 -23.560-103.351 
ATOM   3014  OP2  DA A 147      11.986 -21.701-101.766 
ATOM   3015  O5'  DA A 147      14.194 -22.891-101.551 
ATOM   3016  C5'  DA A 147      15.552 -22.906-102.031 
ATOM   3017  C4'  DA A 147      16.480 -22.331-100.980 
ATOM   3018  O4'  DA A 147      16.614 -20.885-101.091 
ATOM   3019  C3'  DA A 147      16.058 -22.551 -99.528 
ATOM   3020  O3'  DA A 147      17.221 -22.775 -98.740 
ATOM   3021  C2'  DA A 147      15.431 -21.223 -99.101 
ATOM   3022  C1'  DA A 147      16.440 -20.318 -99.801 
ATOM   3023  N9   DA A 147      15.968 -18.916 -99.972 
ATOM   3024  C8   DA A 147      14.698 -18.470-100.205 
ATOM   3025  N7   DA A 147      14.606 -17.180-100.306 
ATOM   3026  C5   DA A 147      15.909 -16.736-100.128 
ATOM   3027  C6   DA A 147      16.479 -15.452-100.124 
ATOM   3028  N6   DA A 147      15.775 -14.328-100.312 
ATOM   3029  N1   DA A 147      17.807 -15.366 -99.917 
ATOM   3030  C2   DA A 147      18.503 -16.487 -99.730 
ATOM   3031  N3   DA A 147      18.081 -17.733 -99.713 
ATOM   3032  C4   DA A 147      16.750 -17.791 -99.922 
ATOM   3033  P    DG A 148      17.170 -23.875 -97.577 
ATOM   3034  OP1  DG A 148      17.430 -25.215 -98.150 
ATOM   3035  OP2  DG A 148      15.914 -23.728 -96.811 
ATOM   3036  O5'  DG A 148      18.410 -23.429 -96.668 
ATOM   3037  C5'  DG A 148      19.535 -22.780 -97.289 
ATOM   3038  C4'  DG A 148      19.983 -21.601 -96.449 
ATOM   3039  O4'  DG A 148      19.276 -20.374 -96.792 
ATOM   3040  C3'  DG A 148      19.770 -21.739 -94.942 
ATOM   3041  O3'  DG A 148      20.862 -21.128 -94.265 
ATOM   3042  C2'  DG A 148      18.505 -20.930 -94.653 
ATOM   3043  C1'  DG A 148      18.821 -19.769 -95.591 
ATOM   3044  N9   DG A 148      17.638 -18.925 -95.918 
ATOM   3045  C8   DG A 148      16.319 -19.295 -96.076 
ATOM   3046  N7   DG A 148      15.516 -18.300 -96.364 
ATOM   3047  C5   DG A 148      16.362 -17.192 -96.398 
ATOM   3048  C6   DG A 148      16.069 -15.828 -96.659 
ATOM   3049  O6   DG A 148      14.988 -15.309 -96.918 
ATOM   3050  N1   DG A 148      17.224 -15.035 -96.593 
ATOM   3051  C2   DG A 148      18.493 -15.500 -96.312 
ATOM   3052  N2   DG A 148      19.464 -14.583 -96.296 
ATOM   3053  N3   DG A 148      18.766 -16.780 -96.068 
ATOM   3054  C4   DG A 148      17.658 -17.562 -96.128 
ATOM   3055  P    DA A 149      21.450 -21.829 -92.951 
ATOM   3056  OP1  DA A 149      22.417 -22.880 -93.340 
ATOM   3057  OP2  DA A 149      20.336 -22.262 -92.079 
ATOM   3058  O5'  DA A 149      22.227 -20.611 -92.264 
ATOM   3059  C5'  DA A 149      22.784 -19.578 -93.100 
ATOM   3060  C4'  DA A 149      22.493 -18.215 -92.504 
ATOM   3061  O4'  DA A 149      21.215 -17.677 -92.946 
ATOM   3062  C3'  DA A 149      22.407 -18.162 -90.978 
ATOM   3063  O3'  DA A 149      22.968 -16.934 -90.529 
ATOM   3064  C2'  DA A 149      20.909 -18.151 -90.675 
ATOM   3065  C1'  DA A 149      20.506 -17.212 -91.808 
ATOM   3066  N9   DA A 149      19.051 -17.244 -92.123 
ATOM   3067  C8   DA A 149      18.194 -18.306 -92.069 
ATOM   3068  N7   DA A 149      16.975 -18.015 -92.405 
ATOM   3069  C5   DA A 149      17.026 -16.661 -92.705 
ATOM   3070  C6   DA A 149      16.047 -15.748 -93.132 
ATOM   3071  N6   DA A 149      14.765 -16.081 -93.340 
ATOM   3072  N1   DA A 149      16.435 -14.475 -93.338 
ATOM   3073  C2   DA A 149      17.710 -14.151 -93.130 
ATOM   3074  N3   DA A 149      18.707 -14.912 -92.734 
ATOM   3075  C4   DA A 149      18.292 -16.180 -92.535 
ATOM   3076  P    DG A 150      23.859 -16.929 -89.199 
ATOM   3077  OP1  DG A 150      25.247 -17.319 -89.531 
ATOM   3078  OP2  DG A 150      23.191 -17.732 -88.151 
ATOM   3079  O5'  DG A 150      23.816 -15.380 -88.797 
ATOM   3080  C5'  DG A 150      23.686 -14.392 -89.836 
ATOM   3081  C4'  DG A 150      22.681 -13.336 -89.424 
ATOM   3082  O4'  DG A 150      21.318 -13.690 -89.796 
ATOM   3083  C3'  DG A 150      22.590 -13.052 -87.925 
ATOM   3084  O3'  DG A 150      22.362 -11.661 -87.732 
ATOM   3085  C2'  DG A 150      21.351 -13.816 -87.460 
ATOM   3086  C1'  DG A 150      20.479 -13.491 -88.669 
ATOM   3087  N9   DG A 150      19.294 -14.383 -88.810 
ATOM   3088  C8   DG A 150      19.168 -15.720 -88.503 
ATOM   3089  N7   DG A 150      17.979 -16.215 -88.748 
ATOM   3090  C5   DG A 150      17.267 -15.128 -89.253 
ATOM   3091  C6   DG A 150      15.921 -15.045 -89.697 
ATOM   3092  O6   DG A 150      15.068 -15.927 -89.736 
ATOM   3093  N1   DG A 150      15.605 -13.750 -90.131 
ATOM   3094  C2   DG A 150      16.475 -12.678 -90.136 
ATOM   3095  N2   DG A 150      15.980 -11.523 -90.591 
ATOM   3096  N3   DG A 150      17.737 -12.757 -89.720 
ATOM   3097  C4   DG A 150      18.060 -14.006 -89.295 
ATOM   3098  P    DT A 151      23.105 -10.913 -86.527 
ATOM   3099  OP1  DT A 151      24.468 -10.523 -86.950 
ATOM   3100  OP2  DT A 151      23.015 -11.737 -85.301 
ATOM   3101  O5'  DT A 151      22.197  -9.605 -86.362 
ATOM   3102  C5'  DT A 151      21.524  -9.071 -87.517 
ATOM   3103  C4'  DT A 151      20.100  -8.694 -87.159 
ATOM   3104  O4'  DT A 151      19.174  -9.807 -87.318 
ATOM   3105  C3'  DT A 151      19.877  -8.232 -85.720 
ATOM   3106  O3'  DT A 151      18.905  -7.193 -85.715 
ATOM   3107  C2'  DT A 151      19.289  -9.450 -85.008 
ATOM   3108  C1'  DT A 151      18.377  -9.897 -86.147 
ATOM   3109  N1   DT A 151      17.903 -11.303 -86.017 
ATOM   3110  C2   DT A 151      16.635 -11.579 -86.469 
ATOM   3111  O2   DT A 151      15.907 -10.734 -86.960 
ATOM   3112  N3   DT A 151      16.229 -12.893 -86.332 
ATOM   3113  C4   DT A 151      16.969 -13.926 -85.794 
ATOM   3114  O4   DT A 151      16.497 -15.063 -85.724 
ATOM   3115  C5   DT A 151      18.286 -13.538 -85.347 
ATOM   3116  C7   DT A 151      19.157 -14.603 -84.748 
ATOM   3117  C6   DT A 151      18.706 -12.268 -85.468 
ATOM   3118  P    DT A 152      19.102  -5.948 -84.729 
ATOM   3119  OP1  DT A 152      20.003  -4.956 -85.357 
ATOM   3120  OP2  DT A 152      19.503  -6.435 -83.391 
ATOM   3121  O5'  DT A 152      17.617  -5.359 -84.662 
ATOM   3122  C5'  DT A 152      16.751  -5.517 -85.802 
ATOM   3123  C4'  DT A 152      15.365  -5.932 -85.348 
ATOM   3124  O4'  DT A 152      15.229  -7.378 -85.231 
ATOM   3125  C3'  DT A 152      14.930  -5.409 -83.979 
ATOM   3126  O3'  DT A 152      13.541  -5.105 -84.023 
ATOM   3127  C2'  DT A 152      15.139  -6.588 -83.029 
ATOM   3128  C1'  DT A 152      14.632  -7.671 -83.977 
ATOM   3129  N1   DT A 152      15.035  -9.050 -83.584 
ATOM   3130  C2   DT A 152      14.142 -10.060 -83.844 
ATOM   3131  O2   DT A 152      13.060  -9.871 -84.371 
ATOM   3132  N3   DT A 152      14.551 -11.325 -83.464 
ATOM   3133  C4   DT A 152      15.749 -11.651 -82.863 
ATOM   3134  O4   DT A 152      16.003 -12.822 -82.568 
ATOM   3135  C5   DT A 152      16.619 -10.523 -82.631 
ATOM   3136  C7   DT A 152      17.944 -10.792 -81.979 
ATOM   3137  C6   DT A 152      16.247  -9.284 -82.989 
ATOM   3138  P    DC A 153      13.008  -3.800 -83.264 
ATOM   3139  OP1  DC A 153      13.187  -2.614 -84.132 
ATOM   3140  OP2  DC A 153      13.625  -3.720 -81.921 
ATOM   3141  O5'  DC A 153      11.450  -4.132 -83.121 
ATOM   3142  C5'  DC A 153      10.816  -4.955 -84.119 
ATOM   3143  C4'  DC A 153       9.911  -5.973 -83.454 
ATOM   3144  O4'  DC A 153      10.616  -7.198 -83.105 
ATOM   3145  C3'  DC A 153       9.267  -5.532 -82.140 
ATOM   3146  O3'  DC A 153       7.949  -6.062 -82.073 
ATOM   3147  C2'  DC A 153      10.113  -6.194 -81.052 
ATOM   3148  C1'  DC A 153      10.299  -7.531 -81.763 
ATOM   3149  N1   DC A 153      11.414  -8.351 -81.213 
ATOM   3150  C2   DC A 153      11.260  -9.735 -81.207 
ATOM   3151  O2   DC A 153      10.215 -10.221 -81.654 
ATOM   3152  N3   DC A 153      12.266 -10.501 -80.709 
ATOM   3153  C4   DC A 153      13.382  -9.936 -80.234 
ATOM   3154  N4   DC A 153      14.334 -10.725 -79.760 
ATOM   3155  C5   DC A 153      13.560  -8.514 -80.231 
ATOM   3156  C6   DC A 153      12.544  -7.767 -80.732 
ATOM   3157  P    DC A 154       6.778  -5.157 -81.466 
ATOM   3158  OP1  DC A 154       6.249  -4.260 -82.518 
ATOM   3159  OP2  DC A 154       7.251  -4.497 -80.228 
ATOM   3160  O5'  DC A 154       5.681  -6.262 -81.099 
ATOM   3161  C5'  DC A 154       5.615  -7.468 -81.884 
ATOM   3162  C4'  DC A 154       5.450  -8.669 -80.975 
ATOM   3163  O4'  DC A 154       6.726  -9.207 -80.526 
ATOM   3164  C3'  DC A 154       4.678  -8.421 -79.678 
ATOM   3165  O3'  DC A 154       3.891  -9.569 -79.384 
ATOM   3166  C2'  DC A 154       5.759  -8.284 -78.605 
ATOM   3167  C1'  DC A 154       6.662  -9.400 -79.121 
ATOM   3168  N1   DC A 154       8.050  -9.344 -78.583 
ATOM   3169  C2   DC A 154       8.705 -10.551 -78.350 
ATOM   3170  O2   DC A 154       8.114 -11.607 -78.598 
ATOM   3171  N3   DC A 154       9.970 -10.521 -77.859 
ATOM   3172  C4   DC A 154      10.576  -9.354 -77.603 
ATOM   3173  N4   DC A 154      11.811  -9.378 -77.125 
ATOM   3174  C5   DC A 154       9.920  -8.102 -77.835 
ATOM   3175  C6   DC A 154       8.655  -8.153 -78.326 
ATOM   3176  P    DA A 155       2.418  -9.369 -78.793 
ATOM   3177  OP1  DA A 155       1.466  -9.132 -79.902 
ATOM   3178  OP2  DA A 155       2.445  -8.339 -77.731 
ATOM   3179  O5'  DA A 155       2.140 -10.804 -78.142 
ATOM   3180  C5'  DA A 155       2.762 -11.965 -78.723 
ATOM   3181  C4'  DA A 155       3.310 -12.860 -77.629 
ATOM   3182  O4'  DA A 155       4.671 -12.505 -77.251 
ATOM   3183  C3'  DA A 155       2.544 -12.842 -76.307 
ATOM   3184  O3'  DA A 155       2.546 -14.153 -75.755 
ATOM   3185  C2'  DA A 155       3.365 -11.931 -75.396 
ATOM   3186  C1'  DA A 155       4.738 -12.432 -75.835 
ATOM   3187  N9   DA A 155       5.854 -11.517 -75.471 
ATOM   3188  C8   DA A 155       5.850 -10.152 -75.418 
ATOM   3189  N7   DA A 155       6.987  -9.638 -75.063 
ATOM   3190  C5   DA A 155       7.806 -10.740 -74.866 
ATOM   3191  C6   DA A 155       9.150 -10.864 -74.476 
ATOM   3192  N6   DA A 155       9.941  -9.816 -74.202 
ATOM   3193  N1   DA A 155       9.654 -12.108 -74.377 
ATOM   3194  C2   DA A 155       8.864 -13.144 -74.650 
ATOM   3195  N3   DA A 155       7.602 -13.152 -75.021 
ATOM   3196  C4   DA A 155       7.122 -11.895 -75.113 
ATOM   3197  P    DA A 156       1.220 -14.695 -75.040 
ATOM   3198  OP1  DA A 156       0.294 -15.239 -76.058 
ATOM   3199  OP2  DA A 156       0.669 -13.645 -74.156 
ATOM   3200  O5'  DA A 156       1.808 -15.891 -74.152 
ATOM   3201  C5'  DA A 156       2.973 -16.597 -74.617 
ATOM   3202  C4'  DA A 156       3.940 -16.814 -73.469 
ATOM   3203  O4'  DA A 156       4.864 -15.701 -73.304 
ATOM   3204  C3'  DA A 156       3.306 -16.974 -72.087 
ATOM   3205  O3'  DA A 156       4.052 -17.933 -71.347 
ATOM   3206  C2'  DA A 156       3.475 -15.608 -71.423 
ATOM   3207  C1'  DA A 156       4.888 -15.337 -71.932 
ATOM   3208  N9   DA A 156       5.295 -13.907 -71.839 
ATOM   3209  C8   DA A 156       4.521 -12.794 -71.993 
ATOM   3210  N7   DA A 156       5.169 -11.680 -71.850 
ATOM   3211  C5   DA A 156       6.470 -12.083 -71.582 
ATOM   3212  C6   DA A 156       7.652 -11.366 -71.331 
ATOM   3213  N6   DA A 156       7.714 -10.027 -71.310 
ATOM   3214  N1   DA A 156       8.771 -12.077 -71.102 
ATOM   3215  C2   DA A 156       8.703 -13.407 -71.125 
ATOM   3216  N3   DA A 156       7.664 -14.182 -71.346 
ATOM   3217  C4   DA A 156       6.557 -13.446 -71.572 
ATOM   3218  P    DC A 157       3.271 -18.971 -70.413 
ATOM   3219  OP1  DC A 157       2.807 -20.117 -71.226 
ATOM   3220  OP2  DC A 157       2.229 -18.258 -69.642 
ATOM   3221  O5'  DC A 157       4.437 -19.448 -69.427 
ATOM   3222  C5'  DC A 157       5.795 -19.463 -69.907 
ATOM   3223  C4'  DC A 157       6.722 -18.888 -68.856 
ATOM   3224  O4'  DC A 157       6.857 -17.442 -68.966 
ATOM   3225  C3'  DC A 157       6.301 -19.108 -67.403 
ATOM   3226  O3'  DC A 157       7.463 -19.332 -66.615 
ATOM   3227  C2'  DC A 157       5.674 -17.780 -66.976 
ATOM   3228  C1'  DC A 157       6.682 -16.876 -67.677 
ATOM   3229  N1   DC A 157       6.211 -15.473 -67.847 
ATOM   3230  C2   DC A 157       7.158 -14.454 -67.764 
ATOM   3231  O2   DC A 157       8.339 -14.754 -67.555 
ATOM   3232  N3   DC A 157       6.748 -13.170 -67.916 
ATOM   3233  C4   DC A 157       5.458 -12.886 -68.142 
ATOM   3234  N4   DC A 157       5.108 -11.617 -68.283 
ATOM   3235  C5   DC A 157       4.469 -13.918 -68.230 
ATOM   3236  C6   DC A 157       4.899 -15.196 -68.075 
ATOM   3237  P    DA A 158       7.413 -20.432 -65.453 
ATOM   3238  OP1  DA A 158       7.673 -21.772 -66.025 
ATOM   3239  OP2  DA A 158       6.157 -20.285 -64.686 
ATOM   3240  O5'  DA A 158       8.652 -19.987 -64.543 
ATOM   3241  C5'  DA A 158       9.778 -19.338 -65.165 
ATOM   3242  C4'  DA A 158      10.225 -18.158 -64.324 
ATOM   3243  O4'  DA A 158       9.519 -16.931 -64.667 
ATOM   3244  C3'  DA A 158      10.013 -18.296 -62.817 
ATOM   3245  O3'  DA A 158      11.104 -17.685 -62.140 
ATOM   3246  C2'  DA A 158       8.748 -17.487 -62.528 
ATOM   3247  C1'  DA A 158       9.063 -16.326 -63.467 
ATOM   3248  N9   DA A 158       7.881 -15.483 -63.793 
ATOM   3249  C8   DA A 158       6.580 -15.867 -63.947 
ATOM   3250  N7   DA A 158       5.773 -14.892 -64.231 
ATOM   3251  C5   DA A 158       6.598 -13.777 -64.270 
ATOM   3252  C6   DA A 158       6.345 -12.419 -64.524 
ATOM   3253  N6   DA A 158       5.126 -11.933 -64.800 
ATOM   3254  N1   DA A 158       7.392 -11.575 -64.483 
ATOM   3255  C2   DA A 158       8.600 -12.064 -64.209 
ATOM   3256  N3   DA A 158       8.957 -13.303 -63.956 
ATOM   3257  C4   DA A 158       7.890 -14.128 -64.003 
ATOM   3258  P    DC A 159      11.693 -18.386 -60.826 
ATOM   3259  OP1  DC A 159      12.659 -19.437 -61.215 
ATOM   3260  OP2  DC A 159      10.579 -18.819 -59.954 
ATOM   3261  O5'  DC A 159      12.470 -17.168 -60.140 
ATOM   3262  C5'  DC A 159      13.026 -16.135 -60.975 
ATOM   3263  C4'  DC A 159      12.736 -14.773 -60.379 
ATOM   3264  O4'  DC A 159      11.457 -14.234 -60.821 
ATOM   3265  C3'  DC A 159      12.650 -14.719 -58.854 
ATOM   3266  O3'  DC A 159      13.210 -13.491 -58.404 
ATOM   3267  C2'  DC A 159      11.152 -14.708 -58.550 
ATOM   3268  C1'  DC A 159      10.748 -13.769 -59.683 
ATOM   3269  N1   DC A 159       9.294 -13.801 -59.999 
ATOM   3270  C2   DC A 159       8.691 -12.613 -60.404 
ATOM   3271  O2   DC A 159       9.382 -11.591 -60.486 
ATOM   3272  N3   DC A 159       7.364 -12.621 -60.696 
ATOM   3273  C4   DC A 159       6.651 -13.749 -60.596 
ATOM   3274  N4   DC A 159       5.361 -13.706 -60.891 
ATOM   3275  C5   DC A 159       7.251 -14.981 -60.179 
ATOM   3276  C6   DC A 159       8.578 -14.953 -59.892 
ATOM   3277  P    DA A 160      14.101 -13.486 -57.074 
ATOM   3278  OP1  DA A 160      15.490 -13.876 -57.406 
ATOM   3279  OP2  DA A 160      13.434 -14.289 -56.027 
ATOM   3280  O5'  DA A 160      14.059 -11.937 -56.672 
ATOM   3281  C5'  DA A 160      13.929 -10.949 -57.711 
ATOM   3282  C4'  DA A 160      12.923  -9.893 -57.299 
ATOM   3283  O4'  DA A 160      11.560 -10.247 -57.672 
ATOM   3284  C3'  DA A 160      12.833  -9.609 -55.800 
ATOM   3285  O3'  DA A 160      12.605  -8.218 -55.607 
ATOM   3286  C2'  DA A 160      11.594 -10.373 -55.335 
ATOM   3287  C1'  DA A 160      10.722 -10.049 -56.544 
ATOM   3288  N9   DA A 160       9.537 -10.940 -56.686 
ATOM   3289  C8   DA A 160       9.431 -12.265 -56.375 
ATOM   3290  N7   DA A 160       8.259 -12.767 -56.612 
ATOM   3291  C5   DA A 160       7.532 -11.698 -57.118 
ATOM   3292  C6   DA A 160       6.206 -11.581 -57.564 
ATOM   3293  N6   DA A 160       5.335 -12.599 -57.574 
ATOM   3294  N1   DA A 160       5.805 -10.372 -58.003 
ATOM   3295  C2   DA A 160       6.675  -9.364 -57.992 
ATOM   3296  N3   DA A 160       7.930  -9.354 -57.600 
ATOM   3297  C4   DA A 160       8.307 -10.575 -57.166 
ATOM   3298  P    DC A 161      13.347  -7.470 -54.402 
ATOM   3299  OP1  DC A 161      14.711  -7.080 -54.825 
ATOM   3300  OP2  DC A 161      13.258  -8.294 -53.177 
ATOM   3301  O5'  DC A 161      12.440  -6.162 -54.237 
ATOM   3302  C5'  DC A 161      11.767  -5.628 -55.392 
ATOM   3303  C4'  DC A 161      10.343  -5.251 -55.034 
ATOM   3304  O4'  DC A 161       9.417  -6.364 -55.193 
ATOM   3305  C3'  DC A 161      10.119  -4.789 -53.595 
ATOM   3306  O3'  DC A 161       9.147  -3.750 -53.591 
ATOM   3307  C2'  DC A 161       9.531  -6.007 -52.883 
ATOM   3308  C1'  DC A 161       8.620  -6.454 -54.022 
ATOM   3309  N1   DC A 161       8.145  -7.860 -53.893 
ATOM   3310  C2   DC A 161       6.863  -8.157 -54.346 
ATOM   3311  O2   DC A 161       6.178  -7.250 -54.833 
ATOM   3312  N3   DC A 161       6.411  -9.432 -54.236 
ATOM   3313  C4   DC A 161       7.185 -10.387 -53.702 
ATOM   3314  N4   DC A 161       6.698 -11.615 -53.618 
ATOM   3315  C5   DC A 161       8.506 -10.103 -53.229 
ATOM   3316  C6   DC A 161       8.940  -8.822 -53.348 
ATOM   3317  P    DA A 162       9.345  -2.505 -52.604 
ATOM   3318  OP1  DA A 162      10.246  -1.514 -53.232 
ATOM   3319  OP2  DA A 162       9.746  -2.992 -51.266 
ATOM   3320  O5'  DA A 162       7.859  -1.916 -52.537 
ATOM   3321  C5'  DA A 162       6.994  -2.074 -53.677 
ATOM   3322  C4'  DA A 162       5.608  -2.489 -53.223 
ATOM   3323  O4'  DA A 162       5.471  -3.935 -53.106 
ATOM   3324  C3'  DA A 162       5.172  -1.967 -51.854 
ATOM   3325  O3'  DA A 162       3.783  -1.662 -51.898 
ATOM   3326  C2'  DA A 162       5.382  -3.145 -50.905 
ATOM   3327  C1'  DA A 162       4.874  -4.228 -51.852 
ATOM   3328  N9   DA A 162       5.278  -5.607 -51.459 
ATOM   3329  C8   DA A 162       6.437  -6.014 -50.863 
ATOM   3330  N7   DA A 162       6.495  -7.291 -50.643 
ATOM   3331  C5   DA A 162       5.285  -7.768 -51.130 
ATOM   3332  C6   DA A 162       4.731  -9.057 -51.192 
ATOM   3333  N6   DA A 162       5.356 -10.153 -50.738 
ATOM   3334  N1   DA A 162       3.506  -9.180 -51.737 
ATOM   3335  C2   DA A 162       2.891  -8.087 -52.186 
ATOM   3336  N3   DA A 162       3.306  -6.839 -52.182 
ATOM   3337  C4   DA A 162       4.533  -6.744 -51.631 
ATOM   3338  P    DT A 163       3.251  -0.357 -51.139 
ATOM   3339  OP1  DT A 163       3.430   0.829 -52.007 
ATOM   3340  OP2  DT A 163       3.867  -0.277 -49.797 
ATOM   3341  O5'  DT A 163       1.693  -0.689 -50.996 
ATOM   3342  C5'  DT A 163       1.059  -1.512 -51.994 
ATOM   3343  C4'  DT A 163       0.154  -2.530 -51.329 
ATOM   3344  O4'  DT A 163       0.859  -3.755 -50.981 
ATOM   3345  C3'  DT A 163      -0.490  -2.089 -50.015 
ATOM   3346  O3'  DT A 163      -1.808  -2.620 -49.948 
ATOM   3347  C2'  DT A 163       0.356  -2.751 -48.928 
ATOM   3348  C1'  DT A 163       0.542  -4.088 -49.638 
ATOM   3349  N1   DT A 163       1.657  -4.908 -49.088 
ATOM   3350  C2   DT A 163       1.490  -6.272 -49.089 
ATOM   3351  O2   DT A 163       0.486  -6.817 -49.515 
ATOM   3352  N3   DT A 163       2.544  -7.000 -48.572 
ATOM   3353  C4   DT A 163       3.721  -6.488 -48.066 
ATOM   3354  O4   DT A 163       4.595  -7.240 -47.629 
ATOM   3355  C5   DT A 163       3.803  -5.047 -48.107 
ATOM   3356  C7   DT A 163       5.053  -4.409 -47.576 
ATOM   3357  C6   DT A 163       2.793  -4.315 -48.605 
ATOM   3358  P    DT A 164      -2.980  -1.714 -49.341 
ATOM   3359  OP1  DT A 164      -3.509  -0.817 -50.393 
ATOM   3360  OP2  DT A 164      -2.506  -1.054 -48.104 
ATOM   3361  O5'  DT A 164      -4.076  -2.819 -48.974 
ATOM   3362  C5'  DT A 164      -4.142  -4.025 -49.759 
ATOM   3363  C4'  DT A 164      -4.308  -5.226 -48.850 
ATOM   3364  O4'  DT A 164      -3.031  -5.764 -48.401 
ATOM   3365  C3'  DT A 164      -5.079  -4.978 -47.554 
ATOM   3366  O3'  DT A 164      -5.866  -6.126 -47.259 
ATOM   3367  C2'  DT A 164      -3.998  -4.841 -46.480 
ATOM   3368  C1'  DT A 164      -3.095  -5.957 -46.996 
ATOM   3369  N1   DT A 164      -1.707  -5.901 -46.458 
ATOM   3370  C2   DT A 164      -1.075  -7.100 -46.234 
ATOM   3371  O2   DT A 164      -1.598  -8.178 -46.456 
ATOM   3372  N3   DT A 164       0.210  -7.008 -45.734 
ATOM   3373  C4   DT A 164       0.896  -5.846 -45.447 
ATOM   3374  O4   DT A 164       2.045  -5.890 -45.002 
ATOM   3375  C5   DT A 164       0.150  -4.640 -45.715 
ATOM   3376  C7   DT A 164       0.822  -3.329 -45.430 
ATOM   3377  C6   DT A 164      -1.101  -4.700 -46.201 
ATOM   3378  P    DA A 165      -7.340  -5.926 -46.668 
ATOM   3379  OP1  DA A 165      -8.291  -5.689 -47.778 
ATOM   3380  OP2  DA A 165      -7.313  -4.896 -45.606 
ATOM   3381  O5'  DA A 165      -7.618  -7.361 -46.018 
ATOM   3382  C5'  DA A 165      -6.995  -8.522 -46.598 
ATOM   3383  C4'  DA A 165      -6.447  -9.417 -45.505 
ATOM   3384  O4'  DA A 165      -5.086  -9.062 -45.126 
ATOM   3385  C3'  DA A 165      -7.214  -9.399 -44.182 
ATOM   3386  O3'  DA A 165      -7.211 -10.710 -43.630 
ATOM   3387  C2'  DA A 165      -6.392  -8.488 -43.271 
ATOM   3388  C1'  DA A 165      -5.019  -8.989 -43.710 
ATOM   3389  N9   DA A 165      -3.903  -8.074 -43.346 
ATOM   3390  C8   DA A 165      -3.907  -6.709 -43.293 
ATOM   3391  N7   DA A 165      -2.770  -6.195 -42.938 
ATOM   3392  C5   DA A 165      -1.951  -7.297 -42.741 
ATOM   3393  C6   DA A 165      -0.607  -7.421 -42.351 
ATOM   3394  N6   DA A 165       0.184  -6.373 -42.077 
ATOM   3395  N1   DA A 165      -0.104  -8.665 -42.252 
ATOM   3396  C2   DA A 165      -0.893  -9.701 -42.525 
ATOM   3397  N3   DA A 165      -2.155  -9.709 -42.896 
ATOM   3398  C4   DA A 165      -2.635  -8.452 -42.988 
ATOM   3399  P    DT A 166      -8.537 -11.253 -42.915 
ATOM   3400  OP1  DT A 166      -9.463 -11.796 -43.933 
ATOM   3401  OP2  DT A 166      -9.089 -10.203 -42.031 
ATOM   3402  O5'  DT A 166      -7.950 -12.448 -42.027 
ATOM   3403  C5'  DT A 166      -6.785 -13.154 -42.492 
ATOM   3404  C4'  DT A 166      -5.818 -13.371 -41.344 
ATOM   3405  O4'  DT A 166      -4.894 -12.258 -41.179 
ATOM   3406  C3'  DT A 166      -6.451 -13.531 -39.962 
ATOM   3407  O3'  DT A 166      -5.705 -14.490 -39.222 
ATOM   3408  C2'  DT A 166      -6.282 -12.165 -39.298 
ATOM   3409  C1'  DT A 166      -4.869 -11.894 -39.807 
ATOM   3410  N1   DT A 166      -4.462 -10.465 -39.714 
ATOM   3411  C2   DT A 166      -3.142 -10.207 -39.437 
ATOM   3412  O2   DT A 166      -2.316 -11.088 -39.271 
ATOM   3413  N3   DT A 166      -2.802  -8.871 -39.357 
ATOM   3414  C4   DT A 166      -3.653  -7.798 -39.528 
ATOM   3415  O4   DT A 166      -3.233  -6.643 -39.433 
ATOM   3416  C5   DT A 166      -5.019  -8.169 -39.815 
ATOM   3417  C7   DT A 166      -6.011  -7.061 -40.015 
ATOM   3418  C6   DT A 166      -5.376  -9.461 -39.898 
ATOM   3419  P    DA A 167      -6.486 -15.528 -38.288 
ATOM   3420  OP1  DA A 167      -6.951 -16.674 -39.102 
ATOM   3421  OP2  DA A 167      -7.528 -14.815 -37.517 
ATOM   3422  O5'  DA A 167      -5.320 -16.005 -37.302 
ATOM   3423  C5'  DA A 167      -3.963 -16.020 -37.782 
ATOM   3424  C4'  DA A 167      -3.035 -15.445 -36.731 
ATOM   3425  O4'  DA A 167      -2.900 -13.999 -36.842 
ATOM   3426  C3'  DA A 167      -3.457 -15.665 -35.278 
ATOM   3427  O3'  DA A 167      -2.294 -15.889 -34.490 
ATOM   3428  C2'  DA A 167      -4.083 -14.337 -34.851 
ATOM   3429  C1'  DA A 167      -3.075 -13.433 -35.552 
ATOM   3430  N9   DA A 167      -3.546 -12.030 -35.722 
ATOM   3431  C8   DA A 167      -4.816 -11.584 -35.955 
ATOM   3432  N7   DA A 167      -4.909 -10.294 -36.056 
ATOM   3433  C5   DA A 167      -3.605  -9.850 -35.878 
ATOM   3434  C6   DA A 167      -3.035  -8.567 -35.874 
ATOM   3435  N6   DA A 167      -3.740  -7.442 -36.063 
ATOM   3436  N1   DA A 167      -1.708  -8.481 -35.667 
ATOM   3437  C2   DA A 167      -1.012  -9.601 -35.481 
ATOM   3438  N3   DA A 167      -1.433 -10.847 -35.464 
ATOM   3439  C4   DA A 167      -2.765 -10.906 -35.673 
ATOM   3440  P    DG A 168      -2.344 -16.989 -33.328 
ATOM   3441  OP1  DG A 168      -2.085 -18.329 -33.901 
ATOM   3442  OP2  DG A 168      -3.601 -16.842 -32.561 
ATOM   3443  O5'  DG A 168      -1.105 -16.544 -32.418 
ATOM   3444  C5'  DG A 168       0.021 -15.895 -33.040 
ATOM   3445  C4'  DG A 168       0.468 -14.715 -32.199 
ATOM   3446  O4'  DG A 168      -0.239 -13.488 -32.542 
ATOM   3447  C3'  DG A 168       0.256 -14.853 -30.692 
ATOM   3448  O3'  DG A 168       1.347 -14.242 -30.015 
ATOM   3449  C2'  DG A 168      -1.009 -14.044 -30.403 
ATOM   3450  C1'  DG A 168      -0.694 -12.883 -31.342 
ATOM   3451  N9   DG A 168      -1.877 -12.040 -31.669 
ATOM   3452  C8   DG A 168      -3.195 -12.410 -31.826 
ATOM   3453  N7   DG A 168      -3.998 -11.414 -32.114 
ATOM   3454  C5   DG A 168      -3.153 -10.306 -32.148 
ATOM   3455  C6   DG A 168      -3.445  -8.943 -32.410 
ATOM   3456  O6   DG A 168      -4.527  -8.423 -32.669 
ATOM   3457  N1   DG A 168      -2.291  -8.150 -32.344 
ATOM   3458  C2   DG A 168      -1.021  -8.614 -32.062 
ATOM   3459  N2   DG A 168      -0.051  -7.697 -32.047 
ATOM   3460  N3   DG A 168      -0.748  -9.895 -31.818 
ATOM   3461  C4   DG A 168      -1.857 -10.676 -31.878 
ATOM   3462  P    DA A 169       1.936 -14.943 -28.701 
ATOM   3463  OP1  DA A 169       2.902 -15.995 -29.090 
ATOM   3464  OP2  DA A 169       0.821 -15.376 -27.829 
ATOM   3465  O5'  DA A 169       2.713 -13.725 -28.015 
ATOM   3466  C5'  DA A 169       3.269 -12.693 -28.851 
ATOM   3467  C4'  DA A 169       2.978 -11.330 -28.254 
ATOM   3468  O4'  DA A 169       1.700 -10.791 -28.697 
ATOM   3469  C3'  DA A 169       2.892 -11.276 -26.729 
ATOM   3470  O3'  DA A 169       3.453 -10.048 -26.279 
ATOM   3471  C2'  DA A 169       1.394 -11.265 -26.425 
ATOM   3472  C1'  DA A 169       0.991 -10.326 -27.558 
ATOM   3473  N9   DA A 169      -0.464 -10.358 -27.874 
ATOM   3474  C8   DA A 169      -1.321 -11.420 -27.820 
ATOM   3475  N7   DA A 169      -2.539 -11.130 -28.156 
ATOM   3476  C5   DA A 169      -2.489  -9.775 -28.456 
ATOM   3477  C6   DA A 169      -3.468  -8.862 -28.882 
ATOM   3478  N6   DA A 169      -4.749  -9.195 -29.090 
ATOM   3479  N1   DA A 169      -3.080  -7.590 -29.088 
ATOM   3480  C2   DA A 169      -1.805  -7.265 -28.881 
ATOM   3481  N3   DA A 169      -0.808  -8.026 -28.485 
ATOM   3482  C4   DA A 169      -1.222  -9.294 -28.285 
ATOM   3483  P    DT A 170       4.344 -10.043 -24.949 
ATOM   3484  OP1  DT A 170       5.732 -10.433 -25.281 
ATOM   3485  OP2  DT A 170       3.676 -10.846 -23.902 
ATOM   3486  O5'  DT A 170       4.301  -8.494 -24.547 
ATOM   3487  C5'  DT A 170       4.171  -7.506 -25.587 
ATOM   3488  C4'  DT A 170       3.166  -6.450 -25.174 
ATOM   3489  O4'  DT A 170       1.803  -6.805 -25.547 
ATOM   3490  C3'  DT A 170       3.076  -6.166 -23.675 
ATOM   3491  O3'  DT A 170       2.848  -4.776 -23.482 
ATOM   3492  C2'  DT A 170       1.836  -6.930 -23.210 
ATOM   3493  C1'  DT A 170       0.964  -6.606 -24.419 
ATOM   3494  N1   DT A 170      -0.221  -7.497 -24.561 
ATOM   3495  C2   DT A 170      -1.369  -6.936 -25.066 
ATOM   3496  O2   DT A 170      -1.446  -5.765 -25.394 
ATOM   3497  N3   DT A 170      -2.446  -7.793 -25.182 
ATOM   3498  C4   DT A 170      -2.469  -9.130 -24.843 
ATOM   3499  O4   DT A 170      -3.495  -9.797 -24.992 
ATOM   3500  C5   DT A 170      -1.218  -9.628 -24.321 
ATOM   3501  C7   DT A 170      -1.156 -11.074 -23.927 
ATOM   3502  C6   DT A 170      -0.155  -8.816 -24.198 
ATOM   3503  P    DT A 171       3.590  -4.027 -22.277 
ATOM   3504  OP1  DT A 171       4.954  -3.637 -22.700 
ATOM   3505  OP2  DT A 171       3.501  -4.851 -21.052 
ATOM   3506  O5'  DT A 171       2.683  -2.719 -22.112 
ATOM   3507  C5'  DT A 171       2.010  -2.186 -23.268 
ATOM   3508  C4'  DT A 171       0.586  -1.808 -22.910 
ATOM   3509  O4'  DT A 171      -0.340  -2.921 -23.068 
ATOM   3510  C3'  DT A 171       0.362  -1.346 -21.470 
ATOM   3511  O3'  DT A 171      -0.610  -0.307 -21.466 
ATOM   3512  C2'  DT A 171      -0.226  -2.564 -20.759 
ATOM   3513  C1'  DT A 171      -1.137  -3.011 -21.897 
ATOM   3514  N1   DT A 171      -1.612  -4.417 -21.768 
ATOM   3515  C2   DT A 171      -2.879  -4.694 -22.220 
ATOM   3516  O2   DT A 171      -3.608  -3.848 -22.710 
ATOM   3517  N3   DT A 171      -3.286  -6.007 -22.083 
ATOM   3518  C4   DT A 171      -2.546  -7.040 -21.544 
ATOM   3519  O4   DT A 171      -3.017  -8.177 -21.474 
ATOM   3520  C5   DT A 171      -1.229  -6.652 -21.098 
ATOM   3521  C7   DT A 171      -0.358  -7.717 -20.498 
ATOM   3522  C6   DT A 171      -0.809  -5.382 -21.219 
ATOM   3523  P    DA A 172      -0.413   0.938 -20.479 
ATOM   3524  OP1  DA A 172       0.489   1.929 -21.107 
ATOM   3525  OP2  DA A 172      -0.011   0.451 -19.141 
ATOM   3526  O5'  DA A 172      -1.898   1.527 -20.413 
ATOM   3527  C5'  DA A 172      -2.764   1.369 -21.553 
ATOM   3528  C4'  DA A 172      -4.149   0.954 -21.098 
ATOM   3529  O4'  DA A 172      -4.286  -0.492 -20.981 
ATOM   3530  C3'  DA A 172      -4.585   1.476 -19.729 
ATOM   3531  O3'  DA A 172      -5.974   1.781 -19.773 
ATOM   3532  C2'  DA A 172      -4.375   0.298 -18.780 
ATOM   3533  C1'  DA A 172      -4.883  -0.785 -19.728 
ATOM   3534  N9   DA A 172      -4.479  -2.164 -19.334 
ATOM   3535  C8   DA A 172      -3.320  -2.571 -18.738 
ATOM   3536  N7   DA A 172      -3.263  -3.848 -18.519 
ATOM   3537  C5   DA A 172      -4.473  -4.325 -19.005 
ATOM   3538  C6   DA A 172      -5.027  -5.614 -19.067 
ATOM   3539  N6   DA A 172      -4.401  -6.710 -18.613 
ATOM   3540  N1   DA A 172      -6.251  -5.737 -19.612 
ATOM   3541  C2   DA A 172      -6.866  -4.644 -20.061 
ATOM   3542  N3   DA A 172      -6.451  -3.397 -20.057 
ATOM   3543  C4   DA A 172      -5.224  -3.301 -19.506 
ATOM   3544  P    DC A 173      -6.507   3.086 -19.015 
ATOM   3545  OP1  DC A 173      -6.327   4.272 -19.883 
ATOM   3546  OP2  DC A 173      -5.890   3.166 -17.672 
ATOM   3547  O5'  DC A 173      -8.065   2.754 -18.871 
ATOM   3548  C5'  DC A 173      -8.698   1.931 -19.870 
ATOM   3549  C4'  DC A 173      -9.603   0.913 -19.204 
ATOM   3550  O4'  DC A 173      -8.898  -0.312 -18.856 
ATOM   3551  C3'  DC A 173     -10.247   1.354 -17.890 
ATOM   3552  O3'  DC A 173     -11.565   0.823 -17.823 
ATOM   3553  C2'  DC A 173      -9.402   0.692 -16.803 
ATOM   3554  C1'  DC A 173      -9.216  -0.645 -17.513 
ATOM   3555  N1   DC A 173      -8.100  -1.465 -16.963 
ATOM   3556  C2   DC A 173      -8.254  -2.849 -16.957 
ATOM   3557  O2   DC A 173      -9.300  -3.335 -17.405 
ATOM   3558  N3   DC A 173      -7.249  -3.616 -16.460 
ATOM   3559  C4   DC A 173      -6.132  -3.050 -15.985 
ATOM   3560  N4   DC A 173      -5.181  -3.840 -15.510 
ATOM   3561  C5   DC A 173      -5.954  -1.629 -15.981 
ATOM   3562  C6   DC A 173      -6.970  -0.881 -16.482 
ATOM   3563  P    DT A 174     -12.737   1.729 -17.216 
ATOM   3564  OP1  DT A 174     -13.266   2.626 -18.268 
ATOM   3565  OP2  DT A 174     -12.264   2.389 -15.979 
ATOM   3566  O5'  DT A 174     -13.834   0.623 -16.850 
ATOM   3567  C5'  DT A 174     -13.899  -0.582 -17.634 
ATOM   3568  C4'  DT A 174     -14.065  -1.783 -16.725 
ATOM   3569  O4'  DT A 174     -12.788  -2.322 -16.276 
ATOM   3570  C3'  DT A 174     -14.837  -1.535 -15.429 
ATOM   3571  O3'  DT A 174     -15.623  -2.683 -15.134 
ATOM   3572  C2'  DT A 174     -13.756  -1.398 -14.356 
ATOM   3573  C1'  DT A 174     -12.853  -2.514 -14.872 
ATOM   3574  N1   DT A 174     -11.465  -2.458 -14.333 
ATOM   3575  C2   DT A 174     -10.832  -3.657 -14.109 
ATOM   3576  O2   DT A 174     -11.355  -4.735 -14.331 
ATOM   3577  N3   DT A 174      -9.547  -3.565 -13.609 
ATOM   3578  C4   DT A 174      -8.861  -2.403 -13.322 
ATOM   3579  O4   DT A 174      -7.712  -2.447 -12.877 
ATOM   3580  C5   DT A 174      -9.608  -1.197 -13.590 
ATOM   3581  C7   DT A 174      -8.935   0.114 -13.306 
ATOM   3582  C6   DT A 174     -10.859  -1.257 -14.076 
ATOM   3583  P    DC A 175     -17.097  -2.483 -14.543 
ATOM   3584  OP1  DC A 175     -18.049  -2.246 -15.653 
ATOM   3585  OP2  DC A 175     -17.070  -1.453 -13.481 
ATOM   3586  O5'  DC A 175     -17.375  -3.918 -13.893 
ATOM   3587  C5'  DC A 175     -16.752  -5.079 -14.473 
ATOM   3588  C4'  DC A 175     -16.204  -5.974 -13.380 
ATOM   3589  O4'  DC A 175     -14.843  -5.619 -13.001 
ATOM   3590  C3'  DC A 175     -16.971  -5.956 -12.058 
ATOM   3591  O3'  DC A 175     -16.969  -7.267 -11.506 
ATOM   3592  C2'  DC A 175     -16.149  -5.045 -11.146 
ATOM   3593  C1'  DC A 175     -14.777  -5.546 -11.585 
ATOM   3594  N1   DC A 175     -13.660  -4.631 -11.221 
ATOM   3595  C2   DC A 175     -12.435  -5.202 -10.884 
ATOM   3596  O2   DC A 175     -12.327  -6.434 -10.901 
ATOM   3597  N3   DC A 175     -11.405  -4.385 -10.548 
ATOM   3598  C4   DC A 175     -11.562  -3.056 -10.542 
ATOM   3599  N4   DC A 175     -10.526  -2.301 -10.207 
ATOM   3600  C5   DC A 175     -12.814  -2.447 -10.885 
ATOM   3601  C6   DC A 175     -13.831  -3.281 -11.217 
ATOM   3602  P    DA A 176     -18.294  -7.810 -10.790 
ATOM   3603  OP1  DA A 176     -19.221  -8.354 -11.808 
ATOM   3604  OP2  DA A 176     -18.846  -6.760  -9.906 
ATOM   3605  O5'  DA A 176     -17.707  -9.005  -9.903 
ATOM   3606  C5'  DA A 176     -16.542  -9.711 -10.367 
ATOM   3607  C4'  DA A 176     -15.575  -9.928  -9.219 
ATOM   3608  O4'  DA A 176     -14.651  -8.815  -9.055 
ATOM   3609  C3'  DA A 176     -16.208 -10.088  -7.837 
ATOM   3610  O3'  DA A 176     -15.462 -11.047  -7.097 
ATOM   3611  C2'  DA A 176     -16.040  -8.722  -7.173 
ATOM   3612  C1'  DA A 176     -14.627  -8.451  -7.683 
ATOM   3613  N9   DA A 176     -14.220  -7.022  -7.589 
ATOM   3614  C8   DA A 176     -14.994  -5.908  -7.743 
ATOM   3615  N7   DA A 176     -14.346  -4.794  -7.600 
ATOM   3616  C5   DA A 176     -13.045  -5.197  -7.332 
ATOM   3617  C6   DA A 176     -11.863  -4.480  -7.082 
ATOM   3618  N6   DA A 176     -11.801  -3.141  -7.060 
ATOM   3619  N1   DA A 176     -10.743  -5.191  -6.853 
ATOM   3620  C2   DA A 176     -10.812  -6.522  -6.876 
ATOM   3621  N3   DA A 176     -11.851  -7.296  -7.097 
ATOM   3622  C4   DA A 176     -12.958  -6.560  -7.323 
ATOM   3623  P    DG A 177     -16.243 -12.085  -6.163 
ATOM   3624  OP1  DG A 177     -16.708 -13.232  -6.977 
ATOM   3625  OP2  DG A 177     -17.285 -11.372  -5.392 
ATOM   3626  O5'  DG A 177     -15.077 -12.562  -5.177 
ATOM   3627  C5'  DG A 177     -13.720 -12.577  -5.657 
ATOM   3628  C4'  DG A 177     -12.792 -12.002  -4.606 
ATOM   3629  O4'  DG A 177     -12.658 -10.556  -4.717 
ATOM   3630  C3'  DG A 177     -13.214 -12.222  -3.153 
ATOM   3631  O3'  DG A 177     -12.051 -12.446  -2.365 
ATOM   3632  C2'  DG A 177     -13.841 -10.895  -2.726 
ATOM   3633  C1'  DG A 177     -12.832  -9.990  -3.427 
ATOM   3634  N9   DG A 177     -13.304  -8.587  -3.598 
ATOM   3635  C8   DG A 177     -14.578  -8.119  -3.832 
ATOM   3636  N7   DG A 177     -14.658  -6.814  -3.933 
ATOM   3637  C5   DG A 177     -13.343  -6.388  -3.752 
ATOM   3638  C6   DG A 177     -12.799  -5.076  -3.753 
ATOM   3639  O6   DG A 177     -13.375  -4.004  -3.918 
ATOM   3640  N1   DG A 177     -11.415  -5.096  -3.530 
ATOM   3641  C2   DG A 177     -10.656  -6.234  -3.333 
ATOM   3642  N2   DG A 177      -9.350  -6.040  -3.137 
ATOM   3643  N3   DG A 177     -11.168  -7.463  -3.332 
ATOM   3644  C4   DG A 177     -12.509  -7.461  -3.546 
ATOM   3645  P    DA A 178     -12.102 -13.546  -1.203 
ATOM   3646  OP1  DA A 178     -11.842 -14.886  -1.776 
ATOM   3647  OP2  DA A 178     -13.358 -13.400  -0.436 
ATOM   3648  O5'  DA A 178     -10.862 -13.101  -0.293 
ATOM   3649  C5'  DA A 178      -9.737 -12.452  -0.915 
ATOM   3650  C4'  DA A 178      -9.289 -11.272  -0.074 
ATOM   3651  O4'  DA A 178      -9.996 -10.045  -0.417 
ATOM   3652  C3'  DA A 178      -9.502 -11.411   1.433 
ATOM   3653  O3'  DA A 178      -8.410 -10.800   2.110 
ATOM   3654  C2'  DA A 178     -10.767 -10.601   1.722 
ATOM   3655  C1'  DA A 178     -10.451  -9.440   0.783 
ATOM   3656  N9   DA A 178     -11.634  -8.597   0.456 
ATOM   3657  C8   DA A 178     -12.935  -8.982   0.303 
ATOM   3658  N7   DA A 178     -13.742  -8.006   0.019 
ATOM   3659  C5   DA A 178     -12.916  -6.891  -0.020 
ATOM   3660  C6   DA A 178     -13.170  -5.533  -0.274 
ATOM   3661  N6   DA A 178     -14.389  -5.047  -0.551 
ATOM   3662  N1   DA A 178     -12.122  -4.689  -0.234 
ATOM   3663  C2   DA A 178     -10.914  -5.178   0.041 
ATOM   3664  N3   DA A 178     -10.557  -6.417   0.293 
ATOM   3665  C4   DA A 178     -11.624  -7.242   0.247 
ATOM   3666  P    DA A 179      -7.822 -11.501   3.424 
ATOM   3667  OP1  DA A 179      -6.855 -12.552   3.035 
ATOM   3668  OP2  DA A 179      -8.936 -11.933   4.296 
ATOM   3669  O5'  DA A 179      -7.045 -10.282   4.110 
ATOM   3670  C5'  DA A 179      -6.488  -9.250   3.274 
ATOM   3671  C4'  DA A 179      -6.779  -7.887   3.871 
ATOM   3672  O4'  DA A 179      -8.057  -7.349   3.428 
ATOM   3673  C3'  DA A 179      -6.865  -7.833   5.396 
ATOM   3674  O3'  DA A 179      -6.304  -6.606   5.846 
ATOM   3675  C2'  DA A 179      -8.363  -7.822   5.700 
ATOM   3676  C1'  DA A 179      -8.766  -6.884   4.567 
ATOM   3677  N9   DA A 179     -10.221  -6.915   4.251 
ATOM   3678  C8   DA A 179     -11.078  -7.977   4.305 
ATOM   3679  N7   DA A 179     -12.297  -7.687   3.969 
ATOM   3680  C5   DA A 179     -12.246  -6.332   3.669 
ATOM   3681  C6   DA A 179     -13.225  -5.419   3.242 
ATOM   3682  N6   DA A 179     -14.507  -5.752   3.035 
ATOM   3683  N1   DA A 179     -12.837  -4.147   3.037 
ATOM   3684  C2   DA A 179     -11.562  -3.822   3.244 
ATOM   3685  N3   DA A 179     -10.565  -4.583   3.640 
ATOM   3686  C4   DA A 179     -10.980  -5.851   3.839 
ATOM   3687  P    DG A 180      -5.413  -6.600   7.176 
ATOM   3688  OP1  DG A 180      -4.025  -6.990   6.844 
ATOM   3689  OP2  DG A 180      -6.081  -7.403   8.223 
ATOM   3690  O5'  DG A 180      -5.456  -5.051   7.578 
ATOM   3691  C5'  DG A 180      -5.586  -4.063   6.538 
ATOM   3692  C4'  DG A 180      -6.591  -3.007   6.951 
ATOM   3693  O4'  DG A 180      -7.954  -3.362   6.578 
ATOM   3694  C3'  DG A 180      -6.681  -2.723   8.450 
ATOM   3695  O3'  DG A 180      -6.909  -1.333   8.642 
ATOM   3696  C2'  DG A 180      -7.921  -3.488   8.915 
ATOM   3697  C1'  DG A 180      -8.793  -3.163   7.706 
ATOM   3698  N9   DG A 180      -9.978  -4.054   7.564 
ATOM   3699  C8   DG A 180     -10.104  -5.392   7.872 
ATOM   3700  N7   DG A 180     -11.293  -5.886   7.627 
ATOM   3701  C5   DG A 180     -12.005  -4.800   7.122 
ATOM   3702  C6   DG A 180     -13.351  -4.716   6.678 
ATOM   3703  O6   DG A 180     -14.204  -5.598   6.638 
ATOM   3704  N1   DG A 180     -13.667  -3.422   6.243 
ATOM   3705  C2   DG A 180     -12.797  -2.349   6.238 
ATOM   3706  N2   DG A 180     -13.292  -1.195   5.783 
ATOM   3707  N3   DG A 180     -11.535  -2.428   6.654 
ATOM   3708  C4   DG A 180     -11.212  -3.677   7.079 
ATOM   3709  P    DC A 181      -6.167  -0.584   9.848 
ATOM   3710  OP1  DC A 181      -4.804  -0.194   9.425 
ATOM   3711  OP2  DC A 181      -6.256  -1.408  11.073 
ATOM   3712  O5'  DC A 181      -7.075   0.724  10.013 
ATOM   3713  C5'  DC A 181      -7.748   1.257   8.857 
ATOM   3714  C4'  DC A 181      -9.172   1.634   9.215 
ATOM   3715  O4'  DC A 181     -10.098   0.522   9.056 
ATOM   3716  C3'  DC A 181      -9.395   2.097  10.655 
ATOM   3717  O3'  DC A 181     -10.367   3.136  10.659 
ATOM   3718  C2'  DC A 181      -9.983   0.879  11.366 
ATOM   3719  C1'  DC A 181     -10.894   0.432  10.228 
ATOM   3720  N1   DC A 181     -11.369  -0.974  10.357 
ATOM   3721  C2   DC A 181     -12.652  -1.271   9.904 
ATOM   3722  O2   DC A 181     -13.337  -0.364   9.417 
ATOM   3723  N3   DC A 181     -13.104  -2.546  10.014 
ATOM   3724  C4   DC A 181     -12.330  -3.501  10.547 
ATOM   3725  N4   DC A 181     -12.816  -4.730  10.632 
ATOM   3726  C5   DC A 181     -11.008  -3.217  11.020 
ATOM   3727  C6   DC A 181     -10.575  -1.936  10.902 
ATOM   3728  P    DA A 182     -10.170   4.381  11.646 
ATOM   3729  OP1  DA A 182      -9.269   5.372  11.018 
ATOM   3730  OP2  DA A 182      -9.769   3.894  12.984 
ATOM   3731  O5'  DA A 182     -11.655   4.970  11.712 
ATOM   3732  C5'  DA A 182     -12.521   4.812  10.572 
ATOM   3733  C4'  DA A 182     -13.907   4.397  11.027 
ATOM   3734  O4'  DA A 182     -14.043   2.951  11.143 
ATOM   3735  C3'  DA A 182     -14.342   4.919  12.396 
ATOM   3736  O3'  DA A 182     -15.731   5.224  12.352 
ATOM   3737  C2'  DA A 182     -14.133   3.740  13.345 
ATOM   3738  C1'  DA A 182     -14.640   2.658  12.397 
ATOM   3739  N9   DA A 182     -14.236   1.279  12.790 
ATOM   3740  C8   DA A 182     -13.078   0.872  13.387 
ATOM   3741  N7   DA A 182     -13.020  -0.405  13.606 
ATOM   3742  C5   DA A 182     -14.230  -0.882  13.120 
ATOM   3743  C6   DA A 182     -14.784  -2.171  13.058 
ATOM   3744  N6   DA A 182     -14.158  -3.268  13.512 
ATOM   3745  N1   DA A 182     -16.008  -2.294  12.512 
ATOM   3746  C2   DA A 182     -16.624  -1.201  12.063 
ATOM   3747  N3   DA A 182     -16.208   0.046  12.067 
ATOM   3748  C4   DA A 182     -14.982   0.142  12.619 
ATOM   3749  P    DG A 183     -16.264   6.529  13.110 
ATOM   3750  OP1  DG A 183     -16.085   7.714  12.242 
ATOM   3751  OP2  DG A 183     -15.647   6.609  14.453 
ATOM   3752  O5'  DG A 183     -17.822   6.197  13.254 
ATOM   3753  C5'  DG A 183     -18.455   5.374  12.255 
ATOM   3754  C4'  DG A 183     -19.360   4.356  12.920 
ATOM   3755  O4'  DG A 183     -18.656   3.131  13.269 
ATOM   3756  C3'  DG A 183     -20.005   4.796  14.235 
ATOM   3757  O3'  DG A 183     -21.323   4.266  14.302 
ATOM   3758  C2'  DG A 183     -19.159   4.135  15.322 
ATOM   3759  C1'  DG A 183     -18.973   2.798  14.612 
ATOM   3760  N9   DG A 183     -17.857   1.977  15.162 
ATOM   3761  C8   DG A 183     -16.652   2.387  15.687 
ATOM   3762  N7   DG A 183     -15.882   1.405  16.089 
ATOM   3763  C5   DG A 183     -16.633   0.262  15.811 
ATOM   3764  C6   DG A 183     -16.326  -1.107  16.024 
ATOM   3765  O6   DG A 183     -15.313  -1.602  16.510 
ATOM   3766  N1   DG A 183     -17.370  -1.938  15.597 
ATOM   3767  C2   DG A 183     -18.555  -1.503  15.036 
ATOM   3768  N2   DG A 183     -19.426  -2.456  14.693 
ATOM   3769  N3   DG A 183     -18.842  -0.219  14.835 
ATOM   3770  C4   DG A 183     -17.839   0.602  15.245 
ATOM   3771  P    DA A 184     -22.494   5.172  14.909 
ATOM   3772  OP1  DA A 184     -23.023   6.069  13.857 
ATOM   3773  OP2  DA A 184     -22.021   5.832  16.146 
ATOM   3774  O5'  DA A 184     -23.591   4.066  15.275 
ATOM   3775  C5'  DA A 184     -23.657   2.861  14.491 
ATOM   3776  C4'  DA A 184     -23.822   1.660  15.400 
ATOM   3777  O4'  DA A 184     -22.545   1.121  15.849 
ATOM   3778  C3'  DA A 184     -24.594   1.908  16.696 
ATOM   3779  O3'  DA A 184     -25.381   0.760  16.991 
ATOM   3780  C2'  DA A 184     -23.513   2.045  17.769 
ATOM   3781  C1'  DA A 184     -22.610   0.929  17.253 
ATOM   3782  N9   DA A 184     -21.222   0.984  17.792 
ATOM   3783  C8   DA A 184     -20.476   2.086  18.101 
ATOM   3784  N7   DA A 184     -19.294   1.807  18.555 
ATOM   3785  C5   DA A 184     -19.249   0.420  18.547 
ATOM   3786  C6   DA A 184     -18.253  -0.498  18.916 
ATOM   3787  N6   DA A 184     -17.052  -0.138  19.389 
ATOM   3788  N1   DA A 184     -18.538  -1.808  18.783 
ATOM   3789  C2   DA A 184     -19.734  -2.160  18.313 
ATOM   3790  N3   DA A 184     -20.737  -1.398  17.938 
ATOM   3791  C4   DA A 184     -20.426  -0.093  18.082 
ATOM   3792  P    DA A 185     -26.854   0.960  17.582 
ATOM   3793  OP1  DA A 185     -27.806   1.197  16.472 
ATOM   3794  OP2  DA A 185     -26.827   1.990  18.644 
ATOM   3795  O5'  DA A 185     -27.132  -0.475  18.232 
ATOM   3796  C5'  DA A 185     -26.509  -1.636  17.652 
ATOM   3797  C4'  DA A 185     -25.961  -2.531  18.745 
ATOM   3798  O4'  DA A 185     -24.600  -2.176  19.124 
ATOM   3799  C3'  DA A 185     -26.728  -2.513  20.067 
ATOM   3800  O3'  DA A 185     -26.726  -3.824  20.619 
ATOM   3801  C2'  DA A 185     -25.907  -1.602  20.979 
ATOM   3802  C1'  DA A 185     -24.534  -2.103  20.540 
ATOM   3803  N9   DA A 185     -23.418  -1.188  20.904 
ATOM   3804  C8   DA A 185     -23.422   0.177  20.957 
ATOM   3805  N7   DA A 185     -22.285   0.691  21.312 
ATOM   3806  C5   DA A 185     -21.466  -0.411  21.509 
ATOM   3807  C6   DA A 185     -20.122  -0.535  21.899 
ATOM   3808  N6   DA A 185     -19.331   0.513  22.173 
ATOM   3809  N1   DA A 185     -19.618  -1.779  21.998 
ATOM   3810  C2   DA A 185     -20.408  -2.815  21.724 
ATOM   3811  N3   DA A 185     -21.670  -2.823  21.353 
ATOM   3812  C4   DA A 185     -22.149  -1.566  21.262 
ATOM   3813  P    DC A 186     -28.052  -4.367  21.335 
ATOM   3814  OP1  DC A 186     -28.978  -4.911  20.316 
ATOM   3815  OP2  DC A 186     -28.603  -3.317  22.219 
ATOM   3816  O5'  DC A 186     -27.464  -5.562  22.222 
ATOM   3817  C5'  DC A 186     -26.299  -6.268  21.758 
ATOM   3818  C4'  DC A 186     -25.332  -6.485  22.906 
ATOM   3819  O4'  DC A 186     -24.408  -5.372  23.070 
ATOM   3820  C3'  DC A 186     -25.966  -6.645  24.287 
ATOM   3821  O3'  DC A 186     -25.220  -7.604  25.028 
ATOM   3822  C2'  DC A 186     -25.797  -5.279  24.952 
ATOM   3823  C1'  DC A 186     -24.384  -5.009  24.442 
ATOM   3824  N1   DC A 186     -23.977  -3.579  24.536 
ATOM   3825  C2   DC A 186     -22.641  -3.301  24.816 
ATOM   3826  O2   DC A 186     -21.857  -4.244  24.973 
ATOM   3827  N3   DC A 186     -22.251  -2.003  24.906 
ATOM   3828  C4   DC A 186     -23.132  -1.012  24.728 
ATOM   3829  N4   DC A 186     -22.701   0.237  24.826 
ATOM   3830  C5   DC A 186     -24.510  -1.276  24.440 
ATOM   3831  C6   DC A 186     -24.881  -2.579  24.354 
ATOM   3832  P    DA A 187     -26.001  -8.642  25.962 
ATOM   3833  OP1  DA A 187     -26.465  -9.789  25.148 
ATOM   3834  OP2  DA A 187     -27.043  -7.929  26.733 
ATOM   3835  O5'  DA A 187     -24.835  -9.120  26.948 
ATOM   3836  C5'  DA A 187     -23.477  -9.134  26.468 
ATOM   3837  C4'  DA A 187     -22.550  -8.559  27.519 
ATOM   3838  O4'  DA A 187     -22.415  -7.113  27.408 
ATOM   3839  C3'  DA A 187     -22.971  -8.779  28.971 
ATOM   3840  O3'  DA A 187     -21.809  -9.003  29.759 
ATOM   3841  C2'  DA A 187     -23.598  -7.452  29.398 
ATOM   3842  C1'  DA A 187     -22.589  -6.547  28.698 
ATOM   3843  N9   DA A 187     -23.061  -5.144  28.527 
ATOM   3844  C8   DA A 187     -24.331  -4.699  28.294 
ATOM   3845  N7   DA A 187     -24.424  -3.408  28.193 
ATOM   3846  C5   DA A 187     -23.120  -2.964  28.371 
ATOM   3847  C6   DA A 187     -22.550  -1.681  28.375 
ATOM   3848  N6   DA A 187     -23.254  -0.557  28.187 
ATOM   3849  N1   DA A 187     -21.222  -1.595  28.582 
ATOM   3850  C2   DA A 187     -20.526  -2.716  28.769 
ATOM   3851  N3   DA A 187     -20.948  -3.961  28.786 
ATOM   3852  C4   DA A 187     -22.280  -4.020  28.577 
ATOM   3853  P    DG A 188     -21.859 -10.103  30.922 
ATOM   3854  OP1  DG A 188     -21.599 -11.443  30.349 
ATOM   3855  OP2  DG A 188     -23.115  -9.957  31.689 
ATOM   3856  O5'  DG A 188     -20.620  -9.658  31.832 
ATOM   3857  C5'  DG A 188     -19.494  -9.009  31.210 
ATOM   3858  C4'  DG A 188     -19.046  -7.829  32.050 
ATOM   3859  O4'  DG A 188     -19.753  -6.603  31.707 
ATOM   3860  C3'  DG A 188     -19.259  -7.968  33.558 
ATOM   3861  O3'  DG A 188     -18.167  -7.357  34.235 
ATOM   3862  C2'  DG A 188     -20.524  -7.159  33.846 
ATOM   3863  C1'  DG A 188     -20.208  -5.997  32.908 
ATOM   3864  N9   DG A 188     -21.391  -5.154  32.581 
ATOM   3865  C8   DG A 188     -22.710  -5.524  32.423 
ATOM   3866  N7   DG A 188     -23.513  -4.529  32.136 
ATOM   3867  C5   DG A 188     -22.667  -3.421  32.101 
ATOM   3868  C6   DG A 188     -22.960  -2.057  31.840 
ATOM   3869  O6   DG A 188     -24.042  -1.537  31.581 
ATOM   3870  N1   DG A 188     -21.806  -1.264  31.906 
ATOM   3871  C2   DG A 188     -20.536  -1.729  32.187 
ATOM   3872  N2   DG A 188     -19.565  -0.811  32.203 
ATOM   3873  N3   DG A 188     -20.263  -3.009  32.431 
ATOM   3874  C4   DG A 188     -21.371  -3.791  32.372 
ATOM   3875  P    DA A 189     -17.579  -8.058  35.548 
ATOM   3876  OP1  DA A 189     -16.612  -9.109  35.159 
ATOM   3877  OP2  DA A 189     -18.693  -8.490  36.420 
ATOM   3878  O5'  DA A 189     -16.802  -6.839  36.235 
ATOM   3879  C5'  DA A 189     -16.246  -5.807  35.399 
ATOM   3880  C4'  DA A 189     -16.536  -4.444  35.996 
ATOM   3881  O4'  DA A 189     -17.815  -3.906  35.553 
ATOM   3882  C3'  DA A 189     -16.622  -4.390  37.521 
ATOM   3883  O3'  DA A 189     -16.062  -3.163  37.970 
ATOM   3884  C2'  DA A 189     -18.120  -4.380  37.824 
ATOM   3885  C1'  DA A 189     -18.524  -3.441  36.691 
ATOM   3886  N9   DA A 189     -19.978  -3.472  36.376 
ATOM   3887  C8   DA A 189     -20.835  -4.534  36.430 
ATOM   3888  N7   DA A 189     -22.054  -4.244  36.094 
ATOM   3889  C5   DA A 189     -22.004  -2.889  35.794 
ATOM   3890  C6   DA A 189     -22.982  -1.976  35.367 
ATOM   3891  N6   DA A 189     -24.264  -2.310  35.160 
ATOM   3892  N1   DA A 189     -22.594  -0.704  35.162 
ATOM   3893  C2   DA A 189     -21.319  -0.379  35.369 
ATOM   3894  N3   DA A 189     -20.323  -1.140  35.765 
ATOM   3895  C4   DA A 189     -20.737  -2.408  35.964 
ATOM   3896  P    DG A 190     -15.170  -3.157  39.300 
ATOM   3897  OP1  DG A 190     -13.782  -3.548  38.969 
ATOM   3898  OP2  DG A 190     -15.838  -3.960  40.348 
ATOM   3899  O5'  DG A 190     -15.213  -1.609  39.702 
ATOM   3900  C5'  DG A 190     -15.343  -0.620  38.663 
ATOM   3901  C4'  DG A 190     -16.349   0.436  39.076 
ATOM   3902  O4'  DG A 190     -17.711   0.081  38.703 
ATOM   3903  C3'  DG A 190     -16.439   0.720  40.575 
ATOM   3904  O3'  DG A 190     -16.667   2.110  40.767 
ATOM   3905  C2'  DG A 190     -17.678  -0.045  41.040 
ATOM   3906  C1'  DG A 190     -18.550   0.280  39.830 
ATOM   3907  N9   DG A 190     -19.735  -0.612  39.689 
ATOM   3908  C8   DG A 190     -19.861  -1.949  39.997 
ATOM   3909  N7   DG A 190     -21.050  -2.443  39.752 
ATOM   3910  C5   DG A 190     -21.763  -1.357  39.246 
ATOM   3911  C6   DG A 190     -23.108  -1.273  38.802 
ATOM   3912  O6   DG A 190     -23.961  -2.155  38.763 
ATOM   3913  N1   DG A 190     -23.424   0.021  38.368 
ATOM   3914  C2   DG A 190     -22.554   1.094  38.363 
ATOM   3915  N2   DG A 190     -23.049   2.248  37.908 
ATOM   3916  N3   DG A 190     -21.292   1.015  38.779 
ATOM   3917  C4   DG A 190     -20.969  -0.234  39.204 
ATOM   3918  P    DT A 191     -15.924   2.858  41.973 
ATOM   3919  OP1  DT A 191     -14.561   3.249  41.550 
ATOM   3920  OP2  DT A 191     -16.014   2.035  43.198 
ATOM   3921  O5'  DT A 191     -16.832   4.167  42.138 
ATOM   3922  C5'  DT A 191     -17.505   4.700  40.982 
ATOM   3923  C4'  DT A 191     -18.929   5.077  41.340 
ATOM   3924  O4'  DT A 191     -19.855   3.965  41.181 
ATOM   3925  C3'  DT A 191     -19.153   5.540  42.780 
ATOM   3926  O3'  DT A 191     -20.125   6.579  42.784 
ATOM   3927  C2'  DT A 191     -19.741   4.322  43.491 
ATOM   3928  C1'  DT A 191     -20.652   3.875  42.352 
ATOM   3929  N1   DT A 191     -21.127   2.469  42.482 
ATOM   3930  C2   DT A 191     -22.394   2.192  42.030 
ATOM   3931  O2   DT A 191     -23.122   3.037  41.539 
ATOM   3932  N3   DT A 191     -22.800   0.879  42.167 
ATOM   3933  C4   DT A 191     -22.061  -0.154  42.705 
ATOM   3934  O4   DT A 191     -22.532  -1.291  42.775 
ATOM   3935  C5   DT A 191     -20.744   0.233  43.152 
ATOM   3936  C7   DT A 191     -19.872  -0.831  43.751 
ATOM   3937  C6   DT A 191     -20.323   1.503  43.031 
ATOM   3938  P    DG A 192     -19.927   7.823  43.770 
ATOM   3939  OP1  DG A 192     -19.026   8.815  43.143 
ATOM   3940  OP2  DG A 192     -19.526   7.336  45.109 
ATOM   3941  O5'  DG A 192     -21.413   8.413  43.837 
ATOM   3942  C5'  DG A 192     -22.278   8.255  42.697 
ATOM   3943  C4'  DG A 192     -23.664   7.839  43.152 
ATOM   3944  O4'  DG A 192     -23.801   6.394  43.268 
ATOM   3945  C3'  DG A 192     -24.099   8.362  44.520 
ATOM   3946  O3'  DG A 192     -25.488   8.667  44.477 
ATOM   3947  C2'  DG A 192     -23.890   7.183  45.470 
ATOM   3948  C1'  DG A 192     -24.397   6.101  44.522 
ATOM   3949  N9   DG A 192     -23.994   4.722  44.915 
ATOM   3950  C8   DG A 192     -22.831   4.293  45.517 
ATOM   3951  N7   DG A 192     -22.786   3.001  45.732 
ATOM   3952  C5   DG A 192     -24.006   2.541  45.239 
ATOM   3953  C6   DG A 192     -24.536   1.225  45.193 
ATOM   3954  O6   DG A 192     -24.028   0.178  45.584 
ATOM   3955  N1   DG A 192     -25.810   1.206  44.608 
ATOM   3956  C2   DG A 192     -26.483   2.313  44.131 
ATOM   3957  N2   DG A 192     -27.690   2.085  43.608 
ATOM   3958  N3   DG A 192     -25.985   3.548  44.174 
ATOM   3959  C4   DG A 192     -24.750   3.583  44.738 
ATOM   3960  P    DA A 193     -26.021   9.971  45.235 
ATOM   3961  OP1  DA A 193     -25.842  11.157  44.367 
ATOM   3962  OP2  DA A 193     -25.404  10.051  46.578 
ATOM   3963  O5'  DA A 193     -27.579   9.640  45.378 
ATOM   3964  C5'  DA A 193     -28.213   8.817  44.380 
ATOM   3965  C4'  DA A 193     -29.118   7.799  45.045 
ATOM   3966  O4'  DA A 193     -28.413   6.574  45.394 
ATOM   3967  C3'  DA A 193     -29.762   8.239  46.359 
ATOM   3968  O3'  DA A 193     -31.080   7.709  46.427 
ATOM   3969  C2'  DA A 193     -28.916   7.577  47.447 
ATOM   3970  C1'  DA A 193     -28.730   6.241  46.737 
ATOM   3971  N9   DA A 193     -27.615   5.420  47.286 
ATOM   3972  C8   DA A 193     -26.424   5.844  47.803 
ATOM   3973  N7   DA A 193     -25.654   4.882  48.205 
ATOM   3974  C5   DA A 193     -26.385   3.733  47.936 
ATOM   3975  C6   DA A 193     -26.114   2.369  48.133 
ATOM   3976  N6   DA A 193     -24.976   1.912  48.674 
ATOM   3977  N1   DA A 193     -27.059   1.489  47.754 
ATOM   3978  C2   DA A 193     -28.188   1.949  47.216 
ATOM   3979  N3   DA A 193     -28.551   3.192  46.985 
ATOM   3980  C4   DA A 193     -27.588   4.053  47.374 
ATOM   3981  P    DT A 194     -32.252   8.615  47.034 
ATOM   3982  OP1  DT A 194     -32.780   9.512  45.982 
ATOM   3983  OP2  DT A 194     -31.778   9.275  48.271 
ATOM   3984  O5'  DT A 194     -33.348   7.509  47.400 
ATOM   3985  C5'  DT A 194     -33.414   6.304  46.615 
ATOM   3986  C4'  DT A 194     -33.580   5.103  47.525 
ATOM   3987  O4'  DT A 194     -32.303   4.564  47.973 
ATOM   3988  C3'  DT A 194     -34.351   5.350  48.821 
ATOM   3989  O3'  DT A 194     -35.138   4.202  49.116 
ATOM   3990  C2'  DT A 194     -33.270   5.487  49.894 
ATOM   3991  C1'  DT A 194     -32.367   4.372  49.378 
ATOM   3992  N1   DT A 194     -30.979   4.427  49.917 
ATOM   3993  C2   DT A 194     -30.347   3.229  50.140 
ATOM   3994  O2   DT A 194     -30.870   2.151  49.919 
ATOM   3995  N3   DT A 194     -29.062   3.321  50.641 
ATOM   3996  C4   DT A 194     -28.376   4.483  50.927 
ATOM   3997  O4   DT A 194     -27.227   4.438  51.372 
ATOM   3998  C5   DT A 194     -29.122   5.689  50.660 
ATOM   3999  C7   DT A 194     -28.449   7.000  50.944 
ATOM   4000  C6   DT A 194     -30.373   5.629  50.174 
ATOM   4001  P    DG A 195     -36.612   4.403  49.707 
ATOM   4002  OP1  DG A 195     -37.563   4.640  48.597 
ATOM   4003  OP2  DG A 195     -36.585   5.432  50.769 
ATOM   4004  O5'  DG A 195     -36.890   2.968  50.357 
ATOM   4005  C5'  DG A 195     -36.267   1.807  49.777 
ATOM   4006  C4'  DG A 195     -35.719   0.911  50.870 
ATOM   4007  O4'  DG A 195     -34.358   1.267  51.248 
ATOM   4008  C3'  DG A 195     -36.486   0.930  52.192 
ATOM   4009  O3'  DG A 195     -36.483  -0.382  52.744 
ATOM   4010  C2'  DG A 195     -35.664   1.841  53.104 
ATOM   4011  C1'  DG A 195     -34.291   1.340  52.664 
ATOM   4012  N9   DG A 195     -33.175   2.255  53.028 
ATOM   4013  C8   DG A 195     -33.161   3.631  53.088 
ATOM   4014  N7   DG A 195     -32.006   4.139  53.447 
ATOM   4015  C5   DG A 195     -31.198   3.019  53.640 
ATOM   4016  C6   DG A 195     -29.839   2.930  54.036 
ATOM   4017  O6   DG A 195     -29.054   3.837  54.303 
ATOM   4018  N1   DG A 195     -29.412   1.596  54.109 
ATOM   4019  C2   DG A 195     -30.197   0.494  53.835 
ATOM   4020  N2   DG A 195     -29.603  -0.694  53.962 
ATOM   4021  N3   DG A 195     -31.473   0.578  53.462 
ATOM   4022  C4   DG A 195     -31.901   1.865  53.388 
ATOM   4023  P    DA A 196     -37.809  -0.924  53.460 
ATOM   4024  OP1  DA A 196     -38.735  -1.468  52.441 
ATOM   4025  OP2  DA A 196     -38.360   0.126  54.344 
ATOM   4026  O5'  DA A 196     -37.221  -2.119  54.347 
ATOM   4027  C5'  DA A 196     -36.057  -2.826  53.883 
ATOM   4028  C4'  DA A 196     -35.090  -3.042  55.031 
ATOM   4029  O4'  DA A 196     -34.166  -1.929  55.195 
ATOM   4030  C3'  DA A 196     -35.723  -3.202  56.412 
ATOM   4031  O3'  DA A 196     -34.977  -4.161  57.152 
ATOM   4032  C2'  DA A 196     -35.554  -1.836  57.077 
ATOM   4033  C1'  DA A 196     -34.141  -1.566  56.567 
ATOM   4034  N9   DA A 196     -33.734  -0.136  56.660 
ATOM   4035  C8   DA A 196     -34.509   0.978  56.506 
ATOM   4036  N7   DA A 196     -33.860   2.092  56.649 
ATOM   4037  C5   DA A 196     -32.559   1.689  56.917 
ATOM   4038  C6   DA A 196     -31.377   2.406  57.168 
ATOM   4039  N6   DA A 196     -31.315   3.745  57.189 
ATOM   4040  N1   DA A 196     -30.258   1.695  57.397 
ATOM   4041  C2   DA A 196     -30.326   0.364  57.374 
ATOM   4042  N3   DA A 196     -31.365  -0.410  57.153 
ATOM   4043  C4   DA A 196     -32.473   0.326  56.927 
ATOM   4044  P    DA A 197     -35.758  -5.199  58.087 
ATOM   4045  OP1  DA A 197     -36.223  -6.346  57.273 
ATOM   4046  OP2  DA A 197     -36.800  -4.486  58.858 
ATOM   4047  O5'  DA A 197     -34.592  -5.677  59.073 
ATOM   4048  C5'  DA A 197     -33.235  -5.692  58.593 
ATOM   4049  C4'  DA A 197     -32.307  -5.116  59.644 
ATOM   4050  O4'  DA A 197     -32.172  -3.670  59.533 
ATOM   4051  C3'  DA A 197     -32.728  -5.336  61.096 
ATOM   4052  O3'  DA A 197     -31.566  -5.560  61.884 
ATOM   4053  C2'  DA A 197     -33.355  -4.009  61.523 
ATOM   4054  C1'  DA A 197     -32.347  -3.104  60.823 
ATOM   4055  N9   DA A 197     -32.818  -1.701  60.652 
ATOM   4056  C8   DA A 197     -34.088  -1.256  60.419 
ATOM   4057  N7   DA A 197     -34.181   0.034  60.318 
ATOM   4058  C5   DA A 197     -32.877   0.479  60.496 
ATOM   4059  C6   DA A 197     -32.307   1.762  60.500 
ATOM   4060  N6   DA A 197     -33.012   2.886  60.312 
ATOM   4061  N1   DA A 197     -30.980   1.848  60.707 
ATOM   4062  C2   DA A 197     -30.284   0.727  60.894 
ATOM   4063  N3   DA A 197     -30.705  -0.518  60.911 
ATOM   4064  C4   DA A 197     -32.037  -0.577  60.702 
ATOM   4065  P    DC A 198     -31.616  -6.660  63.047 
ATOM   4066  OP1  DC A 198     -31.357  -8.000  62.474 
ATOM   4067  OP2  DC A 198     -32.873  -6.514  63.814 
ATOM   4068  O5'  DC A 198     -30.377  -6.215  63.956 
ATOM   4069  C5'  DC A 198     -29.251  -5.566  63.335 
ATOM   4070  C4'  DC A 198     -28.804  -4.386  64.175 
ATOM   4071  O4'  DC A 198     -29.511  -3.160  63.832 
ATOM   4072  C3'  DC A 198     -29.016  -4.525  65.682 
ATOM   4073  O3'  DC A 198     -27.925  -3.914  66.359 
ATOM   4074  C2'  DC A 198     -30.281  -3.716  65.971 
ATOM   4075  C1'  DC A 198     -29.966  -2.555  65.033 
ATOM   4076  N1   DC A 198     -31.149  -1.711  64.706 
ATOM   4077  C2   DC A 198     -30.942  -0.345  64.527 
ATOM   4078  O2   DC A 198     -29.797   0.106  64.645 
ATOM   4079  N3   DC A 198     -32.008   0.442  64.229 
ATOM   4080  C4   DC A 198     -33.234  -0.085  64.110 
ATOM   4081  N4   DC A 198     -34.240   0.725  63.818 
ATOM   4082  C5   DC A 198     -33.467  -1.487  64.291 
ATOM   4083  C6   DC A 198     -32.389  -2.257  64.588 
ATOM   4084  P    DA A 199     -27.336  -4.615  67.673 
ATOM   4085  OP1  DA A 199     -26.370  -5.666  67.284 
ATOM   4086  OP2  DA A 199     -28.451  -5.047  68.545 
ATOM   4087  O5'  DA A 199     -26.559  -3.396  68.360 
ATOM   4088  C5'  DA A 199     -26.003  -2.364  67.524 
ATOM   4089  C4'  DA A 199     -26.294  -1.001  68.121 
ATOM   4090  O4'  DA A 199     -27.572  -0.463  67.678 
ATOM   4091  C3'  DA A 199     -26.380  -0.948  69.646 
ATOM   4092  O3'  DA A 199     -25.819   0.280  70.095 
ATOM   4093  C2'  DA A 199     -27.878  -0.937  69.949 
ATOM   4094  C1'  DA A 199     -28.281   0.002  68.816 
ATOM   4095  N9   DA A 199     -29.736  -0.029  68.501 
ATOM   4096  C8   DA A 199     -30.593  -1.091  68.555 
ATOM   4097  N7   DA A 199     -31.811  -0.801  68.219 
ATOM   4098  C5   DA A 199     -31.761   0.554  67.919 
ATOM   4099  C6   DA A 199     -32.740   1.467  67.492 
ATOM   4100  N6   DA A 199     -34.021   1.133  67.285 
ATOM   4101  N1   DA A 199     -32.352   2.739  67.286 
ATOM   4102  C2   DA A 199     -31.077   3.064  67.494 
ATOM   4103  N3   DA A 199     -30.080   2.303  67.890 
ATOM   4104  C4   DA A 199     -30.494   1.035  68.089 
ATOM   4105  P    DA A 200     -24.928   0.286  71.425 
ATOM   4106  OP1  DA A 200     -23.540  -0.105  71.094 
ATOM   4107  OP2  DA A 200     -25.596  -0.518  72.473 
ATOM   4108  O5'  DA A 200     -24.971   1.834  71.827 
ATOM   4109  C5'  DA A 200     -25.101   2.822  70.788 
ATOM   4110  C4'  DA A 200     -26.106   3.879  71.200 
ATOM   4111  O4'  DA A 200     -27.469   3.524  70.828 
ATOM   4112  C3'  DA A 200     -26.196   4.163  72.700 
ATOM   4113  O3'  DA A 200     -26.424   5.553  72.892 
ATOM   4114  C2'  DA A 200     -27.435   3.398  73.165 
ATOM   4115  C1'  DA A 200     -28.307   3.723  71.955 
ATOM   4116  N9   DA A 200     -29.492   2.831  71.814 
ATOM   4117  C8   DA A 200     -29.598   1.506  72.124 
ATOM   4118  N7   DA A 200     -30.770   1.004  71.887 
ATOM   4119  C5   DA A 200     -31.497   2.073  71.382 
ATOM   4120  C6   DA A 200     -32.823   2.191  70.935 
ATOM   4121  N6   DA A 200     -33.694   1.173  70.925 
ATOM   4122  N1   DA A 200     -33.224   3.399  70.496 
ATOM   4123  C2   DA A 200     -32.354   4.408  70.508 
ATOM   4124  N3   DA A 200     -31.099   4.418  70.899 
ATOM   4125  C4   DA A 200     -30.723   3.197  71.334 
ATOM   4126  P    DC A 201     -25.682   6.301  74.097 
ATOM   4127  OP1  DC A 201     -24.318   6.692  73.674 
ATOM   4128  OP2  DC A 201     -25.771   5.477  75.323 
ATOM   4129  O5'  DC A 201     -26.589   7.610  74.263 
ATOM   4130  C5'  DC A 201     -27.262   8.143  73.107 
ATOM   4131  C4'  DC A 201     -28.686   8.520  73.465 
ATOM   4132  O4'  DC A 201     -29.612   7.408  73.306 
ATOM   4133  C3'  DC A 201     -28.910   8.983  74.904 
ATOM   4134  O3'  DC A 201     -29.882  10.021  74.909 
ATOM   4135  C2'  DC A 201     -29.498   7.765  75.616 
ATOM   4136  C1'  DC A 201     -30.409   7.318  74.477 
ATOM   4137  N1   DC A 201     -30.884   5.912  74.607 
ATOM   4138  C2   DC A 201     -32.166   5.615  74.153 
ATOM   4139  O2   DC A 201     -32.852   6.521  73.666 
ATOM   4140  N3   DC A 201     -32.618   4.339  74.263 
ATOM   4141  C4   DC A 201     -31.844   3.385  74.797 
ATOM   4142  N4   DC A 201     -32.331   2.156  74.882 
ATOM   4143  C5   DC A 201     -30.523   3.669  75.270 
ATOM   4144  C6   DC A 201     -30.090   4.950  75.152 
ATOM   4145  P    DT A 202     -29.685  11.266  75.895 
ATOM   4146  OP1  DT A 202     -28.783  12.258  75.267 
ATOM   4147  OP2  DT A 202     -29.283  10.779  77.233 
ATOM   4148  O5'  DT A 202     -31.170  11.855  75.962 
ATOM   4149  C5'  DT A 202     -32.036  11.698  74.822 
ATOM   4150  C4'  DT A 202     -33.421  11.282  75.276 
ATOM   4151  O4'  DT A 202     -33.558   9.837  75.393 
ATOM   4152  C3'  DT A 202     -33.857  11.805  76.645 
ATOM   4153  O3'  DT A 202     -35.246  12.110  76.601 
ATOM   4154  C2'  DT A 202     -33.647  10.626  77.595 
ATOM   4155  C1'  DT A 202     -34.155   9.544  76.647 
ATOM   4156  N1   DT A 202     -33.751   8.165  77.040 
ATOM   4157  C2   DT A 202     -34.645   7.154  76.780 
ATOM   4158  O2   DT A 202     -35.726   7.344  76.253 
ATOM   4159  N3   DT A 202     -34.235   5.889  77.160 
ATOM   4160  C4   DT A 202     -33.038   5.563  77.762 
ATOM   4161  O4   DT A 202     -32.783   4.393  78.056 
ATOM   4162  C5   DT A 202     -32.167   6.691  77.993 
ATOM   4163  C7   DT A 202     -30.843   6.422  78.645 
ATOM   4164  C6   DT A 202     -32.539   7.930  77.635 
ATOM   4165  P    DT A 203     -35.778  13.414  77.360 
ATOM   4166  OP1  DT A 203     -35.599  14.600  76.492 
ATOM   4167  OP2  DT A 203     -35.162  13.494  78.703 
ATOM   4168  O5'  DT A 203     -37.337  13.082  77.503 
ATOM   4169  C5'  DT A 203     -37.970  12.260  76.505 
ATOM   4170  C4'  DT A 203     -38.875  11.242  77.170 
ATOM   4171  O4'  DT A 203     -38.170  10.016  77.519 
ATOM   4172  C3'  DT A 203     -39.519  11.682  78.484 
ATOM   4173  O3'  DT A 203     -40.837  11.152  78.551 
ATOM   4174  C2'  DT A 203     -38.673  11.020  79.572 
ATOM   4175  C1'  DT A 203     -38.488   9.684  78.861 
ATOM   4176  N1   DT A 203     -37.372   8.863  79.411 
ATOM   4177  C2   DT A 203     -37.539   7.500  79.410 
ATOM   4178  O2   DT A 203     -38.544   6.954  78.985 
ATOM   4179  N3   DT A 203     -36.486   6.772  79.928 
ATOM   4180  C4   DT A 203     -35.308   7.283  80.433 
ATOM   4181  O4   DT A 203     -34.435   6.531  80.871 
ATOM   4182  C5   DT A 203     -35.226   8.724  80.392 
ATOM   4183  C7   DT A 203     -33.977   9.363  80.924 
ATOM   4184  C6   DT A 203     -36.236   9.456  79.894 
ATOM   4185  P    DC A 204     -42.009  12.058  79.159 
ATOM   4186  OP1  DC A 204     -42.538  12.955  78.107 
ATOM   4187  OP2  DC A 204     -41.536  12.717  80.396 
ATOM   4188  O5'  DC A 204     -43.106  10.952  79.525 
ATOM   4189  C5'  DC A 204     -43.171   9.747  78.740 
ATOM   4190  C4'  DC A 204     -43.337   8.546  79.650 
ATOM   4191  O4'  DC A 204     -42.060   8.007  80.098 
ATOM   4192  C3'  DC A 204     -44.109   8.793  80.946 
ATOM   4193  O3'  DC A 204     -44.895   7.645  81.240 
ATOM   4194  C2'  DC A 204     -43.028   8.930  82.019 
ATOM   4195  C1'  DC A 204     -42.125   7.814  81.503 
ATOM   4196  N1   DC A 204     -40.737   7.870  82.041 
ATOM   4197  C2   DC A 204     -40.081   6.664  82.274 
ATOM   4198  O2   DC A 204     -40.673   5.607  82.026 
ATOM   4199  N3   DC A 204     -38.816   6.694  82.765 
ATOM   4200  C4   DC A 204     -38.210   7.860  83.021 
ATOM   4201  N4   DC A 204     -36.976   7.836  83.499 
ATOM   4202  C5   DC A 204     -38.867   9.112  82.789 
ATOM   4203  C6   DC A 204     -40.131   9.061  82.298 
ATOM   4204  P    DA A 205     -46.369   7.846  81.831 
ATOM   4205  OP1  DA A 205     -47.321   8.083  80.722 
ATOM   4206  OP2  DA A 205     -46.342   8.875  82.893 
ATOM   4207  O5'  DA A 205     -46.647   6.411  82.482 
ATOM   4208  C5'  DA A 205     -46.024   5.249  81.901 
ATOM   4209  C4'  DA A 205     -45.476   4.354  82.995 
ATOM   4210  O4'  DA A 205     -44.115   4.710  83.373 
ATOM   4211  C3'  DA A 205     -46.243   4.373  84.317 
ATOM   4212  O3'  DA A 205     -46.241   3.061  84.869 
ATOM   4213  C2'  DA A 205     -45.421   5.284  85.228 
ATOM   4214  C1'  DA A 205     -44.049   4.783  84.789 
ATOM   4215  N9   DA A 205     -42.932   5.698  85.153 
ATOM   4216  C8   DA A 205     -42.936   7.063  85.206 
ATOM   4217  N7   DA A 205     -41.800   7.577  85.562 
ATOM   4218  C5   DA A 205     -40.980   6.474  85.758 
ATOM   4219  C6   DA A 205     -39.636   6.351  86.148 
ATOM   4220  N6   DA A 205     -38.845   7.398  86.422 
ATOM   4221  N1   DA A 205     -39.133   5.107  86.247 
ATOM   4222  C2   DA A 205     -39.922   4.070  85.974 
ATOM   4223  N3   DA A 205     -41.185   4.062  85.603 
ATOM   4224  C4   DA A 205     -41.664   5.320  85.512 
ATOM   4225  P    DT A 206     -47.566   2.519  85.584 
ATOM   4226  OP1  DT A 206     -48.493   1.975  84.566 
ATOM   4227  OP2  DT A 206     -48.118   3.569  86.468 
ATOM   4228  O5'  DT A 206     -46.979   1.324  86.472 
ATOM   4229  C5'  DT A 206     -45.814   0.617  86.007 
ATOM   4230  C4'  DT A 206     -44.847   0.401  87.155 
ATOM   4231  O4'  DT A 206     -43.923   1.514  87.320 
ATOM   4232  C3'  DT A 206     -45.480   0.240  88.537 
ATOM   4233  O3'  DT A 206     -44.734  -0.718  89.277 
ATOM   4234  C2'  DT A 206     -45.312   1.606  89.202 
ATOM   4235  C1'  DT A 206     -43.899   1.877  88.692 
ATOM   4236  N1   DT A 206     -43.492   3.307  88.785 
ATOM   4237  C2   DT A 206     -42.171   3.564  89.062 
ATOM   4238  O2   DT A 206     -41.345   2.684  89.229 
ATOM   4239  N3   DT A 206     -41.831   4.901  89.142 
ATOM   4240  C4   DT A 206     -42.682   5.974  88.971 
ATOM   4241  O4   DT A 206     -42.262   7.128  89.066 
ATOM   4242  C5   DT A 206     -44.048   5.602  88.684 
ATOM   4243  C7   DT A 206     -45.040   6.711  88.485 
ATOM   4244  C6   DT A 206     -44.406   4.311  88.602 
ATOM   4245  P    DC A 207     -45.515  -1.756  90.211 
ATOM   4246  OP1  DC A 207     -45.980  -2.903  89.398 
ATOM   4247  OP2  DC A 207     -46.557  -1.044  90.982 
ATOM   4248  O5'  DC A 207     -44.349  -2.234  91.198 
ATOM   4249  C5'  DC A 207     -42.992  -2.249  90.717 
ATOM   4250  C4'  DC A 207     -42.064  -1.673  91.769 
ATOM   4251  O4'  DC A 207     -41.929  -0.227  91.658 
ATOM   4252  C3'  DC A 207     -42.486  -1.894  93.221 
ATOM   4253  O3'  DC A 207     -41.323  -2.117  94.009 
ATOM   4254  C2'  DC A 207     -43.113  -0.566  93.648 
ATOM   4255  C1'  DC A 207     -42.104   0.339  92.948 
ATOM   4256  N1   DC A 207     -42.575   1.742  92.777 
ATOM   4257  C2   DC A 207     -41.629   2.760  92.860 
ATOM   4258  O2   DC A 207     -40.448   2.460  93.069 
ATOM   4259  N3   DC A 207     -42.039   4.045  92.708 
ATOM   4260  C4   DC A 207     -43.328   4.328  92.482 
ATOM   4261  N4   DC A 207     -43.678   5.597  92.341 
ATOM   4262  C5   DC A 207     -44.318   3.296  92.394 
ATOM   4263  C6   DC A 207     -43.888   2.018  92.549 
ATOM   4264  P    DA A 208     -41.374  -3.217  95.172 
ATOM   4265  OP1  DA A 208     -41.114  -4.557  94.599 
ATOM   4266  OP2  DA A 208     -42.630  -3.071  95.938 
ATOM   4267  O5'  DA A 208     -40.134  -2.772  96.081 
ATOM   4268  C5'  DA A 208     -39.009  -2.123  95.460 
ATOM   4269  C4'  DA A 208     -38.561  -0.943  96.300 
ATOM   4270  O4'  DA A 208     -39.268   0.283  95.957 
ATOM   4271  C3'  DA A 208     -38.774  -1.082  97.807 
ATOM   4272  O3'  DA A 208     -37.682  -0.471  98.484 
ATOM   4273  C2'  DA A 208     -40.039  -0.273  98.096 
ATOM   4274  C1'  DA A 208     -39.723   0.888  97.158 
ATOM   4275  N9   DA A 208     -40.906   1.732  96.831 
ATOM   4276  C8   DA A 208     -42.207   1.347  96.678 
ATOM   4277  N7   DA A 208     -43.014   2.322  96.393 
ATOM   4278  C5   DA A 208     -42.188   3.437  96.354 
ATOM   4279  C6   DA A 208     -42.442   4.795  96.100 
ATOM   4280  N6   DA A 208     -43.661   5.281  95.824 
ATOM   4281  N1   DA A 208     -41.394   5.639  96.141 
ATOM   4282  C2   DA A 208     -40.186   5.151  96.415 
ATOM   4283  N3   DA A 208     -39.829   3.911  96.668 
ATOM   4284  C4   DA A 208     -40.896   3.087  96.621 
ATOM   4285  P    DA A 209     -37.094  -1.172  99.798 
ATOM   4286  OP1  DA A 209     -36.127  -2.223  99.409 
ATOM   4287  OP2  DA A 209     -38.208  -1.604 100.670 
ATOM   4288  O5'  DA A 209     -36.317   0.047 100.484 
ATOM   4289  C5'  DA A 209     -35.760   1.079  99.649 
ATOM   4290  C4'  DA A 209     -36.051   2.442 100.245 
ATOM   4291  O4'  DA A 209     -37.329   2.980  99.803 
ATOM   4292  C3'  DA A 209     -36.137   2.495 101.771 
ATOM   4293  O3'  DA A 209     -35.576   3.723 102.220 
ATOM   4294  C2'  DA A 209     -37.635   2.506 102.074 
ATOM   4295  C1'  DA A 209     -38.038   3.445 100.941 
ATOM   4296  N9   DA A 209     -39.493   3.413 100.625 
ATOM   4297  C8   DA A 209     -40.350   2.352 100.680 
ATOM   4298  N7   DA A 209     -41.569   2.642 100.344 
ATOM   4299  C5   DA A 209     -41.518   3.996 100.044 
ATOM   4300  C6   DA A 209     -42.497   4.909  99.617 
ATOM   4301  N6   DA A 209     -43.779   4.576  99.409 
ATOM   4302  N1   DA A 209     -42.109   6.182  99.411 
ATOM   4303  C2   DA A 209     -40.834   6.507  99.619 
ATOM   4304  N3   DA A 209     -39.837   5.746 100.015 
ATOM   4305  C4   DA A 209     -40.251   4.478 100.214 
ATOM   4306  P    DG A 210     -34.685   3.729 103.550 
ATOM   4307  OP1  DG A 210     -33.297   3.338 103.218 
ATOM   4308  OP2  DG A 210     -35.353   2.925 104.597 
ATOM   4309  O5'  DG A 210     -34.728   5.277 103.952 
ATOM   4310  C5'  DG A 210     -34.858   6.265 102.913 
ATOM   4311  C4'  DG A 210     -35.863   7.322 103.325 
ATOM   4312  O4'  DG A 210     -37.226   6.967 102.952 
ATOM   4313  C3'  DG A 210     -35.953   7.606 104.824 
ATOM   4314  O3'  DG A 210     -36.181   8.996 105.017 
ATOM   4315  C2'  DG A 210     -37.193   6.841 105.289 
ATOM   4316  C1'  DG A 210     -38.065   7.166 104.080 
ATOM   4317  N9   DG A 210     -39.250   6.274 103.939 
ATOM   4318  C8   DG A 210     -39.376   4.937 104.246 
ATOM   4319  N7   DG A 210     -40.565   4.443 104.001 
ATOM   4320  C5   DG A 210     -41.277   5.529 103.496 
ATOM   4321  C6   DG A 210     -42.623   5.613 103.052 
ATOM   4322  O6   DG A 210     -43.476   4.730 103.013 
ATOM   4323  N1   DG A 210     -42.939   6.907 102.618 
ATOM   4324  C2   DG A 210     -42.069   7.980 102.613 
ATOM   4325  N2   DG A 210     -42.564   9.134 102.158 
ATOM   4326  N3   DG A 210     -40.807   7.901 103.029 
ATOM   4327  C4   DG A 210     -40.484   6.651 103.454 
ATOM   4328  P    DA A 211     -35.439   9.744 106.222 
ATOM   4329  OP1  DA A 211     -34.076  10.135 105.799 
ATOM   4330  OP2  DA A 211     -35.528   8.920 107.447 
ATOM   4331  O5'  DA A 211     -36.346  11.052 106.387 
ATOM   4332  C5'  DA A 211     -37.020  11.586 105.232 
ATOM   4333  C4'  DA A 211     -38.444  11.963 105.590 
ATOM   4334  O4'  DA A 211     -39.369  10.850 105.431 
ATOM   4335  C3'  DA A 211     -38.667  12.426 107.029 
ATOM   4336  O3'  DA A 211     -39.639  13.464 107.033 
ATOM   4337  C2'  DA A 211     -39.255  11.208 107.741 
ATOM   4338  C1'  DA A 211     -40.166  10.761 106.602 
ATOM   4339  N9   DA A 211     -40.641   9.355 106.731 
ATOM   4340  C8   DA A 211     -39.977   8.279 107.249 
ATOM   4341  N7   DA A 211     -40.662   7.178 107.224 
ATOM   4342  C5   DA A 211     -41.869   7.547 106.648 
ATOM   4343  C6   DA A 211     -43.033   6.824 106.340 
ATOM   4344  N6   DA A 211     -43.175   5.514 106.584 
ATOM   4345  N1   DA A 211     -44.049   7.499 105.772 
ATOM   4346  C2   DA A 211     -43.902   8.801 105.532 
ATOM   4347  N3   DA A 211     -42.869   9.578 105.775 
ATOM   4348  C4   DA A 211     -41.866   8.879 106.343 
ATOM   4349  P    DA A 212     -39.442  14.709 108.020 
ATOM   4350  OP1  DA A 212     -38.540  15.701 107.392 
ATOM   4351  OP2  DA A 212     -39.041  14.222 109.358 
ATOM   4352  O5'  DA A 212     -40.927  15.298 108.087 
ATOM   4353  C5'  DA A 212     -41.793  15.141 106.947 
ATOM   4354  C4'  DA A 212     -43.179  14.725 107.401 
ATOM   4355  O4'  DA A 212     -43.315  13.280 107.518 
ATOM   4356  C3'  DA A 212     -43.614  15.248 108.770 
ATOM   4357  O3'  DA A 212     -45.003  15.552 108.726 
ATOM   4358  C2'  DA A 212     -43.405  14.069 109.720 
ATOM   4359  C1'  DA A 212     -43.912  12.987 108.772 
ATOM   4360  N9   DA A 212     -43.508  11.608 109.165 
ATOM   4361  C8   DA A 212     -42.350  11.201 109.761 
ATOM   4362  N7   DA A 212     -42.292   9.924 109.981 
ATOM   4363  C5   DA A 212     -43.502   9.447 109.494 
ATOM   4364  C6   DA A 212     -44.056   8.157 109.433 
ATOM   4365  N6   DA A 212     -43.430   7.061 109.886 
ATOM   4366  N1   DA A 212     -45.280   8.034 108.887 
ATOM   4367  C2   DA A 212     -45.895   9.127 108.438 
ATOM   4368  N3   DA A 212     -45.480  10.375 108.442 
ATOM   4369  C4   DA A 212     -44.254  10.470 108.993 
ATOM   4370  P    DA A 213     -45.536  16.857 109.485 
ATOM   4371  OP1  DA A 213     -45.357  18.043 108.617 
ATOM   4372  OP2  DA A 213     -44.919  16.937 110.827 
ATOM   4373  O5'  DA A 213     -47.094  16.525 109.628 
ATOM   4374  C5'  DA A 213     -47.727  15.703 108.630 
ATOM   4375  C4'  DA A 213     -48.632  14.684 109.295 
ATOM   4376  O4'  DA A 213     -47.928  13.459 109.643 
ATOM   4377  C3'  DA A 213     -49.277  15.125 110.609 
ATOM   4378  O3'  DA A 213     -50.595  14.595 110.676 
ATOM   4379  C2'  DA A 213     -48.431  14.463 111.696 
ATOM   4380  C1'  DA A 213     -48.245  13.127 110.986 
ATOM   4381  N9   DA A 213     -47.129  12.306 111.536 
ATOM   4382  C8   DA A 213     -45.939  12.730 112.053 
ATOM   4383  N7   DA A 213     -45.169  11.768 112.455 
ATOM   4384  C5   DA A 213     -45.900  10.619 112.186 
ATOM   4385  C6   DA A 213     -45.629   9.255 112.383 
ATOM   4386  N6   DA A 213     -44.490   8.797 112.924 
ATOM   4387  N1   DA A 213     -46.574   8.375 112.003 
ATOM   4388  C2   DA A 213     -47.703   8.835 111.466 
ATOM   4389  N3   DA A 213     -48.065  10.078 111.234 
ATOM   4390  C4   DA A 213     -47.103  10.939 111.623 
ATOM   4391  P    DT A 214     -51.766  15.501 111.283 
ATOM   4392  OP1  DT A 214     -52.295  16.397 110.231 
ATOM   4393  OP2  DT A 214     -51.293  16.160 112.521 
ATOM   4394  O5'  DT A 214     -52.863  14.395 111.650 
ATOM   4395  C5'  DT A 214     -52.928  13.190 110.865 
ATOM   4396  C4'  DT A 214     -53.094  11.989 111.774 
ATOM   4397  O4'  DT A 214     -51.817  11.450 112.223 
ATOM   4398  C3'  DT A 214     -53.866  12.236 113.070 
ATOM   4399  O3'  DT A 214     -54.653  11.088 113.365 
ATOM   4400  C2'  DT A 214     -52.785  12.373 114.144 
ATOM   4401  C1'  DT A 214     -51.882  11.257 113.628 
ATOM   4402  N1   DT A 214     -50.494  11.313 114.166 
ATOM   4403  C2   DT A 214     -49.861  10.115 114.390 
ATOM   4404  O2   DT A 214     -50.385   9.037 114.168 
ATOM   4405  N3   DT A 214     -48.576  10.206 114.890 
ATOM   4406  C4   DT A 214     -47.890  11.369 115.177 
ATOM   4407  O4   DT A 214     -46.741  11.324 115.622 
ATOM   4408  C5   DT A 214     -48.637  12.575 114.909 
ATOM   4409  C7   DT A 214     -47.964  13.885 115.194 
ATOM   4410  C6   DT A 214     -49.888  12.515 114.423 
ATOM   4411  P    DA A 215     -56.126  11.289 113.956 
ATOM   4412  OP1  DA A 215     -57.078  11.525 112.847 
ATOM   4413  OP2  DA A 215     -56.099  12.318 115.018 
ATOM   4414  O5'  DA A 215     -56.404   9.854 114.607 
ATOM   4415  C5'  DA A 215     -55.781   8.692 114.026 
ATOM   4416  C4'  DA A 215     -55.233   7.797 115.120 
ATOM   4417  O4'  DA A 215     -53.872   8.153 115.498 
ATOM   4418  C3'  DA A 215     -56.000   7.816 116.442 
ATOM   4419  O3'  DA A 215     -55.998   6.504 116.994 
ATOM   4420  C2'  DA A 215     -55.179   8.727 117.353 
ATOM   4421  C1'  DA A 215     -53.806   8.225 116.914 
ATOM   4422  N9   DA A 215     -52.689   9.141 117.278 
ATOM   4423  C8   DA A 215     -52.693  10.506 117.331 
ATOM   4424  N7   DA A 215     -51.557  11.020 117.686 
ATOM   4425  C5   DA A 215     -50.738   9.917 117.883 
ATOM   4426  C6   DA A 215     -49.393   9.794 118.273 
ATOM   4427  N6   DA A 215     -48.603  10.841 118.547 
ATOM   4428  N1   DA A 215     -48.890   8.550 118.372 
ATOM   4429  C2   DA A 215     -49.680   7.513 118.099 
ATOM   4430  N3   DA A 215     -50.942   7.505 117.728 
ATOM   4431  C4   DA A 215     -51.421   8.762 117.636 
ATOM   4432  P    DT A 216     -57.324   5.962 117.709 
ATOM   4433  OP1  DT A 216     -58.250   5.418 116.691 
ATOM   4434  OP2  DT A 216     -57.875   7.012 118.593 
ATOM   4435  O5'  DT A 216     -56.736   4.766 118.597 
ATOM   4436  C5'  DT A 216     -55.571   4.060 118.132 
ATOM   4437  C4'  DT A 216     -54.604   3.844 119.280 
ATOM   4438  O4'  DT A 216     -53.680   4.957 119.445 
ATOM   4439  C3'  DT A 216     -55.238   3.683 120.662 
ATOM   4440  O3'  DT A 216     -54.492   2.724 121.402 
ATOM   4441  C2'  DT A 216     -55.069   5.049 121.326 
ATOM   4442  C1'  DT A 216     -53.656   5.320 120.817 
ATOM   4443  N1   DT A 216     -53.249   6.750 120.910 
ATOM   4444  C2   DT A 216     -51.928   7.007 121.187 
ATOM   4445  O2   DT A 216     -51.102   6.127 121.354 
ATOM   4446  N3   DT A 216     -51.588   8.344 121.267 
ATOM   4447  C4   DT A 216     -52.439   9.417 121.096 
ATOM   4448  O4   DT A 216     -52.019  10.571 121.191 
ATOM   4449  C5   DT A 216     -53.805   9.045 120.809 
ATOM   4450  C7   DT A 216     -54.797  10.154 120.610 
ATOM   4451  C6   DT A 216     -54.163   7.754 120.726 
ATOM   4452  P    DC A 217     -55.273   1.686 122.336 
ATOM   4453  OP1  DC A 217     -55.737   0.540 121.523 
ATOM   4454  OP2  DC A 217     -56.315   2.399 123.107 
ATOM   4455  O5'  DC A 217     -54.107   1.209 123.322 
ATOM   4456  C5'  DC A 217     -52.749   1.194 122.842 
ATOM   4457  C4'  DC A 217     -51.821   1.770 123.893 
ATOM   4458  O4'  DC A 217     -51.687   3.216 123.782 
ATOM   4459  C3'  DC A 217     -52.243   1.549 125.346 
ATOM   4460  O3'  DC A 217     -51.080   1.326 126.134 
ATOM   4461  C2'  DC A 217     -52.870   2.877 125.773 
ATOM   4462  C1'  DC A 217     -51.861   3.782 125.072 
ATOM   4463  N1   DC A 217     -52.333   5.185 124.902 
ATOM   4464  C2   DC A 217     -51.386   6.203 124.984 
ATOM   4465  O2   DC A 217     -50.205   5.903 125.194 
ATOM   4466  N3   DC A 217     -51.796   7.488 124.833 
ATOM   4467  C4   DC A 217     -53.085   7.771 124.607 
ATOM   4468  N4   DC A 217     -53.435   9.040 124.466 
ATOM   4469  C5   DC A 217     -54.075   6.739 124.519 
ATOM   4470  C6   DC A 217     -53.645   5.461 124.674 
ATOM   4471  P    DT A 218     -51.131   0.226 127.296 
ATOM   4472  OP1  DT A 218     -50.871  -1.114 126.724 
ATOM   4473  OP2  DT A 218     -52.387   0.372 128.063 
ATOM   4474  O5'  DT A 218     -49.892   0.671 128.206 
ATOM   4475  C5'  DT A 218     -48.766   1.320 127.584 
ATOM   4476  C4'  DT A 218     -48.318   2.499 128.425 
ATOM   4477  O4'  DT A 218     -49.025   3.726 128.082 
ATOM   4478  C3'  DT A 218     -48.531   2.361 129.932 
ATOM   4479  O3'  DT A 218     -47.439   2.972 130.609 
ATOM   4480  C2'  DT A 218     -49.796   3.170 130.221 
ATOM   4481  C1'  DT A 218     -49.480   4.331 129.282 
ATOM   4482  N1   DT A 218     -50.663   5.175 128.956 
ATOM   4483  C2   DT A 218     -50.443   6.521 128.782 
ATOM   4484  O2   DT A 218     -49.340   7.030 128.883 
ATOM   4485  N3   DT A 218     -51.563   7.271 128.481 
ATOM   4486  C4   DT A 218     -52.852   6.799 128.343 
ATOM   4487  O4   DT A 218     -53.776   7.569 128.071 
ATOM   4488  C5   DT A 218     -52.983   5.375 128.544 
ATOM   4489  C7   DT A 218     -54.354   4.778 128.412 
ATOM   4490  C6   DT A 218     -51.912   4.621 128.837 
ATOM   4491  P    DC A 219     -46.851   2.271 131.923 
ATOM   4492  OP1  DC A 219     -45.884   1.220 131.534 
ATOM   4493  OP2  DC A 219     -47.965   1.838 132.795 
ATOM   4494  O5'  DC A 219     -46.074   3.490 132.609 
ATOM   4495  C5'  DC A 219     -45.518   4.522 131.774 
ATOM   4496  C4'  DC A 219     -45.808   5.885 132.370 
ATOM   4497  O4'  DC A 219     -47.087   6.423 131.927 
ATOM   4498  C3'  DC A 219     -45.894   5.938 133.895 
ATOM   4499  O3'  DC A 219     -45.333   7.166 134.345 
ATOM   4500  C2'  DC A 219     -47.392   5.949 134.199 
ATOM   4501  C1'  DC A 219     -47.795   6.888 133.066 
ATOM   4502  N1   DC A 219     -49.250   6.856 132.750 
ATOM   4503  C2   DC A 219     -49.853   8.044 132.344 
ATOM   4504  O2   DC A 219     -49.162   9.067 132.263 
ATOM   4505  N3   DC A 219     -51.180   8.036 132.053 
ATOM   4506  C4   DC A 219     -51.893   6.908 132.153 
ATOM   4507  N4   DC A 219     -53.183   6.952 131.858 
ATOM   4508  C5   DC A 219     -51.292   5.676 132.570 
ATOM   4509  C6   DC A 219     -49.966   5.704 132.857 
ATOM   4510  P    DA A 220     -44.442   7.172 135.675 
ATOM   4511  OP1  DA A 220     -43.054   6.781 135.343 
ATOM   4512  OP2  DA A 220     -45.110   6.368 136.722 
ATOM   4513  O5'  DA A 220     -44.485   8.720 136.077 
ATOM   4514  C5'  DA A 220     -44.615   9.708 135.038 
ATOM   4515  C4'  DA A 220     -45.621  10.765 135.450 
ATOM   4516  O4'  DA A 220     -46.983  10.410 135.077 
ATOM   4517  C3'  DA A 220     -45.711  11.049 136.949 
ATOM   4518  O3'  DA A 220     -45.939  12.439 137.142 
ATOM   4519  C2'  DA A 220     -46.950  10.284 137.414 
ATOM   4520  C1'  DA A 220     -47.822  10.609 136.205 
ATOM   4521  N9   DA A 220     -49.007   9.717 136.063 
ATOM   4522  C8   DA A 220     -49.113   8.392 136.374 
ATOM   4523  N7   DA A 220     -50.285   7.890 136.137 
ATOM   4524  C5   DA A 220     -51.012   8.959 135.631 
ATOM   4525  C6   DA A 220     -52.337   9.077 135.185 
ATOM   4526  N6   DA A 220     -53.209   8.058 135.175 
ATOM   4527  N1   DA A 220     -52.739  10.285 134.746 
ATOM   4528  C2   DA A 220     -51.869  11.294 134.757 
ATOM   4529  N3   DA A 220     -50.614  11.304 135.149 
ATOM   4530  C4   DA A 220     -50.237  10.083 135.583 
ATOM   4531  P    DG A 221     -45.196  13.187 138.347 
ATOM   4532  OP1  DG A 221     -43.833  13.577 137.924 
ATOM   4533  OP2  DG A 221     -45.286  12.363 139.572 
ATOM   4534  O5'  DG A 221     -46.104  14.495 138.512 
ATOM   4535  C5'  DG A 221     -46.777  15.029 137.356 
ATOM   4536  C4'  DG A 221     -48.201  15.406 137.715 
ATOM   4537  O4'  DG A 221     -49.127  14.293 137.556 
ATOM   4538  C3'  DG A 221     -48.424  15.869 139.154 
ATOM   4539  O3'  DG A 221     -49.397  16.907 139.158 
ATOM   4540  C2'  DG A 221     -49.012  14.651 139.866 
ATOM   4541  C1'  DG A 221     -49.924  14.204 138.727 
ATOM   4542  N9   DG A 221     -50.398  12.798 138.856 
ATOM   4543  C8   DG A 221     -49.744  11.701 139.375 
ATOM   4544  N7   DG A 221     -50.447  10.596 139.343 
ATOM   4545  C5   DG A 221     -51.653  10.987 138.763 
ATOM   4546  C6   DG A 221     -52.813  10.225 138.466 
ATOM   4547  O6   DG A 221     -53.019   9.029 138.656 
ATOM   4548  N1   DG A 221     -53.809  11.018 137.879 
ATOM   4549  C2   DG A 221     -53.698  12.369 137.613 
ATOM   4550  N2   DG A 221     -54.761  12.945 137.048 
ATOM   4551  N3   DG A 221     -52.608  13.082 137.892 
ATOM   4552  C4   DG A 221     -51.633  12.328 138.462 
ATOM   4553  P    DG A 222     -49.199  18.152 140.145 
ATOM   4554  OP1  DG A 222     -48.298  19.144 139.517 
ATOM   4555  OP2  DG A 222     -48.798  17.665 141.483 
ATOM   4556  O5'  DG A 222     -50.685  18.741 140.212 
ATOM   4557  C5'  DG A 222     -51.550  18.584 139.071 
ATOM   4558  C4'  DG A 222     -52.936  18.168 139.526 
ATOM   4559  O4'  DG A 222     -53.072  16.723 139.643 
ATOM   4560  C3'  DG A 222     -53.371  18.691 140.895 
ATOM   4561  O3'  DG A 222     -54.760  18.995 140.851 
ATOM   4562  C2'  DG A 222     -53.162  17.512 141.844 
ATOM   4563  C1'  DG A 222     -53.669  16.429 140.896 
ATOM   4564  N9   DG A 222     -53.266  15.051 141.290 
ATOM   4565  C8   DG A 222     -52.103  14.622 141.892 
ATOM   4566  N7   DG A 222     -52.058  13.330 142.107 
ATOM   4567  C5   DG A 222     -53.278  12.870 141.613 
ATOM   4568  C6   DG A 222     -53.807  11.554 141.567 
ATOM   4569  O6   DG A 222     -53.300  10.506 141.959 
ATOM   4570  N1   DG A 222     -55.081  11.534 140.983 
ATOM   4571  C2   DG A 222     -55.755  12.642 140.505 
ATOM   4572  N2   DG A 222     -56.962  12.413 139.982 
ATOM   4573  N3   DG A 222     -55.257  13.876 140.548 
ATOM   4574  C4   DG A 222     -54.022  13.912 141.113 
ATOM   4575  P    DC A 223     -55.293  20.300 141.609 
ATOM   4576  OP1  DC A 223     -55.114  21.486 140.741 
ATOM   4577  OP2  DC A 223     -54.676  20.380 142.952 
ATOM   4578  O5'  DC A 223     -56.851  19.968 141.753 
ATOM   4579  C5'  DC A 223     -57.485  19.146 140.754 
ATOM   4580  C4'  DC A 223     -58.390  18.127 141.420 
ATOM   4581  O4'  DC A 223     -57.685  16.902 141.768 
ATOM   4582  C3'  DC A 223     -59.034  18.568 142.734 
ATOM   4583  O3'  DC A 223     -60.352  18.038 142.801 
ATOM   4584  C2'  DC A 223     -58.188  17.906 143.821 
ATOM   4585  C1'  DC A 223     -58.002  16.570 143.111 
ATOM   4586  N1   DC A 223     -56.887  15.749 143.661 
ATOM   4587  C2   DC A 223     -57.041  14.365 143.667 
ATOM   4588  O2   DC A 223     -58.086  13.879 143.219 
ATOM   4589  N3   DC A 223     -56.036  13.599 144.164 
ATOM   4590  C4   DC A 223     -54.919  14.164 144.640 
ATOM   4591  N4   DC A 223     -53.967  13.375 145.114 
ATOM   4592  C5   DC A 223     -54.741  15.586 144.643 
ATOM   4593  C6   DC A 223     -55.757  16.333 144.142 
ATOM   4594  P    DT A 224     -61.524  18.944 143.408 
ATOM   4595  OP1  DT A 224     -62.052  19.840 142.356 
ATOM   4596  OP2  DT A 224     -61.050  19.603 144.645 
ATOM   4597  O5'  DT A 224     -62.620  17.838 143.775 
ATOM   4598  C5'  DT A 224     -62.686  16.633 142.990 
ATOM   4599  C4'  DT A 224     -62.851  15.431 143.899 
ATOM   4600  O4'  DT A 224     -61.575  14.893 144.348 
ATOM   4601  C3'  DT A 224     -63.623  15.679 145.195 
ATOM   4602  O3'  DT A 224     -64.410  14.531 145.490 
ATOM   4603  C2'  DT A 224     -62.542  15.816 146.268 
ATOM   4604  C1'  DT A 224     -61.639  14.700 145.753 
ATOM   4605  N1   DT A 224     -60.251  14.756 146.291 
ATOM   4606  C2   DT A 224     -59.619  13.558 146.515 
ATOM   4607  O2   DT A 224     -60.142  12.480 146.293 
ATOM   4608  N3   DT A 224     -58.333  13.649 147.015 
ATOM   4609  C4   DT A 224     -57.648  14.812 147.302 
ATOM   4610  O4   DT A 224     -56.499  14.767 147.747 
ATOM   4611  C5   DT A 224     -58.394  16.018 147.034 
ATOM   4612  C7   DT A 224     -57.721  17.328 147.319 
ATOM   4613  C6   DT A 224     -59.645  15.958 146.548 
ATOM   4614  P    DA A 225     -65.884  14.732 146.081 
ATOM   4615  OP1  DA A 225     -66.835  14.968 144.971 
ATOM   4616  OP2  DA A 225     -65.856  15.761 147.143 
ATOM   4617  O5'  DA A 225     -66.162  13.297 146.731 
ATOM   4618  C5'  DA A 225     -65.539  12.135 146.151 
ATOM   4619  C4'  DA A 225     -64.991  11.240 147.244 
ATOM   4620  O4'  DA A 225     -63.630  11.596 147.623 
ATOM   4621  C3'  DA A 225     -65.757  11.259 148.567 
ATOM   4622  O3'  DA A 225     -65.755   9.947 149.119 
ATOM   4623  C2'  DA A 225     -64.936  12.170 149.478 
ATOM   4624  C1'  DA A 225     -63.563  11.668 149.039 
ATOM   4625  N9   DA A 225     -62.447  12.583 149.403 
ATOM   4626  C8   DA A 225     -62.451  13.949 149.456 
ATOM   4627  N7   DA A 225     -61.314  14.463 149.811 
ATOM   4628  C5   DA A 225     -60.495  13.360 150.008 
ATOM   4629  C6   DA A 225     -59.151  13.237 150.398 
ATOM   4630  N6   DA A 225     -58.360  14.284 150.672 
ATOM   4631  N1   DA A 225     -58.648  11.993 150.497 
ATOM   4632  C2   DA A 225     -59.437  10.956 150.223 
ATOM   4633  N3   DA A 225     -60.699  10.948 149.852 
ATOM   4634  C4   DA A 225     -61.179  12.205 149.761 
ATOM   4635  P    DA A 226     -67.081   9.405 149.834 
ATOM   4636  OP1  DA A 226     -68.007   8.861 148.816 
ATOM   4637  OP2  DA A 226     -67.632  10.455 150.718 
ATOM   4638  O5'  DA A 226     -66.493   8.209 150.722 
ATOM   4639  C5'  DA A 226     -65.328   7.503 150.257 
ATOM   4640  C4'  DA A 226     -64.361   7.286 151.405 
ATOM   4641  O4'  DA A 226     -63.437   8.400 151.569 
ATOM   4642  C3'  DA A 226     -64.995   7.126 152.787 
ATOM   4643  O3'  DA A 226     -64.249   6.167 153.527 
ATOM   4644  C2'  DA A 226     -64.826   8.492 153.451 
ATOM   4645  C1'  DA A 226     -63.413   8.763 152.941 
ATOM   4646  N9   DA A 226     -63.006  10.193 153.035 
ATOM   4647  C8   DA A 226     -63.781  11.306 152.881 
ATOM   4648  N7   DA A 226     -63.132  12.420 153.024 
ATOM   4649  C5   DA A 226     -61.831  12.017 153.292 
ATOM   4650  C6   DA A 226     -60.649  12.735 153.542 
ATOM   4651  N6   DA A 226     -60.587  14.074 153.564 
ATOM   4652  N1   DA A 226     -59.530  12.023 153.772 
ATOM   4653  C2   DA A 226     -59.598  10.693 153.748 
ATOM   4654  N3   DA A 226     -60.637   9.918 153.527 
ATOM   4655  C4   DA A 226     -61.745  10.654 153.301 
ATOM   4656  P    DT A 227     -65.030   5.129 154.461 
ATOM   4657  OP1  DT A 227     -65.495   3.983 153.647 
ATOM   4658  OP2  DT A 227     -66.072   5.842 155.232 
ATOM   4659  O5'  DT A 227     -63.864   4.652 155.447 
ATOM   4660  C5'  DT A 227     -62.507   4.637 154.967 
ATOM   4661  C4'  DT A 227     -61.579   5.213 156.018 
ATOM   4662  O4'  DT A 227     -61.444   6.659 155.907 
ATOM   4663  C3'  DT A 227     -62.000   4.992 157.471 
ATOM   4664  O3'  DT A 227     -60.838   4.768 158.259 
ATOM   4665  C2'  DT A 227     -62.627   6.320 157.898 
ATOM   4666  C1'  DT A 227     -61.619   7.225 157.197 
ATOM   4667  N1   DT A 227     -62.090   8.627 157.027 
ATOM   4668  C2   DT A 227     -61.144   9.620 157.111 
ATOM   4669  O2   DT A 227     -59.963   9.396 157.315 
ATOM   4670  N3   DT A 227     -61.618  10.907 156.949 
ATOM   4671  C4   DT A 227     -62.928  11.274 156.714 
ATOM   4672  O4   DT A 227     -63.233  12.461 156.586 
ATOM   4673  C5   DT A 227     -63.847  10.163 156.643 
ATOM   4674  C7   DT A 227     -65.294  10.474 156.390 
ATOM   4675  C6   DT A 227     -63.413   8.901 156.797 
ATOM   4676  P    DG A 228     -60.888   3.669 159.421 
ATOM   4677  OP1  DG A 228     -60.629   2.329 158.848 
ATOM   4678  OP2  DG A 228     -62.145   3.815 160.188 
ATOM   4679  O5'  DG A 228     -59.649   4.114 160.331 
ATOM   4680  C5'  DG A 228     -58.523   4.763 159.709 
ATOM   4681  C4'  DG A 228     -58.076   5.942 160.550 
ATOM   4682  O4'  DG A 228     -58.783   7.169 160.207 
ATOM   4683  C3'  DG A 228     -58.288   5.804 162.057 
ATOM   4684  O3'  DG A 228     -57.197   6.415 162.734 
ATOM   4685  C2'  DG A 228     -59.553   6.613 162.346 
ATOM   4686  C1'  DG A 228     -59.238   7.774 161.407 
ATOM   4687  N9   DG A 228     -60.421   8.618 161.080 
ATOM   4688  C8   DG A 228     -61.739   8.248 160.922 
ATOM   4689  N7   DG A 228     -62.542   9.243 160.635 
ATOM   4690  C5   DG A 228     -61.697  10.351 160.601 
ATOM   4691  C6   DG A 228     -61.989  11.715 160.339 
ATOM   4692  O6   DG A 228     -63.071  12.234 160.080 
ATOM   4693  N1   DG A 228     -60.835  12.508 160.405 
ATOM   4694  C2   DG A 228     -59.565  12.043 160.686 
ATOM   4695  N2   DG A 228     -58.594  12.960 160.702 
ATOM   4696  N3   DG A 228     -59.292  10.763 160.931 
ATOM   4697  C4   DG A 228     -60.401   9.981 160.871 
ATOM   4698  P    DT A 229     -56.608   5.714 164.048 
ATOM   4699  OP1  DT A 229     -55.642   4.663 163.659 
ATOM   4700  OP2  DT A 229     -57.723   5.281 164.920 
ATOM   4701  O5'  DT A 229     -55.831   6.933 164.734 
ATOM   4702  C5'  DT A 229     -55.275   7.965 163.898 
ATOM   4703  C4'  DT A 229     -55.566   9.328 164.495 
ATOM   4704  O4'  DT A 229     -56.844   9.866 164.052 
ATOM   4705  C3'  DT A 229     -55.651   9.381 166.020 
ATOM   4706  O3'  DT A 229     -55.091  10.609 166.470 
ATOM   4707  C2'  DT A 229     -57.149   9.392 166.324 
ATOM   4708  C1'  DT A 229     -57.553  10.331 165.191 
ATOM   4709  N1   DT A 229     -59.008  10.299 164.875 
ATOM   4710  C2   DT A 229     -59.587  11.480 164.476 
ATOM   4711  O2   DT A 229     -58.965  12.522 164.374 
ATOM   4712  N3   DT A 229     -60.938  11.411 164.193 
ATOM   4713  C4   DT A 229     -61.736  10.288 164.274 
ATOM   4714  O4   DT A 229     -62.935  10.350 163.994 
ATOM   4715  C5   DT A 229     -61.037   9.099 164.701 
ATOM   4716  C7   DT A 229     -61.833   7.831 164.816 
ATOM   4717  C6   DT A 229     -59.725   9.136 164.983 
ATOM   4718  P    DC A 230     -54.200  10.615 167.800 
ATOM   4719  OP1  DC A 230     -52.812  10.224 167.468 
ATOM   4720  OP2  DC A 230     -54.867   9.811 168.847 
ATOM   4721  O5'  DC A 230     -54.243  12.163 168.202 
ATOM   4722  C5'  DC A 230     -54.373  13.151 167.162 
ATOM   4723  C4'  DC A 230     -55.378  14.208 167.575 
ATOM   4724  O4'  DC A 230     -56.741  13.853 167.202 
ATOM   4725  C3'  DC A 230     -55.468  14.491 169.074 
ATOM   4726  O3'  DC A 230     -55.696  15.882 169.266 
ATOM   4727  C2'  DC A 230     -56.707  13.727 169.539 
ATOM   4728  C1'  DC A 230     -57.579  14.052 168.330 
ATOM   4729  N1   DC A 230     -58.764  13.160 168.188 
ATOM   4730  C2   DC A 230     -59.936  13.714 167.677 
ATOM   4731  O2   DC A 230     -59.944  14.910 167.365 
ATOM   4732  N3   DC A 230     -61.028  12.918 167.541 
ATOM   4733  C4   DC A 230     -60.978  11.626 167.891 
ATOM   4734  N4   DC A 230     -62.069  10.891 167.740 
ATOM   4735  C5   DC A 230     -59.783  11.037 168.419 
ATOM   4736  C6   DC A 230     -58.703  11.850 168.548 
ATOM   4737  P    DG A 231     -54.954  16.630 170.472 
ATOM   4738  OP1  DG A 231     -53.590  17.020 170.049 
ATOM   4739  OP2  DG A 231     -55.043  15.806 171.697 
ATOM   4740  O5'  DG A 231     -55.861  17.938 170.637 
ATOM   4741  C5'  DG A 231     -56.534  18.472 169.481 
ATOM   4742  C4'  DG A 231     -57.958  18.849 169.839 
ATOM   4743  O4'  DG A 231     -58.884  17.736 169.681 
ATOM   4744  C3'  DG A 231     -58.182  19.311 171.279 
ATOM   4745  O3'  DG A 231     -59.154  20.350 171.283 
ATOM   4746  C2'  DG A 231     -58.770  18.094 171.990 
ATOM   4747  C1'  DG A 231     -59.681  17.646 170.852 
ATOM   4748  N9   DG A 231     -60.156  16.240 170.981 
ATOM   4749  C8   DG A 231     -59.502  15.144 171.500 
ATOM   4750  N7   DG A 231     -60.204  14.038 171.468 
ATOM   4751  C5   DG A 231     -61.410  14.430 170.888 
ATOM   4752  C6   DG A 231     -62.571  13.668 170.591 
ATOM   4753  O6   DG A 231     -62.776  12.472 170.781 
ATOM   4754  N1   DG A 231     -63.566  14.461 170.004 
ATOM   4755  C2   DG A 231     -63.455  15.811 169.738 
ATOM   4756  N2   DG A 231     -64.519  16.388 169.173 
ATOM   4757  N3   DG A 231     -62.365  16.525 170.017 
ATOM   4758  C4   DG A 231     -61.391  15.771 170.587 
ATOM   4759  P    DT A 232     -58.957  21.595 172.270 
ATOM   4760  OP1  DT A 232     -58.055  22.587 171.642 
ATOM   4761  OP2  DT A 232     -58.555  21.108 173.608 
ATOM   4762  O5'  DT A 232     -60.442  22.184 172.336 
ATOM   4763  C5'  DT A 232     -61.308  22.026 171.196 
ATOM   4764  C4'  DT A 232     -62.693  21.611 171.651 
ATOM   4765  O4'  DT A 232     -62.830  20.166 171.768 
ATOM   4766  C3'  DT A 232     -63.129  22.134 173.020 
ATOM   4767  O3'  DT A 232     -64.518  22.438 172.976 
ATOM   4768  C2'  DT A 232     -62.919  20.955 173.969 
ATOM   4769  C1'  DT A 232     -63.427  19.872 173.021 
ATOM   4770  N1   DT A 232     -63.023  18.494 173.415 
ATOM   4771  C2   DT A 232     -63.917  17.483 173.155 
ATOM   4772  O2   DT A 232     -64.998  17.673 172.627 
ATOM   4773  N3   DT A 232     -63.507  16.218 173.534 
ATOM   4774  C4   DT A 232     -62.309  15.892 174.136 
ATOM   4775  O4   DT A 232     -62.055  14.721 174.430 
ATOM   4776  C5   DT A 232     -61.439  17.020 174.368 
ATOM   4777  C7   DT A 232     -60.115  16.751 175.019 
ATOM   4778  C6   DT A 232     -61.811  18.259 174.010 
ATOM   4779  P    DC A 233     -65.050  23.743 173.734 
ATOM   4780  OP1  DC A 233     -64.871  24.929 172.866 
ATOM   4781  OP2  DC A 233     -64.434  23.823 175.077 
ATOM   4782  O5'  DC A 233     -66.608  23.411 173.878 
ATOM   4783  C5'  DC A 233     -67.242  22.588 172.879 
ATOM   4784  C4'  DC A 233     -68.147  21.570 173.545 
ATOM   4785  O4'  DC A 233     -67.442  20.345 173.893 
ATOM   4786  C3'  DC A 233     -68.791  22.011 174.859 
ATOM   4787  O3'  DC A 233     -70.109  21.481 174.926 
ATOM   4788  C2'  DC A 233     -67.945  21.349 175.946 
ATOM   4789  C1'  DC A 233     -67.759  20.013 175.236 
ATOM   4790  N1   DC A 233     -66.644  19.192 175.786 
ATOM   4791  C2   DC A 233     -66.798  17.808 175.792 
ATOM   4792  O2   DC A 233     -67.844  17.322 175.344 
ATOM   4793  N3   DC A 233     -65.793  17.042 176.289 
ATOM   4794  C4   DC A 233     -64.676  17.607 176.764 
ATOM   4795  N4   DC A 233     -63.725  16.818 177.239 
ATOM   4796  C5   DC A 233     -64.498  19.029 176.768 
ATOM   4797  C6   DC A 233     -65.514  19.776 176.267 
ATOM   4798  P    DT A 234     -71.281  22.387 175.533 
ATOM   4799  OP1  DT A 234     -71.810  23.283 174.481 
ATOM   4800  OP2  DT A 234     -70.808  23.046 176.770 
ATOM   4801  O5'  DT A 234     -72.378  21.281 175.899 
ATOM   4802  C5'  DT A 234     -72.443  20.075 175.115 
ATOM   4803  C4'  DT A 234     -72.609  18.874 176.024 
ATOM   4804  O4'  DT A 234     -71.332  18.336 176.473 
ATOM   4805  C3'  DT A 234     -73.380  19.122 177.320 
ATOM   4806  O3'  DT A 234     -74.167  17.974 177.615 
ATOM   4807  C2'  DT A 234     -72.300  19.259 178.393 
ATOM   4808  C1'  DT A 234     -71.397  18.143 177.877 
ATOM   4809  N1   DT A 234     -70.008  18.199 178.416 
ATOM   4810  C2   DT A 234     -69.376  17.001 178.640 
ATOM   4811  O2   DT A 234     -69.899  15.922 178.418 
ATOM   4812  N3   DT A 234     -68.091  17.092 179.140 
ATOM   4813  C4   DT A 234     -67.405  18.255 179.427 
ATOM   4814  O4   DT A 234     -66.256  18.210 179.872 
ATOM   4815  C5   DT A 234     -68.151  19.461 179.159 
ATOM   4816  C7   DT A 234     -67.479  20.771 179.443 
ATOM   4817  C6   DT A 234     -69.403  19.401 178.673 
ATOM   4818  P    DG A 235     -75.641  18.175 178.206 
ATOM   4819  OP1  DG A 235     -76.592  18.411 177.096 
ATOM   4820  OP2  DG A 235     -75.614  19.204 179.268 
ATOM   4821  O5'  DG A 235     -75.919  16.739 178.856 
ATOM   4822  C5'  DG A 235     -75.296  15.578 178.276 
ATOM   4823  C4'  DG A 235     -74.748  14.683 179.369 
ATOM   4824  O4'  DG A 235     -73.387  15.038 179.748 
ATOM   4825  C3'  DG A 235     -75.515  14.702 180.691 
ATOM   4826  O3'  DG A 235     -75.513  13.390 181.243 
ATOM   4827  C2'  DG A 235     -74.693  15.613 181.603 
ATOM   4828  C1'  DG A 235     -73.320  15.111 181.164 
ATOM   4829  N9   DG A 235     -72.204  16.026 181.528 
ATOM   4830  C8   DG A 235     -72.190  17.403 181.587 
ATOM   4831  N7   DG A 235     -71.036  17.910 181.946 
ATOM   4832  C5   DG A 235     -70.227  16.791 182.140 
ATOM   4833  C6   DG A 235     -68.868  16.702 182.536 
ATOM   4834  O6   DG A 235     -68.083  17.609 182.802 
ATOM   4835  N1   DG A 235     -68.441  15.368 182.609 
ATOM   4836  C2   DG A 235     -69.226  14.266 182.334 
ATOM   4837  N2   DG A 235     -68.632  13.077 182.461 
ATOM   4838  N3   DG A 235     -70.502  14.350 181.962 
ATOM   4839  C4   DG A 235     -70.931  15.636 181.887 
ATOM   4840  P    DT A 236     -76.838  12.848 181.959 
ATOM   4841  OP1  DT A 236     -77.764  12.304 180.941 
ATOM   4842  OP2  DT A 236     -77.390  13.898 182.843 
ATOM   4843  O5'  DT A 236     -76.251  11.652 182.846 
ATOM   4844  C5'  DT A 236     -75.086  10.946 182.382 
ATOM   4845  C4'  DT A 236     -74.119  10.729 183.530 
ATOM   4846  O4'  DT A 236     -73.195  11.843 183.694 
ATOM   4847  C3'  DT A 236     -74.752  10.569 184.912 
ATOM   4848  O3'  DT A 236     -74.006   9.610 185.652 
ATOM   4849  C2'  DT A 236     -74.583  11.935 185.576 
ATOM   4850  C1'  DT A 236     -73.171  12.206 185.066 
ATOM   4851  N1   DT A 236     -72.763  13.636 185.160 
ATOM   4852  C2   DT A 236     -71.443  13.893 185.437 
ATOM   4853  O2   DT A 236     -70.617  13.013 185.603 
ATOM   4854  N3   DT A 236     -71.103  15.229 185.516 
ATOM   4855  C4   DT A 236     -71.954  16.303 185.346 
ATOM   4856  O4   DT A 236     -71.534  17.457 185.441 
ATOM   4857  C5   DT A 236     -73.320  15.931 185.059 
ATOM   4858  C7   DT A 236     -74.312  17.040 184.859 
ATOM   4859  C6   DT A 236     -73.678  14.640 184.976 
ATOM   4860  P    DA A 237     -74.787   8.572 186.586 
ATOM   4861  OP1  DA A 237     -75.252   7.426 185.772 
ATOM   4862  OP2  DA A 237     -75.829   9.285 187.357 
ATOM   4863  O5'  DA A 237     -73.621   8.095 187.572 
ATOM   4864  C5'  DA A 237     -72.264   8.080 187.092 
ATOM   4865  C4'  DA A 237     -71.336   8.655 188.143 
ATOM   4866  O4'  DA A 237     -71.201  10.101 188.032 
ATOM   4867  C3'  DA A 237     -71.758   8.435 189.596 
ATOM   4868  O3'  DA A 237     -70.595   8.211 190.383 
ATOM   4869  C2'  DA A 237     -72.385   9.763 190.022 
ATOM   4870  C1'  DA A 237     -71.376  10.668 189.322 
ATOM   4871  N9   DA A 237     -71.847  12.070 189.151 
ATOM   4872  C8   DA A 237     -73.117  12.516 188.919 
ATOM   4873  N7   DA A 237     -73.210  13.806 188.817 
ATOM   4874  C5   DA A 237     -71.907  14.250 188.995 
ATOM   4875  C6   DA A 237     -71.336  15.534 188.999 
ATOM   4876  N6   DA A 237     -72.041  16.658 188.811 
ATOM   4877  N1   DA A 237     -70.009  15.620 189.206 
ATOM   4878  C2   DA A 237     -69.313  14.499 189.393 
ATOM   4879  N3   DA A 237     -69.735  13.253 189.410 
ATOM   4880  C4   DA A 237     -71.066  13.195 189.201 
ATOM   4881  P    DT A 238     -70.645   7.111 191.546 
ATOM   4882  OP1  DT A 238     -70.386   5.771 190.973 
ATOM   4883  OP2  DT A 238     -71.902   7.258 192.313 
ATOM   4884  O5'  DT A 238     -69.406   7.557 192.456 
ATOM   4885  C5'  DT A 238     -68.281   8.206 191.834 
ATOM   4886  C4'  DT A 238     -67.833   9.385 192.675 
ATOM   4887  O4'  DT A 238     -68.540  10.612 192.332 
ATOM   4888  C3'  DT A 238     -68.046   9.247 194.182 
ATOM   4889  O3'  DT A 238     -66.954   9.858 194.859 
ATOM   4890  C2'  DT A 238     -69.310  10.056 194.470 
ATOM   4891  C1'  DT A 238     -68.995  11.217 193.532 
ATOM   4892  N1   DT A 238     -70.178  12.061 193.205 
ATOM   4893  C2   DT A 238     -69.958  13.406 193.031 
ATOM   4894  O2   DT A 238     -68.855  13.916 193.133 
ATOM   4895  N3   DT A 238     -71.077  14.157 192.731 
ATOM   4896  C4   DT A 238     -72.367  13.684 192.592 
ATOM   4897  O4   DT A 238     -73.290  14.455 192.321 
ATOM   4898  C5   DT A 238     -72.497  12.261 192.793 
ATOM   4899  C7   DT A 238     -73.869  11.664 192.661 
ATOM   4900  C6   DT A 238     -71.426  11.507 193.087 
ATOM   4901  P    DA A 239     -66.365   9.157 196.173 
ATOM   4902  OP1  DA A 239     -65.399   8.106 195.783 
ATOM   4903  OP2  DA A 239     -67.480   8.724 197.044 
ATOM   4904  O5'  DA A 239     -65.589  10.375 196.859 
ATOM   4905  C5'  DA A 239     -65.032  11.408 196.023 
ATOM   4906  C4'  DA A 239     -65.323  12.771 196.620 
ATOM   4907  O4'  DA A 239     -66.601  13.309 196.177 
ATOM   4908  C3'  DA A 239     -65.409  12.824 198.145 
ATOM   4909  O3'  DA A 239     -64.848  14.052 198.595 
ATOM   4910  C2'  DA A 239     -66.907  12.835 198.448 
ATOM   4911  C1'  DA A 239     -67.310  13.774 197.316 
ATOM   4912  N9   DA A 239     -68.765  13.742 197.000 
ATOM   4913  C8   DA A 239     -69.622  12.680 197.054 
ATOM   4914  N7   DA A 239     -70.840  12.971 196.718 
ATOM   4915  C5   DA A 239     -70.790  14.325 196.418 
ATOM   4916  C6   DA A 239     -71.769  15.238 195.991 
ATOM   4917  N6   DA A 239     -73.050  14.905 195.784 
ATOM   4918  N1   DA A 239     -71.381  16.511 195.786 
ATOM   4919  C2   DA A 239     -70.106  16.835 195.993 
ATOM   4920  N3   DA A 239     -69.109  16.075 196.389 
ATOM   4921  C4   DA A 239     -69.523  14.806 196.588 
ATOM   4922  P    DG A 240     -63.957  14.057 199.925 
ATOM   4923  OP1  DG A 240     -62.569  13.667 199.593 
ATOM   4924  OP2  DG A 240     -64.625  13.254 200.972 
ATOM   4925  O5'  DG A 240     -64.000  15.606 200.327 
ATOM   4926  C5'  DG A 240     -64.130  16.594 199.287 
ATOM   4927  C4'  DG A 240     -65.135  17.650 199.700 
ATOM   4928  O4'  DG A 240     -66.498  17.296 199.327 
ATOM   4929  C3'  DG A 240     -65.225  17.934 201.199 
ATOM   4930  O3'  DG A 240     -65.453  19.325 201.391 
ATOM   4931  C2'  DG A 240     -66.465  17.170 201.664 
ATOM   4932  C1'  DG A 240     -67.337  17.495 200.454 
ATOM   4933  N9   DG A 240     -68.522  16.603 200.313 
ATOM   4934  C8   DG A 240     -68.647  15.266 200.621 
ATOM   4935  N7   DG A 240     -69.837  14.771 200.376 
ATOM   4936  C5   DG A 240     -70.549  15.858 199.871 
ATOM   4937  C6   DG A 240     -71.895  15.941 199.427 
ATOM   4938  O6   DG A 240     -72.748  15.059 199.387 
ATOM   4939  N1   DG A 240     -72.211  17.236 198.992 
ATOM   4940  C2   DG A 240     -71.341  18.308 198.987 
ATOM   4941  N2   DG A 240     -71.836  19.463 198.532 
ATOM   4942  N3   DG A 240     -70.078  18.229 199.403 
ATOM   4943  C4   DG A 240     -69.756  16.980 199.828 
ATOM   4944  P    DT A 241     -64.711  20.073 202.597 
ATOM   4945  OP1  DT A 241     -63.347  20.463 202.174 
ATOM   4946  OP2  DT A 241     -64.800  19.249 203.822 
ATOM   4947  O5'  DT A 241     -65.618  21.381 202.762 
ATOM   4948  C5'  DT A 241     -66.291  21.915 201.606 
ATOM   4949  C4'  DT A 241     -67.716  22.292 201.964 
ATOM   4950  O4'  DT A 241     -68.641  21.179 201.805 
ATOM   4951  C3'  DT A 241     -67.939  22.754 203.404 
ATOM   4952  O3'  DT A 241     -68.911  23.793 203.408 
ATOM   4953  C2'  DT A 241     -68.527  21.536 204.115 
ATOM   4954  C1'  DT A 241     -69.438  21.089 202.977 
ATOM   4955  N1   DT A 241     -69.913  19.683 203.106 
ATOM   4956  C2   DT A 241     -71.180  19.407 202.654 
ATOM   4957  O2   DT A 241     -71.909  20.252 202.164 
ATOM   4958  N3   DT A 241     -71.587  18.093 202.791 
ATOM   4959  C4   DT A 241     -70.847  17.060 203.329 
ATOM   4960  O4   DT A 241     -71.318  15.923 203.399 
ATOM   4961  C5   DT A 241     -69.530  17.448 203.776 
ATOM   4962  C7   DT A 241     -68.659  16.383 204.375 
ATOM   4963  C6   DT A 241     -69.110  18.718 203.655 
ATOM   4964  P    DG A 242     -68.714  25.038 204.394 
ATOM   4965  OP1  DG A 242     -67.812  26.030 203.767 
ATOM   4966  OP2  DG A 242     -68.312  24.551 205.733 
ATOM   4967  O5'  DG A 242     -70.199  25.627 204.461 
ATOM   4968  C5'  DG A 242     -71.065  25.469 203.321 
ATOM   4969  C4'  DG A 242     -72.451  25.054 203.776 
ATOM   4970  O4'  DG A 242     -72.587  23.608 203.892 
ATOM   4971  C3'  DG A 242     -72.886  25.577 205.144 
ATOM   4972  O3'  DG A 242     -74.275  25.881 205.101 
ATOM   4973  C2'  DG A 242     -72.676  24.398 206.094 
ATOM   4974  C1'  DG A 242     -73.184  23.315 205.146 
ATOM   4975  N9   DG A 242     -72.780  21.936 205.539 
ATOM   4976  C8   DG A 242     -71.617  21.507 206.141 
ATOM   4977  N7   DG A 242     -71.573  20.216 206.356 
ATOM   4978  C5   DG A 242     -72.792  19.755 205.863 
ATOM   4979  C6   DG A 242     -73.322  18.440 205.817 
ATOM   4980  O6   DG A 242     -72.814  17.392 206.208 
ATOM   4981  N1   DG A 242     -74.596  18.420 205.232 
ATOM   4982  C2   DG A 242     -75.270  19.527 204.755 
ATOM   4983  N2   DG A 242     -76.477  19.299 204.232 
ATOM   4984  N3   DG A 242     -74.772  20.762 204.798 
ATOM   4985  C4   DG A 242     -73.537  20.797 205.362 
ATOM   4986  P    DT A 243     -74.808  27.186 205.859 
ATOM   4987  OP1  DT A 243     -74.629  28.372 204.991 
ATOM   4988  OP2  DT A 243     -74.191  27.266 207.202 
ATOM   4989  O5'  DT A 243     -76.366  26.854 206.002 
ATOM   4990  C5'  DT A 243     -76.999  26.031 205.004 
ATOM   4991  C4'  DT A 243     -77.904  25.013 205.669 
ATOM   4992  O4'  DT A 243     -77.199  23.788 206.018 
ATOM   4993  C3'  DT A 243     -78.549  25.454 206.983 
ATOM   4994  O3'  DT A 243     -79.867  24.924 207.051 
ATOM   4995  C2'  DT A 243     -77.703  24.792 208.071 
ATOM   4996  C1'  DT A 243     -77.517  23.455 207.361 
ATOM   4997  N1   DT A 243     -76.401  22.635 207.910 
ATOM   4998  C2   DT A 243     -76.568  21.271 207.909 
ATOM   4999  O2   DT A 243     -77.573  20.726 207.484 
ATOM   5000  N3   DT A 243     -75.515  20.543 208.427 
ATOM   5001  C4   DT A 243     -74.337  21.055 208.933 
ATOM   5002  O4   DT A 243     -73.464  20.303 209.370 
ATOM   5003  C5   DT A 243     -74.255  22.496 208.891 
ATOM   5004  C7   DT A 243     -73.006  23.135 209.423 
ATOM   5005  C6   DT A 243     -75.265  23.228 208.394 
ATOM   5006  P    DA A 244     -81.038  25.829 207.658 
ATOM   5007  OP1  DA A 244     -81.567  26.726 206.606 
ATOM   5008  OP2  DA A 244     -80.565  26.489 208.895 
ATOM   5009  O5'  DA A 244     -82.135  24.724 208.024 
ATOM   5010  C5'  DA A 244     -82.200  23.518 207.239 
ATOM   5011  C4'  DA A 244     -82.366  22.317 208.149 
ATOM   5012  O4'  DA A 244     -81.089  21.779 208.598 
ATOM   5013  C3'  DA A 244     -83.138  22.565 209.445 
ATOM   5014  O3'  DA A 244     -83.925  21.417 209.740 
ATOM   5015  C2'  DA A 244     -82.057  22.702 210.518 
ATOM   5016  C1'  DA A 244     -81.154  21.586 210.002 
ATOM   5017  N9   DA A 244     -79.766  21.642 210.541 
ATOM   5018  C8   DA A 244     -79.020  22.743 210.850 
ATOM   5019  N7   DA A 244     -77.837  22.465 211.304 
ATOM   5020  C5   DA A 244     -77.793  21.077 211.296 
ATOM   5021  C6   DA A 244     -76.797  20.159 211.665 
ATOM   5022  N6   DA A 244     -75.596  20.520 212.138 
ATOM   5023  N1   DA A 244     -77.082  18.849 211.532 
ATOM   5024  C2   DA A 244     -78.277  18.497 211.062 
ATOM   5025  N3   DA A 244     -79.281  19.260 210.687 
ATOM   5026  C4   DA A 244     -78.970  20.565 210.831 
ATOM   5027  P    DT A 245     -85.398  21.617 210.331 
ATOM   5028  OP1  DT A 245     -86.350  21.854 209.221 
ATOM   5029  OP2  DT A 245     -85.371  22.647 211.393 
ATOM   5030  O5'  DT A 245     -85.676  20.182 210.981 
ATOM   5031  C5'  DT A 245     -85.053  19.021 210.401 
ATOM   5032  C4'  DT A 245     -84.505  18.126 211.494 
ATOM   5033  O4'  DT A 245     -83.144  18.481 211.872 
ATOM   5034  C3'  DT A 245     -85.272  18.144 212.816 
ATOM   5035  O3'  DT A 245     -85.270  16.833 213.368 
ATOM   5036  C2'  DT A 245     -84.450  19.055 213.728 
ATOM   5037  C1'  DT A 245     -83.078  18.554 213.288 
ATOM   5038  N1   DT A 245     -81.961  19.469 213.652 
ATOM   5039  C2   DT A 245     -80.760  18.889 213.983 
ATOM   5040  O2   DT A 245     -80.584  17.684 213.987 
ATOM   5041  N3   DT A 245     -79.748  19.770 214.316 
ATOM   5042  C4   DT A 245     -79.837  21.147 214.344 
ATOM   5043  O4   DT A 245     -78.861  21.831 214.658 
ATOM   5044  C5   DT A 245     -81.137  21.661 213.982 
ATOM   5045  C7   DT A 245     -81.319  23.150 213.988 
ATOM   5046  C6   DT A 245     -82.139  20.828 213.655 
ATOM   5047  P    DG A 246     -86.596  16.291 214.084 
ATOM   5048  OP1  DG A 246     -87.522  15.747 213.065 
ATOM   5049  OP2  DG A 246     -87.147  17.341 214.968 
ATOM   5050  O5'  DG A 246     -86.008  15.095 214.971 
ATOM   5051  C5'  DG A 246     -84.843  14.389 214.507 
ATOM   5052  C4'  DG A 246     -83.876  14.172 215.655 
ATOM   5053  O4'  DG A 246     -82.952  15.285 215.819 
ATOM   5054  C3'  DG A 246     -84.510  14.012 217.036 
ATOM   5055  O3'  DG A 246     -83.763  13.053 217.777 
ATOM   5056  C2'  DG A 246     -84.341  15.378 217.701 
ATOM   5057  C1'  DG A 246     -82.928  15.649 217.191 
ATOM   5058  N9   DG A 246     -82.521  17.079 217.284 
ATOM   5059  C8   DG A 246     -83.287  18.213 217.133 
ATOM   5060  N7   DG A 246     -82.618  19.332 217.279 
ATOM   5061  C5   DG A 246     -81.318  18.908 217.547 
ATOM   5062  C6   DG A 246     -80.143  19.663 217.797 
ATOM   5063  O6   DG A 246     -80.006  20.883 217.833 
ATOM   5064  N1   DG A 246     -79.037  18.832 218.022 
ATOM   5065  C2   DG A 246     -79.064  17.451 218.008 
ATOM   5066  N2   DG A 246     -77.900  16.840 218.246 
ATOM   5067  N3   DG A 246     -80.166  16.742 217.773 
ATOM   5068  C4   DG A 246     -81.248  17.535 217.553 
ATOM   5069  P    DC A 247     -84.545  12.015 218.711 
ATOM   5070  OP1  DC A 247     -85.009  10.869 217.897 
ATOM   5071  OP2  DC A 247     -85.587  12.728 219.482 
ATOM   5072  O5'  DC A 247     -83.379  11.538 219.697 
ATOM   5073  C5'  DC A 247     -82.021  11.523 219.217 
ATOM   5074  C4'  DC A 247     -81.093  12.098 220.268 
ATOM   5075  O4'  DC A 247     -80.959  13.544 220.157 
ATOM   5076  C3'  DC A 247     -81.515  11.878 221.720 
ATOM   5077  O3'  DC A 247     -80.352  11.654 222.508 
ATOM   5078  C2'  DC A 247     -82.142  13.206 222.147 
ATOM   5079  C1'  DC A 247     -81.133  14.110 221.447 
ATOM   5080  N1   DC A 247     -81.605  15.513 221.276 
ATOM   5081  C2   DC A 247     -80.658  16.532 221.359 
ATOM   5082  O2   DC A 247     -79.477  16.232 221.568 
ATOM   5083  N3   DC A 247     -81.068  17.816 221.207 
ATOM   5084  C4   DC A 247     -82.357  18.100 220.982 
ATOM   5085  N4   DC A 247     -82.707  19.369 220.840 
ATOM   5086  C5   DC A 247     -83.347  17.068 220.894 
ATOM   5087  C6   DC A 247     -82.917  15.790 221.049 
ATOM   5088  P    DC A 248     -80.403  10.554 223.671 
ATOM   5089  OP1  DC A 248     -80.143   9.214 223.098 
ATOM   5090  OP2  DC A 248     -81.659  10.701 224.438 
ATOM   5091  O5'  DC A 248     -79.164  10.999 224.581 
ATOM   5092  C5'  DC A 248     -78.038  11.648 223.959 
ATOM   5093  C4'  DC A 248     -77.590  12.828 224.799 
ATOM   5094  O4'  DC A 248     -78.297  14.055 224.456 
ATOM   5095  C3'  DC A 248     -77.803  12.690 226.307 
ATOM   5096  O3'  DC A 248     -76.711  13.301 226.983 
ATOM   5097  C2'  DC A 248     -79.068  13.499 226.595 
ATOM   5098  C1'  DC A 248     -78.752  14.660 225.657 
ATOM   5099  N1   DC A 248     -79.935  15.503 225.330 
ATOM   5100  C2   DC A 248     -79.729  16.869 225.151 
ATOM   5101  O2   DC A 248     -78.583  17.320 225.269 
ATOM   5102  N3   DC A 248     -80.794  17.656 224.853 
ATOM   5103  C4   DC A 248     -82.020  17.129 224.734 
ATOM   5104  N4   DC A 248     -83.027  17.939 224.442 
ATOM   5105  C5   DC A 248     -82.253  15.727 224.915 
ATOM   5106  C6   DC A 248     -81.176  14.958 225.212 
ATOM   5107  P    DG A 249     -76.123  12.600 228.297 
ATOM   5108  OP1  DG A 249     -75.156  11.549 227.908 
ATOM   5109  OP2  DG A 249     -77.237  12.167 229.169 
ATOM   5110  O5'  DG A 249     -75.346  13.818 228.984 
ATOM   5111  C5'  DG A 249     -74.790  14.851 228.148 
ATOM   5112  C4'  DG A 249     -75.080  16.213 228.745 
ATOM   5113  O4'  DG A 249     -76.358  16.752 228.302 
ATOM   5114  C3'  DG A 249     -75.166  16.267 230.270 
ATOM   5115  O3'  DG A 249     -74.605  17.495 230.719 
ATOM   5116  C2'  DG A 249     -76.664  16.278 230.573 
ATOM   5117  C1'  DG A 249     -77.067  17.217 229.440 
ATOM   5118  N9   DG A 249     -78.522  17.185 229.125 
ATOM   5119  C8   DG A 249     -79.401  16.125 229.174 
ATOM   5120  N7   DG A 249     -80.629  16.432 228.831 
ATOM   5121  C5   DG A 249     -80.559  17.793 228.535 
ATOM   5122  C6   DG A 249     -81.572  18.688 228.105 
ATOM   5123  O6   DG A 249     -82.760  18.461 227.893 
ATOM   5124  N1   DG A 249     -81.067  19.983 227.920 
ATOM   5125  C2   DG A 249     -79.755  20.362 228.123 
ATOM   5126  N2   DG A 249     -79.473  21.646 227.890 
ATOM   5127  N3   DG A 249     -78.804  19.521 228.526 
ATOM   5128  C4   DG A 249     -79.278  18.261 228.711 
ATOM   5129  P    DT A 250     -73.714  17.500 232.049 
ATOM   5130  OP1  DT A 250     -72.326  17.110 231.718 
ATOM   5131  OP2  DT A 250     -74.382  16.697 233.097 
ATOM   5132  O5'  DT A 250     -73.757  19.049 232.451 
ATOM   5133  C5'  DT A 250     -73.887  20.037 231.412 
ATOM   5134  C4'  DT A 250     -74.893  21.093 231.824 
ATOM   5135  O4'  DT A 250     -76.255  20.739 231.452 
ATOM   5136  C3'  DT A 250     -74.983  21.377 233.324 
ATOM   5137  O3'  DT A 250     -75.211  22.768 233.516 
ATOM   5138  C2'  DT A 250     -76.222  20.613 233.789 
ATOM   5139  C1'  DT A 250     -77.094  20.937 232.579 
ATOM   5140  N1   DT A 250     -78.279  20.046 232.438 
ATOM   5141  C2   DT A 250     -79.427  20.607 231.932 
ATOM   5142  O2   DT A 250     -79.504  21.778 231.605 
ATOM   5143  N3   DT A 250     -80.504  19.750 231.817 
ATOM   5144  C4   DT A 250     -80.528  18.413 232.156 
ATOM   5145  O4   DT A 250     -81.554  17.746 232.007 
ATOM   5146  C5   DT A 250     -79.276  17.915 232.677 
ATOM   5147  C7   DT A 250     -79.215  16.469 233.072 
ATOM   5148  C6   DT A 250     -78.213  18.727 232.801 
ATOM   5149  P    DT A 251     -74.468  23.516 234.721 
ATOM   5150  OP1  DT A 251     -73.105  23.906 234.298 
ATOM   5151  OP2  DT A 251     -74.558  22.692 235.947 
ATOM   5152  O5'  DT A 251     -75.376  24.824 234.887 
ATOM   5153  C5'  DT A 251     -76.049  25.358 233.731 
ATOM   5154  C4'  DT A 251     -77.473  25.735 234.089 
ATOM   5155  O4'  DT A 251     -78.399  24.622 233.930 
ATOM   5156  C3'  DT A 251     -77.696  26.197 235.529 
ATOM   5157  O3'  DT A 251     -78.668  27.236 235.533 
ATOM   5158  C2'  DT A 251     -78.284  24.979 236.240 
ATOM   5159  C1'  DT A 251     -79.196  24.532 235.101 
ATOM   5160  N1   DT A 251     -79.670  23.126 235.231 
ATOM   5161  C2   DT A 251     -80.938  22.849 234.779 
ATOM   5162  O2   DT A 251     -81.666  23.695 234.288 
ATOM   5163  N3   DT A 251     -81.344  21.536 234.916 
ATOM   5164  C4   DT A 251     -80.604  20.503 235.454 
ATOM   5165  O4   DT A 251     -81.076  19.366 235.524 
ATOM   5166  C5   DT A 251     -79.287  20.891 235.901 
ATOM   5167  C7   DT A 251     -78.416  19.826 236.500 
ATOM   5168  C6   DT A 251     -78.867  22.161 235.780 
ATOM   5169  P    DA A 252     -78.471  28.481 236.519 
ATOM   5170  OP1  DA A 252     -77.570  29.472 235.892 
ATOM   5171  OP2  DA A 252     -78.070  27.994 237.857 
ATOM   5172  O5'  DA A 252     -79.957  29.070 236.586 
ATOM   5173  C5'  DA A 252     -80.822  28.912 235.446 
ATOM   5174  C4'  DA A 252     -82.208  28.497 235.901 
ATOM   5175  O4'  DA A 252     -82.344  27.051 236.017 
ATOM   5176  C3'  DA A 252     -82.643  29.019 237.269 
ATOM   5177  O3'  DA A 252     -84.032  29.324 237.226 
ATOM   5178  C2'  DA A 252     -82.434  27.841 238.219 
ATOM   5179  C1'  DA A 252     -82.941  26.758 237.271 
ATOM   5180  N9   DA A 252     -82.538  25.379 237.664 
ATOM   5181  C8   DA A 252     -81.379  24.972 238.260 
ATOM   5182  N7   DA A 252     -81.321  23.695 238.480 
ATOM   5183  C5   DA A 252     -82.531  23.218 237.993 
ATOM   5184  C6   DA A 252     -83.085  21.929 237.932 
ATOM   5185  N6   DA A 252     -82.460  20.833 238.385 
ATOM   5186  N1   DA A 252     -84.309  21.806 237.386 
ATOM   5187  C2   DA A 252     -84.925  22.899 236.937 
ATOM   5188  N3   DA A 252     -84.509  24.147 236.941 
ATOM   5189  C4   DA A 252     -83.283  24.242 237.493 
ATOM   5190  P    DA A 253     -84.565  30.629 237.984 
ATOM   5191  OP1  DA A 253     -84.386  31.815 237.116 
ATOM   5192  OP2  DA A 253     -83.948  30.709 239.327 
ATOM   5193  O5'  DA A 253     -86.123  30.297 238.127 
ATOM   5194  C5'  DA A 253     -86.757  29.474 237.129 
ATOM   5195  C4'  DA A 253     -87.662  28.456 237.794 
ATOM   5196  O4'  DA A 253     -86.957  27.231 238.143 
ATOM   5197  C3'  DA A 253     -88.306  28.897 239.108 
ATOM   5198  O3'  DA A 253     -89.624  28.366 239.176 
ATOM   5199  C2'  DA A 253     -87.460  28.235 240.196 
ATOM   5200  C1'  DA A 253     -87.274  26.898 239.486 
ATOM   5201  N9   DA A 253     -86.159  26.078 240.035 
ATOM   5202  C8   DA A 253     -84.968  26.502 240.552 
ATOM   5203  N7   DA A 253     -84.198  25.539 240.954 
ATOM   5204  C5   DA A 253     -84.929  24.391 240.685 
ATOM   5205  C6   DA A 253     -84.658  23.027 240.882 
ATOM   5206  N6   DA A 253     -83.520  22.569 241.423 
ATOM   5207  N1   DA A 253     -85.603  22.146 240.503 
ATOM   5208  C2   DA A 253     -86.732  22.606 239.965 
ATOM   5209  N3   DA A 253     -87.094  23.849 239.734 
ATOM   5210  C4   DA A 253     -86.132  24.711 240.123 
ATOM   5211  P    DC A 254     -90.796  29.272 239.783 
ATOM   5212  OP1  DC A 254     -91.324  30.169 238.731 
ATOM   5213  OP2  DC A 254     -90.322  29.932 241.020 
ATOM   5214  O5'  DC A 254     -91.892  28.167 240.149 
ATOM   5215  C5'  DC A 254     -91.958  26.961 239.364 
ATOM   5216  C4'  DC A 254     -92.123  25.760 240.274 
ATOM   5217  O4'  DC A 254     -90.847  25.222 240.722 
ATOM   5218  C3'  DC A 254     -92.895  26.008 241.570 
ATOM   5219  O3'  DC A 254     -93.682  24.860 241.865 
ATOM   5220  C2'  DC A 254     -91.814  26.145 242.643 
ATOM   5221  C1'  DC A 254     -90.911  25.029 242.127 
ATOM   5222  N1   DC A 254     -89.523  25.085 242.666 
ATOM   5223  C2   DC A 254     -88.868  23.878 242.898 
ATOM   5224  O2   DC A 254     -89.459  22.821 242.650 
ATOM   5225  N3   DC A 254     -87.603  23.908 243.390 
ATOM   5226  C4   DC A 254     -86.997  25.075 243.645 
ATOM   5227  N4   DC A 254     -85.762  25.051 244.123 
ATOM   5228  C5   DC A 254     -87.654  26.327 243.413 
ATOM   5229  C6   DC A 254     -88.918  26.276 242.922 
ATOM   5230  P    DA A 255     -95.155  25.060 242.456 
ATOM   5231  OP1  DA A 255     -96.107  25.297 241.346 
ATOM   5232  OP2  DA A 255     -95.128  26.090 243.518 
ATOM   5233  O5'  DA A 255     -95.433  23.625 243.106 
ATOM   5234  C5'  DA A 255     -94.811  22.464 242.525 
ATOM   5235  C4'  DA A 255     -94.263  21.569 243.619 
ATOM   5236  O4'  DA A 255     -92.902  21.924 243.997 
ATOM   5237  C3'  DA A 255     -95.029  21.587 244.941 
ATOM   5238  O3'  DA A 255     -95.027  20.276 245.493 
ATOM   5239  C2'  DA A 255     -94.208  22.498 245.852 
ATOM   5240  C1'  DA A 255     -92.835  21.997 245.413 
ATOM   5241  N9   DA A 255     -91.719  22.912 245.777 
ATOM   5242  C8   DA A 255     -91.723  24.277 245.830 
ATOM   5243  N7   DA A 255     -90.586  24.791 246.186 
ATOM   5244  C5   DA A 255     -89.767  23.689 246.382 
ATOM   5245  C6   DA A 255     -88.423  23.565 246.772 
ATOM   5246  N6   DA A 255     -87.632  24.613 247.046 
ATOM   5247  N1   DA A 255     -87.919  22.321 246.872 
ATOM   5248  C2   DA A 255     -88.709  21.285 246.598 
ATOM   5249  N3   DA A 255     -89.971  21.277 246.227 
ATOM   5250  C4   DA A 255     -90.451  22.534 246.136 
ATOM   5251  P    DA A 256     -96.353  19.733 246.208 
ATOM   5252  OP1  DA A 256     -97.279  19.190 245.190 
ATOM   5253  OP2  DA A 256     -96.904  20.783 247.093 
ATOM   5254  O5'  DA A 256     -95.765  18.538 247.096 
ATOM   5255  C5'  DA A 256     -94.600  17.832 246.632 
ATOM   5256  C4'  DA A 256     -93.633  17.615 247.779 
ATOM   5257  O4'  DA A 256     -92.709  18.728 247.944 
ATOM   5258  C3'  DA A 256     -94.267  17.455 249.161 
ATOM   5259  O3'  DA A 256     -93.521  16.496 249.901 
ATOM   5260  C2'  DA A 256     -94.098  18.821 249.826 
ATOM   5261  C1'  DA A 256     -92.685  19.092 249.316 
ATOM   5262  N9   DA A 256     -92.278  20.521 249.409 
ATOM   5263  C8   DA A 256     -93.053  21.635 249.255 
ATOM   5264  N7   DA A 256     -92.404  22.749 249.398 
ATOM   5265  C5   DA A 256     -91.103  22.346 249.666 
ATOM   5266  C6   DA A 256     -89.921  23.063 249.917 
ATOM   5267  N6   DA A 256     -89.859  24.402 249.938 
ATOM   5268  N1   DA A 256     -88.802  22.352 250.146 
ATOM   5269  C2   DA A 256     -88.870  21.021 250.123 
ATOM   5270  N3   DA A 256     -89.909  20.247 249.902 
ATOM   5271  C4   DA A 256     -91.016  20.983 249.676 
ATOM   5272  P    DC A 257     -94.302  15.458 250.835 
ATOM   5273  OP1  DC A 257     -94.767  14.312 250.022 
ATOM   5274  OP2  DC A 257     -95.344  16.171 251.607 
ATOM   5275  O5'  DC A 257     -93.136  14.981 251.822 
ATOM   5276  C5'  DC A 257     -91.778  14.966 251.341 
ATOM   5277  C4'  DC A 257     -90.851  15.541 252.393 
ATOM   5278  O4'  DC A 257     -90.716  16.987 252.282 
ATOM   5279  C3'  DC A 257     -91.272  15.321 253.845 
ATOM   5280  O3'  DC A 257     -90.110  15.097 254.633 
ATOM   5281  C2'  DC A 257     -91.899  16.649 254.272 
ATOM   5282  C1'  DC A 257     -90.891  17.553 253.572 
ATOM   5283  N1   DC A 257     -91.362  18.956 253.401 
ATOM   5284  C2   DC A 257     -90.416  19.974 253.484 
ATOM   5285  O2   DC A 257     -89.234  19.674 253.693 
ATOM   5286  N3   DC A 257     -90.825  21.259 253.332 
ATOM   5287  C4   DC A 257     -92.115  21.542 253.106 
ATOM   5288  N4   DC A 257     -92.465  22.812 252.965 
ATOM   5289  C5   DC A 257     -93.104  20.511 253.018 
ATOM   5290  C6   DC A 257     -92.674  19.233 253.173 
ATOM   5291  P    DA A 258     -90.160  13.997 255.796 
ATOM   5292  OP1  DA A 258     -89.901  12.657 255.223 
ATOM   5293  OP2  DA A 258     -91.416  14.144 256.562 
ATOM   5294  O5'  DA A 258     -88.921  14.442 256.705 
ATOM   5295  C5'  DA A 258     -87.795  15.091 256.084 
ATOM   5296  C4'  DA A 258     -87.348  16.271 256.924 
ATOM   5297  O4'  DA A 258     -88.054  17.498 256.581 
ATOM   5298  C3'  DA A 258     -87.560  16.133 258.431 
ATOM   5299  O3'  DA A 258     -86.469  16.744 259.108 
ATOM   5300  C2'  DA A 258     -88.825  16.942 258.720 
ATOM   5301  C1'  DA A 258     -88.510  18.103 257.782 
ATOM   5302  N9   DA A 258     -89.692  18.946 257.455 
ATOM   5303  C8   DA A 258     -90.994  18.561 257.302 
ATOM   5304  N7   DA A 258     -91.800  19.537 257.017 
ATOM   5305  C5   DA A 258     -90.975  20.652 256.978 
ATOM   5306  C6   DA A 258     -91.228  22.010 256.724 
ATOM   5307  N6   DA A 258     -92.447  22.496 256.448 
ATOM   5308  N1   DA A 258     -90.181  22.854 256.765 
ATOM   5309  C2   DA A 258     -88.973  22.365 257.039 
ATOM   5310  N3   DA A 258     -88.616  21.126 257.292 
ATOM   5311  C4   DA A 258     -89.683  20.301 257.245 
ATOM   5312  P    DA A 259     -85.880  16.043 260.422 
ATOM   5313  OP1  DA A 259     -84.914  14.991 260.033 
ATOM   5314  OP2  DA A 259     -86.994  15.610 261.294 
ATOM   5315  O5'  DA A 259     -85.103  17.261 261.109 
ATOM   5316  C5'  DA A 259     -84.547  18.293 260.273 
ATOM   5317  C4'  DA A 259     -84.838  19.656 260.869 
ATOM   5318  O4'  DA A 259     -86.116  20.195 260.427 
ATOM   5319  C3'  DA A 259     -84.923  19.710 262.395 
ATOM   5320  O3'  DA A 259     -84.363  20.938 262.844 
ATOM   5321  C2'  DA A 259     -86.421  19.721 262.698 
ATOM   5322  C1'  DA A 259     -86.825  20.659 261.565 
ATOM   5323  N9   DA A 259     -88.280  20.628 261.250 
ATOM   5324  C8   DA A 259     -89.136  19.566 261.304 
ATOM   5325  N7   DA A 259     -90.355  19.856 260.968 
ATOM   5326  C5   DA A 259     -90.305  21.211 260.668 
ATOM   5327  C6   DA A 259     -91.284  22.124 260.241 
ATOM   5328  N6   DA A 259     -92.565  21.791 260.033 
ATOM   5329  N1   DA A 259     -90.895  23.396 260.035 
ATOM   5330  C2   DA A 259     -89.621  23.721 260.243 
ATOM   5331  N3   DA A 259     -88.624  22.960 260.639 
ATOM   5332  C4   DA A 259     -89.038  21.692 260.838 
ATOM   5333  P    DG A 260     -83.472  20.943 264.174 
ATOM   5334  OP1  DG A 260     -82.084  20.553 263.842 
ATOM   5335  OP2  DG A 260     -84.139  20.140 265.222 
ATOM   5336  O5'  DG A 260     -83.515  22.492 264.576 
ATOM   5337  C5'  DG A 260     -83.644  23.480 263.537 
ATOM   5338  C4'  DG A 260     -84.650  24.536 263.949 
ATOM   5339  O4'  DG A 260     -86.013  24.181 263.577 
ATOM   5340  C3'  DG A 260     -84.740  24.820 265.448 
ATOM   5341  O3'  DG A 260     -84.968  26.210 265.641 
ATOM   5342  C2'  DG A 260     -85.979  24.056 265.914 
ATOM   5343  C1'  DG A 260     -86.851  24.380 264.704 
ATOM   5344  N9   DG A 260     -88.036  23.489 264.563 
ATOM   5345  C8   DG A 260     -88.162  22.152 264.870 
ATOM   5346  N7   DG A 260     -89.351  21.657 264.625 
ATOM   5347  C5   DG A 260     -90.064  22.744 264.120 
ATOM   5348  C6   DG A 260     -91.409  22.827 263.676 
ATOM   5349  O6   DG A 260     -92.263  21.945 263.637 
ATOM   5350  N1   DG A 260     -91.725  24.122 263.242 
ATOM   5351  C2   DG A 260     -90.856  25.194 263.237 
ATOM   5352  N2   DG A 260     -91.350  26.348 262.782 
ATOM   5353  N3   DG A 260     -89.593  25.115 263.653 
ATOM   5354  C4   DG A 260     -89.271  23.866 264.078 
ATOM   5355  P    DC A 261     -84.226  26.959 266.846 
ATOM   5356  OP1  DC A 261     -82.862  27.349 266.423 
ATOM   5357  OP2  DC A 261     -84.315  26.135 268.072 
ATOM   5358  O5'  DC A 261     -85.133  28.267 267.011 
ATOM   5359  C5'  DC A 261     -85.806  28.800 265.856 
ATOM   5360  C4'  DC A 261     -87.230  29.178 266.214 
ATOM   5361  O4'  DC A 261     -88.156  28.065 266.055 
ATOM   5362  C3'  DC A 261     -87.454  29.640 267.653 
ATOM   5363  O3'  DC A 261     -88.426  30.679 267.658 
ATOM   5364  C2'  DC A 261     -88.042  28.422 268.365 
ATOM   5365  C1'  DC A 261     -88.953  27.975 267.226 
ATOM   5366  N1   DC A 261     -89.428  26.569 267.356 
ATOM   5367  C2   DC A 261     -90.710  26.272 266.902 
ATOM   5368  O2   DC A 261     -91.395  27.179 266.415 
ATOM   5369  N3   DC A 261     -91.162  24.997 267.012 
ATOM   5370  C4   DC A 261     -90.388  24.042 267.546 
ATOM   5371  N4   DC A 261     -90.875  22.814 267.631 
ATOM   5372  C5   DC A 261     -89.067  24.326 268.019 
ATOM   5373  C6   DC A 261     -88.633  25.607 267.901 
ATOM   5374  P    DA A 262     -88.228  31.924 268.644 
ATOM   5375  OP1  DA A 262     -87.327  32.915 268.016 
ATOM   5376  OP2  DA A 262     -87.827  31.437 269.982 
ATOM   5377  O5'  DA A 262     -89.714  32.513 268.711 
ATOM   5378  C5'  DA A 262     -90.580  32.355 267.571 
ATOM   5379  C4'  DA A 262     -91.965  31.940 268.025 
ATOM   5380  O4'  DA A 262     -92.102  30.494 268.142 
ATOM   5381  C3'  DA A 262     -92.401  32.462 269.394 
ATOM   5382  O3'  DA A 262     -93.790  32.767 269.350 
ATOM   5383  C2'  DA A 262     -92.191  31.284 270.344 
ATOM   5384  C1'  DA A 262     -92.699  30.201 269.396 
ATOM   5385  N9   DA A 262     -92.295  28.822 269.789 
ATOM   5386  C8   DA A 262     -91.136  28.415 270.385 
ATOM   5387  N7   DA A 262     -91.079  27.138 270.605 
ATOM   5388  C5   DA A 262     -92.288  26.661 270.118 
ATOM   5389  C6   DA A 262     -92.842  25.372 270.057 
ATOM   5390  N6   DA A 262     -92.217  24.276 270.510 
ATOM   5391  N1   DA A 262     -94.067  25.249 269.511 
ATOM   5392  C2   DA A 262     -94.682  26.342 269.062 
ATOM   5393  N3   DA A 262     -94.267  27.589 269.066 
ATOM   5394  C4   DA A 262     -93.040  27.685 269.617 
ATOM   5395  P    DT A 263     -94.322  34.072 270.109 
ATOM   5396  OP1  DT A 263     -94.143  35.258 269.241 
ATOM   5397  OP2  DT A 263     -93.706  34.152 271.452 
ATOM   5398  O5'  DT A 263     -95.880  33.740 270.252 
ATOM   5399  C5'  DT A 263     -96.514  32.917 269.254 
ATOM   5400  C4'  DT A 263     -97.419  31.899 269.919 
ATOM   5401  O4'  DT A 263     -96.714  30.674 270.268 
ATOM   5402  C3'  DT A 263     -98.063  32.340 271.233 
ATOM   5403  O3'  DT A 263     -99.381  31.809 271.300 
ATOM   5404  C2'  DT A 263     -97.217  31.678 272.321 
ATOM   5405  C1'  DT A 263     -97.031  30.341 271.610 
ATOM   5406  N1   DT A 263     -95.916  29.521 272.160 
ATOM   5407  C2   DT A 263     -96.083  28.157 272.159 
ATOM   5408  O2   DT A 263     -97.087  27.612 271.734 
ATOM   5409  N3   DT A 263     -95.029  27.429 272.677 
ATOM   5410  C4   DT A 263     -93.852  27.940 273.182 
ATOM   5411  O4   DT A 263     -92.979  27.189 273.619 
ATOM   5412  C5   DT A 263     -93.770  29.382 273.141 
ATOM   5413  C7   DT A 263     -92.520  30.020 273.673 
ATOM   5414  C6   DT A 263     -94.780  30.114 272.643 
ATOM   5415  P    DT A 264    -100.553  32.715 271.907 
ATOM   5416  OP1  DT A 264    -101.082  33.612 270.855 
ATOM   5417  OP2  DT A 264    -100.079  33.375 273.145 
ATOM   5418  O5'  DT A 264    -101.650  31.609 272.274 
ATOM   5419  C5'  DT A 264    -101.715  30.404 271.489 
ATOM   5420  C4'  DT A 264    -101.881  29.203 272.398 
ATOM   5421  O4'  DT A 264    -100.604  28.664 272.847 
ATOM   5422  C3'  DT A 264    -102.652  29.451 273.695 
ATOM   5423  O3'  DT A 264    -103.439  28.303 273.989 
ATOM   5424  C2'  DT A 264    -101.572  29.588 274.768 
ATOM   5425  C1'  DT A 264    -100.668  28.472 274.252 
ATOM   5426  N1   DT A 264     -99.280  28.528 274.790 
ATOM   5427  C2   DT A 264     -98.648  27.329 275.014 
ATOM   5428  O2   DT A 264     -99.171  26.251 274.792 
ATOM   5429  N3   DT A 264     -97.363  27.421 275.515 
ATOM   5430  C4   DT A 264     -96.677  28.583 275.801 
ATOM   5431  O4   DT A 264     -95.528  28.539 276.246 
ATOM   5432  C5   DT A 264     -97.423  29.789 275.533 
ATOM   5433  C7   DT A 264     -96.751  31.100 275.818 
ATOM   5434  C6   DT A 264     -98.675  29.729 275.047 
ATOM   5435  P    DC A 265    -104.913  28.503 274.580 
ATOM   5436  OP1  DC A 265    -105.864  28.740 273.471 
ATOM   5437  OP2  DC A 265    -104.886  29.533 275.642 
ATOM   5438  O5'  DC A 265    -105.191  27.068 275.231 
ATOM   5439  C5'  DC A 265    -104.568  25.907 274.650 
ATOM   5440  C4'  DC A 265    -104.020  25.012 275.744 
ATOM   5441  O4'  DC A 265    -102.659  25.367 276.122 
ATOM   5442  C3'  DC A 265    -104.787  25.030 277.066 
ATOM   5443  O3'  DC A 265    -104.784  23.719 277.618 
ATOM   5444  C2'  DC A 265    -103.965  25.941 277.977 
ATOM   5445  C1'  DC A 265    -102.592  25.440 277.538 
ATOM   5446  N1   DC A 265    -101.476  26.355 277.902 
ATOM   5447  C2   DC A 265    -100.251  25.784 278.240 
ATOM   5448  O2   DC A 265    -100.143  24.552 278.223 
ATOM   5449  N3   DC A 265     -99.221  26.601 278.575 
ATOM   5450  C4   DC A 265     -99.378  27.930 278.582 
ATOM   5451  N4   DC A 265     -98.342  28.685 278.916 
ATOM   5452  C5   DC A 265    -100.629  28.539 278.238 
ATOM   5453  C6   DC A 265    -101.647  27.705 277.906 
ATOM   5454  P    DT A 266    -106.110  23.176 278.333 
ATOM   5455  OP1  DT A 266    -107.036  22.632 277.315 
ATOM   5456  OP2  DT A 266    -106.662  24.226 279.217 
ATOM   5457  O5'  DT A 266    -105.523  21.981 279.221 
ATOM   5458  C5'  DT A 266    -104.358  21.275 278.756 
ATOM   5459  C4'  DT A 266    -103.391  21.058 279.904 
ATOM   5460  O4'  DT A 266    -102.467  22.171 280.069 
ATOM   5461  C3'  DT A 266    -104.024  20.898 281.286 
ATOM   5462  O3'  DT A 266    -103.278  19.939 282.026 
ATOM   5463  C2'  DT A 266    -103.855  22.264 281.950 
ATOM   5464  C1'  DT A 266    -102.443  22.535 281.441 
ATOM   5465  N1   DT A 266    -102.035  23.964 281.534 
ATOM   5466  C2   DT A 266    -100.715  24.221 281.811 
ATOM   5467  O2   DT A 266     -99.889  23.341 281.978 
ATOM   5468  N3   DT A 266    -100.375  25.558 281.891 
ATOM   5469  C4   DT A 266    -101.226  26.631 281.720 
ATOM   5470  O4   DT A 266    -100.806  27.786 281.815 
ATOM   5471  C5   DT A 266    -102.592  26.260 281.433 
ATOM   5472  C7   DT A 266    -103.584  27.368 281.234 
ATOM   5473  C6   DT A 266    -102.949  24.968 281.351 
ATOM   5474  P    DA A 267    -104.059  18.901 282.960 
ATOM   5475  OP1  DA A 267    -104.524  17.754 282.147 
ATOM   5476  OP2  DA A 267    -105.101  19.614 283.731 
ATOM   5477  O5'  DA A 267    -102.893  18.424 283.947 
ATOM   5478  C5'  DA A 267    -101.536  18.409 283.466 
ATOM   5479  C4'  DA A 267    -100.608  18.984 284.517 
ATOM   5480  O4'  DA A 267    -100.473  20.430 284.407 
ATOM   5481  C3'  DA A 267    -101.030  18.764 285.970 
ATOM   5482  O3'  DA A 267     -99.867  18.540 286.758 
ATOM   5483  C2'  DA A 267    -101.657  20.091 286.397 
ATOM   5484  C1'  DA A 267    -100.648  20.996 285.696 
ATOM   5485  N9   DA A 267    -101.119  22.399 285.526 
ATOM   5486  C8   DA A 267    -102.389  22.845 285.293 
ATOM   5487  N7   DA A 267    -102.482  24.135 285.192 
ATOM   5488  C5   DA A 267    -101.179  24.579 285.370 
ATOM   5489  C6   DA A 267    -100.608  25.862 285.374 
ATOM   5490  N6   DA A 267    -101.313  26.986 285.185 
ATOM   5491  N1   DA A 267     -99.281  25.948 285.581 
ATOM   5492  C2   DA A 267     -98.585  24.827 285.767 
ATOM   5493  N3   DA A 267     -99.007  23.582 285.784 
ATOM   5494  C4   DA A 267    -100.338  23.523 285.575 
ATOM   5495  P    DT A 268     -99.917  17.440 287.921 
ATOM   5496  OP1  DT A 268     -99.658  16.100 287.348 
ATOM   5497  OP2  DT A 268    -101.174  17.586 288.687 
ATOM   5498  O5'  DT A 268     -98.678  17.885 288.830 
ATOM   5499  C5'  DT A 268     -97.553  18.534 288.208 
ATOM   5500  C4'  DT A 268     -97.105  19.714 289.049 
ATOM   5501  O4'  DT A 268     -97.812  20.940 288.706 
ATOM   5502  C3'  DT A 268     -97.318  19.576 290.556 
ATOM   5503  O3'  DT A 268     -96.226  20.186 291.233 
ATOM   5504  C2'  DT A 268     -98.582  20.385 290.845 
ATOM   5505  C1'  DT A 268     -98.267  21.546 289.906 
ATOM   5506  N1   DT A 268     -99.450  22.389 289.580 
ATOM   5507  C2   DT A 268     -99.230  23.735 289.406 
ATOM   5508  O2   DT A 268     -98.127  24.245 289.507 
ATOM   5509  N3   DT A 268    -100.349  24.485 289.105 
ATOM   5510  C4   DT A 268    -101.638  24.013 288.967 
ATOM   5511  O4   DT A 268    -102.562  24.784 288.695 
ATOM   5512  C5   DT A 268    -101.769  22.590 289.168 
ATOM   5513  C7   DT A 268    -103.141  21.993 289.036 
ATOM   5514  C6   DT A 268    -100.698  21.836 289.462 
ATOM   5515  P    DT A 269     -95.637  19.485 292.547 
ATOM   5516  OP1  DT A 269     -94.671  18.434 292.158 
ATOM   5517  OP2  DT A 269     -96.752  19.053 293.419 
ATOM   5518  O5'  DT A 269     -94.860  20.704 293.233 
ATOM   5519  C5'  DT A 269     -94.304  21.736 292.398 
ATOM   5520  C4'  DT A 269     -94.595  23.099 292.994 
ATOM   5521  O4'  DT A 269     -95.873  23.637 292.552 
ATOM   5522  C3'  DT A 269     -94.681  23.153 294.519 
ATOM   5523  O3'  DT A 269     -94.120  24.380 294.969 
ATOM   5524  C2'  DT A 269     -96.179  23.164 294.823 
ATOM   5525  C1'  DT A 269     -96.582  24.102 293.690 
ATOM   5526  N1   DT A 269     -98.037  24.071 293.374 
ATOM   5527  C2   DT A 269     -98.616  25.251 292.975 
ATOM   5528  O2   DT A 269     -97.994  26.294 292.874 
ATOM   5529  N3   DT A 269     -99.967  25.183 292.692 
ATOM   5530  C4   DT A 269    -100.765  24.060 292.773 
ATOM   5531  O4   DT A 269    -101.964  24.121 292.493 
ATOM   5532  C5   DT A 269    -100.067  22.870 293.201 
ATOM   5533  C7   DT A 269    -100.862  21.603 293.316 
ATOM   5534  C6   DT A 269     -98.755  22.908 293.483 
ATOM   5535  P    DG A 270     -93.229  24.386 296.299 
ATOM   5536  OP1  DG A 270     -91.841  23.996 295.967 
ATOM   5537  OP2  DG A 270     -93.897  23.583 297.346 
ATOM   5538  O5'  DG A 270     -93.272  25.935 296.701 
ATOM   5539  C5'  DG A 270     -93.402  26.923 295.662 
ATOM   5540  C4'  DG A 270     -94.407  27.979 296.074 
ATOM   5541  O4'  DG A 270     -95.770  27.624 295.701 
ATOM   5542  C3'  DG A 270     -94.497  28.263 297.573 
ATOM   5543  O3'  DG A 270     -94.725  29.653 297.766 
ATOM   5544  C2'  DG A 270     -95.737  27.498 298.038 
ATOM   5545  C1'  DG A 270     -96.609  27.823 296.829 
ATOM   5546  N9   DG A 270     -97.794  26.932 296.687 
ATOM   5547  C8   DG A 270     -97.919  25.594 296.995 
ATOM   5548  N7   DG A 270     -99.109  25.100 296.750 
ATOM   5549  C5   DG A 270     -99.821  26.186 296.245 
ATOM   5550  C6   DG A 270    -101.167  26.270 295.801 
ATOM   5551  O6   DG A 270    -102.020  25.388 295.761 
ATOM   5552  N1   DG A 270    -101.483  27.564 295.367 
ATOM   5553  C2   DG A 270    -100.613  28.637 295.362 
ATOM   5554  N2   DG A 270    -101.108  29.791 294.907 
ATOM   5555  N3   DG A 270     -99.350  28.558 295.778 
ATOM   5556  C4   DG A 270     -99.028  27.309 296.203 
ATOM   5557  P    DA A 271     -93.983  30.402 298.971 
ATOM   5558  OP1  DA A 271     -92.619  30.792 298.548 
ATOM   5559  OP2  DA A 271     -94.072  29.578 300.196 
ATOM   5560  O5'  DA A 271     -94.890  31.710 299.136 
ATOM   5561  C5'  DA A 271     -95.563  32.243 297.981 
ATOM   5562  C4'  DA A 271     -96.988  32.620 298.339 
ATOM   5563  O4'  DA A 271     -97.913  31.508 298.180 
ATOM   5564  C3'  DA A 271     -97.211  33.083 299.778 
ATOM   5565  O3'  DA A 271     -98.183  34.122 299.782 
ATOM   5566  C2'  DA A 271     -97.799  31.865 300.490 
ATOM   5567  C1'  DA A 271     -98.710  31.418 299.351 
ATOM   5568  N9   DA A 271     -99.185  30.012 299.480 
ATOM   5569  C8   DA A 271     -98.521  28.937 299.998 
ATOM   5570  N7   DA A 271     -99.206  27.836 299.973 
ATOM   5571  C5   DA A 271    -100.413  28.205 299.397 
ATOM   5572  C6   DA A 271    -101.577  27.482 299.089 
ATOM   5573  N6   DA A 271    -101.719  26.171 299.332 
ATOM   5574  N1   DA A 271    -102.593  28.157 298.521 
ATOM   5575  C2   DA A 271    -102.446  29.459 298.281 
ATOM   5576  N3   DA A 271    -101.413  30.236 298.523 
ATOM   5577  C4   DA A 271    -100.410  29.536 299.092 
ATOM   5578  P    DT A 272     -97.986  35.367 300.769 
ATOM   5579  OP1  DT A 272     -97.084  36.358 300.141 
ATOM   5580  OP2  DT A 272     -97.584  34.880 302.107 
ATOM   5581  O5'  DT A 272     -99.471  35.956 300.836 
ATOM   5582  C5'  DT A 272    -100.337  35.798 299.696 
ATOM   5583  C4'  DT A 272    -101.723  35.383 300.150 
ATOM   5584  O4'  DT A 272    -101.859  33.937 300.267 
ATOM   5585  C3'  DT A 272    -102.158  35.905 301.519 
ATOM   5586  O3'  DT A 272    -103.547  36.210 301.475 
ATOM   5587  C2'  DT A 272    -101.948  34.726 302.468 
ATOM   5588  C1'  DT A 272    -102.456  33.644 301.521 
ATOM   5589  N1   DT A 272    -102.052  32.265 301.914 
ATOM   5590  C2   DT A 272    -102.946  31.254 301.654 
ATOM   5591  O2   DT A 272    -104.028  31.444 301.127 
ATOM   5592  N3   DT A 272    -102.537  29.990 302.034 
ATOM   5593  C4   DT A 272    -101.339  29.663 302.635 
ATOM   5594  O4   DT A 272    -101.084  28.493 302.929 
ATOM   5595  C5   DT A 272    -100.469  30.791 302.867 
ATOM   5596  C7   DT A 272     -99.144  30.522 303.519 
ATOM   5597  C6   DT A 272    -100.840  32.030 302.509 
ATOM   5598  P    DA A 273    -104.080  37.515 302.234 
ATOM   5599  OP1  DA A 273    -103.901  38.700 301.366 
ATOM   5600  OP2  DA A 273    -103.463  37.595 303.576 
ATOM   5601  O5'  DA A 273    -105.638  37.183 302.377 
ATOM   5602  C5'  DA A 273    -106.271  36.360 301.379 
ATOM   5603  C4'  DA A 273    -107.176  35.342 302.044 
ATOM   5604  O4'  DA A 273    -106.471  34.117 302.392 
ATOM   5605  C3'  DA A 273    -107.820  35.782 303.358 
ATOM   5606  O3'  DA A 273    -109.138  35.252 303.425 
ATOM   5607  C2'  DA A 273    -106.975  35.121 304.445 
ATOM   5608  C1'  DA A 273    -106.789  33.784 303.735 
ATOM   5609  N9   DA A 273    -105.673  32.963 304.285 
ATOM   5610  C8   DA A 273    -104.483  33.387 304.802 
ATOM   5611  N7   DA A 273    -103.713  32.425 305.204 
ATOM   5612  C5   DA A 273    -104.444  31.277 304.935 
ATOM   5613  C6   DA A 273    -104.172  29.912 305.132 
ATOM   5614  N6   DA A 273    -103.034  29.455 305.673 
ATOM   5615  N1   DA A 273    -105.117  29.032 304.752 
ATOM   5616  C2   DA A 273    -106.247  29.492 304.215 
ATOM   5617  N3   DA A 273    -106.609  30.735 303.983 
ATOM   5618  C4   DA A 273    -105.646  31.596 304.372 
ATOM   5619  P    DA A 274    -110.310  36.158 304.032 
ATOM   5620  OP1  DA A 274    -110.839  37.055 302.980 
ATOM   5621  OP2  DA A 274    -109.837  36.818 305.269 
ATOM   5622  O5'  DA A 274    -111.407  35.052 304.399 
ATOM   5623  C5'  DA A 274    -111.472  33.847 303.614 
ATOM   5624  C4'  DA A 274    -111.638  32.646 304.523 
ATOM   5625  O4'  DA A 274    -110.361  32.107 304.972 
ATOM   5626  C3'  DA A 274    -112.410  32.894 305.819 
ATOM   5627  O3'  DA A 274    -113.196  31.746 306.114 
ATOM   5628  C2'  DA A 274    -111.329  33.031 306.893 
ATOM   5629  C1'  DA A 274    -110.426  31.915 306.377 
ATOM   5630  N9   DA A 274    -109.038  31.970 306.915 
ATOM   5631  C8   DA A 274    -108.291  33.072 307.224 
ATOM   5632  N7   DA A 274    -107.109  32.793 307.678 
ATOM   5633  C5   DA A 274    -107.065  31.406 307.670 
ATOM   5634  C6   DA A 274    -106.069  30.488 308.040 
ATOM   5635  N6   DA A 274    -104.868  30.848 308.512 
ATOM   5636  N1   DA A 274    -106.354  29.178 307.907 
ATOM   5637  C2   DA A 274    -107.549  28.826 307.436 
ATOM   5638  N3   DA A 274    -108.552  29.588 307.062 
ATOM   5639  C4   DA A 274    -108.242  30.893 307.205 
ATOM   5640  P    DG A 275    -114.670  31.946 306.705 
ATOM   5641  OP1  DG A 275    -115.622  32.183 305.595 
ATOM   5642  OP2  DG A 275    -114.643  32.976 307.767 
ATOM   5643  O5'  DG A 275    -114.948  30.511 307.356 
ATOM   5644  C5'  DG A 275    -114.325  29.350 306.775 
ATOM   5645  C4'  DG A 275    -113.777  28.455 307.868 
ATOM   5646  O4'  DG A 275    -112.416  28.810 308.247 
ATOM   5647  C3'  DG A 275    -114.544  28.473 309.191 
ATOM   5648  O3'  DG A 275    -114.542  27.162 309.743 
ATOM   5649  C2'  DG A 275    -113.722  29.384 310.102 
ATOM   5650  C1'  DG A 275    -112.350  28.883 309.663 
ATOM   5651  N9   DG A 275    -111.233  29.798 310.027 
ATOM   5652  C8   DG A 275    -111.219  31.174 310.086 
ATOM   5653  N7   DG A 275    -110.065  31.682 310.446 
ATOM   5654  C5   DG A 275    -109.257  30.562 310.639 
ATOM   5655  C6   DG A 275    -107.897  30.474 311.035 
ATOM   5656  O6   DG A 275    -107.112  31.380 311.301 
ATOM   5657  N1   DG A 275    -107.471  29.140 311.108 
ATOM   5658  C2   DG A 275    -108.255  28.037 310.833 
ATOM   5659  N2   DG A 275    -107.661  26.849 310.960 
ATOM   5660  N3   DG A 275    -109.531  28.122 310.461 
ATOM   5661  C4   DG A 275    -109.960  29.408 310.386 
ATOM   5662  P    DG A 276    -115.868  26.619 310.458 
ATOM   5663  OP1  DG A 276    -116.794  26.075 309.440 
ATOM   5664  OP2  DG A 276    -116.419  27.669 311.342 
ATOM   5665  O5'  DG A 276    -115.280  25.424 311.346 
ATOM   5666  C5'  DG A 276    -114.115  24.718 310.881 
ATOM   5667  C4'  DG A 276    -113.148  24.501 312.029 
ATOM   5668  O4'  DG A 276    -112.224  25.614 312.194 
ATOM   5669  C3'  DG A 276    -113.781  24.341 313.411 
ATOM   5670  O3'  DG A 276    -113.035  23.382 314.151 
ATOM   5671  C2'  DG A 276    -113.613  25.707 314.075 
ATOM   5672  C1'  DG A 276    -112.200  25.977 313.566 
ATOM   5673  N9   DG A 276    -111.793  27.407 313.659 
ATOM   5674  C8   DG A 276    -112.559  28.542 313.507 
ATOM   5675  N7   DG A 276    -111.890  29.661 313.654 
ATOM   5676  C5   DG A 276    -110.590  29.236 313.922 
ATOM   5677  C6   DG A 276    -109.415  29.992 314.171 
ATOM   5678  O6   DG A 276    -109.278  31.212 314.207 
ATOM   5679  N1   DG A 276    -108.309  29.160 314.397 
ATOM   5680  C2   DG A 276    -108.336  27.779 314.382 
ATOM   5681  N2   DG A 276    -107.172  27.169 314.620 
ATOM   5682  N3   DG A 276    -109.438  27.071 314.147 
ATOM   5683  C4   DG A 276    -110.520  27.863 313.927 
ATOM   5684  P    DT A 277    -113.816  22.344 315.085 
ATOM   5685  OP1  DT A 277    -114.281  21.197 314.271 
ATOM   5686  OP2  DT A 277    -114.858  23.057 315.856 
ATOM   5687  O5'  DT A 277    -112.650  21.866 316.071 
ATOM   5688  C5'  DT A 277    -111.293  21.852 315.591 
ATOM   5689  C4'  DT A 277    -110.365  22.427 316.642 
ATOM   5690  O4'  DT A 277    -110.231  23.873 316.531 
ATOM   5691  C3'  DT A 277    -110.787  22.207 318.095 
ATOM   5692  O3'  DT A 277    -109.624  21.983 318.883 
ATOM   5693  C2'  DT A 277    -111.414  23.534 318.522 
ATOM   5694  C1'  DT A 277    -110.405  24.439 317.821 
ATOM   5695  N1   DT A 277    -110.877  25.842 317.651 
ATOM   5696  C2   DT A 277    -109.931  26.835 317.735 
ATOM   5697  O2   DT A 277    -108.750  26.610 317.939 
ATOM   5698  N3   DT A 277    -110.405  28.122 317.573 
ATOM   5699  C4   DT A 277    -111.715  28.488 317.338 
ATOM   5700  O4   DT A 277    -112.019  29.676 317.210 
ATOM   5701  C5   DT A 277    -112.633  27.378 317.267 
ATOM   5702  C7   DT A 277    -114.080  27.688 317.015 
ATOM   5703  C6   DT A 277    -112.200  26.116 317.421 
ATOM   5704  P    DA A 278    -109.675  20.883 320.045 
ATOM   5705  OP1  DA A 278    -109.415  19.543 319.472 
ATOM   5706  OP2  DA A 278    -110.931  21.029 320.812 
ATOM   5707  O5'  DA A 278    -108.435  21.328 320.955 
ATOM   5708  C5'  DA A 278    -107.310  21.977 320.333 
ATOM   5709  C4'  DA A 278    -106.862  23.157 321.174 
ATOM   5710  O4'  DA A 278    -107.569  24.383 320.831 
ATOM   5711  C3'  DA A 278    -107.075  23.018 322.681 
ATOM   5712  O3'  DA A 278    -105.983  23.629 323.358 
ATOM   5713  C2'  DA A 278    -108.340  23.827 322.970 
ATOM   5714  C1'  DA A 278    -108.024  24.989 322.031 
ATOM   5715  N9   DA A 278    -109.207  25.832 321.705 
ATOM   5716  C8   DA A 278    -110.508  25.447 321.551 
ATOM   5717  N7   DA A 278    -111.315  26.423 321.267 
ATOM   5718  C5   DA A 278    -110.489  27.538 321.228 
ATOM   5719  C6   DA A 278    -110.743  28.896 320.974 
ATOM   5720  N6   DA A 278    -111.962  29.382 320.698 
ATOM   5721  N1   DA A 278    -109.695  29.740 321.015 
ATOM   5722  C2   DA A 278    -108.487  29.251 321.289 
ATOM   5723  N3   DA A 278    -108.131  28.011 321.542 
ATOM   5724  C4   DA A 278    -109.197  27.187 321.495 
ATOM   5725  P    DA A 279    -105.395  22.928 324.672 
ATOM   5726  OP1  DA A 279    -104.428  21.877 324.283 
ATOM   5727  OP2  DA A 279    -106.509  22.496 325.544 
ATOM   5728  O5'  DA A 279    -104.618  24.147 325.358 
ATOM   5729  C5'  DA A 279    -104.061  25.179 324.522 
ATOM   5730  C4'  DA A 279    -104.352  26.542 325.119 
ATOM   5731  O4'  DA A 279    -105.630  27.080 324.676 
ATOM   5732  C3'  DA A 279    -104.438  26.596 326.644 
ATOM   5733  O3'  DA A 279    -103.877  27.823 327.094 
ATOM   5734  C2'  DA A 279    -105.936  26.606 326.948 
ATOM   5735  C1'  DA A 279    -106.339  27.545 325.815 
ATOM   5736  N9   DA A 279    -107.794  27.514 325.499 
ATOM   5737  C8   DA A 279    -108.651  26.452 325.553 
ATOM   5738  N7   DA A 279    -109.870  26.742 325.217 
ATOM   5739  C5   DA A 279    -109.819  28.097 324.917 
ATOM   5740  C6   DA A 279    -110.798  29.010 324.491 
ATOM   5741  N6   DA A 279    -112.080  28.676 324.283 
ATOM   5742  N1   DA A 279    -110.410  30.282 324.285 
ATOM   5743  C2   DA A 279    -109.135  30.607 324.492 
ATOM   5744  N3   DA A 279    -108.138  29.846 324.888 
ATOM   5745  C4   DA A 279    -108.553  28.578 325.088 
ATOM   5746  P    DC A 280    -102.986  27.829 328.424 
ATOM   5747  OP1  DC A 280    -101.598  27.438 328.092 
ATOM   5748  OP2  DC A 280    -103.654  27.026 329.471 
ATOM   5749  O5'  DC A 280    -103.029  29.377 328.826 
ATOM   5750  C5'  DC A 280    -103.159  30.366 327.786 
ATOM   5751  C4'  DC A 280    -104.164  31.422 328.199 
ATOM   5752  O4'  DC A 280    -105.527  31.067 327.826 
ATOM   5753  C3'  DC A 280    -104.255  31.706 329.698 
ATOM   5754  O3'  DC A 280    -104.483  33.096 329.891 
ATOM   5755  C2'  DC A 280    -105.494  30.941 330.163 
ATOM   5756  C1'  DC A 280    -106.366  31.266 328.954 
ATOM   5757  N1   DC A 280    -107.551  30.374 328.812 
ATOM   5758  C2   DC A 280    -108.722  30.928 328.301 
ATOM   5759  O2   DC A 280    -108.730  32.124 327.989 
ATOM   5760  N3   DC A 280    -109.814  30.132 328.165 
ATOM   5761  C4   DC A 280    -109.765  28.840 328.515 
ATOM   5762  N4   DC A 280    -110.855  28.105 328.364 
ATOM   5763  C5   DC A 280    -108.570  28.252 329.043 
ATOM   5764  C6   DC A 280    -107.489  29.064 329.172 
ATOM   5765  P    DA A 281    -103.740  33.844 331.096 
ATOM   5766  OP1  DA A 281    -102.377  34.235 330.673 
ATOM   5767  OP2  DA A 281    -103.829  33.021 332.321 
ATOM   5768  O5'  DA A 281    -104.648  35.153 331.261 
ATOM   5769  C5'  DA A 281    -105.321  35.686 330.105 
ATOM   5770  C4'  DA A 281    -106.745  36.063 330.463 
ATOM   5771  O4'  DA A 281    -107.671  34.951 330.305 
ATOM   5772  C3'  DA A 281    -106.968  36.526 331.903 
ATOM   5773  O3'  DA A 281    -107.940  37.565 331.907 
ATOM   5774  C2'  DA A 281    -107.556  35.308 332.615 
ATOM   5775  C1'  DA A 281    -108.467  34.861 331.476 
ATOM   5776  N9   DA A 281    -108.942  33.455 331.605 
ATOM   5777  C8   DA A 281    -108.278  32.379 332.123 
ATOM   5778  N7   DA A 281    -108.963  31.279 332.098 
ATOM   5779  C5   DA A 281    -110.171  31.648 331.521 
ATOM   5780  C6   DA A 281    -111.334  30.925 331.214 
ATOM   5781  N6   DA A 281    -111.477  29.614 331.457 
ATOM   5782  N1   DA A 281    -112.351  31.600 330.646 
ATOM   5783  C2   DA A 281    -112.204  32.902 330.406 
ATOM   5784  N3   DA A 281    -111.170  33.679 330.648 
ATOM   5785  C4   DA A 281    -110.168  32.979 331.217 
ATOM   5786  P    DA A 282    -107.743  38.809 332.894 
ATOM   5787  OP1  DA A 282    -106.842  39.801 332.266 
ATOM   5788  OP2  DA A 282    -107.342  38.323 334.232 
ATOM   5789  O5'  DA A 282    -109.228  39.399 332.960 
ATOM   5790  C5'  DA A 282    -110.094  39.241 331.820 
ATOM   5791  C4'  DA A 282    -111.480  38.825 332.275 
ATOM   5792  O4'  DA A 282    -111.616  37.380 332.392 
ATOM   5793  C3'  DA A 282    -111.915  39.348 333.644 
ATOM   5794  O3'  DA A 282    -113.304  39.653 333.600 
ATOM   5795  C2'  DA A 282    -111.706  38.169 334.593 
ATOM   5796  C1'  DA A 282    -112.213  37.087 333.645 
ATOM   5797  N9   DA A 282    -111.810  35.708 334.039 
ATOM   5798  C8   DA A 282    -110.651  35.301 334.635 
ATOM   5799  N7   DA A 282    -110.593  34.024 334.854 
ATOM   5800  C5   DA A 282    -111.803  33.547 334.368 
ATOM   5801  C6   DA A 282    -112.357  32.258 334.306 
ATOM   5802  N6   DA A 282    -111.732  31.161 334.760 
ATOM   5803  N1   DA A 282    -113.581  32.134 333.761 
ATOM   5804  C2   DA A 282    -114.197  33.227 333.312 
ATOM   5805  N3   DA A 282    -113.781  34.475 333.316 
ATOM   5806  C4   DA A 282    -112.555  34.570 333.867 
ATOM   5807  P    DG A 283    -113.837  40.957 334.358 
ATOM   5808  OP1  DG A 283    -113.658  42.143 333.490 
ATOM   5809  OP2  DG A 283    -113.220  41.037 335.701 
ATOM   5810  O5'  DG A 283    -115.395  40.626 334.502 
ATOM   5811  C5'  DG A 283    -116.029  39.803 333.503 
ATOM   5812  C4'  DG A 283    -116.933  38.785 334.169 
ATOM   5813  O4'  DG A 283    -116.229  37.560 334.517 
ATOM   5814  C3'  DG A 283    -117.578  39.225 335.483 
ATOM   5815  O3'  DG A 283    -118.896  38.695 335.550 
ATOM   5816  C2'  DG A 283    -116.732  38.563 336.570 
ATOM   5817  C1'  DG A 283    -116.546  37.227 335.860 
ATOM   5818  N9   DG A 283    -115.430  36.406 336.410 
ATOM   5819  C8   DG A 283    -114.225  36.816 336.935 
ATOM   5820  N7   DG A 283    -113.455  35.834 337.337 
ATOM   5821  C5   DG A 283    -114.206  34.691 337.059 
ATOM   5822  C6   DG A 283    -113.899  33.322 337.273 
ATOM   5823  O6   DG A 283    -112.886  32.827 337.758 
ATOM   5824  N1   DG A 283    -114.943  32.491 336.845 
ATOM   5825  C2   DG A 283    -116.129  32.926 336.284 
ATOM   5826  N2   DG A 283    -116.999  31.973 335.941 
ATOM   5827  N3   DG A 283    -116.415  34.210 336.083 
ATOM   5828  C4   DG A 283    -115.413  35.030 336.493 
ATOM   5829  P    DT A 284    -120.067  39.601 336.157 
ATOM   5830  OP1  DT A 284    -120.596  40.498 335.105 
ATOM   5831  OP2  DT A 284    -119.594  40.261 337.394 
ATOM   5832  O5'  DT A 284    -121.164  38.495 336.523 
ATOM   5833  C5'  DT A 284    -121.230  37.290 335.739 
ATOM   5834  C4'  DT A 284    -121.395  36.089 336.648 
ATOM   5835  O4'  DT A 284    -120.119  35.550 337.097 
ATOM   5836  C3'  DT A 284    -122.167  36.336 337.944 
ATOM   5837  O3'  DT A 284    -122.954  35.188 338.239 
ATOM   5838  C2'  DT A 284    -121.086  36.473 339.017 
ATOM   5839  C1'  DT A 284    -120.183  35.358 338.501 
ATOM   5840  N1   DT A 284    -118.795  35.413 339.040 
ATOM   5841  C2   DT A 284    -118.163  34.215 339.264 
ATOM   5842  O2   DT A 284    -118.686  33.137 339.042 
ATOM   5843  N3   DT A 284    -116.877  34.307 339.764 
ATOM   5844  C4   DT A 284    -116.191  35.469 340.051 
ATOM   5845  O4   DT A 284    -115.042  35.424 340.496 
ATOM   5846  C5   DT A 284    -116.938  36.675 339.783 
ATOM   5847  C7   DT A 284    -116.265  37.986 340.067 
ATOM   5848  C6   DT A 284    -118.189  36.615 339.297 
ATOM   5849  P    DC A 285    -124.427  35.389 338.830 
ATOM   5850  OP1  DC A 285    -125.379  35.626 337.720 
ATOM   5851  OP2  DC A 285    -124.400  36.418 339.892 
ATOM   5852  O5'  DC A 285    -124.705  33.954 339.480 
ATOM   5853  C5'  DC A 285    -124.082  32.793 338.900 
ATOM   5854  C4'  DC A 285    -123.534  31.897 339.993 
ATOM   5855  O4'  DC A 285    -122.173  32.253 340.372 
ATOM   5856  C3'  DC A 285    -124.301  31.916 341.315 
ATOM   5857  O3'  DC A 285    -124.299  30.604 341.867 
ATOM   5858  C2'  DC A 285    -123.480  32.827 342.227 
ATOM   5859  C1'  DC A 285    -122.107  32.326 341.788 
ATOM   5860  N1   DC A 285    -120.991  33.241 342.152 
ATOM   5861  C2   DC A 285    -119.766  32.670 342.489 
ATOM   5862  O2   DC A 285    -119.658  31.437 342.472 
ATOM   5863  N3   DC A 285    -118.736  33.487 342.825 
ATOM   5864  C4   DC A 285    -118.893  34.816 342.831 
ATOM   5865  N4   DC A 285    -117.857  35.571 343.166 
ATOM   5866  C5   DC A 285    -120.144  35.424 342.488 
ATOM   5867  C6   DC A 285    -121.162  34.591 342.156 
ATOM   5868  P    DG A 286    -125.625  30.062 342.583 
ATOM   5869  OP1  DG A 286    -126.551  29.518 341.565 
ATOM   5870  OP2  DG A 286    -126.176  31.112 343.467 
ATOM   5871  O5'  DG A 286    -125.037  28.867 343.470 
ATOM   5872  C5'  DG A 286    -123.872  28.160 343.006 
ATOM   5873  C4'  DG A 286    -122.905  27.944 344.154 
ATOM   5874  O4'  DG A 286    -121.981  29.057 344.318 
ATOM   5875  C3'  DG A 286    -123.539  27.784 345.536 
ATOM   5876  O3'  DG A 286    -122.793  26.825 346.276 
ATOM   5877  C2'  DG A 286    -123.370  29.150 346.200 
ATOM   5878  C1'  DG A 286    -121.957  29.420 345.690 
ATOM   5879  N9   DG A 286    -121.550  30.850 345.784 
ATOM   5880  C8   DG A 286    -122.316  31.985 345.632 
ATOM   5881  N7   DG A 286    -121.648  33.104 345.778 
ATOM   5882  C5   DG A 286    -120.347  32.679 346.047 
ATOM   5883  C6   DG A 286    -119.172  33.435 346.296 
ATOM   5884  O6   DG A 286    -119.036  34.655 346.332 
ATOM   5885  N1   DG A 286    -118.066  32.603 346.522 
ATOM   5886  C2   DG A 286    -118.093  31.222 346.507 
ATOM   5887  N2   DG A 286    -116.930  30.612 346.745 
ATOM   5888  N3   DG A 286    -119.196  30.514 346.272 
ATOM   5889  C4   DG A 286    -120.277  31.306 346.052 
ATOM   5890  P    DA A 287    -123.574  25.787 347.210 
ATOM   5891  OP1  DA A 287    -124.038  24.640 346.396 
ATOM   5892  OP2  DA A 287    -124.616  26.500 347.981 
ATOM   5893  O5'  DA A 287    -122.408  25.309 348.196 
ATOM   5894  C5'  DA A 287    -121.050  25.294 347.716 
ATOM   5895  C4'  DA A 287    -120.123  25.870 348.767 
ATOM   5896  O4'  DA A 287    -119.988  27.316 348.656 
ATOM   5897  C3'  DA A 287    -120.544  25.650 350.220 
ATOM   5898  O3'  DA A 287    -119.382  25.426 351.008 
ATOM   5899  C2'  DA A 287    -121.171  26.977 350.647 
ATOM   5900  C1'  DA A 287    -120.163  27.882 349.946 
ATOM   5901  N9   DA A 287    -120.634  29.285 349.775 
ATOM   5902  C8   DA A 287    -121.904  29.730 349.543 
ATOM   5903  N7   DA A 287    -121.997  31.020 349.441 
ATOM   5904  C5   DA A 287    -120.693  31.465 349.619 
ATOM   5905  C6   DA A 287    -120.123  32.748 349.624 
ATOM   5906  N6   DA A 287    -120.828  33.872 349.435 
ATOM   5907  N1   DA A 287    -118.796  32.834 349.831 
ATOM   5908  C2   DA A 287    -118.099  31.713 350.017 
ATOM   5909  N3   DA A 287    -118.521  30.468 350.034 
ATOM   5910  C4   DA A 287    -119.853  30.409 349.825 
ATOM   5911  P    DT A 288    -119.432  24.326 352.170 
ATOM   5912  OP1  DT A 288    -119.172  22.986 351.597 
ATOM   5913  OP2  DT A 288    -120.688  24.472 352.937 
ATOM   5914  O5'  DT A 288    -118.193  24.771 353.080 
ATOM   5915  C5'  DT A 288    -117.067  25.420 352.458 
ATOM   5916  C4'  DT A 288    -116.620  26.600 353.299 
ATOM   5917  O4'  DT A 288    -117.326  27.826 352.956 
ATOM   5918  C3'  DT A 288    -116.832  26.461 354.806 
ATOM   5919  O3'  DT A 288    -115.741  27.072 355.483 
ATOM   5920  C2'  DT A 288    -118.097  27.270 355.095 
ATOM   5921  C1'  DT A 288    -117.782  28.431 354.156 
ATOM   5922  N1   DT A 288    -118.964  29.275 353.829 
ATOM   5923  C2   DT A 288    -118.744  30.621 353.655 
ATOM   5924  O2   DT A 288    -117.641  31.131 353.757 
ATOM   5925  N3   DT A 288    -119.864  31.371 353.355 
ATOM   5926  C4   DT A 288    -121.153  30.899 353.216 
ATOM   5927  O4   DT A 288    -122.077  31.670 352.945 
ATOM   5928  C5   DT A 288    -121.284  29.476 353.418 
ATOM   5929  C7   DT A 288    -122.655  28.879 353.286 
ATOM   5930  C6   DT A 288    -120.213  28.722 353.711 
ATOM   5931  P    DG A 289    -115.152  26.371 356.797 
ATOM   5932  OP1  DG A 289    -114.185  25.320 356.408 
ATOM   5933  OP2  DG A 289    -116.266  25.939 357.669 
ATOM   5934  O5'  DG A 289    -114.375  27.590 357.483 
ATOM   5935  C5'  DG A 289    -113.819  28.622 356.647 
ATOM   5936  C4'  DG A 289    -114.109  29.985 357.244 
ATOM   5937  O4'  DG A 289    -115.388  30.523 356.801 
ATOM   5938  C3'  DG A 289    -114.195  30.038 358.769 
ATOM   5939  O3'  DG A 289    -113.635  31.266 359.219 
ATOM   5940  C2'  DG A 289    -115.693  30.049 359.073 
ATOM   5941  C1'  DG A 289    -116.097  30.988 357.940 
ATOM   5942  N9   DG A 289    -117.551  30.957 357.624 
ATOM   5943  C8   DG A 289    -118.431  29.896 357.673 
ATOM   5944  N7   DG A 289    -119.658  30.204 357.331 
ATOM   5945  C5   DG A 289    -119.588  31.564 357.034 
ATOM   5946  C6   DG A 289    -120.601  32.459 356.604 
ATOM   5947  O6   DG A 289    -121.789  32.233 356.392 
ATOM   5948  N1   DG A 289    -120.096  33.755 356.419 
ATOM   5949  C2   DG A 289    -118.784  34.134 356.622 
ATOM   5950  N2   DG A 289    -118.502  35.418 356.390 
ATOM   5951  N3   DG A 289    -117.833  33.293 357.025 
ATOM   5952  C4   DG A 289    -118.307  32.033 357.210 
ATOM   5953  P    DG A 290    -112.744  31.272 360.549 
ATOM   5954  OP1  DG A 290    -111.355  30.881 360.217 
ATOM   5955  OP2  DG A 290    -113.411  30.468 361.596 
ATOM   5956  O5'  DG A 290    -112.786  32.820 360.951 
ATOM   5957  C5'  DG A 290    -112.916  33.808 359.911 
ATOM   5958  C4'  DG A 290    -113.922  34.865 360.324 
ATOM   5959  O4'  DG A 290    -115.284  34.510 359.951 
ATOM   5960  C3'  DG A 290    -114.012  35.149 361.823 
ATOM   5961  O3'  DG A 290    -114.240  36.539 362.015 
ATOM   5962  C2'  DG A 290    -115.251  34.384 362.288 
ATOM   5963  C1'  DG A 290    -116.123  34.709 361.078 
ATOM   5964  N9   DG A 290    -117.308  33.817 360.937 
ATOM   5965  C8   DG A 290    -117.434  32.480 361.245 
ATOM   5966  N7   DG A 290    -118.623  31.986 361.000 
ATOM   5967  C5   DG A 290    -119.336  33.072 360.495 
ATOM   5968  C6   DG A 290    -120.681  33.156 360.051 
ATOM   5969  O6   DG A 290    -121.534  32.274 360.011 
ATOM   5970  N1   DG A 290    -120.997  34.450 359.616 
ATOM   5971  C2   DG A 290    -120.127  35.523 359.611 
ATOM   5972  N2   DG A 290    -120.622  36.677 359.156 
ATOM   5973  N3   DG A 290    -118.865  35.444 360.027 
ATOM   5974  C4   DG A 290    -118.542  34.194 360.452 
ATOM   5975  P    DA A 291    -113.497  37.287 363.221 
ATOM   5976  OP1  DA A 291    -112.134  37.678 362.798 
ATOM   5977  OP2  DA A 291    -113.587  36.463 364.446 
ATOM   5978  O5'  DA A 291    -114.405  38.596 363.386 
ATOM   5979  C5'  DA A 291    -115.078  39.129 362.230 
ATOM   5980  C4'  DA A 291    -116.502  39.506 362.588 
ATOM   5981  O4'  DA A 291    -117.428  38.394 362.430 
ATOM   5982  C3'  DA A 291    -116.726  39.969 364.028 
ATOM   5983  O3'  DA A 291    -117.698  41.007 364.032 
ATOM   5984  C2'  DA A 291    -117.314  38.751 364.739 
ATOM   5985  C1'  DA A 291    -118.225  38.304 363.601 
ATOM   5986  N9   DA A 291    -118.700  36.898 363.730 
ATOM   5987  C8   DA A 291    -118.035  35.822 364.248 
ATOM   5988  N7   DA A 291    -118.721  34.721 364.223 
ATOM   5989  C5   DA A 291    -119.928  35.091 363.646 
ATOM   5990  C6   DA A 291    -121.091  34.367 363.339 
ATOM   5991  N6   DA A 291    -121.234  33.057 363.582 
ATOM   5992  N1   DA A 291    -122.108  35.043 362.771 
ATOM   5993  C2   DA A 291    -121.961  36.345 362.531 
ATOM   5994  N3   DA A 291    -120.927  37.122 362.773 
ATOM   5995  C4   DA A 291    -119.925  36.422 363.342 
ATOM   5996  P    DT A 292    -117.500  42.252 365.019 
ATOM   5997  OP1  DT A 292    -116.599  43.244 364.391 
ATOM   5998  OP2  DT A 292    -117.099  41.765 366.357 
ATOM   5999  O5'  DT A 292    -118.986  42.841 365.085 
ATOM   6000  C5'  DT A 292    -119.851  42.684 363.945 
ATOM   6001  C4'  DT A 292    -121.237  42.268 364.400 
ATOM   6002  O4'  DT A 292    -121.374  40.823 364.516 
ATOM   6003  C3'  DT A 292    -121.672  42.791 365.769 
ATOM   6004  O3'  DT A 292    -123.061  43.096 365.725 
ATOM   6005  C2'  DT A 292    -121.463  41.612 366.718 
ATOM   6006  C1'  DT A 292    -121.971  40.530 365.770 
ATOM   6007  N1   DT A 292    -121.567  39.151 366.163 
ATOM   6008  C2   DT A 292    -122.460  38.140 365.904 
ATOM   6009  O2   DT A 292    -123.542  38.330 365.376 
ATOM   6010  N3   DT A 292    -122.051  36.875 366.283 
ATOM   6011  C4   DT A 292    -120.853  36.549 366.885 
ATOM   6012  O4   DT A 292    -120.599  35.379 367.179 
ATOM   6013  C5   DT A 292    -119.983  37.677 367.116 
ATOM   6014  C7   DT A 292    -118.658  37.408 367.768 
ATOM   6015  C6   DT A 292    -120.355  38.916 366.758 
ATOM   6016  P    DT A 293    -123.594  44.400 366.483 
ATOM   6017  OP1  DT A 293    -123.415  45.586 365.615 
ATOM   6018  OP2  DT A 293    -122.978  44.480 367.826 
ATOM   6019  O5'  DT A 293    -125.152  44.068 366.627 
ATOM   6020  C5'  DT A 293    -125.786  43.246 365.628 
ATOM   6021  C4'  DT A 293    -126.691  42.228 366.293 
ATOM   6022  O4'  DT A 293    -125.986  41.002 366.642 
ATOM   6023  C3'  DT A 293    -127.335  42.668 367.608 
ATOM   6024  O3'  DT A 293    -128.653  42.138 367.675 
ATOM   6025  C2'  DT A 293    -126.489  42.006 368.695 
ATOM   6026  C1'  DT A 293    -126.303  40.670 367.985 
ATOM   6027  N1   DT A 293    -125.188  39.849 368.535 
ATOM   6028  C2   DT A 293    -125.355  38.486 368.533 
ATOM   6029  O2   DT A 293    -126.359  37.940 368.108 
ATOM   6030  N3   DT A 293    -124.301  37.758 369.051 
ATOM   6031  C4   DT A 293    -123.123  38.269 369.557 
ATOM   6032  O4   DT A 293    -122.250  37.517 369.994 
ATOM   6033  C5   DT A 293    -123.042  39.710 369.515 
ATOM   6034  C7   DT A 293    -121.792  40.349 370.047 
ATOM   6035  C6   DT A 293    -124.052  40.442 369.018 
ATOM   6036  P    DC A 294    -129.825  43.044 368.282 
ATOM   6037  OP1  DC A 294    -130.354  43.941 367.230 
ATOM   6038  OP2  DC A 294    -129.351  43.703 369.519 
ATOM   6039  O5'  DC A 294    -130.921  41.938 368.648 
ATOM   6040  C5'  DC A 294    -130.987  40.733 367.864 
ATOM   6041  C4'  DC A 294    -131.153  39.532 368.773 
ATOM   6042  O4'  DC A 294    -129.876  38.993 369.222 
ATOM   6043  C3'  DC A 294    -131.924  39.779 370.069 
ATOM   6044  O3'  DC A 294    -132.711  38.631 370.364 
ATOM   6045  C2'  DC A 294    -130.843  39.916 371.142 
ATOM   6046  C1'  DC A 294    -129.940  38.800 370.626 
ATOM   6047  N1   DC A 294    -128.552  38.856 371.165 
ATOM   6048  C2   DC A 294    -127.897  37.650 371.397 
ATOM   6049  O2   DC A 294    -128.488  36.593 371.149 
ATOM   6050  N3   DC A 294    -126.632  37.680 371.889 
ATOM   6051  C4   DC A 294    -126.026  38.846 372.144 
ATOM   6052  N4   DC A 294    -124.791  38.822 372.623 
ATOM   6053  C5   DC A 294    -126.683  40.098 371.913 
ATOM   6054  C6   DC A 294    -127.947  40.047 371.422 
ATOM   6055  P    DC A 295    -134.185  38.832 370.955 
ATOM   6056  OP1  DC A 295    -135.136  39.069 369.845 
ATOM   6057  OP2  DC A 295    -134.158  39.861 372.017 
ATOM   6058  O5'  DC A 295    -134.463  37.397 371.605 
ATOM   6059  C5'  DC A 295    -133.840  36.235 371.025 
ATOM   6060  C4'  DC A 295    -133.292  35.340 372.118 
ATOM   6061  O4'  DC A 295    -131.931  35.696 372.497 
ATOM   6062  C3'  DC A 295    -134.059  35.359 373.440 
ATOM   6063  O3'  DC A 295    -134.056  34.047 373.992 
ATOM   6064  C2'  DC A 295    -133.237  36.270 374.352 
ATOM   6065  C1'  DC A 295    -131.864  35.769 373.913 
ATOM   6066  N1   DC A 295    -130.748  36.684 374.277 
ATOM   6067  C2   DC A 295    -129.523  36.113 374.614 
ATOM   6068  O2   DC A 295    -129.415  34.880 374.597 
ATOM   6069  N3   DC A 295    -128.493  36.930 374.950 
ATOM   6070  C4   DC A 295    -128.650  38.259 374.956 
ATOM   6071  N4   DC A 295    -127.614  39.014 375.291 
ATOM   6072  C5   DC A 295    -129.901  38.867 374.613 
ATOM   6073  C6   DC A 295    -130.919  38.033 374.281 
ATOM   6074  P    DT A 296    -135.382  33.505 374.708 
ATOM   6075  OP1  DT A 296    -136.308  32.961 373.689 
ATOM   6076  OP2  DT A 296    -135.934  34.555 375.592 
ATOM   6077  O5'  DT A 296    -134.795  32.310 375.595 
ATOM   6078  C5'  DT A 296    -133.630  31.603 375.131 
ATOM   6079  C4'  DT A 296    -132.663  31.387 376.279 
ATOM   6080  O4'  DT A 296    -131.739  32.500 376.443 
ATOM   6081  C3'  DT A 296    -133.296  31.226 377.660 
ATOM   6082  O3'  DT A 296    -132.550  30.268 378.401 
ATOM   6083  C2'  DT A 296    -133.127  32.592 378.325 
ATOM   6084  C1'  DT A 296    -131.714  32.863 377.815 
ATOM   6085  N1   DT A 296    -131.307  34.293 377.909 
ATOM   6086  C2   DT A 296    -129.986  34.550 378.186 
ATOM   6087  O2   DT A 296    -129.161  33.670 378.352 
ATOM   6088  N3   DT A 296    -129.647  35.887 378.265 
ATOM   6089  C4   DT A 296    -130.498  36.960 378.095 
ATOM   6090  O4   DT A 296    -130.078  38.114 378.190 
ATOM   6091  C5   DT A 296    -131.864  36.588 377.808 
ATOM   6092  C7   DT A 296    -132.856  37.697 377.608 
ATOM   6093  C6   DT A 296    -132.221  35.297 377.725 
ATOM   6094  P    DC A 297    -133.331  29.230 379.335 
ATOM   6095  OP1  DC A 297    -133.796  28.083 378.521 
ATOM   6096  OP2  DC A 297    -134.373  29.942 380.106 
ATOM   6097  O5'  DC A 297    -132.165  28.752 380.321 
ATOM   6098  C5'  DC A 297    -130.808  28.737 379.841 
ATOM   6099  C4'  DC A 297    -129.880  29.313 380.892 
ATOM   6100  O4'  DC A 297    -129.745  30.759 380.781 
ATOM   6101  C3'  DC A 297    -130.302  29.092 382.344 
ATOM   6102  O3'  DC A 297    -129.139  28.869 383.132 
ATOM   6103  C2'  DC A 297    -130.928  30.420 382.771 
ATOM   6104  C1'  DC A 297    -129.920  31.325 382.071 
ATOM   6105  N1   DC A 297    -130.391  32.728 381.900 
ATOM   6106  C2   DC A 297    -129.445  33.746 381.983 
ATOM   6107  O2   DC A 297    -128.264  33.446 382.192 
ATOM   6108  N3   DC A 297    -129.855  35.031 381.831 
ATOM   6109  C4   DC A 297    -131.144  35.314 381.606 
ATOM   6110  N4   DC A 297    -131.494  36.583 381.464 
ATOM   6111  C5   DC A 297    -132.133  34.282 381.518 
ATOM   6112  C6   DC A 297    -131.704  33.004 381.673 
ATOM   6113  P    DT A 298    -129.189  27.769 384.295 
ATOM   6114  OP1  DT A 298    -128.930  26.429 383.722 
ATOM   6115  OP2  DT A 298    -130.446  27.915 385.062 
ATOM   6116  O5'  DT A 298    -127.950  28.214 385.205 
ATOM   6117  C5'  DT A 298    -126.824  28.863 384.583 
ATOM   6118  C4'  DT A 298    -126.377  30.043 385.423 
ATOM   6119  O4'  DT A 298    -127.084  31.269 385.080 
ATOM   6120  C3'  DT A 298    -126.589  29.904 386.931 
ATOM   6121  O3'  DT A 298    -125.498  30.515 387.608 
ATOM   6122  C2'  DT A 298    -127.854  30.713 387.219 
ATOM   6123  C1'  DT A 298    -127.539  31.874 386.281 
ATOM   6124  N1   DT A 298    -128.722  32.718 385.954 
ATOM   6125  C2   DT A 298    -128.502  34.064 385.780 
ATOM   6126  O2   DT A 298    -127.399  34.573 385.882 
ATOM   6127  N3   DT A 298    -129.621  34.814 385.480 
ATOM   6128  C4   DT A 298    -130.910  34.342 385.341 
ATOM   6129  O4   DT A 298    -131.834  35.112 385.070 
ATOM   6130  C5   DT A 298    -131.041  32.919 385.542 
ATOM   6131  C7   DT A 298    -132.412  32.322 385.410 
ATOM   6132  C6   DT A 298    -129.970  32.164 385.836 
ATOM   6133  P    DC A 299    -124.909  29.814 388.921 
ATOM   6134  OP1  DC A 299    -123.943  28.763 388.532 
ATOM   6135  OP2  DC A 299    -126.024  29.382 389.793 
ATOM   6136  O5'  DC A 299    -124.132  31.033 389.608 
ATOM   6137  C5'  DC A 299    -123.576  32.065 388.772 
ATOM   6138  C4'  DC A 299    -123.867  33.428 389.369 
ATOM   6139  O4'  DC A 299    -125.145  33.966 388.926 
ATOM   6140  C3'  DC A 299    -123.953  33.481 390.894 
ATOM   6141  O3'  DC A 299    -123.392  34.709 391.343 
ATOM   6142  C2'  DC A 299    -125.451  33.492 391.197 
ATOM   6143  C1'  DC A 299    -125.854  34.431 390.064 
ATOM   6144  N1   DC A 299    -127.309  34.399 389.749 
ATOM   6145  C2   DC A 299    -127.911  35.587 389.343 
ATOM   6146  O2   DC A 299    -127.220  36.610 389.262 
ATOM   6147  N3   DC A 299    -129.238  35.579 389.051 
ATOM   6148  C4   DC A 299    -129.951  34.451 389.152
[truncated: 415,700 more chars]
