# Supplementary material for: Characterization of lncRNA-protein interactions associated with Prostate cancer and Androgen receptors by molecular docking simulations
Source: Biochem Biophys Rep. 2025 Mar 9;42:101959. doi: 10.1016/j.bbrep.2025.101959 (PMC11929892; doi:10.1016/j.bbrep.2025.101959)
Supplement: Multimedia component 105 [file mmc105.zip › mmc105.pdb]

REMARK Number:    94
REMARK Ligand:     lig_628dcb8434e2f.pdb
REMARK Contact:     0     0     0
REMARK Score:  -138.12
REMARK RMSD:    635.19
MODEL       94
ATOM      1  N   ALA A  24      30.357  -5.473 -24.875 
ATOM      2  CA  ALA A  24      30.515  -4.000 -24.871 
ATOM      3  CB  ALA A  24      29.364  -3.347 -25.653 
ATOM      4  C   ALA A  24      30.496  -3.471 -23.474 
ATOM      5  O   ALA A  24      31.409  -3.720 -22.690 
ATOM      6  N   GLN A  25      29.435  -2.716 -23.129 
ATOM      7  CA  GLN A  25      29.334  -2.167 -21.810 
ATOM      8  CB  GLN A  25      28.209  -1.135 -21.640 
ATOM      9  CG  GLN A  25      28.449   0.131 -22.464 
ATOM     10  CD  GLN A  25      27.291   1.085 -22.227 
ATOM     11  OE1 GLN A  25      26.895   1.324 -21.089 
ATOM     12  NE2 GLN A  25      26.734   1.652 -23.331 
ATOM     13  C   GLN A  25      29.084  -3.296 -20.876 
ATOM     14  O   GLN A  25      28.668  -4.376 -21.290 
ATOM     15  N   ASP A  26      29.382  -3.075 -19.584 
ATOM     16  CA  ASP A  26      29.211  -4.105 -18.606 
ATOM     17  CB  ASP A  26      30.274  -4.043 -17.495 
ATOM     18  CG  ASP A  26      30.054  -5.171 -16.494 
ATOM     19  OD1 ASP A  26      28.986  -5.191 -15.826 
ATOM     20  OD2 ASP A  26      30.966  -6.032 -16.381 
ATOM     21  C   ASP A  26      27.866  -3.939 -17.988 
ATOM     22  O   ASP A  26      27.612  -2.985 -17.253 
ATOM     23  N   ASN A  27      26.945  -4.872 -18.288 
ATOM     24  CA  ASN A  27      25.662  -4.773 -17.669 
ATOM     25  CB  ASN A  27      24.503  -4.752 -18.683 
ATOM     26  CG  ASN A  27      24.583  -3.452 -19.471 
ATOM     27  OD1 ASN A  27      24.658  -2.366 -18.897 
ATOM     28  ND2 ASN A  27      24.568  -3.560 -20.827 
ATOM     29  C   ASN A  27      25.467  -5.984 -16.812 
ATOM     30  O   ASN A  27      24.473  -6.696 -16.949 
ATOM     31  N   SER A  28      26.402  -6.226 -15.873 
ATOM     32  CA  SER A  28      26.317  -7.361 -15.002 
ATOM     33  CB  SER A  28      27.559  -7.517 -14.112 
ATOM     34  OG  SER A  28      28.707  -7.731 -14.919 
ATOM     35  C   SER A  28      25.149  -7.145 -14.100 
ATOM     36  O   SER A  28      24.492  -8.089 -13.668 
ATOM     37  N   ARG A  29      24.868  -5.864 -13.806 
ATOM     38  CA  ARG A  29      23.821  -5.471 -12.913 
ATOM     39  CB  ARG A  29      23.787  -3.948 -12.704 
ATOM     40  CG  ARG A  29      25.152  -3.369 -12.324 
ATOM     41  CD  ARG A  29      25.113  -1.897 -11.913 
ATOM     42  NE  ARG A  29      26.512  -1.383 -11.942 
ATOM     43  CZ  ARG A  29      27.390  -1.720 -10.952 
ATOM     44  NH1 ARG A  29      27.024  -2.618  -9.991 
ATOM     45  NH2 ARG A  29      28.642  -1.178 -10.929 
ATOM     46  C   ARG A  29      22.506  -5.884 -13.504 
ATOM     47  O   ARG A  29      21.579  -6.255 -12.784 
ATOM     48  N   TYR A  30      22.378  -5.784 -14.840 
ATOM     49  CA  TYR A  30      21.164  -6.163 -15.505 
ATOM     50  CB  TYR A  30      21.186  -5.817 -17.003 
ATOM     51  CG  TYR A  30      19.900  -6.271 -17.606 
ATOM     52  CD1 TYR A  30      18.727  -5.600 -17.348 
ATOM     53  CD2 TYR A  30      19.876  -7.357 -18.449 
ATOM     54  CE1 TYR A  30      17.543  -6.018 -17.911 
ATOM     55  CE2 TYR A  30      18.698  -7.778 -19.016 
ATOM     56  CZ  TYR A  30      17.529  -7.109 -18.746 
ATOM     57  OH  TYR A  30      16.316  -7.539 -19.327 
ATOM     58  C   TYR A  30      20.959  -7.638 -15.363 
ATOM     59  O   TYR A  30      19.855  -8.092 -15.068 
ATOM     60  N   THR A  31      22.033  -8.431 -15.551 
ATOM     61  CA  THR A  31      21.926  -9.861 -15.473 
ATOM     62  CB  THR A  31      23.230 -10.559 -15.736 
ATOM     63  OG1 THR A  31      23.715 -10.225 -17.028 
ATOM     64  CG2 THR A  31      23.003 -12.080 -15.628 
ATOM     65  C   THR A  31      21.490 -10.229 -14.091 
ATOM     66  O   THR A  31      20.646 -11.105 -13.907 
ATOM     67  N   HIS A  32      22.064  -9.557 -13.079 
ATOM     68  CA  HIS A  32      21.744  -9.842 -11.711 
ATOM     69  ND1 HIS A  32      22.771 -10.826  -8.882 
ATOM     70  CG  HIS A  32      22.450  -9.554  -9.301 
ATOM     71  CB  HIS A  32      22.623  -9.069 -10.710 
ATOM     72  NE2 HIS A  32      22.010  -9.743  -7.096 
ATOM     73  CD2 HIS A  32      21.986  -8.905  -8.198 
ATOM     74  CE1 HIS A  32      22.488 -10.885  -7.556 
ATOM     75  C   HIS A  32      20.311  -9.481 -11.477 
ATOM     76  O   HIS A  32      19.604 -10.145 -10.722 
ATOM     77  N   PHE A  33      19.841  -8.406 -12.133 
ATOM     78  CA  PHE A  33      18.494  -7.942 -11.975 
ATOM     79  CB  PHE A  33      18.233  -6.698 -12.850 
ATOM     80  CG  PHE A  33      16.831  -6.221 -12.683 
ATOM     81  CD1 PHE A  33      15.822  -6.729 -13.471 
ATOM     82  CD2 PHE A  33      16.525  -5.261 -11.749 
ATOM     83  CE1 PHE A  33      14.528  -6.288 -13.327 
ATOM     84  CE2 PHE A  33      15.232  -4.815 -11.599 
ATOM     85  CZ  PHE A  33      14.232  -5.330 -12.388 
ATOM     86  C   PHE A  33      17.577  -9.044 -12.410 
ATOM     87  O   PHE A  33      16.584  -9.337 -11.745 
ATOM     88  N   LEU A  34      17.891  -9.694 -13.546 
ATOM     89  CA  LEU A  34      17.052 -10.740 -14.056 
ATOM     90  CB  LEU A  34      17.509 -11.262 -15.429 
ATOM     91  CG  LEU A  34      17.352 -10.227 -16.561 
ATOM     92  CD1 LEU A  34      17.815 -10.799 -17.911 
ATOM     93  CD2 LEU A  34      15.914  -9.684 -16.622 
ATOM     94  C   LEU A  34      17.034 -11.895 -13.105 
ATOM     95  O   LEU A  34      15.977 -12.463 -12.835 
ATOM     96  N   THR A  35      18.201 -12.276 -12.555 
ATOM     97  CA  THR A  35      18.222 -13.429 -11.706 
ATOM     98  CB  THR A  35      19.611 -13.827 -11.277 
ATOM     99  OG1 THR A  35      19.582 -15.110 -10.672 
ATOM    100  CG2 THR A  35      20.183 -12.793 -10.291 
ATOM    101  C   THR A  35      17.370 -13.183 -10.496 
ATOM    102  O   THR A  35      16.600 -14.054 -10.093 
ATOM    103  N   GLN A  36      17.510 -12.004  -9.861 
ATOM    104  CA  GLN A  36      16.760 -11.714  -8.673 
ATOM    105  CB  GLN A  36      17.330 -10.515  -7.900 
ATOM    106  CG  GLN A  36      18.719 -10.776  -7.318 
ATOM    107  CD  GLN A  36      19.161  -9.521  -6.583 
ATOM    108  OE1 GLN A  36      18.999  -8.403  -7.076 
ATOM    109  NE2 GLN A  36      19.727  -9.702  -5.360 
ATOM    110  C   GLN A  36      15.306 -11.414  -8.928 
ATOM    111  O   GLN A  36      14.428 -11.820  -8.172 
ATOM    112  N   HIS A  37      15.041 -10.560  -9.926 
ATOM    113  CA  HIS A  37      13.739 -10.030 -10.232 
ATOM    114  ND1 HIS A  37      13.488  -7.875  -7.943 
ATOM    115  CG  HIS A  37      14.262  -7.931  -9.081 
ATOM    116  CB  HIS A  37      13.787  -8.508 -10.384 
ATOM    117  NE2 HIS A  37      15.483  -7.062  -7.395 
ATOM    118  CD2 HIS A  37      15.476  -7.429  -8.730 
ATOM    119  CE1 HIS A  37      14.268  -7.348  -6.966 
ATOM    120  C   HIS A  37      12.906 -10.649 -11.327 
ATOM    121  O   HIS A  37      11.752 -10.256 -11.466 
ATOM    122  N   TYR A  38      13.434 -11.530 -12.202 
ATOM    123  CA  TYR A  38      12.632 -11.883 -13.350 
ATOM    124  CB  TYR A  38      13.334 -11.414 -14.642 
ATOM    125  CG  TYR A  38      12.655 -11.872 -15.887 
ATOM    126  CD1 TYR A  38      11.465 -11.319 -16.304 
ATOM    127  CD2 TYR A  38      13.246 -12.841 -16.668 
ATOM    128  CE1 TYR A  38      10.868 -11.746 -17.467 
ATOM    129  CE2 TYR A  38      12.653 -13.271 -17.830 
ATOM    130  CZ  TYR A  38      11.459 -12.724 -18.231 
ATOM    131  OH  TYR A  38      10.848 -13.164 -19.425 
ATOM    132  C   TYR A  38      12.379 -13.364 -13.432 
ATOM    133  O   TYR A  38      13.285 -14.174 -13.250 
ATOM    134  N   ASP A  39      11.102 -13.741 -13.690 
ATOM    135  CA  ASP A  39      10.698 -15.112 -13.886 
ATOM    136  CB  ASP A  39      10.028 -15.729 -12.643 
ATOM    137  CG  ASP A  39       9.940 -17.238 -12.841 
ATOM    138  OD1 ASP A  39      10.562 -17.742 -13.815 
ATOM    139  OD2 ASP A  39       9.249 -17.904 -12.025 
ATOM    140  C   ASP A  39       9.669 -15.081 -14.984 
ATOM    141  O   ASP A  39       8.529 -14.682 -14.754 
ATOM    142  N   ALA A  40      10.037 -15.519 -16.207 
ATOM    143  CA  ALA A  40       9.168 -15.355 -17.343 
ATOM    144  CB  ALA A  40       9.809 -15.843 -18.652 
ATOM    145  C   ALA A  40       7.861 -16.082 -17.196 
ATOM    146  O   ALA A  40       6.812 -15.469 -17.390 
ATOM    147  N   LYS A  41       7.868 -17.386 -16.837 
ATOM    148  CA  LYS A  41       6.612 -18.091 -16.756 
ATOM    149  CB  LYS A  41       6.394 -19.072 -17.922 
ATOM    150  CG  LYS A  41       6.320 -18.394 -19.293 
ATOM    151  CD  LYS A  41       6.383 -19.380 -20.462 
ATOM    152  CE  LYS A  41       6.315 -18.723 -21.842 
ATOM    153  NZ  LYS A  41       6.395 -19.761 -22.893 
ATOM    154  C   LYS A  41       6.607 -18.900 -15.492 
ATOM    155  O   LYS A  41       6.979 -20.072 -15.469 
ATOM    156  N   PRO A  42       6.164 -18.261 -14.447 
ATOM    157  CA  PRO A  42       6.146 -18.766 -13.096 
ATOM    158  CD  PRO A  42       5.459 -16.998 -14.579 
ATOM    159  CB  PRO A  42       5.693 -17.583 -12.242 
ATOM    160  CG  PRO A  42       4.817 -16.760 -13.203 
ATOM    161  C   PRO A  42       5.350 -19.982 -12.740 
ATOM    162  O   PRO A  42       5.866 -20.776 -11.954 
ATOM    163  N   GLN A  43       4.106 -20.125 -13.253 
ATOM    164  CA  GLN A  43       3.233 -21.210 -12.882 
ATOM    165  CB  GLN A  43       3.921 -22.559 -12.575 
ATOM    166  CG  GLN A  43       2.969 -23.746 -12.437 
ATOM    167  CD  GLN A  43       2.653 -24.258 -13.835 
ATOM    168  OE1 GLN A  43       2.011 -23.577 -14.631 
ATOM    169  NE2 GLN A  43       3.125 -25.496 -14.144 
ATOM    170  C   GLN A  43       2.428 -20.772 -11.677 
ATOM    171  O   GLN A  43       1.781 -19.726 -11.696 
ATOM    172  N   GLY A  44       2.476 -21.564 -10.580 
ATOM    173  CA  GLY A  44       1.617 -21.423  -9.423 
ATOM    174  C   GLY A  44       1.682 -20.099  -8.711 
ATOM    175  O   GLY A  44       0.636 -19.515  -8.436 
ATOM    176  N   ARG A  45       2.881 -19.573  -8.391 
ATOM    177  CA  ARG A  45       2.966 -18.320  -7.681 
ATOM    178  CB  ARG A  45       2.277 -17.177  -8.444 
ATOM    179  CG  ARG A  45       2.951 -16.883  -9.786 
ATOM    180  CD  ARG A  45       2.084 -16.065 -10.743 
ATOM    181  NE  ARG A  45       2.134 -14.640 -10.313 
ATOM    182  CZ  ARG A  45       1.083 -13.819 -10.595 
ATOM    183  NH1 ARG A  45      -0.026 -14.325 -11.205 
ATOM    184  NH2 ARG A  45       1.132 -12.493 -10.270 
ATOM    185  C   ARG A  45       2.353 -18.422  -6.307 
ATOM    186  O   ARG A  45       1.777 -17.453  -5.809 
ATOM    187  N   ASP A  46       2.452 -19.607  -5.663 
ATOM    188  CA  ASP A  46       1.984 -19.790  -4.311 
ATOM    189  CB  ASP A  46       1.250 -21.127  -4.079 
ATOM    190  CG  ASP A  46       2.197 -22.277  -4.390 
ATOM    191  OD1 ASP A  46       3.256 -22.021  -5.022 
ATOM    192  OD2 ASP A  46       1.866 -23.431  -4.005 
ATOM    193  C   ASP A  46       3.161 -19.699  -3.376 
ATOM    194  O   ASP A  46       4.259 -19.317  -3.777 
ATOM    195  N   ASP A  47       2.954 -20.056  -2.089 
ATOM    196  CA  ASP A  47       3.986 -19.963  -1.086 
ATOM    197  CB  ASP A  47       3.505 -20.399   0.311 
ATOM    198  CG  ASP A  47       2.512 -19.366   0.829 
ATOM    199  OD1 ASP A  47       2.392 -18.285   0.192 
ATOM    200  OD2 ASP A  47       1.859 -19.643   1.870 
ATOM    201  C   ASP A  47       5.122 -20.868  -1.453 
ATOM    202  O   ASP A  47       6.290 -20.503  -1.321 
ATOM    203  N   ARG A  48       4.797 -22.077  -1.942 
ATOM    204  CA  ARG A  48       5.781 -23.061  -2.293 
ATOM    205  CB  ARG A  48       5.140 -24.351  -2.823 
ATOM    206  CG  ARG A  48       6.146 -25.430  -3.211 
ATOM    207  CD  ARG A  48       5.521 -26.560  -4.029 
ATOM    208  NE  ARG A  48       5.134 -25.982  -5.348 
ATOM    209  CZ  ARG A  48       4.541 -26.764  -6.297 
ATOM    210  NH1 ARG A  48       4.304 -28.084  -6.046 
ATOM    211  NH2 ARG A  48       4.179 -26.221  -7.497 
ATOM    212  C   ARG A  48       6.632 -22.511  -3.395 
ATOM    213  O   ARG A  48       7.843 -22.722  -3.421 
ATOM    214  N   TYR A  49       6.004 -21.778  -4.332 
ATOM    215  CA  TYR A  49       6.690 -21.207  -5.452 
ATOM    216  CB  TYR A  49       5.716 -20.385  -6.317 
ATOM    217  CG  TYR A  49       6.455 -19.484  -7.246 
ATOM    218  CD1 TYR A  49       6.995 -19.944  -8.423 
ATOM    219  CD2 TYR A  49       6.580 -18.149  -6.930 
ATOM    220  CE1 TYR A  49       7.662 -19.084  -9.266 
ATOM    221  CE2 TYR A  49       7.244 -17.287  -7.767 
ATOM    222  CZ  TYR A  49       7.787 -17.755  -8.938 
ATOM    223  OH  TYR A  49       8.468 -16.868  -9.798 
ATOM    224  C   TYR A  49       7.763 -20.299  -4.937 
ATOM    225  O   TYR A  49       8.907 -20.361  -5.387 
ATOM    226  N   CYS A  50       7.427 -19.442  -3.956 
ATOM    227  CA  CYS A  50       8.387 -18.513  -3.432 
ATOM    228  CB  CYS A  50       7.789 -17.543  -2.401 
ATOM    229  SG  CYS A  50       6.919 -16.168  -3.203 
ATOM    230  C   CYS A  50       9.521 -19.233  -2.772 
ATOM    231  O   CYS A  50      10.680 -18.874  -2.966 
ATOM    232  N   GLU A  51       9.232 -20.282  -1.984 
ATOM    233  CA  GLU A  51      10.291 -20.937  -1.274 
ATOM    234  CB  GLU A  51       9.814 -22.052  -0.328 
ATOM    235  CG  GLU A  51       9.046 -21.500   0.875 
ATOM    236  CD  GLU A  51       8.647 -22.660   1.776 
ATOM    237  OE1 GLU A  51       8.797 -23.834   1.341 
ATOM    238  OE2 GLU A  51       8.191 -22.384   2.918 
ATOM    239  C   GLU A  51      11.271 -21.539  -2.238 
ATOM    240  O   GLU A  51      12.477 -21.471  -2.014 
ATOM    241  N   SER A  52      10.782 -22.163  -3.323 
ATOM    242  CA  SER A  52      11.648 -22.819  -4.266 
ATOM    243  CB  SER A  52      10.871 -23.670  -5.287 
ATOM    244  OG  SER A  52      11.770 -24.296  -6.189 
ATOM    245  C   SER A  52      12.484 -21.840  -5.041 
ATOM    246  O   SER A  52      13.695 -22.015  -5.173 
ATOM    247  N   ILE A  53      11.853 -20.774  -5.572 
ATOM    248  CA  ILE A  53      12.510 -19.830  -6.436 
ATOM    249  CB  ILE A  53      11.569 -18.839  -7.063 
ATOM    250  CG1 ILE A  53      12.268 -18.100  -8.213 
ATOM    251  CG2 ILE A  53      11.022 -17.910  -5.967 
ATOM    252  CD1 ILE A  53      11.307 -17.285  -9.080 
ATOM    253  C   ILE A  53      13.564 -19.071  -5.697 
ATOM    254  O   ILE A  53      14.625 -18.777  -6.243 
ATOM    255  N   MET A  54      13.288 -18.724  -4.431 
ATOM    256  CA  MET A  54      14.208 -17.931  -3.681 
ATOM    257  CB  MET A  54      13.657 -17.630  -2.278 
ATOM    258  CG  MET A  54      14.129 -16.292  -1.716 
ATOM    259  SD  MET A  54      13.400 -14.851  -2.557 
ATOM    260  CE  MET A  54      13.965 -13.641  -1.327 
ATOM    261  C   MET A  54      15.482 -18.715  -3.574 
ATOM    262  O   MET A  54      16.577 -18.162  -3.661 
ATOM    263  N   ARG A  55      15.360 -20.040  -3.377 
ATOM    264  CA  ARG A  55      16.487 -20.926  -3.259 
ATOM    265  CB  ARG A  55      16.035 -22.353  -2.921 
ATOM    266  CG  ARG A  55      15.198 -22.413  -1.641 
ATOM    267  CD  ARG A  55      14.502 -23.757  -1.423 
ATOM    268  NE  ARG A  55      15.339 -24.566  -0.498 
ATOM    269  CZ  ARG A  55      15.110 -25.907  -0.399 
ATOM    270  NH1 ARG A  55      14.168 -26.490  -1.198 
ATOM    271  NH2 ARG A  55      15.823 -26.659   0.486 
ATOM    272  C   ARG A  55      17.249 -20.983  -4.555 
ATOM    273  O   ARG A  55      18.476 -20.907  -4.565 
ATOM    274  N   ARG A  56      16.538 -21.101  -5.694 
ATOM    275  CA  ARG A  56      17.186 -21.258  -6.971 
ATOM    276  CB  ARG A  56      16.203 -21.454  -8.140 
ATOM    277  CG  ARG A  56      15.409 -22.759  -8.083 
ATOM    278  CD  ARG A  56      14.767 -23.128  -9.423 
ATOM    279  NE  ARG A  56      13.877 -22.004  -9.821 
ATOM    280  CZ  ARG A  56      12.561 -22.008  -9.459 
ATOM    281  NH1 ARG A  56      12.047 -23.057  -8.752 
ATOM    282  NH2 ARG A  56      11.757 -20.960  -9.804 
ATOM    283  C   ARG A  56      17.993 -20.038  -7.297 
ATOM    284  O   ARG A  56      19.094 -20.132  -7.842 
ATOM    285  N   ARG A  57      17.434 -18.858  -6.981 
ATOM    286  CA  ARG A  57      17.989 -17.566  -7.272 
ATOM    287  CB  ARG A  57      16.981 -16.432  -7.028 
ATOM    288  CG  ARG A  57      15.720 -16.618  -7.872 
ATOM    289  CD  ARG A  57      16.007 -16.749  -9.368 
ATOM    290  NE  ARG A  57      14.774 -17.286 -10.009 
ATOM    291  CZ  ARG A  57      14.462 -16.937 -11.292 
ATOM    292  NH1 ARG A  57      15.255 -16.058 -11.970 
ATOM    293  NH2 ARG A  57      13.356 -17.462 -11.896 
ATOM    294  C   ARG A  57      19.215 -17.308  -6.446 
ATOM    295  O   ARG A  57      20.047 -16.489  -6.833 
ATOM    296  N   GLY A  58      19.345 -17.952  -5.266 
ATOM    297  CA  GLY A  58      20.518 -17.749  -4.452 
ATOM    298  C   GLY A  58      20.249 -16.676  -3.435 
ATOM    299  O   GLY A  58      21.171 -16.056  -2.910 
ATOM    300  N   LEU A  59      18.957 -16.404  -3.197 
ATOM    301  CA  LEU A  59      18.390 -15.442  -2.291 
ATOM    302  CB  LEU A  59      16.997 -14.993  -2.748 
ATOM    303  CG  LEU A  59      17.057 -14.335  -4.141 
ATOM    304  CD1 LEU A  59      15.690 -13.786  -4.573 
ATOM    305  CD2 LEU A  59      18.175 -13.282  -4.214 
ATOM    306  C   LEU A  59      18.342 -15.875  -0.842 
ATOM    307  O   LEU A  59      17.877 -15.107  -0.005 
ATOM    308  N   THR A  60      18.628 -17.158  -0.543 
ATOM    309  CA  THR A  60      18.521 -17.780   0.758 
ATOM    310  CB  THR A  60      18.422 -19.273   0.655 
ATOM    311  OG1 THR A  60      19.592 -19.810   0.057 
ATOM    312  CG2 THR A  60      17.192 -19.608  -0.204 
ATOM    313  C   THR A  60      19.582 -17.448   1.776 
ATOM    314  O   THR A  60      19.306 -17.592   2.964 
ATOM    315  N   SER A  61      20.833 -17.093   1.412 
ATOM    316  CA  SER A  61      21.758 -16.859   2.493 
ATOM    317  CB  SER A  61      22.957 -17.826   2.485 
ATOM    318  OG  SER A  61      22.517 -19.158   2.702 
ATOM    319  C   SER A  61      22.320 -15.475   2.407 
ATOM    320  O   SER A  61      23.186 -15.209   1.575 
ATOM    321  N   PRO A  62      21.889 -14.572   3.254 
ATOM    322  CA  PRO A  62      20.832 -14.844   4.197 
ATOM    323  CD  PRO A  62      22.847 -13.617   3.787 
ATOM    324  CB  PRO A  62      20.985 -13.822   5.320 
ATOM    325  CG  PRO A  62      22.467 -13.428   5.263 
ATOM    326  C   PRO A  62      19.514 -14.718   3.499 
ATOM    327  O   PRO A  62      19.488 -14.279   2.350 
ATOM    328  N   CYS A  63      18.409 -15.091   4.176 
ATOM    329  CA  CYS A  63      17.107 -15.029   3.577 
ATOM    330  CB  CYS A  63      15.980 -15.525   4.508 
ATOM    331  SG  CYS A  63      16.264 -17.191   5.180 
ATOM    332  C   CYS A  63      16.811 -13.590   3.286 
ATOM    333  O   CYS A  63      16.979 -12.728   4.148 
ATOM    334  N   LYS A  64      16.363 -13.286   2.050 
ATOM    335  CA  LYS A  64      16.024 -11.933   1.733 
ATOM    336  CB  LYS A  64      15.958 -11.675   0.217 
ATOM    337  CG  LYS A  64      15.947 -10.196  -0.175 
ATOM    338  CD  LYS A  64      16.188  -9.974  -1.671 
ATOM    339  CE  LYS A  64      16.192  -8.501  -2.084 
ATOM    340  NZ  LYS A  64      16.367  -8.389  -3.549 
ATOM    341  C   LYS A  64      14.671 -11.685   2.334 
ATOM    342  O   LYS A  64      13.782 -12.531   2.250 
ATOM    343  N   ASP A  65      14.485 -10.514   2.975 
ATOM    344  CA  ASP A  65      13.252 -10.245   3.660 
ATOM    345  CB  ASP A  65      13.310  -8.967   4.522 
ATOM    346  CG  ASP A  65      13.625  -7.757   3.647 
ATOM    347  OD1 ASP A  65      14.224  -7.939   2.553 
ATOM    348  OD2 ASP A  65      13.278  -6.626   4.077 
ATOM    349  C   ASP A  65      12.107 -10.144   2.699 
ATOM    350  O   ASP A  65      11.037 -10.700   2.946 
ATOM    351  N   ILE A  66      12.280  -9.419   1.579 
ATOM    352  CA  ILE A  66      11.198  -9.300   0.645 
ATOM    353  CB  ILE A  66      10.432  -8.019   0.848 
ATOM    354  CG1 ILE A  66       9.083  -8.013   0.109 
ATOM    355  CG2 ILE A  66      11.366  -6.859   0.468 
ATOM    356  CD1 ILE A  66       9.205  -8.016  -1.410 
ATOM    357  C   ILE A  66      11.805  -9.311  -0.725 
ATOM    358  O   ILE A  66      12.863  -8.720  -0.940 
ATOM    359  N   ASN A  67      11.179 -10.019  -1.688 
ATOM    360  CA  ASN A  67      11.720 -10.015  -3.017 
ATOM    361  CB  ASN A  67      12.741 -11.139  -3.259 
ATOM    362  CG  ASN A  67      13.477 -10.847  -4.558 
ATOM    363  OD1 ASN A  67      14.272  -9.911  -4.638 
ATOM    364  ND2 ASN A  67      13.214 -11.676  -5.603 
ATOM    365  C   ASN A  67      10.584 -10.205  -3.973 
ATOM    366  O   ASN A  67       9.740 -11.082  -3.786 
ATOM    367  N   THR A  68      10.556  -9.392  -5.048 
ATOM    368  CA  THR A  68       9.471  -9.467  -5.982 
ATOM    369  CB  THR A  68       8.762  -8.158  -6.145 
ATOM    370  OG1 THR A  68       8.269  -7.721  -4.886 
ATOM    371  CG2 THR A  68       7.598  -8.348  -7.130 
ATOM    372  C   THR A  68       9.996  -9.879  -7.324 
ATOM    373  O   THR A  68      11.059  -9.439  -7.762 
ATOM    374  N   PHE A  69       9.236 -10.761  -8.006 
ATOM    375  CA  PHE A  69       9.601 -11.241  -9.309 
ATOM    376  CB  PHE A  69       9.527 -12.774  -9.435 
ATOM    377  CG  PHE A  69      10.543 -13.384  -8.526 
ATOM    378  CD1 PHE A  69      11.831 -13.609  -8.956 
ATOM    379  CD2 PHE A  69      10.207 -13.734  -7.237 
ATOM    380  CE1 PHE A  69      12.768 -14.171  -8.120 
ATOM    381  CE2 PHE A  69      11.140 -14.295  -6.395 
ATOM    382  CZ  PHE A  69      12.423 -14.515  -6.835 
ATOM    383  C   PHE A  69       8.608 -10.690 -10.287 
ATOM    384  O   PHE A  69       7.415 -10.605 -10.001 
ATOM    385  N   ILE A  70       9.099 -10.300 -11.480 
ATOM    386  CA  ILE A  70       8.279  -9.766 -12.530 
ATOM    387  CB  ILE A  70       8.894  -8.585 -13.228 
ATOM    388  CG1 ILE A  70       9.137  -7.438 -12.235 
ATOM    389  CG2 ILE A  70       7.982  -8.201 -14.407 
ATOM    390  CD1 ILE A  70      10.026  -6.325 -12.786 
ATOM    391  C   ILE A  70       8.146 -10.852 -13.550 
ATOM    392  O   ILE A  70       9.106 -11.572 -13.824 
ATOM    393  N   HIS A  71       6.934 -11.011 -14.122 
ATOM    394  CA  HIS A  71       6.704 -12.056 -15.078 
ATOM    395  ND1 HIS A  71       6.623 -14.322 -12.875 
ATOM    396  CG  HIS A  71       5.646 -13.442 -13.288 
ATOM    397  CB  HIS A  71       5.509 -12.942 -14.696 
ATOM    398  NE2 HIS A  71       5.416 -13.823 -11.074 
ATOM    399  CD2 HIS A  71       4.918 -13.148 -12.176 
ATOM    400  CE1 HIS A  71       6.439 -14.514 -11.544 
ATOM    401  C   HIS A  71       6.415 -11.410 -16.399 
ATOM    402  O   HIS A  71       6.310 -10.188 -16.486 
ATOM    403  N   GLY A  72       6.286 -12.218 -17.476 
ATOM    404  CA  GLY A  72       6.017 -11.656 -18.772 
ATOM    405  C   GLY A  72       7.295 -11.593 -19.560 
ATOM    406  O   GLY A  72       8.294 -12.209 -19.193 
ATOM    407  N   ASN A  73       7.269 -10.867 -20.702 
ATOM    408  CA  ASN A  73       8.405 -10.782 -21.584 
ATOM    409  CB  ASN A  73       8.034 -10.508 -23.057 
ATOM    410  CG  ASN A  73       7.346  -9.151 -23.163 
ATOM    411  OD1 ASN A  73       7.968  -8.146 -23.502 
ATOM    412  ND2 ASN A  73       6.017  -9.119 -22.872 
ATOM    413  C   ASN A  73       9.371  -9.723 -21.133 
ATOM    414  O   ASN A  73       8.994  -8.716 -20.538 
ATOM    415  N   LYS A  74      10.668  -9.952 -21.434 
ATOM    416  CA  LYS A  74      11.764  -9.101 -21.052 
ATOM    417  CB  LYS A  74      13.152  -9.709 -21.329 
ATOM    418  CG  LYS A  74      13.502 -10.903 -20.438 
ATOM    419  CD  LYS A  74      14.866 -11.514 -20.762 
ATOM    420  CE  LYS A  74      14.989 -11.999 -22.206 
ATOM    421  NZ  LYS A  74      16.380 -12.427 -22.480 
ATOM    422  C   LYS A  74      11.726  -7.769 -21.741 
ATOM    423  O   LYS A  74      12.108  -6.759 -21.152 
ATOM    424  N   ARG A  75      11.268  -7.726 -23.005 
ATOM    425  CA  ARG A  75      11.336  -6.518 -23.783 
ATOM    426  CB  ARG A  75      10.706  -6.680 -25.174 
ATOM    427  CG  ARG A  75      11.275  -7.856 -25.964 
ATOM    428  CD  ARG A  75      10.777  -7.928 -27.407 
ATOM    429  NE  ARG A  75       9.288  -7.909 -27.372 
ATOM    430  CZ  ARG A  75       8.587  -9.047 -27.093 
ATOM    431  NH1 ARG A  75       9.247 -10.192 -26.754 
ATOM    432  NH2 ARG A  75       7.223  -9.036 -27.147 
ATOM    433  C   ARG A  75      10.568  -5.434 -23.096 
ATOM    434  O   ARG A  75      11.000  -4.283 -23.058 
ATOM    435  N   SER A  76       9.396  -5.775 -22.533 
ATOM    436  CA  SER A  76       8.562  -4.791 -21.905 
ATOM    437  CB  SER A  76       7.236  -5.385 -21.396 
ATOM    438  OG  SER A  76       6.471  -5.878 -22.487 
ATOM    439  C   SER A  76       9.281  -4.196 -20.730 
ATOM    440  O   SER A  76       9.132  -3.009 -20.441 
ATOM    441  N   ILE A  77      10.063  -5.017 -20.003 
ATOM    442  CA  ILE A  77      10.777  -4.552 -18.848 
ATOM    443  CB  ILE A  77      11.426  -5.664 -18.076 
ATOM    444  CG1 ILE A  77      10.357  -6.647 -17.572 
ATOM    445  CG2 ILE A  77      12.260  -5.039 -16.946 
ATOM    446  CD1 ILE A  77      10.932  -7.947 -17.010 
ATOM    447  C   ILE A  77      11.850  -3.586 -19.254 
ATOM    448  O   ILE A  77      12.029  -2.547 -18.626 
ATOM    449  N   LYS A  78      12.600  -3.902 -20.324 
ATOM    450  CA  LYS A  78      13.670  -3.048 -20.763 
ATOM    451  CB  LYS A  78      14.457  -3.613 -21.957 
ATOM    452  CG  LYS A  78      15.314  -4.836 -21.619 
ATOM    453  CD  LYS A  78      15.896  -5.526 -22.854 
ATOM    454  CE  LYS A  78      16.828  -6.696 -22.531 
ATOM    455  NZ  LYS A  78      16.037  -7.912 -22.246 
ATOM    456  C   LYS A  78      13.105  -1.727 -21.186 
ATOM    457  O   LYS A  78      13.736  -0.686 -21.012 
ATOM    458  N   ALA A  79      11.881  -1.748 -21.741 
ATOM    459  CA  ALA A  79      11.200  -0.603 -22.284 
ATOM    460  CB  ALA A  79       9.821  -0.951 -22.871 
ATOM    461  C   ALA A  79      10.987   0.445 -21.231 
ATOM    462  O   ALA A  79      10.878   1.630 -21.545 
ATOM    463  N   ILE A  80      10.868   0.044 -19.956 
ATOM    464  CA  ILE A  80      10.626   1.016 -18.927 
ATOM    465  CB  ILE A  80      10.255   0.446 -17.581 
ATOM    466  CG1 ILE A  80      11.316  -0.473 -16.984 
ATOM    467  CG2 ILE A  80       8.892  -0.240 -17.747 
ATOM    468  CD1 ILE A  80      10.900  -1.026 -15.623 
ATOM    469  C   ILE A  80      11.745   2.022 -18.874 
ATOM    470  O   ILE A  80      11.546   3.160 -18.452 
ATOM    471  N   CYS A  81      12.966   1.624 -19.275 
ATOM    472  CA  CYS A  81      14.117   2.486 -19.280 
ATOM    473  CB  CYS A  81      15.428   1.734 -19.567 
ATOM    474  SG  CYS A  81      15.754   0.459 -18.312 
ATOM    475  C   CYS A  81      13.959   3.596 -20.289 
ATOM    476  O   CYS A  81      14.689   4.586 -20.237 
ATOM    477  N   GLU A  82      13.062   3.434 -21.284 
ATOM    478  CA  GLU A  82      12.862   4.454 -22.277 
ATOM    479  CB  GLU A  82      12.970   3.920 -23.715 
ATOM    480  CG  GLU A  82      11.961   2.809 -24.013 
ATOM    481  CD  GLU A  82      12.156   2.352 -25.452 
ATOM    482  OE1 GLU A  82      12.213   3.228 -26.356 
ATOM    483  OE2 GLU A  82      12.249   1.114 -25.666 
ATOM    484  C   GLU A  82      11.484   5.028 -22.107 
ATOM    485  O   GLU A  82      10.696   4.562 -21.287 
ATOM    486  N   ASN A  83      11.173   6.085 -22.884 
ATOM    487  CA  ASN A  83       9.911   6.767 -22.808 
ATOM    488  CB  ASN A  83       9.851   8.042 -23.664 
ATOM    489  CG  ASN A  83      10.676   9.103 -22.944 
ATOM    490  OD1 ASN A  83      10.664   9.185 -21.715 
ATOM    491  ND2 ASN A  83      11.416   9.938 -23.723 
ATOM    492  C   ASN A  83       8.817   5.839 -23.229 
ATOM    493  O   ASN A  83       7.665   6.001 -22.831 
ATOM    494  N   LYS A  84       9.156   4.826 -24.043 
ATOM    495  CA  LYS A  84       8.180   3.925 -24.580 
ATOM    496  CB  LYS A  84       8.857   2.817 -25.416 
ATOM    497  CG  LYS A  84       7.921   1.834 -26.122 
ATOM    498  CD  LYS A  84       7.153   0.911 -25.178 
ATOM    499  CE  LYS A  84       6.396  -0.197 -25.909 
ATOM    500  NZ  LYS A  84       7.357  -1.190 -26.441 
ATOM    501  C   LYS A  84       7.386   3.298 -23.466 
ATOM    502  O   LYS A  84       6.161   3.232 -23.563 
ATOM    503  N   ASN A  85       8.029   2.807 -22.383 
ATOM    504  CA  ASN A  85       7.206   2.217 -21.358 
ATOM    505  CB  ASN A  85       7.343   0.680 -21.318 
ATOM    506  CG  ASN A  85       6.232   0.074 -20.468 
ATOM    507  OD1 ASN A  85       5.067   0.455 -20.576 
ATOM    508  ND2 ASN A  85       6.604  -0.897 -19.592 
ATOM    509  C   ASN A  85       7.600   2.737 -20.000 
ATOM    510  O   ASN A  85       7.516   2.004 -19.015 
ATOM    511  N   GLY A  86       7.987   4.025 -19.869 
ATOM    512  CA  GLY A  86       8.358   4.440 -18.541 
ATOM    513  C   GLY A  86       8.406   5.935 -18.432 
ATOM    514  O   GLY A  86       8.529   6.651 -19.426 
ATOM    515  N   ASN A  87       8.313   6.432 -17.176 
ATOM    516  CA  ASN A  87       8.388   7.834 -16.866 
ATOM    517  CB  ASN A  87       7.070   8.434 -16.338 
ATOM    518  CG  ASN A  87       6.033   8.383 -17.450 
ATOM    519  OD1 ASN A  87       5.564   7.312 -17.828 
ATOM    520  ND2 ASN A  87       5.650   9.574 -17.983 
ATOM    521  C   ASN A  87       9.381   7.966 -15.753 
ATOM    522  O   ASN A  87       9.660   7.005 -15.039 
ATOM    523  N   PRO A  88       9.943   9.130 -15.590 
ATOM    524  CA  PRO A  88      10.890   9.367 -14.542 
ATOM    525  CD  PRO A  88       9.915  10.189 -16.582 
ATOM    526  CB  PRO A  88      11.522  10.727 -14.851 
ATOM    527  CG  PRO A  88      10.555  11.384 -15.857 
ATOM    528  C   PRO A  88      10.168   9.304 -13.236 
ATOM    529  O   PRO A  88       9.050   9.812 -13.144 
ATOM    530  N   HIS A  89      10.804   8.706 -12.212 
ATOM    531  CA  HIS A  89      10.210   8.527 -10.923 
ATOM    532  ND1 HIS A  89       7.895   6.729  -9.424 
ATOM    533  CG  HIS A  89       9.268   6.743  -9.344 
ATOM    534  CB  HIS A  89      10.169   7.046 -10.506 
ATOM    535  NE2 HIS A  89       8.415   6.182  -7.333 
ATOM    536  CD2 HIS A  89       9.569   6.408  -8.061 
ATOM    537  CE1 HIS A  89       7.434   6.387  -8.195 
ATOM    538  C   HIS A  89      11.094   9.291 -10.006 
ATOM    539  O   HIS A  89      12.249   9.524 -10.348 
ATOM    540  N   ARG A  90      10.614   9.570  -8.777 
ATOM    541  CA  ARG A  90      11.134  10.633  -7.973 
ATOM    542  CB  ARG A  90      10.638  10.532  -6.524 
ATOM    543  CG  ARG A  90       9.118  10.621  -6.401 
ATOM    544  CD  ARG A  90       8.581  12.052  -6.436 
ATOM    545  NE  ARG A  90       7.099  11.972  -6.308 
ATOM    546  CZ  ARG A  90       6.398  13.027  -5.801 
ATOM    547  NH1 ARG A  90       7.050  14.164  -5.418 
ATOM    548  NH2 ARG A  90       5.043  12.938  -5.660 
ATOM    549  C   ARG A  90      12.627  10.723  -7.915 
ATOM    550  O   ARG A  90      13.186  11.625  -8.535 
ATOM    551  N   GLU A  91      13.353   9.801  -7.262 
ATOM    552  CA  GLU A  91      14.755  10.115  -7.224 
ATOM    553  CB  GLU A  91      15.367  10.061  -5.812 
ATOM    554  CG  GLU A  91      14.958  11.232  -4.914 
ATOM    555  CD  GLU A  91      13.537  11.000  -4.427 
ATOM    556  OE1 GLU A  91      13.280   9.918  -3.836 
ATOM    557  OE2 GLU A  91      12.688  11.907  -4.644 
ATOM    558  C   GLU A  91      15.504   9.143  -8.074 
ATOM    559  O   GLU A  91      15.859   8.056  -7.623 
ATOM    560  N   ASN A  92      15.780   9.542  -9.330 
ATOM    561  CA  ASN A  92      16.570   8.776 -10.253 
ATOM    562  CB  ASN A  92      18.015   8.583  -9.762 
ATOM    563  CG  ASN A  92      18.669   9.953  -9.678 
ATOM    564  OD1 ASN A  92      18.547  10.766 -10.593 
ATOM    565  ND2 ASN A  92      19.371  10.227  -8.547 
ATOM    566  C   ASN A  92      15.991   7.412 -10.460 
ATOM    567  O   ASN A  92      16.733   6.456 -10.678 
ATOM    568  N   LEU A  93      14.653   7.283 -10.421 
ATOM    569  CA  LEU A  93      14.046   5.998 -10.644 
ATOM    570  CB  LEU A  93      13.196   5.499  -9.462 
ATOM    571  CG  LEU A  93      14.013   5.127  -8.208 
ATOM    572  CD1 LEU A  93      13.097   4.644  -7.072 
ATOM    573  CD2 LEU A  93      15.107   4.099  -8.543 
ATOM    574  C   LEU A  93      13.141   6.137 -11.825 
ATOM    575  O   LEU A  93      12.979   7.226 -12.373 
ATOM    576  N   ARG A  94      12.563   5.007 -12.286 
ATOM    577  CA  ARG A  94      11.651   5.047 -13.395 
ATOM    578  CB  ARG A  94      12.264   4.533 -14.706 
ATOM    579  CG  ARG A  94      13.421   5.410 -15.185 
ATOM    580  CD  ARG A  94      13.981   5.008 -16.550 
ATOM    581  NE  ARG A  94      12.929   5.315 -17.557 
ATOM    582  CZ  ARG A  94      12.803   6.585 -18.040 
ATOM    583  NH1 ARG A  94      13.625   7.577 -17.590 
ATOM    584  NH2 ARG A  94      11.843   6.868 -18.966 
ATOM    585  C   ARG A  94      10.481   4.169 -13.054 
ATOM    586  O   ARG A  94      10.637   3.137 -12.403 
ATOM    587  N   ILE A  95       9.268   4.577 -13.488 
ATOM    588  CA  ILE A  95       8.059   3.839 -13.228 
ATOM    589  CB  ILE A  95       7.025   4.653 -12.501 
ATOM    590  CG1 ILE A  95       5.820   3.791 -12.084 
ATOM    591  CG2 ILE A  95       6.656   5.846 -13.397 
ATOM    592  CD1 ILE A  95       6.118   2.807 -10.956 
ATOM    593  C   ILE A  95       7.471   3.433 -14.552 
ATOM    594  O   ILE A  95       7.417   4.230 -15.487 
ATOM    595  N   SER A  96       7.017   2.167 -14.668 
ATOM    596  CA  SER A  96       6.520   1.669 -15.924 
ATOM    597  CB  SER A  96       6.521   0.132 -16.021 
ATOM    598  OG  SER A  96       5.638  -0.423 -15.057 
ATOM    599  C   SER A  96       5.122   2.137 -16.200 
ATOM    600  O   SER A  96       4.324   2.355 -15.289 
ATOM    601  N   LYS A  97       4.824   2.366 -17.497 
ATOM    602  CA  LYS A  97       3.513   2.735 -17.955 
ATOM    603  CB  LYS A  97       3.499   3.283 -19.390 
ATOM    604  CG  LYS A  97       4.096   4.687 -19.504 
ATOM    605  CD  LYS A  97       4.273   5.153 -20.949 
ATOM    606  CE  LYS A  97       4.718   6.611 -21.063 
ATOM    607  NZ  LYS A  97       6.152   6.728 -20.709 
ATOM    608  C   LYS A  97       2.610   1.543 -17.924 
ATOM    609  O   LYS A  97       1.429   1.655 -17.600 
ATOM    610  N   SER A  98       3.157   0.372 -18.304 
ATOM    611  CA  SER A  98       2.430  -0.864 -18.402 
ATOM    612  CB  SER A  98       3.113  -1.826 -19.387 
ATOM    613  OG  SER A  98       2.438  -3.069 -19.433 
ATOM    614  C   SER A  98       2.391  -1.529 -17.062 
ATOM    615  O   SER A  98       3.191  -1.233 -16.178 
ATOM    616  N   SER A  99       1.438  -2.468 -16.892 
ATOM    617  CA  SER A  99       1.316  -3.181 -15.654 
ATOM    618  CB  SER A  99      -0.138  -3.329 -15.182 
ATOM    619  OG  SER A  99      -0.171  -4.036 -13.953 
ATOM    620  C   SER A  99       1.866  -4.551 -15.901 
ATOM    621  O   SER A  99       1.756  -5.075 -17.006 
ATOM    622  N   PHE A 100       2.499  -5.160 -14.875 
ATOM    623  CA  PHE A 100       3.096  -6.452 -15.063 
ATOM    624  CB  PHE A 100       4.625  -6.462 -14.858 
ATOM    625  CG  PHE A 100       5.327  -5.637 -15.887 
ATOM    626  CD1 PHE A 100       5.439  -4.271 -15.743 
ATOM    627  CD2 PHE A 100       5.897  -6.234 -16.988 
ATOM    628  CE1 PHE A 100       6.097  -3.516 -16.687 
ATOM    629  CE2 PHE A 100       6.556  -5.484 -17.934 
ATOM    630  CZ  PHE A 100       6.657  -4.121 -17.787 
ATOM    631  C   PHE A 100       2.572  -7.384 -14.016 
ATOM    632  O   PHE A 100       2.195  -6.966 -12.922 
ATOM    633  N   GLN A 101       2.513  -8.691 -14.344 
ATOM    634  CA  GLN A 101       2.171  -9.658 -13.345 
ATOM    635  CB  GLN A 101       1.839 -11.052 -13.904 
ATOM    636  CG  GLN A 101       0.489 -11.131 -14.617 
ATOM    637  CD  GLN A 101      -0.593 -11.194 -13.547 
ATOM    638  OE1 GLN A 101      -0.366 -11.697 -12.449 
ATOM    639  NE2 GLN A 101      -1.804 -10.667 -13.873 
ATOM    640  C   GLN A 101       3.394  -9.793 -12.496 
ATOM    641  O   GLN A 101       4.508  -9.873 -13.015 
ATOM    642  N   VAL A 102       3.218  -9.802 -11.161 
ATOM    643  CA  VAL A 102       4.354  -9.886 -10.293 
ATOM    644  CB  VAL A 102       4.759  -8.562  -9.714 
ATOM    645  CG1 VAL A 102       5.195  -7.637 -10.861 
ATOM    646  CG2 VAL A 102       3.584  -8.007  -8.887 
ATOM    647  C   VAL A 102       4.011 -10.774  -9.139 
ATOM    648  O   VAL A 102       2.841 -11.025  -8.854 
ATOM    649  N   THR A 103       5.050 -11.314  -8.467 
ATOM    650  CA  THR A 103       4.829 -12.120  -7.304 
ATOM    651  CB  THR A 103       5.112 -13.577  -7.530 
ATOM    652  OG1 THR A 103       4.295 -14.080  -8.577 
ATOM    653  CG2 THR A 103       4.826 -14.343  -6.226 
ATOM    654  C   THR A 103       5.781 -11.637  -6.255 
ATOM    655  O   THR A 103       6.988 -11.574  -6.489 
ATOM    656  N   THR A 104       5.262 -11.297  -5.057 
ATOM    657  CA  THR A 104       6.109 -10.812  -4.005 
ATOM    658  CB  THR A 104       5.546  -9.614  -3.295 
ATOM    659  OG1 THR A 104       5.356  -8.546  -4.210 
ATOM    660  CG2 THR A 104       6.514  -9.193  -2.176 
ATOM    661  C   THR A 104       6.242 -11.896  -2.986 
ATOM    662  O   THR A 104       5.251 -12.502  -2.581 
ATOM    663  N   CYS A 105       7.490 -12.172  -2.555 
ATOM    664  CA  CYS A 105       7.738 -13.200  -1.586 
ATOM    665  CB  CYS A 105       8.849 -14.165  -2.029 
ATOM    666  SG  CYS A 105       8.448 -14.908  -3.639 
ATOM    667  C   CYS A 105       8.189 -12.511  -0.339 
ATOM    668  O   CYS A 105       9.178 -11.779  -0.349 
ATOM    669  N   LYS A 106       7.459 -12.730   0.774 
ATOM    670  CA  LYS A 106       7.781 -12.086   2.014 
ATOM    671  CB  LYS A 106       6.585 -11.338   2.628 
ATOM    672  CG  LYS A 106       6.127 -10.139   1.793 
ATOM    673  CD  LYS A 106       4.735  -9.634   2.178 
ATOM    674  CE  LYS A 106       4.309  -8.374   1.425 
ATOM    675  NZ  LYS A 106       5.014  -7.194   1.974 
ATOM    676  C   LYS A 106       8.204 -13.134   2.988 
ATOM    677  O   LYS A 106       7.514 -14.131   3.203 
ATOM    678  N   LEU A 107       9.370 -12.908   3.618 
ATOM    679  CA  LEU A 107       9.910 -13.866   4.533 
ATOM    680  CB  LEU A 107      11.381 -13.570   4.883 
ATOM    681  CG  LEU A 107      12.026 -14.570   5.857 
ATOM    682  CD1 LEU A 107      12.138 -15.973   5.238 
ATOM    683  CD2 LEU A 107      13.375 -14.044   6.370 
ATOM    684  C   LEU A 107       9.105 -13.824   5.787 
ATOM    685  O   LEU A 107       8.661 -12.764   6.225 
ATOM    686  N   HIS A 108       8.855 -15.005   6.380 
ATOM    687  CA  HIS A 108       8.191 -15.020   7.648 
ATOM    688  ND1 HIS A 108       6.503 -17.160   5.722 
ATOM    689  CG  HIS A 108       6.507 -16.861   7.063 
ATOM    690  CB  HIS A 108       6.725 -15.489   7.618 
ATOM    691  NE2 HIS A 108       6.076 -19.059   6.793 
ATOM    692  CD2 HIS A 108       6.247 -18.033   7.703 
ATOM    693  CE1 HIS A 108       6.239 -18.488   5.615 
ATOM    694  C   HIS A 108       8.993 -15.906   8.534 
ATOM    695  O   HIS A 108       9.644 -16.843   8.076 
ATOM    696  N   GLY A 109       8.958 -15.620   9.846 
ATOM    697  CA  GLY A 109       9.793 -16.334  10.759 
ATOM    698  C   GLY A 109      10.861 -15.362  11.144 
ATOM    699  O   GLY A 109      11.206 -14.465  10.376 
ATOM    700  N   GLY A 110      11.378 -15.513  12.376 
ATOM    701  CA  GLY A 110      12.344 -14.642  12.983 
ATOM    702  C   GLY A 110      13.717 -14.700  12.379 
ATOM    703  O   GLY A 110      14.419 -13.689  12.376 
ATOM    704  N   SER A 111      14.166 -15.876  11.892 
ATOM    705  CA  SER A 111      15.555 -15.993  11.521 
ATOM    706  CB  SER A 111      16.129 -17.404  11.740 
ATOM    707  OG  SER A 111      17.494 -17.439  11.353 
ATOM    708  C   SER A 111      15.827 -15.629  10.092 
ATOM    709  O   SER A 111      15.060 -15.888   9.167 
ATOM    710  N   PRO A 112      16.953 -14.967   9.967 
ATOM    711  CA  PRO A 112      17.492 -14.571   8.686 
ATOM    712  CD  PRO A 112      17.334 -14.031  11.015 
ATOM    713  CB  PRO A 112      18.504 -13.462   8.973 
ATOM    714  CG  PRO A 112      18.025 -12.860  10.301 
ATOM    715  C   PRO A 112      18.112 -15.709   7.930 
ATOM    716  O   PRO A 112      18.498 -15.507   6.778 
ATOM    717  N   TRP A 113      18.254 -16.900   8.543 
ATOM    718  CA  TRP A 113      18.952 -17.947   7.848 
ATOM    719  CB  TRP A 113      20.140 -18.493   8.653 
ATOM    720  CG  TRP A 113      21.239 -17.473   8.801 
ATOM    721  CD2 TRP A 113      22.171 -17.157   7.757 
ATOM    722  CD1 TRP A 113      21.549 -16.668   9.857 
ATOM    723  NE1 TRP A 113      22.625 -15.874   9.541 
ATOM    724  CE2 TRP A 113      23.017 -16.164   8.250 
ATOM    725  CE3 TRP A 113      22.310 -17.654   6.495 
ATOM    726  CZ2 TRP A 113      24.022 -15.652   7.480 
ATOM    727  CZ3 TRP A 113      23.322 -17.137   5.721 
ATOM    728  CH2 TRP A 113      24.162 -16.156   6.206 
ATOM    729  C   TRP A 113      18.019 -19.078   7.526 
ATOM    730  O   TRP A 113      16.980 -19.259   8.157 
ATOM    731  N   PRO A 114      18.387 -19.844   6.525 
ATOM    732  CA  PRO A 114      17.605 -20.941   6.018 
ATOM    733  CD  PRO A 114      19.726 -19.807   5.959 
ATOM    734  CB  PRO A 114      18.412 -21.510   4.849 
ATOM    735  CG  PRO A 114      19.865 -21.131   5.190 
ATOM    736  C   PRO A 114      17.349 -21.963   7.077 
ATOM    737  O   PRO A 114      18.132 -22.055   8.021 
ATOM    738  N   PRO A 115      16.287 -22.717   6.949 
ATOM    739  CA  PRO A 115      15.417 -22.592   5.810 
ATOM    740  CD  PRO A 115      16.308 -24.080   7.460 
ATOM    741  CB  PRO A 115      14.554 -23.850   5.796 
ATOM    742  CG  PRO A 115      15.436 -24.898   6.494 
ATOM    743  C   PRO A 115      14.624 -21.326   5.826 
ATOM    744  O   PRO A 115      14.324 -20.822   6.907 
ATOM    745  N   CYS A 116      14.262 -20.805   4.637 
ATOM    746  CA  CYS A 116      13.552 -19.559   4.576 
ATOM    747  CB  CYS A 116      14.136 -18.609   3.509 
ATOM    748  SG  CYS A 116      15.947 -18.432   3.606 
ATOM    749  C   CYS A 116      12.141 -19.851   4.153 
ATOM    750  O   CYS A 116      11.913 -20.416   3.083 
ATOM    751  N   GLN A 117      11.145 -19.461   4.980 
ATOM    752  CA  GLN A 117       9.776 -19.689   4.605 
ATOM    753  CB  GLN A 117       8.829 -20.057   5.761 
ATOM    754  CG  GLN A 117       9.262 -21.272   6.578 
ATOM    755  CD  GLN A 117       9.944 -20.724   7.818 
ATOM    756  OE1 GLN A 117      10.525 -19.641   7.791 
ATOM    757  NE2 GLN A 117       9.847 -21.480   8.943 
ATOM    758  C   GLN A 117       9.264 -18.399   4.045 
ATOM    759  O   GLN A 117       9.593 -17.322   4.542 
ATOM    760  N   TYR A 118       8.444 -18.476   2.979 
ATOM    761  CA  TYR A 118       7.961 -17.279   2.352 
ATOM    762  CB  TYR A 118       8.554 -17.047   0.952 
ATOM    763  CG  TYR A 118      10.003 -16.728   1.079 
ATOM    764  CD1 TYR A 118      10.406 -15.445   1.371 
ATOM    765  CD2 TYR A 118      10.958 -17.702   0.895 
ATOM    766  CE1 TYR A 118      11.740 -15.138   1.486 
ATOM    767  CE2 TYR A 118      12.294 -17.401   1.008 
ATOM    768  CZ  TYR A 118      12.686 -16.117   1.304 
ATOM    769  OH  TYR A 118      14.057 -15.806   1.420 
ATOM    770  C   TYR A 118       6.480 -17.356   2.150 
ATOM    771  O   TYR A 118       5.907 -18.436   2.018 
ATOM    772  N   ARG A 119       5.827 -16.174   2.139 
ATOM    773  CA  ARG A 119       4.427 -16.059   1.843 
ATOM    774  CB  ARG A 119       3.652 -15.202   2.858 
ATOM    775  CG  ARG A 119       3.673 -15.788   4.269 
ATOM    776  CD  ARG A 119       2.594 -16.840   4.518 
ATOM    777  NE  ARG A 119       2.885 -17.449   5.844 
ATOM    778  CZ  ARG A 119       1.863 -17.879   6.638 
ATOM    779  NH1 ARG A 119       0.571 -17.731   6.223 
ATOM    780  NH2 ARG A 119       2.135 -18.448   7.848 
ATOM    781  C   ARG A 119       4.365 -15.344   0.526 
ATOM    782  O   ARG A 119       5.061 -14.349   0.325 
ATOM    783  N   ALA A 120       3.524 -15.828  -0.411 
ATOM    784  CA  ALA A 120       3.516 -15.241  -1.722 
ATOM    785  CB  ALA A 120       3.540 -16.279  -2.857 
ATOM    786  C   ALA A 120       2.290 -14.411  -1.918 
ATOM    787  O   ALA A 120       1.191 -14.774  -1.498 
ATOM    788  N   THR A 121       2.473 -13.235  -2.553 
ATOM    789  CA  THR A 121       1.362 -12.387  -2.858 
ATOM    790  CB  THR A 121       1.414 -11.077  -2.132 
ATOM    791  OG1 THR A 121       1.493 -11.279  -0.729 
ATOM    792  CG2 THR A 121       0.136 -10.304  -2.467 
ATOM    793  C   THR A 121       1.454 -12.058  -4.319 
ATOM    794  O   THR A 121       2.368 -11.355  -4.746 
ATOM    795  N   ALA A 122       0.503 -12.561  -5.131 
ATOM    796  CA  ALA A 122       0.506 -12.258  -6.535 
ATOM    797  CB  ALA A 122      -0.363 -13.214  -7.372 
ATOM    798  C   ALA A 122      -0.051 -10.879  -6.695 
ATOM    799  O   ALA A 122      -0.797 -10.403  -5.841 
ATOM    800  N   GLY A 123       0.311 -10.190  -7.800 
ATOM    801  CA  GLY A 123      -0.202  -8.866  -8.009 
ATOM    802  C   GLY A 123      -0.066  -8.514  -9.455 
ATOM    803  O   GLY A 123       0.601  -9.210 -10.221 
ATOM    804  N   PHE A 124      -0.738  -7.418  -9.864 
ATOM    805  CA  PHE A 124      -0.677  -6.940 -11.215 
ATOM    806  CB  PHE A 124      -1.952  -7.333 -11.988 
ATOM    807  CG  PHE A 124      -1.880  -6.953 -13.427 
ATOM    808  CD1 PHE A 124      -1.110  -7.677 -14.309 
ATOM    809  CD2 PHE A 124      -2.620  -5.893 -13.902 
ATOM    810  CE1 PHE A 124      -1.058  -7.330 -15.640 
ATOM    811  CE2 PHE A 124      -2.573  -5.544 -15.231 
ATOM    812  CZ  PHE A 124      -1.789  -6.263 -16.103 
ATOM    813  C   PHE A 124      -0.614  -5.444 -11.112 
ATOM    814  O   PHE A 124      -1.586  -4.807 -10.707 
ATOM    815  N   ARG A 125       0.538  -4.838 -11.470 
ATOM    816  CA  ARG A 125       0.653  -3.408 -11.368 
ATOM    817  CB  ARG A 125       0.731  -2.905  -9.919 
ATOM    818  CG  ARG A 125       1.922  -3.477  -9.148 
ATOM    819  CD  ARG A 125       2.201  -2.737  -7.841 
ATOM    820  NE  ARG A 125       2.654  -1.368  -8.212 
ATOM    821  CZ  ARG A 125       2.539  -0.343  -7.320 
ATOM    822  NH1 ARG A 125       2.021  -0.575  -6.078 
ATOM    823  NH2 ARG A 125       2.940   0.912  -7.672 
ATOM    824  C   ARG A 125       1.930  -2.974 -12.029 
ATOM    825  O   ARG A 125       2.704  -3.796 -12.517 
ATOM    826  N   ASN A 126       2.164  -1.643 -12.058 
ATOM    827  CA  ASN A 126       3.348  -1.060 -12.631 
ATOM    828  CB  ASN A 126       3.319   0.475 -12.733 
ATOM    829  CG  ASN A 126       2.288   0.920 -13.750 
ATOM    830  OD1 ASN A 126       1.798   0.128 -14.551 
ATOM    831  ND2 ASN A 126       1.954   2.238 -13.724 
ATOM    832  C   ASN A 126       4.475  -1.326 -11.687 
ATOM    833  O   ASN A 126       4.252  -1.649 -10.522 
ATOM    834  N   VAL A 127       5.728  -1.187 -12.170 
ATOM    835  CA  VAL A 127       6.853  -1.442 -11.318 
ATOM    836  CB  VAL A 127       7.620  -2.670 -11.710 
ATOM    837  CG1 VAL A 127       6.692  -3.888 -11.560 
ATOM    838  CG2 VAL A 127       8.164  -2.479 -13.137 
ATOM    839  C   VAL A 127       7.801  -0.286 -11.389 
ATOM    840  O   VAL A 127       7.791   0.482 -12.349 
ATOM    841  N   VAL A 128       8.640  -0.129 -10.338 
ATOM    842  CA  VAL A 128       9.608   0.932 -10.290 
ATOM    843  CB  VAL A 128       9.558   1.739  -9.024 
ATOM    844  CG1 VAL A 128      10.684   2.788  -9.058 
ATOM    845  CG2 VAL A 128       8.156   2.343  -8.876 
ATOM    846  C   VAL A 128      10.968   0.306 -10.332 
ATOM    847  O   VAL A 128      11.242  -0.659  -9.620 
ATOM    848  N   VAL A 129      11.864   0.853 -11.180 
ATOM    849  CA  VAL A 129      13.192   0.316 -11.293 
ATOM    850  CB  VAL A 129      13.377  -0.597 -12.470 
ATOM    851  CG1 VAL A 129      12.475  -1.829 -12.285 
ATOM    852  CG2 VAL A 129      13.103   0.196 -13.761 
ATOM    853  C   VAL A 129      14.143   1.454 -11.487 
ATOM    854  O   VAL A 129      13.740   2.610 -11.599 
ATOM    855  N   ALA A 130      15.453   1.141 -11.469 
ATOM    856  CA  ALA A 130      16.471   2.102 -11.776 
ATOM    857  CB  ALA A 130      17.570   2.201 -10.704 
ATOM    858  C   ALA A 130      17.107   1.586 -13.029 
ATOM    859  O   ALA A 130      17.251   0.376 -13.195 
ATOM    860  N   CYS A 131      17.489   2.483 -13.964 
ATOM    861  CA  CYS A 131      18.044   1.992 -15.195 
ATOM    862  CB  CYS A 131      17.222   2.356 -16.450 
ATOM    863  SG  CYS A 131      15.649   1.450 -16.538 
ATOM    864  C   CYS A 131      19.424   2.528 -15.408 
ATOM    865  O   CYS A 131      19.772   3.615 -14.946 
ATOM    866  N   GLU A 132      20.255   1.724 -16.108 
ATOM    867  CA  GLU A 132      21.592   2.093 -16.475 
ATOM    868  CB  GLU A 132      22.653   1.496 -15.531 
ATOM    869  CG  GLU A 132      24.095   1.876 -15.875 
ATOM    870  CD  GLU A 132      25.017   1.153 -14.901 
ATOM    871  OE1 GLU A 132      24.867  -0.090 -14.759 
ATOM    872  OE2 GLU A 132      25.883   1.833 -14.288 
ATOM    873  C   GLU A 132      21.835   1.497 -17.828 
ATOM    874  O   GLU A 132      21.581   0.315 -18.054 
ATOM    875  N   ASN A 133      22.341   2.307 -18.771 
ATOM    876  CA  ASN A 133      22.633   1.807 -20.081 
ATOM    877  CB  ASN A 133      23.666   0.669 -20.045 
ATOM    878  CG  ASN A 133      24.142   0.395 -21.460 
ATOM    879  OD1 ASN A 133      23.716   1.047 -22.412 
ATOM    880  ND2 ASN A 133      25.042  -0.612 -21.602 
ATOM    881  C   ASN A 133      21.369   1.284 -20.700 
ATOM    882  O   ASN A 133      21.405   0.415 -21.569 
ATOM    883  N   GLY A 134      20.206   1.809 -20.274 
ATOM    884  CA  GLY A 134      18.973   1.431 -20.908 
ATOM    885  C   GLY A 134      18.488   0.100 -20.407 
ATOM    886  O   GLY A 134      17.601  -0.497 -21.016 
ATOM    887  N   LEU A 135      19.052  -0.410 -19.291 
ATOM    888  CA  LEU A 135      18.626  -1.689 -18.777 
ATOM    889  CB  LEU A 135      19.722  -2.763 -18.865 
ATOM    890  CG  LEU A 135      20.118  -3.122 -20.306 
ATOM    891  CD1 LEU A 135      21.217  -4.195 -20.327 
ATOM    892  CD2 LEU A 135      18.890  -3.538 -21.130 
ATOM    893  C   LEU A 135      18.301  -1.547 -17.317 
ATOM    894  O   LEU A 135      18.890  -0.715 -16.629 
ATOM    895  N   PRO A 136      17.352  -2.313 -16.825 
ATOM    896  CA  PRO A 136      17.021  -2.252 -15.420 
ATOM    897  CD  PRO A 136      16.196  -2.669 -17.633 
ATOM    898  CB  PRO A 136      15.657  -2.921 -15.271 
ATOM    899  CG  PRO A 136      15.011  -2.730 -16.653 
ATOM    900  C   PRO A 136      18.077  -2.865 -14.544 
ATOM    901  O   PRO A 136      18.366  -4.050 -14.698 
ATOM    902  N   VAL A 137      18.700  -2.052 -13.670 
ATOM    903  CA  VAL A 137      19.685  -2.428 -12.695 
ATOM    904  CB  VAL A 137      20.708  -1.352 -12.497 
ATOM    905  CG1 VAL A 137      21.444  -1.158 -13.835 
ATOM    906  CG2 VAL A 137      20.006  -0.082 -11.995 
ATOM    907  C   VAL A 137      19.111  -2.788 -11.354 
ATOM    908  O   VAL A 137      19.737  -3.522 -10.593 
ATOM    909  N   HIS A 138      17.948  -2.222 -10.978 
ATOM    910  CA  HIS A 138      17.482  -2.425  -9.634 
ATOM    911  ND1 HIS A 138      17.868  -2.477  -6.392 
ATOM    912  CG  HIS A 138      17.517  -1.474  -7.267 
ATOM    913  CB  HIS A 138      18.027  -1.352  -8.671 
ATOM    914  NE2 HIS A 138      16.458  -1.147  -5.302 
ATOM    915  CD2 HIS A 138      16.654  -0.671  -6.586 
ATOM    916  CE1 HIS A 138      17.208  -2.233  -5.232 
ATOM    917  C   HIS A 138      15.989  -2.347  -9.596 
ATOM    918  O   HIS A 138      15.368  -1.672 -10.416 
ATOM    919  N   LEU A 139      15.380  -3.059  -8.624 
ATOM    920  CA  LEU A 139      13.959  -3.022  -8.464 
ATOM    921  CB  LEU A 139      13.328  -4.424  -8.387 
ATOM    922  CG  LEU A 139      11.796  -4.427  -8.219 
ATOM    923  CD1 LEU A 139      11.097  -3.859  -9.466 
ATOM    924  CD2 LEU A 139      11.275  -5.821  -7.830 
ATOM    925  C   LEU A 139      13.692  -2.338  -7.155 
ATOM    926  O   LEU A 139      14.328  -2.642  -6.146 
ATOM    927  N   ASP A 140      12.744  -1.377  -7.146 
ATOM    928  CA  ASP A 140      12.392  -0.683  -5.938 
ATOM    929  CB  ASP A 140      11.787   0.709  -6.222 
ATOM    930  CG  ASP A 140      11.444   1.439  -4.927 
ATOM    931  OD1 ASP A 140      10.721   0.858  -4.076 
ATOM    932  OD2 ASP A 140      11.902   2.602  -4.774 
ATOM    933  C   ASP A 140      11.357  -1.523  -5.257 
ATOM    934  O   ASP A 140      10.230  -1.654  -5.728 
ATOM    935  N   GLN A 141      11.749  -2.130  -4.123 
ATOM    936  CA  GLN A 141      10.948  -3.011  -3.316 
ATOM    937  CB  GLN A 141      11.779  -3.783  -2.278 
ATOM    938  CG  GLN A 141      12.762  -4.776  -2.905 
ATOM    939  CD  GLN A 141      11.952  -5.908  -3.523 
ATOM    940  OE1 GLN A 141      12.497  -6.786  -4.190 
ATOM    941  NE2 GLN A 141      10.610  -5.884  -3.303 
ATOM    942  C   GLN A 141       9.851  -2.293  -2.576 
ATOM    943  O   GLN A 141       8.819  -2.893  -2.282 
ATOM    944  N   SER A 142      10.034  -0.997  -2.253 
ATOM    945  CA  SER A 142       9.150  -0.301  -1.351 
ATOM    946  CB  SER A 142       9.491   1.193  -1.188 
ATOM    947  OG  SER A 142       9.124   1.919  -2.352 
ATOM    948  C   SER A 142       7.710  -0.375  -1.771 
ATOM    949  O   SER A 142       6.824  -0.464  -0.923 
ATOM    950  N   ILE A 143       7.420  -0.350  -3.080 
ATOM    951  CA  ILE A 143       6.051  -0.356  -3.517 
ATOM    952  CB  ILE A 143       5.929  -0.210  -5.009 
ATOM    953  CG1 ILE A 143       6.581  -1.395  -5.742 
ATOM    954  CG2 ILE A 143       6.534   1.151  -5.388 
ATOM    955  CD1 ILE A 143       6.281  -1.418  -7.241 
ATOM    956  C   ILE A 143       5.389  -1.633  -3.085 
ATOM    957  O   ILE A 143       4.203  -1.660  -2.760 
ATOM    958  N   PHE A 144       6.139  -2.743  -3.129 
ATOM    959  CA  PHE A 144       5.663  -4.054  -2.785 
ATOM    960  CB  PHE A 144       6.569  -5.164  -3.332 
ATOM    961  CG  PHE A 144       6.507  -4.997  -4.812 
ATOM    962  CD1 PHE A 144       5.397  -5.403  -5.519 
ATOM    963  CD2 PHE A 144       7.560  -4.429  -5.496 
ATOM    964  CE1 PHE A 144       5.340  -5.244  -6.884 
ATOM    965  CE2 PHE A 144       7.507  -4.271  -6.860 
ATOM    966  CZ  PHE A 144       6.396  -4.677  -7.557 
ATOM    967  C   PHE A 144       5.482  -4.230  -1.309 
ATOM    968  O   PHE A 144       4.699  -5.077  -0.876 
ATOM    969  N   ARG A 145       6.264  -3.500  -0.495 
ATOM    970  CA  ARG A 145       6.177  -3.640   0.929 
ATOM    971  CB  ARG A 145       7.187  -2.736   1.646 
ATOM    972  CG  ARG A 145       8.616  -2.950   1.149 
ATOM    973  CD  ARG A 145       9.671  -2.223   1.979 
ATOM    974  NE  ARG A 145       9.994  -3.112   3.127 
ATOM    975  CZ  ARG A 145      10.901  -4.116   2.955 
ATOM    976  NH1 ARG A 145      11.537  -4.250   1.755 
ATOM    977  NH2 ARG A 145      11.162  -4.987   3.973 
ATOM    978  C   ARG A 145       4.810  -3.223   1.343 
ATOM    979  O   ARG A 145       4.160  -3.893   2.145 
ATOM    980  N   ARG A 146       4.339  -2.101   0.769 
ATOM    981  CA  ARG A 146       3.061  -1.554   1.109 
ATOM    982  CB  ARG A 146       2.944  -0.061   0.750 
ATOM    983  CG  ARG A 146       4.017   0.799   1.422 
ATOM    984  CD  ARG A 146       3.933   2.291   1.088 
ATOM    985  NE  ARG A 146       5.205   2.914   1.552 
ATOM    986  CZ  ARG A 146       6.283   2.930   0.714 
ATOM    987  NH1 ARG A 146       6.168   2.412  -0.544 
ATOM    988  NH2 ARG A 146       7.470   3.456   1.131 
ATOM    989  C   ARG A 146       2.016  -2.301   0.298 
ATOM    990  O   ARG A 146       1.257  -1.625  -0.446 
ATOM    991  OXT ARG A 146       1.959  -3.554   0.415 
TER
HEADER lig_94.pdb
ATOM      1  P    DC A   1     238.507-359.599 361.281 
ATOM      2  OP1  DC A   1     238.844-361.007 360.977 
ATOM      3  OP2  DC A   1     238.958-358.595 360.292 
ATOM      4  O5'  DC A   1     236.928-359.459 361.507 
ATOM      5  C5'  DC A   1     236.385-359.715 362.815 
ATOM      6  C4'  DC A   1     235.360-358.654 363.167 
ATOM      7  O4'  DC A   1     235.961-357.492 363.806 
ATOM      8  C3'  DC A   1     234.581-358.066 361.991 
ATOM      9  O3'  DC A   1     233.242-357.821 362.402 
ATOM     10  C2'  DC A   1     235.257-356.724 361.711 
ATOM     11  C1'  DC A   1     235.466-356.325 363.168 
ATOM     12  N1   DC A   1     236.468-355.237 363.353 
ATOM     13  C2   DC A   1     236.251-354.323 364.381 
ATOM     14  O2   DC A   1     235.247-354.451 365.091 
ATOM     15  N3   DC A   1     237.152-353.324 364.566 
ATOM     16  C4   DC A   1     238.228-353.221 363.775 
ATOM     17  N4   DC A   1     239.077-352.229 363.996 
ATOM     18  C5   DC A   1     238.469-354.150 362.712 
ATOM     19  C6   DC A   1     237.557-355.141 362.543 
ATOM     20  P    DA A   2     232.047-358.125 361.381 
ATOM     21  OP1  DA A   2     231.692-359.560 361.448 
ATOM     22  OP2  DA A   2     232.396-357.605 360.041 
ATOM     23  O5'  DA A   2     230.865-357.248 362.006 
ATOM     24  C5'  DA A   2     230.841-357.022 363.428 
ATOM     25  C4'  DA A   2     230.510-355.570 363.717 
ATOM     26  O4'  DA A   2     231.697-354.727 363.752 
ATOM     27  C3'  DA A   2     229.599-354.881 362.701 
ATOM     28  O3'  DA A   2     228.730-353.991 363.391 
ATOM     29  C2'  DA A   2     230.545-354.058 361.828 
ATOM     30  C1'  DA A   2     231.454-353.578 362.956 
ATOM     31  N9   DA A   2     232.767-353.053 362.487 
ATOM     32  C8   DA A   2     233.519-353.475 361.428 
ATOM     33  N7   DA A   2     234.624-352.813 361.272 
ATOM     34  C5   DA A   2     234.604-351.883 362.303 
ATOM     35  C6   DA A   2     235.504-350.876 362.688 
ATOM     36  N6   DA A   2     236.655-350.628 362.045 
ATOM     37  N1   DA A   2     235.179-350.130 363.760 
ATOM     38  C2   DA A   2     234.035-350.383 364.394 
ATOM     39  N3   DA A   2     233.121-351.290 364.129 
ATOM     40  C4   DA A   2     233.471-352.022 363.052 
ATOM     41  P    DT A   3     227.206-353.871 362.917 
ATOM     42  OP1  DT A   3     226.409-354.957 363.532 
ATOM     43  OP2  DT A   3     227.151-353.782 361.441 
ATOM     44  O5'  DT A   3     226.786-352.467 363.557 
ATOM     45  C5'  DT A   3     227.421-352.037 364.777 
ATOM     46  C4'  DT A   3     227.790-350.570 364.680 
ATOM     47  O4'  DT A   3     229.109-350.367 364.097 
ATOM     48  C3'  DT A   3     226.870-349.707 363.816 
ATOM     49  O3'  DT A   3     226.744-348.424 364.417 
ATOM     50  C2'  DT A   3     227.615-349.552 362.491 
ATOM     51  C1'  DT A   3     229.006-349.372 363.090 
ATOM     52  N1   DT A   3     230.111-349.584 362.114 
ATOM     53  C2   DT A   3     231.235-348.809 362.264 
ATOM     54  O2   DT A   3     231.354-347.975 363.146 
ATOM     55  N3   DT A   3     232.239-349.033 361.341 
ATOM     56  C4   DT A   3     232.210-349.946 360.307 
ATOM     57  O4   DT A   3     233.170-350.057 359.543 
ATOM     58  C5   DT A   3     230.989-350.713 360.232 
ATOM     59  C7   DT A   3     230.875-351.729 359.134 
ATOM     60  C6   DT A   3     229.997-350.515 361.116 
ATOM     61  P    DG A   4     225.319-347.697 364.403 
ATOM     62  OP1  DG A   4     224.500-348.189 365.533 
ATOM     63  OP2  DG A   4     224.712-347.821 363.059 
ATOM     64  O5'  DG A   4     225.738-346.175 364.664 
ATOM     65  C5'  DG A   4     226.917-345.900 365.443 
ATOM     66  C4'  DG A   4     227.726-344.798 364.786 
ATOM     67  O4'  DG A   4     228.674-345.312 363.807 
ATOM     68  C3'  DG A   4     226.922-343.755 364.010 
ATOM     69  O3'  DG A   4     227.528-342.481 364.187 
ATOM     70  C2'  DG A   4     227.072-344.165 362.544 
ATOM     71  C1'  DG A   4     228.547-344.549 362.618 
ATOM     72  N9   DG A   4     229.005-345.390 361.477 
ATOM     73  C8   DG A   4     228.316-346.355 360.774 
ATOM     74  N7   DG A   4     229.011-346.917 359.817 
ATOM     75  C5   DG A   4     230.249-346.279 359.888 
ATOM     76  C6   DG A   4     231.418-346.462 359.104 
ATOM     77  O6   DG A   4     231.605-347.237 358.171 
ATOM     78  N1   DG A   4     232.448-345.605 359.516 
ATOM     79  C2   DG A   4     232.361-344.693 360.549 
ATOM     80  N2   DG A   4     233.458-343.968 360.786 
ATOM     81  N3   DG A   4     231.264-344.523 361.284 
ATOM     82  C4   DG A   4     230.255-345.345 360.898 
ATOM     83  P    DA A   5     226.593-341.195 364.367 
ATOM     84  OP1  DA A   5     226.179-341.078 365.784 
ATOM     85  OP2  DA A   5     225.498-341.235 363.372 
ATOM     86  O5'  DA A   5     227.607-340.012 364.003 
ATOM     87  C5'  DA A   5     229.010-340.190 364.270 
ATOM     88  C4'  DA A   5     229.828-339.695 363.094 
ATOM     89  O4'  DA A   5     230.042-340.729 362.092 
ATOM     90  C3'  DA A   5     229.223-338.535 362.304 
ATOM     91  O3'  DA A   5     230.271-337.667 361.885 
ATOM     92  C2'  DA A   5     228.611-339.188 361.066 
ATOM     93  C1'  DA A   5     229.737-340.186 360.816 
ATOM     94  N9   DA A   5     229.355-341.308 359.915 
ATOM     95  C8   DA A   5     228.144-341.931 359.802 
ATOM     96  N7   DA A   5     228.124-342.881 358.920 
ATOM     97  C5   DA A   5     229.414-342.891 358.409 
ATOM     98  C6   DA A   5     230.039-343.680 357.428 
ATOM     99  N6   DA A   5     229.414-344.658 356.756 
ATOM    100  N1   DA A   5     231.333-343.426 357.162 
ATOM    101  C2   DA A   5     231.949-342.455 357.833 
ATOM    102  N3   DA A   5     231.472-341.657 358.764 
ATOM    103  C4   DA A   5     230.175-341.932 359.011 
ATOM    104  P    DA A   6     230.028-336.085 361.923 
ATOM    105  OP1  DA A   6     230.293-335.574 363.286 
ATOM    106  OP2  DA A   6     228.696-335.774 361.361 
ATOM    107  O5'  DA A   6     231.167-335.568 360.923 
ATOM    108  C5'  DA A   6     232.387-336.322 360.806 
ATOM    109  C4'  DA A   6     232.783-336.444 359.347 
ATOM    110  O4'  DA A   6     232.180-337.603 358.703 
ATOM    111  C3'  DA A   6     232.382-335.274 358.449 
ATOM    112  O3'  DA A   6     233.410-335.056 357.491 
ATOM    113  C2'  DA A   6     231.130-335.758 357.718 
ATOM    114  C1'  DA A   6     231.610-337.185 357.472 
ATOM    115  N9   DA A   6     230.516-338.134 357.123 
ATOM    116  C8   DA A   6     229.227-338.144 357.574 
ATOM    117  N7   DA A   6     228.507-339.104 357.082 
ATOM    118  C5   DA A   6     229.381-339.781 356.242 
ATOM    119  C6   DA A   6     229.222-340.908 355.420 
ATOM    120  N6   DA A   6     228.070-341.583 355.304 
ATOM    121  N1   DA A   6     230.294-341.318 354.717 
ATOM    122  C2   DA A   6     231.437-340.643 354.836 
ATOM    123  N3   DA A   6     231.703-339.583 355.568 
ATOM    124  C4   DA A   6     230.613-339.193 356.261 
ATOM    125  P    DG A   7     233.801-333.554 357.100 
ATOM    126  OP1  DG A   7     234.758-333.016 358.093 
ATOM    127  OP2  DG A   7     232.570-332.760 356.889 
ATOM    128  O5'  DG A   7     234.544-333.774 355.700 
ATOM    129  C5'  DG A   7     235.244-335.011 355.469 
ATOM    130  C4'  DG A   7     234.946-335.523 354.074 
ATOM    131  O4'  DG A   7     233.757-336.363 354.035 
ATOM    132  C3'  DG A   7     234.678-334.454 353.016 
ATOM    133  O3'  DG A   7     235.234-334.880 351.779 
ATOM    134  C2'  DG A   7     233.155-334.420 352.877 
ATOM    135  C1'  DG A   7     232.937-335.928 352.961 
ATOM    136  N9   DG A   7     231.531-336.313 353.266 
ATOM    137  C8   DG A   7     230.605-335.672 354.060 
ATOM    138  N7   DG A   7     229.444-336.278 354.121 
ATOM    139  C5   DG A   7     229.613-337.399 353.310 
ATOM    140  C6   DG A   7     228.700-338.437 352.984 
ATOM    141  O6   DG A   7     227.537-338.583 353.352 
ATOM    142  N1   DG A   7     229.283-339.379 352.125 
ATOM    143  C2   DG A   7     230.577-339.326 351.645 
ATOM    144  N2   DG A   7     230.944-340.323 350.837 
ATOM    145  N3   DG A   7     231.431-338.352 351.951 
ATOM    146  C4   DG A   7     230.882-337.430 352.783 
ATOM    147  P    DA A   8     235.956-333.803 350.840 
ATOM    148  OP1  DA A   8     237.356-333.616 351.284 
ATOM    149  OP2  DA A   8     235.130-332.578 350.765 
ATOM    150  O5'  DA A   8     235.936-334.552 349.426 
ATOM    151  C5'  DA A   8     235.979-335.991 349.397 
ATOM    152  C4'  DA A   8     234.980-336.520 348.387 
ATOM    153  O4'  DA A   8     233.658-336.719 348.966 
ATOM    154  C3'  DA A   8     234.721-335.624 347.177 
ATOM    155  O3'  DA A   8     234.535-336.443 346.029 
ATOM    156  C2'  DA A   8     233.400-334.921 347.491 
ATOM    157  C1'  DA A   8     232.698-336.129 348.103 
ATOM    158  N9   DA A   8     231.500-335.778 348.915 
ATOM    159  C8   DA A   8     231.296-334.674 349.693 
ATOM    160  N7   DA A   8     230.140-334.653 350.281 
ATOM    161  C5   DA A   8     229.531-335.827 349.862 
ATOM    162  C6   DA A   8     228.275-336.394 350.139 
ATOM    163  N6   DA A   8     227.366-335.823 350.942 
ATOM    164  N1   DA A   8     227.987-337.573 349.558 
ATOM    165  C2   DA A   8     228.894-338.136 348.762 
ATOM    166  N3   DA A   8     230.091-337.705 348.431 
ATOM    167  C4   DA A   8     230.355-336.523 349.026 
ATOM    168  P    DA A   9     235.158-335.973 344.631 
ATOM    169  OP1  DA A   9     236.579-336.379 344.560 
ATOM    170  OP2  DA A   9     234.882-334.534 344.424 
ATOM    171  O5'  DA A   9     234.298-336.839 343.596 
ATOM    172  C5'  DA A   9     233.796-338.124 344.009 
ATOM    173  C4'  DA A   9     232.358-338.287 343.557 
ATOM    174  O4'  DA A   9     231.408-337.769 344.532 
ATOM    175  C3'  DA A   9     231.982-337.571 342.260 
ATOM    176  O3'  DA A   9     231.065-338.381 341.536 
ATOM    177  C2'  DA A   9     231.257-336.304 342.714 
ATOM    178  C1'  DA A   9     230.472-336.947 343.852 
ATOM    179  N9   DA A   9     229.921-335.967 344.829 
ATOM    180  C8   DA A   9     230.466-334.787 345.246 
ATOM    181  N7   DA A   9     229.741-334.149 346.111 
ATOM    182  C5   DA A   9     228.631-334.966 346.282 
ATOM    183  C6   DA A   9     227.481-334.846 347.080 
ATOM    184  N6   DA A   9     227.250-333.807 347.894 
ATOM    185  N1   DA A   9     226.573-335.838 347.010 
ATOM    186  C2   DA A   9     226.808-336.868 346.200 
ATOM    187  N3   DA A   9     227.838-337.088 345.412 
ATOM    188  C4   DA A   9     228.732-336.081 345.500 
ATOM    189  P    DA A  10     231.198-338.470 339.943 
ATOM    190  OP1  DA A  10     232.213-339.486 339.586 
ATOM    191  OP2  DA A  10     231.410-337.116 339.387 
ATOM    192  O5'  DA A  10     229.743-338.997 339.534 
ATOM    193  C5'  DA A  10     229.016-339.830 340.457 
ATOM    194  C4'  DA A  10     227.569-339.386 340.526 
ATOM    195  O4'  DA A  10     227.353-338.348 341.525 
ATOM    196  C3'  DA A  10     226.994-338.788 339.242 
ATOM    197  O3'  DA A  10     225.637-339.191 339.114 
ATOM    198  C2'  DA A  10     227.032-337.276 339.469 
ATOM    199  C1'  DA A  10     226.595-337.306 340.930 
ATOM    200  N9   DA A  10     226.884-336.044 341.668 
ATOM    201  C8   DA A  10     227.942-335.195 341.513 
ATOM    202  N7   DA A  10     227.914-334.171 342.309 
ATOM    203  C5   DA A  10     226.752-334.353 343.047 
ATOM    204  C6   DA A  10     226.152-333.601 344.069 
ATOM    205  N6   DA A  10     226.665-332.458 344.547 
ATOM    206  N1   DA A  10     224.998-334.065 344.585 
ATOM    207  C2   DA A  10     224.493-335.201 344.107 
ATOM    208  N3   DA A  10     224.960-335.985 343.161 
ATOM    209  C4   DA A  10     226.115-335.497 342.661 
ATOM    210  P    DG A  11     225.076-339.576 337.664 
ATOM    211  OP1  DG A  11     225.412-340.985 337.360 
ATOM    212  OP2  DG A  11     225.526-338.573 336.675 
ATOM    213  O5'  DG A  11     223.497-339.437 337.890 
ATOM    214  C5'  DG A  11     222.954-339.693 339.198 
ATOM    215  C4'  DG A  11     221.929-338.632 339.550 
ATOM    216  O4'  DG A  11     222.530-337.470 340.189 
ATOM    217  C3'  DG A  11     221.150-338.044 338.373 
ATOM    218  O3'  DG A  11     219.811-337.798 338.785 
ATOM    219  C2'  DG A  11     221.826-336.702 338.094 
ATOM    220  C1'  DG A  11     222.035-336.302 339.551 
ATOM    221  N9   DG A  11     223.036-335.215 339.736 
ATOM    222  C8   DG A  11     224.188-334.960 339.022 
ATOM    223  N7   DG A  11     224.856-333.914 339.443 
ATOM    224  C5   DG A  11     224.093-333.442 340.511 
ATOM    225  C6   DG A  11     224.309-332.330 341.367 
ATOM    226  O6   DG A  11     225.233-331.520 341.358 
ATOM    227  N1   DG A  11     223.288-332.212 342.319 
ATOM    228  C2   DG A  11     222.201-333.057 342.431 
ATOM    229  N2   DG A  11     221.336-332.775 343.408 
ATOM    230  N3   DG A  11     222.000-334.101 341.627 
ATOM    231  C4   DG A  11     222.982-334.229 340.698 
ATOM    232  P    DA A  12     218.616-338.103 337.764 
ATOM    233  OP1  DA A  12     218.261-339.538 337.831 
ATOM    234  OP2  DA A  12     218.965-337.582 336.423 
ATOM    235  O5'  DA A  12     217.434-337.226 338.389 
ATOM    236  C5'  DA A  12     217.410-337.000 339.811 
ATOM    237  C4'  DA A  12     217.079-335.548 340.099 
ATOM    238  O4'  DA A  12     218.266-334.704 340.135 
ATOM    239  C3'  DA A  12     216.168-334.859 339.084 
ATOM    240  O3'  DA A  12     215.299-333.969 339.774 
ATOM    241  C2'  DA A  12     217.114-334.036 338.211 
ATOM    242  C1'  DA A  12     218.023-333.555 339.339 
ATOM    243  N9   DA A  12     219.335-333.031 338.869 
ATOM    244  C8   DA A  12     220.088-333.452 337.811 
ATOM    245  N7   DA A  12     221.193-332.791 337.655 
ATOM    246  C5   DA A  12     221.173-331.861 338.686 
ATOM    247  C6   DA A  12     222.073-330.854 339.071 
ATOM    248  N6   DA A  12     223.224-330.606 338.428 
ATOM    249  N1   DA A  12     221.748-330.108 340.143 
ATOM    250  C2   DA A  12     220.604-330.360 340.777 
ATOM    251  N3   DA A  12     219.690-331.268 340.511 
ATOM    252  C4   DA A  12     220.040-332.000 339.435 
ATOM    253  P    DC A  13     213.775-333.849 339.300 
ATOM    254  OP1  DC A  13     212.978-334.934 339.915 
ATOM    255  OP2  DC A  13     213.720-333.759 337.824 
ATOM    256  O5'  DC A  13     213.355-332.444 339.940 
ATOM    257  C5'  DC A  13     213.990-332.014 341.159 
ATOM    258  C4'  DC A  13     214.359-330.547 341.062 
ATOM    259  O4'  DC A  13     215.678-330.345 340.480 
ATOM    260  C3'  DC A  13     213.439-329.685 340.199 
ATOM    261  O3'  DC A  13     213.313-328.402 340.800 
ATOM    262  C2'  DC A  13     214.184-329.530 338.874 
ATOM    263  C1'  DC A  13     215.575-329.350 339.473 
ATOM    264  N1   DC A  13     216.680-329.562 338.497 
ATOM    265  C2   DC A  13     217.826-328.784 338.635 
ATOM    266  O2   DC A  13     217.879-327.957 339.553 
ATOM    267  N3   DC A  13     218.846-328.961 337.755 
ATOM    268  C4   DC A  13     218.749-329.867 336.774 
ATOM    269  N4   DC A  13     219.770-330.004 335.941 
ATOM    270  C5   DC A  13     217.579-330.678 336.615 
ATOM    271  C6   DC A  13     216.572-330.485 337.504 
ATOM    272  P    DG A  14     211.887-327.674 340.785 
ATOM    273  OP1  DG A  14     211.069-328.166 341.916 
ATOM    274  OP2  DG A  14     211.280-327.799 339.442 
ATOM    275  O5'  DG A  14     212.307-326.153 341.047 
ATOM    276  C5'  DG A  14     213.486-325.877 341.826 
ATOM    277  C4'  DG A  14     214.294-324.776 341.169 
ATOM    278  O4'  DG A  14     215.242-325.290 340.190 
ATOM    279  C3'  DG A  14     213.491-323.733 340.392 
ATOM    280  O3'  DG A  14     214.097-322.458 340.570 
ATOM    281  C2'  DG A  14     213.641-324.143 338.927 
ATOM    282  C1'  DG A  14     215.116-324.526 339.001 
ATOM    283  N9   DG A  14     215.573-325.368 337.860 
ATOM    284  C8   DG A  14     214.884-326.333 337.157 
ATOM    285  N7   DG A  14     215.580-326.895 336.200 
ATOM    286  C5   DG A  14     216.818-326.257 336.271 
ATOM    287  C6   DG A  14     217.987-326.439 335.487 
ATOM    288  O6   DG A  14     218.174-327.214 334.554 
ATOM    289  N1   DG A  14     219.017-325.583 335.899 
ATOM    290  C2   DG A  14     218.930-324.670 336.932 
ATOM    291  N2   DG A  14     220.027-323.946 337.168 
ATOM    292  N3   DG A  14     217.833-324.501 337.667 
ATOM    293  C4   DG A  14     216.824-325.323 337.281 
ATOM    294  P    DT A  15     213.162-321.173 340.750 
ATOM    295  OP1  DT A  15     212.747-321.055 342.167 
ATOM    296  OP2  DT A  15     212.067-321.212 339.755 
ATOM    297  O5'  DT A  15     214.176-319.990 340.386 
ATOM    298  C5'  DT A  15     215.579-320.167 340.653 
ATOM    299  C4'  DT A  15     216.397-319.672 339.477 
ATOM    300  O4'  DT A  15     216.611-320.707 338.474 
ATOM    301  C3'  DT A  15     215.792-318.512 338.687 
ATOM    302  O3'  DT A  15     216.840-317.645 338.268 
ATOM    303  C2'  DT A  15     215.180-319.166 337.448 
ATOM    304  C1'  DT A  15     216.306-320.164 337.199 
ATOM    305  N1   DT A  15     215.924-321.286 336.298 
ATOM    306  C2   DT A  15     216.897-321.775 335.461 
ATOM    307  O2   DT A  15     218.032-321.333 335.433 
ATOM    308  N3   DT A  15     216.505-322.815 334.639 
ATOM    309  C4   DT A  15     215.252-323.391 334.589 
ATOM    310  O4   DT A  15     215.020-324.318 333.810 
ATOM    311  C5   DT A  15     214.299-322.809 335.504 
ATOM    312  C7   DT A  15     212.910-323.377 335.511 
ATOM    313  C6   DT A  15     214.652-321.797 336.313 
ATOM    314  P    DG A  16     216.597-316.063 338.305 
ATOM    315  OP1  DG A  16     216.862-315.552 339.669 
ATOM    316  OP2  DG A  16     215.265-315.751 337.743 
ATOM    317  O5'  DG A  16     217.736-315.546 337.306 
ATOM    318  C5'  DG A  16     218.956-316.300 337.188 
ATOM    319  C4'  DG A  16     219.352-316.422 335.730 
ATOM    320  O4'  DG A  16     218.749-317.581 335.086 
ATOM    321  C3'  DG A  16     218.951-315.252 334.832 
ATOM    322  O3'  DG A  16     219.979-315.033 333.873 
ATOM    323  C2'  DG A  16     217.699-315.735 334.101 
ATOM    324  C1'  DG A  16     218.179-317.163 333.855 
ATOM    325  N9   DG A  16     217.085-318.112 333.506 
ATOM    326  C8   DG A  16     215.781-318.137 333.950 
ATOM    327  N7   DG A  16     215.064-319.113 333.445 
ATOM    328  C5   DG A  16     215.957-319.779 332.607 
ATOM    329  C6   DG A  16     215.762-320.920 331.785 
ATOM    330  O6   DG A  16     214.744-321.589 331.628 
ATOM    331  N1   DG A  16     216.934-321.264 331.099 
ATOM    332  C2   DG A  16     218.138-320.593 331.194 
ATOM    333  N2   DG A  16     219.139-321.080 330.457 
ATOM    334  N3   DG A  16     218.321-319.522 331.964 
ATOM    335  C4   DG A  16     217.192-319.176 332.637 
ATOM    336  P    DC A  17     220.370-313.532 333.483 
ATOM    337  OP1  DC A  17     221.327-312.994 334.476 
ATOM    338  OP2  DC A  17     219.139-312.738 333.272 
ATOM    339  O5'  DC A  17     221.113-313.752 332.083 
ATOM    340  C5'  DC A  17     221.813-314.989 331.852 
ATOM    341  C4'  DC A  17     221.515-315.501 330.457 
ATOM    342  O4'  DC A  17     220.326-316.341 330.417 
ATOM    343  C3'  DC A  17     221.247-314.431 329.399 
ATOM    344  O3'  DC A  17     221.803-314.858 328.162 
ATOM    345  C2'  DC A  17     219.724-314.398 329.260 
ATOM    346  C1'  DC A  17     219.506-315.905 329.343 
ATOM    347  N1   DC A  17     218.100-316.291 329.649 
ATOM    348  C2   DC A  17     217.606-317.458 329.071 
ATOM    349  O2   DC A  17     218.348-318.119 328.335 
ATOM    350  N3   DC A  17     216.327-317.825 329.336 
ATOM    351  C4   DC A  17     215.555-317.081 330.139 
ATOM    352  N4   DC A  17     214.314-317.483 330.367 
ATOM    353  C5   DC A  17     216.043-315.878 330.743 
ATOM    354  C6   DC A  17     217.325-315.527 330.465 
ATOM    355  P    DG A  18     222.525-313.780 327.223 
ATOM    356  OP1  DG A  18     223.925-313.594 327.667 
ATOM    357  OP2  DG A  18     221.699-312.556 327.148 
ATOM    358  O5'  DG A  18     222.505-314.529 325.809 
ATOM    359  C5'  DG A  18     222.548-315.969 325.780 
ATOM    360  C4'  DG A  18     221.549-316.497 324.770 
ATOM    361  O4'  DG A  18     220.227-316.697 325.349 
ATOM    362  C3'  DG A  18     221.290-315.602 323.559 
ATOM    363  O3'  DG A  18     221.104-316.421 322.412 
ATOM    364  C2'  DG A  18     219.969-314.898 323.873 
ATOM    365  C1'  DG A  18     219.267-316.107 324.486 
ATOM    366  N9   DG A  18     218.069-315.755 325.298 
ATOM    367  C8   DG A  18     217.845-314.648 326.088 
ATOM    368  N7   DG A  18     216.673-314.640 326.675 
ATOM    369  C5   DG A  18     216.078-315.824 326.244 
ATOM    370  C6   DG A  18     214.802-316.367 326.545 
ATOM    371  O6   DG A  18     213.921-315.909 327.265 
ATOM    372  N1   DG A  18     214.601-317.592 325.893 
ATOM    373  C2   DG A  18     215.513-318.210 325.060 
ATOM    374  N2   DG A  18     215.130-319.377 324.534 
ATOM    375  N3   DG A  18     216.710-317.700 324.779 
ATOM    376  C4   DG A  18     216.921-316.512 325.403 
ATOM    377  P    DG A  19     221.727-315.951 321.013 
ATOM    378  OP1  DG A  19     223.148-316.357 320.943 
ATOM    379  OP2  DG A  19     221.451-314.512 320.807 
ATOM    380  O5'  DG A  19     220.867-316.817 319.978 
ATOM    381  C5'  DG A  19     220.365-318.101 320.391 
ATOM    382  C4'  DG A  19     218.927-318.265 319.940 
ATOM    383  O4'  DG A  19     217.977-317.747 320.915 
ATOM    384  C3'  DG A  19     218.551-317.548 318.643 
ATOM    385  O3'  DG A  19     217.634-318.359 317.919 
ATOM    386  C2'  DG A  19     217.826-316.281 319.096 
ATOM    387  C1'  DG A  19     217.041-316.925 320.235 
ATOM    388  N9   DG A  19     216.490-315.945 321.212 
ATOM    389  C8   DG A  19     217.025-314.751 321.644 
ATOM    390  N7   DG A  19     216.281-314.117 322.518 
ATOM    391  C5   DG A  19     215.175-314.950 322.676 
ATOM    392  C6   DG A  19     214.026-314.798 323.494 
ATOM    393  O6   DG A  19     213.743-313.882 324.262 
ATOM    394  N1   DG A  19     213.145-315.880 323.349 
ATOM    395  C2   DG A  19     213.350-316.966 322.522 
ATOM    396  N2   DG A  19     212.391-317.895 322.526 
ATOM    397  N3   DG A  19     214.429-317.109 321.754 
ATOM    398  C4   DG A  19     215.292-316.067 321.884 
ATOM    399  P    DA A  20     217.767-318.448 316.326 
ATOM    400  OP1  DA A  20     218.782-319.463 315.969 
ATOM    401  OP2  DA A  20     217.979-317.094 315.770 
ATOM    402  O5'  DA A  20     216.312-318.974 315.917 
ATOM    403  C5'  DA A  20     215.585-319.807 316.840 
ATOM    404  C4'  DA A  20     214.138-319.364 316.909 
ATOM    405  O4'  DA A  20     213.922-318.326 317.907 
ATOM    406  C3'  DA A  20     213.563-318.766 315.625 
ATOM    407  O3'  DA A  20     212.205-319.169 315.496 
ATOM    408  C2'  DA A  20     213.601-317.254 315.851 
ATOM    409  C1'  DA A  20     213.164-317.283 317.313 
ATOM    410  N9   DA A  20     213.453-316.022 318.051 
ATOM    411  C8   DA A  20     214.511-315.173 317.896 
ATOM    412  N7   DA A  20     214.482-314.149 318.691 
ATOM    413  C5   DA A  20     213.321-314.331 319.429 
ATOM    414  C6   DA A  20     212.721-313.578 320.452 
ATOM    415  N6   DA A  20     213.234-312.436 320.929 
ATOM    416  N1   DA A  20     211.567-314.043 320.968 
ATOM    417  C2   DA A  20     211.062-315.179 320.490 
ATOM    418  N3   DA A  20     211.529-315.963 319.543 
ATOM    419  C4   DA A  20     212.684-315.475 319.043 
ATOM    420  P    DT A  21     211.645-319.554 314.047 
ATOM    421  OP1  DT A  21     211.981-320.963 313.743 
ATOM    422  OP2  DT A  21     212.095-318.550 313.058 
ATOM    423  O5'  DT A  21     210.066-319.415 314.272 
ATOM    424  C5'  DT A  21     209.522-319.670 315.581 
ATOM    425  C4'  DT A  21     208.498-318.610 315.933 
ATOM    426  O4'  DT A  21     209.098-317.447 316.572 
ATOM    427  C3'  DT A  21     207.719-318.022 314.756 
ATOM    428  O3'  DT A  21     206.380-317.776 315.167 
ATOM    429  C2'  DT A  21     208.395-316.680 314.477 
ATOM    430  C1'  DT A  21     208.604-316.280 315.934 
ATOM    431  N1   DT A  21     209.605-315.193 316.119 
ATOM    432  C2   DT A  21     209.378-314.299 317.137 
ATOM    433  O2   DT A  21     208.410-314.366 317.874 
ATOM    434  N3   DT A  21     210.327-313.304 317.278 
ATOM    435  C4   DT A  21     211.456-313.136 316.503 
ATOM    436  O4   DT A  21     212.234-312.205 316.725 
ATOM    437  C5   DT A  21     211.609-314.122 315.460 
ATOM    438  C7   DT A  21     212.811-314.011 314.570 
ATOM    439  C6   DT A  21     210.701-315.099 315.300 
ATOM    440  P    DC A  22     205.185-318.081 314.146 
ATOM    441  OP1  DC A  22     204.830-319.516 314.213 
ATOM    442  OP2  DC A  22     205.534-317.560 312.806 
ATOM    443  O5'  DC A  22     204.003-317.204 314.772 
ATOM    444  C5'  DC A  22     203.979-316.977 316.194 
ATOM    445  C4'  DC A  22     203.648-315.526 316.482 
ATOM    446  O4'  DC A  22     204.835-314.682 316.518 
ATOM    447  C3'  DC A  22     202.737-314.837 315.466 
ATOM    448  O3'  DC A  22     201.868-313.946 316.157 
ATOM    449  C2'  DC A  22     203.683-314.013 314.593 
ATOM    450  C1'  DC A  22     204.591-313.533 315.721 
ATOM    451  N1   DC A  22     205.904-313.009 315.252 
ATOM    452  C2   DC A  22     206.470-311.950 315.958 
ATOM    453  O2   DC A  22     205.866-311.494 316.935 
ATOM    454  N3   DC A  22     207.667-311.457 315.546 
ATOM    455  C4   DC A  22     208.289-311.980 314.481 
ATOM    456  N4   DC A  22     209.454-311.464 314.119 
ATOM    457  C5   DC A  22     207.724-313.068 313.741 
ATOM    458  C6   DC A  22     206.528-313.546 314.169 
ATOM    459  P    DC A  23     200.344-313.827 315.683 
ATOM    460  OP1  DC A  23     199.547-314.912 316.298 
ATOM    461  OP2  DC A  23     200.289-313.737 314.207 
ATOM    462  O5'  DC A  23     199.924-312.422 316.322 
ATOM    463  C5'  DC A  23     200.559-311.992 317.542 
ATOM    464  C4'  DC A  23     200.928-310.525 317.445 
ATOM    465  O4'  DC A  23     202.247-310.322 316.863 
ATOM    466  C3'  DC A  23     200.008-309.663 316.582 
ATOM    467  O3'  DC A  23     199.882-308.380 317.182 
ATOM    468  C2'  DC A  23     200.753-309.507 315.256 
ATOM    469  C1'  DC A  23     202.144-309.327 315.856 
ATOM    470  N1   DC A  23     203.249-309.540 314.880 
ATOM    471  C2   DC A  23     204.395-308.761 315.018 
ATOM    472  O2   DC A  23     204.448-307.935 315.936 
ATOM    473  N3   DC A  23     205.415-308.939 314.138 
ATOM    474  C4   DC A  23     205.318-309.845 313.157 
ATOM    475  N4   DC A  23     206.339-309.981 312.324 
ATOM    476  C5   DC A  23     204.147-310.656 312.997 
ATOM    477  C6   DC A  23     203.141-310.462 313.887 
ATOM    478  P    DT A  24     198.456-307.652 317.168 
ATOM    479  OP1  DT A  24     197.637-308.144 318.298 
ATOM    480  OP2  DT A  24     197.849-307.777 315.824 
ATOM    481  O5'  DT A  24     198.876-306.130 317.430 
ATOM    482  C5'  DT A  24     200.055-305.855 318.208 
ATOM    483  C4'  DT A  24     200.863-304.754 317.552 
ATOM    484  O4'  DT A  24     201.811-305.268 316.573 
ATOM    485  C3'  DT A  24     200.060-303.711 316.775 
ATOM    486  O3'  DT A  24     200.666-302.436 316.952 
ATOM    487  C2'  DT A  24     200.210-304.121 315.309 
ATOM    488  C1'  DT A  24     201.684-304.504 315.383 
ATOM    489  N1   DT A  24     202.142-305.346 314.242 
ATOM    490  C2   DT A  24     203.429-305.156 313.802 
ATOM    491  O2   DT A  24     204.189-304.344 314.302 
ATOM    492  N3   DT A  24     203.818-305.953 312.743 
ATOM    493  C4   DT A  24     203.044-306.900 312.104 
ATOM    494  O4   DT A  24     203.503-307.554 311.165 
ATOM    495  C5   DT A  24     201.708-307.026 312.637 
ATOM    496  C7   DT A  24     200.799-308.035 311.999 
ATOM    497  C6   DT A  24     201.304-306.264 313.666 
ATOM    498  P    DG A  25     199.730-301.150 317.133 
ATOM    499  OP1  DG A  25     199.316-301.033 318.549 
ATOM    500  OP2  DG A  25     198.636-301.190 316.138 
ATOM    501  O5'  DG A  25     200.744-299.968 316.768 
ATOM    502  C5'  DG A  25     202.148-300.145 317.036 
ATOM    503  C4'  DG A  25     202.966-299.650 315.860 
ATOM    504  O4'  DG A  25     203.180-300.685 314.857 
ATOM    505  C3'  DG A  25     202.361-298.490 315.070 
ATOM    506  O3'  DG A  25     203.409-297.622 314.651 
ATOM    507  C2'  DG A  25     201.748-299.143 313.831 
ATOM    508  C1'  DG A  25     202.875-300.142 313.581 
ATOM    509  N9   DG A  25     202.493-301.264 312.681 
ATOM    510  C8   DG A  25     201.279-301.903 312.553 
ATOM    511  N7   DG A  25     201.272-302.862 311.658 
ATOM    512  C5   DG A  25     202.573-302.857 311.157 
ATOM    513  C6   DG A  25     203.172-303.671 310.162 
ATOM    514  O6   DG A  25     202.670-304.581 309.506 
ATOM    515  N1   DG A  25     204.517-303.328 309.960 
ATOM    516  C2   DG A  25     205.192-302.329 310.632 
ATOM    517  N2   DG A  25     206.472-302.158 310.295 
ATOM    518  N3   DG A  25     204.629-301.565 311.567 
ATOM    519  C4   DG A  25     203.326-301.885 311.774 
ATOM    520  P    DC A  26     203.166-296.040 314.688 
ATOM    521  OP1  DC A  26     203.431-295.530 316.052 
ATOM    522  OP2  DC A  26     201.834-295.729 314.126 
ATOM    523  O5'  DC A  26     204.305-295.523 313.688 
ATOM    524  C5'  DC A  26     205.525-296.278 313.571 
ATOM    525  C4'  DC A  26     205.921-296.400 312.112 
ATOM    526  O4'  DC A  26     205.318-297.558 311.469 
ATOM    527  C3'  DC A  26     205.520-295.229 311.215 
ATOM    528  O3'  DC A  26     206.548-295.011 310.256 
ATOM    529  C2'  DC A  26     204.268-295.713 310.483 
ATOM    530  C1'  DC A  26     204.748-297.141 310.237 
ATOM    531  N1   DC A  26     203.653-298.089 309.889 
ATOM    532  C2   DC A  26     203.943-299.111 308.988 
ATOM    533  O2   DC A  26     205.084-299.188 308.521 
ATOM    534  N3   DC A  26     202.958-299.986 308.656 
ATOM    535  C4   DC A  26     201.734-299.867 309.186 
ATOM    536  N4   DC A  26     200.808-300.745 308.831 
ATOM    537  C5   DC A  26     201.416-298.823 310.113 
ATOM    538  C6   DC A  26     202.413-297.959 310.432 
ATOM    539  P    DT A  27     206.939-293.509 309.865 
ATOM    540  OP1  DT A  27     207.896-292.972 310.858 
ATOM    541  OP2  DT A  27     205.708-292.715 309.655 
ATOM    542  O5'  DT A  27     207.682-293.730 308.466 
ATOM    543  C5'  DT A  27     208.382-294.966 308.235 
ATOM    544  C4'  DT A  27     208.084-295.478 306.840 
ATOM    545  O4'  DT A  27     206.895-296.318 306.800 
ATOM    546  C3'  DT A  27     207.815-294.409 305.782 
ATOM    547  O3'  DT A  27     208.372-294.836 304.544 
ATOM    548  C2'  DT A  27     206.293-294.376 305.642 
ATOM    549  C1'  DT A  27     206.075-295.883 305.726 
ATOM    550  N1   DT A  27     204.669-296.269 306.032 
ATOM    551  C2   DT A  27     204.197-297.422 305.454 
ATOM    552  O2   DT A  27     204.873-298.121 304.719 
ATOM    553  N3   DT A  27     202.889-297.747 305.759 
ATOM    554  C4   DT A  27     202.037-297.031 306.575 
ATOM    555  O4   DT A  27     200.885-297.422 306.774 
ATOM    556  C5   DT A  27     202.623-295.836 307.135 
ATOM    557  C7   DT A  27     201.763-294.997 308.035 
ATOM    558  C6   DT A  27     203.892-295.496 306.854 
ATOM    559  P    DG A  28     209.094-293.758 303.606 
ATOM    560  OP1  DG A  28     210.494-293.571 304.050 
ATOM    561  OP2  DG A  28     208.268-292.533 303.530 
ATOM    562  O5'  DG A  28     209.074-294.507 302.192 
ATOM    563  C5'  DG A  28     209.117-295.947 302.163 
ATOM    564  C4'  DG A  28     208.118-296.475 301.153 
ATOM    565  O4'  DG A  28     206.796-296.675 301.731 
ATOM    566  C3'  DG A  28     207.859-295.579 299.942 
ATOM    567  O3'  DG A  28     207.672-296.399 298.794 
ATOM    568  C2'  DG A  28     206.538-294.876 300.256 
ATOM    569  C1'  DG A  28     205.836-296.085 300.868 
ATOM    570  N9   DG A  28     204.638-295.733 301.680 
ATOM    571  C8   DG A  28     204.414-294.626 302.470 
ATOM    572  N7   DG A  28     203.242-294.617 303.058 
ATOM    573  C5   DG A  28     202.647-295.802 302.627 
ATOM    574  C6   DG A  28     201.371-296.345 302.927 
ATOM    575  O6   DG A  28     200.490-295.886 303.648 
ATOM    576  N1   DG A  28     201.169-297.570 302.276 
ATOM    577  C2   DG A  28     202.081-298.188 301.443 
ATOM    578  N2   DG A  28     201.699-299.355 300.917 
ATOM    579  N3   DG A  28     203.279-297.677 301.162 
ATOM    580  C4   DG A  28     203.490-296.490 301.786 
ATOM    581  P    DG A  29     208.296-295.929 297.396 
ATOM    582  OP1  DG A  29     209.717-296.335 297.325 
ATOM    583  OP2  DG A  29     208.020-294.490 297.190 
ATOM    584  O5'  DG A  29     207.436-296.794 296.361 
ATOM    585  C5'  DG A  29     206.933-298.079 296.774 
ATOM    586  C4'  DG A  29     205.496-298.242 296.323 
ATOM    587  O4'  DG A  29     204.546-297.724 297.298 
ATOM    588  C3'  DG A  29     205.120-297.526 295.026 
ATOM    589  O3'  DG A  29     204.203-298.337 294.301 
ATOM    590  C2'  DG A  29     204.395-296.259 295.479 
ATOM    591  C1'  DG A  29     203.610-296.902 296.618 
ATOM    592  N9   DG A  29     203.059-295.923 297.595 
ATOM    593  C8   DG A  29     203.594-294.729 298.027 
ATOM    594  N7   DG A  29     202.850-294.095 298.901 
ATOM    595  C5   DG A  29     201.743-294.928 299.059 
ATOM    596  C6   DG A  29     200.595-294.775 299.877 
ATOM    597  O6   DG A  29     200.312-293.859 300.644 
ATOM    598  N1   DG A  29     199.714-295.857 299.732 
ATOM    599  C2   DG A  29     199.919-296.944 298.905 
ATOM    600  N2   DG A  29     198.960-297.873 298.908 
ATOM    601  N3   DG A  29     200.998-297.087 298.137 
ATOM    602  C4   DG A  29     201.861-296.045 298.266 
ATOM    603  P    DT A  30     204.336-298.426 292.708 
ATOM    604  OP1  DT A  30     205.351-299.441 292.352 
ATOM    605  OP2  DT A  30     204.548-297.072 292.152 
ATOM    606  O5'  DT A  30     202.880-298.952 292.300 
ATOM    607  C5'  DT A  30     202.154-299.785 293.223 
ATOM    608  C4'  DT A  30     200.706-299.342 293.292 
ATOM    609  O4'  DT A  30     200.491-298.303 294.290 
ATOM    610  C3'  DT A  30     200.132-298.743 292.008 
ATOM    611  O3'  DT A  30     198.774-299.147 291.879 
ATOM    612  C2'  DT A  30     200.170-297.232 292.234 
ATOM    613  C1'  DT A  30     199.733-297.261 293.696 
ATOM    614  N1   DT A  30     200.022-296.000 294.433 
ATOM    615  C2   DT A  30     199.122-295.619 295.399 
ATOM    616  O2   DT A  30     198.122-296.264 295.664 
ATOM    617  N3   DT A  30     199.423-294.445 296.061 
ATOM    618  C4   DT A  30     200.522-293.640 295.842 
ATOM    619  O4   DT A  30     200.686-292.609 296.499 
ATOM    620  C5   DT A  30     201.409-294.122 294.809 
ATOM    621  C7   DT A  30     202.631-293.305 294.507 
ATOM    622  C6   DT A  30     201.140-295.260 294.150 
ATOM    623  P    DA A  31     198.214-299.532 290.430 
ATOM    624  OP1  DA A  31     198.550-300.940 290.125 
ATOM    625  OP2  DA A  31     198.664-298.528 289.441 
ATOM    626  O5'  DA A  31     196.635-299.392 290.655 
ATOM    627  C5'  DA A  31     196.091-299.648 291.964 
ATOM    628  C4'  DA A  31     195.067-298.587 292.315 
ATOM    629  O4'  DA A  31     195.667-297.425 292.955 
ATOM    630  C3'  DA A  31     194.288-297.999 291.139 
ATOM    631  O3'  DA A  31     192.948-297.754 291.550 
ATOM    632  C2'  DA A  31     194.963-296.657 290.859 
ATOM    633  C1'  DA A  31     195.173-296.258 292.316 
ATOM    634  N9   DA A  31     196.174-295.170 292.502 
ATOM    635  C8   DA A  31     197.311-294.933 291.783 
ATOM    636  N7   DA A  31     197.982-293.900 292.189 
ATOM    637  C5   DA A  31     197.238-293.415 293.255 
ATOM    638  C6   DA A  31     197.420-292.323 294.119 
ATOM    639  N6   DA A  31     198.462-291.483 294.041 
ATOM    640  N1   DA A  31     196.489-292.125 295.071 
ATOM    641  C2   DA A  31     195.457-292.963 295.146 
ATOM    642  N3   DA A  31     195.182-294.010 294.398 
ATOM    643  C4   DA A  31     196.128-294.186 293.454 
ATOM    644  P    DG A  32     191.754-298.058 290.529 
ATOM    645  OP1  DG A  32     191.399-299.493 290.596 
ATOM    646  OP2  DG A  32     192.103-297.538 289.189 
ATOM    647  O5'  DG A  32     190.572-297.181 291.155 
ATOM    648  C5'  DG A  32     190.548-296.955 292.577 
ATOM    649  C4'  DG A  32     190.217-295.503 292.865 
ATOM    650  O4'  DG A  32     191.404-294.660 292.901 
ATOM    651  C3'  DG A  32     189.306-294.814 291.849 
ATOM    652  O3'  DG A  32     188.437-293.924 292.539 
ATOM    653  C2'  DG A  32     190.252-293.991 290.976 
ATOM    654  C1'  DG A  32     191.160-293.511 292.104 
ATOM    655  N9   DG A  32     192.473-292.986 291.635 
ATOM    656  C8   DG A  32     193.246-293.398 290.571 
ATOM    657  N7   DG A  32     194.359-292.722 290.426 
ATOM    658  C5   DG A  32     194.321-291.795 291.467 
ATOM    659  C6   DG A  32     195.252-290.787 291.827 
ATOM    660  O6   DG A  32     196.321-290.500 291.293 
ATOM    661  N1   DG A  32     194.822-290.070 292.952 
ATOM    662  C2   DG A  32     193.645-290.298 293.638 
ATOM    663  N2   DG A  32     193.415-289.504 294.687 
ATOM    664  N3   DG A  32     192.771-291.244 293.300 
ATOM    665  C4   DG A  32     193.175-291.948 292.210 
ATOM    666  P    DG A  33     186.913-293.804 292.066 
ATOM    667  OP1  DG A  33     186.116-294.890 292.680 
ATOM    668  OP2  DG A  33     186.858-293.715 290.590 
ATOM    669  O5'  DG A  33     186.493-292.400 292.705 
ATOM    670  C5'  DG A  33     187.127-291.970 293.925 
ATOM    671  C4'  DG A  33     187.497-290.503 293.828 
ATOM    672  O4'  DG A  33     188.816-290.300 293.246 
ATOM    673  C3'  DG A  33     186.577-289.640 292.965 
ATOM    674  O3'  DG A  33     186.451-288.357 293.565 
ATOM    675  C2'  DG A  33     187.322-289.485 291.639 
ATOM    676  C1'  DG A  33     188.713-289.305 292.239 
ATOM    677  N9   DG A  33     189.818-289.517 291.263 
ATOM    678  C8   DG A  33     189.887-290.395 290.203 
ATOM    679  N7   DG A  33     191.011-290.333 289.531 
ATOM    680  C5   DG A  33     191.738-289.343 290.192 
ATOM    681  C6   DG A  33     193.034-288.829 289.926 
ATOM    682  O6   DG A  33     193.821-289.147 289.039 
ATOM    683  N1   DG A  33     193.387-287.830 290.844 
ATOM    684  C2   DG A  33     192.591-287.387 291.882 
ATOM    685  N2   DG A  33     193.111-286.424 292.649 
ATOM    686  N3   DG A  33     191.376-287.869 292.132 
ATOM    687  C4   DG A  33     191.018-288.839 291.250 
ATOM    688  P    DA A  34     185.025-287.630 293.551 
ATOM    689  OP1  DA A  34     184.206-288.122 294.681 
ATOM    690  OP2  DA A  34     184.418-287.754 292.207 
ATOM    691  O5'  DA A  34     185.445-286.108 293.812 
ATOM    692  C5'  DA A  34     186.624-285.833 294.591 
ATOM    693  C4'  DA A  34     187.432-284.732 293.935 
ATOM    694  O4'  DA A  34     188.380-285.245 292.955 
ATOM    695  C3'  DA A  34     186.629-283.688 293.158 
ATOM    696  O3'  DA A  34     187.235-282.414 293.335 
ATOM    697  C2'  DA A  34     186.779-284.098 291.692 
ATOM    698  C1'  DA A  34     188.253-284.482 291.766 
ATOM    699  N9   DA A  34     188.711-285.323 290.625 
ATOM    700  C8   DA A  34     188.013-286.277 289.941 
ATOM    701  N7   DA A  34     188.690-286.840 288.989 
ATOM    702  C5   DA A  34     189.929-286.217 289.045 
ATOM    703  C6   DA A  34     191.102-286.372 288.289 
ATOM    704  N6   DA A  34     191.223-287.247 287.280 
ATOM    705  N1   DA A  34     192.152-285.591 288.608 
ATOM    706  C2   DA A  34     192.026-284.725 289.611 
ATOM    707  N3   DA A  34     190.988-284.493 290.383 
ATOM    708  C4   DA A  34     189.951-285.286 290.043 
ATOM    709  P    DG A  35     186.299-281.128 293.515 
ATOM    710  OP1  DG A  35     185.885-281.011 294.932 
ATOM    711  OP2  DG A  35     185.205-281.168 292.521 
ATOM    712  O5'  DG A  35     187.313-279.945 293.151 
ATOM    713  C5'  DG A  35     188.717-280.123 293.418 
ATOM    714  C4'  DG A  35     189.535-279.628 292.243 
ATOM    715  O4'  DG A  35     189.749-280.662 291.240 
ATOM    716  C3'  DG A  35     188.930-278.468 291.452 
ATOM    717  O3'  DG A  35     189.977-277.600 291.033 
ATOM    718  C2'  DG A  35     188.317-279.121 290.214 
ATOM    719  C1'  DG A  35     189.444-280.119 289.964 
ATOM    720  N9   DG A  35     189.061-281.241 289.064 
ATOM    721  C8   DG A  35     187.848-281.881 288.936 
ATOM    722  N7   DG A  35     187.840-282.840 288.041 
ATOM    723  C5   DG A  35     189.141-282.834 287.540 
ATOM    724  C6   DG A  35     189.741-283.648 286.545 
ATOM    725  O6   DG A  35     189.239-284.558 285.889 
ATOM    726  N1   DG A  35     191.086-283.305 286.343 
ATOM    727  C2   DG A  35     191.761-282.306 287.015 
ATOM    728  N2   DG A  35     193.041-282.135 286.678 
ATOM    729  N3   DG A  35     191.198-281.543 287.950 
ATOM    730  C4   DG A  35     189.895-281.863 288.157 
ATOM    731  P    DA A  36     189.735-276.018 291.071 
ATOM    732  OP1  DA A  36     190.000-275.508 292.435 
ATOM    733  OP2  DA A  36     188.403-275.707 290.509 
ATOM    734  O5'  DA A  36     190.873-275.501 290.071 
ATOM    735  C5'  DA A  36     192.094-276.255 289.954 
ATOM    736  C4'  DA A  36     192.490-276.377 288.495 
ATOM    737  O4'  DA A  36     191.887-277.536 287.851 
ATOM    738  C3'  DA A  36     192.089-275.207 287.597 
ATOM    739  O3'  DA A  36     193.117-274.989 286.639 
ATOM    740  C2'  DA A  36     190.837-275.691 286.866 
ATOM    741  C1'  DA A  36     191.317-277.118 286.620 
ATOM    742  N9   DA A  36     190.222-278.067 286.271 
ATOM    743  C8   DA A  36     188.934-278.077 286.722 
ATOM    744  N7   DA A  36     188.213-279.037 286.230 
ATOM    745  C5   DA A  36     189.087-279.714 285.391 
ATOM    746  C6   DA A  36     188.929-280.841 284.568 
ATOM    747  N6   DA A  36     187.776-281.517 284.452 
ATOM    748  N1   DA A  36     190.001-281.251 283.865 
ATOM    749  C2   DA A  36     191.144-280.576 283.985 
ATOM    750  N3   DA A  36     191.410-279.516 284.716 
ATOM    751  C4   DA A  36     190.320-279.126 285.409 
ATOM    752  P    DA A  37     193.507-273.487 286.248 
ATOM    753  OP1  DA A  37     194.465-272.949 287.241 
ATOM    754  OP2  DA A  37     192.277-272.693 286.038 
ATOM    755  O5'  DA A  37     194.251-273.707 284.848 
ATOM    756  C5'  DA A  37     194.951-274.944 284.618 
ATOM    757  C4'  DA A  37     194.653-275.456 283.223 
ATOM    758  O4'  DA A  37     193.464-276.296 283.183 
ATOM    759  C3'  DA A  37     194.384-274.387 282.164 
ATOM    760  O3'  DA A  37     194.941-274.813 280.927 
ATOM    761  C2'  DA A  37     192.862-274.353 282.025 
ATOM    762  C1'  DA A  37     192.644-275.861 282.109 
ATOM    763  N9   DA A  37     191.238-276.246 282.414 
ATOM    764  C8   DA A  37     190.333-275.597 283.206 
ATOM    765  N7   DA A  37     189.179-276.186 283.274 
ATOM    766  C5   DA A  37     189.328-277.308 282.470 
ATOM    767  C6   DA A  37     188.451-278.350 282.128 
ATOM    768  N6   DA A  37     187.190-278.434 282.576 
ATOM    769  N1   DA A  37     188.919-279.307 281.305 
ATOM    770  C2   DA A  37     190.173-279.220 280.864 
ATOM    771  N3   DA A  37     191.078-278.299 281.114 
ATOM    772  C4   DA A  37     190.585-277.353 281.939 
ATOM    773  P    DC A  38     195.663-273.736 279.988 
ATOM    774  OP1  DC A  38     197.063-273.549 280.432 
ATOM    775  OP2  DC A  38     194.837-272.511 279.913 
ATOM    776  O5'  DC A  38     195.643-274.485 278.574 
ATOM    777  C5'  DC A  38     195.686-275.924 278.546 
ATOM    778  C4'  DC A  38     194.687-276.453 277.536 
ATOM    779  O4'  DC A  38     193.365-276.652 278.114 
ATOM    780  C3'  DC A  38     194.427-275.557 276.325 
ATOM    781  O3'  DC A  38     194.241-276.376 275.177 
ATOM    782  C2'  DC A  38     193.107-274.854 276.639 
ATOM    783  C1'  DC A  38     192.405-276.062 277.251 
ATOM    784  N1   DC A  38     191.207-275.711 278.063 
ATOM    785  C2   DC A  38     190.132-276.597 278.053 
ATOM    786  O2   DC A  38     190.217-277.629 277.376 
ATOM    787  N3   DC A  38     189.030-276.295 278.786 
ATOM    788  C4   DC A  38     188.978-275.166 279.505 
ATOM    789  N4   DC A  38     187.880-274.917 280.203 
ATOM    790  C5   DC A  38     190.072-274.241 279.529 
ATOM    791  C6   DC A  38     191.164-274.561 278.789 
ATOM    792  P    DC A  39     194.865-275.906 273.779 
ATOM    793  OP1  DC A  39     196.286-276.313 273.708 
ATOM    794  OP2  DC A  39     194.589-274.467 273.572 
ATOM    795  O5'  DC A  39     194.005-276.772 272.744 
ATOM    796  C5'  DC A  39     193.502-278.057 273.157 
ATOM    797  C4'  DC A  39     192.064-278.220 272.706 
ATOM    798  O4'  DC A  39     191.115-277.702 273.680 
ATOM    799  C3'  DC A  39     191.689-277.504 271.409 
ATOM    800  O3'  DC A  39     190.772-278.314 270.684 
ATOM    801  C2'  DC A  39     190.964-276.237 271.862 
ATOM    802  C1'  DC A  39     190.179-276.880 273.001 
ATOM    803  N1   DC A  39     189.628-275.900 273.977 
ATOM    804  C2   DC A  39     188.397-276.189 274.563 
ATOM    805  O2   DC A  39     187.819-277.236 274.251 
ATOM    806  N3   DC A  39     187.877-275.307 275.456 
ATOM    807  C4   DC A  39     188.535-274.184 275.767 
ATOM    808  N4   DC A  39     187.987-273.356 276.643 
ATOM    809  C5   DC A  39     189.802-273.868 275.175 
ATOM    810  C6   DC A  39     190.304-274.761 274.285 
ATOM    811  P    DT A  40     190.904-278.404 269.091 
ATOM    812  OP1  DT A  40     191.920-279.419 268.735 
ATOM    813  OP2  DT A  40     191.117-277.049 268.535 
ATOM    814  O5'  DT A  40     189.449-278.930 268.682 
ATOM    815  C5'  DT A  40     188.723-279.763 269.605 
ATOM    816  C4'  DT A  40     187.275-279.319 269.674 
ATOM    817  O4'  DT A  40     187.060-278.281 270.673 
ATOM    818  C3'  DT A  40     186.701-278.721 268.390 
ATOM    819  O3'  DT A  40     185.343-279.124 268.262 
ATOM    820  C2'  DT A  40     186.739-277.210 268.617 
ATOM    821  C1'  DT A  40     186.302-277.239 270.078 
ATOM    822  N1   DT A  40     186.591-275.977 270.816 
ATOM    823  C2   DT A  40     185.691-275.597 271.782 
ATOM    824  O2   DT A  40     184.691-276.241 272.047 
ATOM    825  N3   DT A  40     185.992-274.422 272.444 
ATOM    826  C4   DT A  40     187.091-273.618 272.225 
ATOM    827  O4   DT A  40     187.255-272.587 272.881 
ATOM    828  C5   DT A  40     187.978-274.099 271.192 
ATOM    829  C7   DT A  40     189.200-273.283 270.889 
ATOM    830  C6   DT A  40     187.709-275.238 270.532 
ATOM    831  P    DA A  41     184.783-279.509 266.812 
ATOM    832  OP1  DA A  41     185.119-280.918 266.508 
ATOM    833  OP2  DA A  41     185.233-278.506 265.823 
ATOM    834  O5'  DA A  41     183.204-279.370 267.038 
ATOM    835  C5'  DA A  41     182.660-279.626 268.346 
ATOM    836  C4'  DA A  41     181.636-278.565 268.698 
ATOM    837  O4'  DA A  41     182.236-277.403 269.337 
ATOM    838  C3'  DA A  41     180.857-277.977 267.522 
ATOM    839  O3'  DA A  41     179.517-277.731 267.933 
ATOM    840  C2'  DA A  41     181.532-276.635 267.242 
ATOM    841  C1'  DA A  41     181.742-276.235 268.699 
ATOM    842  N9   DA A  41     182.743-275.148 268.884 
ATOM    843  C8   DA A  41     183.880-274.911 268.166 
ATOM    844  N7   DA A  41     184.551-273.877 268.572 
ATOM    845  C5   DA A  41     183.807-273.392 269.638 
ATOM    846  C6   DA A  41     183.989-272.301 270.502 
ATOM    847  N6   DA A  41     185.031-271.461 270.423 
ATOM    848  N1   DA A  41     183.058-272.103 271.454 
ATOM    849  C2   DA A  41     182.025-272.940 271.528 
ATOM    850  N3   DA A  41     181.751-273.988 270.781 
ATOM    851  C4   DA A  41     182.697-274.163 269.837 
ATOM    852  P    DG A  42     178.323-278.036 266.912 
ATOM    853  OP1  DG A  42     177.968-279.471 266.979 
ATOM    854  OP2  DG A  42     178.672-277.515 265.572 
ATOM    855  O5'  DG A  42     177.141-277.159 267.537 
ATOM    856  C5'  DG A  42     177.116-276.933 268.959 
ATOM    857  C4'  DG A  42     176.786-275.481 269.248 
ATOM    858  O4'  DG A  42     177.973-274.637 269.283 
ATOM    859  C3'  DG A  42     175.875-274.792 268.232 
ATOM    860  O3'  DG A  42     175.006-273.902 268.922 
ATOM    861  C2'  DG A  42     176.821-273.969 267.359 
ATOM    862  C1'  DG A  42     177.729-273.488 268.487 
ATOM    863  N9   DG A  42     179.042-272.964 268.018 
ATOM    864  C8   DG A  42     179.815-273.376 266.953 
ATOM    865  N7   DG A  42     180.927-272.699 266.808 
ATOM    866  C5   DG A  42     180.890-271.773 267.849 
ATOM    867  C6   DG A  42     181.821-270.765 268.210 
ATOM    868  O6   DG A  42     182.890-270.478 267.676 
ATOM    869  N1   DG A  42     181.391-270.048 269.335 
ATOM    870  C2   DG A  42     180.214-270.275 270.021 
ATOM    871  N2   DG A  42     179.984-269.482 271.070 
ATOM    872  N3   DG A  42     179.340-271.222 269.682 
ATOM    873  C4   DG A  42     179.744-271.926 268.593 
ATOM    874  P    DA A  43     173.482-273.782 268.448 
ATOM    875  OP1  DA A  43     172.685-274.868 269.063 
ATOM    876  OP2  DA A  43     173.427-273.692 266.972 
ATOM    877  O5'  DA A  43     173.062-272.377 269.088 
ATOM    878  C5'  DA A  43     173.696-271.947 270.308 
ATOM    879  C4'  DA A  43     174.066-270.480 270.211 
ATOM    880  O4'  DA A  43     175.385-270.278 269.628 
ATOM    881  C3'  DA A  43     173.146-269.618 269.347 
ATOM    882  O3'  DA A  43     173.020-268.335 269.948 
ATOM    883  C2'  DA A  43     173.891-269.463 268.022 
ATOM    884  C1'  DA A  43     175.281-269.283 268.621 
ATOM    885  N9   DA A  43     176.387-269.495 267.645 
ATOM    886  C8   DA A  43     176.439-270.372 266.600 
ATOM    887  N7   DA A  43     177.545-270.320 265.926 
ATOM    888  C5   DA A  43     178.284-269.337 266.570 
ATOM    889  C6   DA A  43     179.563-268.806 266.336 
ATOM    890  N6   DA A  43     180.362-269.213 265.339 
ATOM    891  N1   DA A  43     179.994-267.838 267.166 
ATOM    892  C2   DA A  43     179.196-267.438 268.156 
ATOM    893  N3   DA A  43     177.990-267.858 268.471 
ATOM    894  C4   DA A  43     177.582-268.826 267.624 
ATOM    895  P    DG A  44     171.594-267.607 269.934 
ATOM    896  OP1  DG A  44     170.775-268.099 271.064 
ATOM    897  OP2  DG A  44     170.987-267.732 268.590 
ATOM    898  O5'  DG A  44     172.014-266.086 270.195 
ATOM    899  C5'  DG A  44     173.193-265.810 270.974 
ATOM    900  C4'  DG A  44     174.001-264.709 270.317 
ATOM    901  O4'  DG A  44     174.949-265.223 269.338 
ATOM    902  C3'  DG A  44     173.198-263.666 269.541 
ATOM    903  O3'  DG A  44     173.804-262.391 269.718 
ATOM    904  C2'  DG A  44     173.348-264.076 268.075 
ATOM    905  C1'  DG A  44     174.822-264.459 268.149 
ATOM    906  N9   DG A  44     175.280-265.301 267.008 
ATOM    907  C8   DG A  44     174.591-266.266 266.305 
ATOM    908  N7   DG A  44     175.287-266.828 265.348 
ATOM    909  C5   DG A  44     176.525-266.190 265.419 
ATOM    910  C6   DG A  44     177.693-266.372 264.635 
ATOM    911  O6   DG A  44     177.881-267.147 263.702 
ATOM    912  N1   DG A  44     178.724-265.516 265.047 
ATOM    913  C2   DG A  44     178.636-264.603 266.080 
ATOM    914  N2   DG A  44     179.733-263.879 266.317 
ATOM    915  N3   DG A  44     177.540-264.434 266.815 
ATOM    916  C4   DG A  44     176.530-265.256 266.429 
ATOM    917  P    DT A  45     172.868-261.106 269.898 
ATOM    918  OP1  DT A  45     172.454-260.988 271.315 
ATOM    919  OP2  DT A  45     171.774-261.145 268.903 
ATOM    920  O5'  DT A  45     173.882-259.923 269.534 
ATOM    921  C5'  DT A  45     175.286-260.101 269.801 
ATOM    922  C4'  DT A  45     176.104-259.605 268.625 
ATOM    923  O4'  DT A  45     176.318-260.640 267.622 
ATOM    924  C3'  DT A  45     175.499-258.445 267.835 
ATOM    925  O3'  DT A  45     176.546-257.578 267.416 
ATOM    926  C2'  DT A  45     174.886-259.099 266.597 
ATOM    927  C1'  DT A  45     176.013-260.097 266.347 
ATOM    928  N1   DT A  45     175.630-261.219 265.446 
ATOM    929  C2   DT A  45     176.604-261.708 264.609 
ATOM    930  O2   DT A  45     177.739-261.266 264.581 
ATOM    931  N3   DT A  45     176.212-262.749 263.787 
ATOM    932  C4   DT A  45     174.958-263.324 263.737 
ATOM    933  O4   DT A  45     174.727-264.251 262.958 
ATOM    934  C5   DT A  45     174.005-262.742 264.652 
ATOM    935  C7   DT A  45     172.616-263.310 264.660 
ATOM    936  C6   DT A  45     174.359-261.730 265.461 
ATOM    937  P    DT A  46     176.304-255.996 267.454 
ATOM    938  OP1  DT A  46     176.569-255.485 268.817 
ATOM    939  OP2  DT A  46     174.971-255.684 266.892 
ATOM    940  O5'  DT A  46     177.442-255.479 266.454 
ATOM    941  C5'  DT A  46     178.663-256.233 266.337 
ATOM    942  C4'  DT A  46     179.059-256.355 264.878 
ATOM    943  O4'  DT A  46     178.455-257.514 264.234 
ATOM    944  C3'  DT A  46     178.658-255.185 263.980 
ATOM    945  O3'  DT A  46     179.686-254.966 263.022 
ATOM    946  C2'  DT A  46     177.406-255.668 263.249 
ATOM    947  C1'  DT A  46     177.886-257.096 263.003 
ATOM    948  N1   DT A  46     176.791-258.045 262.654 
ATOM    949  C2   DT A  46     177.093-259.047 261.764 
ATOM    950  O2   DT A  46     178.196-259.181 261.266 
ATOM    951  N3   DT A  46     176.053-259.906 261.464 
ATOM    952  C4   DT A  46     174.770-259.846 261.969 
ATOM    953  O4   DT A  46     173.922-260.673 261.626 
ATOM    954  C5   DT A  46     174.551-258.760 262.895 
ATOM    955  C7   DT A  46     173.180-258.622 263.491 
ATOM    956  C6   DT A  46     175.543-257.910 263.204 
ATOM    957  P    DG A  47     180.076-253.465 262.631 
ATOM    958  OP1  DG A  47     181.034-252.927 263.624 
ATOM    959  OP2  DG A  47     178.846-252.671 262.420 
ATOM    960  O5'  DG A  47     180.819-253.685 261.231 
ATOM    961  C5'  DG A  47     181.520-254.922 261.000 
ATOM    962  C4'  DG A  47     181.222-255.434 259.605 
ATOM    963  O4'  DG A  47     180.033-256.274 259.565 
ATOM    964  C3'  DG A  47     180.953-254.364 258.547 
ATOM    965  O3'  DG A  47     181.510-254.791 257.310 
ATOM    966  C2'  DG A  47     179.431-254.331 258.408 
ATOM    967  C1'  DG A  47     179.213-255.838 258.491 
ATOM    968  N9   DG A  47     177.807-256.224 258.797 
ATOM    969  C8   DG A  47     176.881-255.583 259.591 
ATOM    970  N7   DG A  47     175.719-256.189 259.652 
ATOM    971  C5   DG A  47     175.888-257.309 258.841 
ATOM    972  C6   DG A  47     174.976-258.347 258.515 
ATOM    973  O6   DG A  47     173.813-258.493 258.883 
ATOM    974  N1   DG A  47     175.559-259.290 257.656 
ATOM    975  C2   DG A  47     176.853-259.237 257.176 
ATOM    976  N2   DG A  47     177.219-260.234 256.368 
ATOM    977  N3   DG A  47     177.707-258.263 257.482 
ATOM    978  C4   DG A  47     177.158-257.340 258.314 
ATOM    979  P    DG A  48     182.232-253.713 256.371 
ATOM    980  OP1  DG A  48     183.632-253.527 256.815 
ATOM    981  OP2  DG A  48     181.406-252.489 256.296 
ATOM    982  O5'  DG A  48     182.212-254.463 254.957 
ATOM    983  C5'  DG A  48     182.255-255.902 254.928 
ATOM    984  C4'  DG A  48     181.256-256.431 253.918 
ATOM    985  O4'  DG A  48     179.934-256.630 254.497 
ATOM    986  C3'  DG A  48     180.996-255.535 252.708 
ATOM    987  O3'  DG A  48     180.810-256.354 251.560 
ATOM    988  C2'  DG A  48     179.676-254.831 253.022 
ATOM    989  C1'  DG A  48     178.974-256.040 253.634 
ATOM    990  N9   DG A  48     177.776-255.688 254.446 
ATOM    991  C8   DG A  48     177.552-254.581 255.236 
ATOM    992  N7   DG A  48     176.380-254.573 255.824 
ATOM    993  C5   DG A  48     175.785-255.757 255.392 
ATOM    994  C6   DG A  48     174.509-256.300 255.693 
ATOM    995  O6   DG A  48     173.627-255.842 256.414 
ATOM    996  N1   DG A  48     174.307-257.525 255.041 
ATOM    997  C2   DG A  48     175.219-258.143 254.208 
ATOM    998  N2   DG A  48     174.837-259.310 253.682 
ATOM    999  N3   DG A  48     176.417-257.633 253.927 
ATOM   1000  C4   DG A  48     176.628-256.445 254.551 
ATOM   1001  P    DG A  49     181.434-255.884 250.162 
ATOM   1002  OP1  DG A  49     182.855-256.290 250.091 
ATOM   1003  OP2  DG A  49     181.158-254.445 249.955 
ATOM   1004  O5'  DG A  49     180.574-256.750 249.127 
ATOM   1005  C5'  DG A  49     180.071-258.034 249.539 
ATOM   1006  C4'  DG A  49     178.633-258.198 249.088 
ATOM   1007  O4'  DG A  49     177.684-257.680 250.063 
ATOM   1008  C3'  DG A  49     178.258-257.481 247.791 
ATOM   1009  O3'  DG A  49     177.341-258.292 247.067 
ATOM   1010  C2'  DG A  49     177.533-256.214 248.245 
ATOM   1011  C1'  DG A  49     176.747-256.858 249.383 
ATOM   1012  N9   DG A  49     176.197-255.878 250.360 
ATOM   1013  C8   DG A  49     176.732-254.684 250.792 
ATOM   1014  N7   DG A  49     175.988-254.050 251.667 
ATOM   1015  C5   DG A  49     174.881-254.883 251.824 
ATOM   1016  C6   DG A  49     173.732-254.731 252.643 
ATOM   1017  O6   DG A  49     173.450-253.815 253.410 
ATOM   1018  N1   DG A  49     172.852-255.813 252.497 
ATOM   1019  C2   DG A  49     173.056-256.899 251.670 
ATOM   1020  N2   DG A  49     172.097-257.828 251.674 
ATOM   1021  N3   DG A  49     174.136-257.042 250.903 
ATOM   1022  C4   DG A  49     174.999-256.000 251.032 
ATOM   1023  P    DA A  50     177.473-258.381 245.474 
ATOM   1024  OP1  DA A  50     178.489-259.396 245.117 
ATOM   1025  OP2  DA A  50     177.686-257.027 244.918 
ATOM   1026  O5'  DA A  50     176.018-258.907 245.065 
ATOM   1027  C5'  DA A  50     175.292-259.740 245.988 
ATOM   1028  C4'  DA A  50     173.844-259.297 246.057 
ATOM   1029  O4'  DA A  50     173.628-258.259 247.056 
ATOM   1030  C3'  DA A  50     173.270-258.699 244.773 
ATOM   1031  O3'  DA A  50     171.912-259.102 244.644 
ATOM   1032  C2'  DA A  50     173.308-257.187 244.999 
ATOM   1033  C1'  DA A  50     172.871-257.216 246.461 
ATOM   1034  N9   DA A  50     173.160-255.955 247.199 
ATOM   1035  C8   DA A  50     174.218-255.106 247.044 
ATOM   1036  N7   DA A  50     174.189-254.082 247.840 
ATOM   1037  C5   DA A  50     173.028-254.264 248.578 
ATOM   1038  C6   DA A  50     172.427-253.511 249.600 
ATOM   1039  N6   DA A  50     172.941-252.369 250.078 
ATOM   1040  N1   DA A  50     171.274-253.976 250.116 
ATOM   1041  C2   DA A  50     170.768-255.112 249.638 
ATOM   1042  N3   DA A  50     171.236-255.896 248.692 
ATOM   1043  C4   DA A  50     172.391-255.408 248.192 
ATOM   1044  P    DA A  51     171.351-259.487 243.195 
ATOM   1045  OP1  DA A  51     171.688-260.896 242.891 
ATOM   1046  OP2  DA A  51     171.802-258.483 242.206 
ATOM   1047  O5'  DA A  51     169.773-259.348 243.421 
ATOM   1048  C5'  DA A  51     169.229-259.603 244.729 
ATOM   1049  C4'  DA A  51     168.205-258.543 245.081 
ATOM   1050  O4'  DA A  51     168.805-257.380 245.720 
ATOM   1051  C3'  DA A  51     167.426-257.955 243.904 
ATOM   1052  O3'  DA A  51     166.086-257.709 244.316 
ATOM   1053  C2'  DA A  51     168.101-256.613 243.625 
ATOM   1054  C1'  DA A  51     168.311-256.213 245.082 
ATOM   1055  N9   DA A  51     169.312-255.126 245.267 
ATOM   1056  C8   DA A  51     170.449-254.888 244.548 
ATOM   1057  N7   DA A  51     171.120-253.855 244.955 
ATOM   1058  C5   DA A  51     170.375-253.370 246.021 
ATOM   1059  C6   DA A  51     170.558-252.279 246.885 
ATOM   1060  N6   DA A  51     171.600-251.439 246.806 
ATOM   1061  N1   DA A  51     169.627-252.080 247.837 
ATOM   1062  C2   DA A  51     168.594-252.918 247.911 
ATOM   1063  N3   DA A  51     168.320-253.965 247.164 
ATOM   1064  C4   DA A  51     169.266-254.141 246.219 
ATOM   1065  P    DG A  52     164.892-258.014 243.295 
ATOM   1066  OP1  DG A  52     164.537-259.449 243.362 
ATOM   1067  OP2  DG A  52     165.241-257.493 241.954 
ATOM   1068  O5'  DG A  52     163.710-257.137 243.920 
ATOM   1069  C5'  DG A  52     163.685-256.910 245.342 
ATOM   1070  C4'  DG A  52     163.355-255.459 245.630 
ATOM   1071  O4'  DG A  52     164.542-254.615 245.666 
ATOM   1072  C3'  DG A  52     162.444-254.770 244.615 
ATOM   1073  O3'  DG A  52     161.575-253.879 245.305 
ATOM   1074  C2'  DG A  52     163.390-253.946 243.742 
ATOM   1075  C1'  DG A  52     164.298-253.466 244.870 
ATOM   1076  N9   DG A  52     165.611-252.942 244.400 
ATOM   1077  C8   DG A  52     166.384-253.353 243.336 
ATOM   1078  N7   DG A  52     167.496-252.677 243.191 
ATOM   1079  C5   DG A  52     167.459-251.751 244.232 
ATOM   1080  C6   DG A  52     168.390-250.743 244.593 
ATOM   1081  O6   DG A  52     169.458-250.455 244.059 
ATOM   1082  N1   DG A  52     167.960-250.025 245.717 
ATOM   1083  C2   DG A  52     166.783-250.253 246.404 
ATOM   1084  N2   DG A  52     166.553-249.460 247.453 
ATOM   1085  N3   DG A  52     165.909-251.199 246.065 
ATOM   1086  C4   DG A  52     166.313-251.904 244.976 
ATOM   1087  P    DA A  53     160.051-253.760 244.831 
ATOM   1088  OP1  DA A  53     159.254-254.845 245.446 
ATOM   1089  OP2  DA A  53     159.995-253.670 243.355 
ATOM   1090  O5'  DA A  53     159.631-252.355 245.471 
ATOM   1091  C5'  DA A  53     160.265-251.925 246.690 
ATOM   1092  C4'  DA A  53     160.635-250.458 246.593 
ATOM   1093  O4'  DA A  53     161.954-250.255 246.011 
ATOM   1094  C3'  DA A  53     159.715-249.596 245.730 
ATOM   1095  O3'  DA A  53     159.589-248.313 246.331 
ATOM   1096  C2'  DA A  53     160.460-249.440 244.405 
ATOM   1097  C1'  DA A  53     161.850-249.260 245.004 
ATOM   1098  N9   DA A  53     162.956-249.473 244.028 
ATOM   1099  C8   DA A  53     163.008-250.349 242.982 
ATOM   1100  N7   DA A  53     164.114-250.297 242.309 
ATOM   1101  C5   DA A  53     164.853-249.315 242.953 
ATOM   1102  C6   DA A  53     166.132-248.784 242.719 
ATOM   1103  N6   DA A  53     166.931-249.190 241.721 
ATOM   1104  N1   DA A  53     166.563-247.816 243.549 
ATOM   1105  C2   DA A  53     165.765-247.416 244.539 
ATOM   1106  N3   DA A  53     164.559-247.835 244.853 
ATOM   1107  C4   DA A  53     164.151-248.804 244.007 
ATOM   1108  P    DC A  54     158.163-247.585 246.316 
ATOM   1109  OP1  DC A  54     157.344-248.077 247.447 
ATOM   1110  OP2  DC A  54     157.556-247.710 244.973 
ATOM   1111  O5'  DC A  54     158.583-246.063 246.578 
ATOM   1112  C5'  DC A  54     159.762-245.788 247.357 
ATOM   1113  C4'  DC A  54     160.570-244.687 246.700 
ATOM   1114  O4'  DC A  54     161.518-245.201 245.721 
ATOM   1115  C3'  DC A  54     159.767-243.644 245.923 
ATOM   1116  O3'  DC A  54     160.373-242.369 246.101 
ATOM   1117  C2'  DC A  54     159.917-244.054 244.458 
ATOM   1118  C1'  DC A  54     161.391-244.437 244.532 
ATOM   1119  N1   DC A  54     161.849-245.279 243.391 
ATOM   1120  C2   DC A  54     163.152-245.098 242.933 
ATOM   1121  O2   DC A  54     163.867-244.256 243.487 
ATOM   1122  N3   DC A  54     163.587-245.855 241.893 
ATOM   1123  C4   DC A  54     162.780-246.757 241.320 
ATOM   1124  N4   DC A  54     163.252-247.471 240.309 
ATOM   1125  C5   DC A  54     161.437-246.958 241.776 
ATOM   1126  C6   DC A  54     161.020-246.191 242.815 
ATOM   1127  P    DG A  55     159.437-241.083 246.281 
ATOM   1128  OP1  DG A  55     159.023-240.966 247.698 
ATOM   1129  OP2  DG A  55     158.343-241.123 245.286 
ATOM   1130  O5'  DG A  55     160.451-239.901 245.917 
ATOM   1131  C5'  DG A  55     161.855-240.078 246.184 
ATOM   1132  C4'  DG A  55     162.673-239.583 245.008 
ATOM   1133  O4'  DG A  55     162.886-240.618 244.005 
ATOM   1134  C3'  DG A  55     162.068-238.423 244.218 
ATOM   1135  O3'  DG A  55     163.115-237.555 243.799 
ATOM   1136  C2'  DG A  55     161.455-239.076 242.979 
ATOM   1137  C1'  DG A  55     162.582-240.075 242.730 
ATOM   1138  N9   DG A  55     162.199-241.197 241.829 
ATOM   1139  C8   DG A  55     160.986-241.836 241.701 
ATOM   1140  N7   DG A  55     160.978-242.795 240.807 
ATOM   1141  C5   DG A  55     162.279-242.790 240.305 
ATOM   1142  C6   DG A  55     162.879-243.604 239.310 
ATOM   1143  O6   DG A  55     162.377-244.514 238.654 
ATOM   1144  N1   DG A  55     164.223-243.261 239.108 
ATOM   1145  C2   DG A  55     164.899-242.262 239.781 
ATOM   1146  N2   DG A  55     166.179-242.091 239.444 
ATOM   1147  N3   DG A  55     164.336-241.498 240.715 
ATOM   1148  C4   DG A  55     163.032-241.818 240.922 
ATOM   1149  P    DT A  56     162.873-235.973 243.836 
ATOM   1150  OP1  DT A  56     163.138-235.463 245.200 
ATOM   1151  OP2  DT A  56     161.540-235.662 243.274 
ATOM   1152  O5'  DT A  56     164.011-235.457 242.837 
ATOM   1153  C5'  DT A  56     165.231-236.211 242.719 
ATOM   1154  C4'  DT A  56     165.627-236.333 241.261 
ATOM   1155  O4'  DT A  56     165.024-237.491 240.617 
ATOM   1156  C3'  DT A  56     165.227-235.162 240.363 
ATOM   1157  O3'  DT A  56     166.255-234.944 239.404 
ATOM   1158  C2'  DT A  56     163.975-235.646 239.632 
ATOM   1159  C1'  DT A  56     164.454-237.074 239.386 
ATOM   1160  N1   DT A  56     163.360-238.022 239.037 
ATOM   1161  C2   DT A  56     163.662-239.025 238.147 
ATOM   1162  O2   DT A  56     164.765-239.159 237.649 
ATOM   1163  N3   DT A  56     162.622-239.883 237.847 
ATOM   1164  C4   DT A  56     161.339-239.824 238.352 
ATOM   1165  O4   DT A  56     160.491-240.650 238.009 
ATOM   1166  C5   DT A  56     161.120-238.737 239.277 
ATOM   1167  C7   DT A  56     159.749-238.600 239.873 
ATOM   1168  C6   DT A  56     162.112-237.888 239.586 
ATOM   1169  P    DC A  57     166.645-233.442 239.014 
ATOM   1170  OP1  DC A  57     167.603-232.905 240.007 
ATOM   1171  OP2  DC A  57     165.415-232.648 238.803 
ATOM   1172  O5'  DC A  57     167.388-233.663 237.614 
ATOM   1173  C5'  DC A  57     168.089-234.899 237.383 
ATOM   1174  C4'  DC A  57     167.791-235.412 235.988 
ATOM   1175  O4'  DC A  57     166.601-236.251 235.948 
ATOM   1176  C3'  DC A  57     167.522-234.342 234.930 
ATOM   1177  O3'  DC A  57     168.079-234.769 233.693 
ATOM   1178  C2'  DC A  57     166.000-234.309 234.791 
ATOM   1179  C1'  DC A  57     165.782-235.816 234.874 
ATOM   1180  N1   DC A  57     164.376-236.202 235.180 
ATOM   1181  C2   DC A  57     163.882-237.368 234.602 
ATOM   1182  O2   DC A  57     164.624-238.030 233.866 
ATOM   1183  N3   DC A  57     162.602-237.736 234.867 
ATOM   1184  C4   DC A  57     161.831-236.992 235.670 
ATOM   1185  N4   DC A  57     160.589-237.394 235.898 
ATOM   1186  C5   DC A  57     162.319-235.789 236.274 
ATOM   1187  C6   DC A  57     163.600-235.438 235.996 
ATOM   1188  P    DA A  58     168.801-233.691 232.754 
ATOM   1189  OP1  DA A  58     170.201-233.504 233.198 
ATOM   1190  OP2  DA A  58     167.975-232.466 232.679 
ATOM   1191  O5'  DA A  58     168.781-234.440 231.340 
ATOM   1192  C5'  DA A  58     168.824-235.880 231.311 
ATOM   1193  C4'  DA A  58     167.824-236.408 230.301 
ATOM   1194  O4'  DA A  58     166.502-236.608 230.879 
ATOM   1195  C3'  DA A  58     167.565-235.512 229.090 
ATOM   1196  O3'  DA A  58     167.379-236.332 227.943 
ATOM   1197  C2'  DA A  58     166.245-234.809 229.404 
ATOM   1198  C1'  DA A  58     165.542-236.018 230.016 
ATOM   1199  N9   DA A  58     164.345-235.666 230.829 
ATOM   1200  C8   DA A  58     164.141-234.563 231.607 
ATOM   1201  N7   DA A  58     162.984-234.541 232.195 
ATOM   1202  C5   DA A  58     162.375-235.716 231.776 
ATOM   1203  C6   DA A  58     161.120-236.282 232.053 
ATOM   1204  N6   DA A  58     160.211-235.711 232.855 
ATOM   1205  N1   DA A  58     160.831-237.462 231.471 
ATOM   1206  C2   DA A  58     161.738-238.025 230.676 
ATOM   1207  N3   DA A  58     162.935-237.593 230.345 
ATOM   1208  C4   DA A  58     163.199-236.411 230.939 
ATOM   1209  P    DC A  59     168.003-235.862 226.544 
ATOM   1210  OP1  DC A  59     169.424-236.268 226.474 
ATOM   1211  OP2  DC A  59     167.727-234.423 226.338 
ATOM   1212  O5'  DC A  59     167.143-236.727 225.509 
ATOM   1213  C5'  DC A  59     166.640-238.012 225.922 
ATOM   1214  C4'  DC A  59     165.202-238.175 225.471 
ATOM   1215  O4'  DC A  59     164.253-237.657 226.446 
ATOM   1216  C3'  DC A  59     164.827-237.459 224.174 
ATOM   1217  O3'  DC A  59     163.909-238.270 223.450 
ATOM   1218  C2'  DC A  59     164.102-236.192 224.627 
ATOM   1219  C1'  DC A  59     163.316-236.835 225.766 
ATOM   1220  N1   DC A  59     162.765-235.856 226.743 
ATOM   1221  C2   DC A  59     161.535-236.144 227.328 
ATOM   1222  O2   DC A  59     160.957-237.191 227.016 
ATOM   1223  N3   DC A  59     161.015-235.262 228.221 
ATOM   1224  C4   DC A  59     161.673-234.139 228.532 
ATOM   1225  N4   DC A  59     161.125-233.311 229.409 
ATOM   1226  C5   DC A  59     162.939-233.824 227.941 
ATOM   1227  C6   DC A  59     163.442-234.717 227.051 
ATOM   1228  P    DT A  60     164.042-238.359 221.857 
ATOM   1229  OP1  DT A  60     165.058-239.374 221.500 
ATOM   1230  OP2  DT A  60     164.255-237.005 221.301 
ATOM   1231  O5'  DT A  60     162.587-238.885 221.448 
ATOM   1232  C5'  DT A  60     161.861-239.718 222.371 
ATOM   1233  C4'  DT A  60     160.413-239.275 222.440 
ATOM   1234  O4'  DT A  60     160.197-238.236 223.438 
ATOM   1235  C3'  DT A  60     159.839-238.676 221.156 
ATOM   1236  O3'  DT A  60     158.481-239.080 221.027 
ATOM   1237  C2'  DT A  60     159.877-237.165 221.382 
ATOM   1238  C1'  DT A  60     159.440-237.194 222.844 
ATOM   1239  N1   DT A  60     159.729-235.933 223.581 
ATOM   1240  C2   DT A  60     158.829-235.552 224.548 
ATOM   1241  O2   DT A  60     157.829-236.197 224.813 
ATOM   1242  N3   DT A  60     159.130-234.378 225.209 
ATOM   1243  C4   DT A  60     160.229-233.573 224.990 
ATOM   1244  O4   DT A  60     160.392-232.542 225.647 
ATOM   1245  C5   DT A  60     161.116-234.055 223.957 
ATOM   1246  C7   DT A  60     162.338-233.238 223.655 
ATOM   1247  C6   DT A  60     160.847-235.194 223.298 
ATOM   1248  P    DG A  61     157.920-239.465 219.578 
ATOM   1249  OP1  DG A  61     158.257-240.873 219.274 
ATOM   1250  OP2  DG A  61     158.371-238.461 218.589 
ATOM   1251  O5'  DG A  61     156.342-239.325 219.803 
ATOM   1252  C5'  DG A  61     155.798-239.581 221.112 
ATOM   1253  C4'  DG A  61     154.773-238.520 221.464 
ATOM   1254  O4'  DG A  61     155.374-237.358 222.103 
ATOM   1255  C3'  DG A  61     153.995-237.932 220.287 
ATOM   1256  O3'  DG A  61     152.655-237.687 220.698 
ATOM   1257  C2'  DG A  61     154.670-236.590 220.007 
ATOM   1258  C1'  DG A  61     154.880-236.191 221.465 
ATOM   1259  N9   DG A  61     155.881-235.103 221.650 
ATOM   1260  C8   DG A  61     157.032-234.848 220.936 
ATOM   1261  N7   DG A  61     157.700-233.802 221.357 
ATOM   1262  C5   DG A  61     156.938-233.331 222.424 
ATOM   1263  C6   DG A  61     157.154-232.218 223.280 
ATOM   1264  O6   DG A  61     158.077-231.408 223.272 
ATOM   1265  N1   DG A  61     156.132-232.100 224.233 
ATOM   1266  C2   DG A  61     155.046-232.945 224.344 
ATOM   1267  N2   DG A  61     154.180-232.663 225.322 
ATOM   1268  N3   DG A  61     154.845-233.989 223.541 
ATOM   1269  C4   DG A  61     155.826-234.117 222.611 
ATOM   1270  P    DA A  62     151.461-237.991 219.677 
ATOM   1271  OP1  DA A  62     151.106-239.427 219.744 
ATOM   1272  OP2  DA A  62     151.809-237.471 218.337 
ATOM   1273  O5'  DA A  62     150.279-237.114 220.303 
ATOM   1274  C5'  DA A  62     150.254-236.888 221.725 
ATOM   1275  C4'  DA A  62     149.924-235.436 222.013 
ATOM   1276  O4'  DA A  62     151.111-234.593 222.049 
ATOM   1277  C3'  DA A  62     149.013-234.747 220.997 
ATOM   1278  O3'  DA A  62     148.144-233.857 221.687 
ATOM   1279  C2'  DA A  62     149.959-233.924 220.124 
ATOM   1280  C1'  DA A  62     150.867-233.444 221.252 
ATOM   1281  N9   DA A  62     152.180-232.919 220.783 
ATOM   1282  C8   DA A  62     152.932-233.341 219.725 
ATOM   1283  N7   DA A  62     154.037-232.679 219.569 
ATOM   1284  C5   DA A  62     154.018-231.749 220.600 
ATOM   1285  C6   DA A  62     154.918-230.742 220.984 
ATOM   1286  N6   DA A  62     156.069-230.494 220.342 
ATOM   1287  N1   DA A  62     154.592-229.996 222.056 
ATOM   1288  C2   DA A  62     153.448-230.249 222.690 
ATOM   1289  N3   DA A  62     152.534-231.156 222.425 
ATOM   1290  C4   DA A  62     152.884-231.888 221.348 
ATOM   1291  P    DT A  63     146.620-233.737 221.214 
ATOM   1292  OP1  DT A  63     145.823-234.823 221.829 
ATOM   1293  OP2  DT A  63     146.564-233.648 219.738 
ATOM   1294  O5'  DT A  63     146.200-232.333 221.853 
ATOM   1295  C5'  DT A  63     146.834-231.903 223.073 
ATOM   1296  C4'  DT A  63     147.204-230.436 222.976 
ATOM   1297  O4'  DT A  63     148.523-230.233 222.394 
ATOM   1298  C3'  DT A  63     146.284-229.573 222.113 
ATOM   1299  O3'  DT A  63     146.158-228.290 222.713 
ATOM   1300  C2'  DT A  63     147.029-229.418 220.787 
ATOM   1301  C1'  DT A  63     148.419-229.238 221.387 
ATOM   1302  N1   DT A  63     149.525-229.451 220.411 
ATOM   1303  C2   DT A  63     150.649-228.675 220.561 
ATOM   1304  O2   DT A  63     150.768-227.841 221.443 
ATOM   1305  N3   DT A  63     151.652-228.899 219.638 
ATOM   1306  C4   DT A  63     151.624-229.812 218.603 
ATOM   1307  O4   DT A  63     152.584-229.923 217.839 
ATOM   1308  C5   DT A  63     150.402-230.579 218.528 
ATOM   1309  C7   DT A  63     150.289-231.596 217.431 
ATOM   1310  C6   DT A  63     149.411-230.381 219.412 
ATOM   1311  P    DT A  64     144.732-227.563 222.699 
ATOM   1312  OP1  DT A  64     143.913-228.055 223.829 
ATOM   1313  OP2  DT A  64     144.125-227.687 221.355 
ATOM   1314  O5'  DT A  64     145.152-226.041 222.960 
ATOM   1315  C5'  DT A  64     146.331-225.766 223.739 
ATOM   1316  C4'  DT A  64     147.139-224.665 223.083 
ATOM   1317  O4'  DT A  64     148.087-225.178 222.104 
ATOM   1318  C3'  DT A  64     146.336-223.621 222.306 
ATOM   1319  O3'  DT A  64     146.942-222.347 222.483 
ATOM   1320  C2'  DT A  64     146.485-224.031 220.840 
ATOM   1321  C1'  DT A  64     147.960-224.415 220.914 
ATOM   1322  N1   DT A  64     148.418-225.256 219.773 
ATOM   1323  C2   DT A  64     149.705-225.067 219.333 
ATOM   1324  O2   DT A  64     150.464-224.255 219.833 
ATOM   1325  N3   DT A  64     150.094-225.864 218.273 
ATOM   1326  C4   DT A  64     149.320-226.811 217.635 
ATOM   1327  O4   DT A  64     149.778-227.465 216.696 
ATOM   1328  C5   DT A  64     147.984-226.937 218.168 
ATOM   1329  C7   DT A  64     147.075-227.946 217.530 
ATOM   1330  C6   DT A  64     147.580-226.174 219.197 
ATOM   1331  P    DA A  65     146.006-221.061 222.663 
ATOM   1332  OP1  DA A  65     145.592-220.944 224.080 
ATOM   1333  OP2  DA A  65     144.912-221.101 221.669 
ATOM   1334  O5'  DA A  65     147.020-219.878 222.299 
ATOM   1335  C5'  DA A  65     148.424-220.056 222.567 
ATOM   1336  C4'  DA A  65     149.242-219.561 221.391 
ATOM   1337  O4'  DA A  65     149.455-220.595 220.388 
ATOM   1338  C3'  DA A  65     148.637-218.401 220.600 
ATOM   1339  O3'  DA A  65     149.684-217.533 220.182 
ATOM   1340  C2'  DA A  65     148.024-219.054 219.362 
ATOM   1341  C1'  DA A  65     149.151-220.052 219.112 
ATOM   1342  N9   DA A  65     148.768-221.174 218.212 
ATOM   1343  C8   DA A  65     147.558-221.797 218.099 
ATOM   1344  N7   DA A  65     147.538-222.748 217.216 
ATOM   1345  C5   DA A  65     148.828-222.758 216.705 
ATOM   1346  C6   DA A  65     149.452-223.546 215.725 
ATOM   1347  N6   DA A  65     148.827-224.524 215.052 
ATOM   1348  N1   DA A  65     150.746-223.292 215.458 
ATOM   1349  C2   DA A  65     151.362-222.321 216.129 
ATOM   1350  N3   DA A  65     150.885-221.523 217.061 
ATOM   1351  C4   DA A  65     149.589-221.798 217.308 
ATOM   1352  P    DT A  66     149.442-215.951 220.219 
ATOM   1353  OP1  DT A  66     149.707-215.441 221.583 
ATOM   1354  OP2  DT A  66     148.109-215.640 219.657 
ATOM   1355  O5'  DT A  66     150.580-215.434 219.219 
ATOM   1356  C5'  DT A  66     151.800-216.189 219.102 
ATOM   1357  C4'  DT A  66     152.196-216.310 217.643 
ATOM   1358  O4'  DT A  66     151.593-217.469 217.000 
ATOM   1359  C3'  DT A  66     151.796-215.140 216.746 
ATOM   1360  O3'  DT A  66     152.824-214.922 215.787 
ATOM   1361  C2'  DT A  66     150.544-215.624 216.014 
ATOM   1362  C1'  DT A  66     151.023-217.052 215.768 
ATOM   1363  N1   DT A  66     149.929-218.000 215.420 
ATOM   1364  C2   DT A  66     150.230-219.002 214.530 
ATOM   1365  O2   DT A  66     151.334-219.137 214.031 
ATOM   1366  N3   DT A  66     149.191-219.861 214.230 
ATOM   1367  C4   DT A  66     147.908-219.802 214.734 
ATOM   1368  O4   DT A  66     147.060-220.628 214.391 
ATOM   1369  C5   DT A  66     147.689-218.715 215.660 
ATOM   1370  C7   DT A  66     146.318-218.578 216.256 
ATOM   1371  C6   DT A  66     148.681-217.865 215.969 
ATOM   1372  P    DG A  67     153.214-213.420 215.396 
ATOM   1373  OP1  DG A  67     154.172-212.882 216.389 
ATOM   1374  OP2  DG A  67     151.984-212.626 215.186 
ATOM   1375  O5'  DG A  67     153.957-213.641 213.997 
ATOM   1376  C5'  DG A  67     154.658-214.877 213.766 
ATOM   1377  C4'  DG A  67     154.360-215.389 212.371 
ATOM   1378  O4'  DG A  67     153.170-216.229 212.331 
ATOM   1379  C3'  DG A  67     154.091-214.320 211.313 
ATOM   1380  O3'  DG A  67     154.648-214.746 210.075 
ATOM   1381  C2'  DG A  67     152.569-214.286 211.173 
ATOM   1382  C1'  DG A  67     152.351-215.794 211.257 
ATOM   1383  N9   DG A  67     150.945-216.179 211.562 
ATOM   1384  C8   DG A  67     150.019-215.538 212.357 
ATOM   1385  N7   DG A  67     148.857-216.144 212.418 
ATOM   1386  C5   DG A  67     149.026-217.265 211.606 
ATOM   1387  C6   DG A  67     148.114-218.303 211.281 
ATOM   1388  O6   DG A  67     146.951-218.449 211.648 
ATOM   1389  N1   DG A  67     148.697-219.245 210.422 
ATOM   1390  C2   DG A  67     149.990-219.192 209.941 
ATOM   1391  N2   DG A  67     150.357-220.189 209.133 
ATOM   1392  N3   DG A  67     150.845-218.218 210.248 
ATOM   1393  C4   DG A  67     150.296-217.296 211.079 
ATOM   1394  P    DT A  68     155.370-213.669 209.137 
ATOM   1395  OP1  DT A  68     156.770-213.482 209.581 
ATOM   1396  OP2  DT A  68     154.543-212.444 209.061 
ATOM   1397  O5'  DT A  68     155.350-214.418 207.723 
ATOM   1398  C5'  DT A  68     155.393-215.857 207.694 
ATOM   1399  C4'  DT A  68     154.393-216.386 206.684 
ATOM   1400  O4'  DT A  68     153.071-216.585 207.262 
ATOM   1401  C3'  DT A  68     154.134-215.490 205.473 
ATOM   1402  O3'  DT A  68     153.948-216.309 204.325 
ATOM   1403  C2'  DT A  68     152.813-214.787 205.787 
ATOM   1404  C1'  DT A  68     152.111-215.995 206.399 
ATOM   1405  N1   DT A  68     150.914-215.644 207.211 
ATOM   1406  C2   DT A  68     149.862-216.529 207.191 
ATOM   1407  O2   DT A  68     149.879-217.564 206.546 
ATOM   1408  N3   DT A  68     148.769-216.169 207.954 
ATOM   1409  C4   DT A  68     148.644-215.027 208.718 
ATOM   1410  O4   DT A  68     147.613-214.813 209.361 
ATOM   1411  C5   DT A  68     149.798-214.161 208.676 
ATOM   1412  C7   DT A  68     149.745-212.894 209.480 
ATOM   1413  C6   DT A  68     150.874-214.485 207.942 
ATOM   1414  P    DC A  69     154.572-215.839 202.927 
ATOM   1415  OP1  DC A  69     155.993-216.246 202.856 
ATOM   1416  OP2  DC A  69     154.296-214.401 202.721 
ATOM   1417  O5'  DC A  69     153.712-216.705 201.892 
ATOM   1418  C5'  DC A  69     153.209-217.990 202.305 
ATOM   1419  C4'  DC A  69     151.771-218.153 201.854 
ATOM   1420  O4'  DC A  69     150.822-217.635 202.829 
ATOM   1421  C3'  DC A  69     151.396-217.437 200.557 
ATOM   1422  O3'  DC A  69     150.478-218.247 199.832 
ATOM   1423  C2'  DC A  69     150.671-216.170 201.010 
ATOM   1424  C1'  DC A  69     149.885-216.813 202.149 
ATOM   1425  N1   DC A  69     149.334-215.833 203.125 
ATOM   1426  C2   DC A  69     148.104-216.122 203.711 
ATOM   1427  O2   DC A  69     147.526-217.169 203.399 
ATOM   1428  N3   DC A  69     147.584-215.240 204.604 
ATOM   1429  C4   DC A  69     148.242-214.117 204.915 
ATOM   1430  N4   DC A  69     147.694-213.289 205.791 
ATOM   1431  C5   DC A  69     149.508-213.801 204.324 
ATOM   1432  C6   DC A  69     150.011-214.694 203.433 
ATOM   1433  P    DT A  70     150.611-218.337 198.239 
ATOM   1434  OP1  DT A  70     151.627-219.352 197.883 
ATOM   1435  OP2  DT A  70     150.824-216.982 197.683 
ATOM   1436  O5'  DT A  70     149.156-218.863 197.831 
ATOM   1437  C5'  DT A  70     148.430-219.696 198.754 
ATOM   1438  C4'  DT A  70     146.982-219.252 198.822 
ATOM   1439  O4'  DT A  70     146.766-218.214 199.821 
ATOM   1440  C3'  DT A  70     146.408-218.654 197.539 
ATOM   1441  O3'  DT A  70     145.050-219.057 197.410 
ATOM   1442  C2'  DT A  70     146.446-217.143 197.765 
ATOM   1443  C1'  DT A  70     146.008-217.172 199.227 
ATOM   1444  N1   DT A  70     146.298-215.910 199.964 
ATOM   1445  C2   DT A  70     145.398-215.530 200.930 
ATOM   1446  O2   DT A  70     144.398-216.174 201.195 
ATOM   1447  N3   DT A  70     145.699-214.355 201.592 
ATOM   1448  C4   DT A  70     146.798-213.551 201.373 
ATOM   1449  O4   DT A  70     146.961-212.520 202.030 
ATOM   1450  C5   DT A  70     147.685-214.032 200.340 
ATOM   1451  C7   DT A  70     148.907-213.216 200.038 
ATOM   1452  C6   DT A  70     147.416-215.171 199.681 
ATOM   1453  P    DG A  71     144.489-219.442 195.960 
ATOM   1454  OP1  DG A  71     144.826-220.851 195.656 
ATOM   1455  OP2  DG A  71     144.940-218.439 194.972 
ATOM   1456  O5'  DG A  71     142.911-219.303 196.186 
ATOM   1457  C5'  DG A  71     142.367-219.559 197.495 
ATOM   1458  C4'  DG A  71     141.342-218.498 197.846 
ATOM   1459  O4'  DG A  71     141.943-217.336 198.486 
ATOM   1460  C3'  DG A  71     140.564-217.910 196.670 
ATOM   1461  O3'  DG A  71     139.224-217.664 197.081 
ATOM   1462  C2'  DG A  71     141.239-216.568 196.390 
ATOM   1463  C1'  DG A  71     141.449-216.168 197.847 
ATOM   1464  N9   DG A  71     142.450-215.081 198.033 
ATOM   1465  C8   DG A  71     143.601-214.826 197.319 
ATOM   1466  N7   DG A  71     144.269-213.780 197.740 
ATOM   1467  C5   DG A  71     143.507-213.308 198.807 
ATOM   1468  C6   DG A  71     143.723-212.196 199.663 
ATOM   1469  O6   DG A  71     144.646-211.386 199.655 
ATOM   1470  N1   DG A  71     142.701-212.078 200.616 
ATOM   1471  C2   DG A  71     141.615-212.923 200.727 
ATOM   1472  N2   DG A  71     140.749-212.641 201.704 
ATOM   1473  N3   DG A  71     141.414-213.967 199.924 
ATOM   1474  C4   DG A  71     142.395-214.095 198.994 
ATOM   1475  P    DG A  72     138.030-217.969 196.060 
ATOM   1476  OP1  DG A  72     137.675-219.404 196.127 
ATOM   1477  OP2  DG A  72     138.378-217.448 194.720 
ATOM   1478  O5'  DG A  72     136.848-217.092 196.686 
ATOM   1479  C5'  DG A  72     136.823-216.866 198.108 
ATOM   1480  C4'  DG A  72     136.493-215.414 198.396 
ATOM   1481  O4'  DG A  72     137.680-214.570 198.432 
ATOM   1482  C3'  DG A  72     135.582-214.725 197.380 
ATOM   1483  O3'  DG A  72     134.713-213.835 198.070 
ATOM   1484  C2'  DG A  72     136.528-213.902 196.507 
ATOM   1485  C1'  DG A  72     137.436-213.421 197.635 
ATOM   1486  N9   DG A  72     138.749-212.897 197.166 
ATOM   1487  C8   DG A  72     139.521-213.309 196.102 
ATOM   1488  N7   DG A  72     140.634-212.632 195.957 
ATOM   1489  C5   DG A  72     140.597-211.706 196.997 
ATOM   1490  C6   DG A  72     141.528-210.698 197.358 
ATOM   1491  O6   DG A  72     142.596-210.411 196.824 
ATOM   1492  N1   DG A  72     141.097-209.981 198.483 
ATOM   1493  C2   DG A  72     139.920-210.208 199.169 
ATOM   1494  N2   DG A  72     139.691-209.415 200.218 
ATOM   1495  N3   DG A  72     139.047-211.155 198.831 
ATOM   1496  C4   DG A  72     139.450-211.859 197.741 
ATOM   1497  P    DT A  73     133.189-213.715 197.597 
ATOM   1498  OP1  DT A  73     132.392-214.801 198.211 
ATOM   1499  OP2  DT A  73     133.133-213.625 196.121 
ATOM   1500  O5'  DT A  73     132.769-212.310 198.236 
ATOM   1501  C5'  DT A  73     133.403-211.880 199.456 
ATOM   1502  C4'  DT A  73     133.773-210.413 199.359 
ATOM   1503  O4'  DT A  73     135.092-210.211 198.776 
ATOM   1504  C3'  DT A  73     132.853-209.551 198.496 
ATOM   1505  O3'  DT A  73     132.727-208.268 199.096 
ATOM   1506  C2'  DT A  73     133.598-209.396 197.170 
ATOM   1507  C1'  DT A  73     134.988-209.216 197.770 
ATOM   1508  N1   DT A  73     136.094-209.428 196.794 
ATOM   1509  C2   DT A  73     137.218-208.653 196.943 
ATOM   1510  O2   DT A  73     137.337-207.819 197.825 
ATOM   1511  N3   DT A  73     138.221-208.876 196.020 
ATOM   1512  C4   DT A  73     138.193-209.790 194.986 
ATOM   1513  O4   DT A  73     139.153-209.901 194.222 
ATOM   1514  C5   DT A  73     136.971-210.556 194.911 
ATOM   1515  C7   DT A  73     136.858-211.573 193.813 
ATOM   1516  C6   DT A  73     135.980-210.359 195.795 
ATOM   1517  P    DC A  74     131.301-207.540 199.082 
ATOM   1518  OP1  DC A  74     130.482-208.033 200.212 
ATOM   1519  OP2  DC A  74     130.694-207.665 197.738 
ATOM   1520  O5'  DC A  74     131.720-206.019 199.343 
ATOM   1521  C5'  DC A  74     132.899-205.743 200.122 
ATOM   1522  C4'  DC A  74     133.708-204.642 199.466 
ATOM   1523  O4'  DC A  74     134.656-205.156 198.486 
ATOM   1524  C3'  DC A  74     132.905-203.599 198.689 
ATOM   1525  O3'  DC A  74     133.511-202.324 198.866 
ATOM   1526  C2'  DC A  74     133.054-204.009 197.223 
ATOM   1527  C1'  DC A  74     134.529-204.392 197.297 
ATOM   1528  N1   DC A  74     134.987-205.234 196.156 
ATOM   1529  C2   DC A  74     136.289-205.054 195.698 
ATOM   1530  O2   DC A  74     137.005-204.212 196.252 
ATOM   1531  N3   DC A  74     136.725-205.811 194.659 
ATOM   1532  C4   DC A  74     135.918-206.713 194.085 
ATOM   1533  N4   DC A  74     136.390-207.426 193.075 
ATOM   1534  C5   DC A  74     134.575-206.913 194.541 
ATOM   1535  C6   DC A  74     134.158-206.147 195.581 
ATOM   1536  P    DA A  75     132.575-201.039 199.046 
ATOM   1537  OP1  DA A  75     132.161-200.921 200.463 
ATOM   1538  OP2  DA A  75     131.481-201.078 198.052 
ATOM   1539  O5'  DA A  75     133.589-199.856 198.682 
ATOM   1540  C5'  DA A  75     134.993-200.034 198.949 
ATOM   1541  C4'  DA A  75     135.811-199.538 197.774 
ATOM   1542  O4'  DA A  75     136.024-200.573 196.771 
ATOM   1543  C3'  DA A  75     135.206-198.378 196.983 
ATOM   1544  O3'  DA A  75     136.253-197.511 196.564 
ATOM   1545  C2'  DA A  75     134.593-199.032 195.745 
ATOM   1546  C1'  DA A  75     135.720-200.030 195.495 
ATOM   1547  N9   DA A  75     135.337-201.152 194.594 
ATOM   1548  C8   DA A  75     134.127-201.775 194.481 
ATOM   1549  N7   DA A  75     134.107-202.725 193.599 
ATOM   1550  C5   DA A  75     135.397-202.735 193.088 
ATOM   1551  C6   DA A  75     136.021-203.524 192.107 
ATOM   1552  N6   DA A  75     135.396-204.502 191.435 
ATOM   1553  N1   DA A  75     137.315-203.270 191.841 
ATOM   1554  C2   DA A  75     137.931-202.298 192.512 
ATOM   1555  N3   DA A  75     137.454-201.501 193.443 
ATOM   1556  C4   DA A  75     136.157-201.776 193.690 
ATOM   1557  P    DG A  76     136.011-195.929 196.602 
ATOM   1558  OP1  DG A  76     136.276-195.418 197.966 
ATOM   1559  OP2  DG A  76     134.678-195.618 196.040 
ATOM   1560  O5'  DG A  76     137.149-195.412 195.602 
ATOM   1561  C5'  DG A  76     138.369-196.166 195.485 
ATOM   1562  C4'  DG A  76     138.765-196.288 194.026 
ATOM   1563  O4'  DG A  76     138.162-197.447 193.382 
ATOM   1564  C3'  DG A  76     138.364-195.118 193.128 
ATOM   1565  O3'  DG A  76     139.393-194.899 192.170 
ATOM   1566  C2'  DG A  76     137.113-195.601 192.397 
ATOM   1567  C1'  DG A  76     137.592-197.029 192.151 
ATOM   1568  N9   DG A  76     136.498-197.978 191.802 
ATOM   1569  C8   DG A  76     135.194-198.003 192.246 
ATOM   1570  N7   DG A  76     134.477-198.979 191.741 
ATOM   1571  C5   DG A  76     135.370-199.645 190.903 
ATOM   1572  C6   DG A  76     135.175-200.786 190.082 
ATOM   1573  O6   DG A  76     134.157-201.455 189.924 
ATOM   1574  N1   DG A  76     136.348-201.130 189.395 
ATOM   1575  C2   DG A  76     137.551-200.459 189.490 
ATOM   1576  N2   DG A  76     138.553-200.946 188.753 
ATOM   1577  N3   DG A  76     137.734-199.388 190.261 
ATOM   1578  C4   DG A  76     136.605-199.042 190.933 
ATOM   1579  P    DT A  77     139.783-193.398 191.779 
ATOM   1580  OP1  DT A  77     140.741-192.860 192.772 
ATOM   1581  OP2  DT A  77     138.553-192.604 191.569 
ATOM   1582  O5'  DT A  77     140.526-193.618 190.379 
ATOM   1583  C5'  DT A  77     141.227-194.855 190.149 
ATOM   1584  C4'  DT A  77     140.929-195.367 188.754 
ATOM   1585  O4'  DT A  77     139.739-196.207 188.714 
ATOM   1586  C3'  DT A  77     140.660-194.297 187.695 
ATOM   1587  O3'  DT A  77     141.217-194.724 186.458 
ATOM   1588  C2'  DT A  77     139.138-194.264 187.556 
ATOM   1589  C1'  DT A  77     138.920-195.771 187.640 
ATOM   1590  N1   DT A  77     137.514-196.157 187.945 
ATOM   1591  C2   DT A  77     137.041-197.310 187.368 
ATOM   1592  O2   DT A  77     137.718-198.010 186.633 
ATOM   1593  N3   DT A  77     135.734-197.635 187.673 
ATOM   1594  C4   DT A  77     134.881-196.919 188.489 
ATOM   1595  O4   DT A  77     133.730-197.310 188.688 
ATOM   1596  C5   DT A  77     135.467-195.725 189.048 
ATOM   1597  C7   DT A  77     134.607-194.886 189.949 
ATOM   1598  C6   DT A  77     136.736-195.385 188.768 
ATOM   1599  P    DG A  78     141.939-193.646 185.519 
ATOM   1600  OP1  DG A  78     143.338-193.460 185.963 
ATOM   1601  OP2  DG A  78     141.112-192.422 185.444 
ATOM   1602  O5'  DG A  78     141.919-194.396 184.105 
ATOM   1603  C5'  DG A  78     141.962-195.835 184.077 
ATOM   1604  C4'  DG A  78     140.962-196.364 183.067 
ATOM   1605  O4'  DG A  78     139.640-196.563 183.645 
ATOM   1606  C3'  DG A  78     140.703-195.468 181.856 
ATOM   1607  O3'  DG A  78     140.517-196.287 180.708 
ATOM   1608  C2'  DG A  78     139.382-194.764 182.170 
ATOM   1609  C1'  DG A  78     138.680-195.973 182.782 
ATOM   1610  N9   DG A  78     137.483-195.621 183.594 
ATOM   1611  C8   DG A  78     137.259-194.514 184.384 
ATOM   1612  N7   DG A  78     136.087-194.506 184.972 
ATOM   1613  C5   DG A  78     135.492-195.690 184.540 
ATOM   1614  C6   DG A  78     134.216-196.234 184.841 
ATOM   1615  O6   DG A  78     133.334-195.775 185.562 
ATOM   1616  N1   DG A  78     134.014-197.458 184.189 
ATOM   1617  C2   DG A  78     134.926-198.076 183.357 
ATOM   1618  N2   DG A  78     134.544-199.243 182.831 
ATOM   1619  N3   DG A  78     136.123-197.566 183.076 
ATOM   1620  C4   DG A  78     136.334-196.378 183.700 
ATOM   1621  P    DA A  79     141.140-195.817 179.310 
ATOM   1622  OP1  DA A  79     142.562-196.223 179.239 
ATOM   1623  OP2  DA A  79     140.865-194.378 179.103 
ATOM   1624  O5'  DA A  79     140.281-196.683 178.275 
ATOM   1625  C5'  DA A  79     139.778-197.967 178.688 
ATOM   1626  C4'  DA A  79     138.340-198.131 178.237 
ATOM   1627  O4'  DA A  79     137.391-197.613 179.211 
ATOM   1628  C3'  DA A  79     137.965-197.414 176.940 
ATOM   1629  O3'  DA A  79     137.047-198.225 176.215 
ATOM   1630  C2'  DA A  79     137.240-196.147 177.393 
ATOM   1631  C1'  DA A  79     136.454-196.791 178.532 
ATOM   1632  N9   DA A  79     135.903-195.811 179.508 
ATOM   1633  C8   DA A  79     136.449-194.631 179.925 
ATOM   1634  N7   DA A  79     135.723-193.993 180.791 
ATOM   1635  C5   DA A  79     134.613-194.809 180.961 
ATOM   1636  C6   DA A  79     133.463-194.690 181.759 
ATOM   1637  N6   DA A  79     133.232-193.650 182.573 
ATOM   1638  N1   DA A  79     132.555-195.682 181.689 
ATOM   1639  C2   DA A  79     132.790-196.712 180.879 
ATOM   1640  N3   DA A  79     133.821-196.931 180.092 
ATOM   1641  C4   DA A  79     134.714-195.924 180.180 
ATOM   1642  P    DA A  80     137.180-198.314 174.622 
ATOM   1643  OP1  DA A  80     138.196-199.330 174.266 
ATOM   1644  OP2  DA A  80     137.393-196.960 174.066 
ATOM   1645  O5'  DA A  80     135.725-198.840 174.213 
ATOM   1646  C5'  DA A  80     134.999-199.673 175.136 
ATOM   1647  C4'  DA A  80     133.551-199.230 175.205 
ATOM   1648  O4'  DA A  80     133.335-198.192 176.204 
ATOM   1649  C3'  DA A  80     132.976-198.632 173.921 
ATOM   1650  O3'  DA A  80     131.619-199.035 173.793 
ATOM   1651  C2'  DA A  80     133.015-197.120 174.148 
ATOM   1652  C1'  DA A  80     132.577-197.149 175.609 
ATOM   1653  N9   DA A  80     132.867-195.888 176.347 
ATOM   1654  C8   DA A  80     133.924-195.039 176.192 
ATOM   1655  N7   DA A  80     133.896-194.015 176.988 
ATOM   1656  C5   DA A  80     132.735-194.197 177.726 
ATOM   1657  C6   DA A  80     132.134-193.444 178.748 
ATOM   1658  N6   DA A  80     132.647-192.302 179.226 
ATOM   1659  N1   DA A  80     130.981-193.909 179.264 
ATOM   1660  C2   DA A  80     130.475-195.045 178.786 
ATOM   1661  N3   DA A  80     130.943-195.829 177.840 
ATOM   1662  C4   DA A  80     132.097-195.341 177.340 
ATOM   1663  P    DG A  81     131.058-199.420 172.343 
ATOM   1664  OP1  DG A  81     131.395-200.829 172.039 
ATOM   1665  OP2  DG A  81     131.509-198.416 171.354 
ATOM   1666  O5'  DG A  81     129.480-199.281 172.569 
ATOM   1667  C5'  DG A  81     128.936-199.536 173.877 
ATOM   1668  C4'  DG A  81     127.911-198.476 174.229 
ATOM   1669  O4'  DG A  81     128.512-197.313 174.868 
ATOM   1670  C3'  DG A  81     127.133-197.888 173.053 
ATOM   1671  O3'  DG A  81     125.793-197.642 173.464 
ATOM   1672  C2'  DG A  81     127.808-196.546 172.773 
ATOM   1673  C1'  DG A  81     128.018-196.146 174.230 
ATOM   1674  N9   DG A  81     129.019-195.059 174.415 
ATOM   1675  C8   DG A  81     130.170-194.803 173.701 
ATOM   1676  N7   DG A  81     130.838-193.757 174.122 
ATOM   1677  C5   DG A  81     130.076-193.286 175.190 
ATOM   1678  C6   DG A  81     130.292-192.174 176.046 
ATOM   1679  O6   DG A  81     131.215-191.363 176.038 
ATOM   1680  N1   DG A  81     129.270-192.056 176.998 
ATOM   1681  C2   DG A  81     128.184-192.901 177.110 
ATOM   1682  N2   DG A  81     127.318-192.619 178.087 
ATOM   1683  N3   DG A  81     127.983-193.944 176.307 
ATOM   1684  C4   DG A  81     128.964-194.073 175.377 
ATOM   1685  P    DA A  82     124.599-197.947 172.443 
ATOM   1686  OP1  DA A  82     124.244-199.382 172.510 
ATOM   1687  OP2  DA A  82     124.947-197.426 171.103 
ATOM   1688  O5'  DA A  82     123.416-197.070 173.068 
ATOM   1689  C5'  DA A  82     123.392-196.843 174.490 
ATOM   1690  C4'  DA A  82     123.062-195.392 174.779 
ATOM   1691  O4'  DA A  82     124.249-194.548 174.814 
ATOM   1692  C3'  DA A  82     122.151-194.703 173.763 
ATOM   1693  O3'  DA A  82     121.282-193.812 174.453 
ATOM   1694  C2'  DA A  82     123.097-193.879 172.890 
ATOM   1695  C1'  DA A  82     124.005-193.399 174.018 
ATOM   1696  N9   DA A  82     125.318-192.875 173.549 
ATOM   1697  C8   DA A  82     126.070-193.296 172.490 
ATOM   1698  N7   DA A  82     127.175-192.635 172.334 
ATOM   1699  C5   DA A  82     127.155-191.705 173.365 
ATOM   1700  C6   DA A  82     128.056-190.698 173.750 
ATOM   1701  N6   DA A  82     129.206-190.449 173.107 
ATOM   1702  N1   DA A  82     127.730-189.952 174.822 
ATOM   1703  C2   DA A  82     126.586-190.204 175.456 
ATOM   1704  N3   DA A  82     125.672-191.112 175.190 
ATOM   1705  C4   DA A  82     126.022-191.843 174.114 
ATOM   1706  P    DA A  83     119.758-193.693 173.979 
ATOM   1707  OP1  DA A  83     118.961-194.778 174.594 
ATOM   1708  OP2  DA A  83     119.702-193.603 172.503 
ATOM   1709  O5'  DA A  83     119.338-192.288 174.619 
ATOM   1710  C5'  DA A  83     119.972-191.858 175.839 
ATOM   1711  C4'  DA A  83     120.342-190.391 175.742 
ATOM   1712  O4'  DA A  83     121.660-190.188 175.159 
ATOM   1713  C3'  DA A  83     119.421-189.529 174.878 
ATOM   1714  O3'  DA A  83     119.295-188.246 175.479 
ATOM   1715  C2'  DA A  83     120.167-189.373 173.553 
ATOM   1716  C1'  DA A  83     121.557-189.193 174.152 
ATOM   1717  N9   DA A  83     122.663-189.406 173.176 
ATOM   1718  C8   DA A  83     122.715-190.282 172.131 
ATOM   1719  N7   DA A  83     123.821-190.230 171.457 
ATOM   1720  C5   DA A  83     124.560-189.248 172.101 
ATOM   1721  C6   DA A  83     125.839-188.717 171.867 
ATOM   1722  N6   DA A  83     126.637-189.123 170.870 
ATOM   1723  N1   DA A  83     126.269-187.749 172.697 
ATOM   1724  C2   DA A  83     125.472-187.349 173.687 
ATOM   1725  N3   DA A  83     124.266-187.768 174.002 
ATOM   1726  C4   DA A  83     123.858-188.737 173.155 
ATOM   1727  P    DT A  84     117.870-187.518 175.465 
ATOM   1728  OP1  DT A  84     117.051-188.010 176.595 
ATOM   1729  OP2  DT A  84     117.263-187.643 174.121 
ATOM   1730  O5'  DT A  84     118.289-185.996 175.726 
ATOM   1731  C5'  DT A  84     119.468-185.721 176.505 
ATOM   1732  C4'  DT A  84     120.277-184.620 175.848 
ATOM   1733  O4'  DT A  84     121.225-185.134 174.869 
ATOM   1734  C3'  DT A  84     119.474-183.577 175.072 
ATOM   1735  O3'  DT A  84     120.080-182.302 175.249 
ATOM   1736  C2'  DT A  84     119.623-183.987 173.606 
ATOM   1737  C1'  DT A  84     121.098-184.370 173.680 
ATOM   1738  N1   DT A  84     121.556-185.212 172.539 
ATOM   1739  C2   DT A  84     122.843-185.022 172.099 
ATOM   1740  O2   DT A  84     123.602-184.210 172.599 
ATOM   1741  N3   DT A  84     123.231-185.819 171.039 
ATOM   1742  C4   DT A  84     122.457-186.767 170.400 
ATOM   1743  O4   DT A  84     122.916-187.420 169.461 
ATOM   1744  C5   DT A  84     121.122-186.893 170.933 
ATOM   1745  C7   DT A  84     120.212-187.901 170.295 
ATOM   1746  C6   DT A  84     120.718-186.130 171.963 
ATOM   1747  P    DT A  85     119.144-181.017 175.429 
ATOM   1748  OP1  DT A  85     118.730-180.899 176.846 
ATOM   1749  OP2  DT A  85     118.050-181.056 174.434 
ATOM   1750  O5'  DT A  85     120.158-179.834 175.065 
ATOM   1751  C5'  DT A  85     121.562-180.011 175.332 
ATOM   1752  C4'  DT A  85     122.380-179.516 174.156 
ATOM   1753  O4'  DT A  85     122.593-180.551 173.153 
ATOM   1754  C3'  DT A  85     121.775-178.356 173.366 
ATOM   1755  O3'  DT A  85     122.822-177.488 172.947 
ATOM   1756  C2'  DT A  85     121.162-179.009 172.128 
ATOM   1757  C1'  DT A  85     122.289-180.008 171.878 
ATOM   1758  N1   DT A  85     121.906-181.130 170.977 
ATOM   1759  C2   DT A  85     122.880-181.619 170.140 
ATOM   1760  O2   DT A  85     124.015-181.177 170.112 
ATOM   1761  N3   DT A  85     122.488-182.659 169.318 
ATOM   1762  C4   DT A  85     121.234-183.234 169.268 
ATOM   1763  O4   DT A  85     121.002-184.162 168.489 
ATOM   1764  C5   DT A  85     120.281-182.653 170.183 
ATOM   1765  C7   DT A  85     118.892-183.221 170.191 
ATOM   1766  C6   DT A  85     120.634-181.641 170.992 
ATOM   1767  P    DT A  86     122.580-175.906 172.985 
ATOM   1768  OP1  DT A  86     122.845-175.396 174.348 
ATOM   1769  OP2  DT A  86     121.247-175.595 172.423 
ATOM   1770  O5'  DT A  86     123.718-175.390 171.985 
ATOM   1771  C5'  DT A  86     124.938-176.144 171.868 
ATOM   1772  C4'  DT A  86     125.334-176.266 170.409 
ATOM   1773  O4'  DT A  86     124.731-177.424 169.765 
ATOM   1774  C3'  DT A  86     124.933-175.095 169.511 
ATOM   1775  O3'  DT A  86     125.962-174.877 168.553 
ATOM   1776  C2'  DT A  86     123.681-175.579 168.780 
ATOM   1777  C1'  DT A  86     124.161-177.007 168.534 
ATOM   1778  N1   DT A  86     123.067-177.955 168.185 
ATOM   1779  C2   DT A  86     123.368-178.958 167.295 
ATOM   1780  O2   DT A  86     124.472-179.092 166.797 
ATOM   1781  N3   DT A  86     122.329-179.817 166.995 
ATOM   1782  C4   DT A  86     121.045-179.757 167.500 
ATOM   1783  O4   DT A  86     120.198-180.584 167.157 
ATOM   1784  C5   DT A  86     120.826-178.670 168.426 
ATOM   1785  C7   DT A  86     119.456-178.533 169.021 
ATOM   1786  C6   DT A  86     121.819-177.821 168.735 
ATOM   1787  P    DC A  87     126.352-173.375 168.162 
ATOM   1788  OP1  DC A  87     127.310-172.838 169.155 
ATOM   1789  OP2  DC A  87     125.121-172.581 167.951 
ATOM   1790  O5'  DC A  87     127.095-173.596 166.762 
ATOM   1791  C5'  DC A  87     127.796-174.832 166.531 
ATOM   1792  C4'  DC A  87     127.497-175.345 165.136 
ATOM   1793  O4'  DC A  87     126.308-176.184 165.096 
ATOM   1794  C3'  DC A  87     127.229-174.275 164.078 
ATOM   1795  O3'  DC A  87     127.786-174.702 162.841 
ATOM   1796  C2'  DC A  87     125.707-174.242 163.939 
ATOM   1797  C1'  DC A  87     125.489-175.749 164.022 
ATOM   1798  N1   DC A  87     124.083-176.135 164.328 
ATOM   1799  C2   DC A  87     123.588-177.301 163.750 
ATOM   1800  O2   DC A  87     124.331-177.963 163.015 
ATOM   1801  N3   DC A  87     122.309-177.669 164.016 
ATOM   1802  C4   DC A  87     121.537-176.925 164.818 
ATOM   1803  N4   DC A  87     120.296-177.327 165.046 
ATOM   1804  C5   DC A  87     122.026-175.722 165.422 
ATOM   1805  C6   DC A  87     123.307-175.371 165.144 
ATOM   1806  P    DC A  88     128.508-173.624 161.902 
ATOM   1807  OP1  DC A  88     129.907-173.437 162.346 
ATOM   1808  OP2  DC A  88     127.681-172.400 161.827 
ATOM   1809  O5'  DC A  88     128.488-174.373 160.488 
ATOM   1810  C5'  DC A  88     128.531-175.813 160.459 
ATOM   1811  C4'  DC A  88     127.531-176.341 159.449 
ATOM   1812  O4'  DC A  88     126.209-176.541 160.028 
ATOM   1813  C3'  DC A  88     127.272-175.445 158.238 
ATOM   1814  O3'  DC A  88     127.086-176.265 157.091 
ATOM   1815  C2'  DC A  88     125.951-174.742 158.553 
ATOM   1816  C1'  DC A  88     125.249-175.951 159.165 
ATOM   1817  N1   DC A  88     124.051-175.599 159.977 
ATOM   1818  C2   DC A  88     122.977-176.486 159.966 
ATOM   1819  O2   DC A  88     123.062-177.518 159.290 
ATOM   1820  N3   DC A  88     121.875-176.183 160.699 
ATOM   1821  C4   DC A  88     121.822-175.054 161.419 
ATOM   1822  N4   DC A  88     120.725-174.805 162.117 
ATOM   1823  C5   DC A  88     122.916-174.130 161.442 
ATOM   1824  C6   DC A  88     124.008-174.450 160.703 
ATOM   1825  P    DA A  89     127.709-175.795 155.693 
ATOM   1826  OP1  DA A  89     129.131-176.201 155.622 
ATOM   1827  OP2  DA A  89     127.434-174.356 155.486 
ATOM   1828  O5'  DA A  89     126.850-176.660 154.658 
ATOM   1829  C5'  DA A  89     126.347-177.945 155.070 
ATOM   1830  C4'  DA A  89     124.909-178.108 154.619 
ATOM   1831  O4'  DA A  89     123.960-177.590 155.594 
ATOM   1832  C3'  DA A  89     124.534-177.392 153.322 
ATOM   1833  O3'  DA A  89     123.616-178.203 152.598 
ATOM   1834  C2'  DA A  89     123.809-176.125 153.776 
ATOM   1835  C1'  DA A  89     123.023-176.769 154.914 
ATOM   1836  N9   DA A  89     122.472-175.789 155.891 
ATOM   1837  C8   DA A  89     123.018-174.609 156.308 
ATOM   1838  N7   DA A  89     122.292-173.971 157.173 
ATOM   1839  C5   DA A  89     121.182-174.787 157.344 
ATOM   1840  C6   DA A  89     120.032-174.668 158.142 
ATOM   1841  N6   DA A  89     119.801-173.628 158.956 
ATOM   1842  N1   DA A  89     119.124-175.659 158.072 
ATOM   1843  C2   DA A  89     119.359-176.690 157.262 
ATOM   1844  N3   DA A  89     120.390-176.909 156.474 
ATOM   1845  C4   DA A  89     121.283-175.902 156.562 
ATOM   1846  P    DG A  90     123.749-178.292 151.005 
ATOM   1847  OP1  DG A  90     124.765-179.307 150.648 
ATOM   1848  OP2  DG A  90     123.962-176.938 150.449 
ATOM   1849  O5'  DG A  90     122.294-178.818 150.596 
ATOM   1850  C5'  DG A  90     121.567-179.651 151.519 
ATOM   1851  C4'  DG A  90     120.120-179.208 151.588 
ATOM   1852  O4'  DG A  90     119.904-178.169 152.587 
ATOM   1853  C3'  DG A  90     119.545-178.609 150.304 
ATOM   1854  O3'  DG A  90     118.188-179.013 150.175 
ATOM   1855  C2'  DG A  90     119.584-177.098 150.530 
ATOM   1856  C1'  DG A  90     119.146-177.127 151.992 
ATOM   1857  N9   DG A  90     119.436-175.866 152.730 
ATOM   1858  C8   DG A  90     120.496-174.997 152.587 
ATOM   1859  N7   DG A  90     120.454-173.967 153.398 
ATOM   1860  C5   DG A  90     119.284-174.168 154.128 
ATOM   1861  C6   DG A  90     118.704-173.383 155.159 
ATOM   1862  O6   DG A  90     119.112-172.332 155.648 
ATOM   1863  N1   DG A  90     117.512-173.952 155.626 
ATOM   1864  C2   DG A  90     116.953-175.125 155.159 
ATOM   1865  N2   DG A  90     115.809-175.501 155.737 
ATOM   1866  N3   DG A  90     117.497-175.862 154.193 
ATOM   1867  C4   DG A  90     118.655-175.323 153.728 
ATOM   1868  P    DA A  91     117.627-179.398 148.726 
ATOM   1869  OP1  DA A  91     117.964-180.807 148.422 
ATOM   1870  OP2  DA A  91     118.078-178.394 147.737 
ATOM   1871  O5'  DA A  91     116.049-179.258 148.952 
ATOM   1872  C5'  DA A  91     115.505-179.514 150.260 
ATOM   1873  C4'  DA A  91     114.480-178.453 150.612 
ATOM   1874  O4'  DA A  91     115.081-177.291 151.251 
ATOM   1875  C3'  DA A  91     113.701-177.865 149.435 
ATOM   1876  O3'  DA A  91     112.362-177.620 149.846 
ATOM   1877  C2'  DA A  91     114.377-176.523 149.156 
ATOM   1878  C1'  DA A  91     114.586-176.124 150.613 
ATOM   1879  N9   DA A  91     115.588-175.036 150.798 
ATOM   1880  C8   DA A  91     116.725-174.799 150.079 
ATOM   1881  N7   DA A  91     117.395-173.766 150.486 
ATOM   1882  C5   DA A  91     116.651-173.281 151.552 
ATOM   1883  C6   DA A  91     116.834-172.189 152.416 
ATOM   1884  N6   DA A  91     117.875-171.349 152.337 
ATOM   1885  N1   DA A  91     115.903-171.991 153.368 
ATOM   1886  C2   DA A  91     114.870-172.829 153.442 
ATOM   1887  N3   DA A  91     114.596-173.876 152.695 
ATOM   1888  C4   DA A  91     115.542-174.052 151.750 
ATOM   1889  P    DA A  92     111.168-177.924 148.826 
ATOM   1890  OP1  DA A  92     110.812-179.360 148.893 
ATOM   1891  OP2  DA A  92     111.516-177.404 147.485 
ATOM   1892  O5'  DA A  92     109.985-177.048 149.451 
ATOM   1893  C5'  DA A  92     109.961-176.821 150.873 
ATOM   1894  C4'  DA A  92     109.631-175.369 151.161 
ATOM   1895  O4'  DA A  92     110.817-174.526 151.197 
ATOM   1896  C3'  DA A  92     108.720-174.680 150.146 
ATOM   1897  O3'  DA A  92     107.851-173.790 150.836 
ATOM   1898  C2'  DA A  92     109.666-173.857 149.273 
ATOM   1899  C1'  DA A  92     110.574-173.377 150.401 
ATOM   1900  N9   DA A  92     111.887-172.852 149.931 
ATOM   1901  C8   DA A  92     112.639-173.274 148.873 
ATOM   1902  N7   DA A  92     113.744-172.612 148.717 
ATOM   1903  C5   DA A  92     113.724-171.682 149.748 
ATOM   1904  C6   DA A  92     114.625-170.675 150.133 
ATOM   1905  N6   DA A  92     115.775-170.427 149.490 
ATOM   1906  N1   DA A  92     114.299-169.929 151.205 
ATOM   1907  C2   DA A  92     113.155-170.182 151.839 
ATOM   1908  N3   DA A  92     112.241-171.089 151.573 
ATOM   1909  C4   DA A  92     112.591-171.821 150.497 
ATOM   1910  P    DG A  93     106.327-173.670 150.362 
ATOM   1911  OP1  DG A  93     105.529-174.756 150.977 
ATOM   1912  OP2  DG A  93     106.271-173.581 148.886 
ATOM   1913  O5'  DG A  93     105.907-172.266 151.002 
ATOM   1914  C5'  DG A  93     106.541-171.836 152.221 
ATOM   1915  C4'  DG A  93     106.911-170.369 152.124 
ATOM   1916  O4'  DG A  93     108.229-170.166 151.542 
ATOM   1917  C3'  DG A  93     105.990-169.506 151.261 
ATOM   1918  O3'  DG A  93     105.864-168.223 151.862 
ATOM   1919  C2'  DG A  93     106.736-169.351 149.936 
ATOM   1920  C1'  DG A  93     108.126-169.171 150.535 
ATOM   1921  N9   DG A  93     109.232-169.384 149.559 
ATOM   1922  C8   DG A  93     109.301-170.261 148.500 
ATOM   1923  N7   DG A  93     110.425-170.199 147.827 
ATOM   1924  C5   DG A  93     111.151-169.209 148.488 
ATOM   1925  C6   DG A  93     112.447-168.695 148.222 
ATOM   1926  O6   DG A  93     113.234-169.013 147.335 
ATOM   1927  N1   DG A  93     112.800-167.696 149.140 
ATOM   1928  C2   DG A  93     112.005-167.253 150.179 
ATOM   1929  N2   DG A  93     112.525-166.290 150.945 
ATOM   1930  N3   DG A  93     110.790-167.735 150.428 
ATOM   1931  C4   DG A  93     110.432-168.705 149.546 
ATOM   1932  P    DA A  94     104.439-167.496 151.847 
ATOM   1933  OP1  DA A  94     103.620-167.988 152.978 
ATOM   1934  OP2  DA A  94     103.832-167.620 150.504 
ATOM   1935  O5'  DA A  94     104.858-165.974 152.109 
ATOM   1936  C5'  DA A  94     106.037-165.699 152.888 
ATOM   1937  C4'  DA A  94     106.846-164.598 152.231 
ATOM   1938  O4'  DA A  94     107.794-165.112 151.252 
ATOM   1939  C3'  DA A  94     106.042-163.555 151.454 
ATOM   1940  O3'  DA A  94     106.649-162.280 151.632 
ATOM   1941  C2'  DA A  94     106.192-163.964 149.989 
ATOM   1942  C1'  DA A  94     107.667-164.348 150.063 
ATOM   1943  N9   DA A  94     108.125-165.189 148.921 
ATOM   1944  C8   DA A  94     107.426-166.143 148.237 
ATOM   1945  N7   DA A  94     108.104-166.706 147.286 
ATOM   1946  C5   DA A  94     109.342-166.083 147.341 
ATOM   1947  C6   DA A  94     110.515-166.238 146.585 
ATOM   1948  N6   DA A  94     110.636-167.113 145.577 
ATOM   1949  N1   DA A  94     111.566-165.458 146.904 
ATOM   1950  C2   DA A  94     111.439-164.591 147.908 
ATOM   1951  N3   DA A  94     110.401-164.359 148.680 
ATOM   1952  C4   DA A  94     109.365-165.152 148.340 
ATOM   1953  P    DG A  95     105.713-160.994 151.812 
ATOM   1954  OP1  DG A  95     105.299-160.877 153.229 
ATOM   1955  OP2  DG A  95     104.618-161.034 150.817 
ATOM   1956  O5'  DG A  95     106.727-159.811 151.448 
ATOM   1957  C5'  DG A  95     108.131-159.989 151.715 
ATOM   1958  C4'  DG A  95     108.949-159.494 150.539 
ATOM   1959  O4'  DG A  95     109.162-160.528 149.536 
ATOM   1960  C3'  DG A  95     108.344-158.334 149.749 
ATOM   1961  O3'  DG A  95     109.391-157.466 149.330 
ATOM   1962  C2'  DG A  95     107.731-158.987 148.510 
ATOM   1963  C1'  DG A  95     108.857-159.985 148.261 
ATOM   1964  N9   DG A  95     108.475-161.107 147.360 
ATOM   1965  C8   DG A  95     107.261-161.747 147.232 
ATOM   1966  N7   DG A  95     107.254-162.706 146.338 
ATOM   1967  C5   DG A  95     108.555-162.701 145.836 
ATOM   1968  C6   DG A  95     109.154-163.515 144.841 
ATOM   1969  O6   DG A  95     108.652-164.424 144.185 
ATOM   1970  N1   DG A  95     110.499-163.171 144.639 
ATOM   1971  C2   DG A  95     111.175-162.172 145.312 
ATOM   1972  N2   DG A  95     112.455-162.001 144.975 
ATOM   1973  N3   DG A  95     110.611-161.409 146.246 
ATOM   1974  C4   DG A  95     109.308-161.729 146.453 
ATOM   1975  P    DG A  96     109.149-155.884 149.367 
ATOM   1976  OP1  DG A  96     109.413-155.374 150.731 
ATOM   1977  OP2  DG A  96     107.816-155.573 148.805 
ATOM   1978  O5'  DG A  96     110.287-155.367 148.368 
ATOM   1979  C5'  DG A  96     111.507-156.122 148.250 
ATOM   1980  C4'  DG A  96     111.903-156.243 146.791 
ATOM   1981  O4'  DG A  96     111.300-157.402 146.148 
ATOM   1982  C3'  DG A  96     111.502-155.073 145.894 
ATOM   1983  O3'  DG A  96     112.531-154.855 144.935 
ATOM   1984  C2'  DG A  96     110.250-155.557 145.162 
ATOM   1985  C1'  DG A  96     110.730-156.985 144.917 
ATOM   1986  N9   DG A  96     109.636-157.933 144.568 
ATOM   1987  C8   DG A  96     108.332-157.958 145.012 
ATOM   1988  N7   DG A  96     107.615-158.934 144.507 
ATOM   1989  C5   DG A  96     108.508-159.600 143.669 
ATOM   1990  C6   DG A  96     108.313-160.742 142.847 
ATOM   1991  O6   DG A  96     107.295-161.410 142.690 
ATOM   1992  N1   DG A  96     109.486-161.085 142.161 
ATOM   1993  C2   DG A  96     110.689-160.414 142.256 
ATOM   1994  N2   DG A  96     111.691-160.901 141.519 
ATOM   1995  N3   DG A  96     110.872-159.344 143.026 
ATOM   1996  C4   DG A  96     109.743-158.998 143.699 
ATOM   1997  P    DT A  97     112.921-153.353 144.545 
ATOM   1998  OP1  DT A  97     113.879-152.815 145.538 
ATOM   1999  OP2  DT A  97     111.690-152.559 144.334 
ATOM   2000  O5'  DT A  97     113.664-153.574 143.145 
ATOM   2001  C5'  DT A  97     114.365-154.810 142.914 
ATOM   2002  C4'  DT A  97     114.066-155.322 141.519 
ATOM   2003  O4'  DT A  97     112.877-156.162 141.479 
ATOM   2004  C3'  DT A  97     113.798-154.253 140.461 
ATOM   2005  O3'  DT A  97     114.355-154.679 139.224 
ATOM   2006  C2'  DT A  97     112.276-154.219 140.322 
ATOM   2007  C1'  DT A  97     112.057-155.727 140.405 
ATOM   2008  N1   DT A  97     110.651-156.112 140.711 
ATOM   2009  C2   DT A  97     110.179-157.266 140.133 
ATOM   2010  O2   DT A  97     110.856-157.965 139.398 
ATOM   2011  N3   DT A  97     108.872-157.590 140.438 
ATOM   2012  C4   DT A  97     108.019-156.874 141.254 
ATOM   2013  O4   DT A  97     106.868-157.265 141.453 
ATOM   2014  C5   DT A  97     108.605-155.680 141.814 
ATOM   2015  C7   DT A  97     107.745-154.841 142.714 
ATOM   2016  C6   DT A  97     109.874-155.340 141.533 
ATOM   2017  P    DT A  98     115.077-153.602 138.285 
ATOM   2018  OP1  DT A  98     116.476-153.415 138.729 
ATOM   2019  OP2  DT A  98     114.250-152.377 138.209 
ATOM   2020  O5'  DT A  98     115.057-154.351 136.871 
ATOM   2021  C5'  DT A  98     115.099-155.790 136.842 
ATOM   2022  C4'  DT A  98     114.100-156.319 135.832 
ATOM   2023  O4'  DT A  98     112.778-156.518 136.410 
ATOM   2024  C3'  DT A  98     113.841-155.423 134.621 
ATOM   2025  O3'  DT A  98     113.655-156.242 133.474 
ATOM   2026  C2'  DT A  98     112.520-154.720 134.935 
ATOM   2027  C1'  DT A  98     111.818-155.928 135.547 
ATOM   2028  N1   DT A  98     110.620-155.577 136.359 
ATOM   2029  C2   DT A  98     109.569-156.462 136.339 
ATOM   2030  O2   DT A  98     109.586-157.497 135.694 
ATOM   2031  N3   DT A  98     108.476-156.102 137.102 
ATOM   2032  C4   DT A  98     108.350-154.960 137.866 
ATOM   2033  O4   DT A  98     107.320-154.746 138.509 
ATOM   2034  C5   DT A  98     109.504-154.094 137.824 
ATOM   2035  C7   DT A  98     109.451-152.827 138.628 
ATOM   2036  C6   DT A  98     110.581-154.418 137.090 
ATOM   2037  P    DC A  99     114.278-155.773 132.075 
ATOM   2038  OP1  DC A  99     115.700-156.179 132.005 
ATOM   2039  OP2  DC A  99     114.002-154.334 131.869 
ATOM   2040  O5'  DC A  99     113.419-156.638 131.040 
ATOM   2041  C5'  DC A  99     112.916-157.923 131.453 
ATOM   2042  C4'  DC A  99     111.478-158.086 131.002 
ATOM   2043  O4'  DC A  99     110.528-157.568 131.977 
ATOM   2044  C3'  DC A  99     111.103-157.370 129.705 
ATOM   2045  O3'  DC A  99     110.185-158.180 128.981 
ATOM   2046  C2'  DC A  99     110.377-156.103 130.158 
ATOM   2047  C1'  DC A  99     109.592-156.746 131.297 
ATOM   2048  N1   DC A  99     109.041-155.767 132.274 
ATOM   2049  C2   DC A  99     107.811-156.055 132.859 
ATOM   2050  O2   DC A  99     107.232-157.102 132.547 
ATOM   2051  N3   DC A  99     107.291-155.173 133.752 
ATOM   2052  C4   DC A  99     107.949-154.050 134.063 
ATOM   2053  N4   DC A  99     107.401-153.222 134.940 
ATOM   2054  C5   DC A  99     109.215-153.734 133.472 
ATOM   2055  C6   DC A  99     109.718-154.627 132.582 
ATOM   2056  P    DC A 100     110.318-158.270 127.388 
ATOM   2057  OP1  DC A 100     111.334-159.285 127.031 
ATOM   2058  OP2  DC A 100     110.530-156.915 126.831 
ATOM   2059  O5'  DC A 100     108.863-158.796 126.979 
ATOM   2060  C5'  DC A 100     108.136-159.629 127.902 
ATOM   2061  C4'  DC A 100     106.689-159.185 127.971 
ATOM   2062  O4'  DC A 100     106.473-158.147 128.969 
ATOM   2063  C3'  DC A 100     106.114-158.587 126.687 
ATOM   2064  O3'  DC A 100     104.757-158.990 126.558 
ATOM   2065  C2'  DC A 100     106.153-157.076 126.913 
ATOM   2066  C1'  DC A 100     105.715-157.105 128.375 
ATOM   2067  N1   DC A 100     106.005-155.843 129.112 
ATOM   2068  C2   DC A 100     105.101-155.444 130.095 
ATOM   2069  O2   DC A 100     104.107-156.146 130.312 
ATOM   2070  N3   DC A 100     105.347-154.296 130.778 
ATOM   2071  C4   DC A 100     106.436-153.564 130.513 
ATOM   2072  N4   DC A 100     106.631-152.453 131.206 
ATOM   2073  C5   DC A 100     107.377-153.957 129.506 
ATOM   2074  C6   DC A 100     107.114-155.106 128.834 
ATOM   2075  P    DT A 101     104.196-159.375 125.109 
ATOM   2076  OP1  DT A 101     104.533-160.784 124.805 
ATOM   2077  OP2  DT A 101     104.647-158.372 124.120 
ATOM   2078  O5'  DT A 101     102.617-159.236 125.334 
ATOM   2079  C5'  DT A 101     102.074-159.492 126.643 
ATOM   2080  C4'  DT A 101     101.049-158.431 126.995 
ATOM   2081  O4'  DT A 101     101.650-157.269 127.634 
ATOM   2082  C3'  DT A 101     100.270-157.843 125.818 
ATOM   2083  O3'  DT A 101      98.931-157.597 126.229 
ATOM   2084  C2'  DT A 101     100.946-156.501 125.538 
ATOM   2085  C1'  DT A 101     101.155-156.101 126.996 
ATOM   2086  N1   DT A 101     102.157-155.014 127.181 
ATOM   2087  C2   DT A 101     101.929-154.121 128.199 
ATOM   2088  O2   DT A 101     100.961-154.187 128.936 
ATOM   2089  N3   DT A 101     102.878-153.126 128.340 
ATOM   2090  C4   DT A 101     104.007-152.957 127.565 
ATOM   2091  O4   DT A 101     104.785-152.027 127.787 
ATOM   2092  C5   DT A 101     104.160-153.943 126.522 
ATOM   2093  C7   DT A 101     105.363-153.832 125.632 
ATOM   2094  C6   DT A 101     103.253-154.921 126.362 
ATOM   2095  P    DC A 102      97.736-157.902 125.208 
ATOM   2096  OP1  DC A 102      97.381-159.337 125.275 
ATOM   2097  OP2  DC A 102      98.085-157.381 123.868 
ATOM   2098  O5'  DC A 102      96.554-157.025 125.834 
ATOM   2099  C5'  DC A 102      96.530-156.799 127.256 
ATOM   2100  C4'  DC A 102      96.200-155.347 127.544 
ATOM   2101  O4'  DC A 102      97.386-154.503 127.580 
ATOM   2102  C3'  DC A 102      95.289-154.658 126.528 
ATOM   2103  O3'  DC A 102      94.420-153.768 127.218 
ATOM   2104  C2'  DC A 102      96.234-153.835 125.655 
ATOM   2105  C1'  DC A 102      97.143-153.354 126.783 
ATOM   2106  N1   DC A 102      98.456-152.830 126.314 
ATOM   2107  C2   DC A 102      99.021-151.772 127.020 
ATOM   2108  O2   DC A 102      98.417-151.316 127.997 
ATOM   2109  N3   DC A 102     100.218-151.278 126.608 
ATOM   2110  C4   DC A 102     100.841-151.801 125.543 
ATOM   2111  N4   DC A 102     102.006-151.285 125.181 
ATOM   2112  C5   DC A 102     100.275-152.889 124.803 
ATOM   2113  C6   DC A 102      99.079-153.367 125.231 
ATOM   2114  P    DC A 103      92.896-153.648 126.745 
ATOM   2115  OP1  DC A 103      92.098-154.734 127.360 
ATOM   2116  OP2  DC A 103      92.840-153.559 125.269 
ATOM   2117  O5'  DC A 103      92.475-152.243 127.384 
ATOM   2118  C5'  DC A 103      93.110-151.814 128.604 
ATOM   2119  C4'  DC A 103      93.480-150.347 128.507 
ATOM   2120  O4'  DC A 103      94.798-150.144 127.925 
ATOM   2121  C3'  DC A 103      92.559-149.484 127.644 
ATOM   2122  O3'  DC A 103      92.433-148.201 128.244 
ATOM   2123  C2'  DC A 103      93.305-149.329 126.318 
ATOM   2124  C1'  DC A 103      94.695-149.149 126.918 
ATOM   2125  N1   DC A 103      95.801-149.361 125.942 
ATOM   2126  C2   DC A 103      96.947-148.583 126.080 
ATOM   2127  O2   DC A 103      96.999-147.756 126.998 
ATOM   2128  N3   DC A 103      97.966-148.760 125.200 
ATOM   2129  C4   DC A 103      97.870-149.667 124.219 
ATOM   2130  N4   DC A 103      98.890-149.803 123.386 
ATOM   2131  C5   DC A 103      96.699-150.477 124.059 
ATOM   2132  C6   DC A 103      95.692-150.284 124.948 
ATOM   2133  P    DC A 104      91.008-147.473 128.230 
ATOM   2134  OP1  DC A 104      90.189-147.966 129.360 
ATOM   2135  OP2  DC A 104      90.401-147.598 126.886 
ATOM   2136  O5'  DC A 104      91.427-145.952 128.491 
ATOM   2137  C5'  DC A 104      92.606-145.676 129.270 
ATOM   2138  C4'  DC A 104      93.415-144.575 128.614 
ATOM   2139  O4'  DC A 104      94.363-145.089 127.635 
ATOM   2140  C3'  DC A 104      92.611-143.532 127.837 
ATOM   2141  O3'  DC A 104      93.218-142.257 128.014 
ATOM   2142  C2'  DC A 104      92.761-143.942 126.371 
ATOM   2143  C1'  DC A 104      94.236-144.325 126.445 
ATOM   2144  N1   DC A 104      94.694-145.167 125.304 
ATOM   2145  C2   DC A 104      95.996-144.987 124.846 
ATOM   2146  O2   DC A 104      96.712-144.145 125.400 
ATOM   2147  N3   DC A 104      96.432-145.744 123.807 
ATOM   2148  C4   DC A 104      95.625-146.646 123.234 
ATOM   2149  N4   DC A 104      96.097-147.359 122.223 
ATOM   2150  C5   DC A 104      94.281-146.846 123.689 
ATOM   2151  C6   DC A 104      93.865-146.080 124.729 
ATOM   2152  P    DC A 105      92.282-140.972 128.194 
ATOM   2153  OP1  DC A 105      91.868-140.854 129.611 
ATOM   2154  OP2  DC A 105      91.187-141.011 127.200 
ATOM   2155  O5'  DC A 105      93.296-139.789 127.830 
ATOM   2156  C5'  DC A 105      94.700-139.967 128.098 
ATOM   2157  C4'  DC A 105      95.518-139.471 126.922 
ATOM   2158  O4'  DC A 105      95.731-140.506 125.919 
ATOM   2159  C3'  DC A 105      94.913-138.311 126.131 
ATOM   2160  O3'  DC A 105      95.960-137.444 125.713 
ATOM   2161  C2'  DC A 105      94.300-138.965 124.893 
ATOM   2162  C1'  DC A 105      95.426-139.963 124.643 
ATOM   2163  N1   DC A 105      95.044-141.085 123.743 
ATOM   2164  C2   DC A 105      96.019-141.593 122.887 
ATOM   2165  O2   DC A 105      97.151-141.096 122.912 
ATOM   2166  N3   DC A 105      95.689-142.616 122.058 
ATOM   2167  C4   DC A 105      94.452-143.126 122.061 
ATOM   2168  N4   DC A 105      94.181-144.124 121.233 
ATOM   2169  C5   DC A 105      93.434-142.618 122.932 
ATOM   2170  C6   DC A 105      93.783-141.596 123.754 
ATOM   2171  P    DG A 106      95.717-135.862 125.750 
ATOM   2172  OP1  DG A 106      95.982-135.351 127.114 
ATOM   2173  OP2  DG A 106      94.385-135.551 125.188 
ATOM   2174  O5'  DG A 106      96.856-135.345 124.750 
ATOM   2175  C5'  DG A 106      98.076-136.099 124.633 
ATOM   2176  C4'  DG A 106      98.472-136.221 123.174 
ATOM   2177  O4'  DG A 106      97.869-137.380 122.531 
ATOM   2178  C3'  DG A 106      98.071-135.051 122.277 
ATOM   2179  O3'  DG A 106      99.099-134.832 121.318 
ATOM   2180  C2'  DG A 106      96.819-135.534 121.545 
ATOM   2181  C1'  DG A 106      97.299-136.962 121.299 
ATOM   2182  N9   DG A 106      96.205-137.911 120.951 
ATOM   2183  C8   DG A 106      94.901-137.936 121.395 
ATOM   2184  N7   DG A 106      94.184-138.912 120.889 
ATOM   2185  C5   DG A 106      95.077-139.578 120.051 
ATOM   2186  C6   DG A 106      94.882-140.719 119.230 
ATOM   2187  O6   DG A 106      93.864-141.388 119.072 
ATOM   2188  N1   DG A 106      96.055-141.063 118.544 
ATOM   2189  C2   DG A 106      97.258-140.392 118.638 
ATOM   2190  N2   DG A 106      98.259-140.879 117.902 
ATOM   2191  N3   DG A 106      97.441-139.321 119.409 
ATOM   2192  C4   DG A 106      96.312-138.975 120.081 
ATOM   2193  P    DG A 107      99.490-133.331 120.927 
ATOM   2194  OP1  DG A 107     100.447-132.793 121.920 
ATOM   2195  OP2  DG A 107      98.259-132.537 120.717 
ATOM   2196  O5'  DG A 107     100.233-133.551 119.528 
ATOM   2197  C5'  DG A 107     100.934-134.788 119.297 
ATOM   2198  C4'  DG A 107     100.635-135.300 117.902 
ATOM   2199  O4'  DG A 107      99.446-136.140 117.862 
ATOM   2200  C3'  DG A 107     100.367-134.230 116.844 
ATOM   2201  O3'  DG A 107     100.924-134.657 115.606 
ATOM   2202  C2'  DG A 107      98.844-134.197 116.704 
ATOM   2203  C1'  DG A 107      98.626-135.704 116.788 
ATOM   2204  N9   DG A 107      97.220-136.090 117.093 
ATOM   2205  C8   DG A 107      96.294-135.449 117.888 
ATOM   2206  N7   DG A 107      95.133-136.055 117.949 
ATOM   2207  C5   DG A 107      95.302-137.175 117.137 
ATOM   2208  C6   DG A 107      94.389-138.213 116.812 
ATOM   2209  O6   DG A 107      93.226-138.359 117.179 
ATOM   2210  N1   DG A 107      94.972-139.156 115.953 
ATOM   2211  C2   DG A 107      96.266-139.103 115.472 
ATOM   2212  N2   DG A 107      96.633-140.100 114.664 
ATOM   2213  N3   DG A 107      97.120-138.129 115.779 
ATOM   2214  C4   DG A 107      96.571-137.206 116.610 
ATOM   2215  P    DG A 108     101.645-133.579 114.668 
ATOM   2216  OP1  DG A 108     103.045-133.393 115.112 
ATOM   2217  OP2  DG A 108     100.819-132.355 114.592 
ATOM   2218  O5'  DG A 108     101.625-134.329 113.254 
ATOM   2219  C5'  DG A 108     101.668-135.768 113.225 
ATOM   2220  C4'  DG A 108     100.669-136.297 112.215 
ATOM   2221  O4'  DG A 108      99.347-136.496 112.793 
ATOM   2222  C3'  DG A 108     100.410-135.401 111.004 
ATOM   2223  O3'  DG A 108     100.224-136.220 109.856 
ATOM   2224  C2'  DG A 108      99.089-134.697 111.318 
ATOM   2225  C1'  DG A 108      98.387-135.906 111.930 
ATOM   2226  N9   DG A 108      97.189-135.554 112.742 
ATOM   2227  C8   DG A 108      96.965-134.447 113.532 
ATOM   2228  N7   DG A 108      95.794-134.439 114.120 
ATOM   2229  C5   DG A 108      95.199-135.624 113.688 
ATOM   2230  C6   DG A 108      93.923-136.167 113.989 
ATOM   2231  O6   DG A 108      93.041-135.708 114.710 
ATOM   2232  N1   DG A 108      93.721-137.391 113.338 
ATOM   2233  C2   DG A 108      94.633-138.010 112.505 
ATOM   2234  N2   DG A 108      94.250-139.176 111.979 
ATOM   2235  N3   DG A 108      95.830-137.499 112.224 
ATOM   2236  C4   DG A 108      96.041-136.311 112.848 
ATOM   2237  P    DC A 109     100.847-135.750 108.458 
ATOM   2238  OP1  DC A 109     102.269-136.156 108.387 
ATOM   2239  OP2  DC A 109     100.571-134.311 108.251 
ATOM   2240  O5'  DC A 109      99.988-136.616 107.423 
ATOM   2241  C5'  DC A 109      99.485-137.900 107.836 
ATOM   2242  C4'  DC A 109      98.047-138.064 107.385 
ATOM   2243  O4'  DC A 109      97.097-137.546 108.359 
ATOM   2244  C3'  DC A 109      97.671-137.347 106.088 
ATOM   2245  O3'  DC A 109      96.754-138.158 105.363 
ATOM   2246  C2'  DC A 109      96.946-136.080 106.541 
ATOM   2247  C1'  DC A 109      96.161-136.724 107.680 
ATOM   2248  N1   DC A 109      95.610-135.744 108.656 
ATOM   2249  C2   DC A 109      94.380-136.032 109.242 
ATOM   2250  O2   DC A 109      93.801-137.080 108.930 
ATOM   2251  N3   DC A 109      93.860-135.150 110.135 
ATOM   2252  C4   DC A 109      94.518-134.027 110.446 
ATOM   2253  N4   DC A 109      93.969-133.200 111.322 
ATOM   2254  C5   DC A 109      95.784-133.712 109.855 
ATOM   2255  C6   DC A 109      96.287-134.605 108.964 
ATOM   2256  P    DA A 110      96.887-138.247 103.770 
ATOM   2257  OP1  DA A 110      97.902-139.263 103.414 
ATOM   2258  OP2  DA A 110      97.099-136.893 103.214 
ATOM   2259  O5'  DA A 110      95.432-138.774 103.362 
ATOM   2260  C5'  DA A 110      94.705-139.606 104.285 
ATOM   2261  C4'  DA A 110      93.258-139.163 104.353 
ATOM   2262  O4'  DA A 110      93.042-138.125 105.352 
ATOM   2263  C3'  DA A 110      92.683-138.565 103.070 
ATOM   2264  O3'  DA A 110      91.326-138.968 102.941 
ATOM   2265  C2'  DA A 110      92.721-137.053 103.296 
ATOM   2266  C1'  DA A 110      92.284-137.082 104.758 
ATOM   2267  N9   DA A 110      92.574-135.821 105.495 
ATOM   2268  C8   DA A 110      93.631-134.972 105.340 
ATOM   2269  N7   DA A 110      93.603-133.948 106.136 
ATOM   2270  C5   DA A 110      92.441-134.130 106.874 
ATOM   2271  C6   DA A 110      91.841-133.377 107.896 
ATOM   2272  N6   DA A 110      92.354-132.235 108.374 
ATOM   2273  N1   DA A 110      90.687-133.842 108.413 
ATOM   2274  C2   DA A 110      90.182-134.978 107.934 
ATOM   2275  N3   DA A 110      90.649-135.762 106.988 
ATOM   2276  C4   DA A 110      91.804-135.274 106.488 
ATOM   2277  P    DG A 111      90.765-139.353 101.491 
ATOM   2278  OP1  DG A 111      91.102-140.762 101.187 
ATOM   2279  OP2  DG A 111      91.216-138.349 100.503 
ATOM   2280  O5'  DG A 111      89.186-139.214 101.717 
ATOM   2281  C5'  DG A 111      88.643-139.469 103.026 
ATOM   2282  C4'  DG A 111      87.618-138.409 103.377 
ATOM   2283  O4'  DG A 111      88.219-137.246 104.017 
ATOM   2284  C3'  DG A 111      86.839-137.821 102.201 
ATOM   2285  O3'  DG A 111      85.500-137.575 102.612 
ATOM   2286  C2'  DG A 111      87.515-136.479 101.921 
ATOM   2287  C1'  DG A 111      87.724-136.079 103.378 
ATOM   2288  N9   DG A 111      88.726-134.992 103.563 
ATOM   2289  C8   DG A 111      89.877-134.736 102.850 
ATOM   2290  N7   DG A 111      90.545-133.690 103.271 
ATOM   2291  C5   DG A 111      89.783-133.219 104.338 
ATOM   2292  C6   DG A 111      89.998-132.107 105.194 
ATOM   2293  O6   DG A 111      90.922-131.296 105.186 
ATOM   2294  N1   DG A 111      88.977-131.989 106.146 
ATOM   2295  C2   DG A 111      87.890-132.834 106.258 
ATOM   2296  N2   DG A 111      87.025-132.552 107.235 
ATOM   2297  N3   DG A 111      87.689-133.877 105.455 
ATOM   2298  C4   DG A 111      88.671-134.006 104.525 
ATOM   2299  P    DA A 112      84.305-137.880 101.591 
ATOM   2300  OP1  DA A 112      83.950-139.315 101.658 
ATOM   2301  OP2  DA A 112      84.654-137.359 100.251 
ATOM   2302  O5'  DA A 112      83.123-137.003 102.217 
ATOM   2303  C5'  DA A 112      83.099-136.776 103.638 
ATOM   2304  C4'  DA A 112      82.768-135.325 103.927 
ATOM   2305  O4'  DA A 112      83.955-134.481 103.963 
ATOM   2306  C3'  DA A 112      81.857-134.636 102.911 
ATOM   2307  O3'  DA A 112      80.988-133.745 103.601 
ATOM   2308  C2'  DA A 112      82.803-133.812 102.038 
ATOM   2309  C1'  DA A 112      83.712-133.332 103.166 
ATOM   2310  N9   DA A 112      85.025-132.808 102.697 
ATOM   2311  C8   DA A 112      85.777-133.229 101.639 
ATOM   2312  N7   DA A 112      86.882-132.568 101.483 
ATOM   2313  C5   DA A 112      86.862-131.638 102.514 
ATOM   2314  C6   DA A 112      87.762-130.631 102.898 
ATOM   2315  N6   DA A 112      88.913-130.382 102.256 
ATOM   2316  N1   DA A 112      87.437-129.885 103.970 
ATOM   2317  C2   DA A 112      86.293-130.137 104.604 
ATOM   2318  N3   DA A 112      85.379-131.045 104.339 
ATOM   2319  C4   DA A 112      85.729-131.776 103.262 
ATOM   2320  P    DA A 113      79.464-133.626 103.128 
ATOM   2321  OP1  DA A 113      78.667-134.711 103.742 
ATOM   2322  OP2  DA A 113      79.409-133.536 101.652 
ATOM   2323  O5'  DA A 113      79.044-132.221 103.767 
ATOM   2324  C5'  DA A 113      79.679-131.791 104.987 
ATOM   2325  C4'  DA A 113      80.049-130.324 104.890 
ATOM   2326  O4'  DA A 113      81.367-130.121 104.307 
ATOM   2327  C3'  DA A 113      79.128-129.462 104.027 
ATOM   2328  O3'  DA A 113      79.002-128.179 104.627 
ATOM   2329  C2'  DA A 113      79.873-129.307 102.701 
ATOM   2330  C1'  DA A 113      81.264-129.126 103.301 
ATOM   2331  N9   DA A 113      82.369-129.339 102.325 
ATOM   2332  C8   DA A 113      82.422-130.215 101.279 
ATOM   2333  N7   DA A 113      83.528-130.163 100.605 
ATOM   2334  C5   DA A 113      84.266-129.181 101.250 
ATOM   2335  C6   DA A 113      85.546-128.650 101.015 
ATOM   2336  N6   DA A 113      86.344-129.057 100.018 
ATOM   2337  N1   DA A 113      85.976-127.682 101.845 
ATOM   2338  C2   DA A 113      85.179-127.282 102.835 
ATOM   2339  N3   DA A 113      83.972-127.701 103.150 
ATOM   2340  C4   DA A 113      83.565-128.670 102.304 
ATOM   2341  P    DG A 114      77.577-127.451 104.613 
ATOM   2342  OP1  DG A 114      76.758-127.943 105.743 
ATOM   2343  OP2  DG A 114      76.970-127.576 103.269 
ATOM   2344  O5'  DG A 114      77.996-125.929 104.874 
ATOM   2345  C5'  DG A 114      79.175-125.654 105.653 
ATOM   2346  C4'  DG A 114      79.984-124.553 104.997 
ATOM   2347  O4'  DG A 114      80.932-125.067 104.017 
ATOM   2348  C3'  DG A 114      79.180-123.510 104.220 
ATOM   2349  O3'  DG A 114      79.786-122.235 104.397 
ATOM   2350  C2'  DG A 114      79.330-123.920 102.754 
ATOM   2351  C1'  DG A 114      80.805-124.303 102.828 
ATOM   2352  N9   DG A 114      81.262-125.145 101.687 
ATOM   2353  C8   DG A 114      80.574-126.110 100.985 
ATOM   2354  N7   DG A 114      81.269-126.671 100.027 
ATOM   2355  C5   DG A 114      82.507-126.033 100.099 
ATOM   2356  C6   DG A 114      83.676-126.216  99.315 
ATOM   2357  O6   DG A 114      83.863-126.991  98.381 
ATOM   2358  N1   DG A 114      84.706-125.360  99.726 
ATOM   2359  C2   DG A 114      84.619-124.447 100.760 
ATOM   2360  N2   DG A 114      85.716-123.723 100.996 
ATOM   2361  N3   DG A 114      83.522-124.277 101.494 
ATOM   2362  C4   DG A 114      82.513-125.100 101.108 
ATOM   2363  P    DA A 115      78.851-120.950 104.577 
ATOM   2364  OP1  DA A 115      78.437-120.832 105.994 
ATOM   2365  OP2  DA A 115      77.756-120.989 103.583 
ATOM   2366  O5'  DA A 115      79.865-119.767 104.213 
ATOM   2367  C5'  DA A 115      81.268-119.944 104.480 
ATOM   2368  C4'  DA A 115      82.086-119.449 103.305 
ATOM   2369  O4'  DA A 115      82.300-120.484 102.302 
ATOM   2370  C3'  DA A 115      81.481-118.289 102.514 
ATOM   2371  O3'  DA A 115      82.529-117.422 102.095 
ATOM   2372  C2'  DA A 115      80.869-118.942 101.276 
ATOM   2373  C1'  DA A 115      81.995-119.941 101.026 
ATOM   2374  N9   DA A 115      81.613-121.063 100.125 
ATOM   2375  C8   DA A 115      80.402-121.686 100.012 
ATOM   2376  N7   DA A 115      80.382-122.636  99.130 
ATOM   2377  C5   DA A 115      81.672-122.646  98.619 
ATOM   2378  C6   DA A 115      82.297-123.435  97.638 
ATOM   2379  N6   DA A 115      81.672-124.412  96.966 
ATOM   2380  N1   DA A 115      83.591-123.180  97.372 
ATOM   2381  C2   DA A 115      84.207-122.209  98.043 
ATOM   2382  N3   DA A 115      83.730-121.411  98.974 
ATOM   2383  C4   DA A 115      82.433-121.686  99.221 
ATOM   2384  P    DA A 116      82.286-115.839 102.133 
ATOM   2385  OP1  DA A 116      82.551-115.329 103.497 
ATOM   2386  OP2  DA A 116      80.954-115.528 101.571 
ATOM   2387  O5'  DA A 116      83.425-115.323 101.133 
ATOM   2388  C5'  DA A 116      84.645-116.077 101.016 
ATOM   2389  C4'  DA A 116      85.041-116.199  99.557 
ATOM   2390  O4'  DA A 116      84.438-117.357  98.913 
ATOM   2391  C3'  DA A 116      84.640-115.028  98.659 
ATOM   2392  O3'  DA A 116      85.668-114.810  97.701 
ATOM   2393  C2'  DA A 116      83.388-115.512  97.928 
ATOM   2394  C1'  DA A 116      83.868-116.940  97.682 
ATOM   2395  N9   DA A 116      82.774-117.888  97.333 
ATOM   2396  C8   DA A 116      81.485-117.899  97.784 
ATOM   2397  N7   DA A 116      80.765-118.858  97.292 
ATOM   2398  C5   DA A 116      81.639-119.535  96.453 
ATOM   2399  C6   DA A 116      81.480-120.663  95.630 
ATOM   2400  N6   DA A 116      80.328-121.338  95.514 
ATOM   2401  N1   DA A 116      82.552-121.072  94.927 
ATOM   2402  C2   DA A 116      83.695-120.397  95.046 
ATOM   2403  N3   DA A 116      83.961-119.338  95.778 
ATOM   2404  C4   DA A 116      82.871-118.948  96.471 
ATOM   2405  P    DA A 117      86.059-113.308  97.310 
ATOM   2406  OP1  DA A 117      87.016-112.771  98.303 
ATOM   2407  OP2  DA A 117      84.828-112.514  97.099 
ATOM   2408  O5'  DA A 117      86.802-113.529  95.910 
ATOM   2409  C5'  DA A 117      87.502-114.765  95.680 
ATOM   2410  C4'  DA A 117      87.204-115.278  94.285 
ATOM   2411  O4'  DA A 117      86.015-116.117  94.245 
ATOM   2412  C3'  DA A 117      86.936-114.208  93.226 
ATOM   2413  O3'  DA A 117      87.492-114.635  91.989 
ATOM   2414  C2'  DA A 117      85.413-114.175  93.087 
ATOM   2415  C1'  DA A 117      85.195-115.682  93.171 
ATOM   2416  N9   DA A 117      83.789-116.068  93.476 
ATOM   2417  C8   DA A 117      82.885-115.419  94.268 
ATOM   2418  N7   DA A 117      81.731-116.008  94.336 
ATOM   2419  C5   DA A 117      81.879-117.130  93.532 
ATOM   2420  C6   DA A 117      81.002-118.172  93.190 
ATOM   2421  N6   DA A 117      79.741-118.256  93.638 
ATOM   2422  N1   DA A 117      81.470-119.129  92.367 
ATOM   2423  C2   DA A 117      82.724-119.041  91.926 
ATOM   2424  N3   DA A 117      83.629-118.120  92.176 
ATOM   2425  C4   DA A 117      83.136-117.174  93.001 
ATOM   2426  P    DT A 118      88.214-113.557  91.050 
ATOM   2427  OP1  DT A 118      89.614-113.370  91.494 
ATOM   2428  OP2  DT A 118      87.388-112.333  90.975 
ATOM   2429  O5'  DT A 118      88.194-114.306  89.636 
ATOM   2430  C5'  DT A 118      88.237-115.746  89.608 
ATOM   2431  C4'  DT A 118      87.238-116.274  88.597 
ATOM   2432  O4'  DT A 118      85.916-116.474  89.176 
ATOM   2433  C3'  DT A 118      86.979-115.378  87.387 
ATOM   2434  O3'  DT A 118      86.793-116.198  86.239 
ATOM   2435  C2'  DT A 118      85.658-114.675  87.701 
ATOM   2436  C1'  DT A 118      84.956-115.884  88.313 
ATOM   2437  N1   DT A 118      83.758-115.532  89.125 
ATOM   2438  C2   DT A 118      82.706-116.417  89.104 
ATOM   2439  O2   DT A 118      82.724-117.452  88.460 
ATOM   2440  N3   DT A 118      81.613-116.058  89.868 
ATOM   2441  C4   DT A 118      81.488-114.915  90.632 
ATOM   2442  O4   DT A 118      80.458-114.701  91.275 
ATOM   2443  C5   DT A 118      82.642-114.049  90.589 
ATOM   2444  C7   DT A 118      82.589-112.782  91.394 
ATOM   2445  C6   DT A 118      83.718-114.373  89.856 
ATOM   2446  P    DC A 119      87.416-115.728  84.841 
ATOM   2447  OP1  DC A 119      88.837-116.134  84.770 
ATOM   2448  OP2  DC A 119      87.140-114.289  84.634 
ATOM   2449  O5'  DC A 119      86.556-116.593  83.806 
ATOM   2450  C5'  DC A 119      86.054-117.878  84.219 
ATOM   2451  C4'  DC A 119      84.616-118.041  83.768 
ATOM   2452  O4'  DC A 119      83.666-117.524  84.742 
ATOM   2453  C3'  DC A 119      84.240-117.325  82.471 
ATOM   2454  O3'  DC A 119      83.323-118.136  81.746 
ATOM   2455  C2'  DC A 119      83.515-116.058  82.924 
ATOM   2456  C1'  DC A 119      82.730-116.702  84.062 
ATOM   2457  N1   DC A 119      82.179-115.722  85.039 
ATOM   2458  C2   DC A 119      80.949-116.010  85.624 
ATOM   2459  O2   DC A 119      80.370-117.058  85.313 
ATOM   2460  N3   DC A 119      80.429-115.128  86.518 
ATOM   2461  C4   DC A 119      81.087-114.005  86.829 
ATOM   2462  N4   DC A 119      80.538-113.177  87.705 
ATOM   2463  C5   DC A 119      82.353-113.690  86.237 
ATOM   2464  C6   DC A 119      82.856-114.583  85.347 
ATOM   2465  P    DA A 120      83.456-118.225  80.153 
ATOM   2466  OP1  DA A 120      84.471-119.240  79.797 
ATOM   2467  OP2  DA A 120      83.668-116.871  79.597 
ATOM   2468  O5'  DA A 120      82.001-118.751  79.744 
ATOM   2469  C5'  DA A 120      81.274-119.584  80.667 
ATOM   2470  C4'  DA A 120      79.827-119.141  80.736 
ATOM   2471  O4'  DA A 120      79.611-118.102  81.735 
ATOM   2472  C3'  DA A 120      79.252-118.542  79.452 
ATOM   2473  O3'  DA A 120      77.895-118.946  79.324 
ATOM   2474  C2'  DA A 120      79.290-117.031  79.679 
ATOM   2475  C1'  DA A 120      78.853-117.060  81.140 
ATOM   2476  N9   DA A 120      79.142-115.799  81.878 
ATOM   2477  C8   DA A 120      80.200-114.950  81.723 
ATOM   2478  N7   DA A 120      80.172-113.926  82.519 
ATOM   2479  C5   DA A 120      79.010-114.107  83.257 
ATOM   2480  C6   DA A 120      78.410-113.355  84.279 
ATOM   2481  N6   DA A 120      78.923-112.213  84.757 
ATOM   2482  N1   DA A 120      77.256-113.820  84.795 
ATOM   2483  C2   DA A 120      76.751-114.956  84.317 
ATOM   2484  N3   DA A 120      77.218-115.740  83.371 
ATOM   2485  C4   DA A 120      78.373-115.252  82.871 
ATOM   2486  P    DC A 121      77.334-119.331  77.874 
ATOM   2487  OP1  DC A 121      77.671-120.740  77.570 
ATOM   2488  OP2  DC A 121      77.784-118.327  76.885 
ATOM   2489  O5'  DC A 121      75.755-119.191  78.100 
ATOM   2490  C5'  DC A 121      75.212-119.447  79.408 
ATOM   2491  C4'  DC A 121      74.187-118.386  79.760 
ATOM   2492  O4'  DC A 121      74.788-117.224  80.399 
ATOM   2493  C3'  DC A 121      73.408-117.798  78.584 
ATOM   2494  O3'  DC A 121      72.069-117.553  78.995 
ATOM   2495  C2'  DC A 121      74.084-116.456  78.304 
ATOM   2496  C1'  DC A 121      74.293-116.057  79.761 
ATOM   2497  N1   DC A 121      75.294-114.969  79.946 
ATOM   2498  C2   DC A 121      75.078-114.055  80.974 
ATOM   2499  O2   DC A 121      74.074-114.183  81.684 
ATOM   2500  N3   DC A 121      75.979-113.056  81.159 
ATOM   2501  C4   DC A 121      77.055-112.953  80.367 
ATOM   2502  N4   DC A 121      77.904-111.961  80.588 
ATOM   2503  C5   DC A 121      77.296-113.882  79.304 
ATOM   2504  C6   DC A 121      76.384-114.873  79.136 
ATOM   2505  P    DC A 122      70.874-117.857  77.974 
ATOM   2506  OP1  DC A 122      70.519-119.293  78.041 
ATOM   2507  OP2  DC A 122      71.223-117.337  76.633 
ATOM   2508  O5'  DC A 122      69.692-116.981  78.599 
ATOM   2509  C5'  DC A 122      69.668-116.754  80.021 
ATOM   2510  C4'  DC A 122      69.337-115.302  80.309 
ATOM   2511  O4'  DC A 122      70.524-114.459  80.345 
ATOM   2512  C3'  DC A 122      68.426-114.613  79.294 
ATOM   2513  O3'  DC A 122      67.557-113.723  79.984 
ATOM   2514  C2'  DC A 122      69.372-113.790  78.421 
ATOM   2515  C1'  DC A 122      70.281-113.310  79.549 
ATOM   2516  N1   DC A 122      71.593-112.785  79.080 
ATOM   2517  C2   DC A 122      72.159-111.727  79.785 
ATOM   2518  O2   DC A 122      71.555-111.271  80.763 
ATOM   2519  N3   DC A 122      73.356-111.233  79.373 
ATOM   2520  C4   DC A 122      73.978-111.756  78.308 
ATOM   2521  N4   DC A 122      75.143-111.240  77.946 
ATOM   2522  C5   DC A 122      73.413-112.845  77.569 
ATOM   2523  C6   DC A 122      72.217-113.323  77.996 
ATOM   2524  P    DA A 123      66.033-113.603  79.510 
ATOM   2525  OP1  DA A 123      65.236-114.689  80.125 
ATOM   2526  OP2  DA A 123      65.978-113.514  78.034 
ATOM   2527  O5'  DA A 123      65.613-112.199  80.150 
ATOM   2528  C5'  DA A 123      66.248-111.769  81.369 
ATOM   2529  C4'  DA A 123      66.617-110.302  81.273 
ATOM   2530  O4'  DA A 123      67.936-110.099  80.690 
ATOM   2531  C3'  DA A 123      65.697-109.439  80.409 
ATOM   2532  O3'  DA A 123      65.571-108.156  81.010 
ATOM   2533  C2'  DA A 123      66.442-109.284  79.084 
ATOM   2534  C1'  DA A 123      67.833-109.104  79.683 
ATOM   2535  N9   DA A 123      68.938-109.317  78.707 
ATOM   2536  C8   DA A 123      68.990-110.193  77.662 
ATOM   2537  N7   DA A 123      70.097-110.141  76.988 
ATOM   2538  C5   DA A 123      70.835-109.159  77.632 
ATOM   2539  C6   DA A 123      72.115-108.628  77.398 
ATOM   2540  N6   DA A 123      72.913-109.034  76.400 
ATOM   2541  N1   DA A 123      72.545-107.660  78.228 
ATOM   2542  C2   DA A 123      71.748-107.260  79.218 
ATOM   2543  N3   DA A 123      70.541-107.679  79.533 
ATOM   2544  C4   DA A 123      70.134-108.647  78.686 
ATOM   2545  P    DT A 124      64.145-107.429  80.996 
ATOM   2546  OP1  DT A 124      63.327-107.921  82.126 
ATOM   2547  OP2  DT A 124      63.538-107.553  79.652 
ATOM   2548  O5'  DT A 124      64.565-105.907  81.257 
ATOM   2549  C5'  DT A 124      65.744-105.632  82.036 
ATOM   2550  C4'  DT A 124      66.553-104.531  81.379 
ATOM   2551  O4'  DT A 124      67.500-105.045  80.400 
ATOM   2552  C3'  DT A 124      65.749-103.488  80.603 
ATOM   2553  O3'  DT A 124      66.355-102.213  80.780 
ATOM   2554  C2'  DT A 124      65.899-103.897  79.137 
ATOM   2555  C1'  DT A 124      67.374-104.281  79.211 
ATOM   2556  N1   DT A 124      67.831-105.122  78.070 
ATOM   2557  C2   DT A 124      69.119-104.933  77.630 
ATOM   2558  O2   DT A 124      69.878-104.121  78.130 
ATOM   2559  N3   DT A 124      69.507-105.730  76.570 
ATOM   2560  C4   DT A 124      68.733-106.677  75.931 
ATOM   2561  O4   DT A 124      69.192-107.331  74.992 
ATOM   2562  C5   DT A 124      67.397-106.803  76.464 
ATOM   2563  C7   DT A 124      66.488-107.812  75.826 
ATOM   2564  C6   DT A 124      66.993-106.040  77.494 
ATOM   2565  P    DT A 125      65.420-100.927  80.960 
ATOM   2566  OP1  DT A 125      65.005-100.810  82.377 
ATOM   2567  OP2  DT A 125      64.325-100.967  79.965 
ATOM   2568  O5'  DT A 125      66.434 -99.744  80.596 
ATOM   2569  C5'  DT A 125      67.837 -99.922  80.863 
ATOM   2570  C4'  DT A 125      68.655 -99.427  79.687 
ATOM   2571  O4'  DT A 125      68.869-100.461  78.684 
ATOM   2572  C3'  DT A 125      68.050 -98.267  78.897 
ATOM   2573  O3'  DT A 125      69.098 -97.399  78.478 
ATOM   2574  C2'  DT A 125      67.438 -98.920  77.658 
ATOM   2575  C1'  DT A 125      68.564 -99.918  77.409 
ATOM   2576  N1   DT A 125      68.182-101.040  76.508 
ATOM   2577  C2   DT A 125      69.155-101.530  75.671 
ATOM   2578  O2   DT A 125      70.290-101.088  75.643 
ATOM   2579  N3   DT A 125      68.763-102.570  74.849 
ATOM   2580  C4   DT A 125      67.510-103.145  74.799 
ATOM   2581  O4   DT A 125      67.278-104.072  74.020 
ATOM   2582  C5   DT A 125      66.557-102.563  75.714 
ATOM   2583  C7   DT A 125      65.168-103.132  75.722 
ATOM   2584  C6   DT A 125      66.910-101.552  76.523 
ATOM   2585  P    DC A 126      68.855 -95.817  78.515 
ATOM   2586  OP1  DC A 126      69.120 -95.307  79.879 
ATOM   2587  OP2  DC A 126      67.523 -95.506  77.954 
ATOM   2588  O5'  DC A 126      69.994 -95.300  77.516 
ATOM   2589  C5'  DC A 126      71.214 -96.055  77.399 
ATOM   2590  C4'  DC A 126      71.610 -96.176  75.940 
ATOM   2591  O4'  DC A 126      71.007 -97.335  75.296 
ATOM   2592  C3'  DC A 126      71.209 -95.006  75.042 
ATOM   2593  O3'  DC A 126      72.237 -94.788  74.084 
ATOM   2594  C2'  DC A 126      69.957 -95.490  74.311 
ATOM   2595  C1'  DC A 126      70.437 -96.918  74.065 
ATOM   2596  N1   DC A 126      69.343 -97.866  73.716 
ATOM   2597  C2   DC A 126      69.632 -98.888  72.815 
ATOM   2598  O2   DC A 126      70.773 -98.965  72.348 
ATOM   2599  N3   DC A 126      68.647 -99.762  72.484 
ATOM   2600  C4   DC A 126      67.423 -99.644  73.013 
ATOM   2601  N4   DC A 126      66.497-100.522  72.658 
ATOM   2602  C5   DC A 126      67.105 -98.600  73.940 
ATOM   2603  C6   DC A 126      68.102 -97.736  74.259 
ATOM   2604  P    DC A 127      72.628 -93.286  73.693 
ATOM   2605  OP1  DC A 127      73.585 -92.748  74.686 
ATOM   2606  OP2  DC A 127      71.397 -92.492  73.482 
ATOM   2607  O5'  DC A 127      73.371 -93.507  72.293 
ATOM   2608  C5'  DC A 127      74.071 -94.743  72.062 
ATOM   2609  C4'  DC A 127      73.773 -95.255  70.667 
ATOM   2610  O4'  DC A 127      72.584 -96.095  70.627 
ATOM   2611  C3'  DC A 127      73.505 -94.186  69.609 
ATOM   2612  O3'  DC A 127      74.061 -94.612  68.372 
ATOM   2613  C2'  DC A 127      71.982 -94.152  69.470 
ATOM   2614  C1'  DC A 127      71.764 -95.660  69.553 
ATOM   2615  N1   DC A 127      70.358 -96.045  69.859 
ATOM   2616  C2   DC A 127      69.864 -97.212  69.281 
ATOM   2617  O2   DC A 127      70.606 -97.873  68.546 
ATOM   2618  N3   DC A 127      68.585 -97.580  69.546 
ATOM   2619  C4   DC A 127      67.813 -96.836  70.349 
ATOM   2620  N4   DC A 127      66.572 -97.237  70.577 
ATOM   2621  C5   DC A 127      68.301 -95.632  70.953 
ATOM   2622  C6   DC A 127      69.583 -95.281  70.675 
ATOM   2623  P    DA A 128      74.783 -93.535  67.433 
ATOM   2624  OP1  DA A 128      76.183 -93.348  67.877 
ATOM   2625  OP2  DA A 128      73.957 -92.310  67.358 
ATOM   2626  O5'  DA A 128      74.763 -94.284  66.019 
ATOM   2627  C5'  DA A 128      74.806 -95.723  65.990 
ATOM   2628  C4'  DA A 128      73.807 -96.252  64.980 
ATOM   2629  O4'  DA A 128      72.485 -96.451  65.559 
ATOM   2630  C3'  DA A 128      73.548 -95.356  63.769 
ATOM   2631  O3'  DA A 128      73.361 -96.175  62.622 
ATOM   2632  C2'  DA A 128      72.227 -94.653  64.084 
ATOM   2633  C1'  DA A 128      71.525 -95.861  64.696 
ATOM   2634  N9   DA A 128      70.327 -95.510  65.508 
ATOM   2635  C8   DA A 128      70.123 -94.407  66.286 
ATOM   2636  N7   DA A 128      68.966 -94.385  66.874 
ATOM   2637  C5   DA A 128      68.358 -95.560  66.455 
ATOM   2638  C6   DA A 128      67.102 -96.126  66.732 
ATOM   2639  N6   DA A 128      66.193 -95.555  67.535 
ATOM   2640  N1   DA A 128      66.813 -97.305  66.151 
ATOM   2641  C2   DA A 128      67.721 -97.868  65.355 
ATOM   2642  N3   DA A 128      68.917 -97.437  65.024 
ATOM   2643  C4   DA A 128      69.182 -96.255  65.619 
ATOM   2644  P    DG A 129      73.985 -95.706  61.224 
ATOM   2645  OP1  DG A 129      75.406 -96.112  61.153 
ATOM   2646  OP2  DG A 129      73.709 -94.267  61.017 
ATOM   2647  O5'  DG A 129      73.125 -96.571  60.188 
ATOM   2648  C5'  DG A 129      72.623 -97.856  60.601 
ATOM   2649  C4'  DG A 129      71.185 -98.019  60.150 
ATOM   2650  O4'  DG A 129      70.235 -97.501  61.125 
ATOM   2651  C3'  DG A 129      70.809 -97.303  58.853 
ATOM   2652  O3'  DG A 129      69.892 -98.113  58.129 
ATOM   2653  C2'  DG A 129      70.084 -96.036  59.306 
ATOM   2654  C1'  DG A 129      69.299 -96.679  60.445 
ATOM   2655  N9   DG A 129      68.748 -95.700  61.422 
ATOM   2656  C8   DG A 129      69.283 -94.505  61.854 
ATOM   2657  N7   DG A 129      68.539 -93.872  62.728 
ATOM   2658  C5   DG A 129      67.432 -94.704  62.886 
ATOM   2659  C6   DG A 129      66.284 -94.552  63.705 
ATOM   2660  O6   DG A 129      66.001 -93.636  64.472 
ATOM   2661  N1   DG A 129      65.403 -95.634  63.559 
ATOM   2662  C2   DG A 129      65.608 -96.721  62.732 
ATOM   2663  N2   DG A 129      64.649 -97.649  62.736 
ATOM   2664  N3   DG A 129      66.687 -96.863  61.965 
ATOM   2665  C4   DG A 129      67.550 -95.822  62.094 
ATOM   2666  P    DC A 130      70.025 -98.203  56.536 
ATOM   2667  OP1  DC A 130      71.040 -99.218  56.179 
ATOM   2668  OP2  DC A 130      70.237 -96.848  55.980 
ATOM   2669  O5'  DC A 130      68.570 -98.729  56.127 
ATOM   2670  C5'  DC A 130      67.843 -99.562  57.050 
ATOM   2671  C4'  DC A 130      66.396 -99.118  57.119 
ATOM   2672  O4'  DC A 130      66.180 -98.080  58.118 
ATOM   2673  C3'  DC A 130      65.821 -98.520  55.835 
ATOM   2674  O3'  DC A 130      64.463 -98.923  55.706 
ATOM   2675  C2'  DC A 130      65.859 -97.009  56.061 
ATOM   2676  C1'  DC A 130      65.422 -97.038  57.523 
ATOM   2677  N1   DC A 130      65.711 -95.776  58.261 
ATOM   2678  C2   DC A 130      64.808 -95.377  59.243 
ATOM   2679  O2   DC A 130      63.814 -96.079  59.460 
ATOM   2680  N3   DC A 130      65.054 -94.229  59.926 
ATOM   2681  C4   DC A 130      66.143 -93.497  59.661 
ATOM   2682  N4   DC A 130      66.338 -92.386  60.354 
ATOM   2683  C5   DC A 130      67.084 -93.890  58.654 
ATOM   2684  C6   DC A 130      66.820 -95.039  57.982 
ATOM   2685  P    DT A 131      63.903 -99.308  54.257 
ATOM   2686  OP1  DT A 131      64.239-100.717  53.953 
ATOM   2687  OP2  DT A 131      64.353 -98.305  53.268 
ATOM   2688  O5'  DT A 131      62.324 -99.169  54.483 
ATOM   2689  C5'  DT A 131      61.780 -99.425  55.791 
ATOM   2690  C4'  DT A 131      60.756 -98.364  56.143 
ATOM   2691  O4'  DT A 131      61.356 -97.202  56.782 
ATOM   2692  C3'  DT A 131      59.977 -97.776  54.966 
ATOM   2693  O3'  DT A 131      58.638 -97.530  55.377 
ATOM   2694  C2'  DT A 131      60.653 -96.434  54.687 
ATOM   2695  C1'  DT A 131      60.862 -96.034  56.144 
ATOM   2696  N1   DT A 131      61.863 -94.947  56.329 
ATOM   2697  C2   DT A 131      61.636 -94.054  57.347 
ATOM   2698  O2   DT A 131      60.668 -94.120  58.084 
ATOM   2699  N3   DT A 131      62.585 -93.059  57.488 
ATOM   2700  C4   DT A 131      63.714 -92.890  56.713 
ATOM   2701  O4   DT A 131      64.492 -91.960  56.935 
ATOM   2702  C5   DT A 131      63.867 -93.876  55.670 
ATOM   2703  C7   DT A 131      65.069 -93.765  54.780 
ATOM   2704  C6   DT A 131      62.959 -94.854  55.511 
ATOM   2705  P    DG A 132      57.443 -97.835  54.356 
ATOM   2706  OP1  DG A 132      57.088 -99.270  54.424 
ATOM   2707  OP2  DG A 132      57.792 -97.314  53.016 
ATOM   2708  O5'  DG A 132      56.261 -96.958  54.982 
ATOM   2709  C5'  DG A 132      56.237 -96.732  56.404 
ATOM   2710  C4'  DG A 132      55.906 -95.280  56.692 
ATOM   2711  O4'  DG A 132      57.093 -94.437  56.728 
ATOM   2712  C3'  DG A 132      54.995 -94.591  55.677 
ATOM   2713  O3'  DG A 132      54.126 -93.701  56.367 
ATOM   2714  C2'  DG A 132      55.941 -93.768  54.803 
ATOM   2715  C1'  DG A 132      56.849 -93.287  55.932 
ATOM   2716  N9   DG A 132      58.162 -92.763  55.462 
ATOM   2717  C8   DG A 132      58.935 -93.175  54.398 
ATOM   2718  N7   DG A 132      60.048 -92.498  54.253 
ATOM   2719  C5   DG A 132      60.010 -91.572  55.294 
ATOM   2720  C6   DG A 132      60.942 -90.564  55.655 
ATOM   2721  O6   DG A 132      62.010 -90.277  55.121 
ATOM   2722  N1   DG A 132      60.511 -89.847  56.779 
ATOM   2723  C2   DG A 132      59.334 -90.074  57.466 
ATOM   2724  N2   DG A 132      59.104 -89.281  58.515 
ATOM   2725  N3   DG A 132      58.460 -91.021  57.127 
ATOM   2726  C4   DG A 132      58.864 -91.725  56.038 
ATOM   2727  P    DA A 133      52.602 -93.581  55.893 
ATOM   2728  OP1  DA A 133      51.805 -94.667  56.508 
ATOM   2729  OP2  DA A 133      52.547 -93.492  54.417 
ATOM   2730  O5'  DA A 133      52.182 -92.176  56.533 
ATOM   2731  C5'  DA A 133      52.817 -91.747  57.752 
ATOM   2732  C4'  DA A 133      53.186 -90.280  57.655 
ATOM   2733  O4'  DA A 133      54.505 -90.077  57.073 
ATOM   2734  C3'  DA A 133      52.266 -89.417  56.792 
ATOM   2735  O3'  DA A 133      52.140 -88.134  57.393 
ATOM   2736  C2'  DA A 133      53.011 -89.262  55.467 
ATOM   2737  C1'  DA A 133      54.402 -89.082  56.066 
ATOM   2738  N9   DA A 133      55.507 -89.294  55.090 
ATOM   2739  C8   DA A 133      55.559 -90.171  54.044 
ATOM   2740  N7   DA A 133      56.666 -90.119  53.371 
ATOM   2741  C5   DA A 133      57.404 -89.136  54.015 
ATOM   2742  C6   DA A 133      58.683 -88.605  53.781 
ATOM   2743  N6   DA A 133      59.482 -89.012  52.783 
ATOM   2744  N1   DA A 133      59.114 -87.637  54.611 
ATOM   2745  C2   DA A 133      58.317 -87.237  55.601 
ATOM   2746  N3   DA A 133      57.110 -87.657  55.915 
ATOM   2747  C4   DA A 133      56.702 -88.625  55.069 
ATOM   2748  P    DT A 134      50.714 -87.406  57.378 
ATOM   2749  OP1  DT A 134      49.896 -87.899  58.509 
ATOM   2750  OP2  DT A 134      50.107 -87.531  56.035 
ATOM   2751  O5'  DT A 134      51.134 -85.885  57.640 
ATOM   2752  C5'  DT A 134      52.313 -85.609  58.419 
ATOM   2753  C4'  DT A 134      53.121 -84.508  57.762 
ATOM   2754  O4'  DT A 134      54.069 -85.022  56.783 
ATOM   2755  C3'  DT A 134      52.318 -83.465  56.985 
ATOM   2756  O3'  DT A 134      52.924 -82.190  57.162 
ATOM   2757  C2'  DT A 134      52.468 -83.875  55.520 
ATOM   2758  C1'  DT A 134      53.942 -84.258  55.593 
ATOM   2759  N1   DT A 134      54.400 -85.100  54.452 
ATOM   2760  C2   DT A 134      55.687 -84.910  54.013 
ATOM   2761  O2   DT A 134      56.447 -84.098  54.512 
ATOM   2762  N3   DT A 134      56.076 -85.708  52.953 
ATOM   2763  C4   DT A 134      55.302 -86.655  52.314 
ATOM   2764  O4   DT A 134      55.761 -87.309  51.375 
ATOM   2765  C5   DT A 134      53.966 -86.781  52.847 
ATOM   2766  C7   DT A 134      53.057 -87.789  52.209 
ATOM   2767  C6   DT A 134      53.562 -86.018  53.876 
ATOM   2768  P    DG A 135      51.988 -80.905  57.343 
ATOM   2769  OP1  DG A 135      51.574 -80.787  58.760 
ATOM   2770  OP2  DG A 135      50.894 -80.944  56.348 
ATOM   2771  O5'  DG A 135      53.002 -79.722  56.979 
ATOM   2772  C5'  DG A 135      54.406 -79.900  57.246 
ATOM   2773  C4'  DG A 135      55.224 -79.405  56.070 
ATOM   2774  O4'  DG A 135      55.438 -80.439  55.067 
ATOM   2775  C3'  DG A 135      54.619 -78.245  55.280 
ATOM   2776  O3'  DG A 135      55.667 -77.377  54.861 
ATOM   2777  C2'  DG A 135      54.006 -78.898  54.041 
ATOM   2778  C1'  DG A 135      55.133 -79.896  53.792 
ATOM   2779  N9   DG A 135      54.751 -81.018  52.891 
ATOM   2780  C8   DG A 135      53.537 -81.658  52.763 
ATOM   2781  N7   DG A 135      53.530 -82.616  51.869 
ATOM   2782  C5   DG A 135      54.831 -82.611  51.367 
ATOM   2783  C6   DG A 135      55.430 -83.425  50.372 
ATOM   2784  O6   DG A 135      54.928 -84.335  49.716 
ATOM   2785  N1   DG A 135      56.775 -83.082  50.170 
ATOM   2786  C2   DG A 135      57.450 -82.083  50.843 
ATOM   2787  N2   DG A 135      58.730 -81.912  50.506 
ATOM   2788  N3   DG A 135      56.887 -81.320  51.777 
ATOM   2789  C4   DG A 135      55.584 -81.640  51.984 
ATOM   2790  P    DT A 136      55.424 -75.795  54.898 
ATOM   2791  OP1  DT A 136      55.689 -75.284  56.262 
ATOM   2792  OP2  DT A 136      54.092 -75.484  54.336 
ATOM   2793  O5'  DT A 136      56.563 -75.278  53.899 
ATOM   2794  C5'  DT A 136      57.783 -76.032  53.781 
ATOM   2795  C4'  DT A 136      58.179 -76.154  52.322 
ATOM   2796  O4'  DT A 136      57.576 -77.313  51.679 
ATOM   2797  C3'  DT A 136      57.778 -74.984  51.425 
ATOM   2798  O3'  DT A 136      58.806 -74.765  50.466 
ATOM   2799  C2'  DT A 136      56.526 -75.467  50.693 
ATOM   2800  C1'  DT A 136      57.006 -76.895  50.448 
ATOM   2801  N1   DT A 136      55.911 -77.844  50.099 
ATOM   2802  C2   DT A 136      56.213 -78.846  49.209 
ATOM   2803  O2   DT A 136      57.317 -78.980  48.711 
ATOM   2804  N3   DT A 136      55.173 -79.705  48.909 
ATOM   2805  C4   DT A 136      53.890 -79.646  49.413 
ATOM   2806  O4   DT A 136      53.043 -80.472  49.071 
ATOM   2807  C5   DT A 136      53.671 -78.559  50.339 
ATOM   2808  C7   DT A 136      52.300 -78.422  50.935 
ATOM   2809  C6   DT A 136      54.664 -77.709  50.648 
ATOM   2810  P    DC A 137      59.197 -73.264  50.075 
ATOM   2811  OP1  DC A 137      60.154 -72.726  51.069 
ATOM   2812  OP2  DC A 137      57.966 -72.470  49.865 
ATOM   2813  O5'  DC A 137      59.940 -73.484  48.676 
ATOM   2814  C5'  DC A 137      60.640 -74.721  48.445 
ATOM   2815  C4'  DC A 137      60.342 -75.233  47.050 
ATOM   2816  O4'  DC A 137      59.153 -76.073  47.010 
ATOM   2817  C3'  DC A 137      60.073 -74.163  45.992 
ATOM   2818  O3'  DC A 137      60.630 -74.590  44.755 
ATOM   2819  C2'  DC A 137      58.551 -74.130  45.853 
ATOM   2820  C1'  DC A 137      58.333 -75.637  45.936 
ATOM   2821  N1   DC A 137      56.927 -76.023  46.242 
ATOM   2822  C2   DC A 137      56.433 -77.190  45.664 
ATOM   2823  O2   DC A 137      57.175 -77.851  44.928 
ATOM   2824  N3   DC A 137      55.154 -77.558  45.929 
ATOM   2825  C4   DC A 137      54.382 -76.814  46.732 
ATOM   2826  N4   DC A 137      53.141 -77.215  46.960 
ATOM   2827  C5   DC A 137      54.870 -75.610  47.336 
ATOM   2828  C6   DC A 137      56.151 -75.259  47.057 
ATOM   2829  P    DA A 138      61.352 -73.512  43.816 
ATOM   2830  OP1  DA A 138      62.752 -73.326  44.260 
ATOM   2831  OP2  DA A 138      60.526 -72.288  43.740 
ATOM   2832  O5'  DA A 138      61.332 -74.262  42.402 
ATOM   2833  C5'  DA A 138      61.375 -75.701  42.373 
ATOM   2834  C4'  DA A 138      60.376 -76.230  41.363 
ATOM   2835  O4'  DA A 138      59.054 -76.429  41.941 
ATOM   2836  C3'  DA A 138      60.117 -75.334  40.152 
ATOM   2837  O3'  DA A 138      59.930 -76.153  39.005 
ATOM   2838  C2'  DA A 138      58.796 -74.630  40.466 
ATOM   2839  C1'  DA A 138      58.094 -75.839  41.078 
ATOM   2840  N9   DA A 138      56.896 -75.487  41.890 
ATOM   2841  C8   DA A 138      56.692 -74.384  42.669 
ATOM   2842  N7   DA A 138      55.535 -74.362  43.256 
ATOM   2843  C5   DA A 138      54.927 -75.537  42.838 
ATOM   2844  C6   DA A 138      53.671 -76.104  43.115 
ATOM   2845  N6   DA A 138      52.762 -75.532  43.917 
ATOM   2846  N1   DA A 138      53.382 -77.283  42.533 
ATOM   2847  C2   DA A 138      54.290 -77.846  41.737 
ATOM   2848  N3   DA A 138      55.486 -77.415  41.407 
ATOM   2849  C4   DA A 138      55.751 -76.233  42.001 
ATOM   2850  P    DC A 139      60.554 -75.683  37.606 
ATOM   2851  OP1  DC A 139      61.975 -76.089  37.536 
ATOM   2852  OP2  DC A 139      60.278 -74.244  37.400 
ATOM   2853  O5'  DC A 139      59.694 -76.549  36.571 
ATOM   2854  C5'  DC A 139      59.191 -77.833  36.984 
ATOM   2855  C4'  DC A 139      57.754 -77.997  36.533 
ATOM   2856  O4'  DC A 139      56.804 -77.479  37.508 
ATOM   2857  C3'  DC A 139      57.378 -77.280  35.236 
ATOM   2858  O3'  DC A 139      56.461 -78.091  34.512 
ATOM   2859  C2'  DC A 139      56.653 -76.013  35.689 
ATOM   2860  C1'  DC A 139      55.868 -76.657  36.828 
ATOM   2861  N1   DC A 139      55.317 -75.677  37.805 
ATOM   2862  C2   DC A 139      54.087 -75.965  38.390 
ATOM   2863  O2   DC A 139      53.508 -77.013  38.078 
ATOM   2864  N3   DC A 139      53.567 -75.083  39.283 
ATOM   2865  C4   DC A 139      54.224 -73.960  39.594 
ATOM   2866  N4   DC A 139      53.676 -73.133  40.470 
ATOM   2867  C5   DC A 139      55.491 -73.645  39.003 
ATOM   2868  C6   DC A 139      55.993 -74.538  38.113 
ATOM   2869  P    DC A 140      56.594 -78.180  32.919 
ATOM   2870  OP1  DC A 140      57.609 -79.196  32.562 
ATOM   2871  OP2  DC A 140      56.806 -76.826  32.362 
ATOM   2872  O5'  DC A 140      55.138 -78.707  32.510 
ATOM   2873  C5'  DC A 140      54.412 -79.539  33.433 
ATOM   2874  C4'  DC A 140      52.964 -79.096  33.502 
ATOM   2875  O4'  DC A 140      52.749 -78.058  34.500 
ATOM   2876  C3'  DC A 140      52.390 -78.498  32.218 
ATOM   2877  O3'  DC A 140      51.032 -78.901  32.089 
ATOM   2878  C2'  DC A 140      52.428 -76.986  32.444 
ATOM   2879  C1'  DC A 140      51.991 -77.015  33.906 
ATOM   2880  N1   DC A 140      52.280 -75.754  34.643 
ATOM   2881  C2   DC A 140      51.377 -75.355  35.626 
ATOM   2882  O2   DC A 140      50.383 -76.057  35.843 
ATOM   2883  N3   DC A 140      51.623 -74.207  36.309 
ATOM   2884  C4   DC A 140      52.712 -73.474  36.044 
ATOM   2885  N4   DC A 140      52.907 -72.364  36.737 
ATOM   2886  C5   DC A 140      53.653 -73.867  35.037 
ATOM   2887  C6   DC A 140      53.389 -75.017  34.364 
ATOM   2888  P    DC A 141      50.472 -79.286  30.640 
ATOM   2889  OP1  DC A 141      50.808 -80.695  30.336 
ATOM   2890  OP2  DC A 141      50.922 -78.282  29.651 
ATOM   2891  O5'  DC A 141      48.893 -79.147  30.865 
ATOM   2892  C5'  DC A 141      48.349 -79.402  32.174 
ATOM   2893  C4'  DC A 141      47.325 -78.342  32.525 
ATOM   2894  O4'  DC A 141      47.925 -77.180  33.165 
ATOM   2895  C3'  DC A 141      46.546 -77.754  31.349 
ATOM   2896  O3'  DC A 141      45.206 -77.508  31.760 
ATOM   2897  C2'  DC A 141      47.221 -76.412  31.069 
ATOM   2898  C1'  DC A 141      47.431 -76.012  32.526 
ATOM   2899  N1   DC A 141      48.432 -74.925  32.712 
ATOM   2900  C2   DC A 141      48.216 -74.011  33.740 
ATOM   2901  O2   DC A 141      47.212 -74.138  34.450 
ATOM   2902  N3   DC A 141      49.117 -73.012  33.924 
ATOM   2903  C4   DC A 141      50.193 -72.908  33.133 
ATOM   2904  N4   DC A 141      51.042 -71.916  33.354 
ATOM   2905  C5   DC A 141      50.434 -73.837  32.070 
ATOM   2906  C6   DC A 141      49.522 -74.828  31.901 
ATOM   2907  P    DC A 142      44.012 -77.813  30.739 
ATOM   2908  OP1  DC A 142      43.657 -79.248  30.806 
ATOM   2909  OP2  DC A 142      44.361 -77.292  29.399 
ATOM   2910  O5'  DC A 142      42.830 -76.936  31.365 
ATOM   2911  C5'  DC A 142      42.806 -76.709  32.787 
ATOM   2912  C4'  DC A 142      42.475 -75.258  33.075 
ATOM   2913  O4'  DC A 142      43.662 -74.414  33.111 
ATOM   2914  C3'  DC A 142      41.564 -74.569  32.059 
ATOM   2915  O3'  DC A 142      40.695 -73.678  32.749 
ATOM   2916  C2'  DC A 142      42.510 -73.745  31.186 
ATOM   2917  C1'  DC A 142      43.418 -73.265  32.314 
ATOM   2918  N1   DC A 142      44.731 -72.741  31.845 
ATOM   2919  C2   DC A 142      45.297 -71.682  32.551 
ATOM   2920  O2   DC A 142      44.693 -71.226  33.528 
ATOM   2921  N3   DC A 142      46.493 -71.189  32.139 
ATOM   2922  C4   DC A 142      47.116 -71.712  31.074 
ATOM   2923  N4   DC A 142      48.281 -71.196  30.712 
ATOM   2924  C5   DC A 142      46.551 -72.800  30.334 
ATOM   2925  C6   DC A 142      45.355 -73.278  30.762 
ATOM   2926  P    DA A 143      39.171 -73.559  32.276 
ATOM   2927  OP1  DA A 143      38.374 -74.644  32.891 
ATOM   2928  OP2  DA A 143      39.116 -73.469  30.800 
ATOM   2929  O5'  DA A 143      38.751 -72.154  32.915 
ATOM   2930  C5'  DA A 143      39.385 -71.724  34.135 
ATOM   2931  C4'  DA A 143      39.755 -70.257  34.038 
ATOM   2932  O4'  DA A 143      41.074 -70.054  33.456 
ATOM   2933  C3'  DA A 143      38.835 -69.395  33.175 
ATOM   2934  O3'  DA A 143      38.709 -68.112  33.775 
ATOM   2935  C2'  DA A 143      39.580 -69.240  31.849 
ATOM   2936  C1'  DA A 143      40.971 -69.059  32.449 
ATOM   2937  N9   DA A 143      42.076 -69.272  31.473 
ATOM   2938  C8   DA A 143      42.128 -70.148  30.427 
ATOM   2939  N7   DA A 143      43.234 -70.096  29.754 
ATOM   2940  C5   DA A 143      43.973 -69.114  30.398 
ATOM   2941  C6   DA A 143      45.252 -68.583  30.163 
ATOM   2942  N6   DA A 143      46.051 -68.990  29.166 
ATOM   2943  N1   DA A 143      45.683 -67.615  30.994 
ATOM   2944  C2   DA A 143      44.885 -67.215  31.983 
ATOM   2945  N3   DA A 143      43.679 -67.634  32.298 
ATOM   2946  C4   DA A 143      43.271 -68.603  31.452 
ATOM   2947  P    DG A 144      37.283 -67.384  33.761 
ATOM   2948  OP1  DG A 144      36.464 -67.876  34.891 
ATOM   2949  OP2  DG A 144      36.676 -67.509  32.417 
ATOM   2950  O5'  DG A 144      37.703 -65.862  34.022 
ATOM   2951  C5'  DG A 144      38.882 -65.587  34.801 
ATOM   2952  C4'  DG A 144      39.690 -64.486  34.145 
ATOM   2953  O4'  DG A 144      40.638 -65.000  33.166 
ATOM   2954  C3'  DG A 144      38.887 -63.443  33.368 
ATOM   2955  O3'  DG A 144      39.493 -62.168  33.545 
ATOM   2956  C2'  DG A 144      39.037 -63.853  31.902 
ATOM   2957  C1'  DG A 144      40.511 -64.236  31.976 
ATOM   2958  N9   DG A 144      40.969 -65.078  30.835 
ATOM   2959  C8   DG A 144      40.280 -66.043  30.133 
ATOM   2960  N7   DG A 144      40.976 -66.604  29.175 
ATOM   2961  C5   DG A 144      42.214 -65.966  29.247 
ATOM   2962  C6   DG A 144      43.382 -66.149  28.463 
ATOM   2963  O6   DG A 144      43.570 -66.924  27.529 
ATOM   2964  N1   DG A 144      44.413 -65.293  28.874 
ATOM   2965  C2   DG A 144      44.326 -64.380  29.908 
ATOM   2966  N2   DG A 144      45.422 -63.656  30.144 
ATOM   2967  N3   DG A 144      43.229 -64.210  30.642 
ATOM   2968  C4   DG A 144      42.220 -65.033  30.256 
ATOM   2969  P    DA A 145      38.557 -60.883  33.725 
ATOM   2970  OP1  DA A 145      38.143 -60.765  35.142 
ATOM   2971  OP2  DA A 145      37.463 -60.922  32.731 
ATOM   2972  O5'  DA A 145      39.571 -59.700  33.361 
ATOM   2973  C5'  DA A 145      40.975 -59.877  33.629 
ATOM   2974  C4'  DA A 145      41.793 -59.382  32.453 
ATOM   2975  O4'  DA A 145      42.007 -60.417  31.450 
ATOM   2976  C3'  DA A 145      41.188 -58.222  31.662 
ATOM   2977  O3'  DA A 145      42.235 -57.355  31.244 
ATOM   2978  C2'  DA A 145      40.575 -58.875  30.424 
ATOM   2979  C1'  DA A 145      41.702 -59.874  30.174 
ATOM   2980  N9   DA A 145      41.319 -60.996  29.274 
ATOM   2981  C8   DA A 145      40.109 -61.619  29.161 
ATOM   2982  N7   DA A 145      40.089 -62.569  28.278 
ATOM   2983  C5   DA A 145      41.379 -62.579  27.767 
ATOM   2984  C6   DA A 145      42.004 -63.368  26.786 
ATOM   2985  N6   DA A 145      41.379 -64.345  26.114 
ATOM   2986  N1   DA A 145      43.298 -63.114  26.520 
ATOM   2987  C2   DA A 145      43.913 -62.142  27.191 
ATOM   2988  N3   DA A 145      43.437 -61.344  28.122 
ATOM   2989  C4   DA A 145      42.140 -61.619  28.370 
ATOM   2990  P    DG A 146      41.993 -55.772  31.281 
ATOM   2991  OP1  DG A 146      42.258 -55.262  32.645 
ATOM   2992  OP2  DG A 146      40.661 -55.461  30.719 
ATOM   2993  O5'  DG A 146      43.131 -55.256  30.281 
ATOM   2994  C5'  DG A 146      44.352 -56.010  30.164 
ATOM   2995  C4'  DG A 146      44.748 -56.132  28.705 
ATOM   2996  O4'  DG A 146      44.145 -57.290  28.062 
ATOM   2997  C3'  DG A 146      44.347 -54.961  27.808 
ATOM   2998  O3'  DG A 146      45.375 -54.743  26.849 
ATOM   2999  C2'  DG A 146      43.095 -55.445  27.076 
ATOM   3000  C1'  DG A 146      43.575 -56.873  26.830 
ATOM   3001  N9   DG A 146      42.480 -57.821  26.482 
ATOM   3002  C8   DG A 146      41.176 -57.847  26.926 
ATOM   3003  N7   DG A 146      40.460 -58.823  26.420 
ATOM   3004  C5   DG A 146      41.352 -59.489  25.582 
ATOM   3005  C6   DG A 146      41.157 -60.630  24.761 
ATOM   3006  O6   DG A 146      40.139 -61.299  24.603 
ATOM   3007  N1   DG A 146      42.330 -60.974  24.075 
ATOM   3008  C2   DG A 146      43.534 -60.302  24.169 
ATOM   3009  N2   DG A 146      44.535 -60.790  23.433 
ATOM   3010  N3   DG A 146      43.716 -59.232  24.940 
ATOM   3011  C4   DG A 146      42.588 -58.886  25.612 
ATOM   3012  P    DA A 147      45.766 -53.241  26.458 
ATOM   3013  OP1  DA A 147      46.723 -52.704  27.451 
ATOM   3014  OP2  DA A 147      44.535 -52.447  26.248 
ATOM   3015  O5'  DA A 147      46.509 -53.462  25.059 
ATOM   3016  C5'  DA A 147      47.209 -54.698  24.828 
ATOM   3017  C4'  DA A 147      46.911 -55.211  23.433 
ATOM   3018  O4'  DA A 147      45.722 -56.050  23.393 
ATOM   3019  C3'  DA A 147      46.642 -54.141  22.374 
ATOM   3020  O3'  DA A 147      47.199 -54.568  21.137 
ATOM   3021  C2'  DA A 147      45.120 -54.108  22.235 
ATOM   3022  C1'  DA A 147      44.902 -55.615  22.319 
ATOM   3023  N9   DA A 147      43.496 -56.001  22.624 
ATOM   3024  C8   DA A 147      42.591 -55.352  23.416 
ATOM   3025  N7   DA A 147      41.437 -55.941  23.485 
ATOM   3026  C5   DA A 147      41.586 -57.063  22.680 
ATOM   3027  C6   DA A 147      40.709 -58.105  22.339 
ATOM   3028  N6   DA A 147      39.448 -58.189  22.786 
ATOM   3029  N1   DA A 147      41.177 -59.062  21.515 
ATOM   3030  C2   DA A 147      42.431 -58.974  21.074 
ATOM   3031  N3   DA A 147      43.336 -58.053  21.324 
ATOM   3032  C4   DA A 147      42.843 -57.107  22.149 
ATOM   3033  P    DG A 148      47.921 -53.490  20.199 
ATOM   3034  OP1  DG A 148      49.321 -53.303  20.643 
ATOM   3035  OP2  DG A 148      47.095 -52.266  20.123 
ATOM   3036  O5'  DG A 148      47.901 -54.239  18.785 
ATOM   3037  C5'  DG A 148      47.944 -55.679  18.756 
ATOM   3038  C4'  DG A 148      46.945 -56.207  17.746 
ATOM   3039  O4'  DG A 148      45.623 -56.407  18.324 
ATOM   3040  C3'  DG A 148      46.685 -55.311  16.535 
ATOM   3041  O3'  DG A 148      46.499 -56.131  15.387 
ATOM   3042  C2'  DG A 148      45.365 -54.608  16.849 
ATOM   3043  C1'  DG A 148      44.663 -55.817  17.461 
ATOM   3044  N9   DG A 148      43.465 -55.465  18.273 
ATOM   3045  C8   DG A 148      43.241 -54.358  19.063 
ATOM   3046  N7   DG A 148      42.069 -54.349  19.651 
ATOM   3047  C5   DG A 148      41.474 -55.534  19.219 
ATOM   3048  C6   DG A 148      40.198 -56.077  19.520 
ATOM   3049  O6   DG A 148      39.316 -55.618  20.241 
ATOM   3050  N1   DG A 148      39.996 -57.302  18.868 
ATOM   3051  C2   DG A 148      40.908 -57.920  18.036 
ATOM   3052  N2   DG A 148      40.526 -59.087  17.510 
ATOM   3053  N3   DG A 148      42.106 -57.410  17.755 
ATOM   3054  C4   DG A 148      42.317 -56.222  18.379 
ATOM   3055  P    DA A 149      47.123 -55.661  13.989 
ATOM   3056  OP1  DA A 149      48.544 -56.067  13.918 
ATOM   3057  OP2  DA A 149      46.847 -54.222  13.782 
ATOM   3058  O5'  DA A 149      46.263 -56.526  12.954 
ATOM   3059  C5'  DA A 149      45.760 -57.811  13.367 
ATOM   3060  C4'  DA A 149      44.322 -57.974  12.916 
ATOM   3061  O4'  DA A 149      43.373 -57.457  13.890 
ATOM   3062  C3'  DA A 149      43.947 -57.258  11.619 
ATOM   3063  O3'  DA A 149      43.030 -58.069  10.894 
ATOM   3064  C2'  DA A 149      43.222 -55.991  12.072 
ATOM   3065  C1'  DA A 149      42.437 -56.635  13.211 
ATOM   3066  N9   DA A 149      41.886 -55.655  14.187 
ATOM   3067  C8   DA A 149      42.431 -54.475  14.605 
ATOM   3068  N7   DA A 149      41.705 -53.837  15.470 
ATOM   3069  C5   DA A 149      40.595 -54.653  15.640 
ATOM   3070  C6   DA A 149      39.445 -54.534  16.439 
ATOM   3071  N6   DA A 149      39.215 -53.494  17.252 
ATOM   3072  N1   DA A 149      38.538 -55.525  16.368 
ATOM   3073  C2   DA A 149      38.773 -56.556  15.558 
ATOM   3074  N3   DA A 149      39.803 -56.775  14.771 
ATOM   3075  C4   DA A 149      40.697 -55.768  14.859 
ATOM   3076  P    DG A 150      43.162 -58.158   9.301 
ATOM   3077  OP1  DG A 150      44.178 -59.173   8.945 
ATOM   3078  OP2  DG A 150      43.375 -56.804   8.745 
ATOM   3079  O5'  DG A 150      41.707 -58.684   8.892 
ATOM   3080  C5'  DG A 150      40.981 -59.517   9.816 
ATOM   3081  C4'  DG A 150      39.533 -59.074   9.884 
ATOM   3082  O4'  DG A 150      39.318 -58.035  10.883 
ATOM   3083  C3'  DG A 150      38.959 -58.475   8.601 
ATOM   3084  O3'  DG A 150      37.601 -58.879   8.472 
ATOM   3085  C2'  DG A 150      38.997 -56.964   8.827 
ATOM   3086  C1'  DG A 150      38.560 -56.993  10.289 
ATOM   3087  N9   DG A 150      38.849 -55.732  11.026 
ATOM   3088  C8   DG A 150      39.909 -54.863  10.884 
ATOM   3089  N7   DG A 150      39.868 -53.833  11.695 
ATOM   3090  C5   DG A 150      38.697 -54.034  12.425 
ATOM   3091  C6   DG A 150      38.118 -53.249  13.456 
ATOM   3092  O6   DG A 150      38.525 -52.199  13.944 
ATOM   3093  N1   DG A 150      36.925 -53.818  13.923 
ATOM   3094  C2   DG A 150      36.367 -54.991  13.456 
ATOM   3095  N2   DG A 150      35.223 -55.367  14.034 
ATOM   3096  N3   DG A 150      36.911 -55.728  12.489 
ATOM   3097  C4   DG A 150      38.069 -55.189  12.024 
ATOM   3098  P    DT A 151      37.041 -59.264   7.022 
ATOM   3099  OP1  DT A 151      37.377 -60.673   6.718 
ATOM   3100  OP2  DT A 151      37.491 -58.260   6.034 
ATOM   3101  O5'  DT A 151      35.462 -59.124   7.248 
ATOM   3102  C5'  DT A 151      34.918 -59.380   8.557 
ATOM   3103  C4'  DT A 151      33.894 -58.319   8.908 
ATOM   3104  O4'  DT A 151      34.494 -57.157   9.548 
ATOM   3105  C3'  DT A 151      33.115 -57.731   7.732 
ATOM   3106  O3'  DT A 151      31.775 -57.486   8.143 
ATOM   3107  C2'  DT A 151      33.790 -56.389   7.452 
ATOM   3108  C1'  DT A 151      34.000 -55.990   8.909 
ATOM   3109  N1   DT A 151      35.001 -54.903   9.094 
ATOM   3110  C2   DT A 151      34.774 -54.009  10.113 
ATOM   3111  O2   DT A 151      33.805 -54.076  10.850 
ATOM   3112  N3   DT A 151      35.722 -53.014  10.254 
ATOM   3113  C4   DT A 151      36.851 -52.846   9.479 
ATOM   3114  O4   DT A 151      37.630 -51.915   9.701 
ATOM   3115  C5   DT A 151      37.004 -53.832   8.436 
ATOM   3116  C7   DT A 151      38.207 -53.721   7.546 
ATOM   3117  C6   DT A 151      36.097 -54.809   8.276 
ATOM   3118  P    DT A 152      30.581 -57.790   7.122 
ATOM   3119  OP1  DT A 152      30.226 -59.226   7.189 
ATOM   3120  OP2  DT A 152      30.930 -57.270   5.782 
ATOM   3121  O5'  DT A 152      29.399 -56.914   7.747 
ATOM   3122  C5'  DT A 152      29.374 -56.687   9.169 
ATOM   3123  C4'  DT A 152      29.044 -55.235   9.458 
ATOM   3124  O4'  DT A 152      30.231 -54.392   9.493 
ATOM   3125  C3'  DT A 152      28.133 -54.546   8.442 
ATOM   3126  O3'  DT A 152      27.264 -53.656   9.132 
ATOM   3127  C2'  DT A 152      29.079 -53.723   7.569 
ATOM   3128  C1'  DT A 152      29.987 -53.243   8.697 
ATOM   3129  N1   DT A 152      31.300 -52.718   8.228 
ATOM   3130  C2   DT A 152      31.845 -51.674   8.935 
ATOM   3131  O2   DT A 152      31.304 -51.177   9.907 
ATOM   3132  N3   DT A 152      33.062 -51.214   8.469 
ATOM   3133  C4   DT A 152      33.760 -51.701   7.384 
ATOM   3134  O4   DT A 152      34.844 -51.207   7.062 
ATOM   3135  C5   DT A 152      33.108 -52.796   6.706 
ATOM   3136  C7   DT A 152      33.801 -53.385   5.513 
ATOM   3137  C6   DT A 152      31.925 -53.263   7.136 
ATOM   3138  P    DC A 153      25.740 -53.536   8.659 
ATOM   3139  OP1  DC A 153      24.943 -54.622   9.273 
ATOM   3140  OP2  DC A 153      25.685 -53.447   7.183 
ATOM   3141  O5'  DC A 153      25.320 -52.132   9.298 
ATOM   3142  C5'  DC A 153      25.954 -51.702  10.518 
ATOM   3143  C4'  DC A 153      26.324 -50.235  10.421 
ATOM   3144  O4'  DC A 153      27.643 -50.032   9.838 
ATOM   3145  C3'  DC A 153      25.404 -49.373   9.557 
ATOM   3146  O3'  DC A 153      25.278 -48.089  10.158 
ATOM   3147  C2'  DC A 153      26.149 -49.217   8.232 
ATOM   3148  C1'  DC A 153      27.539 -49.037   8.832 
ATOM   3149  N1   DC A 153      28.645 -49.250   7.856 
ATOM   3150  C2   DC A 153      29.791 -48.471   7.994 
ATOM   3151  O2   DC A 153      29.844 -47.644   8.912 
ATOM   3152  N3   DC A 153      30.811 -48.649   7.113 
ATOM   3153  C4   DC A 153      30.714 -49.555   6.133 
ATOM   3154  N4   DC A 153      31.734 -49.691   5.300 
ATOM   3155  C5   DC A 153      29.543 -50.365   5.973 
ATOM   3156  C6   DC A 153      28.536 -50.172   6.862 
ATOM   3157  P    DC A 154      23.852 -47.362  10.144 
ATOM   3158  OP1  DC A 154      23.033 -47.854  11.274 
ATOM   3159  OP2  DC A 154      23.245 -47.486   8.800 
ATOM   3160  O5'  DC A 154      24.272 -45.840  10.405 
ATOM   3161  C5'  DC A 154      25.451 -45.565  11.184 
ATOM   3162  C4'  DC A 154      26.259 -44.464  10.528 
ATOM   3163  O4'  DC A 154      27.207 -44.978   9.548 
ATOM   3164  C3'  DC A 154      25.456 -43.421   9.751 
ATOM   3165  O3'  DC A 154      26.062 -42.146   9.928 
ATOM   3166  C2'  DC A 154      25.606 -43.830   8.285 
ATOM   3167  C1'  DC A 154      27.080 -44.214   8.359 
ATOM   3168  N1   DC A 154      27.538 -45.055   7.218 
ATOM   3169  C2   DC A 154      28.841 -44.875   6.760 
ATOM   3170  O2   DC A 154      29.556 -44.033   7.314 
ATOM   3171  N3   DC A 154      29.276 -45.632   5.721 
ATOM   3172  C4   DC A 154      28.470 -46.534   5.147 
ATOM   3173  N4   DC A 154      28.941 -47.248   4.137 
ATOM   3174  C5   DC A 154      27.126 -46.734   5.603 
ATOM   3175  C6   DC A 154      26.709 -45.968   6.643 
ATOM   3176  P    DA A 155      25.126 -40.860  10.108 
ATOM   3177  OP1  DA A 155      24.712 -40.743  11.525 
ATOM   3178  OP2  DA A 155      24.032 -40.900   9.114 
ATOM   3179  O5'  DA A 155      26.140 -39.677   9.744 
ATOM   3180  C5'  DA A 155      27.544 -39.855  10.011 
ATOM   3181  C4'  DA A 155      28.362 -39.360   8.835 
ATOM   3182  O4'  DA A 155      28.576 -40.395   7.833 
ATOM   3183  C3'  DA A 155      27.757 -38.200   8.045 
ATOM   3184  O3'  DA A 155      28.804 -37.332   7.626 
ATOM   3185  C2'  DA A 155      27.144 -38.853   6.807 
ATOM   3186  C1'  DA A 155      28.271 -39.851   6.557 
ATOM   3187  N9   DA A 155      27.888 -40.973   5.656 
ATOM   3188  C8   DA A 155      26.678 -41.597   5.543 
ATOM   3189  N7   DA A 155      26.658 -42.547   4.661 
ATOM   3190  C5   DA A 155      27.948 -42.557   4.150 
ATOM   3191  C6   DA A 155      28.572 -43.345   3.169 
ATOM   3192  N6   DA A 155      27.948 -44.323   2.497 
ATOM   3193  N1   DA A 155      29.867 -43.091   2.903 
ATOM   3194  C2   DA A 155      30.482 -42.120   3.574 
ATOM   3195  N3   DA A 155      30.006 -41.322   4.505 
ATOM   3196  C4   DA A 155      28.709 -41.597   4.752 
ATOM   3197  P    DA A 156      28.562 -35.750   7.664 
ATOM   3198  OP1  DA A 156      28.827 -35.240   9.027 
ATOM   3199  OP2  DA A 156      27.229 -35.439   7.102 
ATOM   3200  O5'  DA A 156      29.700 -35.233   6.664 
ATOM   3201  C5'  DA A 156      30.921 -35.988   6.547 
ATOM   3202  C4'  DA A 156      31.317 -36.109   5.088 
ATOM   3203  O4'  DA A 156      30.713 -37.268   4.444 
ATOM   3204  C3'  DA A 156      30.916 -34.939   4.190 
ATOM   3205  O3'  DA A 156      31.944 -34.721   3.232 
ATOM   3206  C2'  DA A 156      29.664 -35.423   3.459 
ATOM   3207  C1'  DA A 156      30.144 -36.851   3.213 
ATOM   3208  N9   DA A 156      29.049 -37.799   2.864 
ATOM   3209  C8   DA A 156      27.761 -37.809   3.315 
ATOM   3210  N7   DA A 156      27.040 -38.769   2.823 
ATOM   3211  C5   DA A 156      27.914 -39.446   1.984 
ATOM   3212  C6   DA A 156      27.756 -40.573   1.161 
ATOM   3213  N6   DA A 156      26.603 -41.249   1.045 
ATOM   3214  N1   DA A 156      28.828 -40.983   0.458 
ATOM   3215  C2   DA A 156      29.971 -40.308   0.577 
ATOM   3216  N3   DA A 156      30.236 -39.249   1.309 
ATOM   3217  C4   DA A 156      29.147 -38.858   2.002 
ATOM   3218  P    DC A 157      32.334 -33.219   2.841 
ATOM   3219  OP1  DC A 157      33.292 -32.681   3.834 
ATOM   3220  OP2  DC A 157      31.104 -32.425   2.630 
ATOM   3221  O5'  DC A 157      33.077 -33.440   1.441 
ATOM   3222  C5'  DC A 157      33.778 -34.676   1.210 
ATOM   3223  C4'  DC A 157      33.480 -35.188  -0.184 
ATOM   3224  O4'  DC A 157      32.291 -36.028  -0.224 
ATOM   3225  C3'  DC A 157      33.211 -34.119  -1.243 
ATOM   3226  O3'  DC A 157      33.768 -34.545  -2.480 
ATOM   3227  C2'  DC A 157      31.689 -34.085  -1.382 
ATOM   3228  C1'  DC A 157      31.471 -35.593  -1.298 
ATOM   3229  N1   DC A 157      30.065 -35.978  -0.993 
ATOM   3230  C2   DC A 157      29.571 -37.145  -1.571 
ATOM   3231  O2   DC A 157      30.313 -37.806  -2.306 
ATOM   3232  N3   DC A 157      28.292 -37.513  -1.305 
ATOM   3233  C4   DC A 157      27.520 -36.769  -0.503 
ATOM   3234  N4   DC A 157      26.279 -37.170  -0.275 
ATOM   3235  C5   DC A 157      28.008 -35.565   0.101 
ATOM   3236  C6   DC A 157      29.289 -35.214  -0.177 
ATOM   3237  P    DA A 158      34.490 -33.468  -3.419 
ATOM   3238  OP1  DA A 158      35.890 -33.281  -2.975 
ATOM   3239  OP2  DA A 158      33.664 -32.243  -3.494 
ATOM   3240  O5'  DA A 158      34.470 -34.217  -4.833 
ATOM   3241  C5'  DA A 158      34.513 -35.656  -4.861 
ATOM   3242  C4'  DA A 158      33.514 -36.185  -5.872 
ATOM   3243  O4'  DA A 158      32.192 -36.384  -5.293 
ATOM   3244  C3'  DA A 158      33.254 -35.289  -7.082 
ATOM   3245  O3'  DA A 158      33.068 -36.108  -8.230 
ATOM   3246  C2'  DA A 158      31.934 -34.586  -6.768 
ATOM   3247  C1'  DA A 158      31.232 -35.794  -6.156 
ATOM   3248  N9   DA A 158      30.034 -35.443  -5.344 
ATOM   3249  C8   DA A 158      29.830 -34.340  -4.566 
ATOM   3250  N7   DA A 158      28.673 -34.318  -3.978 
ATOM   3251  C5   DA A 158      28.064 -35.493  -4.396 
ATOM   3252  C6   DA A 158      26.809 -36.059  -4.120 
ATOM   3253  N6   DA A 158      25.900 -35.488  -3.317 
ATOM   3254  N1   DA A 158      26.520 -37.239  -4.701 
ATOM   3255  C2   DA A 158      27.427 -37.801  -5.497 
ATOM   3256  N3   DA A 158      28.624 -37.370  -5.828 
ATOM   3257  C4   DA A 158      28.889 -36.188  -5.233 
ATOM   3258  P    DC A 159      33.692 -35.639  -9.628 
ATOM   3259  OP1  DC A 159      35.113 -36.045  -9.699 
ATOM   3260  OP2  DC A 159      33.416 -34.200  -9.835 
ATOM   3261  O5'  DC A 159      32.832 -36.504 -10.663 
ATOM   3262  C5'  DC A 159      32.329 -37.789 -10.250 
ATOM   3263  C4'  DC A 159      30.891 -37.952 -10.701 
ATOM   3264  O4'  DC A 159      29.942 -37.434  -9.727 
ATOM   3265  C3'  DC A 159      30.516 -37.236 -11.998 
ATOM   3266  O3'  DC A 159      29.599 -38.046 -12.723 
ATOM   3267  C2'  DC A 159      29.791 -35.969 -11.545 
ATOM   3268  C1'  DC A 159      29.005 -36.612 -10.407 
ATOM   3269  N1   DC A 159      28.455 -35.633  -9.430 
ATOM   3270  C2   DC A 159      27.224 -35.921  -8.845 
ATOM   3271  O2   DC A 159      26.646 -36.968  -9.156 
ATOM   3272  N3   DC A 159      26.704 -35.039  -7.951 
ATOM   3273  C4   DC A 159      27.362 -33.916  -7.640 
ATOM   3274  N4   DC A 159      26.814 -33.088  -6.764 
ATOM   3275  C5   DC A 159      28.629 -33.600  -8.232 
ATOM   3276  C6   DC A 159      29.131 -34.493  -9.122 
ATOM   3277  P    DA A 160      29.731 -38.136 -14.316 
ATOM   3278  OP1  DA A 160      30.747 -39.151 -14.672 
ATOM   3279  OP2  DA A 160      29.944 -36.781 -14.872 
ATOM   3280  O5'  DA A 160      28.276 -38.662 -14.725 
ATOM   3281  C5'  DA A 160      27.550 -39.495 -13.802 
ATOM   3282  C4'  DA A 160      26.102 -39.051 -13.733 
ATOM   3283  O4'  DA A 160      25.886 -38.013 -12.734 
ATOM   3284  C3'  DA A 160      25.528 -38.453 -15.017 
ATOM   3285  O3'  DA A 160      24.170 -38.856 -15.145 
ATOM   3286  C2'  DA A 160      25.566 -36.942 -14.790 
ATOM   3287  C1'  DA A 160      25.129 -36.971 -13.329 
ATOM   3288  N9   DA A 160      25.418 -35.709 -12.591 
ATOM   3289  C8   DA A 160      26.476 -34.860 -12.746 
ATOM   3290  N7   DA A 160      26.447 -33.837 -11.950 
ATOM   3291  C5   DA A 160      25.286 -34.018 -11.212 
ATOM   3292  C6   DA A 160      24.685 -33.266 -10.190 
ATOM   3293  N6   DA A 160      25.199 -32.123  -9.712 
ATOM   3294  N1   DA A 160      23.532 -33.731  -9.674 
ATOM   3295  C2   DA A 160      23.026 -34.866 -10.152 
ATOM   3296  N3   DA A 160      23.494 -35.650 -11.098 
ATOM   3297  C4   DA A 160      24.649 -35.162 -11.598 
ATOM   3298  P    DC A 161      23.609 -39.241 -16.595 
ATOM   3299  OP1  DC A 161      23.946 -40.650 -16.899 
ATOM   3300  OP2  DC A 161      24.060 -38.238 -17.584 
ATOM   3301  O5'  DC A 161      22.031 -39.102 -16.369 
ATOM   3302  C5'  DC A 161      21.487 -39.358 -15.061 
ATOM   3303  C4'  DC A 161      20.463 -38.297 -14.709 
ATOM   3304  O4'  DC A 161      21.063 -37.135 -14.070 
ATOM   3305  C3'  DC A 161      19.684 -37.709 -15.885 
ATOM   3306  O3'  DC A 161      18.344 -37.463 -15.474 
ATOM   3307  C2'  DC A 161      20.359 -36.367 -16.165 
ATOM   3308  C1'  DC A 161      20.569 -35.967 -14.708 
ATOM   3309  N1   DC A 161      21.570 -34.880 -14.523 
ATOM   3310  C2   DC A 161      21.354 -33.966 -13.495 
ATOM   3311  O2   DC A 161      20.350 -34.094 -12.785 
ATOM   3312  N3   DC A 161      22.255 -32.967 -13.310 
ATOM   3313  C4   DC A 161      23.331 -32.863 -14.102 
ATOM   3314  N4   DC A 161      24.180 -31.871 -13.881 
ATOM   3315  C5   DC A 161      23.571 -33.792 -15.165 
ATOM   3316  C6   DC A 161      22.659 -34.784 -15.333 
ATOM   3317  P    DA A 162      17.150 -37.768 -16.495 
ATOM   3318  OP1  DA A 162      16.795 -39.203 -16.428 
ATOM   3319  OP2  DA A 162      17.499 -37.247 -17.836 
ATOM   3320  O5'  DA A 162      15.968 -36.891 -15.870 
ATOM   3321  C5'  DA A 162      15.943 -36.665 -14.448 
ATOM   3322  C4'  DA A 162      15.613 -35.213 -14.160 
ATOM   3323  O4'  DA A 162      16.800 -34.370 -14.124 
ATOM   3324  C3'  DA A 162      14.702 -34.524 -15.175 
ATOM   3325  O3'  DA A 162      13.833 -33.634 -14.485 
ATOM   3326  C2'  DA A 162      15.648 -33.701 -16.048 
ATOM   3327  C1'  DA A 162      16.556 -33.220 -14.920 
ATOM   3328  N9   DA A 162      17.869 -32.696 -15.389 
ATOM   3329  C8   DA A 162      18.621 -33.118 -16.448 
ATOM   3330  N7   DA A 162      19.726 -32.456 -16.604 
ATOM   3331  C5   DA A 162      19.707 -31.526 -15.573 
ATOM   3332  C6   DA A 162      20.607 -30.519 -15.188 
ATOM   3333  N6   DA A 162      21.758 -30.271 -15.831 
ATOM   3334  N1   DA A 162      20.282 -29.773 -14.116 
ATOM   3335  C2   DA A 162      19.137 -30.025 -13.482 
ATOM   3336  N3   DA A 162      18.223 -30.933 -13.748 
ATOM   3337  C4   DA A 162      18.573 -31.665 -14.824 
ATOM   3338  P    DT A 163      12.309 -33.514 -14.959 
ATOM   3339  OP1  DT A 163      11.512 -34.600 -14.344 
ATOM   3340  OP2  DT A 163      12.253 -33.425 -16.435 
ATOM   3341  O5'  DT A 163      11.889 -32.109 -14.319 
ATOM   3342  C5'  DT A 163      12.523 -31.680 -13.100 
ATOM   3343  C4'  DT A 163      12.893 -30.213 -13.196 
ATOM   3344  O4'  DT A 163      14.212 -30.010 -13.779 
ATOM   3345  C3'  DT A 163      11.973 -29.350 -14.060 
ATOM   3346  O3'  DT A 163      11.847 -28.067 -13.459 
ATOM   3347  C2'  DT A 163      12.718 -29.195 -15.385 
ATOM   3348  C1'  DT A 163      14.108 -29.015 -14.786 
ATOM   3349  N1   DT A 163      15.214 -29.227 -15.762 
ATOM   3350  C2   DT A 163      16.338 -28.452 -15.612 
ATOM   3351  O2   DT A 163      16.457 -27.618 -14.730 
ATOM   3352  N3   DT A 163      17.341 -28.675 -16.535 
ATOM   3353  C4   DT A 163      17.313 -29.589 -17.569 
ATOM   3354  O4   DT A 163      18.273 -29.700 -18.334 
ATOM   3355  C5   DT A 163      16.091 -30.356 -17.644 
ATOM   3356  C7   DT A 163      15.978 -31.372 -18.742 
ATOM   3357  C6   DT A 163      15.100 -30.158 -16.760 
ATOM   3358  P    DT A 164      10.421 -27.339 -13.473 
ATOM   3359  OP1  DT A 164       9.602 -27.832 -12.343 
ATOM   3360  OP2  DT A 164       9.814 -27.464 -14.817 
ATOM   3361  O5'  DT A 164      10.841 -25.818 -13.212 
ATOM   3362  C5'  DT A 164      12.020 -25.542 -12.433 
ATOM   3363  C4'  DT A 164      12.828 -24.441 -13.090 
ATOM   3364  O4'  DT A 164      13.776 -24.955 -14.069 
ATOM   3365  C3'  DT A 164      12.025 -23.398 -13.866 
ATOM   3366  O3'  DT A 164      12.631 -22.124 -13.689 
ATOM   3367  C2'  DT A 164      12.175 -23.808 -15.332 
ATOM   3368  C1'  DT A 164      13.649 -24.191 -15.258 
ATOM   3369  N1   DT A 164      14.107 -25.033 -16.399 
ATOM   3370  C2   DT A 164      15.394 -24.843 -16.839 
ATOM   3371  O2   DT A 164      16.153 -24.031 -16.339 
ATOM   3372  N3   DT A 164      15.783 -25.641 -17.899 
ATOM   3373  C4   DT A 164      15.009 -26.588 -18.538 
ATOM   3374  O4   DT A 164      15.467 -27.242 -19.477 
ATOM   3375  C5   DT A 164      13.673 -26.714 -18.005 
ATOM   3376  C7   DT A 164      12.764 -27.722 -18.643 
ATOM   3377  C6   DT A 164      13.269 -25.951 -16.975 
ATOM   3378  P    DA A 165      11.695 -20.838 -13.509 
ATOM   3379  OP1  DA A 165      11.281 -20.720 -12.092 
ATOM   3380  OP2  DA A 165      10.601 -20.877 -14.504 
ATOM   3381  O5'  DA A 165      12.709 -19.655 -13.873 
ATOM   3382  C5'  DA A 165      14.113 -19.833 -13.606 
ATOM   3383  C4'  DA A 165      14.931 -19.338 -14.782 
ATOM   3384  O4'  DA A 165      15.144 -20.372 -15.785 
ATOM   3385  C3'  DA A 165      14.326 -18.178 -15.572 
ATOM   3386  O3'  DA A 165      15.373 -17.310 -15.991 
ATOM   3387  C2'  DA A 165      13.713 -18.831 -16.811 
ATOM   3388  C1'  DA A 165      14.840 -19.829 -17.060 
ATOM   3389  N9   DA A 165      14.457 -20.951 -17.961 
ATOM   3390  C8   DA A 165      13.247 -21.574 -18.074 
ATOM   3391  N7   DA A 165      13.227 -22.524 -18.957 
ATOM   3392  C5   DA A 165      14.517 -22.534 -19.467 
ATOM   3393  C6   DA A 165      15.141 -23.323 -20.448 
ATOM   3394  N6   DA A 165      14.517 -24.301 -21.120 
ATOM   3395  N1   DA A 165      16.436 -23.069 -20.714 
ATOM   3396  C2   DA A 165      17.051 -22.097 -20.044 
ATOM   3397  N3   DA A 165      16.575 -21.300 -19.112 
ATOM   3398  C4   DA A 165      15.278 -21.575 -18.865 
ATOM   3399  P    DT A 166      15.131 -15.728 -15.954 
ATOM   3400  OP1  DT A 166      15.396 -15.217 -14.590 
ATOM   3401  OP2  DT A 166      13.798 -15.417 -16.515 
ATOM   3402  O5'  DT A 166      16.269 -15.211 -16.953 
ATOM   3403  C5'  DT A 166      17.489 -15.965 -17.070 
ATOM   3404  C4'  DT A 166      17.885 -16.087 -18.529 
ATOM   3405  O4'  DT A 166      17.282 -17.246 -19.173 
ATOM   3406  C3'  DT A 166      17.485 -14.917 -19.427 
ATOM   3407  O3'  DT A 166      18.513 -14.698 -20.385 
ATOM   3408  C2'  DT A 166      16.233 -15.400 -20.158 
ATOM   3409  C1'  DT A 166      16.712 -16.828 -20.404 
ATOM   3410  N1   DT A 166      15.618 -17.777 -20.753 
ATOM   3411  C2   DT A 166      15.920 -18.779 -21.643 
ATOM   3412  O2   DT A 166      17.023 -18.913 -22.141 
ATOM   3413  N3   DT A 166      14.880 -19.638 -21.943 
ATOM   3414  C4   DT A 166      13.597 -19.579 -21.438 
ATOM   3415  O4   DT A 166      12.749 -20.405 -21.781 
ATOM   3416  C5   DT A 166      13.378 -18.492 -20.512 
ATOM   3417  C7   DT A 166      12.007 -18.355 -19.917 
ATOM   3418  C6   DT A 166      14.370 -17.642 -20.204 
ATOM   3419  P    DA A 167      18.903 -13.197 -20.776 
ATOM   3420  OP1  DA A 167      19.861 -12.659 -19.783 
ATOM   3421  OP2  DA A 167      17.673 -12.403 -20.987 
ATOM   3422  O5'  DA A 167      19.646 -13.417 -22.176 
ATOM   3423  C5'  DA A 167      20.347 -14.654 -22.407 
ATOM   3424  C4'  DA A 167      20.049 -15.166 -23.802 
ATOM   3425  O4'  DA A 167      18.859 -16.006 -23.842 
ATOM   3426  C3'  DA A 167      19.780 -14.097 -24.860 
ATOM   3427  O3'  DA A 167      20.337 -14.523 -26.097 
ATOM   3428  C2'  DA A 167      18.258 -14.063 -24.999 
ATOM   3429  C1'  DA A 167      18.040 -15.570 -24.916 
ATOM   3430  N9   DA A 167      16.634 -15.956 -24.610 
ATOM   3431  C8   DA A 167      15.729 -15.307 -23.819 
ATOM   3432  N7   DA A 167      14.575 -15.896 -23.750 
ATOM   3433  C5   DA A 167      14.724 -17.018 -24.554 
ATOM   3434  C6   DA A 167      13.846 -18.060 -24.896 
ATOM   3435  N6   DA A 167      12.586 -18.144 -24.449 
ATOM   3436  N1   DA A 167      14.314 -19.017 -25.719 
ATOM   3437  C2   DA A 167      15.568 -18.929 -26.161 
ATOM   3438  N3   DA A 167      16.474 -18.009 -25.911 
ATOM   3439  C4   DA A 167      15.980 -17.062 -25.085 
ATOM   3440  P    DG A 168      21.059 -13.445 -27.036 
ATOM   3441  OP1  DG A 168      22.459 -13.259 -26.592 
ATOM   3442  OP2  DG A 168      20.233 -12.221 -27.111 
ATOM   3443  O5'  DG A 168      21.039 -14.195 -28.450 
ATOM   3444  C5'  DG A 168      21.082 -15.634 -28.479 
ATOM   3445  C4'  DG A 168      20.082 -16.163 -29.489 
ATOM   3446  O4'  DG A 168      18.760 -16.362 -28.910 
ATOM   3447  C3'  DG A 168      19.823 -15.267 -30.700 
ATOM   3448  O3'  DG A 168      19.637 -16.086 -31.847 
ATOM   3449  C2'  DG A 168      18.503 -14.563 -30.385 
ATOM   3450  C1'  DG A 168      17.800 -15.772 -29.773 
ATOM   3451  N9   DG A 168      16.603 -15.420 -28.961 
ATOM   3452  C8   DG A 168      16.379 -14.313 -28.171 
ATOM   3453  N7   DG A 168      15.207 -14.305 -27.583 
ATOM   3454  C5   DG A 168      14.612 -15.490 -28.015 
ATOM   3455  C6   DG A 168      13.336 -16.033 -27.714 
ATOM   3456  O6   DG A 168      12.454 -15.574 -26.994 
ATOM   3457  N1   DG A 168      13.134 -17.257 -28.366 
ATOM   3458  C2   DG A 168      14.046 -17.876 -29.199 
ATOM   3459  N2   DG A 168      13.664 -19.042 -29.725 
ATOM   3460  N3   DG A 168      15.244 -17.365 -29.480 
ATOM   3461  C4   DG A 168      15.454 -16.177 -28.856 
ATOM   3462  P    DA A 169      20.261 -15.616 -33.245 
ATOM   3463  OP1  DA A 169      21.682 -16.022 -33.316 
ATOM   3464  OP2  DA A 169      19.985 -14.177 -33.452 
ATOM   3465  O5'  DA A 169      19.401 -16.482 -34.281 
ATOM   3466  C5'  DA A 169      18.898 -17.766 -33.868 
ATOM   3467  C4'  DA A 169      17.460 -17.930 -34.319 
ATOM   3468  O4'  DA A 169      16.511 -17.412 -33.344 
ATOM   3469  C3'  DA A 169      17.085 -17.213 -35.616 
ATOM   3470  O3'  DA A 169      16.167 -18.024 -36.340 
ATOM   3471  C2'  DA A 169      16.360 -15.947 -35.163 
ATOM   3472  C1'  DA A 169      15.574 -16.590 -34.024 
ATOM   3473  N9   DA A 169      15.023 -15.610 -33.047 
ATOM   3474  C8   DA A 169      15.569 -14.430 -32.630 
ATOM   3475  N7   DA A 169      14.843 -13.792 -31.765 
ATOM   3476  C5   DA A 169      13.733 -14.608 -31.594 
ATOM   3477  C6   DA A 169      12.583 -14.489 -30.796 
ATOM   3478  N6   DA A 169      12.353 -13.449 -29.982 
ATOM   3479  N1   DA A 169      11.675 -15.481 -30.866 
ATOM   3480  C2   DA A 169      11.911 -16.511 -31.676 
ATOM   3481  N3   DA A 169      12.941 -16.730 -32.464 
ATOM   3482  C4   DA A 169      13.835 -15.724 -32.376 
ATOM   3483  P    DT A 170      16.300 -18.113 -37.933 
ATOM   3484  OP1  DT A 170      17.316 -19.129 -38.290 
ATOM   3485  OP2  DT A 170      16.513 -16.759 -38.489 
ATOM   3486  O5'  DT A 170      14.845 -18.640 -38.342 
ATOM   3487  C5'  DT A 170      14.119 -19.472 -37.419 
ATOM   3488  C4'  DT A 170      12.671 -19.029 -37.350 
ATOM   3489  O4'  DT A 170      12.455 -17.991 -36.352 
ATOM   3490  C3'  DT A 170      12.097 -18.431 -38.634 
ATOM   3491  O3'  DT A 170      10.739 -18.834 -38.763 
ATOM   3492  C2'  DT A 170      12.135 -16.919 -38.408 
ATOM   3493  C1'  DT A 170      11.698 -16.948 -36.946 
ATOM   3494  N1   DT A 170      11.987 -15.687 -36.208 
ATOM   3495  C2   DT A 170      11.087 -15.307 -35.242 
ATOM   3496  O2   DT A 170      10.087 -15.951 -34.977 
ATOM   3497  N3   DT A 170      11.388 -14.132 -34.581 
ATOM   3498  C4   DT A 170      12.487 -13.327 -34.800 
ATOM   3499  O4   DT A 170      12.650 -12.297 -34.143 
ATOM   3500  C5   DT A 170      13.374 -13.809 -35.832 
ATOM   3501  C7   DT A 170      14.596 -12.992 -36.135 
ATOM   3502  C6   DT A 170      13.105 -14.948 -36.492 
ATOM   3503  P    DT A 171      10.178 -19.219 -40.212 
ATOM   3504  OP1  DT A 171      10.515 -20.628 -40.516 
ATOM   3505  OP2  DT A 171      10.629 -18.215 -41.201 
ATOM   3506  O5'  DT A 171       8.600 -19.080 -39.986 
ATOM   3507  C5'  DT A 171       8.056 -19.335 -38.678 
ATOM   3508  C4'  DT A 171       7.031 -18.275 -38.326 
ATOM   3509  O4'  DT A 171       7.632 -17.113 -37.687 
ATOM   3510  C3'  DT A 171       6.253 -17.687 -39.503 
ATOM   3511  O3'  DT A 171       4.913 -17.441 -39.092 
ATOM   3512  C2'  DT A 171       6.928 -16.345 -39.782 
ATOM   3513  C1'  DT A 171       7.138 -15.945 -38.325 
ATOM   3514  N1   DT A 171       8.139 -14.858 -38.140 
ATOM   3515  C2   DT A 171       7.912 -13.964 -37.122 
ATOM   3516  O2   DT A 171       6.943 -14.031 -36.385 
ATOM   3517  N3   DT A 171       8.860 -12.969 -36.981 
ATOM   3518  C4   DT A 171       9.989 -12.801 -37.756 
ATOM   3519  O4   DT A 171      10.767 -11.871 -37.534 
ATOM   3520  C5   DT A 171      10.142 -13.787 -38.799 
ATOM   3521  C7   DT A 171      11.345 -13.676 -39.689 
ATOM   3522  C6   DT A 171       9.235 -14.764 -38.959 
ATOM   3523  P    DA A 172       3.719 -17.746 -40.113 
ATOM   3524  OP1  DA A 172       3.364 -19.181 -40.045 
ATOM   3525  OP2  DA A 172       4.067 -17.225 -41.453 
ATOM   3526  O5'  DA A 172       2.537 -16.869 -39.487 
ATOM   3527  C5'  DA A 172       2.512 -16.642 -38.065 
ATOM   3528  C4'  DA A 172       2.182 -15.191 -37.777 
ATOM   3529  O4'  DA A 172       3.369 -14.347 -37.741 
ATOM   3530  C3'  DA A 172       1.271 -14.502 -38.792 
ATOM   3531  O3'  DA A 172       0.402 -13.611 -38.102 
ATOM   3532  C2'  DA A 172       2.217 -13.678 -39.666 
ATOM   3533  C1'  DA A 172       3.125 -13.198 -38.537 
ATOM   3534  N9   DA A 172       4.438 -12.674 -39.007 
ATOM   3535  C8   DA A 172       5.190 -13.095 -40.065 
ATOM   3536  N7   DA A 172       6.295 -12.434 -40.221 
ATOM   3537  C5   DA A 172       6.276 -11.504 -39.190 
ATOM   3538  C6   DA A 172       7.176 -10.497 -38.805 
ATOM   3539  N6   DA A 172       8.327 -10.249 -39.448 
ATOM   3540  N1   DA A 172       6.850  -9.751 -37.733 
ATOM   3541  C2   DA A 172       5.706 -10.003 -37.099 
ATOM   3542  N3   DA A 172       4.792 -10.911 -37.365 
ATOM   3543  C4   DA A 172       5.142 -11.643 -38.442 
ATOM   3544  P    DC A 173      -1.122 -13.492 -38.576 
ATOM   3545  OP1  DC A 173      -1.919 -14.577 -37.961 
ATOM   3546  OP2  DC A 173      -1.178 -13.402 -40.052 
ATOM   3547  O5'  DC A 173      -1.542 -12.087 -37.936 
ATOM   3548  C5'  DC A 173      -0.908 -11.657 -36.717 
ATOM   3549  C4'  DC A 173      -0.538 -10.190 -36.814 
ATOM   3550  O4'  DC A 173       0.781  -9.988 -37.396 
ATOM   3551  C3'  DC A 173      -1.458  -9.328 -37.677 
ATOM   3552  O3'  DC A 173      -1.584  -8.045 -37.076 
ATOM   3553  C2'  DC A 173      -0.713  -9.173 -39.002 
ATOM   3554  C1'  DC A 173       0.677  -8.992 -38.403 
ATOM   3555  N1   DC A 173       1.783  -9.205 -39.379 
ATOM   3556  C2   DC A 173       2.929  -8.427 -39.241 
ATOM   3557  O2   DC A 173       2.982  -7.600 -38.323 
ATOM   3558  N3   DC A 173       3.948  -8.604 -40.121 
ATOM   3559  C4   DC A 173       3.852  -9.510 -41.102 
ATOM   3560  N4   DC A 173       4.872  -9.647 -41.935 
ATOM   3561  C5   DC A 173       2.681 -10.321 -41.262 
ATOM   3562  C6   DC A 173       1.674 -10.128 -40.372 
ATOM   3563  P    DT A 174      -3.010  -7.317 -37.091 
ATOM   3564  OP1  DT A 174      -3.829  -7.809 -35.960 
ATOM   3565  OP2  DT A 174      -3.617  -7.442 -38.434 
ATOM   3566  O5'  DT A 174      -2.590  -5.795 -36.829 
ATOM   3567  C5'  DT A 174      -1.411  -5.520 -36.050 
ATOM   3568  C4'  DT A 174      -0.603  -4.419 -36.707 
ATOM   3569  O4'  DT A 174       0.345  -4.933 -37.686 
ATOM   3570  C3'  DT A 174      -1.406  -3.376 -37.484 
ATOM   3571  O3'  DT A 174      -0.800  -2.101 -37.307 
ATOM   3572  C2'  DT A 174      -1.257  -3.786 -38.949 
ATOM   3573  C1'  DT A 174       0.218  -4.169 -38.876 
ATOM   3574  N1   DT A 174       0.676  -5.011 -40.017 
ATOM   3575  C2   DT A 174       1.963  -4.821 -40.456 
ATOM   3576  O2   DT A 174       2.722  -4.009 -39.957 
ATOM   3577  N3   DT A 174       2.352  -5.618 -41.516 
ATOM   3578  C4   DT A 174       1.578  -6.566 -42.155 
ATOM   3579  O4   DT A 174       2.036  -7.219 -43.094 
ATOM   3580  C5   DT A 174       0.242  -6.692 -41.622 
ATOM   3581  C7   DT A 174      -0.667  -7.700 -42.260 
ATOM   3582  C6   DT A 174      -0.162  -5.929 -40.593 
ATOM   3583  P    DC A 175      -1.736  -0.816 -37.126 
ATOM   3584  OP1  DC A 175      -2.150  -0.698 -35.709 
ATOM   3585  OP2  DC A 175      -2.830  -0.855 -38.121 
ATOM   3586  O5'  DC A 175      -0.722   0.367 -37.490 
ATOM   3587  C5'  DC A 175       0.682   0.190 -37.223 
ATOM   3588  C4'  DC A 175       1.500   0.685 -38.399 
ATOM   3589  O4'  DC A 175       1.713  -0.350 -39.402 
ATOM   3590  C3'  DC A 175       0.895   1.845 -39.189 
ATOM   3591  O3'  DC A 175       1.942   2.712 -39.608 
ATOM   3592  C2'  DC A 175       0.282   1.192 -40.428 
ATOM   3593  C1'  DC A 175       1.409   0.193 -40.677 
ATOM   3594  N1   DC A 175       1.026  -0.929 -41.578 
ATOM   3595  C2   DC A 175       2.001  -1.437 -42.433 
ATOM   3596  O2   DC A 175       3.134  -0.940 -42.409 
ATOM   3597  N3   DC A 175       1.672  -2.459 -43.263 
ATOM   3598  C4   DC A 175       0.435  -2.970 -43.260 
ATOM   3599  N4   DC A 175       0.163  -3.967 -44.088 
ATOM   3600  C5   DC A 175      -0.583  -2.462 -42.388 
ATOM   3601  C6   DC A 175      -0.235  -1.440 -41.567 
ATOM   3602  P    DA A 176       1.700   4.295 -39.571 
ATOM   3603  OP1  DA A 176       1.965   4.805 -38.207 
ATOM   3604  OP2  DA A 176       0.367   4.606 -40.133 
ATOM   3605  O5'  DA A 176       2.838   4.811 -40.570 
ATOM   3606  C5'  DA A 176       4.058   4.057 -40.688 
ATOM   3607  C4'  DA A 176       4.454   3.935 -42.147 
ATOM   3608  O4'  DA A 176       3.851   2.777 -42.790 
ATOM   3609  C3'  DA A 176       4.053   5.106 -43.044 
ATOM   3610  O3'  DA A 176       5.082   5.324 -44.003 
ATOM   3611  C2'  DA A 176       2.802   4.622 -43.776 
ATOM   3612  C1'  DA A 176       3.281   3.194 -44.021 
ATOM   3613  N9   DA A 176       2.187   2.246 -44.370 
ATOM   3614  C8   DA A 176       0.899   2.235 -43.919 
ATOM   3615  N7   DA A 176       0.178   1.276 -44.411 
ATOM   3616  C5   DA A 176       1.052   0.599 -45.251 
ATOM   3617  C6   DA A 176       0.893  -0.529 -46.074 
ATOM   3618  N6   DA A 176      -0.259  -1.204 -46.190 
ATOM   3619  N1   DA A 176       1.966  -0.938 -46.777 
ATOM   3620  C2   DA A 176       3.109  -0.263 -46.657 
ATOM   3621  N3   DA A 176       3.374   0.796 -45.926 
ATOM   3622  C4   DA A 176       2.285   1.186 -45.233 
ATOM   3623  P    DG A 177       5.472   6.826 -44.394 
ATOM   3624  OP1  DG A 177       6.430   7.363 -43.401 
ATOM   3625  OP2  DG A 177       4.242   7.619 -44.604 
ATOM   3626  O5'  DG A 177       6.215   6.605 -45.793 
ATOM   3627  C5'  DG A 177       6.916   5.368 -46.024 
ATOM   3628  C4'  DG A 177       6.618   4.856 -47.419 
ATOM   3629  O4'  DG A 177       5.428   4.017 -47.459 
ATOM   3630  C3'  DG A 177       6.349   5.926 -48.477 
ATOM   3631  O3'  DG A 177       6.906   5.499 -49.714 
ATOM   3632  C2'  DG A 177       4.827   5.959 -48.617 
ATOM   3633  C1'  DG A 177       4.609   4.452 -48.533 
ATOM   3634  N9   DG A 177       3.203   4.066 -48.227 
ATOM   3635  C8   DG A 177       2.277   4.707 -47.433 
ATOM   3636  N7   DG A 177       1.115   4.101 -47.372 
ATOM   3637  C5   DG A 177       1.284   2.981 -48.184 
ATOM   3638  C6   DG A 177       0.372   1.943 -48.509 
ATOM   3639  O6   DG A 177      -0.791   1.797 -48.141 
ATOM   3640  N1   DG A 177       0.955   1.000 -49.368 
ATOM   3641  C2   DG A 177       2.248   1.054 -49.849 
ATOM   3642  N2   DG A 177       2.615   0.056 -50.657 
ATOM   3643  N3   DG A 177       3.103   2.027 -49.542 
ATOM   3644  C4   DG A 177       2.554   2.950 -48.710 
ATOM   3645  P    DA A 178       7.628   6.577 -50.653 
ATOM   3646  OP1  DA A 178       9.028   6.764 -50.209 
ATOM   3647  OP2  DA A 178       6.801   7.801 -50.729 
ATOM   3648  O5'  DA A 178       7.608   5.828 -52.067 
ATOM   3649  C5'  DA A 178       7.651   4.388 -52.096 
ATOM   3650  C4'  DA A 178       6.651   3.860 -53.106 
ATOM   3651  O4'  DA A 178       5.329   3.660 -52.528 
ATOM   3652  C3'  DA A 178       6.392   4.756 -54.317 
ATOM   3653  O3'  DA A 178       6.206   3.936 -55.465 
ATOM   3654  C2'  DA A 178       5.071   5.459 -54.003 
ATOM   3655  C1'  DA A 178       4.369   4.250 -53.391 
ATOM   3656  N9   DA A 178       3.172   4.602 -52.579 
ATOM   3657  C8   DA A 178       2.968   5.705 -51.800 
ATOM   3658  N7   DA A 178       1.811   5.727 -51.213 
ATOM   3659  C5   DA A 178       1.202   4.552 -51.631 
ATOM   3660  C6   DA A 178      -0.053   3.986 -51.354 
ATOM   3661  N6   DA A 178      -0.962   4.557 -50.552 
ATOM   3662  N1   DA A 178      -0.342   2.806 -51.936 
ATOM   3663  C2   DA A 178       0.565   2.243 -52.732 
ATOM   3664  N3   DA A 178       1.762   2.675 -53.062 
ATOM   3665  C4   DA A 178       2.026   3.856 -52.468 
ATOM   3666  P    DA A 179       6.829   4.406 -56.863 
ATOM   3667  OP1  DA A 179       8.251   4.000 -56.933 
ATOM   3668  OP2  DA A 179       6.554   5.845 -57.069 
ATOM   3669  O5'  DA A 179       5.970   3.540 -57.898 
ATOM   3670  C5'  DA A 179       5.467   2.256 -57.485 
ATOM   3671  C4'  DA A 179       4.029   2.093 -57.936 
ATOM   3672  O4'  DA A 179       3.080   2.610 -56.961 
ATOM   3673  C3'  DA A 179       3.654   2.809 -59.233 
ATOM   3674  O3'  DA A 179       2.736   1.998 -59.957 
ATOM   3675  C2'  DA A 179       2.929   4.076 -58.780 
ATOM   3676  C1'  DA A 179       2.143   3.432 -57.641 
ATOM   3677  N9   DA A 179       1.592   4.412 -56.664 
ATOM   3678  C8   DA A 179       2.138   5.592 -56.247 
ATOM   3679  N7   DA A 179       1.412   6.230 -55.382 
ATOM   3680  C5   DA A 179       0.302   5.414 -55.211 
ATOM   3681  C6   DA A 179      -0.848   5.533 -54.413 
ATOM   3682  N6   DA A 179      -1.079   6.573 -53.599 
ATOM   3683  N1   DA A 179      -1.756   4.542 -54.483 
ATOM   3684  C2   DA A 179      -1.520   3.511 -55.294 
ATOM   3685  N3   DA A 179      -0.490   3.292 -56.081 
ATOM   3686  C4   DA A 179       0.403   4.299 -55.993 
ATOM   3687  P    DG A 180       2.869   1.909 -61.550 
ATOM   3688  OP1  DG A 180       3.885   0.894 -61.907 
ATOM   3689  OP2  DG A 180       3.082   3.263 -62.107 
ATOM   3690  O5'  DG A 180       1.414   1.383 -61.959 
ATOM   3691  C5'  DG A 180       0.688   0.550 -61.036 
ATOM   3692  C4'  DG A 180      -0.760   0.993 -60.967 
ATOM   3693  O4'  DG A 180      -0.976   2.032 -59.969 
ATOM   3694  C3'  DG A 180      -1.334   1.592 -62.251 
ATOM   3695  O3'  DG A 180      -2.692   1.188 -62.380 
ATOM   3696  C2'  DG A 180      -1.296   3.103 -62.025 
ATOM   3697  C1'  DG A 180      -1.734   3.074 -60.563 
ATOM   3698  N9   DG A 180      -1.444   4.335 -59.826 
ATOM   3699  C8   DG A 180      -0.384   5.204 -59.968 
ATOM   3700  N7   DG A 180      -0.426   6.234 -59.157 
ATOM   3701  C5   DG A 180      -1.596   6.033 -58.427 
ATOM   3702  C6   DG A 180      -2.175   6.818 -57.396 
ATOM   3703  O6   DG A 180      -1.768   7.868 -56.908 
ATOM   3704  N1   DG A 180      -3.368   6.249 -56.929 
ATOM   3705  C2   DG A 180      -3.927   5.076 -57.396 
ATOM   3706  N2   DG A 180      -5.071   4.700 -56.818 
ATOM   3707  N3   DG A 180      -3.382   4.339 -58.363 
ATOM   3708  C4   DG A 180      -2.225   4.878 -58.827 
ATOM   3709  P    DC A 181      -3.253   0.803 -63.829 
ATOM   3710  OP1  DC A 181      -2.916  -0.606 -64.133 
ATOM   3711  OP2  DC A 181      -2.802   1.807 -64.818 
ATOM   3712  O5'  DC A 181      -4.831   0.943 -63.604 
ATOM   3713  C5'  DC A 181      -5.375   0.687 -62.295 
ATOM   3714  C4'  DC A 181      -6.400   1.748 -61.944 
ATOM   3715  O4'  DC A 181      -5.799   2.910 -61.304 
ATOM   3716  C3'  DC A 181      -7.178   2.336 -63.120 
ATOM   3717  O3'  DC A 181      -8.518   2.581 -62.709 
ATOM   3718  C2'  DC A 181      -6.503   3.678 -63.400 
ATOM   3719  C1'  DC A 181      -6.293   4.077 -61.943 
ATOM   3720  N1   DC A 181      -5.292   5.164 -61.757 
ATOM   3721  C2   DC A 181      -5.508   6.079 -60.729 
ATOM   3722  O2   DC A 181      -6.512   5.951 -60.019 
ATOM   3723  N3   DC A 181      -4.608   7.077 -60.545 
ATOM   3724  C4   DC A 181      -3.531   7.181 -61.336 
ATOM   3725  N4   DC A 181      -2.683   8.173 -61.115 
ATOM   3726  C5   DC A 181      -3.291   6.252 -62.399 
ATOM   3727  C6   DC A 181      -4.203   5.261 -62.568 
ATOM   3728  P    DA A 182      -9.712   2.276 -63.730 
ATOM   3729  OP1  DA A 182     -10.067   0.841 -63.663 
ATOM   3730  OP2  DA A 182      -9.364   2.797 -65.070 
ATOM   3731  O5'  DA A 182     -10.895   3.153 -63.104 
ATOM   3732  C5'  DA A 182     -10.919   3.380 -61.682 
ATOM   3733  C4'  DA A 182     -11.249   4.832 -61.394 
ATOM   3734  O4'  DA A 182     -10.062   5.675 -61.358 
ATOM   3735  C3'  DA A 182     -12.160   5.521 -62.410 
ATOM   3736  O3'  DA A 182     -13.029   6.411 -61.720 
ATOM   3737  C2'  DA A 182     -11.214   6.344 -63.283 
ATOM   3738  C1'  DA A 182     -10.306   6.824 -62.155 
ATOM   3739  N9   DA A 182      -8.993   7.349 -62.624 
ATOM   3740  C8   DA A 182      -8.241   6.927 -63.682 
ATOM   3741  N7   DA A 182      -7.136   7.589 -63.838 
ATOM   3742  C5   DA A 182      -7.155   8.518 -62.807 
ATOM   3743  C6   DA A 182      -6.255   9.525 -62.423 
ATOM   3744  N6   DA A 182      -5.104   9.774 -63.065 
ATOM   3745  N1   DA A 182      -6.581  10.272 -61.351 
ATOM   3746  C2   DA A 182      -7.725  10.019 -60.717 
ATOM   3747  N3   DA A 182      -8.639   9.112 -60.982 
ATOM   3748  C4   DA A 182      -8.289   8.380 -62.059 
ATOM   3749  P    DG A 183     -14.553   6.531 -62.193 
ATOM   3750  OP1  DG A 183     -15.350   5.445 -61.578 
ATOM   3751  OP2  DG A 183     -14.609   6.620 -63.669 
ATOM   3752  O5'  DG A 183     -14.973   7.935 -61.554 
ATOM   3753  C5'  DG A 183     -14.339   8.365 -60.334 
ATOM   3754  C4'  DG A 183     -13.969   9.832 -60.431 
ATOM   3755  O4'  DG A 183     -12.650  10.035 -61.013 
ATOM   3756  C3'  DG A 183     -14.889  10.694 -61.294 
ATOM   3757  O3'  DG A 183     -15.015  11.977 -60.694 
ATOM   3758  C2'  DG A 183     -14.144  10.850 -62.620 
ATOM   3759  C1'  DG A 183     -12.754  11.030 -62.020 
ATOM   3760  N9   DG A 183     -11.648  10.817 -62.996 
ATOM   3761  C8   DG A 183     -11.579   9.940 -64.056 
ATOM   3762  N7   DG A 183     -10.455  10.002 -64.728 
ATOM   3763  C5   DG A 183      -9.728  10.992 -64.067 
ATOM   3764  C6   DG A 183      -8.433  11.506 -64.333 
ATOM   3765  O6   DG A 183      -7.645  11.188 -65.220 
ATOM   3766  N1   DG A 183      -8.079  12.505 -63.415 
ATOM   3767  C2   DG A 183      -8.875  12.948 -62.376 
ATOM   3768  N2   DG A 183      -8.355  13.911 -61.610 
ATOM   3769  N3   DG A 183     -10.090  12.466 -62.127 
ATOM   3770  C4   DG A 183     -10.448  11.496 -63.009 
ATOM   3771  P    DA A 184     -16.441  12.705 -60.708 
ATOM   3772  OP1  DA A 184     -17.260  12.213 -59.578 
ATOM   3773  OP2  DA A 184     -17.048  12.581 -62.052 
ATOM   3774  O5'  DA A 184     -16.022  14.227 -60.447 
ATOM   3775  C5'  DA A 184     -14.842  14.502 -59.668 
ATOM   3776  C4'  DA A 184     -14.034  15.603 -60.324 
ATOM   3777  O4'  DA A 184     -13.086  15.089 -61.303 
ATOM   3778  C3'  DA A 184     -14.837  16.646 -61.101 
ATOM   3779  O3'  DA A 184     -14.231  17.921 -60.924 
ATOM   3780  C2'  DA A 184     -14.688  16.237 -62.567 
ATOM   3781  C1'  DA A 184     -13.213  15.853 -62.493 
ATOM   3782  N9   DA A 184     -12.755  15.012 -63.634 
ATOM   3783  C8   DA A 184     -13.454  14.058 -64.318 
ATOM   3784  N7   DA A 184     -12.776  13.494 -65.270 
ATOM   3785  C5   DA A 184     -11.537  14.118 -65.214 
ATOM   3786  C6   DA A 184     -10.364  13.963 -65.970 
ATOM   3787  N6   DA A 184     -10.243  13.088 -66.979 
ATOM   3788  N1   DA A 184      -9.314  14.743 -65.651 
ATOM   3789  C2   DA A 184      -9.440  15.610 -64.648 
ATOM   3790  N3   DA A 184     -10.478  15.842 -63.876 
ATOM   3791  C4   DA A 184     -11.515  15.049 -64.216 
ATOM   3792  P    DA A 185     -15.167  19.207 -60.744 
ATOM   3793  OP1  DA A 185     -15.581  19.324 -59.327 
ATOM   3794  OP2  DA A 185     -16.261  19.167 -61.738 
ATOM   3795  O5'  DA A 185     -14.153  20.390 -61.108 
ATOM   3796  C5'  DA A 185     -12.749  20.212 -60.840 
ATOM   3797  C4'  DA A 185     -11.931  20.707 -62.016 
ATOM   3798  O4'  DA A 185     -11.718  19.672 -63.019 
ATOM   3799  C3'  DA A 185     -12.536  21.867 -62.807 
ATOM   3800  O3'  DA A 185     -11.489  22.735 -63.225 
ATOM   3801  C2'  DA A 185     -13.149  21.214 -64.045 
ATOM   3802  C1'  DA A 185     -12.022  20.216 -64.295 
ATOM   3803  N9   DA A 185     -12.405  19.094 -65.195 
ATOM   3804  C8   DA A 185     -13.615  18.470 -65.308 
ATOM   3805  N7   DA A 185     -13.635  17.520 -66.191 
ATOM   3806  C5   DA A 185     -12.345  17.510 -66.702 
ATOM   3807  C6   DA A 185     -11.721  16.722 -67.683 
ATOM   3808  N6   DA A 185     -12.346  15.744 -68.355 
ATOM   3809  N1   DA A 185     -10.427  16.976 -67.949 
ATOM   3810  C2   DA A 185      -9.811  17.947 -67.278 
ATOM   3811  N3   DA A 185     -10.288  18.745 -66.347 
ATOM   3812  C4   DA A 185     -11.585  18.470 -66.099 
ATOM   3813  P    DC A 186     -11.731  24.317 -63.188 
ATOM   3814  OP1  DC A 186     -11.466  24.827 -61.824 
ATOM   3815  OP2  DC A 186     -13.064  24.628 -63.750 
ATOM   3816  O5'  DC A 186     -10.593  24.834 -64.188 
ATOM   3817  C5'  DC A 186      -9.373  24.079 -64.305 
ATOM   3818  C4'  DC A 186      -8.977  23.958 -65.764 
ATOM   3819  O4'  DC A 186      -9.580  22.799 -66.407 
ATOM   3820  C3'  DC A 186      -9.378  25.128 -66.662 
ATOM   3821  O3'  DC A 186      -8.349  25.346 -67.620 
ATOM   3822  C2'  DC A 186     -10.629  24.644 -67.393 
ATOM   3823  C1'  DC A 186     -10.150  23.216 -67.639 
ATOM   3824  N1   DC A 186     -11.244  22.268 -67.988 
ATOM   3825  C2   DC A 186     -10.955  21.246 -68.888 
ATOM   3826  O2   DC A 186      -9.813  21.169 -69.356 
ATOM   3827  N3   DC A 186     -11.940  20.372 -69.220 
ATOM   3828  C4   DC A 186     -13.164  20.490 -68.690 
ATOM   3829  N4   DC A 186     -14.089  19.612 -69.046 
ATOM   3830  C5   DC A 186     -13.482  21.534 -67.763 
ATOM   3831  C6   DC A 186     -12.485  22.398 -67.445 
ATOM   3832  P    DA A 187      -7.959  26.848 -68.011 
ATOM   3833  OP1  DA A 187      -7.001  27.386 -67.018 
ATOM   3834  OP2  DA A 187      -9.189  27.642 -68.221 
ATOM   3835  O5'  DA A 187      -7.216  26.627 -69.411 
ATOM   3836  C5'  DA A 187      -6.515  25.391 -69.641 
ATOM   3837  C4'  DA A 187      -6.813  24.879 -71.036 
ATOM   3838  O4'  DA A 187      -8.003  24.039 -71.076 
ATOM   3839  C3'  DA A 187      -7.082  25.948 -72.095 
ATOM   3840  O3'  DA A 187      -6.525  25.522 -73.332 
ATOM   3841  C2'  DA A 187      -8.604  25.982 -72.234 
ATOM   3842  C1'  DA A 187      -8.822  24.474 -72.150 
ATOM   3843  N9   DA A 187     -10.228  24.089 -71.845 
ATOM   3844  C8   DA A 187     -11.133  24.738 -71.053 
ATOM   3845  N7   DA A 187     -12.287  24.149 -70.984 
ATOM   3846  C5   DA A 187     -12.138  23.027 -71.789 
ATOM   3847  C6   DA A 187     -13.016  21.985 -72.130 
ATOM   3848  N6   DA A 187     -14.276  21.901 -71.683 
ATOM   3849  N1   DA A 187     -12.548  21.027 -72.954 
ATOM   3850  C2   DA A 187     -11.294  21.115 -73.395 
ATOM   3851  N3   DA A 187     -10.389  22.036 -73.145 
ATOM   3852  C4   DA A 187     -10.882  22.982 -72.320 
ATOM   3853  P    DG A 188      -5.803  26.599 -74.270 
ATOM   3854  OP1  DG A 188      -4.404  26.786 -73.826 
ATOM   3855  OP2  DG A 188      -6.630  27.824 -74.346 
ATOM   3856  O5'  DG A 188      -5.823  25.850 -75.685 
ATOM   3857  C5'  DG A 188      -5.780  24.410 -75.713 
ATOM   3858  C4'  DG A 188      -6.780  23.882 -76.723 
ATOM   3859  O4'  DG A 188      -8.102  23.683 -76.145 
ATOM   3860  C3'  DG A 188      -7.039  24.778 -77.934 
ATOM   3861  O3'  DG A 188      -7.225  23.959 -79.082 
ATOM   3862  C2'  DG A 188      -8.360  25.481 -77.620 
ATOM   3863  C1'  DG A 188      -9.062  24.273 -77.008 
ATOM   3864  N9   DG A 188     -10.259  24.624 -76.196 
ATOM   3865  C8   DG A 188     -10.483  25.731 -75.406 
ATOM   3866  N7   DG A 188     -11.655  25.740 -74.818 
ATOM   3867  C5   DG A 188     -12.250  24.555 -75.250 
ATOM   3868  C6   DG A 188     -13.526  24.012 -74.949 
ATOM   3869  O6   DG A 188     -14.408  24.471 -74.228 
ATOM   3870  N1   DG A 188     -13.728  22.787 -75.601 
ATOM   3871  C2   DG A 188     -12.816  22.169 -76.433 
ATOM   3872  N2   DG A 188     -13.198  21.002 -76.959 
ATOM   3873  N3   DG A 188     -11.619  22.680 -76.714 
ATOM   3874  C4   DG A 188     -11.408  23.867 -76.090 
ATOM   3875  P    DA A 189      -6.602  24.428 -80.480 
ATOM   3876  OP1  DA A 189      -5.180  24.022 -80.551 
ATOM   3877  OP2  DA A 189      -6.877  25.867 -80.687 
ATOM   3878  O5'  DA A 189      -7.461  23.563 -81.515 
ATOM   3879  C5'  DA A 189      -7.964  22.278 -81.102 
ATOM   3880  C4'  DA A 189      -9.402  22.115 -81.553 
ATOM   3881  O4'  DA A 189     -10.351  22.633 -80.579 
ATOM   3882  C3'  DA A 189      -9.777  22.831 -82.850 
ATOM   3883  O3'  DA A 189     -10.695  22.020 -83.575 
ATOM   3884  C2'  DA A 189     -10.502  24.098 -82.397 
ATOM   3885  C1'  DA A 189     -11.288  23.455 -81.258 
ATOM   3886  N9   DA A 189     -11.839  24.434 -80.282 
ATOM   3887  C8   DA A 189     -11.293  25.615 -79.864 
ATOM   3888  N7   DA A 189     -12.019  26.253 -78.999 
ATOM   3889  C5   DA A 189     -13.129  25.436 -78.829 
ATOM   3890  C6   DA A 189     -14.279  25.556 -78.031 
ATOM   3891  N6   DA A 189     -14.510  26.595 -77.217 
ATOM   3892  N1   DA A 189     -15.187  24.564 -78.101 
ATOM   3893  C2   DA A 189     -14.952  23.533 -78.911 
ATOM   3894  N3   DA A 189     -13.921  23.314 -79.698 
ATOM   3895  C4   DA A 189     -13.028  24.321 -79.610 
ATOM   3896  P    DG A 190     -10.562  21.931 -85.168 
ATOM   3897  OP1  DG A 190      -9.546  20.916 -85.524 
ATOM   3898  OP2  DG A 190     -10.349  23.286 -85.724 
ATOM   3899  O5'  DG A 190     -12.017  21.405 -85.577 
ATOM   3900  C5'  DG A 190     -12.743  20.572 -84.653 
ATOM   3901  C4'  DG A 190     -14.191  21.016 -84.585 
ATOM   3902  O4'  DG A 190     -14.407  22.054 -83.586 
ATOM   3903  C3'  DG A 190     -14.766  21.614 -85.868 
ATOM   3904  O3'  DG A 190     -16.123  21.211 -85.997 
ATOM   3905  C2'  DG A 190     -14.727  23.125 -85.642 
ATOM   3906  C1'  DG A 190     -15.165  23.096 -84.180 
ATOM   3907  N9   DG A 190     -14.875  24.358 -83.443 
ATOM   3908  C8   DG A 190     -13.815  25.226 -83.585 
ATOM   3909  N7   DG A 190     -13.857  26.256 -82.774 
ATOM   3910  C5   DG A 190     -15.027  26.055 -82.044 
ATOM   3911  C6   DG A 190     -15.606  26.841 -81.013 
ATOM   3912  O6   DG A 190     -15.199  27.891 -80.525 
ATOM   3913  N1   DG A 190     -16.799  26.271 -80.546 
ATOM   3914  C2   DG A 190     -17.358  25.098 -81.013 
ATOM   3915  N2   DG A 190     -18.502  24.723 -80.435 
ATOM   3916  N3   DG A 190     -16.813  24.362 -81.980 
ATOM   3917  C4   DG A 190     -15.656  24.900 -82.445 
ATOM   3918  P    DT A 191     -16.684  20.826 -87.447 
ATOM   3919  OP1  DT A 191     -16.347  19.417 -87.751 
ATOM   3920  OP2  DT A 191     -16.233  21.829 -88.435 
ATOM   3921  O5'  DT A 191     -18.262  20.965 -87.221 
ATOM   3922  C5'  DT A 191     -18.806  20.709 -85.912 
ATOM   3923  C4'  DT A 191     -19.831  21.770 -85.561 
ATOM   3924  O4'  DT A 191     -19.230  22.932 -84.921 
ATOM   3925  C3'  DT A 191     -20.609  22.358 -86.737 
ATOM   3926  O3'  DT A 191     -21.949  22.604 -86.326 
ATOM   3927  C2'  DT A 191     -19.934  23.700 -87.017 
ATOM   3928  C1'  DT A 191     -19.724  24.100 -85.560 
ATOM   3929  N1   DT A 191     -18.723  25.187 -85.375 
ATOM   3930  C2   DT A 191     -18.950  26.080 -84.356 
ATOM   3931  O2   DT A 191     -19.919  26.014 -83.619 
ATOM   3932  N3   DT A 191     -18.002  27.075 -84.215 
ATOM   3933  C4   DT A 191     -16.873  27.244 -84.990 
ATOM   3934  O4   DT A 191     -16.095  28.174 -84.768 
ATOM   3935  C5   DT A 191     -16.720  26.258 -86.033 
ATOM   3936  C7   DT A 191     -15.517  26.369 -86.923 
ATOM   3937  C6   DT A 191     -17.627  25.280 -86.193 
ATOM   3938  P    DG A 192     -23.143  22.299 -87.347 
ATOM   3939  OP1  DG A 192     -23.499  20.864 -87.280 
ATOM   3940  OP2  DG A 192     -22.795  22.820 -88.687 
ATOM   3941  O5'  DG A 192     -24.326  23.176 -86.722 
ATOM   3942  C5'  DG A 192     -24.350  23.402 -85.300 
ATOM   3943  C4'  DG A 192     -24.680  24.854 -85.011 
ATOM   3944  O4'  DG A 192     -23.493  25.697 -84.976 
ATOM   3945  C3'  DG A 192     -25.591  25.543 -86.027 
ATOM   3946  O3'  DG A 192     -26.460  26.433 -85.337 
ATOM   3947  C2'  DG A 192     -24.645  26.366 -86.900 
ATOM   3948  C1'  DG A 192     -23.737  26.846 -85.772 
ATOM   3949  N9   DG A 192     -22.424  27.371 -86.241 
ATOM   3950  C8   DG A 192     -21.652  26.959 -87.306 
ATOM   3951  N7   DG A 192     -20.539  27.636 -87.450 
ATOM   3952  C5   DG A 192     -20.576  28.562 -86.410 
ATOM   3953  C6   DG A 192     -19.645  29.570 -86.049 
ATOM   3954  O6   DG A 192     -18.577  29.857 -86.583 
ATOM   3955  N1   DG A 192     -20.076  30.287 -84.924 
ATOM   3956  C2   DG A 192     -21.253  30.060 -84.238 
ATOM   3957  N2   DG A 192     -21.482  30.853 -83.189 
ATOM   3958  N3   DG A 192     -22.126  29.113 -84.576 
ATOM   3959  C4   DG A 192     -21.723  28.409 -85.666 
ATOM   3960  P    DA A 193     -27.984  26.553 -85.810 
ATOM   3961  OP1  DA A 193     -28.781  25.467 -85.196 
ATOM   3962  OP2  DA A 193     -28.040  26.642 -87.286 
ATOM   3963  O5'  DA A 193     -28.404  27.958 -85.171 
ATOM   3964  C5'  DA A 193     -27.770  28.387 -83.951 
ATOM   3965  C4'  DA A 193     -27.400  29.854 -84.048 
ATOM   3966  O4'  DA A 193     -26.082  30.057 -84.631 
ATOM   3967  C3'  DA A 193     -28.321  30.717 -84.912 
ATOM   3968  O3'  DA A 193     -28.447  32.000 -84.311 
ATOM   3969  C2'  DA A 193     -27.575  30.872 -86.237 
ATOM   3970  C1'  DA A 193     -26.185  31.052 -85.637 
ATOM   3971  N9   DA A 193     -25.079  30.840 -86.613 
ATOM   3972  C8   DA A 193     -25.027  29.963 -87.659 
ATOM   3973  N7   DA A 193     -23.921  30.015 -88.333 
ATOM   3974  C5   DA A 193     -23.182  30.998 -87.689 
ATOM   3975  C6   DA A 193     -21.903  31.528 -87.923 
ATOM   3976  N6   DA A 193     -21.105  31.122 -88.920 
ATOM   3977  N1   DA A 193     -21.473  32.497 -87.093 
ATOM   3978  C2   DA A 193     -22.270  32.897 -86.103 
ATOM   3979  N3   DA A 193     -23.476  32.477 -85.788 
ATOM   3980  C4   DA A 193     -23.884  31.509 -86.634 
ATOM   3981  P    DT A 194     -29.872  32.727 -84.325 
ATOM   3982  OP1  DT A 194     -30.691  32.235 -83.195 
ATOM   3983  OP2  DT A 194     -30.479  32.603 -85.669 
ATOM   3984  O5'  DT A 194     -29.453  34.249 -84.064 
ATOM   3985  C5'  DT A 194     -28.274  34.525 -83.285 
ATOM   3986  C4'  DT A 194     -27.465  35.626 -83.942 
ATOM   3987  O4'  DT A 194     -26.517  35.112 -84.921 
ATOM   3988  C3'  DT A 194     -28.268  36.669 -84.718 
ATOM   3989  O3'  DT A 194     -27.662  37.943 -84.541 
ATOM   3990  C2'  DT A 194     -28.119  36.259 -86.184 
ATOM   3991  C1'  DT A 194     -26.644  35.876 -86.110 
ATOM   3992  N1   DT A 194     -26.186  35.034 -87.251 
ATOM   3993  C2   DT A 194     -24.899  35.224 -87.691 
ATOM   3994  O2   DT A 194     -24.140  36.036 -87.191 
ATOM   3995  N3   DT A 194     -24.511  34.426 -88.751 
ATOM   3996  C4   DT A 194     -25.285  33.479 -89.389 
ATOM   3997  O4   DT A 194     -24.826  32.825 -90.329 
ATOM   3998  C5   DT A 194     -26.620  33.353 -88.857 
ATOM   3999  C7   DT A 194     -27.530  32.345 -89.495 
ATOM   4000  C6   DT A 194     -27.024  34.116 -87.827 
ATOM   4001  P    DG A 195     -28.598  39.229 -84.361 
ATOM   4002  OP1  DG A 195     -29.012  39.347 -82.944 
ATOM   4003  OP2  DG A 195     -29.692  39.190 -85.355 
ATOM   4004  O5'  DG A 195     -27.584  40.412 -84.725 
ATOM   4005  C5'  DG A 195     -26.180  40.234 -84.458 
ATOM   4006  C4'  DG A 195     -25.362  40.729 -85.634 
ATOM   4007  O4'  DG A 195     -25.149  39.695 -86.636 
ATOM   4008  C3'  DG A 195     -25.967  41.889 -86.424 
ATOM   4009  O3'  DG A 195     -24.920  42.757 -86.843 
ATOM   4010  C2'  DG A 195     -26.580  41.236 -87.662 
ATOM   4011  C1'  DG A 195     -25.453  40.238 -87.912 
ATOM   4012  N9   DG A 195     -25.836  39.116 -88.813 
ATOM   4013  C8   DG A 195     -27.050  38.476 -88.941 
ATOM   4014  N7   DG A 195     -27.057  37.518 -89.835 
ATOM   4015  C5   DG A 195     -25.756  37.523 -90.336 
ATOM   4016  C6   DG A 195     -25.157  36.709 -91.331 
ATOM   4017  O6   DG A 195     -25.659  35.799 -91.987 
ATOM   4018  N1   DG A 195     -23.812  37.052 -91.534 
ATOM   4019  C2   DG A 195     -23.136  38.051 -90.861 
ATOM   4020  N2   DG A 195     -21.856  38.222 -91.198 
ATOM   4021  N3   DG A 195     -23.700  38.814 -89.926 
ATOM   4022  C4   DG A 195     -25.003  38.494 -89.719 
ATOM   4023  P    DA A 196     -25.162  44.339 -86.805 
ATOM   4024  OP1  DA A 196     -24.897  44.850 -85.442 
ATOM   4025  OP2  DA A 196     -26.495  44.650 -87.367 
ATOM   4026  O5'  DA A 196     -24.024  44.856 -87.805 
ATOM   4027  C5'  DA A 196     -22.804  44.102 -87.922 
ATOM   4028  C4'  DA A 196     -22.408  43.980 -89.381 
ATOM   4029  O4'  DA A 196     -23.011  42.821 -90.025 
ATOM   4030  C3'  DA A 196     -22.809  45.150 -90.279 
ATOM   4031  O3'  DA A 196     -21.780  45.369 -91.237 
ATOM   4032  C2'  DA A 196     -24.061  44.666 -91.010 
ATOM   4033  C1'  DA A 196     -23.581  43.239 -91.256 
ATOM   4034  N9   DA A 196     -24.675  42.290 -91.605 
ATOM   4035  C8   DA A 196     -25.964  42.280 -91.154 
ATOM   4036  N7   DA A 196     -26.684  41.320 -91.646 
ATOM   4037  C5   DA A 196     -25.810  40.643 -92.486 
ATOM   4038  C6   DA A 196     -25.969  39.516 -93.308 
ATOM   4039  N6   DA A 196     -27.121  38.841 -93.424 
ATOM   4040  N1   DA A 196     -24.896  39.106 -94.011 
ATOM   4041  C2   DA A 196     -23.754  39.781 -93.892 
ATOM   4042  N3   DA A 196     -23.488  40.841 -93.160 
ATOM   4043  C4   DA A 196     -24.577  41.231 -92.467 
ATOM   4044  P    DA A 197     -21.390  46.870 -91.628 
ATOM   4045  OP1  DA A 197     -20.432  47.408 -90.635 
ATOM   4046  OP2  DA A 197     -22.621  47.664 -91.839 
ATOM   4047  O5'  DA A 197     -20.647  46.650 -93.028 
ATOM   4048  C5'  DA A 197     -19.946  45.413 -93.259 
ATOM   4049  C4'  DA A 197     -20.245  44.901 -94.653 
ATOM   4050  O4'  DA A 197     -21.434  44.061 -94.693 
ATOM   4051  C3'  DA A 197     -20.513  45.970 -95.712 
ATOM   4052  O3'  DA A 197     -19.956  45.544 -96.949 
ATOM   4053  C2'  DA A 197     -22.035  46.004 -95.851 
ATOM   4054  C1'  DA A 197     -22.253  44.497 -95.767 
ATOM   4055  N9   DA A 197     -23.659  44.111 -95.462 
ATOM   4056  C8   DA A 197     -24.564  44.760 -94.670 
ATOM   4057  N7   DA A 197     -25.718  44.171 -94.602 
ATOM   4058  C5   DA A 197     -25.570  43.049 -95.406 
ATOM   4059  C6   DA A 197     -26.447  42.007 -95.748 
ATOM   4060  N6   DA A 197     -27.707  41.923 -95.301 
ATOM   4061  N1   DA A 197     -25.979  41.050 -96.571 
ATOM   4062  C2   DA A 197     -24.725  41.138 -97.012 
ATOM   4063  N3   DA A 197     -23.820  42.058 -96.762 
ATOM   4064  C4   DA A 197     -24.313  43.005 -95.937 
ATOM   4065  P    DC A 198     -19.234  46.622 -97.888 
ATOM   4066  OP1  DC A 198     -17.835  46.808 -97.444 
ATOM   4067  OP2  DC A 198     -20.061  47.846 -97.963 
ATOM   4068  O5'  DC A 198     -19.254  45.872 -99.302 
ATOM   4069  C5'  DC A 198     -19.211  44.433 -99.331 
ATOM   4070  C4'  DC A 198     -20.211  43.904-100.341 
ATOM   4071  O4'  DC A 198     -21.533  43.705 -99.762 
ATOM   4072  C3'  DC A 198     -20.470  44.800-101.551 
ATOM   4073  O3'  DC A 198     -20.656  43.981-102.699 
ATOM   4074  C2'  DC A 198     -21.791  45.504-101.237 
ATOM   4075  C1'  DC A 198     -22.493  44.295-100.625 
ATOM   4076  N1   DC A 198     -23.691  44.647 -99.813 
ATOM   4077  C2   DC A 198     -24.765  43.760 -99.824 
ATOM   4078  O2   DC A 198     -24.680  42.728-100.500 
ATOM   4079  N3   DC A 198     -25.867  44.062 -99.091 
ATOM   4080  C4   DC A 198     -25.920  45.191 -98.371 
ATOM   4081  N4   DC A 198     -27.017  45.440 -97.673 
ATOM   4082  C5   DC A 198     -24.826  46.116 -98.347 
ATOM   4083  C6   DC A 198     -23.734  45.796 -99.087 
ATOM   4084  P    DA A 199     -20.033  44.451-104.097 
ATOM   4085  OP1  DA A 199     -18.611  44.045-104.168 
ATOM   4086  OP2  DA A 199     -20.308  45.890-104.304 
ATOM   4087  O5'  DA A 199     -20.892  43.585-105.132 
ATOM   4088  C5'  DA A 199     -21.395  42.301-104.719 
ATOM   4089  C4'  DA A 199     -22.833  42.137-105.171 
ATOM   4090  O4'  DA A 199     -23.782  42.655-104.196 
ATOM   4091  C3'  DA A 199     -23.208  42.854-106.468 
ATOM   4092  O3'  DA A 199     -24.126  42.043-107.192 
ATOM   4093  C2'  DA A 199     -23.933  44.120-106.014 
ATOM   4094  C1'  DA A 199     -24.719  43.477-104.876 
ATOM   4095  N9   DA A 199     -25.270  44.457-103.899 
ATOM   4096  C8   DA A 199     -24.724  45.637-103.482 
ATOM   4097  N7   DA A 199     -25.450  46.275-102.617 
ATOM   4098  C5   DA A 199     -26.560  45.459-102.446 
ATOM   4099  C6   DA A 199     -27.710  45.578-101.648 
ATOM   4100  N6   DA A 199     -27.941  46.618-100.834 
ATOM   4101  N1   DA A 199     -28.618  44.586-101.718 
ATOM   4102  C2   DA A 199     -28.383  43.556-102.528 
ATOM   4103  N3   DA A 199     -27.352  43.337-103.316 
ATOM   4104  C4   DA A 199     -26.459  44.343-103.227 
ATOM   4105  P    DA A 200     -23.993  41.954-108.785 
ATOM   4106  OP1  DA A 200     -22.977  40.938-109.141 
ATOM   4107  OP2  DA A 200     -23.780  43.308-109.341 
ATOM   4108  O5'  DA A 200     -25.448  41.427-109.194 
ATOM   4109  C5'  DA A 200     -26.174  40.594-108.271 
ATOM   4110  C4'  DA A 200     -27.622  41.038-108.202 
ATOM   4111  O4'  DA A 200     -27.838  42.076-107.203 
ATOM   4112  C3'  DA A 200     -28.197  41.636-109.486 
ATOM   4113  O3'  DA A 200     -29.554  41.233-109.614 
ATOM   4114  C2'  DA A 200     -28.158  43.148-109.259 
ATOM   4115  C1'  DA A 200     -28.596  43.119-107.798 
ATOM   4116  N9   DA A 200     -28.306  44.380-107.060 
ATOM   4117  C8   DA A 200     -27.249  45.229-107.215 
ATOM   4118  N7   DA A 200     -27.277  46.253-106.419 
ATOM   4119  C5   DA A 200     -28.438  46.071-105.681 
ATOM   4120  C6   DA A 200     -29.039  46.824-104.659 
ATOM   4121  N6   DA A 200     -28.526  47.966-104.181 
ATOM   4122  N1   DA A 200     -30.192  46.359-104.143 
ATOM   4123  C2   DA A 200     -30.698  45.223-104.621 
ATOM   4124  N3   DA A 200     -30.230  44.439-105.567 
ATOM   4125  C4   DA A 200     -29.076  44.927-106.067 
ATOM   4126  P    DC A 201     -30.115  40.848-111.064 
ATOM   4127  OP1  DC A 201     -29.778  39.439-111.368 
ATOM   4128  OP2  DC A 201     -29.664  41.851-112.053 
ATOM   4129  O5'  DC A 201     -31.693  40.987-110.838 
ATOM   4130  C5'  DC A 201     -32.237  40.732-109.530 
ATOM   4131  C4'  DC A 201     -33.262  41.792-109.178 
ATOM   4132  O4'  DC A 201     -32.661  42.954-108.539 
ATOM   4133  C3'  DC A 201     -34.041  42.380-110.355 
ATOM   4134  O3'  DC A 201     -35.380  42.626-109.943 
ATOM   4135  C2'  DC A 201     -33.365  43.722-110.634 
ATOM   4136  C1'  DC A 201     -33.156  44.122-109.177 
ATOM   4137  N1   DC A 201     -32.154  45.209-108.992 
ATOM   4138  C2   DC A 201     -32.370  46.123-107.964 
ATOM   4139  O2   DC A 201     -33.374  45.996-107.254 
ATOM   4140  N3   DC A 201     -31.470  47.122-107.779 
ATOM   4141  C4   DC A 201     -30.394  47.226-108.571 
ATOM   4142  N4   DC A 201     -29.545  48.218-108.350 
ATOM   4143  C5   DC A 201     -30.153  46.297-109.634 
ATOM   4144  C6   DC A 201     -31.065  45.306-109.802 
ATOM   4145  P    DT A 202     -36.574  42.321-110.964 
ATOM   4146  OP1  DT A 202     -36.930  40.886-110.897 
ATOM   4147  OP2  DT A 202     -36.226  42.842-112.305 
ATOM   4148  O5'  DT A 202     -37.757  43.198-110.339 
ATOM   4149  C5'  DT A 202     -37.781  43.425-108.917 
ATOM   4150  C4'  DT A 202     -38.111  44.876-108.629 
ATOM   4151  O4'  DT A 202     -36.925  45.720-108.593 
ATOM   4152  C3'  DT A 202     -39.022  45.565-109.644 
ATOM   4153  O3'  DT A 202     -39.891  46.455-108.954 
ATOM   4154  C2'  DT A 202     -38.076  46.389-110.517 
ATOM   4155  C1'  DT A 202     -37.168  46.869-109.389 
ATOM   4156  N1   DT A 202     -35.855  47.393-109.859 
ATOM   4157  C2   DT A 202     -35.311  48.438-109.151 
ATOM   4158  O2   DT A 202     -35.852  48.935-108.179 
ATOM   4159  N3   DT A 202     -34.093  48.897-109.617 
ATOM   4160  C4   DT A 202     -33.395  48.410-110.703 
ATOM   4161  O4   DT A 202     -32.312  48.905-111.024 
ATOM   4162  C5   DT A 202     -34.048  47.315-111.380 
ATOM   4163  C7   DT A 202     -33.354  46.726-112.574 
ATOM   4164  C6   DT A 202     -35.231  46.849-110.950 
ATOM   4165  P    DT A 203     -41.415  46.575-109.428 
ATOM   4166  OP1  DT A 203     -42.213  45.490-108.813 
ATOM   4167  OP2  DT A 203     -41.471  46.665-110.904 
ATOM   4168  O5'  DT A 203     -41.835  47.980-108.788 
ATOM   4169  C5'  DT A 203     -41.201  48.410-107.569 
ATOM   4170  C4'  DT A 203     -40.831  49.877-107.666 
ATOM   4171  O4'  DT A 203     -39.513  50.079-108.248 
ATOM   4172  C3'  DT A 203     -41.752  50.739-108.529 
ATOM   4173  O3'  DT A 203     -41.878  52.022-107.928 
ATOM   4174  C2'  DT A 203     -41.006  50.894-109.854 
ATOM   4175  C1'  DT A 203     -39.616  51.074-109.255 
ATOM   4176  N1   DT A 203     -38.510  50.862-110.231 
ATOM   4177  C2   DT A 203     -37.386  51.638-110.081 
ATOM   4178  O2   DT A 203     -37.267  52.471-109.199 
ATOM   4179  N3   DT A 203     -36.383  51.414-111.004 
ATOM   4180  C4   DT A 203     -36.412  50.500-112.038 
ATOM   4181  O4   DT A 203     -35.451  50.389-112.803 
ATOM   4182  C5   DT A 203     -37.633  49.734-112.113 
ATOM   4183  C7   DT A 203     -37.747  48.717-113.211 
ATOM   4184  C6   DT A 203     -38.624  49.931-111.229 
ATOM   4185  P    DC A 204     -43.303  52.750-107.942 
ATOM   4186  OP1  DC A 204     -44.122  52.258-106.812 
ATOM   4187  OP2  DC A 204     -43.910  52.625-109.286 
ATOM   4188  O5'  DC A 204     -42.884  54.272-107.681 
ATOM   4189  C5'  DC A 204     -41.705  54.547-106.902 
ATOM   4190  C4'  DC A 204     -40.896  55.648-107.559 
ATOM   4191  O4'  DC A 204     -39.948  55.134-108.538 
ATOM   4192  C3'  DC A 204     -41.700  56.691-108.335 
ATOM   4193  O3'  DC A 204     -41.093  57.966-108.158 
ATOM   4194  C2'  DC A 204     -41.550  56.281-109.801 
ATOM   4195  C1'  DC A 204     -40.075  55.898-109.727 
ATOM   4196  N1   DC A 204     -39.617  55.056-110.868 
ATOM   4197  C2   DC A 204     -38.315  55.237-111.326 
ATOM   4198  O2   DC A 204     -37.599  56.078-110.772 
ATOM   4199  N3   DC A 204     -37.879  54.480-112.366 
ATOM   4200  C4   DC A 204     -38.686  53.578-112.939 
ATOM   4201  N4   DC A 204     -38.214  52.864-113.950 
ATOM   4202  C5   DC A 204     -40.029  53.377-112.483 
ATOM   4203  C6   DC A 204     -40.446  54.144-111.444 
ATOM   4204  P    DA A 205     -42.029  59.251-107.978 
ATOM   4205  OP1  DA A 205     -42.443  59.369-106.561 
ATOM   4206  OP2  DA A 205     -43.124  59.212-108.973 
ATOM   4207  O5'  DA A 205     -41.015  60.434-108.342 
ATOM   4208  C5'  DA A 205     -39.611  60.257-108.075 
ATOM   4209  C4'  DA A 205     -38.793  60.752-109.251 
ATOM   4210  O4'  DA A 205     -38.580  59.717-110.254 
ATOM   4211  C3'  DA A 205     -39.398  61.912-110.041 
ATOM   4212  O3'  DA A 205     -38.351  62.779-110.460 
ATOM   4213  C2'  DA A 205     -40.011  61.259-111.280 
ATOM   4214  C1'  DA A 205     -38.885  60.260-111.529 
ATOM   4215  N9   DA A 205     -39.267  59.138-112.430 
ATOM   4216  C8   DA A 205     -40.478  58.515-112.543 
ATOM   4217  N7   DA A 205     -40.498  57.565-113.426 
ATOM   4218  C5   DA A 205     -39.207  57.555-113.936 
ATOM   4219  C6   DA A 205     -38.583  56.766-114.917 
ATOM   4220  N6   DA A 205     -39.208  55.789-115.589 
ATOM   4221  N1   DA A 205     -37.289  57.020-115.183 
ATOM   4222  C2   DA A 205     -36.673  57.992-114.513 
ATOM   4223  N3   DA A 205     -37.150  58.789-113.581 
ATOM   4224  C4   DA A 205     -38.447  58.515-113.334 
ATOM   4225  P    DT A 206     -38.593  64.362-110.423 
ATOM   4226  OP1  DT A 206     -38.329  64.872-109.059 
ATOM   4227  OP2  DT A 206     -39.926  64.673-110.984 
ATOM   4228  O5'  DT A 206     -37.455  64.878-111.422 
ATOM   4229  C5'  DT A 206     -36.235  64.124-111.540 
ATOM   4230  C4'  DT A 206     -35.839  64.002-112.998 
ATOM   4231  O4'  DT A 206     -36.442  62.844-113.642 
ATOM   4232  C3'  DT A 206     -36.240  65.172-113.896 
ATOM   4233  O3'  DT A 206     -35.211  65.391-114.854 
ATOM   4234  C2'  DT A 206     -37.492  64.689-114.627 
ATOM   4235  C1'  DT A 206     -37.012  63.261-114.873 
ATOM   4236  N1   DT A 206     -38.106  62.313-115.222 
ATOM   4237  C2   DT A 206     -37.805  61.310-116.112 
ATOM   4238  O2   DT A 206     -36.701  61.176-116.610 
ATOM   4239  N3   DT A 206     -38.844  60.451-116.412 
ATOM   4240  C4   DT A 206     -40.128  60.511-115.907 
ATOM   4241  O4   DT A 206     -40.975  59.684-116.250 
ATOM   4242  C5   DT A 206     -40.347  61.598-114.981 
ATOM   4243  C7   DT A 206     -41.718  61.735-114.386 
ATOM   4244  C6   DT A 206     -39.354  62.447-114.673 
ATOM   4245  P    DC A 207     -34.821  66.893-115.245 
ATOM   4246  OP1  DC A 207     -33.863  67.430-114.252 
ATOM   4247  OP2  DC A 207     -36.052  67.686-115.456 
ATOM   4248  O5'  DC A 207     -34.078  66.672-116.645 
ATOM   4249  C5'  DC A 207     -33.377  65.435-116.876 
ATOM   4250  C4'  DC A 207     -33.676  64.923-118.271 
ATOM   4251  O4'  DC A 207     -34.865  64.083-118.311 
ATOM   4252  C3'  DC A 207     -33.944  65.993-119.329 
ATOM   4253  O3'  DC A 207     -33.387  65.566-120.566 
ATOM   4254  C2'  DC A 207     -35.466  66.026-119.468 
ATOM   4255  C1'  DC A 207     -35.685  64.519-119.385 
ATOM   4256  N1   DC A 207     -37.091  64.133-119.079 
ATOM   4257  C2   DC A 207     -37.585  62.967-119.657 
ATOM   4258  O2   DC A 207     -36.843  62.305-120.393 
ATOM   4259  N3   DC A 207     -38.864  62.599-119.392 
ATOM   4260  C4   DC A 207     -39.636  63.343-118.589 
ATOM   4261  N4   DC A 207     -40.877  62.941-118.361 
ATOM   4262  C5   DC A 207     -39.147  64.546-117.985 
ATOM   4263  C6   DC A 207     -37.866  64.897-118.263 
ATOM   4264  P    DA A 208     -32.665  66.644-121.505 
ATOM   4265  OP1  DA A 208     -31.266  66.831-121.061 
ATOM   4266  OP2  DA A 208     -33.492  67.868-121.580 
ATOM   4267  O5'  DA A 208     -32.685  65.895-122.919 
ATOM   4268  C5'  DA A 208     -32.643  64.455-122.948 
ATOM   4269  C4'  DA A 208     -33.642  63.927-123.958 
ATOM   4270  O4'  DA A 208     -34.964  63.727-123.379 
ATOM   4271  C3'  DA A 208     -33.901  64.823-125.169 
ATOM   4272  O3'  DA A 208     -34.087  64.003-126.316 
ATOM   4273  C2'  DA A 208     -35.222  65.526-124.854 
ATOM   4274  C1'  DA A 208     -35.924  64.317-124.242 
ATOM   4275  N9   DA A 208     -37.122  64.669-123.430 
ATOM   4276  C8   DA A 208     -37.326  65.772-122.652 
ATOM   4277  N7   DA A 208     -38.482  65.794-122.064 
ATOM   4278  C5   DA A 208     -39.091  64.619-122.483 
ATOM   4279  C6   DA A 208     -40.346  64.052-122.206 
ATOM   4280  N6   DA A 208     -41.256  64.624-121.403 
ATOM   4281  N1   DA A 208     -40.635  62.873-122.787 
ATOM   4282  C2   DA A 208     -39.728  62.310-123.583 
ATOM   4283  N3   DA A 208     -38.531  62.742-123.914 
ATOM   4284  C4   DA A 208     -38.267  63.923-123.320 
ATOM   4285  P    DA A 209     -33.464  64.473-127.714 
ATOM   4286  OP1  DA A 209     -32.042  64.067-127.785 
ATOM   4287  OP2  DA A 209     -33.740  65.912-127.921 
ATOM   4288  O5'  DA A 209     -34.323  63.607-128.750 
ATOM   4289  C5'  DA A 209     -34.826  62.323-128.337 
ATOM   4290  C4'  DA A 209     -36.264  62.160-128.788 
ATOM   4291  O4'  DA A 209     -37.214  62.677-127.813 
ATOM   4292  C3'  DA A 209     -36.639  62.876-130.085 
ATOM   4293  O3'  DA A 209     -37.557  62.065-130.809 
ATOM   4294  C2'  DA A 209     -37.365  64.143-129.632 
ATOM   4295  C1'  DA A 209     -38.150  63.499-128.493 
ATOM   4296  N9   DA A 209     -38.701  64.479-127.516 
ATOM   4297  C8   DA A 209     -38.155  65.659-127.099 
ATOM   4298  N7   DA A 209     -38.881  66.297-126.234 
ATOM   4299  C5   DA A 209     -39.991  65.481-126.063 
ATOM   4300  C6   DA A 209     -41.141  65.600-125.265 
ATOM   4301  N6   DA A 209     -41.372  66.640-124.451 
ATOM   4302  N1   DA A 209     -42.049  64.609-125.335 
ATOM   4303  C2   DA A 209     -41.814  63.578-126.145 
ATOM   4304  N3   DA A 209     -40.783  63.359-126.933 
ATOM   4305  C4   DA A 209     -39.890  64.366-126.845 
ATOM   4306  P    DG A 210     -37.424  61.976-132.402 
ATOM   4307  OP1  DG A 210     -36.408  60.961-132.759 
ATOM   4308  OP2  DG A 210     -37.212  63.330-132.958 
ATOM   4309  O5'  DG A 210     -38.879  61.450-132.811 
ATOM   4310  C5'  DG A 210     -39.606  60.617-131.888 
ATOM   4311  C4'  DG A 210     -41.053  61.060-131.819 
ATOM   4312  O4'  DG A 210     -41.269  62.098-130.821 
ATOM   4313  C3'  DG A 210     -41.628  61.659-133.103 
ATOM   4314  O3'  DG A 210     -42.985  61.255-133.232 
ATOM   4315  C2'  DG A 210     -41.589  63.170-132.877 
ATOM   4316  C1'  DG A 210     -42.027  63.141-131.415 
ATOM   4317  N9   DG A 210     -41.737  64.402-130.677 
ATOM   4318  C8   DG A 210     -40.677  65.271-130.820 
ATOM   4319  N7   DG A 210     -40.719  66.301-130.009 
ATOM   4320  C5   DG A 210     -41.889  66.100-129.279 
ATOM   4321  C6   DG A 210     -42.469  66.885-128.248 
ATOM   4322  O6   DG A 210     -42.061  67.935-127.759 
ATOM   4323  N1   DG A 210     -43.661  66.316-127.781 
ATOM   4324  C2   DG A 210     -44.220  65.143-128.248 
ATOM   4325  N2   DG A 210     -45.364  64.767-127.670 
ATOM   4326  N3   DG A 210     -43.676  64.406-129.214 
ATOM   4327  C4   DG A 210     -42.518  64.945-129.679 
ATOM   4328  P    DA A 211     -43.546  60.870-134.681 
ATOM   4329  OP1  DA A 211     -43.209  59.461-134.985 
ATOM   4330  OP2  DA A 211     -43.095  61.874-135.670 
ATOM   4331  O5'  DA A 211     -45.125  61.010-134.456 
ATOM   4332  C5'  DA A 211     -45.668  60.754-133.147 
ATOM   4333  C4'  DA A 211     -46.693  61.815-132.795 
ATOM   4334  O4'  DA A 211     -46.092  62.977-132.156 
ATOM   4335  C3'  DA A 211     -47.472  62.403-133.972 
ATOM   4336  O3'  DA A 211     -48.811  62.648-133.561 
ATOM   4337  C2'  DA A 211     -46.796  63.745-134.251 
ATOM   4338  C1'  DA A 211     -46.587  64.144-132.794 
ATOM   4339  N9   DA A 211     -45.585  65.231-132.609 
ATOM   4340  C8   DA A 211     -44.448  65.469-133.328 
ATOM   4341  N7   DA A 211     -43.778  66.502-132.921 
ATOM   4342  C5   DA A 211     -44.522  66.987-131.855 
ATOM   4343  C6   DA A 211     -44.339  68.078-130.991 
ATOM   4344  N6   DA A 211     -43.298  68.919-131.070 
ATOM   4345  N1   DA A 211     -45.270  68.277-130.039 
ATOM   4346  C2   DA A 211     -46.303  67.439-129.965 
ATOM   4347  N3   DA A 211     -46.578  66.392-130.713 
ATOM   4348  C4   DA A 211     -45.631  66.216-131.657 
ATOM   4349  P    DA A 212     -50.006  62.343-134.582 
ATOM   4350  OP1  DA A 212     -50.361  60.908-134.515 
ATOM   4351  OP2  DA A 212     -49.657  62.864-135.922 
ATOM   4352  O5'  DA A 212     -51.188  63.220-133.956 
ATOM   4353  C5'  DA A 212     -51.212  63.447-132.534 
ATOM   4354  C4'  DA A 212     -51.542  64.899-132.246 
ATOM   4355  O4'  DA A 212     -50.356  65.742-132.210 
ATOM   4356  C3'  DA A 212     -52.453  65.588-133.262 
ATOM   4357  O3'  DA A 212     -53.322  66.478-132.571 
ATOM   4358  C2'  DA A 212     -51.508  66.411-134.135 
ATOM   4359  C1'  DA A 212     -50.599  66.891-133.007 
ATOM   4360  N9   DA A 212     -49.286  67.416-133.476 
ATOM   4361  C8   DA A 212     -48.534  66.994-134.534 
ATOM   4362  N7   DA A 212     -47.429  67.656-134.690 
ATOM   4363  C5   DA A 212     -47.449  68.585-133.659 
ATOM   4364  C6   DA A 212     -46.549  69.592-133.274 
ATOM   4365  N6   DA A 212     -45.398  69.841-133.917 
ATOM   4366  N1   DA A 212     -46.874  70.339-132.202 
ATOM   4367  C2   DA A 212     -48.018  70.086-131.568 
ATOM   4368  N3   DA A 212     -48.932  69.179-131.834 
ATOM   4369  C4   DA A 212     -48.582  68.447-132.911 
ATOM   4370  P    DA A 213     -54.846  66.598-133.045 
ATOM   4371  OP1  DA A 213     -55.644  65.512-132.430 
ATOM   4372  OP2  DA A 213     -54.902  66.687-134.521 
ATOM   4373  O5'  DA A 213     -55.267  68.002-132.406 
ATOM   4374  C5'  DA A 213     -54.632  68.432-131.186 
ATOM   4375  C4'  DA A 213     -54.262  69.899-131.283 
ATOM   4376  O4'  DA A 213     -52.944  70.102-131.865 
ATOM   4377  C3'  DA A 213     -55.183  70.761-132.146 
ATOM   4378  O3'  DA A 213     -55.309  72.044-131.545 
ATOM   4379  C2'  DA A 213     -54.437  70.917-133.471 
ATOM   4380  C1'  DA A 213     -53.047  71.097-132.872 
ATOM   4381  N9   DA A 213     -51.942  70.884-133.848 
ATOM   4382  C8   DA A 213     -51.889  70.008-134.894 
ATOM   4383  N7   DA A 213     -50.783  70.060-135.567 
ATOM   4384  C5   DA A 213     -50.044  71.042-134.923 
ATOM   4385  C6   DA A 213     -48.765  71.573-135.158 
ATOM   4386  N6   DA A 213     -47.967  71.167-136.155 
ATOM   4387  N1   DA A 213     -48.335  72.541-134.327 
ATOM   4388  C2   DA A 213     -49.132  72.941-133.337 
ATOM   4389  N3   DA A 213     -50.339  72.522-133.023 
ATOM   4390  C4   DA A 213     -50.746  71.554-133.869 
ATOM   4391  P    DT A 214     -56.734  72.772-131.560 
ATOM   4392  OP1  DT A 214     -57.553  72.280-130.429 
ATOM   4393  OP2  DT A 214     -57.341  72.648-132.903 
ATOM   4394  O5'  DT A 214     -56.315  74.294-131.298 
ATOM   4395  C5'  DT A 214     -55.136  74.569-130.519 
ATOM   4396  C4'  DT A 214     -54.327  75.670-131.176 
ATOM   4397  O4'  DT A 214     -53.379  75.156-132.155 
ATOM   4398  C3'  DT A 214     -55.131  76.713-131.953 
ATOM   4399  O3'  DT A 214     -54.524  77.988-131.776 
ATOM   4400  C2'  DT A 214     -54.981  76.304-133.418 
ATOM   4401  C1'  DT A 214     -53.506  75.920-133.345 
ATOM   4402  N1   DT A 214     -53.048  75.079-134.486 
ATOM   4403  C2   DT A 214     -51.761  75.268-134.925 
ATOM   4404  O2   DT A 214     -51.002  76.080-134.426 
ATOM   4405  N3   DT A 214     -51.373  74.471-135.985 
ATOM   4406  C4   DT A 214     -52.147  73.524-136.624 
ATOM   4407  O4   DT A 214     -51.688  72.870-137.563 
ATOM   4408  C5   DT A 214     -53.482  73.398-136.091 
ATOM   4409  C7   DT A 214     -54.392  72.389-136.729 
ATOM   4410  C6   DT A 214     -53.887  74.161-135.062 
ATOM   4411  P    DA A 215     -55.460  79.274-131.595 
ATOM   4412  OP1  DA A 215     -55.874  79.391-130.178 
ATOM   4413  OP2  DA A 215     -56.555  79.234-132.590 
ATOM   4414  O5'  DA A 215     -54.446  80.457-131.959 
ATOM   4415  C5'  DA A 215     -53.042  80.279-131.692 
ATOM   4416  C4'  DA A 215     -52.224  80.774-132.868 
ATOM   4417  O4'  DA A 215     -52.011  79.739-133.871 
ATOM   4418  C3'  DA A 215     -52.829  81.934-133.658 
ATOM   4419  O3'  DA A 215     -51.782  82.802-134.077 
ATOM   4420  C2'  DA A 215     -53.442  81.281-134.897 
ATOM   4421  C1'  DA A 215     -52.316  80.282-135.146 
ATOM   4422  N9   DA A 215     -52.698  79.161-136.047 
ATOM   4423  C8   DA A 215     -53.909  78.537-136.160 
ATOM   4424  N7   DA A 215     -53.929  77.587-137.043 
ATOM   4425  C5   DA A 215     -52.638  77.577-137.554 
ATOM   4426  C6   DA A 215     -52.014  76.789-138.534 
ATOM   4427  N6   DA A 215     -52.639  75.811-139.206 
ATOM   4428  N1   DA A 215     -50.720  77.043-138.801 
ATOM   4429  C2   DA A 215     -50.104  78.014-138.130 
ATOM   4430  N3   DA A 215     -50.581  78.812-137.198 
ATOM   4431  C4   DA A 215     -51.878  78.537-136.951 
ATOM   4432  P    DT A 216     -52.025  84.384-134.040 
ATOM   4433  OP1  DT A 216     -51.760  84.894-132.676 
ATOM   4434  OP2  DT A 216     -53.357  84.695-134.602 
ATOM   4435  O5'  DT A 216     -50.886  84.901-135.039 
ATOM   4436  C5'  DT A 216     -49.666  84.146-135.157 
ATOM   4437  C4'  DT A 216     -49.270  84.024-136.616 
ATOM   4438  O4'  DT A 216     -49.873  82.866-137.259 
ATOM   4439  C3'  DT A 216     -49.671  85.195-137.513 
ATOM   4440  O3'  DT A 216     -48.643  85.413-138.472 
ATOM   4441  C2'  DT A 216     -50.923  84.711-138.245 
ATOM   4442  C1'  DT A 216     -50.443  83.283-138.490 
ATOM   4443  N1   DT A 216     -51.537  82.335-138.839 
ATOM   4444  C2   DT A 216     -51.236  81.333-139.729 
ATOM   4445  O2   DT A 216     -50.132  81.198-140.228 
ATOM   4446  N3   DT A 216     -52.275  80.474-140.029 
ATOM   4447  C4   DT A 216     -53.559  80.533-139.525 
ATOM   4448  O4   DT A 216     -54.406  79.707-139.868 
ATOM   4449  C5   DT A 216     -53.778  81.620-138.599 
ATOM   4450  C7   DT A 216     -55.149  81.757-138.003 
ATOM   4451  C6   DT A 216     -52.785  82.470-138.290 
ATOM   4452  P    DC A 217     -48.252  86.915-138.863 
ATOM   4453  OP1  DC A 217     -47.295  87.453-137.870 
ATOM   4454  OP2  DC A 217     -49.483  87.709-139.073 
ATOM   4455  O5'  DC A 217     -47.509  86.694-140.262 
ATOM   4456  C5'  DC A 217     -46.808  85.458-140.493 
ATOM   4457  C4'  DC A 217     -47.107  84.946-141.888 
ATOM   4458  O4'  DC A 217     -48.296  84.106-141.928 
ATOM   4459  C3'  DC A 217     -47.375  86.015-142.946 
ATOM   4460  O3'  DC A 217     -46.818  85.589-144.183 
ATOM   4461  C2'  DC A 217     -48.898  86.049-143.086 
ATOM   4462  C1'  DC A 217     -49.116  84.541-143.002 
ATOM   4463  N1   DC A 217     -50.522  84.156-142.696 
ATOM   4464  C2   DC A 217     -51.016  82.989-143.274 
ATOM   4465  O2   DC A 217     -50.274  82.328-144.010 
ATOM   4466  N3   DC A 217     -52.295  82.621-143.009 
ATOM   4467  C4   DC A 217     -53.067  83.365-142.206 
ATOM   4468  N4   DC A 217     -54.308  82.964-141.978 
ATOM   4469  C5   DC A 217     -52.578  84.569-141.602 
ATOM   4470  C6   DC A 217     -51.297  84.920-141.881 
ATOM   4471  P    DT A 218     -46.097  86.666-145.122 
ATOM   4472  OP1  DT A 218     -44.697  86.853-144.678 
ATOM   4473  OP2  DT A 218     -46.923  87.891-145.198 
ATOM   4474  O5'  DT A 218     -46.117  85.917-146.536 
ATOM   4475  C5'  DT A 218     -46.074  84.477-146.565 
ATOM   4476  C4'  DT A 218     -47.073  83.949-147.575 
ATOM   4477  O4'  DT A 218     -48.395  83.749-146.997 
ATOM   4478  C3'  DT A 218     -47.332  84.845-148.786 
ATOM   4479  O3'  DT A 218     -47.518  84.026-149.934 
ATOM   4480  C2'  DT A 218     -48.653  85.548-148.472 
ATOM   4481  C1'  DT A 218     -49.355  84.340-147.860 
ATOM   4482  N1   DT A 218     -50.553  84.691-147.048 
ATOM   4483  C2   DT A 218     -51.604  83.806-147.068 
ATOM   4484  O2   DT A 218     -51.587  82.771-147.713 
ATOM   4485  N3   DT A 218     -52.697  84.165-146.305 
ATOM   4486  C4   DT A 218     -52.823  85.308-145.541 
ATOM   4487  O4   DT A 218     -53.853  85.522-144.898 
ATOM   4488  C5   DT A 218     -51.669  86.174-145.583 
ATOM   4489  C7   DT A 218     -51.722  87.441-144.779 
ATOM   4490  C6   DT A 218     -50.592  85.850-146.317 
ATOM   4491  P    DC A 219     -46.895  84.495-151.332 
ATOM   4492  OP1  DC A 219     -45.473  84.089-151.403 
ATOM   4493  OP2  DC A 219     -47.171  85.934-151.538 
ATOM   4494  O5'  DC A 219     -47.755  83.630-152.367 
ATOM   4495  C5'  DC A 219     -48.257  82.345-151.954 
ATOM   4496  C4'  DC A 219     -49.695  82.182-152.405 
ATOM   4497  O4'  DC A 219     -50.645  82.700-151.430 
ATOM   4498  C3'  DC A 219     -50.071  82.898-153.702 
ATOM   4499  O3'  DC A 219     -50.988  82.087-154.426 
ATOM   4500  C2'  DC A 219     -50.796  84.165-153.249 
ATOM   4501  C1'  DC A 219     -51.581  83.522-152.110 
ATOM   4502  N1   DC A 219     -52.132  84.501-151.133 
ATOM   4503  C2   DC A 219     -53.362  84.213-150.548 
ATOM   4504  O2   DC A 219     -53.941  83.166-150.860 
ATOM   4505  N3   DC A 219     -53.882  85.095-149.655 
ATOM   4506  C4   DC A 219     -53.224  86.218-149.344 
ATOM   4507  N4   DC A 219     -53.773  87.046-148.468 
ATOM   4508  C5   DC A 219     -51.958  86.534-149.935 
ATOM   4509  C6   DC A 219     -51.455  85.641-150.825 
ATOM   4510  P    DA A 220     -50.855  81.998-156.019 
ATOM   4511  OP1  DA A 220     -49.840  80.983-156.376 
ATOM   4512  OP2  DA A 220     -50.643  83.352-156.576 
ATOM   4513  O5'  DA A 220     -52.310  81.472-156.428 
ATOM   4514  C5'  DA A 220     -53.037  80.639-155.505 
ATOM   4515  C4'  DA A 220     -54.484  81.083-155.436 
ATOM   4516  O4'  DA A 220     -54.700  82.121-154.438 
ATOM   4517  C3'  DA A 220     -55.059  81.681-156.720 
ATOM   4518  O3'  DA A 220     -56.416  81.278-156.849 
ATOM   4519  C2'  DA A 220     -55.020  83.192-156.494 
ATOM   4520  C1'  DA A 220     -55.458  83.163-155.032 
ATOM   4521  N9   DA A 220     -55.169  84.425-154.295 
ATOM   4522  C8   DA A 220     -54.111  85.273-154.449 
ATOM   4523  N7   DA A 220     -54.139  86.297-153.654 
ATOM   4524  C5   DA A 220     -55.301  86.116-152.916 
ATOM   4525  C6   DA A 220     -55.901  86.868-151.894 
ATOM   4526  N6   DA A 220     -55.388  88.010-151.416 
ATOM   4527  N1   DA A 220     -57.055  86.403-151.377 
ATOM   4528  C2   DA A 220     -57.560  85.267-151.855 
ATOM   4529  N3   DA A 220     -57.093  84.484-152.802 
ATOM   4530  C4   DA A 220     -55.938  84.972-153.302 
ATOM   4531  P    DG A 221     -56.977  80.893-158.298 
ATOM   4532  OP1  DG A 221     -56.640  79.484-158.602 
ATOM   4533  OP2  DG A 221     -56.526  81.896-159.287 
ATOM   4534  O5'  DG A 221     -58.556  81.032-158.073 
ATOM   4535  C5'  DG A 221     -59.099  80.776-156.764 
ATOM   4536  C4'  DG A 221     -60.124  81.837-156.413 
ATOM   4537  O4'  DG A 221     -59.523  82.999-155.773 
ATOM   4538  C3'  DG A 221     -60.903  82.425-157.589 
ATOM   4539  O3'  DG A 221     -62.242  82.671-157.178 
ATOM   4540  C2'  DG A 221     -60.227  83.767-157.869 
ATOM   4541  C1'  DG A 221     -60.018  84.167-156.412 
ATOM   4542  N9   DG A 221     -59.016  85.254-156.226 
ATOM   4543  C8   DG A 221     -57.865  85.509-156.940 
ATOM   4544  N7   DG A 221     -57.197  86.555-156.519 
ATOM   4545  C5   DG A 221     -57.959  87.027-155.452 
ATOM   4546  C6   DG A 221     -57.744  88.139-154.596 
ATOM   4547  O6   DG A 221     -56.820  88.949-154.604 
ATOM   4548  N1   DG A 221     -58.765  88.257-153.643 
ATOM   4549  C2   DG A 221     -59.852  87.412-153.532 
ATOM   4550  N2   DG A 221     -60.717  87.694-152.555 
ATOM   4551  N3   DG A 221     -60.053  86.368-154.335 
ATOM   4552  C4   DG A 221     -59.071  86.240-155.265 
ATOM   4553  P    DG A 222     -63.437  82.366-158.199 
ATOM   4554  OP1  DG A 222     -63.792  80.931-158.132 
ATOM   4555  OP2  DG A 222     -63.088  82.886-159.539 
ATOM   4556  O5'  DG A 222     -64.619  83.243-157.573 
ATOM   4557  C5'  DG A 222     -64.643  83.469-156.151 
ATOM   4558  C4'  DG A 222     -64.974  84.921-155.863 
ATOM   4559  O4'  DG A 222     -63.787  85.764-155.827 
ATOM   4560  C3'  DG A 222     -65.885  85.610-156.879 
ATOM   4561  O3'  DG A 222     -66.754  86.500-156.189 
ATOM   4562  C2'  DG A 222     -64.939  86.433-157.752 
ATOM   4563  C1'  DG A 222     -64.030  86.913-156.624 
ATOM   4564  N9   DG A 222     -62.717  87.438-157.093 
ATOM   4565  C8   DG A 222     -61.945  87.026-158.157 
ATOM   4566  N7   DG A 222     -60.832  87.703-158.302 
ATOM   4567  C5   DG A 222     -60.870  88.629-157.261 
ATOM   4568  C6   DG A 222     -59.938  89.637-156.901 
ATOM   4569  O6   DG A 222     -58.870  89.924-157.435 
ATOM   4570  N1   DG A 222     -60.369  90.354-155.776 
ATOM   4571  C2   DG A 222     -61.546  90.127-155.090 
ATOM   4572  N2   DG A 222     -61.776  90.920-154.041 
ATOM   4573  N3   DG A 222     -62.419  89.180-155.428 
ATOM   4574  C4   DG A 222     -62.016  88.476-156.518 
ATOM   4575  P    DC A 223     -68.278  86.620-156.662 
ATOM   4576  OP1  DC A 223     -69.075  85.534-156.048 
ATOM   4577  OP2  DC A 223     -68.333  86.709-158.138 
ATOM   4578  O5'  DC A 223     -68.698  88.025-156.023 
ATOM   4579  C5'  DC A 223     -68.063  88.454-154.803 
ATOM   4580  C4'  DC A 223     -67.693  89.921-154.900 
ATOM   4581  O4'  DC A 223     -66.375  90.124-155.482 
ATOM   4582  C3'  DC A 223     -68.614  90.784-155.763 
ATOM   4583  O3'  DC A 223     -68.740  92.067-155.163 
ATOM   4584  C2'  DC A 223     -67.869  90.939-157.089 
ATOM   4585  C1'  DC A 223     -66.478  91.119-156.489 
ATOM   4586  N1   DC A 223     -65.373  90.907-157.465 
ATOM   4587  C2   DC A 223     -64.227  91.685-157.327 
ATOM   4588  O2   DC A 223     -64.174  92.512-156.409 
ATOM   4589  N3   DC A 223     -63.207  91.508-158.207 
ATOM   4590  C4   DC A 223     -63.304  90.601-159.188 
ATOM   4591  N4   DC A 223     -62.283  90.465-160.021 
ATOM   4592  C5   DC A 223     -64.474  89.791-159.348 
ATOM   4593  C6   DC A 223     -65.481  89.984-158.459 
ATOM   4594  P    DT A 224     -70.165  92.794-155.177 
ATOM   4595  OP1  DT A 224     -70.984  92.302-154.047 
ATOM   4596  OP2  DT A 224     -70.772  92.670-156.521 
ATOM   4597  O5'  DT A 224     -69.746  94.316-154.916 
ATOM   4598  C5'  DT A 224     -68.567  94.591-154.137 
ATOM   4599  C4'  DT A 224     -67.758  95.693-154.793 
ATOM   4600  O4'  DT A 224     -66.810  95.179-155.772 
ATOM   4601  C3'  DT A 224     -68.562  96.736-155.570 
ATOM   4602  O3'  DT A 224     -67.956  98.010-155.393 
ATOM   4603  C2'  DT A 224     -68.412  96.326-157.036 
ATOM   4604  C1'  DT A 224     -66.937  95.943-156.962 
ATOM   4605  N1   DT A 224     -66.480  95.101-158.103 
ATOM   4606  C2   DT A 224     -65.192  95.291-158.543 
ATOM   4607  O2   DT A 224     -64.433  96.103-158.043 
ATOM   4608  N3   DT A 224     -64.804  94.493-159.603 
ATOM   4609  C4   DT A 224     -65.578  93.546-160.241 
ATOM   4610  O4   DT A 224     -65.119  92.892-161.181 
ATOM   4611  C5   DT A 224     -66.913  93.420-159.709 
ATOM   4612  C7   DT A 224     -67.823  92.411-160.346 
ATOM   4613  C6   DT A 224     -67.318  94.183-158.679 
ATOM   4614  P    DA A 225     -68.891  99.296-155.213 
ATOM   4615  OP1  DA A 225     -69.305  99.414-153.796 
ATOM   4616  OP2  DA A 225     -69.986  99.256-156.207 
ATOM   4617  O5'  DA A 225     -67.877 100.479-155.577 
ATOM   4618  C5'  DA A 225     -66.474 100.301-155.310 
ATOM   4619  C4'  DA A 225     -65.656 100.796-156.485 
ATOM   4620  O4'  DA A 225     -65.442  99.762-157.488 
ATOM   4621  C3'  DA A 225     -66.261 101.956-157.276 
ATOM   4622  O3'  DA A 225     -65.213 102.824-157.694 
ATOM   4623  C2'  DA A 225     -66.873 101.303-158.514 
ATOM   4624  C1'  DA A 225     -65.747 100.305-158.764 
ATOM   4625  N9   DA A 225     -66.129  99.183-159.664 
ATOM   4626  C8   DA A 225     -67.340  98.560-159.777 
ATOM   4627  N7   DA A 225     -67.360  97.610-160.660 
ATOM   4628  C5   DA A 225     -66.070  97.600-161.171 
ATOM   4629  C6   DA A 225     -65.445  96.811-162.152 
ATOM   4630  N6   DA A 225     -66.070  95.833-162.824 
ATOM   4631  N1   DA A 225     -64.151  97.065-162.418 
ATOM   4632  C2   DA A 225     -63.535  98.036-161.747 
ATOM   4633  N3   DA A 225     -64.012  98.834-160.816 
ATOM   4634  C4   DA A 225     -65.309  98.559-160.568 
ATOM   4635  P    DA A 226     -65.456 104.406-157.657 
ATOM   4636  OP1  DA A 226     -65.191 104.917-156.293 
ATOM   4637  OP2  DA A 226     -66.788 104.717-158.219 
ATOM   4638  O5'  DA A 226     -64.317 104.923-158.657 
ATOM   4639  C5'  DA A 226     -63.097 104.169-158.774 
ATOM   4640  C4'  DA A 226     -62.701 104.047-160.233 
ATOM   4641  O4'  DA A 226     -63.304 102.888-160.876 
ATOM   4642  C3'  DA A 226     -63.102 105.217-161.131 
ATOM   4643  O3'  DA A 226     -62.074 105.436-162.089 
ATOM   4644  C2'  DA A 226     -64.354 104.733-161.862 
ATOM   4645  C1'  DA A 226     -63.874 103.306-162.108 
ATOM   4646  N9   DA A 226     -64.968 102.357-162.457 
ATOM   4647  C8   DA A 226     -66.257 102.347-162.006 
ATOM   4648  N7   DA A 226     -66.977 101.387-162.498 
ATOM   4649  C5   DA A 226     -66.103 100.710-163.337 
ATOM   4650  C6   DA A 226     -66.262  99.583-164.160 
ATOM   4651  N6   DA A 226     -67.414  98.908-164.276 
ATOM   4652  N1   DA A 226     -65.190  99.173-164.863 
ATOM   4653  C2   DA A 226     -64.047  99.848-164.743 
ATOM   4654  N3   DA A 226     -63.781 100.908-164.012 
ATOM   4655  C4   DA A 226     -64.871 101.298-163.319 
ATOM   4656  P    DT A 227     -61.683 106.937-162.480 
ATOM   4657  OP1  DT A 227     -60.726 107.475-161.487 
ATOM   4658  OP2  DT A 227     -62.914 107.731-162.690 
ATOM   4659  O5'  DT A 227     -60.940 106.717-163.880 
ATOM   4660  C5'  DT A 227     -60.240 105.480-164.110 
ATOM   4661  C4'  DT A 227     -60.538 104.968-165.505 
ATOM   4662  O4'  DT A 227     -61.727 104.128-165.545 
ATOM   4663  C3'  DT A 227     -60.806 106.037-166.564 
ATOM   4664  O3'  DT A 227     -60.250 105.611-167.801 
ATOM   4665  C2'  DT A 227     -62.329 106.071-166.703 
ATOM   4666  C1'  DT A 227     -62.547 104.563-166.619 
ATOM   4667  N1   DT A 227     -63.953 104.178-166.314 
ATOM   4668  C2   DT A 227     -64.425 103.025-166.891 
ATOM   4669  O2   DT A 227     -63.749 102.325-167.626 
ATOM   4670  N3   DT A 227     -65.733 102.700-166.586 
ATOM   4671  C4   DT A 227     -66.585 103.416-165.770 
ATOM   4672  O4   DT A 227     -67.736 103.025-165.571 
ATOM   4673  C5   DT A 227     -65.999 104.610-165.211 
ATOM   4674  C7   DT A 227     -66.859 105.449-164.310 
ATOM   4675  C6   DT A 227     -64.730 104.950-165.491 
ATOM   4676  P    DG A 228     -59.528 106.688-168.740 
ATOM   4677  OP1  DG A 228     -58.128 106.875-168.295 
ATOM   4678  OP2  DG A 228     -60.354 107.913-168.815 
ATOM   4679  O5'  DG A 228     -59.548 105.939-170.154 
ATOM   4680  C5'  DG A 228     -59.505 104.500-170.182 
ATOM   4681  C4'  DG A 228     -60.504 103.971-171.192 
ATOM   4682  O4'  DG A 228     -61.826 103.772-170.614 
ATOM   4683  C3'  DG A 228     -60.763 104.867-172.403 
ATOM   4684  O3'  DG A 228     -60.949 104.048-173.551 
ATOM   4685  C2'  DG A 228     -62.084 105.571-172.089 
ATOM   4686  C1'  DG A 228     -62.786 104.362-171.477 
ATOM   4687  N9   DG A 228     -63.984 104.714-170.665 
ATOM   4688  C8   DG A 228     -64.208 105.821-169.875 
ATOM   4689  N7   DG A 228     -65.379 105.829-169.287 
ATOM   4690  C5   DG A 228     -65.975 104.644-169.719 
ATOM   4691  C6   DG A 228     -67.250 104.101-169.418 
ATOM   4692  O6   DG A 228     -68.132 104.560-168.697 
ATOM   4693  N1   DG A 228     -67.452 102.877-170.070 
ATOM   4694  C2   DG A 228     -66.540 102.258-170.902 
ATOM   4695  N2   DG A 228     -66.923 101.092-171.428 
ATOM   4696  N3   DG A 228     -65.343 102.769-171.183 
ATOM   4697  C4   DG A 228     -65.132 103.956-170.559 
ATOM   4698  P    DT A 229     -60.326 104.518-174.949 
ATOM   4699  OP1  DT A 229     -58.905 104.112-175.020 
ATOM   4700  OP2  DT A 229     -60.602 105.957-175.156 
ATOM   4701  O5'  DT A 229     -61.186 103.652-175.984 
ATOM   4702  C5'  DT A 229     -61.688 102.368-175.571 
ATOM   4703  C4'  DT A 229     -63.126 102.204-176.022 
ATOM   4704  O4'  DT A 229     -64.076 102.722-175.048 
ATOM   4705  C3'  DT A 229     -63.502 102.921-177.319 
ATOM   4706  O3'  DT A 229     -64.419 102.110-178.044 
ATOM   4707  C2'  DT A 229     -64.227 104.187-176.866 
ATOM   4708  C1'  DT A 229     -65.012 103.544-175.727 
ATOM   4709  N1   DT A 229     -65.563 104.524-174.751 
ATOM   4710  C2   DT A 229     -66.778 104.225-174.182 
ATOM   4711  O2   DT A 229     -67.401 103.211-174.444 
ATOM   4712  N3   DT A 229     -67.257 105.157-173.281 
ATOM   4713  C4   DT A 229     -66.637 106.333-172.913 
ATOM   4714  O4   DT A 229     -67.164 107.091-172.096 
ATOM   4715  C5   DT A 229     -65.367 106.559-173.563 
ATOM   4716  C7   DT A 229     -64.626 107.818-173.219 
ATOM   4717  C6   DT A 229     -64.878 105.670-174.443 
ATOM   4718  P    DC A 230     -64.286 102.021-179.637 
ATOM   4719  OP1  DC A 230     -63.271 101.005-179.993 
ATOM   4720  OP2  DC A 230     -64.074 103.375-180.193 
ATOM   4721  O5'  DC A 230     -65.741 101.494-180.046 
ATOM   4722  C5'  DC A 230     -66.468 100.661-179.122 
ATOM   4723  C4'  DC A 230     -67.915 101.105-179.054 
ATOM   4724  O4'  DC A 230     -68.131 102.143-178.055 
ATOM   4725  C3'  DC A 230     -68.490 101.703-180.337 
ATOM   4726  O3'  DC A 230     -69.847 101.300-180.466 
ATOM   4727  C2'  DC A 230     -68.452 103.215-180.111 
ATOM   4728  C1'  DC A 230     -68.889 103.186-178.650 
ATOM   4729  N1   DC A 230     -68.600 104.447-177.912 
ATOM   4730  C2   DC A 230     -69.503 104.846-176.930 
ATOM   4731  O2   DC A 230     -70.497 104.144-176.712 
ATOM   4732  N3   DC A 230     -69.257 105.994-176.246 
ATOM   4733  C4   DC A 230     -68.168 106.727-176.512 
ATOM   4734  N4   DC A 230     -67.973 107.837-175.818 
ATOM   4735  C5   DC A 230     -67.227 106.334-177.519 
ATOM   4736  C6   DC A 230     -67.491 105.184-178.191 
ATOM   4737  P    DG A 231     -70.408 100.915-181.916 
ATOM   4738  OP1  DG A 231     -70.072  99.506-182.220 
ATOM   4739  OP2  DG A 231     -69.958 101.918-182.904 
ATOM   4740  O5'  DG A 231     -71.987 101.054-181.690 
ATOM   4741  C5'  DG A 231     -72.530 100.799-180.381 
ATOM   4742  C4'  DG A 231     -73.555 101.859-180.030 
ATOM   4743  O4'  DG A 231     -72.954 103.021-179.390 
ATOM   4744  C3'  DG A 231     -74.334 102.447-181.206 
ATOM   4745  O3'  DG A 231     -75.673 102.693-180.795 
ATOM   4746  C2'  DG A 231     -73.658 103.789-181.486 
ATOM   4747  C1'  DG A 231     -73.449 104.189-180.029 
ATOM   4748  N9   DG A 231     -72.448 105.276-179.844 
ATOM   4749  C8   DG A 231     -71.297 105.532-180.557 
ATOM   4750  N7   DG A 231     -70.628 106.577-180.137 
ATOM   4751  C5   DG A 231     -71.391 107.049-179.069 
ATOM   4752  C6   DG A 231     -71.175 108.161-178.213 
ATOM   4753  O6   DG A 231     -70.251 108.971-178.221 
ATOM   4754  N1   DG A 231     -72.196 108.279-177.261 
ATOM   4755  C2   DG A 231     -73.283 107.434-177.149 
ATOM   4756  N2   DG A 231     -74.148 107.716-176.172 
ATOM   4757  N3   DG A 231     -73.484 106.391-177.952 
ATOM   4758  C4   DG A 231     -72.502 106.262-178.882 
ATOM   4759  P    DT A 232     -76.868 102.388-181.816 
ATOM   4760  OP1  DT A 232     -77.223 100.953-181.749 
ATOM   4761  OP2  DT A 232     -76.519 102.909-183.156 
ATOM   4762  O5'  DT A 232     -78.050 103.265-181.191 
ATOM   4763  C5'  DT A 232     -78.074 103.492-179.769 
ATOM   4764  C4'  DT A 232     -78.405 104.943-179.480 
ATOM   4765  O4'  DT A 232     -77.218 105.787-179.445 
ATOM   4766  C3'  DT A 232     -79.316 105.632-180.496 
ATOM   4767  O3'  DT A 232     -80.185 106.522-179.806 
ATOM   4768  C2'  DT A 232     -78.370 106.456-181.369 
ATOM   4769  C1'  DT A 232     -77.461 106.936-180.241 
ATOM   4770  N1   DT A 232     -76.149 107.460-180.710 
ATOM   4771  C2   DT A 232     -75.604 108.505-180.003 
ATOM   4772  O2   DT A 232     -76.145 109.002-179.031 
ATOM   4773  N3   DT A 232     -74.386 108.964-180.469 
ATOM   4774  C4   DT A 232     -73.688 108.477-181.554 
ATOM   4775  O4   DT A 232     -72.605 108.972-181.876 
ATOM   4776  C5   DT A 232     -74.341 107.382-182.232 
ATOM   4777  C7   DT A 232     -73.647 106.793-183.425 
ATOM   4778  C6   DT A 232     -75.524 106.916-181.802 
ATOM   4779  P    DC A 233     -81.709 106.642-180.279 
ATOM   4780  OP1  DC A 233     -82.506 105.557-179.665 
ATOM   4781  OP2  DC A 233     -81.764 106.732-181.756 
ATOM   4782  O5'  DC A 233     -82.129 108.047-179.640 
ATOM   4783  C5'  DC A 233     -81.494 108.477-178.420 
ATOM   4784  C4'  DC A 233     -81.125 109.944-178.517 
ATOM   4785  O4'  DC A 233     -79.806 110.146-179.100 
ATOM   4786  C3'  DC A 233     -82.045 110.806-179.381 
ATOM   4787  O3'  DC A 233     -82.171 112.089-178.780 
ATOM   4788  C2'  DC A 233     -81.300 110.961-180.706 
ATOM   4789  C1'  DC A 233     -79.909 111.141-180.106 
ATOM   4790  N1   DC A 233     -78.804 110.929-181.083 
ATOM   4791  C2   DC A 233     -77.658 111.707-180.944 
ATOM   4792  O2   DC A 233     -77.605 112.534-180.026 
ATOM   4793  N3   DC A 233     -76.638 111.530-181.825 
ATOM   4794  C4   DC A 233     -76.735 110.624-182.805 
ATOM   4795  N4   DC A 233     -75.714 110.487-183.638 
ATOM   4796  C5   DC A 233     -77.906 109.813-182.965 
ATOM   4797  C6   DC A 233     -78.912 110.006-182.076 
ATOM   4798  P    DT A 234     -83.597 112.817-178.794 
ATOM   4799  OP1  DT A 234     -84.415 112.325-177.664 
ATOM   4800  OP2  DT A 234     -84.204 112.692-180.138 
ATOM   4801  O5'  DT A 234     -83.177 114.339-178.533 
ATOM   4802  C5'  DT A 234     -81.998 114.614-177.754 
ATOM   4803  C4'  DT A 234     -81.190 115.715-178.411 
ATOM   4804  O4'  DT A 234     -80.242 115.201-179.390 
ATOM   4805  C3'  DT A 234     -81.993 116.758-179.187 
ATOM   4806  O3'  DT A 234     -81.387 118.033-179.010 
ATOM   4807  C2'  DT A 234     -81.843 116.348-180.653 
ATOM   4808  C1'  DT A 234     -80.368 115.965-180.579 
ATOM   4809  N1   DT A 234     -79.911 115.123-181.720 
ATOM   4810  C2   DT A 234     -78.623 115.313-182.160 
ATOM   4811  O2   DT A 234     -77.864 116.125-181.660 
ATOM   4812  N3   DT A 234     -78.235 114.515-183.220 
ATOM   4813  C4   DT A 234     -79.009 113.568-183.858 
ATOM   4814  O4   DT A 234     -78.550 112.915-184.798 
ATOM   4815  C5   DT A 234     -80.345 113.442-183.326 
ATOM   4816  C7   DT A 234     -81.254 112.434-183.964 
ATOM   4817  C6   DT A 234     -80.749 114.205-182.296 
ATOM   4818  P    DG A 235     -82.322 119.318-178.830 
ATOM   4819  OP1  DG A 235     -82.737 119.436-177.413 
ATOM   4820  OP2  DG A 235     -83.417 119.279-179.824 
ATOM   4821  O5'  DG A 235     -81.308 120.501-179.194 
ATOM   4822  C5'  DG A 235     -79.905 120.324-178.927 
ATOM   4823  C4'  DG A 235     -79.087 120.819-180.103 
ATOM   4824  O4'  DG A 235     -78.873 119.784-181.105 
ATOM   4825  C3'  DG A 235     -79.692 121.979-180.893 
ATOM   4826  O3'  DG A 235     -78.644 122.846-181.312 
ATOM   4827  C2'  DG A 235     -80.304 121.326-182.131 
ATOM   4828  C1'  DG A 235     -79.178 120.327-182.381 
ATOM   4829  N9   DG A 235     -79.560 119.205-183.282 
ATOM   4830  C8   DG A 235     -80.774 118.566-183.410 
ATOM   4831  N7   DG A 235     -80.781 117.607-184.304 
ATOM   4832  C5   DG A 235     -79.480 117.612-184.805 
ATOM   4833  C6   DG A 235     -78.881 116.798-185.800 
ATOM   4834  O6   DG A 235     -79.383 115.888-186.456 
ATOM   4835  N1   DG A 235     -77.536 117.141-186.003 
ATOM   4836  C2   DG A 235     -76.861 118.140-185.330 
ATOM   4837  N2   DG A 235     -75.581 118.311-185.667 
ATOM   4838  N3   DG A 235     -77.424 118.904-184.395 
ATOM   4839  C4   DG A 235     -78.727 118.584-184.188 
ATOM   4840  P    DT A 236     -78.887 124.429-181.274 
ATOM   4841  OP1  DT A 236     -78.622 124.939-179.911 
ATOM   4842  OP2  DT A 236     -80.219 124.740-181.836 
ATOM   4843  O5'  DT A 236     -77.748 124.945-182.274 
ATOM   4844  C5'  DT A 236     -76.528 124.191-182.391 
ATOM   4845  C4'  DT A 236     -76.132 124.069-183.850 
ATOM   4846  O4'  DT A 236     -76.735 122.911-184.494 
ATOM   4847  C3'  DT A 236     -76.533 125.239-184.748 
ATOM   4848  O3'  DT A 236     -75.505 125.458-185.706 
ATOM   4849  C2'  DT A 236     -77.785 124.756-185.479 
ATOM   4850  C1'  DT A 236     -77.305 123.328-185.725 
ATOM   4851  N1   DT A 236     -78.400 122.380-186.074 
ATOM   4852  C2   DT A 236     -78.098 121.377-186.964 
ATOM   4853  O2   DT A 236     -76.994 121.243-187.462 
ATOM   4854  N3   DT A 236     -79.138 120.518-187.263 
ATOM   4855  C4   DT A 236     -80.421 120.578-186.759 
ATOM   4856  O4   DT A 236     -81.268 119.751-187.102 
ATOM   4857  C5   DT A 236     -80.640 121.665-185.833 
ATOM   4858  C7   DT A 236     -82.011 121.802-185.237 
ATOM   4859  C6   DT A 236     -79.647 122.514-185.524 
ATOM   4860  P    DA A 237     -75.114 126.959-186.097 
ATOM   4861  OP1  DA A 237     -74.157 127.497-185.104 
ATOM   4862  OP2  DA A 237     -76.345 127.753-186.308 
ATOM   4863  O5'  DA A 237     -74.371 126.739-187.497 
ATOM   4864  C5'  DA A 237     -73.671 125.502-187.728 
ATOM   4865  C4'  DA A 237     -73.969 124.990-189.122 
ATOM   4866  O4'  DA A 237     -75.158 124.150-189.162 
ATOM   4867  C3'  DA A 237     -74.237 126.060-190.181 
ATOM   4868  O3'  DA A 237     -73.681 125.633-191.418 
ATOM   4869  C2'  DA A 237     -75.760 126.093-190.320 
ATOM   4870  C1'  DA A 237     -75.978 124.586-190.236 
ATOM   4871  N9   DA A 237     -77.384 124.200-189.931 
ATOM   4872  C8   DA A 237     -78.288 124.849-189.139 
ATOM   4873  N7   DA A 237     -79.442 124.260-189.071 
ATOM   4874  C5   DA A 237     -79.294 123.138-189.875 
ATOM   4875  C6   DA A 237     -80.171 122.096-190.217 
ATOM   4876  N6   DA A 237     -81.432 122.012-189.770 
ATOM   4877  N1   DA A 237     -79.703 121.139-191.040 
ATOM   4878  C2   DA A 237     -78.449 121.227-191.481 
ATOM   4879  N3   DA A 237     -77.544 122.148-191.231 
ATOM   4880  C4   DA A 237     -78.037 123.094-190.406 
ATOM   4881  P    DT A 238     -72.959 126.711-192.357 
ATOM   4882  OP1  DT A 238     -71.559 126.898-191.913 
ATOM   4883  OP2  DT A 238     -73.785 127.935-192.432 
ATOM   4884  O5'  DT A 238     -72.979 125.962-193.771 
ATOM   4885  C5'  DT A 238     -72.936 124.522-193.800 
ATOM   4886  C4'  DT A 238     -73.935 123.994-194.810 
ATOM   4887  O4'  DT A 238     -75.257 123.794-194.231 
ATOM   4888  C3'  DT A 238     -74.194 124.890-196.020 
ATOM   4889  O3'  DT A 238     -74.380 124.070-197.168 
ATOM   4890  C2'  DT A 238     -75.515 125.593-195.706 
ATOM   4891  C1'  DT A 238     -76.217 124.384-195.094 
ATOM   4892  N1   DT A 238     -77.415 124.736-194.282 
ATOM   4893  C2   DT A 238     -78.467 123.851-194.303 
ATOM   4894  O2   DT A 238     -78.449 122.816-194.947 
ATOM   4895  N3   DT A 238     -79.560 124.210-193.540 
ATOM   4896  C4   DT A 238     -79.685 125.353-192.776 
ATOM   4897  O4   DT A 238     -80.715 125.566-192.133 
ATOM   4898  C5   DT A 238     -78.531 126.219-192.818 
ATOM   4899  C7   DT A 238     -78.584 127.486-192.014 
ATOM   4900  C6   DT A 238     -77.455 125.895-193.551 
ATOM   4901  P    DA A 239     -73.757 124.540-198.566 
ATOM   4902  OP1  DA A 239     -72.336 124.134-198.637 
ATOM   4903  OP2  DA A 239     -74.033 125.979-198.773 
ATOM   4904  O5'  DA A 239     -74.617 123.674-199.601 
ATOM   4905  C5'  DA A 239     -75.119 122.390-199.188 
ATOM   4906  C4'  DA A 239     -76.557 122.226-199.640 
ATOM   4907  O4'  DA A 239     -77.507 122.744-198.665 
ATOM   4908  C3'  DA A 239     -76.933 122.943-200.937 
ATOM   4909  O3'  DA A 239     -77.850 122.132-201.661 
ATOM   4910  C2'  DA A 239     -77.658 124.210-200.483 
ATOM   4911  C1'  DA A 239     -78.443 123.566-199.345 
ATOM   4912  N9   DA A 239     -78.994 124.546-198.368 
ATOM   4913  C8   DA A 239     -78.449 125.726-197.951 
ATOM   4914  N7   DA A 239     -79.175 126.364-197.086 
ATOM   4915  C5   DA A 239     -80.284 125.548-196.915 
ATOM   4916  C6   DA A 239     -81.434 125.667-196.117 
ATOM   4917  N6   DA A 239     -81.665 126.707-195.303 
ATOM   4918  N1   DA A 239     -82.342 124.676-196.187 
ATOM   4919  C2   DA A 239     -82.107 123.645-196.997 
ATOM   4920  N3   DA A 239     -81.077 123.426-197.785 
ATOM   4921  C4   DA A 239     -80.183 124.433-197.696 
ATOM   4922  P    DG A 240     -77.717 122.043-203.254 
ATOM   4923  OP1  DG A 240     -76.702 121.028-203.611 
ATOM   4924  OP2  DG A 240     -77.505 123.397-203.810 
ATOM   4925  O5'  DG A 240     -79.172 121.517-203.663 
ATOM   4926  C5'  DG A 240     -79.899 120.684-202.740 
ATOM   4927  C4'  DG A 240     -81.346 121.127-202.671 
ATOM   4928  O4'  DG A 240     -81.562 122.165-201.672 
ATOM   4929  C3'  DG A 240     -81.921 121.726-203.955 
ATOM   4930  O3'  DG A 240     -83.279 121.322-204.083 
ATOM   4931  C2'  DG A 240     -81.883 123.237-203.728 
ATOM   4932  C1'  DG A 240     -82.320 123.208-202.267 
ATOM   4933  N9   DG A 240     -82.031 124.469-201.529 
ATOM   4934  C8   DG A 240     -80.971 125.338-201.671 
ATOM   4935  N7   DG A 240     -81.012 126.368-200.861 
ATOM   4936  C5   DG A 240     -82.182 126.167-200.131 
ATOM   4937  C6   DG A 240     -82.762 126.952-199.100 
ATOM   4938  O6   DG A 240     -82.355 128.002-198.611 
ATOM   4939  N1   DG A 240     -83.954 126.383-198.633 
ATOM   4940  C2   DG A 240     -84.513 125.210-199.099 
ATOM   4941  N2   DG A 240     -85.657 124.834-198.521 
ATOM   4942  N3   DG A 240     -83.969 124.473-200.066 
ATOM   4943  C4   DG A 240     -82.811 125.012-200.531 
ATOM   4944  P    DT A 241     -83.839 120.937-205.533 
ATOM   4945  OP1  DT A 241     -83.503 119.528-205.837 
ATOM   4946  OP2  DT A 241     -83.389 121.941-206.522 
ATOM   4947  O5'  DT A 241     -85.418 121.077-205.307 
ATOM   4948  C5'  DT A 241     -85.962 120.821-203.999 
ATOM   4949  C4'  DT A 241     -86.986 121.882-203.647 
ATOM   4950  O4'  DT A 241     -86.386 123.044-203.008 
ATOM   4951  C3'  DT A 241     -87.765 122.470-204.824 
ATOM   4952  O3'  DT A 241     -89.104 122.715-204.412 
ATOM   4953  C2'  DT A 241     -87.089 123.812-205.103 
ATOM   4954  C1'  DT A 241     -86.880 124.211-203.646 
ATOM   4955  N1   DT A 241     -85.879 125.298-203.461 
ATOM   4956  C2   DT A 241     -86.106 126.192-202.443 
ATOM   4957  O2   DT A 241     -87.074 126.125-201.706 
ATOM   4958  N3   DT A 241     -85.157 127.187-202.302 
ATOM   4959  C4   DT A 241     -84.028 127.355-203.077 
ATOM   4960  O4   DT A 241     -83.250 128.286-202.855 
ATOM   4961  C5   DT A 241     -83.875 126.369-204.120 
ATOM   4962  C7   DT A 241     -82.673 126.480-205.010 
ATOM   4963  C6   DT A 241     -84.783 125.392-204.279 
ATOM   4964  P    DG A 242     -90.299 122.410-205.433 
ATOM   4965  OP1  DG A 242     -90.654 120.975-205.366 
ATOM   4966  OP2  DG A 242     -89.950 122.931-206.774 
ATOM   4967  O5'  DG A 242     -91.481 123.287-204.808 
ATOM   4968  C5'  DG A 242     -91.505 123.514-203.386 
ATOM   4969  C4'  DG A 242     -91.836 124.966-203.098 
ATOM   4970  O4'  DG A 242     -90.649 125.809-203.062 
ATOM   4971  C3'  DG A 242     -92.747 125.655-204.113 
ATOM   4972  O3'  DG A 242     -93.616 126.545-203.423 
ATOM   4973  C2'  DG A 242     -91.801 126.478-204.986 
ATOM   4974  C1'  DG A 242     -90.893 126.958-203.858 
ATOM   4975  N9   DG A 242     -89.580 127.482-204.328 
ATOM   4976  C8   DG A 242     -88.807 127.071-205.392 
ATOM   4977  N7   DG A 242     -87.694 127.747-205.537 
ATOM   4978  C5   DG A 242     -87.732 128.674-204.496 
ATOM   4979  C6   DG A 242     -86.800 129.682-204.135 
ATOM   4980  O6   DG A 242     -85.732 129.969-204.669 
ATOM   4981  N1   DG A 242     -87.231 130.399-203.011 
ATOM   4982  C2   DG A 242     -88.408 130.171-202.324 
ATOM   4983  N2   DG A 242     -88.638 130.964-201.275 
ATOM   4984  N3   DG A 242     -89.282 129.225-202.663 
ATOM   4985  C4   DG A 242     -88.878 128.521-203.752 
ATOM   4986  P    DT A 243     -95.140 126.665-203.897 
ATOM   4987  OP1  DT A 243     -95.937 125.579-203.282 
ATOM   4988  OP2  DT A 243     -95.195 126.754-205.373 
ATOM   4989  O5'  DT A 243     -95.560 128.069-203.257 
ATOM   4990  C5'  DT A 243     -94.925 128.499-202.038 
ATOM   4991  C4'  DT A 243     -94.556 129.966-202.135 
ATOM   4992  O4'  DT A 243     -93.237 130.169-202.717 
ATOM   4993  C3'  DT A 243     -95.476 130.828-202.998 
ATOM   4994  O3'  DT A 243     -95.602 132.111-202.397 
ATOM   4995  C2'  DT A 243     -94.731 130.984-204.323 
ATOM   4996  C1'  DT A 243     -93.340 131.164-203.724 
ATOM   4997  N1   DT A 243     -92.235 130.951-204.700 
ATOM   4998  C2   DT A 243     -91.111 131.727-204.550 
ATOM   4999  O2   DT A 243     -90.992 132.561-203.668 
ATOM   5000  N3   DT A 243     -90.108 131.503-205.473 
ATOM   5001  C4   DT A 243     -90.136 130.590-206.507 
ATOM   5002  O4   DT A 243     -89.176 130.479-207.272 
ATOM   5003  C5   DT A 243     -91.358 129.823-206.582 
ATOM   5004  C7   DT A 243     -91.471 128.806-207.680 
ATOM   5005  C6   DT A 243     -92.349 130.021-205.698 
ATOM   5006  P    DA A 244     -97.028 132.839-202.411 
ATOM   5007  OP1  DA A 244     -97.847 132.347-201.281 
ATOM   5008  OP2  DA A 244     -97.635 132.715-203.755 
ATOM   5009  O5'  DA A 244     -96.608 134.361-202.150 
ATOM   5010  C5'  DA A 244     -95.429 134.636-201.371 
ATOM   5011  C4'  DA A 244     -94.621 135.737-202.028 
ATOM   5012  O4'  DA A 244     -93.673 135.223-203.007 
ATOM   5013  C3'  DA A 244     -95.424 136.780-202.805 
ATOM   5014  O3'  DA A 244     -94.818 138.055-202.627 
ATOM   5015  C2'  DA A 244     -95.274 136.371-204.270 
ATOM   5016  C1'  DA A 244     -93.800 135.987-204.196 
ATOM   5017  N9   DA A 244     -93.342 135.146-205.337 
ATOM   5018  C8   DA A 244     -94.040 134.192-206.022 
ATOM   5019  N7   DA A 244     -93.363 133.628-206.973 
ATOM   5020  C5   DA A 244     -92.124 134.252-206.918 
ATOM   5021  C6   DA A 244     -90.951 134.096-207.674 
ATOM   5022  N6   DA A 244     -90.830 133.222-208.682 
ATOM   5023  N1   DA A 244     -89.901 134.877-207.355 
ATOM   5024  C2   DA A 244     -90.027 135.744-206.351 
ATOM   5025  N3   DA A 244     -91.065 135.976-205.579 
ATOM   5026  C4   DA A 244     -92.102 135.183-205.919 
ATOM   5027  P    DT A 245     -95.754 139.341-202.447 
ATOM   5028  OP1  DT A 245     -96.168 139.458-201.030 
ATOM   5029  OP2  DT A 245     -96.848 139.301-203.442 
ATOM   5030  O5'  DT A 245     -94.740 140.523-202.811 
ATOM   5031  C5'  DT A 245     -93.336 140.346-202.544 
ATOM   5032  C4'  DT A 245     -92.518 140.841-203.720 
ATOM   5033  O4'  DT A 245     -92.304 139.806-204.723 
ATOM   5034  C3'  DT A 245     -93.123 142.001-204.510 
ATOM   5035  O3'  DT A 245     -92.075 142.869-204.929 
ATOM   5036  C2'  DT A 245     -93.736 141.348-205.749 
ATOM   5037  C1'  DT A 245     -92.609 140.349-205.998 
ATOM   5038  N1   DT A 245     -92.991 139.228-206.899 
ATOM   5039  C2   DT A 245     -92.018 138.738-207.736 
ATOM   5040  O2   DT A 245     -90.883 139.180-207.764 
ATOM   5041  N3   DT A 245     -92.410 137.698-208.558 
ATOM   5042  C4   DT A 245     -93.664 137.123-208.608 
ATOM   5043  O4   DT A 245     -93.895 136.196-209.387 
ATOM   5044  C5   DT A 245     -94.616 137.705-207.693 
ATOM   5045  C7   DT A 245     -96.005 137.136-207.685 
ATOM   5046  C6   DT A 245     -94.263 138.716-206.884 
ATOM   5047  P    DG A 246     -92.318 144.451-204.892 
ATOM   5048  OP1  DG A 246     -92.053 144.961-203.528 
ATOM   5049  OP2  DG A 246     -93.650 144.762-205.454 
ATOM   5050  O5'  DG A 246     -91.179 144.968-205.891 
ATOM   5051  C5'  DG A 246     -89.959 144.213-206.009 
ATOM   5052  C4'  DG A 246     -89.563 144.091-207.467 
ATOM   5053  O4'  DG A 246     -90.166 142.933-208.111 
ATOM   5054  C3'  DG A 246     -89.964 145.262-208.365 
ATOM   5055  O3'  DG A 246     -88.936 145.480-209.324 
ATOM   5056  C2'  DG A 246     -91.216 144.778-209.096 
ATOM   5057  C1'  DG A 246     -90.736 143.350-209.342 
ATOM   5058  N9   DG A 246     -91.831 142.402-209.691 
ATOM   5059  C8   DG A 246     -93.134 142.376-209.247 
ATOM   5060  N7   DG A 246     -93.851 141.401-209.752 
ATOM   5061  C5   DG A 246     -92.958 140.735-210.590 
ATOM   5062  C6   DG A 246     -93.153 139.593-211.411 
ATOM   5063  O6   DG A 246     -94.172 138.925-211.569 
ATOM   5064  N1   DG A 246     -91.981 139.250-212.098 
ATOM   5065  C2   DG A 246     -90.777 139.921-212.003 
ATOM   5066  N2   DG A 246     -89.776 139.434-212.740 
ATOM   5067  N3   DG A 246     -90.595 140.991-211.233 
ATOM   5068  C4   DG A 246     -91.723 141.337-210.560 
ATOM   5069  P    DC A 247     -88.545 146.982-209.714 
ATOM   5070  OP1  DC A 247     -87.588 147.519-208.721 
ATOM   5071  OP2  DC A 247     -89.776 147.776-209.925 
ATOM   5072  O5'  DC A 247     -87.802 146.761-211.114 
ATOM   5073  C5'  DC A 247     -87.102 145.525-211.345 
ATOM   5074  C4'  DC A 247     -87.400 145.013-212.740 
ATOM   5075  O4'  DC A 247     -88.589 144.173-212.780 
ATOM   5076  C3'  DC A 247     -87.669 146.082-213.798 
ATOM   5077  O3'  DC A 247     -87.112 145.655-215.035 
ATOM   5078  C2'  DC A 247     -89.191 146.115-213.937 
ATOM   5079  C1'  DC A 247     -89.409 144.608-213.854 
ATOM   5080  N1   DC A 247     -90.815 144.223-213.548 
ATOM   5081  C2   DC A 247     -91.309 143.056-214.126 
ATOM   5082  O2   DC A 247     -90.567 142.395-214.862 
ATOM   5083  N3   DC A 247     -92.588 142.688-213.861 
ATOM   5084  C4   DC A 247     -93.360 143.432-213.058 
ATOM   5085  N4   DC A 247     -94.601 143.031-212.830 
ATOM   5086  C5   DC A 247     -92.872 144.635-212.454 
ATOM   5087  C6   DC A 247     -91.591 144.987-212.732 
ATOM   5088  P    DC A 248     -86.390 146.733-215.974 
ATOM   5089  OP1  DC A 248     -84.990 146.920-215.530 
ATOM   5090  OP2  DC A 248     -87.216 147.958-216.049 
ATOM   5091  O5'  DC A 248     -86.410 145.984-217.388 
ATOM   5092  C5'  DC A 248     -86.367 144.544-217.417 
ATOM   5093  C4'  DC A 248     -87.366 144.016-218.427 
ATOM   5094  O4'  DC A 248     -88.688 143.816-217.848 
ATOM   5095  C3'  DC A 248     -87.625 144.912-219.638 
ATOM   5096  O3'  DC A 248     -87.812 144.093-220.785 
ATOM   5097  C2'  DC A 248     -88.946 145.615-219.324 
ATOM   5098  C1'  DC A 248     -89.648 144.407-218.711 
ATOM   5099  N1   DC A 248     -90.846 144.758-217.899 
ATOM   5100  C2   DC A 248     -91.921 143.872-217.910 
ATOM   5101  O2   DC A 248     -91.836 142.839-218.586 
ATOM   5102  N3   DC A 248     -93.023 144.174-217.177 
ATOM   5103  C4   DC A 248     -93.075 145.303-216.457 
ATOM   5104  N4   DC A 248     -94.173 145.552-215.759 
ATOM   5105  C5   DC A 248     -91.981 146.228-216.434 
ATOM   5106  C6   DC A 248     -90.889 145.908-217.173 
ATOM   5107  P    DG A 249     -87.188 144.562-222.183 
ATOM   5108  OP1  DG A 249     -85.767 144.156-222.254 
ATOM   5109  OP2  DG A 249     -87.464 146.001-222.390 
ATOM   5110  O5'  DG A 249     -88.048 143.697-223.219 
ATOM   5111  C5'  DG A 249     -88.551 142.412-222.806 
ATOM   5112  C4'  DG A 249     -89.988 142.249-223.257 
ATOM   5113  O4'  DG A 249     -90.938 142.767-222.282 
ATOM   5114  C3'  DG A 249     -90.364 142.965-224.554 
ATOM   5115  O3'  DG A 249     -91.281 142.154-225.278 
ATOM   5116  C2'  DG A 249     -91.089 144.232-224.101 
ATOM   5117  C1'  DG A 249     -91.874 143.589-222.962 
ATOM   5118  N9   DG A 249     -92.425 144.568-221.985 
ATOM   5119  C8   DG A 249     -91.890 145.763-221.553 
ATOM   5120  N7   DG A 249     -92.634 146.396-220.679 
ATOM   5121  C5   DG A 249     -93.741 145.563-220.521 
ATOM   5122  C6   DG A 249     -94.889 145.716-219.702 
ATOM   5123  O6   DG A 249     -95.172 146.632-218.935 
ATOM   5124  N1   DG A 249     -95.770 144.634-219.848 
ATOM   5125  C2   DG A 249     -95.565 143.547-220.675 
ATOM   5126  N2   DG A 249     -96.524 142.618-220.671 
ATOM   5127  N3   DG A 249     -94.486 143.405-221.443 
ATOM   5128  C4   DG A 249     -93.623 144.446-221.313 
ATOM   5129  P    DT A 250     -91.148 142.065-226.871 
ATOM   5130  OP1  DT A 250     -90.133 141.050-227.228 
ATOM   5131  OP2  DT A 250     -90.936 143.419-227.427 
ATOM   5132  O5'  DT A 250     -92.604 141.539-227.280 
ATOM   5133  C5'  DT A 250     -93.330 140.706-226.357 
ATOM   5134  C4'  DT A 250     -94.778 141.150-226.288 
ATOM   5135  O4'  DT A 250     -94.993 142.188-225.290 
ATOM   5136  C3'  DT A 250     -95.352 141.748-227.572 
ATOM   5137  O3'  DT A 250     -96.710 141.345-227.701 
ATOM   5138  C2'  DT A 250     -95.314 143.259-227.346 
ATOM   5139  C1'  DT A 250     -95.751 143.230-225.884 
ATOM   5140  N1   DT A 250     -95.462 144.492-225.146 
ATOM   5141  C2   DT A 250     -96.362 144.872-224.180 
ATOM   5142  O2   DT A 250     -97.362 144.228-223.915 
ATOM   5143  N3   DT A 250     -96.061 146.047-223.519 
ATOM   5144  C4   DT A 250     -94.962 146.851-223.738 
ATOM   5145  O4   DT A 250     -94.798 147.882-223.081 
ATOM   5146  C5   DT A 250     -94.075 146.369-224.770 
ATOM   5147  C7   DT A 250     -92.853 147.186-225.073 
ATOM   5148  C6   DT A 250     -94.344 145.231-225.430 
ATOM   5149  P    DT A 251     -97.270 140.959-229.150 
ATOM   5150  OP1  DT A 251     -96.934 139.551-229.454 
ATOM   5151  OP2  DT A 251     -96.820 141.963-230.139 
ATOM   5152  O5'  DT A 251     -98.849 141.099-228.925 
ATOM   5153  C5'  DT A 251     -99.393 140.843-227.616 
ATOM   5154  C4'  DT A 251    -100.417 141.904-227.264 
ATOM   5155  O4'  DT A 251     -99.817 143.066-226.625 
ATOM   5156  C3'  DT A 251    -101.196 142.492-228.441 
ATOM   5157  O3'  DT A 251    -102.536 142.737-228.030 
ATOM   5158  C2'  DT A 251    -100.521 143.834-228.720 
ATOM   5159  C1'  DT A 251    -100.311 144.233-227.263 
ATOM   5160  N1   DT A 251     -99.310 145.321-227.078 
ATOM   5161  C2   DT A 251     -99.537 146.214-226.060 
ATOM   5162  O2   DT A 251    -100.506 146.147-225.323 
ATOM   5163  N3   DT A 251     -98.588 147.209-225.919 
ATOM   5164  C4   DT A 251     -97.459 147.378-226.694 
ATOM   5165  O4   DT A 251     -96.681 148.308-226.472 
ATOM   5166  C5   DT A 251     -97.307 146.392-227.737 
ATOM   5167  C7   DT A 251     -96.104 146.503-228.627 
ATOM   5168  C6   DT A 251     -98.214 145.414-227.897 
ATOM   5169  P    DA A 252    -103.730 142.433-229.051 
ATOM   5170  OP1  DA A 252    -104.085 140.998-228.984 
ATOM   5171  OP2  DA A 252    -103.381 142.953-230.391 
ATOM   5172  O5'  DA A 252    -104.912 143.310-228.425 
ATOM   5173  C5'  DA A 252    -104.936 143.536-227.003 
ATOM   5174  C4'  DA A 252    -105.267 144.988-226.715 
ATOM   5175  O4'  DA A 252    -104.080 145.831-226.679 
ATOM   5176  C3'  DA A 252    -106.178 145.677-227.731 
ATOM   5177  O3'  DA A 252    -107.047 146.567-227.040 
ATOM   5178  C2'  DA A 252    -105.232 146.500-228.604 
ATOM   5179  C1'  DA A 252    -104.324 146.980-227.476 
ATOM   5180  N9   DA A 252    -103.011 147.505-227.945 
ATOM   5181  C8   DA A 252    -102.258 147.083-229.003 
ATOM   5182  N7   DA A 252    -101.154 147.745-229.159 
ATOM   5183  C5   DA A 252    -101.173 148.675-228.128 
ATOM   5184  C6   DA A 252    -100.273 149.682-227.743 
ATOM   5185  N6   DA A 252     -99.122 149.930-228.386 
ATOM   5186  N1   DA A 252    -100.598 150.428-226.671 
ATOM   5187  C2   DA A 252    -101.742 150.176-226.037 
ATOM   5188  N3   DA A 252    -102.656 149.268-226.303 
ATOM   5189  C4   DA A 252    -102.307 148.536-227.380 
ATOM   5190  P    DA A 253    -108.571 146.687-227.514 
ATOM   5191  OP1  DA A 253    -109.368 145.601-226.899 
ATOM   5192  OP2  DA A 253    -108.626 146.776-228.990 
ATOM   5193  O5'  DA A 253    -108.991 148.092-226.875 
ATOM   5194  C5'  DA A 253    -108.357 148.521-225.655 
ATOM   5195  C4'  DA A 253    -107.987 149.988-225.752 
ATOM   5196  O4'  DA A 253    -106.668 150.191-226.334 
ATOM   5197  C3'  DA A 253    -108.907 150.851-226.615 
ATOM   5198  O3'  DA A 253    -109.033 152.134-226.014 
ATOM   5199  C2'  DA A 253    -108.162 151.006-227.940 
ATOM   5200  C1'  DA A 253    -106.771 151.186-227.341 
ATOM   5201  N9   DA A 253    -105.666 150.974-228.317 
ATOM   5202  C8   DA A 253    -105.614 150.097-229.363 
ATOM   5203  N7   DA A 253    -104.508 150.149-230.036 
ATOM   5204  C5   DA A 253    -103.769 151.132-229.392 
ATOM   5205  C6   DA A 253    -102.490 151.662-229.627 
ATOM   5206  N6   DA A 253    -101.691 151.256-230.624 
ATOM   5207  N1   DA A 253    -102.059 152.631-228.796 
ATOM   5208  C2   DA A 253    -102.857 153.031-227.807 
ATOM   5209  N3   DA A 253    -104.063 152.611-227.492 
ATOM   5210  C4   DA A 253    -104.471 151.643-228.338 
ATOM   5211  P    DC A 254    -110.459 152.861-226.029 
ATOM   5212  OP1  DC A 254    -111.278 152.369-224.898 
ATOM   5213  OP2  DC A 254    -111.066 152.737-227.372 
ATOM   5214  O5'  DC A 254    -110.039 154.383-225.767 
ATOM   5215  C5'  DC A 254    -108.860 154.658-224.988 
ATOM   5216  C4'  DC A 254    -108.052 155.760-225.645 
ATOM   5217  O4'  DC A 254    -107.104 155.246-226.624 
ATOM   5218  C3'  DC A 254    -108.855 156.803-226.422 
ATOM   5219  O3'  DC A 254    -108.249 158.077-226.245 
ATOM   5220  C2'  DC A 254    -108.705 156.393-227.888 
ATOM   5221  C1'  DC A 254    -107.231 156.010-227.814 
ATOM   5222  N1   DC A 254    -106.773 155.168-228.955 
ATOM   5223  C2   DC A 254    -105.470 155.348-229.413 
ATOM   5224  O2   DC A 254    -104.755 156.190-228.859 
ATOM   5225  N3   DC A 254    -105.035 154.591-230.452 
ATOM   5226  C4   DC A 254    -105.841 153.689-231.025 
ATOM   5227  N4   DC A 254    -105.370 152.975-232.036 
ATOM   5228  C5   DC A 254    -107.185 153.489-230.570 
ATOM   5229  C6   DC A 254    -107.602 154.255-229.530 
ATOM   5230  P    DA A 255    -109.185 159.363-226.064 
ATOM   5231  OP1  DA A 255    -109.599 159.481-224.648 
ATOM   5232  OP2  DA A 255    -110.279 159.323-227.059 
ATOM   5233  O5'  DA A 255    -108.171 160.546-226.429 
ATOM   5234  C5'  DA A 255    -106.767 160.368-226.161 
ATOM   5235  C4'  DA A 255    -105.949 160.863-227.337 
ATOM   5236  O4'  DA A 255    -105.735 159.829-228.340 
ATOM   5237  C3'  DA A 255    -106.554 162.023-228.127 
ATOM   5238  O3'  DA A 255    -105.507 162.891-228.546 
ATOM   5239  C2'  DA A 255    -107.167 161.370-229.366 
ATOM   5240  C1'  DA A 255    -106.040 160.372-229.616 
ATOM   5241  N9   DA A 255    -106.423 159.250-230.516 
ATOM   5242  C8   DA A 255    -107.633 158.627-230.629 
ATOM   5243  N7   DA A 255    -107.653 157.677-231.512 
ATOM   5244  C5   DA A 255    -106.363 157.667-232.023 
ATOM   5245  C6   DA A 255    -105.738 156.878-233.003 
ATOM   5246  N6   DA A 255    -106.363 155.900-233.676 
ATOM   5247  N1   DA A 255    -104.444 157.132-233.270 
ATOM   5248  C2   DA A 255    -103.829 158.103-232.599 
ATOM   5249  N3   DA A 255    -104.305 158.901-231.667 
ATOM   5250  C4   DA A 255    -105.602 158.626-231.420 
ATOM   5251  P    DA A 256    -105.749 164.473-228.509 
ATOM   5252  OP1  DA A 256    -105.484 164.984-227.145 
ATOM   5253  OP2  DA A 256    -107.081 164.784-229.071 
ATOM   5254  O5'  DA A 256    -104.611 164.990-229.508 
ATOM   5255  C5'  DA A 256    -103.390 164.236-229.626 
ATOM   5256  C4'  DA A 256    -102.994 164.114-231.085 
ATOM   5257  O4'  DA A 256    -103.597 162.955-231.728 
ATOM   5258  C3'  DA A 256    -103.395 165.284-231.982 
ATOM   5259  O3'  DA A 256    -102.367 165.503-232.941 
ATOM   5260  C2'  DA A 256    -104.647 164.800-232.714 
ATOM   5261  C1'  DA A 256    -104.167 163.373-232.959 
ATOM   5262  N9   DA A 256    -105.262 162.424-233.308 
ATOM   5263  C8   DA A 256    -106.550 162.414-232.857 
ATOM   5264  N7   DA A 256    -107.271 161.454-233.350 
ATOM   5265  C5   DA A 256    -106.397 160.777-234.189 
ATOM   5266  C6   DA A 256    -106.555 159.650-235.012 
ATOM   5267  N6   DA A 256    -107.708 158.975-235.128 
ATOM   5268  N1   DA A 256    -105.483 159.240-235.715 
ATOM   5269  C2   DA A 256    -104.340 159.915-235.595 
ATOM   5270  N3   DA A 256    -104.074 160.975-234.864 
ATOM   5271  C4   DA A 256    -105.164 161.365-234.171 
ATOM   5272  P    DC A 257    -101.976 167.004-233.332 
ATOM   5273  OP1  DC A 257    -101.019 167.542-232.339 
ATOM   5274  OP2  DC A 257    -103.207 167.798-233.542 
ATOM   5275  O5'  DC A 257    -101.233 166.784-234.731 
ATOM   5276  C5'  DC A 257    -100.533 165.547-234.962 
ATOM   5277  C4'  DC A 257    -100.831 165.035-236.357 
ATOM   5278  O4'  DC A 257    -102.020 164.195-236.397 
ATOM   5279  C3'  DC A 257    -101.100 166.104-237.415 
ATOM   5280  O3'  DC A 257    -100.543 165.678-238.653 
ATOM   5281  C2'  DC A 257    -102.622 166.138-237.555 
ATOM   5282  C1'  DC A 257    -102.840 164.630-237.471 
ATOM   5283  N1   DC A 257    -104.246 164.245-237.165 
ATOM   5284  C2   DC A 257    -104.740 163.078-237.743 
ATOM   5285  O2   DC A 257    -103.998 162.417-238.479 
ATOM   5286  N3   DC A 257    -106.019 162.710-237.478 
ATOM   5287  C4   DC A 257    -106.791 163.454-236.676 
ATOM   5288  N4   DC A 257    -108.032 163.053-236.447 
ATOM   5289  C5   DC A 257    -106.303 164.658-236.072 
ATOM   5290  C6   DC A 257    -105.022 165.009-236.350 
ATOM   5291  P    DA A 258     -99.821 166.755-239.591 
ATOM   5292  OP1  DA A 258     -98.421 166.942-239.147 
ATOM   5293  OP2  DA A 258    -100.647 167.980-239.667 
ATOM   5294  O5'  DA A 258     -99.841 166.006-241.005 
ATOM   5295  C5'  DA A 258     -99.798 164.567-241.034 
ATOM   5296  C4'  DA A 258    -100.797 164.038-242.044 
ATOM   5297  O4'  DA A 258    -102.119 163.839-241.466 
ATOM   5298  C3'  DA A 258    -101.057 164.934-243.255 
ATOM   5299  O3'  DA A 258    -101.243 164.115-244.403 
ATOM   5300  C2'  DA A 258    -102.377 165.638-242.941 
ATOM   5301  C1'  DA A 258    -103.079 164.429-242.329 
ATOM   5302  N9   DA A 258    -104.277 164.780-241.517 
ATOM   5303  C8   DA A 258    -104.481 165.884-240.738 
ATOM   5304  N7   DA A 258    -105.638 165.906-240.151 
ATOM   5305  C5   DA A 258    -106.247 164.731-240.569 
ATOM   5306  C6   DA A 258    -107.502 164.164-240.292 
ATOM   5307  N6   DA A 258    -108.411 164.735-239.490 
ATOM   5308  N1   DA A 258    -107.791 162.985-240.874 
ATOM   5309  C2   DA A 258    -106.883 162.422-241.670 
ATOM   5310  N3   DA A 258    -105.687 162.853-242.000 
ATOM   5311  C4   DA A 258    -105.422 164.035-241.406 
ATOM   5312  P    DA A 259    -100.619 164.585-245.801 
ATOM   5313  OP1  DA A 259     -99.198 164.179-245.872 
ATOM   5314  OP2  DA A 259    -100.895 166.024-246.007 
ATOM   5315  O5'  DA A 259    -101.479 163.719-246.836 
ATOM   5316  C5'  DA A 259    -101.982 162.434-246.423 
ATOM   5317  C4'  DA A 259    -103.420 162.271-246.874 
ATOM   5318  O4'  DA A 259    -104.369 162.789-245.899 
ATOM   5319  C3'  DA A 259    -103.795 162.988-248.171 
ATOM   5320  O3'  DA A 259    -104.712 162.177-248.895 
ATOM   5321  C2'  DA A 259    -104.520 164.254-247.718 
ATOM   5322  C1'  DA A 259    -105.305 163.611-246.579 
ATOM   5323  N9   DA A 259    -105.856 164.591-245.602 
ATOM   5324  C8   DA A 259    -105.311 165.771-245.185 
ATOM   5325  N7   DA A 259    -106.037 166.409-244.320 
ATOM   5326  C5   DA A 259    -107.147 165.593-244.149 
ATOM   5327  C6   DA A 259    -108.297 165.712-243.351 
ATOM   5328  N6   DA A 259    -108.527 166.751-242.537 
ATOM   5329  N1   DA A 259    -109.204 164.720-243.421 
ATOM   5330  C2   DA A 259    -108.969 163.690-244.232 
ATOM   5331  N3   DA A 259    -107.939 163.471-245.019 
ATOM   5332  C4   DA A 259    -107.045 164.477-244.931 
ATOM   5333  P    DG A 260    -104.580 162.088-250.488 
ATOM   5334  OP1  DG A 260    -103.564 161.072-250.845 
ATOM   5335  OP2  DG A 260    -104.367 163.442-251.045 
ATOM   5336  O5'  DG A 260    -106.035 161.561-250.897 
ATOM   5337  C5'  DG A 260    -106.761 160.728-249.974 
ATOM   5338  C4'  DG A 260    -108.209 161.172-249.905 
ATOM   5339  O4'  DG A 260    -108.424 162.210-248.907 
ATOM   5340  C3'  DG A 260    -108.783 161.770-251.189 
ATOM   5341  O3'  DG A 260    -110.141 161.367-251.318 
ATOM   5342  C2'  DG A 260    -108.745 163.282-250.963 
ATOM   5343  C1'  DG A 260    -109.182 163.252-249.501 
ATOM   5344  N9   DG A 260    -108.893 164.514-248.764 
ATOM   5345  C8   DG A 260    -107.833 165.383-248.906 
ATOM   5346  N7   DG A 260    -107.874 166.412-248.095 
ATOM   5347  C5   DG A 260    -109.045 166.212-247.365 
ATOM   5348  C6   DG A 260    -109.624 166.997-246.334 
ATOM   5349  O6   DG A 260    -109.217 168.047-245.846 
ATOM   5350  N1   DG A 260    -110.817 166.428-245.867 
ATOM   5351  C2   DG A 260    -111.375 165.254-246.334 
ATOM   5352  N2   DG A 260    -112.519 164.879-245.756 
ATOM   5353  N3   DG A 260    -110.831 164.518-247.301 
ATOM   5354  C4   DG A 260    -109.673 165.057-247.765 
ATOM   5355  P    DC A 261    -110.701 160.982-252.767 
ATOM   5356  OP1  DC A 261    -110.365 159.573-253.071 
ATOM   5357  OP2  DC A 261    -110.251 161.985-253.756 
ATOM   5358  O5'  DC A 261    -112.280 161.121-252.542 
ATOM   5359  C5'  DC A 261    -112.824 160.866-251.233 
ATOM   5360  C4'  DC A 261    -113.848 161.926-250.882 
ATOM   5361  O4'  DC A 261    -113.248 163.088-250.242 
ATOM   5362  C3'  DC A 261    -114.627 162.514-252.058 
ATOM   5363  O3'  DC A 261    -115.967 162.760-251.647 
ATOM   5364  C2'  DC A 261    -113.952 163.856-252.338 
ATOM   5365  C1'  DC A 261    -113.742 164.256-250.881 
ATOM   5366  N1   DC A 261    -112.741 165.343-250.695 
ATOM   5367  C2   DC A 261    -112.957 166.257-249.668 
ATOM   5368  O2   DC A 261    -113.961 166.130-248.957 
ATOM   5369  N3   DC A 261    -112.056 167.256-249.483 
ATOM   5370  C4   DC A 261    -110.980 167.360-250.274 
ATOM   5371  N4   DC A 261    -110.131 168.352-250.053 
ATOM   5372  C5   DC A 261    -110.740 166.431-251.337 
ATOM   5373  C6   DC A 261    -111.651 165.440-251.506 
ATOM   5374  P    DA A 262    -117.161 162.455-252.668 
ATOM   5375  OP1  DA A 262    -117.516 161.020-252.601 
ATOM   5376  OP2  DA A 262    -116.812 162.976-254.008 
ATOM   5377  O5'  DA A 262    -118.343 163.332-252.042 
ATOM   5378  C5'  DA A 262    -118.368 163.559-250.620 
ATOM   5379  C4'  DA A 262    -118.698 165.010-250.332 
ATOM   5380  O4'  DA A 262    -117.511 165.854-250.296 
ATOM   5381  C3'  DA A 262    -119.609 165.699-251.348 
ATOM   5382  O3'  DA A 262    -120.478 166.589-250.658 
ATOM   5383  C2'  DA A 262    -118.663 166.523-252.221 
ATOM   5384  C1'  DA A 262    -117.755 167.003-251.093 
ATOM   5385  N9   DA A 262    -116.442 167.527-251.562 
ATOM   5386  C8   DA A 262    -115.689 167.106-252.620 
ATOM   5387  N7   DA A 262    -114.585 167.767-252.776 
ATOM   5388  C5   DA A 262    -114.604 168.697-251.745 
ATOM   5389  C6   DA A 262    -113.704 169.704-251.361 
ATOM   5390  N6   DA A 262    -112.553 169.952-252.003 
ATOM   5391  N1   DA A 262    -114.029 170.450-250.289 
ATOM   5392  C2   DA A 262    -115.174 170.198-249.655 
ATOM   5393  N3   DA A 262    -116.087 169.290-249.920 
ATOM   5394  C4   DA A 262    -115.738 168.558-250.997 
ATOM   5395  P    DT A 263    -122.002 166.709-251.131 
ATOM   5396  OP1  DT A 263    -122.799 165.624-250.517 
ATOM   5397  OP2  DT A 263    -122.057 166.799-252.607 
ATOM   5398  O5'  DT A 263    -122.422 168.114-250.492 
ATOM   5399  C5'  DT A 263    -121.788 168.544-249.272 
ATOM   5400  C4'  DT A 263    -121.418 170.011-249.369 
ATOM   5401  O4'  DT A 263    -120.099 170.213-249.951 
ATOM   5402  C3'  DT A 263    -122.338 170.873-250.232 
ATOM   5403  O3'  DT A 263    -122.464 172.156-249.632 
ATOM   5404  C2'  DT A 263    -121.593 171.028-251.558 
ATOM   5405  C1'  DT A 263    -120.202 171.208-250.958 
ATOM   5406  N1   DT A 263    -119.097 170.996-251.934 
ATOM   5407  C2   DT A 263    -117.973 171.772-251.785 
ATOM   5408  O2   DT A 263    -117.854 172.605-250.903 
ATOM   5409  N3   DT A 263    -116.970 171.548-252.708 
ATOM   5410  C4   DT A 263    -116.998 170.634-253.742 
ATOM   5411  O4   DT A 263    -116.038 170.523-254.506 
ATOM   5412  C5   DT A 263    -118.220 169.868-253.817 
ATOM   5413  C7   DT A 263    -118.333 168.851-254.915 
ATOM   5414  C6   DT A 263    -119.211 170.065-252.933 
ATOM   5415  P    DT A 264    -123.890 172.884-249.646 
ATOM   5416  OP1  DT A 264    -124.709 172.392-248.516 
ATOM   5417  OP2  DT A 264    -124.497 172.759-250.990 
ATOM   5418  O5'  DT A 264    -123.470 174.405-249.385 
ATOM   5419  C5'  DT A 264    -122.291 174.681-248.606 
ATOM   5420  C4'  DT A 264    -121.483 175.782-249.262 
ATOM   5421  O4'  DT A 264    -120.535 175.268-250.241 
ATOM   5422  C3'  DT A 264    -122.286 176.825-250.039 
ATOM   5423  O3'  DT A 264    -121.680 178.100-249.862 
ATOM   5424  C2'  DT A 264    -122.136 176.415-251.505 
ATOM   5425  C1'  DT A 264    -120.662 176.032-251.431 
ATOM   5426  N1   DT A 264    -120.204 175.190-252.572 
ATOM   5427  C2   DT A 264    -118.917 175.380-253.012 
ATOM   5428  O2   DT A 264    -118.158 176.192-252.512 
ATOM   5429  N3   DT A 264    -118.528 174.582-254.072 
ATOM   5430  C4   DT A 264    -119.302 173.635-254.710 
ATOM   5431  O4   DT A 264    -118.843 172.982-255.650 
ATOM   5432  C5   DT A 264    -120.638 173.509-254.178 
ATOM   5433  C7   DT A 264    -121.547 172.501-254.815 
ATOM   5434  C6   DT A 264    -121.042 174.272-253.148 
ATOM   5435  P    DC A 265    -122.616 179.385-249.682 
ATOM   5436  OP1  DC A 265    -123.030 179.503-248.265 
ATOM   5437  OP2  DC A 265    -123.710 179.346-250.676 
ATOM   5438  O5'  DC A 265    -121.602 180.568-250.046 
ATOM   5439  C5'  DC A 265    -120.198 180.391-249.779 
ATOM   5440  C4'  DC A 265    -119.380 180.886-250.954 
ATOM   5441  O4'  DC A 265    -119.166 179.851-251.957 
ATOM   5442  C3'  DC A 265    -119.985 182.046-251.745 
ATOM   5443  O3'  DC A 265    -118.938 182.913-252.163 
ATOM   5444  C2'  DC A 265    -120.598 181.392-252.983 
ATOM   5445  C1'  DC A 265    -119.471 180.394-253.233 
ATOM   5446  N1   DC A 265    -119.854 179.272-254.133 
ATOM   5447  C2   DC A 265    -118.879 178.764-254.989 
ATOM   5448  O2   DC A 265    -117.746 179.261-254.964 
ATOM   5449  N3   DC A 265    -119.208 177.741-255.818 
ATOM   5450  C4   DC A 265    -120.445 177.231-255.815 
ATOM   5451  N4   DC A 265    -120.717 176.234-256.643 
ATOM   5452  C5   DC A 265    -121.463 177.739-254.944 
ATOM   5453  C6   DC A 265    -121.115 178.761-254.123 
ATOM   5454  P    DT A 266    -119.180 184.496-252.126 
ATOM   5455  OP1  DT A 266    -118.915 185.006-250.762 
ATOM   5456  OP2  DT A 266    -120.513 184.807-252.688 
ATOM   5457  O5'  DT A 266    -118.042 185.012-253.126 
ATOM   5458  C5'  DT A 266    -116.821 184.258-253.243 
ATOM   5459  C4'  DT A 266    -116.425 184.136-254.702 
ATOM   5460  O4'  DT A 266    -117.029 182.978-255.346 
ATOM   5461  C3'  DT A 266    -116.826 185.306-255.600 
ATOM   5462  O3'  DT A 266    -115.798 185.525-256.558 
ATOM   5463  C2'  DT A 266    -118.078 184.823-256.331 
ATOM   5464  C1'  DT A 266    -117.598 183.395-256.577 
ATOM   5465  N1   DT A 266    -118.693 182.446-256.926 
ATOM   5466  C2   DT A 266    -118.391 181.444-257.815 
ATOM   5467  O2   DT A 266    -117.288 181.310-258.314 
ATOM   5468  N3   DT A 266    -119.431 180.585-258.115 
ATOM   5469  C4   DT A 266    -120.714 180.645-257.611 
ATOM   5470  O4   DT A 266    -121.562 179.818-257.954 
ATOM   5471  C5   DT A 266    -120.933 181.731-256.685 
ATOM   5472  C7   DT A 266    -122.304 181.869-256.089 
ATOM   5473  C6   DT A 266    -119.941 182.581-256.376 
ATOM   5474  P    DA A 267    -115.408 187.026-256.949 
ATOM   5475  OP1  DA A 267    -114.450 187.564-255.956 
ATOM   5476  OP2  DA A 267    -116.638 187.820-257.159 
ATOM   5477  O5'  DA A 267    -114.665 186.806-258.349 
ATOM   5478  C5'  DA A 267    -113.964 185.569-258.579 
ATOM   5479  C4'  DA A 267    -114.262 185.057-259.974 
ATOM   5480  O4'  DA A 267    -115.451 184.217-260.014 
ATOM   5481  C3'  DA A 267    -114.531 186.127-261.033 
ATOM   5482  O3'  DA A 267    -113.974 185.700-262.270 
ATOM   5483  C2'  DA A 267    -116.053 186.160-261.172 
ATOM   5484  C1'  DA A 267    -116.271 184.653-261.088 
ATOM   5485  N9   DA A 267    -117.677 184.267-260.783 
ATOM   5486  C8   DA A 267    -118.582 184.916-259.991 
ATOM   5487  N7   DA A 267    -119.736 184.327-259.923 
ATOM   5488  C5   DA A 267    -119.587 183.205-260.727 
ATOM   5489  C6   DA A 267    -120.464 182.163-261.068 
ATOM   5490  N6   DA A 267    -121.725 182.079-260.621 
ATOM   5491  N1   DA A 267    -119.997 181.206-261.892 
ATOM   5492  C2   DA A 267    -118.742 181.294-262.333 
ATOM   5493  N3   DA A 267    -117.837 182.215-262.083 
ATOM   5494  C4   DA A 267    -118.330 183.161-261.258 
ATOM   5495  P    DT A 268    -113.252 186.778-263.209 
ATOM   5496  OP1  DT A 268    -111.852 186.965-262.764 
ATOM   5497  OP2  DT A 268    -114.078 188.002-263.284 
ATOM   5498  O5'  DT A 268    -113.272 186.029-264.623 
ATOM   5499  C5'  DT A 268    -113.229 184.589-264.651 
ATOM   5500  C4'  DT A 268    -114.228 184.061-265.661 
ATOM   5501  O4'  DT A 268    -115.550 183.861-265.083 
ATOM   5502  C3'  DT A 268    -114.488 184.957-266.872 
ATOM   5503  O3'  DT A 268    -114.674 184.137-268.020 
ATOM   5504  C2'  DT A 268    -115.808 185.660-266.558 
ATOM   5505  C1'  DT A 268    -116.510 184.451-265.946 
ATOM   5506  N1   DT A 268    -117.708 184.803-265.134 
ATOM   5507  C2   DT A 268    -118.760 183.918-265.155 
ATOM   5508  O2   DT A 268    -118.743 182.883-265.799 
ATOM   5509  N3   DT A 268    -119.853 184.277-264.391 
ATOM   5510  C4   DT A 268    -119.978 185.420-263.627 
ATOM   5511  O4   DT A 268    -121.008 185.633-262.984 
ATOM   5512  C5   DT A 268    -118.824 186.286-263.669 
ATOM   5513  C7   DT A 268    -118.877 187.553-262.865 
ATOM   5514  C6   DT A 268    -117.748 185.962-264.403 
ATOM   5515  P    DT A 269    -114.050 184.607-269.418 
ATOM   5516  OP1  DT A 269    -112.629 184.201-269.489 
ATOM   5517  OP2  DT A 269    -114.326 186.046-269.625 
ATOM   5518  O5'  DT A 269    -114.910 183.741-270.453 
ATOM   5519  C5'  DT A 269    -115.413 182.457-270.040 
ATOM   5520  C4'  DT A 269    -116.851 182.293-270.491 
ATOM   5521  O4'  DT A 269    -117.800 182.811-269.517 
ATOM   5522  C3'  DT A 269    -117.226 183.010-271.788 
ATOM   5523  O3'  DT A 269    -118.143 182.199-272.513 
ATOM   5524  C2'  DT A 269    -117.951 184.277-271.335 
ATOM   5525  C1'  DT A 269    -118.737 183.633-270.196 
ATOM   5526  N1   DT A 269    -119.287 184.613-269.220 
ATOM   5527  C2   DT A 269    -120.502 184.314-268.651 
ATOM   5528  O2   DT A 269    -121.125 183.300-268.913 
ATOM   5529  N3   DT A 269    -120.982 185.247-267.751 
ATOM   5530  C4   DT A 269    -120.361 186.423-267.382 
ATOM   5531  O4   DT A 269    -120.888 187.180-266.565 
ATOM   5532  C5   DT A 269    -119.092 186.649-268.033 
ATOM   5533  C7   DT A 269    -118.350 187.907-267.688 
ATOM   5534  C6   DT A 269    -118.602 185.760-268.912 
ATOM   5535  P    DG A 270    -118.011 182.110-274.106 
ATOM   5536  OP1  DG A 270    -116.995 181.095-274.462 
ATOM   5537  OP2  DG A 270    -117.798 183.464-274.662 
ATOM   5538  O5'  DG A 270    -119.466 181.584-274.515 
ATOM   5539  C5'  DG A 270    -120.192 180.751-273.592 
ATOM   5540  C4'  DG A 270    -121.640 181.194-273.523 
ATOM   5541  O4'  DG A 270    -121.856 182.232-272.524 
ATOM   5542  C3'  DG A 270    -122.214 181.793-274.807 
ATOM   5543  O3'  DG A 270    -123.572 181.389-274.935 
ATOM   5544  C2'  DG A 270    -122.176 183.304-274.580 
ATOM   5545  C1'  DG A 270    -122.613 183.275-273.119 
ATOM   5546  N9   DG A 270    -122.324 184.536-272.381 
ATOM   5547  C8   DG A 270    -121.264 185.405-272.523 
ATOM   5548  N7   DG A 270    -121.305 186.434-271.712 
ATOM   5549  C5   DG A 270    -122.476 186.234-270.982 
ATOM   5550  C6   DG A 270    -123.055 187.019-269.952 
ATOM   5551  O6   DG A 270    -122.648 188.069-269.463 
ATOM   5552  N1   DG A 270    -124.248 186.450-269.484 
ATOM   5553  C2   DG A 270    -124.806 185.277-269.951 
ATOM   5554  N2   DG A 270    -125.950 184.901-269.373 
ATOM   5555  N3   DG A 270    -124.262 184.540-270.918 
ATOM   5556  C4   DG A 270    -123.105 185.079-271.383 
ATOM   5557  P    DA A 271    -124.133 181.004-276.385 
ATOM   5558  OP1  DA A 271    -123.796 179.595-276.689 
ATOM   5559  OP2  DA A 271    -123.682 182.008-277.374 
ATOM   5560  O5'  DA A 271    -125.711 181.144-276.159 
ATOM   5561  C5'  DA A 271    -126.255 180.888-274.850 
ATOM   5562  C4'  DA A 271    -127.279 181.949-274.499 
ATOM   5563  O4'  DA A 271    -126.679 183.111-273.860 
ATOM   5564  C3'  DA A 271    -128.058 182.537-275.675 
ATOM   5565  O3'  DA A 271    -129.398 182.782-275.264 
ATOM   5566  C2'  DA A 271    -127.383 183.879-275.955 
ATOM   5567  C1'  DA A 271    -127.173 184.278-274.498 
ATOM   5568  N9   DA A 271    -126.172 185.365-274.313 
ATOM   5569  C8   DA A 271    -125.035 185.603-275.031 
ATOM   5570  N7   DA A 271    -124.364 186.636-274.625 
ATOM   5571  C5   DA A 271    -125.109 187.121-273.559 
ATOM   5572  C6   DA A 271    -124.926 188.212-272.695 
ATOM   5573  N6   DA A 271    -123.884 189.053-272.774 
ATOM   5574  N1   DA A 271    -125.857 188.411-271.743 
ATOM   5575  C2   DA A 271    -126.890 187.573-271.669 
ATOM   5576  N3   DA A 271    -127.164 186.526-272.416 
ATOM   5577  C4   DA A 271    -126.218 186.350-273.360 
ATOM   5578  P    DT A 272    -130.592 182.477-276.285 
ATOM   5579  OP1  DT A 272    -130.947 181.042-276.218 
ATOM   5580  OP2  DT A 272    -130.243 182.998-277.625 
ATOM   5581  O5'  DT A 272    -131.774 183.354-275.660 
ATOM   5582  C5'  DT A 272    -131.799 183.581-274.238 
ATOM   5583  C4'  DT A 272    -132.129 185.033-273.949 
ATOM   5584  O4'  DT A 272    -130.942 185.876-273.914 
ATOM   5585  C3'  DT A 272    -133.040 185.722-274.965 
ATOM   5586  O3'  DT A 272    -133.909 186.612-274.275 
ATOM   5587  C2'  DT A 272    -132.094 186.545-275.838 
ATOM   5588  C1'  DT A 272    -131.186 187.025-274.710 
ATOM   5589  N1   DT A 272    -129.873 187.549-275.179 
ATOM   5590  C2   DT A 272    -129.328 188.594-274.472 
ATOM   5591  O2   DT A 272    -129.869 189.091-273.500 
ATOM   5592  N3   DT A 272    -128.111 189.054-274.938 
ATOM   5593  C4   DT A 272    -127.413 188.566-276.023 
ATOM   5594  O4   DT A 272    -126.330 189.061-276.345 
ATOM   5595  C5   DT A 272    -128.065 187.471-276.701 
ATOM   5596  C7   DT A 272    -127.372 186.883-277.894 
ATOM   5597  C6   DT A 272    -129.248 187.005-276.271 
ATOM   5598  P    DA A 273    -135.433 186.732-274.749 
ATOM   5599  OP1  DA A 273    -136.230 185.646-274.134 
ATOM   5600  OP2  DA A 273    -135.489 186.821-276.225 
ATOM   5601  O5'  DA A 273    -135.853 188.136-274.109 
ATOM   5602  C5'  DA A 273    -135.219 188.566-272.889 
ATOM   5603  C4'  DA A 273    -134.849 190.033-272.986 
ATOM   5604  O4'  DA A 273    -133.530 190.236-273.569 
ATOM   5605  C3'  DA A 273    -135.769 190.895-273.850 
ATOM   5606  O3'  DA A 273    -135.895 192.178-273.249 
ATOM   5607  C2'  DA A 273    -135.024 191.051-275.175 
ATOM   5608  C1'  DA A 273    -133.634 191.231-274.576 
ATOM   5609  N9   DA A 273    -132.528 191.018-275.552 
ATOM   5610  C8   DA A 273    -132.476 190.142-276.597 
ATOM   5611  N7   DA A 273    -131.370 190.194-277.271 
ATOM   5612  C5   DA A 273    -130.631 191.176-276.627 
ATOM   5613  C6   DA A 273    -129.352 191.707-276.861 
ATOM   5614  N6   DA A 273    -128.553 191.301-277.858 
ATOM   5615  N1   DA A 273    -128.921 192.675-276.031 
ATOM   5616  C2   DA A 273    -129.719 193.075-275.041 
ATOM   5617  N3   DA A 273    -130.925 192.656-274.726 
ATOM   5618  C4   DA A 273    -131.333 191.687-275.573 
ATOM   5619  P    DA A 274    -137.321 192.906-273.263 
ATOM   5620  OP1  DA A 274    -138.140 192.414-272.133 
ATOM   5621  OP2  DA A 274    -137.928 192.782-274.607 
ATOM   5622  O5'  DA A 274    -136.901 194.428-273.002 
ATOM   5623  C5'  DA A 274    -135.722 194.703-272.223 
ATOM   5624  C4'  DA A 274    -134.914 195.804-272.880 
ATOM   5625  O4'  DA A 274    -133.966 195.290-273.859 
ATOM   5626  C3'  DA A 274    -135.717 196.847-273.656 
ATOM   5627  O3'  DA A 274    -135.111 198.122-273.479 
ATOM   5628  C2'  DA A 274    -135.567 196.438-275.122 
ATOM   5629  C1'  DA A 274    -134.093 196.054-275.048 
ATOM   5630  N9   DA A 274    -133.635 195.213-276.189 
ATOM   5631  C8   DA A 274    -134.334 194.259-276.874 
ATOM   5632  N7   DA A 274    -133.656 193.695-277.825 
ATOM   5633  C5   DA A 274    -132.417 194.319-277.770 
ATOM   5634  C6   DA A 274    -131.244 194.163-278.525 
ATOM   5635  N6   DA A 274    -131.123 193.289-279.534 
ATOM   5636  N1   DA A 274    -130.194 194.944-278.206 
ATOM   5637  C2   DA A 274    -130.320 195.811-277.203 
ATOM   5638  N3   DA A 274    -131.358 196.043-276.431 
ATOM   5639  C4   DA A 274    -132.395 195.250-276.771 
ATOM   5640  P    DG A 275    -136.047 199.408-273.299 
ATOM   5641  OP1  DG A 275    -136.461 199.525-271.882 
ATOM   5642  OP2  DG A 275    -137.141 199.368-274.293 
ATOM   5643  O5'  DG A 275    -135.033 200.590-273.663 
ATOM   5644  C5'  DG A 275    -133.629 200.413-273.396 
ATOM   5645  C4'  DG A 275    -132.811 200.908-274.572 
ATOM   5646  O4'  DG A 275    -132.598 199.873-275.574 
ATOM   5647  C3'  DG A 275    -133.416 202.068-275.362 
ATOM   5648  O3'  DG A 275    -132.369 202.936-275.781 
ATOM   5649  C2'  DG A 275    -134.029 201.415-276.600 
ATOM   5650  C1'  DG A 275    -132.902 200.416-276.850 
ATOM   5651  N9   DG A 275    -133.285 199.295-277.751 
ATOM   5652  C8   DG A 275    -134.498 198.655-277.879 
ATOM   5653  N7   DG A 275    -134.506 197.696-278.773 
ATOM   5654  C5   DG A 275    -133.205 197.701-279.274 
ATOM   5655  C6   DG A 275    -132.605 196.887-280.269 
ATOM   5656  O6   DG A 275    -133.107 195.978-280.925 
ATOM   5657  N1   DG A 275    -131.261 197.231-280.472 
ATOM   5658  C2   DG A 275    -130.585 198.229-279.799 
ATOM   5659  N2   DG A 275    -129.305 198.401-280.136 
ATOM   5660  N3   DG A 275    -131.148 198.993-278.864 
ATOM   5661  C4   DG A 275    -132.452 198.673-278.657 
ATOM   5662  P    DG A 276    -132.611 204.518-275.743 
ATOM   5663  OP1  DG A 276    -132.346 205.028-274.380 
ATOM   5664  OP2  DG A 276    -133.944 204.829-276.305 
ATOM   5665  O5'  DG A 276    -131.473 205.035-276.743 
ATOM   5666  C5'  DG A 276    -130.253 204.280-276.860 
ATOM   5667  C4'  DG A 276    -129.857 204.158-278.319 
ATOM   5668  O4'  DG A 276    -130.460 203.000-278.963 
ATOM   5669  C3'  DG A 276    -130.257 205.329-279.217 
ATOM   5670  O3'  DG A 276    -129.229 205.547-280.175 
ATOM   5671  C2'  DG A 276    -131.509 204.845-279.948 
ATOM   5672  C1'  DG A 276    -131.030 203.417-280.194 
ATOM   5673  N9   DG A 276    -132.124 202.469-280.543 
ATOM   5674  C8   DG A 276    -133.428 202.443-280.099 
ATOM   5675  N7   DG A 276    -134.144 201.468-280.604 
ATOM   5676  C5   DG A 276    -133.252 200.802-281.442 
ATOM   5677  C6   DG A 276    -133.447 199.660-282.263 
ATOM   5678  O6   DG A 276    -134.465 198.992-282.421 
ATOM   5679  N1   DG A 276    -132.274 199.317-282.950 
ATOM   5680  C2   DG A 276    -131.070 199.988-282.855 
ATOM   5681  N2   DG A 276    -130.069 199.501-283.592 
ATOM   5682  N3   DG A 276    -130.888 201.058-282.085 
ATOM   5683  C4   DG A 276    -132.016 201.404-281.412 
ATOM   5684  P    DT A 277    -128.839 207.049-280.566 
ATOM   5685  OP1  DT A 277    -127.881 207.586-279.573 
ATOM   5686  OP2  DT A 277    -130.069 207.843-280.777 
ATOM   5687  O5'  DT A 277    -128.096 206.828-281.966 
ATOM   5688  C5'  DT A 277    -127.395 205.592-282.197 
ATOM   5689  C4'  DT A 277    -127.693 205.080-283.591 
ATOM   5690  O4'  DT A 277    -128.883 204.240-283.632 
ATOM   5691  C3'  DT A 277    -127.962 206.149-284.650 
ATOM   5692  O3'  DT A 277    -127.405 205.722-285.887 
ATOM   5693  C2'  DT A 277    -129.484 206.182-284.789 
ATOM   5694  C1'  DT A 277    -129.702 204.675-284.705 
ATOM   5695  N1   DT A 277    -131.108 204.290-284.400 
ATOM   5696  C2   DT A 277    -131.581 203.136-284.978 
ATOM   5697  O2   DT A 277    -130.904 202.437-285.712 
ATOM   5698  N3   DT A 277    -132.888 202.811-284.672 
ATOM   5699  C4   DT A 277    -133.740 203.527-283.856 
ATOM   5700  O4   DT A 277    -134.892 203.136-283.657 
ATOM   5701  C5   DT A 277    -133.155 204.722-283.297 
ATOM   5702  C7   DT A 277    -134.014 205.561-282.397 
ATOM   5703  C6   DT A 277    -131.886 205.062-283.577 
ATOM   5704  P    DA A 278    -126.683 206.800-286.826 
ATOM   5705  OP1  DA A 278    -125.283 206.987-286.382 
ATOM   5706  OP2  DA A 278    -127.509 208.025-286.901 
ATOM   5707  O5'  DA A 278    -126.703 206.051-288.240 
ATOM   5708  C5'  DA A 278    -126.660 204.611-288.269 
ATOM   5709  C4'  DA A 278    -127.660 204.083-289.279 
ATOM   5710  O4'  DA A 278    -128.982 203.883-288.700 
ATOM   5711  C3'  DA A 278    -127.919 204.979-290.489 
ATOM   5712  O3'  DA A 278    -128.105 204.160-291.637 
ATOM   5713  C2'  DA A 278    -129.240 205.682-290.175 
ATOM   5714  C1'  DA A 278    -129.942 204.474-289.563 
ATOM   5715  N9   DA A 278    -131.139 204.825-288.751 
ATOM   5716  C8   DA A 278    -131.343 205.928-287.973 
ATOM   5717  N7   DA A 278    -132.500 205.950-287.385 
ATOM   5718  C5   DA A 278    -133.109 204.775-287.803 
ATOM   5719  C6   DA A 278    -134.364 204.209-287.527 
ATOM   5720  N6   DA A 278    -135.273 204.780-286.724 
ATOM   5721  N1   DA A 278    -134.653 203.029-288.108 
ATOM   5722  C2   DA A 278    -133.746 202.466-288.904 
ATOM   5723  N3   DA A 278    -132.549 202.898-289.235 
ATOM   5724  C4   DA A 278    -132.285 204.080-288.640 
ATOM   5725  P    DA A 279    -127.481 204.629-293.035 
ATOM   5726  OP1  DA A 279    -126.060 204.223-293.106 
ATOM   5727  OP2  DA A 279    -127.757 206.068-293.242 
ATOM   5728  O5'  DA A 279    -128.341 203.764-294.070 
ATOM   5729  C5'  DA A 279    -128.844 202.479-293.657 
ATOM   5730  C4'  DA A 279    -130.282 202.316-294.109 
ATOM   5731  O4'  DA A 279    -131.231 202.834-293.134 
ATOM   5732  C3'  DA A 279    -130.657 203.032-295.406 
ATOM   5733  O3'  DA A 279    -131.575 202.221-296.130 
ATOM   5734  C2'  DA A 279    -131.382 204.299-294.952 
ATOM   5735  C1'  DA A 279    -132.168 203.656-293.814 
ATOM   5736  N9   DA A 279    -132.719 204.635-292.837 
ATOM   5737  C8   DA A 279    -132.173 205.815-292.420 
ATOM   5738  N7   DA A 279    -132.899 206.453-291.555 
ATOM   5739  C5   DA A 279    -134.009 205.637-291.384 
ATOM   5740  C6   DA A 279    -135.159 205.757-290.586 
ATOM   5741  N6   DA A 279    -135.389 206.796-289.772 
ATOM   5742  N1   DA A 279    -136.067 204.765-290.656 
ATOM   5743  C2   DA A 279    -135.831 203.734-291.466 
ATOM   5744  N3   DA A 279    -134.801 203.515-292.254 
ATOM   5745  C4   DA A 279    -133.907 204.522-292.165 
ATOM   5746  P    DC A 280    -131.442 202.132-297.723 
ATOM   5747  OP1  DC A 280    -130.426 201.117-298.079 
ATOM   5748  OP2  DC A 280    -131.229 203.486-298.279 
ATOM   5749  O5'  DC A 280    -132.897 201.606-298.132 
ATOM   5750  C5'  DC A 280    -133.623 200.773-297.209 
ATOM   5751  C4'  DC A 280    -135.071 201.216-297.140 
ATOM   5752  O4'  DC A 280    -135.287 202.255-296.141 
ATOM   5753  C3'  DC A 280    -135.645 201.815-298.424 
ATOM   5754  O3'  DC A 280    -137.003 201.412-298.552 
ATOM   5755  C2'  DC A 280    -135.607 203.326-298.197 
ATOM   5756  C1'  DC A 280    -136.044 203.297-296.736 
ATOM   5757  N1   DC A 280    -135.755 204.559-295.998 
ATOM   5758  C2   DC A 280    -136.658 204.958-295.016 
ATOM   5759  O2   DC A 280    -137.652 204.256-294.799 
ATOM   5760  N3   DC A 280    -136.413 206.106-294.333 
ATOM   5761  C4   DC A 280    -135.324 206.838-294.598 
ATOM   5762  N4   DC A 280    -135.128 207.949-293.905 
ATOM   5763  C5   DC A 280    -134.383 206.445-295.605 
ATOM   5764  C6   DC A 280    -134.646 205.295-296.277 
ATOM   5765  P    DA A 281    -137.564 201.026-300.002 
ATOM   5766  OP1  DA A 281    -137.227 199.618-300.306 
ATOM   5767  OP2  DA A 281    -137.113 202.030-300.991 
ATOM   5768  O5'  DA A 281    -139.142 201.166-299.776 
ATOM   5769  C5'  DA A 281    -139.686 200.910-298.468 
ATOM   5770  C4'  DA A 281    -140.711 201.971-298.116 
ATOM   5771  O4'  DA A 281    -140.110 203.133-297.477 
ATOM   5772  C3'  DA A 281    -141.489 202.559-299.293 
ATOM   5773  O3'  DA A 281    -142.829 202.804-298.881 
ATOM   5774  C2'  DA A 281    -140.814 203.901-299.572 
ATOM   5775  C1'  DA A 281    -140.604 204.300-298.115 
ATOM   5776  N9   DA A 281    -139.603 205.388-297.930 
ATOM   5777  C8   DA A 281    -138.466 205.625-298.649 
ATOM   5778  N7   DA A 281    -137.795 206.658-298.242 
ATOM   5779  C5   DA A 281    -138.540 207.144-297.176 
ATOM   5780  C6   DA A 281    -138.357 208.235-296.312 
ATOM   5781  N6   DA A 281    -137.315 209.075-296.391 
ATOM   5782  N1   DA A 281    -139.288 208.433-295.360 
ATOM   5783  C2   DA A 281    -140.321 207.595-295.286 
ATOM   5784  N3   DA A 281    -140.595 206.548-296.033 
ATOM   5785  C4   DA A 281    -139.649 206.372-296.978 
ATOM   5786  P    DA A 282    -144.023 202.500-299.902 
ATOM   5787  OP1  DA A 282    -144.378 201.065-299.835 
ATOM   5788  OP2  DA A 282    -143.675 203.020-301.243 
ATOM   5789  O5'  DA A 282    -145.205 203.377-299.277 
ATOM   5790  C5'  DA A 282    -145.230 203.603-297.855 
ATOM   5791  C4'  DA A 282    -145.560 205.055-297.567 
ATOM   5792  O4'  DA A 282    -144.373 205.898-297.531 
ATOM   5793  C3'  DA A 282    -146.471 205.744-298.582 
ATOM   5794  O3'  DA A 282    -147.340 206.634-297.892 
ATOM   5795  C2'  DA A 282    -145.525 206.567-299.455 
ATOM   5796  C1'  DA A 282    -144.617 207.047-298.327 
ATOM   5797  N9   DA A 282    -143.304 207.572-298.797 
ATOM   5798  C8   DA A 282    -142.552 207.150-299.855 
ATOM   5799  N7   DA A 282    -141.447 207.812-300.011 
ATOM   5800  C5   DA A 282    -141.466 208.742-298.980 
ATOM   5801  C6   DA A 282    -140.566 209.749-298.595 
ATOM   5802  N6   DA A 282    -139.415 209.997-299.238 
ATOM   5803  N1   DA A 282    -140.892 210.495-297.523 
ATOM   5804  C2   DA A 282    -142.036 210.243-296.889 
ATOM   5805  N3   DA A 282    -142.950 209.335-297.155 
ATOM   5806  C4   DA A 282    -142.600 208.603-298.231 
ATOM   5807  P    DG A 283    -148.864 206.754-298.366 
ATOM   5808  OP1  DG A 283    -149.661 205.668-297.751 
ATOM   5809  OP2  DG A 283    -148.920 206.843-299.842 
ATOM   5810  O5'  DG A 283    -149.284 208.158-297.726 
ATOM   5811  C5'  DG A 283    -148.650 208.588-296.507 
ATOM   5812  C4'  DG A 283    -148.280 210.055-296.604 
ATOM   5813  O4'  DG A 283    -146.961 210.258-297.186 
ATOM   5814  C3'  DG A 283    -149.200 210.918-297.467 
ATOM   5815  O3'  DG A 283    -149.326 212.201-296.866 
ATOM   5816  C2'  DG A 283    -148.455 211.073-298.792 
ATOM   5817  C1'  DG A 283    -147.065 211.253-298.193 
ATOM   5818  N9   DG A 283    -145.959 211.041-299.169 
ATOM   5819  C8   DG A 283    -145.890 210.163-300.228 
ATOM   5820  N7   DG A 283    -144.766 210.225-300.901 
ATOM   5821  C5   DG A 283    -144.039 211.215-300.240 
ATOM   5822  C6   DG A 283    -142.743 211.729-300.506 
ATOM   5823  O6   DG A 283    -141.956 211.411-301.393 
ATOM   5824  N1   DG A 283    -142.390 212.728-299.588 
ATOM   5825  C2   DG A 283    -143.186 213.172-298.549 
ATOM   5826  N2   DG A 283    -142.666 214.134-297.783 
ATOM   5827  N3   DG A 283    -144.401 212.689-298.300 
ATOM   5828  C4   DG A 283    -144.759 211.719-299.182 
ATOM   5829  P    DT A 284    -150.752 212.928-296.881 
ATOM   5830  OP1  DT A 284    -151.571 212.436-295.750 
ATOM   5831  OP2  DT A 284    -151.359 212.804-298.224 
ATOM   5832  O5'  DT A 284    -150.332 214.450-296.619 
ATOM   5833  C5'  DT A 284    -149.153 214.725-295.840 
ATOM   5834  C4'  DT A 284    -148.345 215.827-296.497 
ATOM   5835  O4'  DT A 284    -147.397 215.313-297.476 
ATOM   5836  C3'  DT A 284    -149.148 216.870-297.274 
ATOM   5837  O3'  DT A 284    -148.542 218.144-297.096 
ATOM   5838  C2'  DT A 284    -148.999 216.460-298.739 
ATOM   5839  C1'  DT A 284    -147.524 216.077-298.665 
ATOM   5840  N1   DT A 284    -147.066 215.235-299.806 
ATOM   5841  C2   DT A 284    -145.779 215.425-300.246 
ATOM   5842  O2   DT A 284    -145.020 216.237-299.747 
ATOM   5843  N3   DT A 284    -145.390 214.627-301.306 
ATOM   5844  C4   DT A 284    -146.164 213.680-301.945 
ATOM   5845  O4   DT A 284    -145.706 213.026-302.884 
ATOM   5846  C5   DT A 284    -147.500 213.554-301.412 
ATOM   5847  C7   DT A 284    -148.409 212.545-302.050 
ATOM   5848  C6   DT A 284    -147.904 214.317-300.383 
ATOM   5849  P    DC A 285    -149.478 219.430-296.916 
ATOM   5850  OP1  DC A 285    -149.892 219.547-295.499 
ATOM   5851  OP2  DC A 285    -150.572 219.390-297.911 
ATOM   5852  O5'  DC A 285    -148.464 220.613-297.280 
ATOM   5853  C5'  DC A 285    -147.060 220.435-297.013 
ATOM   5854  C4'  DC A 285    -146.242 220.930-298.189 
ATOM   5855  O4'  DC A 285    -146.029 219.896-299.192 
ATOM   5856  C3'  DC A 285    -146.847 222.090-298.979 
ATOM   5857  O3'  DC A 285    -145.800 222.958-299.398 
ATOM   5858  C2'  DC A 285    -147.460 221.437-300.218 
ATOM   5859  C1'  DC A 285    -146.333 220.439-300.467 
ATOM   5860  N1   DC A 285    -146.716 219.317-301.368 
ATOM   5861  C2   DC A 285    -145.741 218.809-302.223 
ATOM   5862  O2   DC A 285    -144.608 219.306-302.199 
ATOM   5863  N3   DC A 285    -146.070 217.786-303.053 
ATOM   5864  C4   DC A 285    -147.307 217.276-303.049 
ATOM   5865  N4   DC A 285    -147.579 216.278-303.878 
ATOM   5866  C5   DC A 285    -148.325 217.784-302.178 
ATOM   5867  C6   DC A 285    -147.977 218.806-301.357 
ATOM   5868  P    DG A 286    -146.042 224.540-299.361 
ATOM   5869  OP1  DG A 286    -145.777 225.051-297.997 
ATOM   5870  OP2  DG A 286    -147.375 224.851-299.923 
ATOM   5871  O5'  DG A 286    -144.904 225.057-300.360 
ATOM   5872  C5'  DG A 286    -143.684 224.303-300.478 
ATOM   5873  C4'  DG A 286    -143.288 224.181-301.936 
ATOM   5874  O4'  DG A 286    -143.891 223.022-302.580 
ATOM   5875  C3'  DG A 286    -143.689 225.351-302.834 
ATOM   5876  O3'  DG A 286    -142.660 225.569-303.793 
ATOM   5877  C2'  DG A 286    -144.940 224.867-303.565 
ATOM   5878  C1'  DG A 286    -144.461 223.440-303.811 
ATOM   5879  N9   DG A 286    -145.555 222.491-304.160 
ATOM   5880  C8   DG A 286    -146.859 222.466-303.716 
ATOM   5881  N7   DG A 286    -147.576 221.490-304.221 
ATOM   5882  C5   DG A 286    -146.683 220.824-305.059 
ATOM   5883  C6   DG A 286    -146.878 219.682-305.880 
ATOM   5884  O6   DG A 286    -147.896 219.014-306.038 
ATOM   5885  N1   DG A 286    -145.705 219.339-306.567 
ATOM   5886  C2   DG A 286    -144.502 220.010-306.472 
ATOM   5887  N2   DG A 286    -143.500 219.523-307.209 
ATOM   5888  N3   DG A 286    -144.319 221.080-305.702 
ATOM   5889  C4   DG A 286    -145.448 221.427-305.029 
ATOM   5890  P    DA A 287    -142.270 227.071-304.183 
ATOM   5891  OP1  DA A 287    -141.312 227.609-303.190 
ATOM   5892  OP2  DA A 287    -143.500 227.865-304.394 
ATOM   5893  O5'  DA A 287    -141.527 226.851-305.583 
ATOM   5894  C5'  DA A 287    -140.826 225.614-305.814 
ATOM   5895  C4'  DA A 287    -141.124 225.102-307.209 
ATOM   5896  O4'  DA A 287    -142.314 224.262-307.249 
ATOM   5897  C3'  DA A 287    -141.393 226.171-308.267 
ATOM   5898  O3'  DA A 287    -140.836 225.745-309.504 
ATOM   5899  C2'  DA A 287    -142.915 226.205-308.406 
ATOM   5900  C1'  DA A 287    -143.133 224.697-308.323 
ATOM   5901  N9   DA A 287    -144.539 224.312-308.017 
ATOM   5902  C8   DA A 287    -145.444 224.961-307.226 
ATOM   5903  N7   DA A 287    -146.598 224.372-307.157 
ATOM   5904  C5   DA A 287    -146.449 223.250-307.961 
ATOM   5905  C6   DA A 287    -147.327 222.208-308.303 
ATOM   5906  N6   DA A 287    -148.587 222.124-307.856 
ATOM   5907  N1   DA A 287    -146.859 221.251-309.126 
ATOM   5908  C2   DA A 287    -145.605 221.339-309.568 
ATOM   5909  N3   DA A 287    -144.699 222.259-309.318 
ATOM   5910  C4   DA A 287    -145.193 223.205-308.492 
ATOM   5911  P    DT A 288    -140.114 226.822-310.443 
ATOM   5912  OP1  DT A 288    -138.715 227.009-309.999 
ATOM   5913  OP2  DT A 288    -140.941 228.047-310.518 
ATOM   5914  O5'  DT A 288    -140.134 226.073-311.857 
ATOM   5915  C5'  DT A 288    -140.091 224.634-311.886 
ATOM   5916  C4'  DT A 288    -141.091 224.105-312.896 
ATOM   5917  O4'  DT A 288    -142.413 223.906-312.318 
ATOM   5918  C3'  DT A 288    -141.350 225.001-314.107 
ATOM   5919  O3'  DT A 288    -141.536 224.182-315.254 
ATOM   5920  C2'  DT A 288    -142.671 225.705-313.793 
ATOM   5921  C1'  DT A 288    -143.373 224.496-313.180 
ATOM   5922  N1   DT A 288    -144.570 224.847-312.368 
ATOM   5923  C2   DT A 288    -145.622 223.962-312.389 
ATOM   5924  O2   DT A 288    -145.605 222.927-313.034 
ATOM   5925  N3   DT A 288    -146.715 224.322-311.626 
ATOM   5926  C4   DT A 288    -146.840 225.464-310.862 
ATOM   5927  O4   DT A 288    -147.871 225.678-310.219 
ATOM   5928  C5   DT A 288    -145.686 226.330-310.904 
ATOM   5929  C7   DT A 288    -145.739 227.597-310.100 
ATOM   5930  C6   DT A 288    -144.610 226.006-311.638 
ATOM   5931  P    DG A 289    -140.913 224.652-316.652 
ATOM   5932  OP1  DG A 289    -139.491 224.246-316.723 
ATOM   5933  OP2  DG A 289    -141.188 226.091-316.859 
ATOM   5934  O5'  DG A 289    -141.772 223.786-317.688 
ATOM   5935  C5'  DG A 289    -142.275 222.501-317.275 
ATOM   5936  C4'  DG A 289    -143.713 222.338-317.726 
ATOM   5937  O4'  DG A 289    -144.662 222.856-316.751 
ATOM   5938  C3'  DG A 289    -144.088 223.055-319.023 
ATOM   5939  O3'  DG A 289    -145.006 222.244-319.747 
ATOM   5940  C2'  DG A 289    -144.813 224.321-318.570 
ATOM   5941  C1'  DG A 289    -145.599 223.678-317.431 
ATOM   5942  N9   DG A 289    -146.150 224.658-316.454 
ATOM   5943  C8   DG A 289    -145.614 225.852-316.022 
ATOM   5944  N7   DG A 289    -146.358 226.485-315.148 
ATOM   5945  C5   DG A 289    -147.465 225.653-314.990 
ATOM   5946  C6   DG A 289    -148.614 225.805-314.172 
ATOM   5947  O6   DG A 289    -148.896 226.721-313.404 
ATOM   5948  N1   DG A 289    -149.494 224.723-314.317 
ATOM   5949  C2   DG A 289    -149.290 223.637-315.144 
ATOM   5950  N2   DG A 289    -150.249 222.708-315.140 
ATOM   5951  N3   DG A 289    -148.210 223.494-315.912 
ATOM   5952  C4   DG A 289    -147.347 224.535-315.782 
ATOM   5953  P    DG A 290    -144.873 222.155-321.340 
ATOM   5954  OP1  DG A 290    -143.857 221.139-321.697 
ATOM   5955  OP2  DG A 290    -144.660 223.509-321.896 
ATOM   5956  O5'  DG A 290    -146.328 221.628-321.749 
ATOM   5957  C5'  DG A 290    -147.054 220.795-320.826 
ATOM   5958  C4'  DG A 290    -148.502 221.239-320.757 
ATOM   5959  O4'  DG A 290    -148.718 222.277-319.759 
ATOM   5960  C3'  DG A 290    -149.076 221.837-322.041 
ATOM   5961  O3'  DG A 290    -150.434 221.434-322.170 
ATOM   5962  C2'  DG A 290    -149.038 223.349-321.815 
ATOM   5963  C1'  DG A 290    -149.476 223.319-320.353 
ATOM   5964  N9   DG A 290    -149.186 224.581-319.615 
ATOM   5965  C8   DG A 290    -148.126 225.450-319.758 
ATOM   5966  N7   DG A 290    -148.168 226.479-318.947 
ATOM   5967  C5   DG A 290    -149.338 226.279-318.217 
ATOM   5968  C6   DG A 290    -149.917 227.064-317.186 
ATOM   5969  O6   DG A 290    -149.510 228.114-316.698 
ATOM   5970  N1   DG A 290    -151.110 226.495-316.719 
ATOM   5971  C2   DG A 290    -151.669 225.321-317.186 
ATOM   5972  N2   DG A 290    -152.813 224.946-316.608 
ATOM   5973  N3   DG A 290    -151.124 224.585-318.153 
ATOM   5974  C4   DG A 290    -149.967 225.124-318.617 
ATOM   5975  P    DA A 291    -150.995 221.049-323.619 
ATOM   5976  OP1  DA A 291    -150.658 219.640-323.923 
ATOM   5977  OP2  DA A 291    -150.544 222.052-324.608 
ATOM   5978  O5'  DA A 291    -152.573 221.188-323.394 
ATOM   5979  C5'  DA A 291    -153.117 220.933-322.085 
ATOM   5980  C4'  DA A 291    -154.142 221.993-321.733 
ATOM   5981  O4'  DA A 291    -153.541 223.155-321.094 
ATOM   5982  C3'  DA A 291    -154.920 222.581-322.910 
ATOM   5983  O3'  DA A 291    -156.260 222.827-322.499 
ATOM   5984  C2'  DA A 291    -154.245 223.923-323.189 
ATOM   5985  C1'  DA A 291    -154.035 224.323-321.732 
ATOM   5986  N9   DA A 291    -153.034 225.410-321.547 
ATOM   5987  C8   DA A 291    -151.897 225.647-322.266 
ATOM   5988  N7   DA A 291    -151.227 226.681-321.859 
ATOM   5989  C5   DA A 291    -151.971 227.166-320.793 
ATOM   5990  C6   DA A 291    -151.788 228.257-319.929 
ATOM   5991  N6   DA A 291    -150.746 229.097-320.008 
ATOM   5992  N1   DA A 291    -152.719 228.456-318.977 
ATOM   5993  C2   DA A 291    -153.752 227.618-318.903 
ATOM   5994  N3   DA A 291    -154.026 226.570-319.651 
ATOM   5995  C4   DA A 291    -153.080 226.395-320.595 
ATOM   5996  P    DT A 292    -157.454 222.522-323.520 
ATOM   5997  OP1  DT A 292    -157.809 221.087-323.453 
ATOM   5998  OP2  DT A 292    -157.106 223.043-324.860 
ATOM   5999  O5'  DT A 292    -158.637 223.399-322.894 
ATOM   6000  C5'  DT A 292    -158.661 223.626-321.472 
ATOM   6001  C4'  DT A 292    -158.991 225.077-321.184 
ATOM   6002  O4'  DT A 292    -157.804 225.921-321.148 
ATOM   6003  C3'  DT A 292    -159.902 225.766-322.200 
ATOM   6004  O3'  DT A 292    -160.771 226.656-321.509 
ATOM   6005  C2'  DT A 292    -158.956 226.590-323.073 
ATOM   6006  C1'  DT A 292    -158.048 227.070-321.945 
ATOM   6007  N1   DT A 292    -156.735 227.594-322.414 
ATOM   6008  C2   DT A 292    -156.190 228.639-321.707 
ATOM   6009  O2   DT A 292    -156.732 229.136-320.735 
ATOM   6010  N3   DT A 292    -154.973 229.098-322.172 
ATOM   6011  C4   DT A 292    -154.275 228.611-323.258 
ATOM   6012  O4   DT A 292    -153.192 229.105-323.579 
ATOM   6013  C5   DT A 292    -154.927 227.516-323.935 
ATOM   6014  C7   DT A 292    -154.234 226.927-325.129 
ATOM   6015  C6   DT A 292    -156.110 227.049-323.505 
ATOM   6016  P    DT A 293    -162.295 226.776-321.983 
ATOM   6017  OP1  DT A 293    -163.092 225.691-321.368 
ATOM   6018  OP2  DT A 293    -162.351 226.866-323.459 
ATOM   6019  O5'  DT A 293    -162.715 228.181-321.344 
ATOM   6020  C5'  DT A 293    -162.081 228.611-320.124 
ATOM   6021  C4'  DT A 293    -161.711 230.078-320.221 
ATOM   6022  O4'  DT A 293    -160.392 230.280-320.803 
ATOM   6023  C3'  DT A 293    -162.631 230.940-321.084 
ATOM   6024  O3'  DT A 293    -162.757 232.223-320.483 
ATOM   6025  C2'  DT A 293    -161.886 231.095-322.410 
ATOM   6026  C1'  DT A 293    -160.496 231.275-321.810 
ATOM   6027  N1   DT A 293    -159.390 231.063-322.786 
ATOM   6028  C2   DT A 293    -158.266 231.838-322.636 
ATOM   6029  O2   DT A 293    -158.147 232.672-321.754 
ATOM   6030  N3   DT A 293    -157.263 231.615-323.559 
ATOM   6031  C4   DT A 293    -157.291 230.701-324.594 
ATOM   6032  O4   DT A 293    -156.331 230.590-325.358 
ATOM   6033  C5   DT A 293    -158.513 229.935-324.669 
ATOM   6034  C7   DT A 293    -158.626 228.918-325.766 
ATOM   6035  C6   DT A 293    -159.504 230.132-323.785 
ATOM   6036  P    DC A 294    -164.183 232.951-320.498 
ATOM   6037  OP1  DC A 294    -165.002 232.459-319.367 
ATOM   6038  OP2  DC A 294    -164.790 232.826-321.842 
ATOM   6039  O5'  DC A 294    -163.764 234.472-320.237 
ATOM   6040  C5'  DC A 294    -162.584 234.748-319.458 
ATOM   6041  C4'  DC A 294    -161.776 235.849-320.114 
ATOM   6042  O4'  DC A 294    -160.828 235.335-321.093 
ATOM   6043  C3'  DC A 294    -162.579 236.892-320.891 
ATOM   6044  O3'  DC A 294    -161.973 238.167-320.714 
ATOM   6045  C2'  DC A 294    -162.430 236.482-322.357 
ATOM   6046  C1'  DC A 294    -160.955 236.099-322.283 
ATOM   6047  N1   DC A 294    -160.497 235.257-323.424 
ATOM   6048  C2   DC A 294    -159.195 235.437-323.882 
ATOM   6049  O2   DC A 294    -158.479 236.279-323.328 
ATOM   6050  N3   DC A 294    -158.759 234.681-324.921 
ATOM   6051  C4   DC A 294    -159.566 233.779-325.494 
ATOM   6052  N4   DC A 294    -159.094 233.065-326.505 
ATOM   6053  C5   DC A 294    -160.909 233.578-325.039 
ATOM   6054  C6   DC A 294    -161.326 234.345-323.999 
ATOM   6055  P    DC A 295    -162.909 239.452-320.533 
ATOM   6056  OP1  DC A 295    -163.323 239.570-319.117 
ATOM   6057  OP2  DC A 295    -164.003 239.413-321.528 
ATOM   6058  O5'  DC A 295    -161.895 240.635-320.898 
ATOM   6059  C5'  DC A 295    -160.491 240.458-320.630 
ATOM   6060  C4'  DC A 295    -159.673 240.953-321.806 
ATOM   6061  O4'  DC A 295    -159.460 239.918-322.809 
ATOM   6062  C3'  DC A 295    -160.278 242.113-322.596 
ATOM   6063  O3'  DC A 295    -159.231 242.980-323.015 
ATOM   6064  C2'  DC A 295    -160.891 241.459-323.835 
ATOM   6065  C1'  DC A 295    -159.764 240.461-324.085 
ATOM   6066  N1   DC A 295    -160.147 239.339-324.985 
ATOM   6067  C2   DC A 295    -159.172 238.831-325.841 
ATOM   6068  O2   DC A 295    -158.040 239.328-325.816 
ATOM   6069  N3   DC A 295    -159.501 237.808-326.670 
ATOM   6070  C4   DC A 295    -160.738 237.298-326.667 
ATOM   6071  N4   DC A 295    -161.010 236.301-327.495 
ATOM   6072  C5   DC A 295    -161.757 237.806-325.796 
ATOM   6073  C6   DC A 295    -161.408 238.828-324.974 
ATOM   6074  P    DT A 296    -159.473 244.563-322.978 
ATOM   6075  OP1  DT A 296    -159.208 245.073-321.614 
ATOM   6076  OP2  DT A 296    -160.806 244.874-323.540 
ATOM   6077  O5'  DT A 296    -158.335 245.079-323.978 
ATOM   6078  C5'  DT A 296    -157.115 244.325-324.095 
ATOM   6079  C4'  DT A 296    -156.719 244.203-325.554 
ATOM   6080  O4'  DT A 296    -157.322 243.044-326.197 
ATOM   6081  C3'  DT A 296    -157.120 245.373-326.451 
ATOM   6082  O3'  DT A 296    -156.091 245.592-327.410 
ATOM   6083  C2'  DT A 296    -158.371 244.890-327.183 
ATOM   6084  C1'  DT A 296    -157.892 243.462-327.428 
ATOM   6085  N1   DT A 296    -158.986 242.513-327.777 
ATOM   6086  C2   DT A 296    -158.685 241.511-328.667 
ATOM   6087  O2   DT A 296    -157.581 241.377-329.166 
ATOM   6088  N3   DT A 296    -159.724 240.652-328.967 
ATOM   6089  C4   DT A 296    -161.007 240.712-328.463 
ATOM   6090  O4   DT A 296    -161.855 239.885-328.806 
ATOM   6091  C5   DT A 296    -161.226 241.798-327.537 
ATOM   6092  C7   DT A 296    -162.597 241.936-326.941 
ATOM   6093  C6   DT A 296    -160.234 242.648-327.228 
ATOM   6094  P    DC A 297    -155.701 247.093-327.801 
ATOM   6095  OP1  DC A 297    -154.743 247.631-326.808 
ATOM   6096  OP2  DC A 297    -156.931 247.887-328.011 
ATOM   6097  O5'  DC A 297    -154.958 246.873-329.200 
ATOM   6098  C5'  DC A 297    -154.257 245.636-329.431 
ATOM   6099  C4'  DC A 297    -154.555 245.124-330.826 
ATOM   6100  O4'  DC A 297    -155.745 244.284-330.866 
ATOM   6101  C3'  DC A 297    -154.824 246.194-331.884 
ATOM   6102  O3'  DC A 297    -154.267 245.767-333.122 
ATOM   6103  C2'  DC A 297    -156.346 246.227-332.024 
ATOM   6104  C1'  DC A 297    -156.564 244.720-331.940 
ATOM   6105  N1   DC A 297    -157.970 244.334-331.634 
ATOM   6106  C2   DC A 297    -158.465 243.167-332.212 
ATOM   6107  O2   DC A 297    -157.722 242.506-332.948 
ATOM   6108  N3   DC A 297    -159.744 242.800-331.947 
ATOM   6109  C4   DC A 297    -160.515 243.544-331.145 
ATOM   6110  N4   DC A 297    -161.757 243.142-330.916 
ATOM   6111  C5   DC A 297    -160.027 244.747-330.541 
ATOM   6112  C6   DC A 297    -158.746 245.098-330.819 
ATOM   6113  P    DT A 298    -153.545 246.845-334.060 
ATOM   6114  OP1  DT A 298    -152.146 247.031-333.616 
ATOM   6115  OP2  DT A 298    -154.372 248.069-334.136 
ATOM   6116  O5'  DT A 298    -153.565 246.096-335.474 
ATOM   6117  C5'  DT A 298    -153.522 244.656-335.503 
ATOM   6118  C4'  DT A 298    -154.522 244.128-336.513 
ATOM   6119  O4'  DT A 298    -155.844 243.928-335.935 
ATOM   6120  C3'  DT A 298    -154.781 245.024-337.724 
ATOM   6121  O3'  DT A 298    -154.967 244.204-338.872 
ATOM   6122  C2'  DT A 298    -156.102 245.727-337.410 
ATOM   6123  C1'  DT A 298    -156.804 244.518-336.798 
ATOM   6124  N1   DT A 298    -158.001 244.870-335.986 
ATOM   6125  C2   DT A 298    -159.053 243.985-336.006 
ATOM   6126  O2   DT A 298    -159.036 242.950-336.651 
ATOM   6127  N3   DT A 298    -160.146 244.344-335.243 
ATOM   6128  C4   DT A 298    -160.271 245.487-334.479 
ATOM   6129  O4   DT A 298    -161.302 245.700-333.836 
ATOM   6130  C5   DT A 298    -159.118 246.353-334.521 
ATOM   6131  C7   DT A 298    -159.170 247.620-333.717 
ATOM   6132  C6   DT A 298    -158.041 246.029-335.255 
ATOM   6133  P    DC A 299    -154.344 244.674-340.270 
ATOM   6134  OP1  DC A 299    -152.922 244.268-340.341 
ATOM   6135  OP2  DC A 299    -154.619 246.113-340.476 
ATOM   6136  O5'  DC A 299    -155.203 243.808-341.305 
ATOM   6137  C5'  DC A 299    -155.706 242.524-340.892 
ATOM   6138  C4'  DC A 299    -157.144 242.360-341.343 
ATOM   6139  O4'  DC A 299    -158.093 242.878-340.368 
ATOM   6140  C3'  DC A 299    -157.519 243.077-342.640 
ATOM   6141  O3'  DC A 299    -158.437 242.266-343.365 
ATOM   6142  C2'  DC A 299    -158.244 244.344-342.187 
ATOM   6143  C1'  DC A 299    -159.030 243.700-341.048 
ATOM   6144  N1   DC A 299    -159.581 244.680-340.072 
ATOM   6145  C2   DC A 299    -160.811 244.392-339.486 
ATOM   6146  O2   DC A 299    -161.390 243.344-339.798 
ATOM   6147  N3   DC A 299    -161.331 245.274-338.593 
ATOM   6148  C4   DC A 299    -160.673 246.397-338.282
[truncated: 415,700 more chars]
