# Supplementary material for: Characterization of lncRNA-protein interactions associated with Prostate cancer and Androgen receptors by molecular docking simulations
Source: Biochem Biophys Rep. 2025 Mar 9;42:101959. doi: 10.1016/j.bbrep.2025.101959 (PMC11929892; doi:10.1016/j.bbrep.2025.101959)
Supplement: Multimedia component 106 [file mmc106.zip › mmc106.pdb]

REMARK Number:    95
REMARK Ligand:     lig_628dcb8434e2f.pdb
REMARK Contact:     0     0     0
REMARK Score:  -138.11
REMARK RMSD:    656.35
MODEL       95
ATOM      1  N   ALA A  24      30.357  -5.473 -24.875 
ATOM      2  CA  ALA A  24      30.515  -4.000 -24.871 
ATOM      3  CB  ALA A  24      29.364  -3.347 -25.653 
ATOM      4  C   ALA A  24      30.496  -3.471 -23.474 
ATOM      5  O   ALA A  24      31.409  -3.720 -22.690 
ATOM      6  N   GLN A  25      29.435  -2.716 -23.129 
ATOM      7  CA  GLN A  25      29.334  -2.167 -21.810 
ATOM      8  CB  GLN A  25      28.209  -1.135 -21.640 
ATOM      9  CG  GLN A  25      28.449   0.131 -22.464 
ATOM     10  CD  GLN A  25      27.291   1.085 -22.227 
ATOM     11  OE1 GLN A  25      26.895   1.324 -21.089 
ATOM     12  NE2 GLN A  25      26.734   1.652 -23.331 
ATOM     13  C   GLN A  25      29.084  -3.296 -20.876 
ATOM     14  O   GLN A  25      28.668  -4.376 -21.290 
ATOM     15  N   ASP A  26      29.382  -3.075 -19.584 
ATOM     16  CA  ASP A  26      29.211  -4.105 -18.606 
ATOM     17  CB  ASP A  26      30.274  -4.043 -17.495 
ATOM     18  CG  ASP A  26      30.054  -5.171 -16.494 
ATOM     19  OD1 ASP A  26      28.986  -5.191 -15.826 
ATOM     20  OD2 ASP A  26      30.966  -6.032 -16.381 
ATOM     21  C   ASP A  26      27.866  -3.939 -17.988 
ATOM     22  O   ASP A  26      27.612  -2.985 -17.253 
ATOM     23  N   ASN A  27      26.945  -4.872 -18.288 
ATOM     24  CA  ASN A  27      25.662  -4.773 -17.669 
ATOM     25  CB  ASN A  27      24.503  -4.752 -18.683 
ATOM     26  CG  ASN A  27      24.583  -3.452 -19.471 
ATOM     27  OD1 ASN A  27      24.658  -2.366 -18.897 
ATOM     28  ND2 ASN A  27      24.568  -3.560 -20.827 
ATOM     29  C   ASN A  27      25.467  -5.984 -16.812 
ATOM     30  O   ASN A  27      24.473  -6.696 -16.949 
ATOM     31  N   SER A  28      26.402  -6.226 -15.873 
ATOM     32  CA  SER A  28      26.317  -7.361 -15.002 
ATOM     33  CB  SER A  28      27.559  -7.517 -14.112 
ATOM     34  OG  SER A  28      28.707  -7.731 -14.919 
ATOM     35  C   SER A  28      25.149  -7.145 -14.100 
ATOM     36  O   SER A  28      24.492  -8.089 -13.668 
ATOM     37  N   ARG A  29      24.868  -5.864 -13.806 
ATOM     38  CA  ARG A  29      23.821  -5.471 -12.913 
ATOM     39  CB  ARG A  29      23.787  -3.948 -12.704 
ATOM     40  CG  ARG A  29      25.152  -3.369 -12.324 
ATOM     41  CD  ARG A  29      25.113  -1.897 -11.913 
ATOM     42  NE  ARG A  29      26.512  -1.383 -11.942 
ATOM     43  CZ  ARG A  29      27.390  -1.720 -10.952 
ATOM     44  NH1 ARG A  29      27.024  -2.618  -9.991 
ATOM     45  NH2 ARG A  29      28.642  -1.178 -10.929 
ATOM     46  C   ARG A  29      22.506  -5.884 -13.504 
ATOM     47  O   ARG A  29      21.579  -6.255 -12.784 
ATOM     48  N   TYR A  30      22.378  -5.784 -14.840 
ATOM     49  CA  TYR A  30      21.164  -6.163 -15.505 
ATOM     50  CB  TYR A  30      21.186  -5.817 -17.003 
ATOM     51  CG  TYR A  30      19.900  -6.271 -17.606 
ATOM     52  CD1 TYR A  30      18.727  -5.600 -17.348 
ATOM     53  CD2 TYR A  30      19.876  -7.357 -18.449 
ATOM     54  CE1 TYR A  30      17.543  -6.018 -17.911 
ATOM     55  CE2 TYR A  30      18.698  -7.778 -19.016 
ATOM     56  CZ  TYR A  30      17.529  -7.109 -18.746 
ATOM     57  OH  TYR A  30      16.316  -7.539 -19.327 
ATOM     58  C   TYR A  30      20.959  -7.638 -15.363 
ATOM     59  O   TYR A  30      19.855  -8.092 -15.068 
ATOM     60  N   THR A  31      22.033  -8.431 -15.551 
ATOM     61  CA  THR A  31      21.926  -9.861 -15.473 
ATOM     62  CB  THR A  31      23.230 -10.559 -15.736 
ATOM     63  OG1 THR A  31      23.715 -10.225 -17.028 
ATOM     64  CG2 THR A  31      23.003 -12.080 -15.628 
ATOM     65  C   THR A  31      21.490 -10.229 -14.091 
ATOM     66  O   THR A  31      20.646 -11.105 -13.907 
ATOM     67  N   HIS A  32      22.064  -9.557 -13.079 
ATOM     68  CA  HIS A  32      21.744  -9.842 -11.711 
ATOM     69  ND1 HIS A  32      22.771 -10.826  -8.882 
ATOM     70  CG  HIS A  32      22.450  -9.554  -9.301 
ATOM     71  CB  HIS A  32      22.623  -9.069 -10.710 
ATOM     72  NE2 HIS A  32      22.010  -9.743  -7.096 
ATOM     73  CD2 HIS A  32      21.986  -8.905  -8.198 
ATOM     74  CE1 HIS A  32      22.488 -10.885  -7.556 
ATOM     75  C   HIS A  32      20.311  -9.481 -11.477 
ATOM     76  O   HIS A  32      19.604 -10.145 -10.722 
ATOM     77  N   PHE A  33      19.841  -8.406 -12.133 
ATOM     78  CA  PHE A  33      18.494  -7.942 -11.975 
ATOM     79  CB  PHE A  33      18.233  -6.698 -12.850 
ATOM     80  CG  PHE A  33      16.831  -6.221 -12.683 
ATOM     81  CD1 PHE A  33      15.822  -6.729 -13.471 
ATOM     82  CD2 PHE A  33      16.525  -5.261 -11.749 
ATOM     83  CE1 PHE A  33      14.528  -6.288 -13.327 
ATOM     84  CE2 PHE A  33      15.232  -4.815 -11.599 
ATOM     85  CZ  PHE A  33      14.232  -5.330 -12.388 
ATOM     86  C   PHE A  33      17.577  -9.044 -12.410 
ATOM     87  O   PHE A  33      16.584  -9.337 -11.745 
ATOM     88  N   LEU A  34      17.891  -9.694 -13.546 
ATOM     89  CA  LEU A  34      17.052 -10.740 -14.056 
ATOM     90  CB  LEU A  34      17.509 -11.262 -15.429 
ATOM     91  CG  LEU A  34      17.352 -10.227 -16.561 
ATOM     92  CD1 LEU A  34      17.815 -10.799 -17.911 
ATOM     93  CD2 LEU A  34      15.914  -9.684 -16.622 
ATOM     94  C   LEU A  34      17.034 -11.895 -13.105 
ATOM     95  O   LEU A  34      15.977 -12.463 -12.835 
ATOM     96  N   THR A  35      18.201 -12.276 -12.555 
ATOM     97  CA  THR A  35      18.222 -13.429 -11.706 
ATOM     98  CB  THR A  35      19.611 -13.827 -11.277 
ATOM     99  OG1 THR A  35      19.582 -15.110 -10.672 
ATOM    100  CG2 THR A  35      20.183 -12.793 -10.291 
ATOM    101  C   THR A  35      17.370 -13.183 -10.496 
ATOM    102  O   THR A  35      16.600 -14.054 -10.093 
ATOM    103  N   GLN A  36      17.510 -12.004  -9.861 
ATOM    104  CA  GLN A  36      16.760 -11.714  -8.673 
ATOM    105  CB  GLN A  36      17.330 -10.515  -7.900 
ATOM    106  CG  GLN A  36      18.719 -10.776  -7.318 
ATOM    107  CD  GLN A  36      19.161  -9.521  -6.583 
ATOM    108  OE1 GLN A  36      18.999  -8.403  -7.076 
ATOM    109  NE2 GLN A  36      19.727  -9.702  -5.360 
ATOM    110  C   GLN A  36      15.306 -11.414  -8.928 
ATOM    111  O   GLN A  36      14.428 -11.820  -8.172 
ATOM    112  N   HIS A  37      15.041 -10.560  -9.926 
ATOM    113  CA  HIS A  37      13.739 -10.030 -10.232 
ATOM    114  ND1 HIS A  37      13.488  -7.875  -7.943 
ATOM    115  CG  HIS A  37      14.262  -7.931  -9.081 
ATOM    116  CB  HIS A  37      13.787  -8.508 -10.384 
ATOM    117  NE2 HIS A  37      15.483  -7.062  -7.395 
ATOM    118  CD2 HIS A  37      15.476  -7.429  -8.730 
ATOM    119  CE1 HIS A  37      14.268  -7.348  -6.966 
ATOM    120  C   HIS A  37      12.906 -10.649 -11.327 
ATOM    121  O   HIS A  37      11.752 -10.256 -11.466 
ATOM    122  N   TYR A  38      13.434 -11.530 -12.202 
ATOM    123  CA  TYR A  38      12.632 -11.883 -13.350 
ATOM    124  CB  TYR A  38      13.334 -11.414 -14.642 
ATOM    125  CG  TYR A  38      12.655 -11.872 -15.887 
ATOM    126  CD1 TYR A  38      11.465 -11.319 -16.304 
ATOM    127  CD2 TYR A  38      13.246 -12.841 -16.668 
ATOM    128  CE1 TYR A  38      10.868 -11.746 -17.467 
ATOM    129  CE2 TYR A  38      12.653 -13.271 -17.830 
ATOM    130  CZ  TYR A  38      11.459 -12.724 -18.231 
ATOM    131  OH  TYR A  38      10.848 -13.164 -19.425 
ATOM    132  C   TYR A  38      12.379 -13.364 -13.432 
ATOM    133  O   TYR A  38      13.285 -14.174 -13.250 
ATOM    134  N   ASP A  39      11.102 -13.741 -13.690 
ATOM    135  CA  ASP A  39      10.698 -15.112 -13.886 
ATOM    136  CB  ASP A  39      10.028 -15.729 -12.643 
ATOM    137  CG  ASP A  39       9.940 -17.238 -12.841 
ATOM    138  OD1 ASP A  39      10.562 -17.742 -13.815 
ATOM    139  OD2 ASP A  39       9.249 -17.904 -12.025 
ATOM    140  C   ASP A  39       9.669 -15.081 -14.984 
ATOM    141  O   ASP A  39       8.529 -14.682 -14.754 
ATOM    142  N   ALA A  40      10.037 -15.519 -16.207 
ATOM    143  CA  ALA A  40       9.168 -15.355 -17.343 
ATOM    144  CB  ALA A  40       9.809 -15.843 -18.652 
ATOM    145  C   ALA A  40       7.861 -16.082 -17.196 
ATOM    146  O   ALA A  40       6.812 -15.469 -17.390 
ATOM    147  N   LYS A  41       7.868 -17.386 -16.837 
ATOM    148  CA  LYS A  41       6.612 -18.091 -16.756 
ATOM    149  CB  LYS A  41       6.394 -19.072 -17.922 
ATOM    150  CG  LYS A  41       6.320 -18.394 -19.293 
ATOM    151  CD  LYS A  41       6.383 -19.380 -20.462 
ATOM    152  CE  LYS A  41       6.315 -18.723 -21.842 
ATOM    153  NZ  LYS A  41       6.395 -19.761 -22.893 
ATOM    154  C   LYS A  41       6.607 -18.900 -15.492 
ATOM    155  O   LYS A  41       6.979 -20.072 -15.469 
ATOM    156  N   PRO A  42       6.164 -18.261 -14.447 
ATOM    157  CA  PRO A  42       6.146 -18.766 -13.096 
ATOM    158  CD  PRO A  42       5.459 -16.998 -14.579 
ATOM    159  CB  PRO A  42       5.693 -17.583 -12.242 
ATOM    160  CG  PRO A  42       4.817 -16.760 -13.203 
ATOM    161  C   PRO A  42       5.350 -19.982 -12.740 
ATOM    162  O   PRO A  42       5.866 -20.776 -11.954 
ATOM    163  N   GLN A  43       4.106 -20.125 -13.253 
ATOM    164  CA  GLN A  43       3.233 -21.210 -12.882 
ATOM    165  CB  GLN A  43       3.921 -22.559 -12.575 
ATOM    166  CG  GLN A  43       2.969 -23.746 -12.437 
ATOM    167  CD  GLN A  43       2.653 -24.258 -13.835 
ATOM    168  OE1 GLN A  43       2.011 -23.577 -14.631 
ATOM    169  NE2 GLN A  43       3.125 -25.496 -14.144 
ATOM    170  C   GLN A  43       2.428 -20.772 -11.677 
ATOM    171  O   GLN A  43       1.781 -19.726 -11.696 
ATOM    172  N   GLY A  44       2.476 -21.564 -10.580 
ATOM    173  CA  GLY A  44       1.617 -21.423  -9.423 
ATOM    174  C   GLY A  44       1.682 -20.099  -8.711 
ATOM    175  O   GLY A  44       0.636 -19.515  -8.436 
ATOM    176  N   ARG A  45       2.881 -19.573  -8.391 
ATOM    177  CA  ARG A  45       2.966 -18.320  -7.681 
ATOM    178  CB  ARG A  45       2.277 -17.177  -8.444 
ATOM    179  CG  ARG A  45       2.951 -16.883  -9.786 
ATOM    180  CD  ARG A  45       2.084 -16.065 -10.743 
ATOM    181  NE  ARG A  45       2.134 -14.640 -10.313 
ATOM    182  CZ  ARG A  45       1.083 -13.819 -10.595 
ATOM    183  NH1 ARG A  45      -0.026 -14.325 -11.205 
ATOM    184  NH2 ARG A  45       1.132 -12.493 -10.270 
ATOM    185  C   ARG A  45       2.353 -18.422  -6.307 
ATOM    186  O   ARG A  45       1.777 -17.453  -5.809 
ATOM    187  N   ASP A  46       2.452 -19.607  -5.663 
ATOM    188  CA  ASP A  46       1.984 -19.790  -4.311 
ATOM    189  CB  ASP A  46       1.250 -21.127  -4.079 
ATOM    190  CG  ASP A  46       2.197 -22.277  -4.390 
ATOM    191  OD1 ASP A  46       3.256 -22.021  -5.022 
ATOM    192  OD2 ASP A  46       1.866 -23.431  -4.005 
ATOM    193  C   ASP A  46       3.161 -19.699  -3.376 
ATOM    194  O   ASP A  46       4.259 -19.317  -3.777 
ATOM    195  N   ASP A  47       2.954 -20.056  -2.089 
ATOM    196  CA  ASP A  47       3.986 -19.963  -1.086 
ATOM    197  CB  ASP A  47       3.505 -20.399   0.311 
ATOM    198  CG  ASP A  47       2.512 -19.366   0.829 
ATOM    199  OD1 ASP A  47       2.392 -18.285   0.192 
ATOM    200  OD2 ASP A  47       1.859 -19.643   1.870 
ATOM    201  C   ASP A  47       5.122 -20.868  -1.453 
ATOM    202  O   ASP A  47       6.290 -20.503  -1.321 
ATOM    203  N   ARG A  48       4.797 -22.077  -1.942 
ATOM    204  CA  ARG A  48       5.781 -23.061  -2.293 
ATOM    205  CB  ARG A  48       5.140 -24.351  -2.823 
ATOM    206  CG  ARG A  48       6.146 -25.430  -3.211 
ATOM    207  CD  ARG A  48       5.521 -26.560  -4.029 
ATOM    208  NE  ARG A  48       5.134 -25.982  -5.348 
ATOM    209  CZ  ARG A  48       4.541 -26.764  -6.297 
ATOM    210  NH1 ARG A  48       4.304 -28.084  -6.046 
ATOM    211  NH2 ARG A  48       4.179 -26.221  -7.497 
ATOM    212  C   ARG A  48       6.632 -22.511  -3.395 
ATOM    213  O   ARG A  48       7.843 -22.722  -3.421 
ATOM    214  N   TYR A  49       6.004 -21.778  -4.332 
ATOM    215  CA  TYR A  49       6.690 -21.207  -5.452 
ATOM    216  CB  TYR A  49       5.716 -20.385  -6.317 
ATOM    217  CG  TYR A  49       6.455 -19.484  -7.246 
ATOM    218  CD1 TYR A  49       6.995 -19.944  -8.423 
ATOM    219  CD2 TYR A  49       6.580 -18.149  -6.930 
ATOM    220  CE1 TYR A  49       7.662 -19.084  -9.266 
ATOM    221  CE2 TYR A  49       7.244 -17.287  -7.767 
ATOM    222  CZ  TYR A  49       7.787 -17.755  -8.938 
ATOM    223  OH  TYR A  49       8.468 -16.868  -9.798 
ATOM    224  C   TYR A  49       7.763 -20.299  -4.937 
ATOM    225  O   TYR A  49       8.907 -20.361  -5.387 
ATOM    226  N   CYS A  50       7.427 -19.442  -3.956 
ATOM    227  CA  CYS A  50       8.387 -18.513  -3.432 
ATOM    228  CB  CYS A  50       7.789 -17.543  -2.401 
ATOM    229  SG  CYS A  50       6.919 -16.168  -3.203 
ATOM    230  C   CYS A  50       9.521 -19.233  -2.772 
ATOM    231  O   CYS A  50      10.680 -18.874  -2.966 
ATOM    232  N   GLU A  51       9.232 -20.282  -1.984 
ATOM    233  CA  GLU A  51      10.291 -20.937  -1.274 
ATOM    234  CB  GLU A  51       9.814 -22.052  -0.328 
ATOM    235  CG  GLU A  51       9.046 -21.500   0.875 
ATOM    236  CD  GLU A  51       8.647 -22.660   1.776 
ATOM    237  OE1 GLU A  51       8.797 -23.834   1.341 
ATOM    238  OE2 GLU A  51       8.191 -22.384   2.918 
ATOM    239  C   GLU A  51      11.271 -21.539  -2.238 
ATOM    240  O   GLU A  51      12.477 -21.471  -2.014 
ATOM    241  N   SER A  52      10.782 -22.163  -3.323 
ATOM    242  CA  SER A  52      11.648 -22.819  -4.266 
ATOM    243  CB  SER A  52      10.871 -23.670  -5.287 
ATOM    244  OG  SER A  52      11.770 -24.296  -6.189 
ATOM    245  C   SER A  52      12.484 -21.840  -5.041 
ATOM    246  O   SER A  52      13.695 -22.015  -5.173 
ATOM    247  N   ILE A  53      11.853 -20.774  -5.572 
ATOM    248  CA  ILE A  53      12.510 -19.830  -6.436 
ATOM    249  CB  ILE A  53      11.569 -18.839  -7.063 
ATOM    250  CG1 ILE A  53      12.268 -18.100  -8.213 
ATOM    251  CG2 ILE A  53      11.022 -17.910  -5.967 
ATOM    252  CD1 ILE A  53      11.307 -17.285  -9.080 
ATOM    253  C   ILE A  53      13.564 -19.071  -5.697 
ATOM    254  O   ILE A  53      14.625 -18.777  -6.243 
ATOM    255  N   MET A  54      13.288 -18.724  -4.431 
ATOM    256  CA  MET A  54      14.208 -17.931  -3.681 
ATOM    257  CB  MET A  54      13.657 -17.630  -2.278 
ATOM    258  CG  MET A  54      14.129 -16.292  -1.716 
ATOM    259  SD  MET A  54      13.400 -14.851  -2.557 
ATOM    260  CE  MET A  54      13.965 -13.641  -1.327 
ATOM    261  C   MET A  54      15.482 -18.715  -3.574 
ATOM    262  O   MET A  54      16.577 -18.162  -3.661 
ATOM    263  N   ARG A  55      15.360 -20.040  -3.377 
ATOM    264  CA  ARG A  55      16.487 -20.926  -3.259 
ATOM    265  CB  ARG A  55      16.035 -22.353  -2.921 
ATOM    266  CG  ARG A  55      15.198 -22.413  -1.641 
ATOM    267  CD  ARG A  55      14.502 -23.757  -1.423 
ATOM    268  NE  ARG A  55      15.339 -24.566  -0.498 
ATOM    269  CZ  ARG A  55      15.110 -25.907  -0.399 
ATOM    270  NH1 ARG A  55      14.168 -26.490  -1.198 
ATOM    271  NH2 ARG A  55      15.823 -26.659   0.486 
ATOM    272  C   ARG A  55      17.249 -20.983  -4.555 
ATOM    273  O   ARG A  55      18.476 -20.907  -4.565 
ATOM    274  N   ARG A  56      16.538 -21.101  -5.694 
ATOM    275  CA  ARG A  56      17.186 -21.258  -6.971 
ATOM    276  CB  ARG A  56      16.203 -21.454  -8.140 
ATOM    277  CG  ARG A  56      15.409 -22.759  -8.083 
ATOM    278  CD  ARG A  56      14.767 -23.128  -9.423 
ATOM    279  NE  ARG A  56      13.877 -22.004  -9.821 
ATOM    280  CZ  ARG A  56      12.561 -22.008  -9.459 
ATOM    281  NH1 ARG A  56      12.047 -23.057  -8.752 
ATOM    282  NH2 ARG A  56      11.757 -20.960  -9.804 
ATOM    283  C   ARG A  56      17.993 -20.038  -7.297 
ATOM    284  O   ARG A  56      19.094 -20.132  -7.842 
ATOM    285  N   ARG A  57      17.434 -18.858  -6.981 
ATOM    286  CA  ARG A  57      17.989 -17.566  -7.272 
ATOM    287  CB  ARG A  57      16.981 -16.432  -7.028 
ATOM    288  CG  ARG A  57      15.720 -16.618  -7.872 
ATOM    289  CD  ARG A  57      16.007 -16.749  -9.368 
ATOM    290  NE  ARG A  57      14.774 -17.286 -10.009 
ATOM    291  CZ  ARG A  57      14.462 -16.937 -11.292 
ATOM    292  NH1 ARG A  57      15.255 -16.058 -11.970 
ATOM    293  NH2 ARG A  57      13.356 -17.462 -11.896 
ATOM    294  C   ARG A  57      19.215 -17.308  -6.446 
ATOM    295  O   ARG A  57      20.047 -16.489  -6.833 
ATOM    296  N   GLY A  58      19.345 -17.952  -5.266 
ATOM    297  CA  GLY A  58      20.518 -17.749  -4.452 
ATOM    298  C   GLY A  58      20.249 -16.676  -3.435 
ATOM    299  O   GLY A  58      21.171 -16.056  -2.910 
ATOM    300  N   LEU A  59      18.957 -16.404  -3.197 
ATOM    301  CA  LEU A  59      18.390 -15.442  -2.291 
ATOM    302  CB  LEU A  59      16.997 -14.993  -2.748 
ATOM    303  CG  LEU A  59      17.057 -14.335  -4.141 
ATOM    304  CD1 LEU A  59      15.690 -13.786  -4.573 
ATOM    305  CD2 LEU A  59      18.175 -13.282  -4.214 
ATOM    306  C   LEU A  59      18.342 -15.875  -0.842 
ATOM    307  O   LEU A  59      17.877 -15.107  -0.005 
ATOM    308  N   THR A  60      18.628 -17.158  -0.543 
ATOM    309  CA  THR A  60      18.521 -17.780   0.758 
ATOM    310  CB  THR A  60      18.422 -19.273   0.655 
ATOM    311  OG1 THR A  60      19.592 -19.810   0.057 
ATOM    312  CG2 THR A  60      17.192 -19.608  -0.204 
ATOM    313  C   THR A  60      19.582 -17.448   1.776 
ATOM    314  O   THR A  60      19.306 -17.592   2.964 
ATOM    315  N   SER A  61      20.833 -17.093   1.412 
ATOM    316  CA  SER A  61      21.758 -16.859   2.493 
ATOM    317  CB  SER A  61      22.957 -17.826   2.485 
ATOM    318  OG  SER A  61      22.517 -19.158   2.702 
ATOM    319  C   SER A  61      22.320 -15.475   2.407 
ATOM    320  O   SER A  61      23.186 -15.209   1.575 
ATOM    321  N   PRO A  62      21.889 -14.572   3.254 
ATOM    322  CA  PRO A  62      20.832 -14.844   4.197 
ATOM    323  CD  PRO A  62      22.847 -13.617   3.787 
ATOM    324  CB  PRO A  62      20.985 -13.822   5.320 
ATOM    325  CG  PRO A  62      22.467 -13.428   5.263 
ATOM    326  C   PRO A  62      19.514 -14.718   3.499 
ATOM    327  O   PRO A  62      19.488 -14.279   2.350 
ATOM    328  N   CYS A  63      18.409 -15.091   4.176 
ATOM    329  CA  CYS A  63      17.107 -15.029   3.577 
ATOM    330  CB  CYS A  63      15.980 -15.525   4.508 
ATOM    331  SG  CYS A  63      16.264 -17.191   5.180 
ATOM    332  C   CYS A  63      16.811 -13.590   3.286 
ATOM    333  O   CYS A  63      16.979 -12.728   4.148 
ATOM    334  N   LYS A  64      16.363 -13.286   2.050 
ATOM    335  CA  LYS A  64      16.024 -11.933   1.733 
ATOM    336  CB  LYS A  64      15.958 -11.675   0.217 
ATOM    337  CG  LYS A  64      15.947 -10.196  -0.175 
ATOM    338  CD  LYS A  64      16.188  -9.974  -1.671 
ATOM    339  CE  LYS A  64      16.192  -8.501  -2.084 
ATOM    340  NZ  LYS A  64      16.367  -8.389  -3.549 
ATOM    341  C   LYS A  64      14.671 -11.685   2.334 
ATOM    342  O   LYS A  64      13.782 -12.531   2.250 
ATOM    343  N   ASP A  65      14.485 -10.514   2.975 
ATOM    344  CA  ASP A  65      13.252 -10.245   3.660 
ATOM    345  CB  ASP A  65      13.310  -8.967   4.522 
ATOM    346  CG  ASP A  65      13.625  -7.757   3.647 
ATOM    347  OD1 ASP A  65      14.224  -7.939   2.553 
ATOM    348  OD2 ASP A  65      13.278  -6.626   4.077 
ATOM    349  C   ASP A  65      12.107 -10.144   2.699 
ATOM    350  O   ASP A  65      11.037 -10.700   2.946 
ATOM    351  N   ILE A  66      12.280  -9.419   1.579 
ATOM    352  CA  ILE A  66      11.198  -9.300   0.645 
ATOM    353  CB  ILE A  66      10.432  -8.019   0.848 
ATOM    354  CG1 ILE A  66       9.083  -8.013   0.109 
ATOM    355  CG2 ILE A  66      11.366  -6.859   0.468 
ATOM    356  CD1 ILE A  66       9.205  -8.016  -1.410 
ATOM    357  C   ILE A  66      11.805  -9.311  -0.725 
ATOM    358  O   ILE A  66      12.863  -8.720  -0.940 
ATOM    359  N   ASN A  67      11.179 -10.019  -1.688 
ATOM    360  CA  ASN A  67      11.720 -10.015  -3.017 
ATOM    361  CB  ASN A  67      12.741 -11.139  -3.259 
ATOM    362  CG  ASN A  67      13.477 -10.847  -4.558 
ATOM    363  OD1 ASN A  67      14.272  -9.911  -4.638 
ATOM    364  ND2 ASN A  67      13.214 -11.676  -5.603 
ATOM    365  C   ASN A  67      10.584 -10.205  -3.973 
ATOM    366  O   ASN A  67       9.740 -11.082  -3.786 
ATOM    367  N   THR A  68      10.556  -9.392  -5.048 
ATOM    368  CA  THR A  68       9.471  -9.467  -5.982 
ATOM    369  CB  THR A  68       8.762  -8.158  -6.145 
ATOM    370  OG1 THR A  68       8.269  -7.721  -4.886 
ATOM    371  CG2 THR A  68       7.598  -8.348  -7.130 
ATOM    372  C   THR A  68       9.996  -9.879  -7.324 
ATOM    373  O   THR A  68      11.059  -9.439  -7.762 
ATOM    374  N   PHE A  69       9.236 -10.761  -8.006 
ATOM    375  CA  PHE A  69       9.601 -11.241  -9.309 
ATOM    376  CB  PHE A  69       9.527 -12.774  -9.435 
ATOM    377  CG  PHE A  69      10.543 -13.384  -8.526 
ATOM    378  CD1 PHE A  69      11.831 -13.609  -8.956 
ATOM    379  CD2 PHE A  69      10.207 -13.734  -7.237 
ATOM    380  CE1 PHE A  69      12.768 -14.171  -8.120 
ATOM    381  CE2 PHE A  69      11.140 -14.295  -6.395 
ATOM    382  CZ  PHE A  69      12.423 -14.515  -6.835 
ATOM    383  C   PHE A  69       8.608 -10.690 -10.287 
ATOM    384  O   PHE A  69       7.415 -10.605 -10.001 
ATOM    385  N   ILE A  70       9.099 -10.300 -11.480 
ATOM    386  CA  ILE A  70       8.279  -9.766 -12.530 
ATOM    387  CB  ILE A  70       8.894  -8.585 -13.228 
ATOM    388  CG1 ILE A  70       9.137  -7.438 -12.235 
ATOM    389  CG2 ILE A  70       7.982  -8.201 -14.407 
ATOM    390  CD1 ILE A  70      10.026  -6.325 -12.786 
ATOM    391  C   ILE A  70       8.146 -10.852 -13.550 
ATOM    392  O   ILE A  70       9.106 -11.572 -13.824 
ATOM    393  N   HIS A  71       6.934 -11.011 -14.122 
ATOM    394  CA  HIS A  71       6.704 -12.056 -15.078 
ATOM    395  ND1 HIS A  71       6.623 -14.322 -12.875 
ATOM    396  CG  HIS A  71       5.646 -13.442 -13.288 
ATOM    397  CB  HIS A  71       5.509 -12.942 -14.696 
ATOM    398  NE2 HIS A  71       5.416 -13.823 -11.074 
ATOM    399  CD2 HIS A  71       4.918 -13.148 -12.176 
ATOM    400  CE1 HIS A  71       6.439 -14.514 -11.544 
ATOM    401  C   HIS A  71       6.415 -11.410 -16.399 
ATOM    402  O   HIS A  71       6.310 -10.188 -16.486 
ATOM    403  N   GLY A  72       6.286 -12.218 -17.476 
ATOM    404  CA  GLY A  72       6.017 -11.656 -18.772 
ATOM    405  C   GLY A  72       7.295 -11.593 -19.560 
ATOM    406  O   GLY A  72       8.294 -12.209 -19.193 
ATOM    407  N   ASN A  73       7.269 -10.867 -20.702 
ATOM    408  CA  ASN A  73       8.405 -10.782 -21.584 
ATOM    409  CB  ASN A  73       8.034 -10.508 -23.057 
ATOM    410  CG  ASN A  73       7.346  -9.151 -23.163 
ATOM    411  OD1 ASN A  73       7.968  -8.146 -23.502 
ATOM    412  ND2 ASN A  73       6.017  -9.119 -22.872 
ATOM    413  C   ASN A  73       9.371  -9.723 -21.133 
ATOM    414  O   ASN A  73       8.994  -8.716 -20.538 
ATOM    415  N   LYS A  74      10.668  -9.952 -21.434 
ATOM    416  CA  LYS A  74      11.764  -9.101 -21.052 
ATOM    417  CB  LYS A  74      13.152  -9.709 -21.329 
ATOM    418  CG  LYS A  74      13.502 -10.903 -20.438 
ATOM    419  CD  LYS A  74      14.866 -11.514 -20.762 
ATOM    420  CE  LYS A  74      14.989 -11.999 -22.206 
ATOM    421  NZ  LYS A  74      16.380 -12.427 -22.480 
ATOM    422  C   LYS A  74      11.726  -7.769 -21.741 
ATOM    423  O   LYS A  74      12.108  -6.759 -21.152 
ATOM    424  N   ARG A  75      11.268  -7.726 -23.005 
ATOM    425  CA  ARG A  75      11.336  -6.518 -23.783 
ATOM    426  CB  ARG A  75      10.706  -6.680 -25.174 
ATOM    427  CG  ARG A  75      11.275  -7.856 -25.964 
ATOM    428  CD  ARG A  75      10.777  -7.928 -27.407 
ATOM    429  NE  ARG A  75       9.288  -7.909 -27.372 
ATOM    430  CZ  ARG A  75       8.587  -9.047 -27.093 
ATOM    431  NH1 ARG A  75       9.247 -10.192 -26.754 
ATOM    432  NH2 ARG A  75       7.223  -9.036 -27.147 
ATOM    433  C   ARG A  75      10.568  -5.434 -23.096 
ATOM    434  O   ARG A  75      11.000  -4.283 -23.058 
ATOM    435  N   SER A  76       9.396  -5.775 -22.533 
ATOM    436  CA  SER A  76       8.562  -4.791 -21.905 
ATOM    437  CB  SER A  76       7.236  -5.385 -21.396 
ATOM    438  OG  SER A  76       6.471  -5.878 -22.487 
ATOM    439  C   SER A  76       9.281  -4.196 -20.730 
ATOM    440  O   SER A  76       9.132  -3.009 -20.441 
ATOM    441  N   ILE A  77      10.063  -5.017 -20.003 
ATOM    442  CA  ILE A  77      10.777  -4.552 -18.848 
ATOM    443  CB  ILE A  77      11.426  -5.664 -18.076 
ATOM    444  CG1 ILE A  77      10.357  -6.647 -17.572 
ATOM    445  CG2 ILE A  77      12.260  -5.039 -16.946 
ATOM    446  CD1 ILE A  77      10.932  -7.947 -17.010 
ATOM    447  C   ILE A  77      11.850  -3.586 -19.254 
ATOM    448  O   ILE A  77      12.029  -2.547 -18.626 
ATOM    449  N   LYS A  78      12.600  -3.902 -20.324 
ATOM    450  CA  LYS A  78      13.670  -3.048 -20.763 
ATOM    451  CB  LYS A  78      14.457  -3.613 -21.957 
ATOM    452  CG  LYS A  78      15.314  -4.836 -21.619 
ATOM    453  CD  LYS A  78      15.896  -5.526 -22.854 
ATOM    454  CE  LYS A  78      16.828  -6.696 -22.531 
ATOM    455  NZ  LYS A  78      16.037  -7.912 -22.246 
ATOM    456  C   LYS A  78      13.105  -1.727 -21.186 
ATOM    457  O   LYS A  78      13.736  -0.686 -21.012 
ATOM    458  N   ALA A  79      11.881  -1.748 -21.741 
ATOM    459  CA  ALA A  79      11.200  -0.603 -22.284 
ATOM    460  CB  ALA A  79       9.821  -0.951 -22.871 
ATOM    461  C   ALA A  79      10.987   0.445 -21.231 
ATOM    462  O   ALA A  79      10.878   1.630 -21.545 
ATOM    463  N   ILE A  80      10.868   0.044 -19.956 
ATOM    464  CA  ILE A  80      10.626   1.016 -18.927 
ATOM    465  CB  ILE A  80      10.255   0.446 -17.581 
ATOM    466  CG1 ILE A  80      11.316  -0.473 -16.984 
ATOM    467  CG2 ILE A  80       8.892  -0.240 -17.747 
ATOM    468  CD1 ILE A  80      10.900  -1.026 -15.623 
ATOM    469  C   ILE A  80      11.745   2.022 -18.874 
ATOM    470  O   ILE A  80      11.546   3.160 -18.452 
ATOM    471  N   CYS A  81      12.966   1.624 -19.275 
ATOM    472  CA  CYS A  81      14.117   2.486 -19.280 
ATOM    473  CB  CYS A  81      15.428   1.734 -19.567 
ATOM    474  SG  CYS A  81      15.754   0.459 -18.312 
ATOM    475  C   CYS A  81      13.959   3.596 -20.289 
ATOM    476  O   CYS A  81      14.689   4.586 -20.237 
ATOM    477  N   GLU A  82      13.062   3.434 -21.284 
ATOM    478  CA  GLU A  82      12.862   4.454 -22.277 
ATOM    479  CB  GLU A  82      12.970   3.920 -23.715 
ATOM    480  CG  GLU A  82      11.961   2.809 -24.013 
ATOM    481  CD  GLU A  82      12.156   2.352 -25.452 
ATOM    482  OE1 GLU A  82      12.213   3.228 -26.356 
ATOM    483  OE2 GLU A  82      12.249   1.114 -25.666 
ATOM    484  C   GLU A  82      11.484   5.028 -22.107 
ATOM    485  O   GLU A  82      10.696   4.562 -21.287 
ATOM    486  N   ASN A  83      11.173   6.085 -22.884 
ATOM    487  CA  ASN A  83       9.911   6.767 -22.808 
ATOM    488  CB  ASN A  83       9.851   8.042 -23.664 
ATOM    489  CG  ASN A  83      10.676   9.103 -22.944 
ATOM    490  OD1 ASN A  83      10.664   9.185 -21.715 
ATOM    491  ND2 ASN A  83      11.416   9.938 -23.723 
ATOM    492  C   ASN A  83       8.817   5.839 -23.229 
ATOM    493  O   ASN A  83       7.665   6.001 -22.831 
ATOM    494  N   LYS A  84       9.156   4.826 -24.043 
ATOM    495  CA  LYS A  84       8.180   3.925 -24.580 
ATOM    496  CB  LYS A  84       8.857   2.817 -25.416 
ATOM    497  CG  LYS A  84       7.921   1.834 -26.122 
ATOM    498  CD  LYS A  84       7.153   0.911 -25.178 
ATOM    499  CE  LYS A  84       6.396  -0.197 -25.909 
ATOM    500  NZ  LYS A  84       7.357  -1.190 -26.441 
ATOM    501  C   LYS A  84       7.386   3.298 -23.466 
ATOM    502  O   LYS A  84       6.161   3.232 -23.563 
ATOM    503  N   ASN A  85       8.029   2.807 -22.383 
ATOM    504  CA  ASN A  85       7.206   2.217 -21.358 
ATOM    505  CB  ASN A  85       7.343   0.680 -21.318 
ATOM    506  CG  ASN A  85       6.232   0.074 -20.468 
ATOM    507  OD1 ASN A  85       5.067   0.455 -20.576 
ATOM    508  ND2 ASN A  85       6.604  -0.897 -19.592 
ATOM    509  C   ASN A  85       7.600   2.737 -20.000 
ATOM    510  O   ASN A  85       7.516   2.004 -19.015 
ATOM    511  N   GLY A  86       7.987   4.025 -19.869 
ATOM    512  CA  GLY A  86       8.358   4.440 -18.541 
ATOM    513  C   GLY A  86       8.406   5.935 -18.432 
ATOM    514  O   GLY A  86       8.529   6.651 -19.426 
ATOM    515  N   ASN A  87       8.313   6.432 -17.176 
ATOM    516  CA  ASN A  87       8.388   7.834 -16.866 
ATOM    517  CB  ASN A  87       7.070   8.434 -16.338 
ATOM    518  CG  ASN A  87       6.033   8.383 -17.450 
ATOM    519  OD1 ASN A  87       5.564   7.312 -17.828 
ATOM    520  ND2 ASN A  87       5.650   9.574 -17.983 
ATOM    521  C   ASN A  87       9.381   7.966 -15.753 
ATOM    522  O   ASN A  87       9.660   7.005 -15.039 
ATOM    523  N   PRO A  88       9.943   9.130 -15.590 
ATOM    524  CA  PRO A  88      10.890   9.367 -14.542 
ATOM    525  CD  PRO A  88       9.915  10.189 -16.582 
ATOM    526  CB  PRO A  88      11.522  10.727 -14.851 
ATOM    527  CG  PRO A  88      10.555  11.384 -15.857 
ATOM    528  C   PRO A  88      10.168   9.304 -13.236 
ATOM    529  O   PRO A  88       9.050   9.812 -13.144 
ATOM    530  N   HIS A  89      10.804   8.706 -12.212 
ATOM    531  CA  HIS A  89      10.210   8.527 -10.923 
ATOM    532  ND1 HIS A  89       7.895   6.729  -9.424 
ATOM    533  CG  HIS A  89       9.268   6.743  -9.344 
ATOM    534  CB  HIS A  89      10.169   7.046 -10.506 
ATOM    535  NE2 HIS A  89       8.415   6.182  -7.333 
ATOM    536  CD2 HIS A  89       9.569   6.408  -8.061 
ATOM    537  CE1 HIS A  89       7.434   6.387  -8.195 
ATOM    538  C   HIS A  89      11.094   9.291 -10.006 
ATOM    539  O   HIS A  89      12.249   9.524 -10.348 
ATOM    540  N   ARG A  90      10.614   9.570  -8.777 
ATOM    541  CA  ARG A  90      11.134  10.633  -7.973 
ATOM    542  CB  ARG A  90      10.638  10.532  -6.524 
ATOM    543  CG  ARG A  90       9.118  10.621  -6.401 
ATOM    544  CD  ARG A  90       8.581  12.052  -6.436 
ATOM    545  NE  ARG A  90       7.099  11.972  -6.308 
ATOM    546  CZ  ARG A  90       6.398  13.027  -5.801 
ATOM    547  NH1 ARG A  90       7.050  14.164  -5.418 
ATOM    548  NH2 ARG A  90       5.043  12.938  -5.660 
ATOM    549  C   ARG A  90      12.627  10.723  -7.915 
ATOM    550  O   ARG A  90      13.186  11.625  -8.535 
ATOM    551  N   GLU A  91      13.353   9.801  -7.262 
ATOM    552  CA  GLU A  91      14.755  10.115  -7.224 
ATOM    553  CB  GLU A  91      15.367  10.061  -5.812 
ATOM    554  CG  GLU A  91      14.958  11.232  -4.914 
ATOM    555  CD  GLU A  91      13.537  11.000  -4.427 
ATOM    556  OE1 GLU A  91      13.280   9.918  -3.836 
ATOM    557  OE2 GLU A  91      12.688  11.907  -4.644 
ATOM    558  C   GLU A  91      15.504   9.143  -8.074 
ATOM    559  O   GLU A  91      15.859   8.056  -7.623 
ATOM    560  N   ASN A  92      15.780   9.542  -9.330 
ATOM    561  CA  ASN A  92      16.570   8.776 -10.253 
ATOM    562  CB  ASN A  92      18.015   8.583  -9.762 
ATOM    563  CG  ASN A  92      18.669   9.953  -9.678 
ATOM    564  OD1 ASN A  92      18.547  10.766 -10.593 
ATOM    565  ND2 ASN A  92      19.371  10.227  -8.547 
ATOM    566  C   ASN A  92      15.991   7.412 -10.460 
ATOM    567  O   ASN A  92      16.733   6.456 -10.678 
ATOM    568  N   LEU A  93      14.653   7.283 -10.421 
ATOM    569  CA  LEU A  93      14.046   5.998 -10.644 
ATOM    570  CB  LEU A  93      13.196   5.499  -9.462 
ATOM    571  CG  LEU A  93      14.013   5.127  -8.208 
ATOM    572  CD1 LEU A  93      13.097   4.644  -7.072 
ATOM    573  CD2 LEU A  93      15.107   4.099  -8.543 
ATOM    574  C   LEU A  93      13.141   6.137 -11.825 
ATOM    575  O   LEU A  93      12.979   7.226 -12.373 
ATOM    576  N   ARG A  94      12.563   5.007 -12.286 
ATOM    577  CA  ARG A  94      11.651   5.047 -13.395 
ATOM    578  CB  ARG A  94      12.264   4.533 -14.706 
ATOM    579  CG  ARG A  94      13.421   5.410 -15.185 
ATOM    580  CD  ARG A  94      13.981   5.008 -16.550 
ATOM    581  NE  ARG A  94      12.929   5.315 -17.557 
ATOM    582  CZ  ARG A  94      12.803   6.585 -18.040 
ATOM    583  NH1 ARG A  94      13.625   7.577 -17.590 
ATOM    584  NH2 ARG A  94      11.843   6.868 -18.966 
ATOM    585  C   ARG A  94      10.481   4.169 -13.054 
ATOM    586  O   ARG A  94      10.637   3.137 -12.403 
ATOM    587  N   ILE A  95       9.268   4.577 -13.488 
ATOM    588  CA  ILE A  95       8.059   3.839 -13.228 
ATOM    589  CB  ILE A  95       7.025   4.653 -12.501 
ATOM    590  CG1 ILE A  95       5.820   3.791 -12.084 
ATOM    591  CG2 ILE A  95       6.656   5.846 -13.397 
ATOM    592  CD1 ILE A  95       6.118   2.807 -10.956 
ATOM    593  C   ILE A  95       7.471   3.433 -14.552 
ATOM    594  O   ILE A  95       7.417   4.230 -15.487 
ATOM    595  N   SER A  96       7.017   2.167 -14.668 
ATOM    596  CA  SER A  96       6.520   1.669 -15.924 
ATOM    597  CB  SER A  96       6.521   0.132 -16.021 
ATOM    598  OG  SER A  96       5.638  -0.423 -15.057 
ATOM    599  C   SER A  96       5.122   2.137 -16.200 
ATOM    600  O   SER A  96       4.324   2.355 -15.289 
ATOM    601  N   LYS A  97       4.824   2.366 -17.497 
ATOM    602  CA  LYS A  97       3.513   2.735 -17.955 
ATOM    603  CB  LYS A  97       3.499   3.283 -19.390 
ATOM    604  CG  LYS A  97       4.096   4.687 -19.504 
ATOM    605  CD  LYS A  97       4.273   5.153 -20.949 
ATOM    606  CE  LYS A  97       4.718   6.611 -21.063 
ATOM    607  NZ  LYS A  97       6.152   6.728 -20.709 
ATOM    608  C   LYS A  97       2.610   1.543 -17.924 
ATOM    609  O   LYS A  97       1.429   1.655 -17.600 
ATOM    610  N   SER A  98       3.157   0.372 -18.304 
ATOM    611  CA  SER A  98       2.430  -0.864 -18.402 
ATOM    612  CB  SER A  98       3.113  -1.826 -19.387 
ATOM    613  OG  SER A  98       2.438  -3.069 -19.433 
ATOM    614  C   SER A  98       2.391  -1.529 -17.062 
ATOM    615  O   SER A  98       3.191  -1.233 -16.178 
ATOM    616  N   SER A  99       1.438  -2.468 -16.892 
ATOM    617  CA  SER A  99       1.316  -3.181 -15.654 
ATOM    618  CB  SER A  99      -0.138  -3.329 -15.182 
ATOM    619  OG  SER A  99      -0.171  -4.036 -13.953 
ATOM    620  C   SER A  99       1.866  -4.551 -15.901 
ATOM    621  O   SER A  99       1.756  -5.075 -17.006 
ATOM    622  N   PHE A 100       2.499  -5.160 -14.875 
ATOM    623  CA  PHE A 100       3.096  -6.452 -15.063 
ATOM    624  CB  PHE A 100       4.625  -6.462 -14.858 
ATOM    625  CG  PHE A 100       5.327  -5.637 -15.887 
ATOM    626  CD1 PHE A 100       5.439  -4.271 -15.743 
ATOM    627  CD2 PHE A 100       5.897  -6.234 -16.988 
ATOM    628  CE1 PHE A 100       6.097  -3.516 -16.687 
ATOM    629  CE2 PHE A 100       6.556  -5.484 -17.934 
ATOM    630  CZ  PHE A 100       6.657  -4.121 -17.787 
ATOM    631  C   PHE A 100       2.572  -7.384 -14.016 
ATOM    632  O   PHE A 100       2.195  -6.966 -12.922 
ATOM    633  N   GLN A 101       2.513  -8.691 -14.344 
ATOM    634  CA  GLN A 101       2.171  -9.658 -13.345 
ATOM    635  CB  GLN A 101       1.839 -11.052 -13.904 
ATOM    636  CG  GLN A 101       0.489 -11.131 -14.617 
ATOM    637  CD  GLN A 101      -0.593 -11.194 -13.547 
ATOM    638  OE1 GLN A 101      -0.366 -11.697 -12.449 
ATOM    639  NE2 GLN A 101      -1.804 -10.667 -13.873 
ATOM    640  C   GLN A 101       3.394  -9.793 -12.496 
ATOM    641  O   GLN A 101       4.508  -9.873 -13.015 
ATOM    642  N   VAL A 102       3.218  -9.802 -11.161 
ATOM    643  CA  VAL A 102       4.354  -9.886 -10.293 
ATOM    644  CB  VAL A 102       4.759  -8.562  -9.714 
ATOM    645  CG1 VAL A 102       5.195  -7.637 -10.861 
ATOM    646  CG2 VAL A 102       3.584  -8.007  -8.887 
ATOM    647  C   VAL A 102       4.011 -10.774  -9.139 
ATOM    648  O   VAL A 102       2.841 -11.025  -8.854 
ATOM    649  N   THR A 103       5.050 -11.314  -8.467 
ATOM    650  CA  THR A 103       4.829 -12.120  -7.304 
ATOM    651  CB  THR A 103       5.112 -13.577  -7.530 
ATOM    652  OG1 THR A 103       4.295 -14.080  -8.577 
ATOM    653  CG2 THR A 103       4.826 -14.343  -6.226 
ATOM    654  C   THR A 103       5.781 -11.637  -6.255 
ATOM    655  O   THR A 103       6.988 -11.574  -6.489 
ATOM    656  N   THR A 104       5.262 -11.297  -5.057 
ATOM    657  CA  THR A 104       6.109 -10.812  -4.005 
ATOM    658  CB  THR A 104       5.546  -9.614  -3.295 
ATOM    659  OG1 THR A 104       5.356  -8.546  -4.210 
ATOM    660  CG2 THR A 104       6.514  -9.193  -2.176 
ATOM    661  C   THR A 104       6.242 -11.896  -2.986 
ATOM    662  O   THR A 104       5.251 -12.502  -2.581 
ATOM    663  N   CYS A 105       7.490 -12.172  -2.555 
ATOM    664  CA  CYS A 105       7.738 -13.200  -1.586 
ATOM    665  CB  CYS A 105       8.849 -14.165  -2.029 
ATOM    666  SG  CYS A 105       8.448 -14.908  -3.639 
ATOM    667  C   CYS A 105       8.189 -12.511  -0.339 
ATOM    668  O   CYS A 105       9.178 -11.779  -0.349 
ATOM    669  N   LYS A 106       7.459 -12.730   0.774 
ATOM    670  CA  LYS A 106       7.781 -12.086   2.014 
ATOM    671  CB  LYS A 106       6.585 -11.338   2.628 
ATOM    672  CG  LYS A 106       6.127 -10.139   1.793 
ATOM    673  CD  LYS A 106       4.735  -9.634   2.178 
ATOM    674  CE  LYS A 106       4.309  -8.374   1.425 
ATOM    675  NZ  LYS A 106       5.014  -7.194   1.974 
ATOM    676  C   LYS A 106       8.204 -13.134   2.988 
ATOM    677  O   LYS A 106       7.514 -14.131   3.203 
ATOM    678  N   LEU A 107       9.370 -12.908   3.618 
ATOM    679  CA  LEU A 107       9.910 -13.866   4.533 
ATOM    680  CB  LEU A 107      11.381 -13.570   4.883 
ATOM    681  CG  LEU A 107      12.026 -14.570   5.857 
ATOM    682  CD1 LEU A 107      12.138 -15.973   5.238 
ATOM    683  CD2 LEU A 107      13.375 -14.044   6.370 
ATOM    684  C   LEU A 107       9.105 -13.824   5.787 
ATOM    685  O   LEU A 107       8.661 -12.764   6.225 
ATOM    686  N   HIS A 108       8.855 -15.005   6.380 
ATOM    687  CA  HIS A 108       8.191 -15.020   7.648 
ATOM    688  ND1 HIS A 108       6.503 -17.160   5.722 
ATOM    689  CG  HIS A 108       6.507 -16.861   7.063 
ATOM    690  CB  HIS A 108       6.725 -15.489   7.618 
ATOM    691  NE2 HIS A 108       6.076 -19.059   6.793 
ATOM    692  CD2 HIS A 108       6.247 -18.033   7.703 
ATOM    693  CE1 HIS A 108       6.239 -18.488   5.615 
ATOM    694  C   HIS A 108       8.993 -15.906   8.534 
ATOM    695  O   HIS A 108       9.644 -16.843   8.076 
ATOM    696  N   GLY A 109       8.958 -15.620   9.846 
ATOM    697  CA  GLY A 109       9.793 -16.334  10.759 
ATOM    698  C   GLY A 109      10.861 -15.362  11.144 
ATOM    699  O   GLY A 109      11.206 -14.465  10.376 
ATOM    700  N   GLY A 110      11.378 -15.513  12.376 
ATOM    701  CA  GLY A 110      12.344 -14.642  12.983 
ATOM    702  C   GLY A 110      13.717 -14.700  12.379 
ATOM    703  O   GLY A 110      14.419 -13.689  12.376 
ATOM    704  N   SER A 111      14.166 -15.876  11.892 
ATOM    705  CA  SER A 111      15.555 -15.993  11.521 
ATOM    706  CB  SER A 111      16.129 -17.404  11.740 
ATOM    707  OG  SER A 111      17.494 -17.439  11.353 
ATOM    708  C   SER A 111      15.827 -15.629  10.092 
ATOM    709  O   SER A 111      15.060 -15.888   9.167 
ATOM    710  N   PRO A 112      16.953 -14.967   9.967 
ATOM    711  CA  PRO A 112      17.492 -14.571   8.686 
ATOM    712  CD  PRO A 112      17.334 -14.031  11.015 
ATOM    713  CB  PRO A 112      18.504 -13.462   8.973 
ATOM    714  CG  PRO A 112      18.025 -12.860  10.301 
ATOM    715  C   PRO A 112      18.112 -15.709   7.930 
ATOM    716  O   PRO A 112      18.498 -15.507   6.778 
ATOM    717  N   TRP A 113      18.254 -16.900   8.543 
ATOM    718  CA  TRP A 113      18.952 -17.947   7.848 
ATOM    719  CB  TRP A 113      20.140 -18.493   8.653 
ATOM    720  CG  TRP A 113      21.239 -17.473   8.801 
ATOM    721  CD2 TRP A 113      22.171 -17.157   7.757 
ATOM    722  CD1 TRP A 113      21.549 -16.668   9.857 
ATOM    723  NE1 TRP A 113      22.625 -15.874   9.541 
ATOM    724  CE2 TRP A 113      23.017 -16.164   8.250 
ATOM    725  CE3 TRP A 113      22.310 -17.654   6.495 
ATOM    726  CZ2 TRP A 113      24.022 -15.652   7.480 
ATOM    727  CZ3 TRP A 113      23.322 -17.137   5.721 
ATOM    728  CH2 TRP A 113      24.162 -16.156   6.206 
ATOM    729  C   TRP A 113      18.019 -19.078   7.526 
ATOM    730  O   TRP A 113      16.980 -19.259   8.157 
ATOM    731  N   PRO A 114      18.387 -19.844   6.525 
ATOM    732  CA  PRO A 114      17.605 -20.941   6.018 
ATOM    733  CD  PRO A 114      19.726 -19.807   5.959 
ATOM    734  CB  PRO A 114      18.412 -21.510   4.849 
ATOM    735  CG  PRO A 114      19.865 -21.131   5.190 
ATOM    736  C   PRO A 114      17.349 -21.963   7.077 
ATOM    737  O   PRO A 114      18.132 -22.055   8.021 
ATOM    738  N   PRO A 115      16.287 -22.717   6.949 
ATOM    739  CA  PRO A 115      15.417 -22.592   5.810 
ATOM    740  CD  PRO A 115      16.308 -24.080   7.460 
ATOM    741  CB  PRO A 115      14.554 -23.850   5.796 
ATOM    742  CG  PRO A 115      15.436 -24.898   6.494 
ATOM    743  C   PRO A 115      14.624 -21.326   5.826 
ATOM    744  O   PRO A 115      14.324 -20.822   6.907 
ATOM    745  N   CYS A 116      14.262 -20.805   4.637 
ATOM    746  CA  CYS A 116      13.552 -19.559   4.576 
ATOM    747  CB  CYS A 116      14.136 -18.609   3.509 
ATOM    748  SG  CYS A 116      15.947 -18.432   3.606 
ATOM    749  C   CYS A 116      12.141 -19.851   4.153 
ATOM    750  O   CYS A 116      11.913 -20.416   3.083 
ATOM    751  N   GLN A 117      11.145 -19.461   4.980 
ATOM    752  CA  GLN A 117       9.776 -19.689   4.605 
ATOM    753  CB  GLN A 117       8.829 -20.057   5.761 
ATOM    754  CG  GLN A 117       9.262 -21.272   6.578 
ATOM    755  CD  GLN A 117       9.944 -20.724   7.818 
ATOM    756  OE1 GLN A 117      10.525 -19.641   7.791 
ATOM    757  NE2 GLN A 117       9.847 -21.480   8.943 
ATOM    758  C   GLN A 117       9.264 -18.399   4.045 
ATOM    759  O   GLN A 117       9.593 -17.322   4.542 
ATOM    760  N   TYR A 118       8.444 -18.476   2.979 
ATOM    761  CA  TYR A 118       7.961 -17.279   2.352 
ATOM    762  CB  TYR A 118       8.554 -17.047   0.952 
ATOM    763  CG  TYR A 118      10.003 -16.728   1.079 
ATOM    764  CD1 TYR A 118      10.406 -15.445   1.371 
ATOM    765  CD2 TYR A 118      10.958 -17.702   0.895 
ATOM    766  CE1 TYR A 118      11.740 -15.138   1.486 
ATOM    767  CE2 TYR A 118      12.294 -17.401   1.008 
ATOM    768  CZ  TYR A 118      12.686 -16.117   1.304 
ATOM    769  OH  TYR A 118      14.057 -15.806   1.420 
ATOM    770  C   TYR A 118       6.480 -17.356   2.150 
ATOM    771  O   TYR A 118       5.907 -18.436   2.018 
ATOM    772  N   ARG A 119       5.827 -16.174   2.139 
ATOM    773  CA  ARG A 119       4.427 -16.059   1.843 
ATOM    774  CB  ARG A 119       3.652 -15.202   2.858 
ATOM    775  CG  ARG A 119       3.673 -15.788   4.269 
ATOM    776  CD  ARG A 119       2.594 -16.840   4.518 
ATOM    777  NE  ARG A 119       2.885 -17.449   5.844 
ATOM    778  CZ  ARG A 119       1.863 -17.879   6.638 
ATOM    779  NH1 ARG A 119       0.571 -17.731   6.223 
ATOM    780  NH2 ARG A 119       2.135 -18.448   7.848 
ATOM    781  C   ARG A 119       4.365 -15.344   0.526 
ATOM    782  O   ARG A 119       5.061 -14.349   0.325 
ATOM    783  N   ALA A 120       3.524 -15.828  -0.411 
ATOM    784  CA  ALA A 120       3.516 -15.241  -1.722 
ATOM    785  CB  ALA A 120       3.540 -16.279  -2.857 
ATOM    786  C   ALA A 120       2.290 -14.411  -1.918 
ATOM    787  O   ALA A 120       1.191 -14.774  -1.498 
ATOM    788  N   THR A 121       2.473 -13.235  -2.553 
ATOM    789  CA  THR A 121       1.362 -12.387  -2.858 
ATOM    790  CB  THR A 121       1.414 -11.077  -2.132 
ATOM    791  OG1 THR A 121       1.493 -11.279  -0.729 
ATOM    792  CG2 THR A 121       0.136 -10.304  -2.467 
ATOM    793  C   THR A 121       1.454 -12.058  -4.319 
ATOM    794  O   THR A 121       2.368 -11.355  -4.746 
ATOM    795  N   ALA A 122       0.503 -12.561  -5.131 
ATOM    796  CA  ALA A 122       0.506 -12.258  -6.535 
ATOM    797  CB  ALA A 122      -0.363 -13.214  -7.372 
ATOM    798  C   ALA A 122      -0.051 -10.879  -6.695 
ATOM    799  O   ALA A 122      -0.797 -10.403  -5.841 
ATOM    800  N   GLY A 123       0.311 -10.190  -7.800 
ATOM    801  CA  GLY A 123      -0.202  -8.866  -8.009 
ATOM    802  C   GLY A 123      -0.066  -8.514  -9.455 
ATOM    803  O   GLY A 123       0.601  -9.210 -10.221 
ATOM    804  N   PHE A 124      -0.738  -7.418  -9.864 
ATOM    805  CA  PHE A 124      -0.677  -6.940 -11.215 
ATOM    806  CB  PHE A 124      -1.952  -7.333 -11.988 
ATOM    807  CG  PHE A 124      -1.880  -6.953 -13.427 
ATOM    808  CD1 PHE A 124      -1.110  -7.677 -14.309 
ATOM    809  CD2 PHE A 124      -2.620  -5.893 -13.902 
ATOM    810  CE1 PHE A 124      -1.058  -7.330 -15.640 
ATOM    811  CE2 PHE A 124      -2.573  -5.544 -15.231 
ATOM    812  CZ  PHE A 124      -1.789  -6.263 -16.103 
ATOM    813  C   PHE A 124      -0.614  -5.444 -11.112 
ATOM    814  O   PHE A 124      -1.586  -4.807 -10.707 
ATOM    815  N   ARG A 125       0.538  -4.838 -11.470 
ATOM    816  CA  ARG A 125       0.653  -3.408 -11.368 
ATOM    817  CB  ARG A 125       0.731  -2.905  -9.919 
ATOM    818  CG  ARG A 125       1.922  -3.477  -9.148 
ATOM    819  CD  ARG A 125       2.201  -2.737  -7.841 
ATOM    820  NE  ARG A 125       2.654  -1.368  -8.212 
ATOM    821  CZ  ARG A 125       2.539  -0.343  -7.320 
ATOM    822  NH1 ARG A 125       2.021  -0.575  -6.078 
ATOM    823  NH2 ARG A 125       2.940   0.912  -7.672 
ATOM    824  C   ARG A 125       1.930  -2.974 -12.029 
ATOM    825  O   ARG A 125       2.704  -3.796 -12.517 
ATOM    826  N   ASN A 126       2.164  -1.643 -12.058 
ATOM    827  CA  ASN A 126       3.348  -1.060 -12.631 
ATOM    828  CB  ASN A 126       3.319   0.475 -12.733 
ATOM    829  CG  ASN A 126       2.288   0.920 -13.750 
ATOM    830  OD1 ASN A 126       1.798   0.128 -14.551 
ATOM    831  ND2 ASN A 126       1.954   2.238 -13.724 
ATOM    832  C   ASN A 126       4.475  -1.326 -11.687 
ATOM    833  O   ASN A 126       4.252  -1.649 -10.522 
ATOM    834  N   VAL A 127       5.728  -1.187 -12.170 
ATOM    835  CA  VAL A 127       6.853  -1.442 -11.318 
ATOM    836  CB  VAL A 127       7.620  -2.670 -11.710 
ATOM    837  CG1 VAL A 127       6.692  -3.888 -11.560 
ATOM    838  CG2 VAL A 127       8.164  -2.479 -13.137 
ATOM    839  C   VAL A 127       7.801  -0.286 -11.389 
ATOM    840  O   VAL A 127       7.791   0.482 -12.349 
ATOM    841  N   VAL A 128       8.640  -0.129 -10.338 
ATOM    842  CA  VAL A 128       9.608   0.932 -10.290 
ATOM    843  CB  VAL A 128       9.558   1.739  -9.024 
ATOM    844  CG1 VAL A 128      10.684   2.788  -9.058 
ATOM    845  CG2 VAL A 128       8.156   2.343  -8.876 
ATOM    846  C   VAL A 128      10.968   0.306 -10.332 
ATOM    847  O   VAL A 128      11.242  -0.659  -9.620 
ATOM    848  N   VAL A 129      11.864   0.853 -11.180 
ATOM    849  CA  VAL A 129      13.192   0.316 -11.293 
ATOM    850  CB  VAL A 129      13.377  -0.597 -12.470 
ATOM    851  CG1 VAL A 129      12.475  -1.829 -12.285 
ATOM    852  CG2 VAL A 129      13.103   0.196 -13.761 
ATOM    853  C   VAL A 129      14.143   1.454 -11.487 
ATOM    854  O   VAL A 129      13.740   2.610 -11.599 
ATOM    855  N   ALA A 130      15.453   1.141 -11.469 
ATOM    856  CA  ALA A 130      16.471   2.102 -11.776 
ATOM    857  CB  ALA A 130      17.570   2.201 -10.704 
ATOM    858  C   ALA A 130      17.107   1.586 -13.029 
ATOM    859  O   ALA A 130      17.251   0.376 -13.195 
ATOM    860  N   CYS A 131      17.489   2.483 -13.964 
ATOM    861  CA  CYS A 131      18.044   1.992 -15.195 
ATOM    862  CB  CYS A 131      17.222   2.356 -16.450 
ATOM    863  SG  CYS A 131      15.649   1.450 -16.538 
ATOM    864  C   CYS A 131      19.424   2.528 -15.408 
ATOM    865  O   CYS A 131      19.772   3.615 -14.946 
ATOM    866  N   GLU A 132      20.255   1.724 -16.108 
ATOM    867  CA  GLU A 132      21.592   2.093 -16.475 
ATOM    868  CB  GLU A 132      22.653   1.496 -15.531 
ATOM    869  CG  GLU A 132      24.095   1.876 -15.875 
ATOM    870  CD  GLU A 132      25.017   1.153 -14.901 
ATOM    871  OE1 GLU A 132      24.867  -0.090 -14.759 
ATOM    872  OE2 GLU A 132      25.883   1.833 -14.288 
ATOM    873  C   GLU A 132      21.835   1.497 -17.828 
ATOM    874  O   GLU A 132      21.581   0.315 -18.054 
ATOM    875  N   ASN A 133      22.341   2.307 -18.771 
ATOM    876  CA  ASN A 133      22.633   1.807 -20.081 
ATOM    877  CB  ASN A 133      23.666   0.669 -20.045 
ATOM    878  CG  ASN A 133      24.142   0.395 -21.460 
ATOM    879  OD1 ASN A 133      23.716   1.047 -22.412 
ATOM    880  ND2 ASN A 133      25.042  -0.612 -21.602 
ATOM    881  C   ASN A 133      21.369   1.284 -20.700 
ATOM    882  O   ASN A 133      21.405   0.415 -21.569 
ATOM    883  N   GLY A 134      20.206   1.809 -20.274 
ATOM    884  CA  GLY A 134      18.973   1.431 -20.908 
ATOM    885  C   GLY A 134      18.488   0.100 -20.407 
ATOM    886  O   GLY A 134      17.601  -0.497 -21.016 
ATOM    887  N   LEU A 135      19.052  -0.410 -19.291 
ATOM    888  CA  LEU A 135      18.626  -1.689 -18.777 
ATOM    889  CB  LEU A 135      19.722  -2.763 -18.865 
ATOM    890  CG  LEU A 135      20.118  -3.122 -20.306 
ATOM    891  CD1 LEU A 135      21.217  -4.195 -20.327 
ATOM    892  CD2 LEU A 135      18.890  -3.538 -21.130 
ATOM    893  C   LEU A 135      18.301  -1.547 -17.317 
ATOM    894  O   LEU A 135      18.890  -0.715 -16.629 
ATOM    895  N   PRO A 136      17.352  -2.313 -16.825 
ATOM    896  CA  PRO A 136      17.021  -2.252 -15.420 
ATOM    897  CD  PRO A 136      16.196  -2.669 -17.633 
ATOM    898  CB  PRO A 136      15.657  -2.921 -15.271 
ATOM    899  CG  PRO A 136      15.011  -2.730 -16.653 
ATOM    900  C   PRO A 136      18.077  -2.865 -14.544 
ATOM    901  O   PRO A 136      18.366  -4.050 -14.698 
ATOM    902  N   VAL A 137      18.700  -2.052 -13.670 
ATOM    903  CA  VAL A 137      19.685  -2.428 -12.695 
ATOM    904  CB  VAL A 137      20.708  -1.352 -12.497 
ATOM    905  CG1 VAL A 137      21.444  -1.158 -13.835 
ATOM    906  CG2 VAL A 137      20.006  -0.082 -11.995 
ATOM    907  C   VAL A 137      19.111  -2.788 -11.354 
ATOM    908  O   VAL A 137      19.737  -3.522 -10.593 
ATOM    909  N   HIS A 138      17.948  -2.222 -10.978 
ATOM    910  CA  HIS A 138      17.482  -2.425  -9.634 
ATOM    911  ND1 HIS A 138      17.868  -2.477  -6.392 
ATOM    912  CG  HIS A 138      17.517  -1.474  -7.267 
ATOM    913  CB  HIS A 138      18.027  -1.352  -8.671 
ATOM    914  NE2 HIS A 138      16.458  -1.147  -5.302 
ATOM    915  CD2 HIS A 138      16.654  -0.671  -6.586 
ATOM    916  CE1 HIS A 138      17.208  -2.233  -5.232 
ATOM    917  C   HIS A 138      15.989  -2.347  -9.596 
ATOM    918  O   HIS A 138      15.368  -1.672 -10.416 
ATOM    919  N   LEU A 139      15.380  -3.059  -8.624 
ATOM    920  CA  LEU A 139      13.959  -3.022  -8.464 
ATOM    921  CB  LEU A 139      13.328  -4.424  -8.387 
ATOM    922  CG  LEU A 139      11.796  -4.427  -8.219 
ATOM    923  CD1 LEU A 139      11.097  -3.859  -9.466 
ATOM    924  CD2 LEU A 139      11.275  -5.821  -7.830 
ATOM    925  C   LEU A 139      13.692  -2.338  -7.155 
ATOM    926  O   LEU A 139      14.328  -2.642  -6.146 
ATOM    927  N   ASP A 140      12.744  -1.377  -7.146 
ATOM    928  CA  ASP A 140      12.392  -0.683  -5.938 
ATOM    929  CB  ASP A 140      11.787   0.709  -6.222 
ATOM    930  CG  ASP A 140      11.444   1.439  -4.927 
ATOM    931  OD1 ASP A 140      10.721   0.858  -4.076 
ATOM    932  OD2 ASP A 140      11.902   2.602  -4.774 
ATOM    933  C   ASP A 140      11.357  -1.523  -5.257 
ATOM    934  O   ASP A 140      10.230  -1.654  -5.728 
ATOM    935  N   GLN A 141      11.749  -2.130  -4.123 
ATOM    936  CA  GLN A 141      10.948  -3.011  -3.316 
ATOM    937  CB  GLN A 141      11.779  -3.783  -2.278 
ATOM    938  CG  GLN A 141      12.762  -4.776  -2.905 
ATOM    939  CD  GLN A 141      11.952  -5.908  -3.523 
ATOM    940  OE1 GLN A 141      12.497  -6.786  -4.190 
ATOM    941  NE2 GLN A 141      10.610  -5.884  -3.303 
ATOM    942  C   GLN A 141       9.851  -2.293  -2.576 
ATOM    943  O   GLN A 141       8.819  -2.893  -2.282 
ATOM    944  N   SER A 142      10.034  -0.997  -2.253 
ATOM    945  CA  SER A 142       9.150  -0.301  -1.351 
ATOM    946  CB  SER A 142       9.491   1.193  -1.188 
ATOM    947  OG  SER A 142       9.124   1.919  -2.352 
ATOM    948  C   SER A 142       7.710  -0.375  -1.771 
ATOM    949  O   SER A 142       6.824  -0.464  -0.923 
ATOM    950  N   ILE A 143       7.420  -0.350  -3.080 
ATOM    951  CA  ILE A 143       6.051  -0.356  -3.517 
ATOM    952  CB  ILE A 143       5.929  -0.210  -5.009 
ATOM    953  CG1 ILE A 143       6.581  -1.395  -5.742 
ATOM    954  CG2 ILE A 143       6.534   1.151  -5.388 
ATOM    955  CD1 ILE A 143       6.281  -1.418  -7.241 
ATOM    956  C   ILE A 143       5.389  -1.633  -3.085 
ATOM    957  O   ILE A 143       4.203  -1.660  -2.760 
ATOM    958  N   PHE A 144       6.139  -2.743  -3.129 
ATOM    959  CA  PHE A 144       5.663  -4.054  -2.785 
ATOM    960  CB  PHE A 144       6.569  -5.164  -3.332 
ATOM    961  CG  PHE A 144       6.507  -4.997  -4.812 
ATOM    962  CD1 PHE A 144       5.397  -5.403  -5.519 
ATOM    963  CD2 PHE A 144       7.560  -4.429  -5.496 
ATOM    964  CE1 PHE A 144       5.340  -5.244  -6.884 
ATOM    965  CE2 PHE A 144       7.507  -4.271  -6.860 
ATOM    966  CZ  PHE A 144       6.396  -4.677  -7.557 
ATOM    967  C   PHE A 144       5.482  -4.230  -1.309 
ATOM    968  O   PHE A 144       4.699  -5.077  -0.876 
ATOM    969  N   ARG A 145       6.264  -3.500  -0.495 
ATOM    970  CA  ARG A 145       6.177  -3.640   0.929 
ATOM    971  CB  ARG A 145       7.187  -2.736   1.646 
ATOM    972  CG  ARG A 145       8.616  -2.950   1.149 
ATOM    973  CD  ARG A 145       9.671  -2.223   1.979 
ATOM    974  NE  ARG A 145       9.994  -3.112   3.127 
ATOM    975  CZ  ARG A 145      10.901  -4.116   2.955 
ATOM    976  NH1 ARG A 145      11.537  -4.250   1.755 
ATOM    977  NH2 ARG A 145      11.162  -4.987   3.973 
ATOM    978  C   ARG A 145       4.810  -3.223   1.343 
ATOM    979  O   ARG A 145       4.160  -3.893   2.145 
ATOM    980  N   ARG A 146       4.339  -2.101   0.769 
ATOM    981  CA  ARG A 146       3.061  -1.554   1.109 
ATOM    982  CB  ARG A 146       2.944  -0.061   0.750 
ATOM    983  CG  ARG A 146       4.017   0.799   1.422 
ATOM    984  CD  ARG A 146       3.933   2.291   1.088 
ATOM    985  NE  ARG A 146       5.205   2.914   1.552 
ATOM    986  CZ  ARG A 146       6.283   2.930   0.714 
ATOM    987  NH1 ARG A 146       6.168   2.412  -0.544 
ATOM    988  NH2 ARG A 146       7.470   3.456   1.131 
ATOM    989  C   ARG A 146       2.016  -2.301   0.298 
ATOM    990  O   ARG A 146       1.257  -1.625  -0.446 
ATOM    991  OXT ARG A 146       1.959  -3.554   0.415 
TER
HEADER lig_95.pdb
ATOM      1  P    DC A   1    -279.126-369.260 250.367 
ATOM      2  OP1  DC A   1    -278.835-370.704 250.228 
ATOM      3  OP2  DC A   1    -277.969-368.390 250.672 
ATOM      4  O5'  DC A   1    -279.863-368.730 249.048 
ATOM      5  C5'  DC A   1    -281.294-368.857 248.949 
ATOM      6  C4'  DC A   1    -281.891-367.577 248.398 
ATOM      7  O4'  DC A   1    -282.197-366.611 249.444 
ATOM      8  C3'  DC A   1    -281.007-366.797 247.424 
ATOM      9  O3'  DC A   1    -281.829-366.227 246.412 
ATOM     10  C2'  DC A   1    -280.413-365.665 248.261 
ATOM     11  C1'  DC A   1    -281.677-365.349 249.054 
ATOM     12  N1   DC A   1    -281.428-364.551 250.287 
ATOM     13  C2   DC A   1    -282.395-363.625 250.669 
ATOM     14  O2   DC A   1    -283.411-363.504 249.975 
ATOM     15  N3   DC A   1    -282.186-362.887 251.789 
ATOM     16  C4   DC A   1    -281.070-363.048 252.514 
ATOM     17  N4   DC A   1    -280.913-362.305 253.598 
ATOM     18  C5   DC A   1    -280.063-363.995 252.139 
ATOM     19  C6   DC A   1    -280.290-364.722 251.016 
ATOM     20  P    DA A   2    -281.301-366.209 244.902 
ATOM     21  OP1  DA A   2    -281.594-367.509 244.258 
ATOM     22  OP2  DA A   2    -279.886-365.776 244.876 
ATOM     23  O5'  DA A   2    -282.222-365.070 244.259 
ATOM     24  C5'  DA A   2    -283.546-364.862 244.786 
ATOM     25  C4'  DA A   2    -283.817-363.378 244.935 
ATOM     26  O4'  DA A   2    -283.383-362.861 246.226 
ATOM     27  C3'  DA A   2    -283.122-362.470 243.922 
ATOM     28  O3'  DA A   2    -283.996-361.398 243.588 
ATOM     29  C2'  DA A   2    -281.919-361.900 244.673 
ATOM     30  C1'  DA A   2    -282.631-361.678 246.004 
ATOM     31  N9   DA A   2    -281.706-361.495 247.156 
ATOM     32  C8   DA A   2    -280.490-362.080 247.369 
ATOM     33  N7   DA A   2    -279.918-361.716 248.475 
ATOM     34  C5   DA A   2    -280.820-360.824 249.039 
ATOM     35  C6   DA A   2    -280.798-360.081 250.230 
ATOM     36  N6   DA A   2    -279.785-360.122 251.109 
ATOM     37  N1   DA A   2    -281.856-359.290 250.488 
ATOM     38  C2   DA A   2    -282.858-359.254 249.611 
ATOM     39  N3   DA A   2    -282.989-359.899 248.472 
ATOM     40  C4   DA A   2    -281.917-360.682 248.239 
ATOM     41  P    DT A   3    -284.061-360.892 242.071 
ATOM     42  OP1  DT A   3    -284.991-361.750 241.302 
ATOM     43  OP2  DT A   3    -282.689-360.774 241.529 
ATOM     44  O5'  DT A   3    -284.695-359.435 242.250 
ATOM     45  C5'  DT A   3    -285.590-359.194 243.353 
ATOM     46  C4'  DT A   3    -285.262-357.866 244.007 
ATOM     47  O4'  DT A   3    -284.252-357.995 245.048 
ATOM     48  C3'  DT A   3    -284.699-356.789 243.079 
ATOM     49  O3'  DT A   3    -285.207-355.523 243.482 
ATOM     50  C2'  DT A   3    -283.191-356.810 243.331 
ATOM     51  C1'  DT A   3    -283.267-356.993 244.843 
ATOM     52  N1   DT A   3    -281.993-357.465 245.454 
ATOM     53  C2   DT A   3    -281.692-357.000 246.711 
ATOM     54  O2   DT A   3    -282.415-356.234 247.326 
ATOM     55  N3   DT A   3    -280.503-357.458 247.245 
ATOM     56  C4   DT A   3    -279.613-358.322 246.640 
ATOM     57  O4   DT A   3    -278.579-358.661 247.218 
ATOM     58  C5   DT A   3    -280.017-358.755 245.323 
ATOM     59  C7   DT A   3    -279.104-359.697 244.594 
ATOM     60  C6   DT A   3    -281.167-358.325 244.780 
ATOM     61  P    DG A   4    -285.622-354.460 242.360 
ATOM     62  OP1  DG A   4    -286.997-354.744 241.893 
ATOM     63  OP2  DG A   4    -284.578-354.411 241.313 
ATOM     64  O5'  DG A   4    -285.608-353.096 243.197 
ATOM     65  C5'  DG A   4    -285.917-353.136 244.603 
ATOM     66  C4'  DG A   4    -284.942-352.266 245.371 
ATOM     67  O4'  DG A   4    -283.742-352.990 245.766 
ATOM     68  C3'  DG A   4    -284.407-351.045 244.624 
ATOM     69  O3'  DG A   4    -284.270-349.966 245.541 
ATOM     70  C2'  DG A   4    -283.014-351.461 244.151 
ATOM     71  C1'  DG A   4    -282.611-352.204 245.421 
ATOM     72  N9   DG A   4    -281.451-353.120 245.236 
ATOM     73  C8   DG A   4    -281.100-353.872 244.136 
ATOM     74  N7   DG A   4    -280.009-354.579 244.298 
ATOM     75  C5   DG A   4    -279.607-354.274 245.598 
ATOM     76  C6   DG A   4    -278.489-354.735 246.340 
ATOM     77  O6   DG A   4    -277.609-355.521 245.999 
ATOM     78  N1   DG A   4    -278.459-354.171 247.623 
ATOM     79  C2   DG A   4    -279.388-353.279 248.123 
ATOM     80  N2   DG A   4    -279.181-352.857 249.373 
ATOM     81  N3   DG A   4    -280.436-352.848 247.426 
ATOM     82  C4   DG A   4    -280.480-353.384 246.179 
ATOM     83  P    DA A   5    -284.658-348.489 245.064 
ATOM     84  OP1  DA A   5    -286.118-348.288 245.210 
ATOM     85  OP2  DA A   5    -284.101-348.239 243.717 
ATOM     86  O5'  DA A   5    -283.882-347.595 246.140 
ATOM     87  C5'  DA A   5    -283.669-348.123 247.463 
ATOM     88  C4'  DA A   5    -282.251-347.836 247.914 
ATOM     89  O4'  DA A   5    -281.318-348.879 247.510 
ATOM     90  C3'  DA A   5    -281.627-346.551 247.369 
ATOM     91  O3'  DA A   5    -280.813-345.970 248.381 
ATOM     92  C2'  DA A   5    -280.725-347.014 246.226 
ATOM     93  C1'  DA A   5    -280.184-348.261 246.921 
ATOM     94  N9   DA A   5    -279.556-349.239 245.991 
ATOM     95  C8   DA A   5    -279.909-349.536 244.705 
ATOM     96  N7   DA A   5    -279.161-350.439 244.151 
ATOM     97  C5   DA A   5    -278.244-350.768 245.141 
ATOM     98  C6   DA A   5    -277.173-351.676 245.176 
ATOM     99  N6   DA A   5    -276.830-352.456 244.141 
ATOM    100  N1   DA A   5    -276.465-351.753 246.317 
ATOM    101  C2   DA A   5    -276.810-350.976 247.341 
ATOM    102  N3   DA A   5    -277.784-350.095 247.425 
ATOM    103  C4   DA A   5    -278.477-350.038 246.270 
ATOM    104  P    DA A   6    -280.809-344.379 248.555 
ATOM    105  OP1  DA A   6    -281.958-343.968 249.392 
ATOM    106  OP2  DA A   6    -280.711-343.735 247.226 
ATOM    107  O5'  DA A   6    -279.446-344.153 249.362 
ATOM    108  C5'  DA A   6    -278.979-345.189 250.246 
ATOM    109  C4'  DA A   6    -277.486-345.388 250.068 
ATOM    110  O4'  DA A   6    -277.176-346.350 249.019 
ATOM    111  C3'  DA A   6    -276.691-344.144 249.674 
ATOM    112  O3'  DA A   6    -275.427-344.180 250.324 
ATOM    113  C2'  DA A   6    -276.468-344.288 248.168 
ATOM    114  C1'  DA A   6    -276.184-345.787 248.175 
ATOM    115  N9   DA A   6    -276.301-346.425 246.834 
ATOM    116  C8   DA A   6    -277.162-346.116 245.821 
ATOM    117  N7   DA A   6    -277.019-346.857 244.766 
ATOM    118  C5   DA A   6    -275.987-347.722 245.103 
ATOM    119  C6   DA A   6    -275.356-348.763 244.402 
ATOM    120  N6   DA A   6    -275.690-349.125 243.156 
ATOM    121  N1   DA A   6    -274.364-349.421 245.031 
ATOM    122  C2   DA A   6    -274.036-349.057 246.271 
ATOM    123  N3   DA A   6    -274.551-348.108 247.020 
ATOM    124  C4   DA A   6    -275.540-347.464 246.368 
ATOM    125  P    DG A   7    -274.813-342.820 250.903 
ATOM    126  OP1  DG A   7    -275.378-342.553 252.245 
ATOM    127  OP2  DG A   7    -274.973-341.739 249.905 
ATOM    128  O5'  DG A   7    -273.265-343.203 251.036 
ATOM    129  C5'  DG A   7    -272.906-344.573 251.294 
ATOM    130  C4'  DG A   7    -271.739-344.977 250.415 
ATOM    131  O4'  DG A   7    -272.169-345.490 249.122 
ATOM    132  C3'  DG A   7    -270.756-343.861 250.060 
ATOM    133  O3'  DG A   7    -269.440-344.399 250.032 
ATOM    134  C2'  DG A   7    -271.140-343.444 248.640 
ATOM    135  C1'  DG A   7    -271.408-344.849 248.110 
ATOM    136  N9   DG A   7    -272.201-344.872 246.849 
ATOM    137  C8   DG A   7    -273.211-344.028 246.440 
ATOM    138  N7   DG A   7    -273.709-344.323 245.264 
ATOM    139  C5   DG A   7    -272.977-345.439 244.865 
ATOM    140  C6   DG A   7    -273.061-346.210 243.676 
ATOM    141  O6   DG A   7    -273.812-346.063 242.715 
ATOM    142  N1   DG A   7    -272.130-347.258 243.679 
ATOM    143  C2   DG A   7    -271.236-347.527 244.697 
ATOM    144  N2   DG A   7    -270.430-348.574 244.508 
ATOM    145  N3   DG A   7    -271.159-346.804 245.812 
ATOM    146  C4   DG A   7    -272.054-345.783 245.825 
ATOM    147  P    DA A   8    -268.232-343.526 250.618 
ATOM    148  OP1  DA A   8    -268.158-343.704 252.086 
ATOM    149  OP2  DA A   8    -268.348-342.132 250.137 
ATOM    150  O5'  DA A   8    -266.971-344.229 249.928 
ATOM    151  C5'  DA A   8    -267.039-345.633 249.611 
ATOM    152  C4'  DA A   8    -266.472-345.880 248.227 
ATOM    153  O4'  DA A   8    -267.479-345.747 247.183 
ATOM    154  C3'  DA A   8    -265.357-344.933 247.786 
ATOM    155  O3'  DA A   8    -264.407-345.665 247.022 
ATOM    156  C2'  DA A   8    -266.046-343.923 246.868 
ATOM    157  C1'  DA A   8    -266.951-344.924 246.154 
ATOM    158  N9   DA A   8    -268.092-344.292 245.436 
ATOM    159  C8   DA A   8    -268.806-343.183 245.787 
ATOM    160  N7   DA A   8    -269.749-342.877 244.948 
ATOM    161  C5   DA A   8    -269.653-343.856 243.969 
ATOM    162  C6   DA A   8    -270.382-344.092 242.791 
ATOM    163  N6   DA A   8    -271.400-343.320 242.384 
ATOM    164  N1   DA A   8    -270.025-345.153 242.044 
ATOM    165  C2   DA A   8    -269.014-345.916 242.454 
ATOM    166  N3   DA A   8    -268.265-345.796 243.527 
ATOM    167  C4   DA A   8    -268.642-344.726 244.258 
ATOM    168  P    DA A   9    -262.848-345.350 247.213 
ATOM    169  OP1  DA A   9    -262.330-346.100 248.379 
ATOM    170  OP2  DA A   9    -262.638-343.885 247.237 
ATOM    171  O5'  DA A   9    -262.236-345.958 245.866 
ATOM    172  C5'  DA A   9    -262.892-347.080 245.245 
ATOM    173  C4'  DA A   9    -262.970-346.870 243.746 
ATOM    174  O4'  DA A   9    -264.167-346.142 243.349 
ATOM    175  C3'  DA A   9    -261.827-346.067 243.127 
ATOM    176  O3'  DA A   9    -261.522-346.611 241.848 
ATOM    177  C2'  DA A   9    -262.401-344.664 242.931 
ATOM    178  C1'  DA A   9    -263.785-345.103 242.461 
ATOM    179  N9   DA A   9    -264.813-344.028 242.537 
ATOM    180  C8   DA A   9    -264.928-343.028 243.460 
ATOM    181  N7   DA A   9    -265.937-342.239 243.257 
ATOM    182  C5   DA A   9    -266.536-342.751 242.114 
ATOM    183  C6   DA A   9    -267.666-342.356 241.379 
ATOM    184  N6   DA A   9    -268.428-341.302 241.702 
ATOM    185  N1   DA A   9    -267.984-343.086 240.293 
ATOM    186  C2   DA A   9    -267.224-344.133 239.977 
ATOM    187  N3   DA A   9    -266.153-344.595 240.584 
ATOM    188  C4   DA A   9    -265.855-343.846 241.666 
ATOM    189  P    DA A  10    -259.990-346.712 241.393 
ATOM    190  OP1  DA A  10    -259.388-347.945 241.945 
ATOM    191  OP2  DA A  10    -259.293-345.448 241.717 
ATOM    192  O5'  DA A  10    -260.141-346.849 239.806 
ATOM    193  C5'  DA A  10    -261.317-347.484 239.269 
ATOM    194  C4'  DA A  10    -261.839-346.691 238.087 
ATOM    195  O4'  DA A  10    -262.769-345.644 238.488 
ATOM    196  C3'  DA A  10    -260.785-345.952 237.264 
ATOM    197  O3'  DA A  10    -261.157-345.999 235.892 
ATOM    198  C2'  DA A  10    -260.869-344.502 237.740 
ATOM    199  C1'  DA A  10    -262.390-344.438 237.845 
ATOM    200  N9   DA A  10    -262.887-343.299 238.667 
ATOM    201  C8   DA A  10    -262.317-342.742 239.776 
ATOM    202  N7   DA A  10    -262.994-341.753 240.273 
ATOM    203  C5   DA A  10    -264.095-341.646 239.434 
ATOM    204  C6   DA A  10    -265.199-340.779 239.426 
ATOM    205  N6   DA A  10    -265.386-339.809 240.331 
ATOM    206  N1   DA A  10    -266.111-340.945 238.448 
ATOM    207  C2   DA A  10    -265.921-341.911 237.551 
ATOM    208  N3   DA A  10    -264.935-342.776 237.457 
ATOM    209  C4   DA A  10    -264.037-342.588 238.447 
ATOM    210  P    DG A  11    -260.018-346.212 234.787 
ATOM    211  OP1  DG A  11    -259.726-347.657 234.648 
ATOM    212  OP2  DG A  11    -258.861-345.342 235.092 
ATOM    213  O5'  DG A  11    -260.755-345.683 233.468 
ATOM    214  C5'  DG A  11    -262.186-345.809 233.369 
ATOM    215  C4'  DG A  11    -262.782-344.529 232.818 
ATOM    216  O4'  DG A  11    -263.089-343.564 233.864 
ATOM    217  C3'  DG A  11    -261.899-343.750 231.844 
ATOM    218  O3'  DG A  11    -262.721-343.180 230.832 
ATOM    219  C2'  DG A  11    -261.305-342.618 232.681 
ATOM    220  C1'  DG A  11    -262.569-342.302 233.474 
ATOM    221  N9   DG A  11    -262.319-341.504 234.707 
ATOM    222  C8   DG A  11    -261.240-341.538 235.563 
ATOM    223  N7   DG A  11    -261.327-340.699 236.566 
ATOM    224  C5   DG A  11    -262.551-340.064 236.360 
ATOM    225  C6   DG A  11    -263.195-339.052 237.121 
ATOM    226  O6   DG A  11    -262.812-338.501 238.149 
ATOM    227  N1   DG A  11    -264.426-338.693 236.555 
ATOM    228  C2   DG A  11    -264.964-339.238 235.406 
ATOM    229  N2   DG A  11    -266.152-338.759 235.030 
ATOM    230  N3   DG A  11    -264.359-340.188 234.694 
ATOM    231  C4   DG A  11    -263.164-340.547 235.229 
ATOM    232  P    DA A  12    -262.193-343.161 229.321 
ATOM    233  OP1  DA A  12    -262.486-344.462 228.678 
ATOM    234  OP2  DA A  12    -260.778-342.729 229.296 
ATOM    235  O5'  DA A  12    -263.114-342.023 228.678 
ATOM    236  C5'  DA A  12    -264.437-341.815 229.206 
ATOM    237  C4'  DA A  12    -264.709-340.330 229.355 
ATOM    238  O4'  DA A  12    -264.275-339.814 230.646 
ATOM    239  C3'  DA A  12    -264.013-339.422 228.342 
ATOM    240  O3'  DA A  12    -264.888-338.350 228.008 
ATOM    241  C2'  DA A  12    -262.811-338.853 229.093 
ATOM    242  C1'  DA A  12    -263.523-338.630 230.424 
ATOM    243  N9   DA A  12    -262.597-338.448 231.576 
ATOM    244  C8   DA A  12    -261.382-339.032 231.789 
ATOM    245  N7   DA A  12    -260.810-338.668 232.894 
ATOM    246  C5   DA A  12    -261.712-337.776 233.459 
ATOM    247  C6   DA A  12    -261.689-337.033 234.650 
ATOM    248  N6   DA A  12    -260.677-337.075 235.529 
ATOM    249  N1   DA A  12    -262.748-336.242 234.908 
ATOM    250  C2   DA A  12    -263.750-336.206 234.031 
ATOM    251  N3   DA A  12    -263.881-336.851 232.892 
ATOM    252  C4   DA A  12    -262.809-337.634 232.659 
ATOM    253  P    DC A  13    -264.952-337.845 226.491 
ATOM    254  OP1  DC A  13    -265.882-338.702 225.722 
ATOM    255  OP2  DC A  13    -263.580-337.726 225.949 
ATOM    256  O5'  DC A  13    -265.587-336.388 226.670 
ATOM    257  C5'  DC A  13    -266.482-336.146 227.773 
ATOM    258  C4'  DC A  13    -266.153-334.819 228.427 
ATOM    259  O4'  DC A  13    -265.144-334.947 229.468 
ATOM    260  C3'  DC A  13    -265.591-333.742 227.499 
ATOM    261  O3'  DC A  13    -266.098-332.476 227.902 
ATOM    262  C2'  DC A  13    -264.083-333.763 227.751 
ATOM    263  C1'  DC A  13    -264.159-333.946 229.263 
ATOM    264  N1   DC A  13    -262.885-334.418 229.874 
ATOM    265  C2   DC A  13    -262.565-333.955 231.147 
ATOM    266  O2   DC A  13    -263.345-333.179 231.713 
ATOM    267  N3   DC A  13    -261.408-334.373 231.722 
ATOM    268  C4   DC A  13    -260.590-335.213 231.076 
ATOM    269  N4   DC A  13    -259.473-335.592 231.678 
ATOM    270  C5   DC A  13    -260.900-335.701 229.765 
ATOM    271  C6   DC A  13    -262.061-335.271 229.208 
ATOM    272  P    DG A  14    -266.514-331.412 226.780 
ATOM    273  OP1  DG A  14    -267.889-331.696 226.313 
ATOM    274  OP2  DG A  14    -265.470-331.364 225.733 
ATOM    275  O5'  DG A  14    -266.500-330.049 227.617 
ATOM    276  C5'  DG A  14    -266.808-330.089 229.022 
ATOM    277  C4'  DG A  14    -265.834-329.219 229.791 
ATOM    278  O4'  DG A  14    -264.633-329.943 230.186 
ATOM    279  C3'  DG A  14    -265.299-327.997 229.043 
ATOM    280  O3'  DG A  14    -265.162-326.919 229.961 
ATOM    281  C2'  DG A  14    -263.905-328.414 228.571 
ATOM    282  C1'  DG A  14    -263.503-329.157 229.841 
ATOM    283  N9   DG A  14    -262.342-330.073 229.656 
ATOM    284  C8   DG A  14    -261.992-330.824 228.556 
ATOM    285  N7   DG A  14    -260.901-331.531 228.718 
ATOM    286  C5   DG A  14    -260.499-331.226 230.018 
ATOM    287  C6   DG A  14    -259.381-331.688 230.760 
ATOM    288  O6   DG A  14    -258.501-332.474 230.419 
ATOM    289  N1   DG A  14    -259.351-331.124 232.043 
ATOM    290  C2   DG A  14    -260.280-330.231 232.543 
ATOM    291  N2   DG A  14    -260.073-329.809 233.793 
ATOM    292  N3   DG A  14    -261.328-329.800 231.845 
ATOM    293  C4   DG A  14    -261.371-330.337 230.599 
ATOM    294  P    DT A  15    -265.550-325.441 229.484 
ATOM    295  OP1  DT A  15    -267.010-325.241 229.630 
ATOM    296  OP2  DT A  15    -264.992-325.192 228.137 
ATOM    297  O5'  DT A  15    -264.774-324.547 230.560 
ATOM    298  C5'  DT A  15    -264.561-325.076 231.883 
ATOM    299  C4'  DT A  15    -263.143-324.788 232.334 
ATOM    300  O4'  DT A  15    -262.210-325.831 231.930 
ATOM    301  C3'  DT A  15    -262.519-323.504 231.789 
ATOM    302  O3'  DT A  15    -261.704-322.923 232.801 
ATOM    303  C2'  DT A  15    -261.616-323.966 230.646 
ATOM    304  C1'  DT A  15    -261.076-325.213 231.340 
ATOM    305  N1   DT A  15    -260.447-326.191 230.411 
ATOM    306  C2   DT A  15    -259.369-326.900 230.884 
ATOM    307  O2   DT A  15    -258.924-326.758 232.009 
ATOM    308  N3   DT A  15    -258.811-327.798 229.993 
ATOM    309  C4   DT A  15    -259.234-328.038 228.701 
ATOM    310  O4   DT A  15    -258.654-328.867 227.998 
ATOM    311  C5   DT A  15    -260.371-327.246 228.296 
ATOM    312  C7   DT A  15    -260.894-327.447 226.904 
ATOM    313  C6   DT A  15    -260.932-326.366 229.141 
ATOM    314  P    DG A  16    -261.701-321.331 232.974 
ATOM    315  OP1  DG A  16    -262.850-320.921 233.812 
ATOM    316  OP2  DG A  16    -261.603-320.688 231.646 
ATOM    317  O5'  DG A  16    -260.337-321.105 233.782 
ATOM    318  C5'  DG A  16    -259.871-322.141 234.666 
ATOM    319  C4'  DG A  16    -258.378-322.341 234.488 
ATOM    320  O4'  DG A  16    -258.068-323.302 233.439 
ATOM    321  C3'  DG A  16    -257.583-321.096 234.093 
ATOM    322  O3'  DG A  16    -256.319-321.132 234.744 
ATOM    323  C2'  DG A  16    -257.360-321.240 232.588 
ATOM    324  C1'  DG A  16    -257.076-322.740 232.595 
ATOM    325  N9   DG A  16    -257.193-323.378 231.254 
ATOM    326  C8   DG A  16    -258.054-323.079 230.221 
ATOM    327  N7   DG A  16    -257.898-323.837 229.161 
ATOM    328  C5   DG A  16    -256.860-324.696 229.518 
ATOM    329  C6   DG A  16    -256.244-325.741 228.782 
ATOM    330  O6   DG A  16    -256.493-326.130 227.644 
ATOM    331  N1   DG A  16    -255.228-326.361 229.523 
ATOM    332  C2   DG A  16    -254.857-326.015 230.808 
ATOM    333  N2   DG A  16    -253.864-326.730 231.342 
ATOM    334  N3   DG A  16    -255.436-325.035 231.498 
ATOM    335  C4   DG A  16    -256.423-324.424 230.793 
ATOM    336  P    DC A  17    -255.705-319.772 235.323 
ATOM    337  OP1  DC A  17    -256.269-319.505 236.665 
ATOM    338  OP2  DC A  17    -255.865-318.692 234.325 
ATOM    339  O5'  DC A  17    -254.157-320.156 235.456 
ATOM    340  C5'  DC A  17    -253.797-321.526 235.714 
ATOM    341  C4'  DC A  17    -252.630-321.929 234.835 
ATOM    342  O4'  DC A  17    -253.061-322.442 233.542 
ATOM    343  C3'  DC A  17    -251.647-320.814 234.480 
ATOM    344  O3'  DC A  17    -250.331-321.352 234.452 
ATOM    345  C2'  DC A  17    -252.031-320.396 233.060 
ATOM    346  C1'  DC A  17    -252.299-321.801 232.530 
ATOM    347  N1   DC A  17    -253.093-321.824 231.269 
ATOM    348  C2   DC A  17    -252.808-322.822 230.340 
ATOM    349  O2   DC A  17    -251.917-323.639 230.598 
ATOM    350  N3   DC A  17    -253.520-322.859 229.185 
ATOM    351  C4   DC A  17    -254.477-321.954 228.944 
ATOM    352  N4   DC A  17    -255.143-322.033 227.802 
ATOM    353  C5   DC A  17    -254.785-320.920 229.885 
ATOM    354  C6   DC A  17    -254.063-320.899 231.034 
ATOM    355  P    DG A  18    -249.124-320.479 235.038 
ATOM    356  OP1  DG A  18    -249.050-320.656 236.506 
ATOM    357  OP2  DG A  18    -249.240-319.085 234.557 
ATOM    358  O5'  DG A  18    -247.862-321.181 234.348 
ATOM    359  C5'  DG A  18    -247.931-322.585 234.031 
ATOM    360  C4'  DG A  18    -247.364-322.832 232.647 
ATOM    361  O4'  DG A  18    -248.370-322.700 231.603 
ATOM    362  C3'  DG A  18    -246.248-321.885 232.206 
ATOM    363  O3'  DG A  18    -245.298-322.617 231.441 
ATOM    364  C2'  DG A  18    -246.937-320.876 231.288 
ATOM    365  C1'  DG A  18    -247.842-321.876 230.574 
ATOM    366  N9   DG A  18    -248.983-321.244 229.856 
ATOM    367  C8   DG A  18    -249.715-320.126 230.194 
ATOM    368  N7   DG A  18    -250.664-319.830 229.338 
ATOM    369  C5   DG A  18    -250.552-320.822 228.364 
ATOM    370  C6   DG A  18    -251.309-321.030 227.182 
ATOM    371  O6   DG A  18    -252.249-320.372 226.744 
ATOM    372  N1   DG A  18    -250.860-322.156 226.478 
ATOM    373  C2   DG A  18    -249.817-322.974 226.867 
ATOM    374  N2   DG A  18    -249.543-324.000 226.057 
ATOM    375  N3   DG A  18    -249.108-322.778 227.977 
ATOM    376  C4   DG A  18    -249.530-321.689 228.670 
ATOM    377  P    DG A  19    -243.740-322.302 231.633 
ATOM    378  OP1  DG A  19    -243.222-323.052 232.799 
ATOM    379  OP2  DG A  19    -243.530-320.838 231.657 
ATOM    380  O5'  DG A  19    -243.128-322.911 230.286 
ATOM    381  C5'  DG A  19    -243.784-324.032 229.665 
ATOM    382  C4'  DG A  19    -243.862-323.823 228.166 
ATOM    383  O4'  DG A  19    -245.058-323.095 227.769 
ATOM    384  C3'  DG A  19    -242.719-323.019 227.546 
ATOM    385  O3'  DG A  19    -242.413-323.564 226.268 
ATOM    386  C2'  DG A  19    -243.293-321.616 227.351 
ATOM    387  C1'  DG A  19    -244.676-322.055 226.881 
ATOM    388  N9   DG A  19    -245.704-320.980 226.957 
ATOM    389  C8   DG A  19    -245.836-319.965 227.880 
ATOM    390  N7   DG A  19    -246.860-319.175 227.662 
ATOM    391  C5   DG A  19    -247.448-319.704 226.514 
ATOM    392  C6   DG A  19    -248.593-319.277 225.794 
ATOM    393  O6   DG A  19    -249.338-318.329 226.025 
ATOM    394  N1   DG A  19    -248.839-320.101 224.686 
ATOM    395  C2   DG A  19    -248.077-321.194 224.322 
ATOM    396  N2   DG A  19    -248.477-321.851 223.231 
ATOM    397  N3   DG A  19    -247.002-321.594 224.999 
ATOM    398  C4   DG A  19    -246.750-320.805 226.076 
ATOM    399  P    DA A  20    -240.882-323.664 225.813 
ATOM    400  OP1  DA A  20    -240.280-324.898 226.365 
ATOM    401  OP2  DA A  20    -240.185-322.400 226.137 
ATOM    402  O5'  DA A  20    -241.033-323.802 224.226 
ATOM    403  C5'  DA A  20    -242.209-324.436 223.688 
ATOM    404  C4'  DA A  20    -242.731-323.644 222.507 
ATOM    405  O4'  DA A  20    -243.661-322.597 222.908 
ATOM    406  C3'  DA A  20    -241.677-322.904 221.683 
ATOM    407  O3'  DA A  20    -242.048-322.951 220.312 
ATOM    408  C2'  DA A  20    -241.760-321.454 222.160 
ATOM    409  C1'  DA A  20    -243.281-321.390 222.265 
ATOM    410  N9   DA A  20    -243.778-320.251 223.087 
ATOM    411  C8   DA A  20    -243.209-319.694 224.196 
ATOM    412  N7   DA A  20    -243.886-318.706 224.693 
ATOM    413  C5   DA A  20    -244.986-318.598 223.853 
ATOM    414  C6   DA A  20    -246.091-317.732 223.846 
ATOM    415  N6   DA A  20    -246.277-316.761 224.751 
ATOM    416  N1   DA A  20    -247.002-317.897 222.868 
ATOM    417  C2   DA A  20    -246.813-318.863 221.971 
ATOM    418  N3   DA A  20    -245.827-319.728 221.877 
ATOM    419  C4   DA A  20    -244.928-319.540 222.867 
ATOM    420  P    DT A  21    -240.909-323.165 219.207 
ATOM    421  OP1  DT A  21    -240.618-324.609 219.067 
ATOM    422  OP2  DT A  21    -239.753-322.295 219.512 
ATOM    423  O5'  DT A  21    -241.646-322.635 217.888 
ATOM    424  C5'  DT A  21    -243.077-322.762 217.789 
ATOM    425  C4'  DT A  21    -243.674-321.482 217.238 
ATOM    426  O4'  DT A  21    -243.980-320.516 218.284 
ATOM    427  C3'  DT A  21    -242.791-320.702 216.264 
ATOM    428  O3'  DT A  21    -243.612-320.132 215.252 
ATOM    429  C2'  DT A  21    -242.196-319.570 217.101 
ATOM    430  C1'  DT A  21    -243.461-319.254 217.894 
ATOM    431  N1   DT A  21    -243.211-318.456 219.127 
ATOM    432  C2   DT A  21    -244.174-317.547 219.490 
ATOM    433  O2   DT A  21    -245.199-317.377 218.853 
ATOM    434  N3   DT A  21    -243.908-316.825 220.638 
ATOM    435  C4   DT A  21    -242.785-316.936 221.432 
ATOM    436  O4   DT A  21    -242.658-316.235 222.437 
ATOM    437  C5   DT A  21    -241.831-317.916 220.970 
ATOM    438  C7   DT A  21    -240.580-318.101 221.777 
ATOM    439  C6   DT A  21    -242.064-318.632 219.858 
ATOM    440  P    DC A  22    -243.084-320.114 213.741 
ATOM    441  OP1  DC A  22    -243.377-321.414 213.098 
ATOM    442  OP2  DC A  22    -241.670-319.681 213.716 
ATOM    443  O5'  DC A  22    -244.005-318.975 213.098 
ATOM    444  C5'  DC A  22    -245.329-318.767 213.625 
ATOM    445  C4'  DC A  22    -245.600-317.283 213.775 
ATOM    446  O4'  DC A  22    -245.166-316.766 215.066 
ATOM    447  C3'  DC A  22    -244.905-316.374 212.762 
ATOM    448  O3'  DC A  22    -245.779-315.303 212.428 
ATOM    449  C2'  DC A  22    -243.702-315.805 213.513 
ATOM    450  C1'  DC A  22    -244.415-315.583 214.844 
ATOM    451  N1   DC A  22    -243.489-315.400 215.996 
ATOM    452  C2   DC A  22    -243.877-314.527 217.009 
ATOM    453  O2   DC A  22    -244.964-313.946 216.910 
ATOM    454  N3   DC A  22    -243.047-314.346 218.068 
ATOM    455  C4   DC A  22    -241.877-314.996 218.136 
ATOM    456  N4   DC A  22    -241.102-314.785 219.190 
ATOM    457  C5   DC A  22    -241.459-315.897 217.105 
ATOM    458  C6   DC A  22    -242.303-316.064 216.055 
ATOM    459  P    DC A  23    -245.844-314.797 210.911 
ATOM    460  OP1  DC A  23    -246.774-315.655 210.142 
ATOM    461  OP2  DC A  23    -244.472-314.678 210.368 
ATOM    462  O5'  DC A  23    -246.478-313.340 211.090 
ATOM    463  C5'  DC A  23    -247.373-313.099 212.193 
ATOM    464  C4'  DC A  23    -247.045-311.771 212.846 
ATOM    465  O4'  DC A  23    -246.035-311.900 213.887 
ATOM    466  C3'  DC A  23    -246.482-310.694 211.919 
ATOM    467  O3'  DC A  23    -246.990-309.428 212.322 
ATOM    468  C2'  DC A  23    -244.975-310.715 212.171 
ATOM    469  C1'  DC A  23    -245.051-310.898 213.682 
ATOM    470  N1   DC A  23    -243.776-311.370 214.294 
ATOM    471  C2   DC A  23    -243.457-310.907 215.567 
ATOM    472  O2   DC A  23    -244.236-310.132 216.133 
ATOM    473  N3   DC A  23    -242.299-311.325 216.142 
ATOM    474  C4   DC A  23    -241.482-312.166 215.496 
ATOM    475  N4   DC A  23    -240.365-312.544 216.098 
ATOM    476  C5   DC A  23    -241.792-312.653 214.184 
ATOM    477  C6   DC A  23    -242.953-312.224 213.628 
ATOM    478  P    DT A  24    -247.405-308.365 211.200 
ATOM    479  OP1  DT A  24    -248.780-308.649 210.733 
ATOM    480  OP2  DT A  24    -246.361-308.316 210.152 
ATOM    481  O5'  DT A  24    -247.391-307.001 212.037 
ATOM    482  C5'  DT A  24    -247.700-307.041 213.442 
ATOM    483  C4'  DT A  24    -246.725-306.171 214.211 
ATOM    484  O4'  DT A  24    -245.525-306.895 214.606 
ATOM    485  C3'  DT A  24    -246.190-304.950 213.463 
ATOM    486  O3'  DT A  24    -246.053-303.871 214.380 
ATOM    487  C2'  DT A  24    -244.797-305.366 212.990 
ATOM    488  C1'  DT A  24    -244.395-306.109 214.260 
ATOM    489  N1   DT A  24    -243.234-307.025 214.076 
ATOM    490  C2   DT A  24    -242.370-307.160 215.135 
ATOM    491  O2   DT A  24    -242.518-306.572 216.192 
ATOM    492  N3   DT A  24    -241.305-308.017 214.927 
ATOM    493  C4   DT A  24    -241.042-308.730 213.776 
ATOM    494  O4   DT A  24    -240.055-309.467 213.708 
ATOM    495  C5   DT A  24    -242.005-308.523 212.720 
ATOM    496  C7   DT A  24    -241.793-309.262 211.432 
ATOM    497  C6   DT A  24    -243.049-307.695 212.896 
ATOM    498  P    DG A  25    -246.442-302.394 213.904 
ATOM    499  OP1  DG A  25    -247.902-302.193 214.050 
ATOM    500  OP2  DG A  25    -245.884-302.144 212.557 
ATOM    501  O5'  DG A  25    -245.665-301.500 214.980 
ATOM    502  C5'  DG A  25    -245.453-302.028 216.303 
ATOM    503  C4'  DG A  25    -244.035-301.741 216.754 
ATOM    504  O4'  DG A  25    -243.101-302.784 216.350 
ATOM    505  C3'  DG A  25    -243.411-300.456 216.209 
ATOM    506  O3'  DG A  25    -242.596-299.875 217.221 
ATOM    507  C2'  DG A  25    -242.508-300.919 215.066 
ATOM    508  C1'  DG A  25    -241.967-302.166 215.760 
ATOM    509  N9   DG A  25    -241.339-303.144 214.831 
ATOM    510  C8   DG A  25    -241.680-303.456 213.533 
ATOM    511  N7   DG A  25    -240.917-304.371 212.985 
ATOM    512  C5   DG A  25    -240.005-304.687 213.990 
ATOM    513  C6   DG A  25    -238.931-305.613 213.992 
ATOM    514  O6   DG A  25    -238.556-306.359 213.090 
ATOM    515  N1   DG A  25    -238.258-305.617 215.222 
ATOM    516  C2   DG A  25    -238.583-304.829 216.309 
ATOM    517  N2   DG A  25    -237.819-304.982 217.392 
ATOM    518  N3   DG A  25    -239.592-303.960 216.307 
ATOM    519  C4   DG A  25    -240.253-303.944 215.121 
ATOM    520  P    DC A  26    -242.592-298.283 217.394 
ATOM    521  OP1  DC A  26    -243.742-297.873 218.231 
ATOM    522  OP2  DC A  26    -242.494-297.640 216.066 
ATOM    523  O5'  DC A  26    -241.229-298.058 218.202 
ATOM    524  C5'  DC A  26    -240.762-299.094 219.086 
ATOM    525  C4'  DC A  26    -239.269-299.293 218.908 
ATOM    526  O4'  DC A  26    -238.960-300.255 217.859 
ATOM    527  C3'  DC A  26    -238.475-298.049 218.513 
ATOM    528  O3'  DC A  26    -237.210-298.085 219.164 
ATOM    529  C2'  DC A  26    -238.251-298.193 217.008 
ATOM    530  C1'  DC A  26    -237.967-299.692 217.014 
ATOM    531  N1   DC A  26    -238.084-300.330 215.674 
ATOM    532  C2   DC A  26    -237.220-301.381 215.377 
ATOM    533  O2   DC A  26    -236.400-301.737 216.230 
ATOM    534  N3   DC A  26    -237.311-301.975 214.159 
ATOM    535  C4   DC A  26    -238.213-301.559 213.262 
ATOM    536  N4   DC A  26    -238.262-302.171 212.089 
ATOM    537  C5   DC A  26    -239.111-300.480 213.548 
ATOM    538  C6   DC A  26    -239.005-299.898 214.770 
ATOM    539  P    DT A  27    -236.596-296.725 219.743 
ATOM    540  OP1  DT A  27    -237.161-296.458 221.085 
ATOM    541  OP2  DT A  27    -236.756-295.644 218.745 
ATOM    542  O5'  DT A  27    -235.049-297.108 219.876 
ATOM    543  C5'  DT A  27    -234.689-298.478 220.134 
ATOM    544  C4'  DT A  27    -233.522-298.882 219.255 
ATOM    545  O4'  DT A  27    -233.952-299.395 217.962 
ATOM    546  C3'  DT A  27    -232.539-297.766 218.900 
ATOM    547  O3'  DT A  27    -231.223-298.304 218.872 
ATOM    548  C2'  DT A  27    -232.923-297.349 217.480 
ATOM    549  C1'  DT A  27    -233.191-298.754 216.950 
ATOM    550  N1   DT A  27    -233.984-298.777 215.689 
ATOM    551  C2   DT A  27    -233.691-299.766 214.783 
ATOM    552  O2   DT A  27    -232.826-300.605 214.973 
ATOM    553  N3   DT A  27    -234.447-299.756 213.626 
ATOM    554  C4   DT A  27    -235.446-298.858 213.310 
ATOM    555  O4   DT A  27    -236.054-298.949 212.242 
ATOM    556  C5   DT A  27    -235.680-297.856 214.322 
ATOM    557  C7   DT A  27    -236.752-296.839 214.058 
ATOM    558  C6   DT A  27    -234.961-297.843 215.456 
ATOM    559  P    DG A  28    -230.015-297.431 219.458 
ATOM    560  OP1  DG A  28    -229.942-297.608 220.926 
ATOM    561  OP2  DG A  28    -230.132-296.037 218.977 
ATOM    562  O5'  DG A  28    -228.754-298.134 218.768 
ATOM    563  C5'  DG A  28    -228.822-299.537 218.451 
ATOM    564  C4'  DG A  28    -228.255-299.785 217.067 
ATOM    565  O4'  DG A  28    -229.262-299.652 216.022 
ATOM    566  C3'  DG A  28    -227.140-298.838 216.626 
ATOM    567  O3'  DG A  28    -226.190-299.570 215.861 
ATOM    568  C2'  DG A  28    -227.829-297.828 215.707 
ATOM    569  C1'  DG A  28    -228.734-298.829 214.994 
ATOM    570  N9   DG A  28    -229.875-298.197 214.276 
ATOM    571  C8   DG A  28    -230.607-297.079 214.613 
ATOM    572  N7   DG A  28    -231.555-296.783 213.758 
ATOM    573  C5   DG A  28    -231.444-297.774 212.784 
ATOM    574  C6   DG A  28    -232.201-297.982 211.602 
ATOM    575  O6   DG A  28    -233.140-297.325 211.164 
ATOM    576  N1   DG A  28    -231.752-299.109 210.898 
ATOM    577  C2   DG A  28    -230.709-299.926 211.286 
ATOM    578  N2   DG A  28    -230.435-300.952 210.477 
ATOM    579  N3   DG A  28    -229.999-299.730 212.396 
ATOM    580  C4   DG A  28    -230.422-298.642 213.090 
ATOM    581  P    DG A  29    -224.631-299.255 216.053 
ATOM    582  OP1  DG A  29    -224.113-300.005 217.218 
ATOM    583  OP2  DG A  29    -224.421-297.790 216.076 
ATOM    584  O5'  DG A  29    -224.019-299.863 214.705 
ATOM    585  C5'  DG A  29    -224.675-300.985 214.085 
ATOM    586  C4'  DG A  29    -224.753-300.775 212.586 
ATOM    587  O4'  DG A  29    -225.950-300.047 212.189 
ATOM    588  C3'  DG A  29    -223.610-299.972 211.966 
ATOM    589  O3'  DG A  29    -223.305-300.516 210.688 
ATOM    590  C2'  DG A  29    -224.185-298.569 211.771 
ATOM    591  C1'  DG A  29    -225.568-299.008 211.301 
ATOM    592  N9   DG A  29    -226.596-297.933 211.377 
ATOM    593  C8   DG A  29    -226.728-296.917 212.299 
ATOM    594  N7   DG A  29    -227.752-296.128 212.082 
ATOM    595  C5   DG A  29    -228.339-296.657 210.934 
ATOM    596  C6   DG A  29    -229.485-296.230 210.214 
ATOM    597  O6   DG A  29    -230.230-295.282 210.445 
ATOM    598  N1   DG A  29    -229.730-297.054 209.106 
ATOM    599  C2   DG A  29    -228.969-298.146 208.742 
ATOM    600  N2   DG A  29    -229.369-298.804 207.651 
ATOM    601  N3   DG A  29    -227.893-298.547 209.419 
ATOM    602  C4   DG A  29    -227.642-297.758 210.496 
ATOM    603  P    DT A  30    -221.773-300.616 210.233 
ATOM    604  OP1  DT A  30    -221.172-301.850 210.785 
ATOM    605  OP2  DT A  30    -221.076-299.353 210.557 
ATOM    606  O5'  DT A  30    -221.924-300.754 208.645 
ATOM    607  C5'  DT A  30    -223.100-301.389 208.108 
ATOM    608  C4'  DT A  30    -223.623-300.596 206.927 
ATOM    609  O4'  DT A  30    -224.553-299.549 207.328 
ATOM    610  C3'  DT A  30    -222.568-299.857 206.103 
ATOM    611  O3'  DT A  30    -222.940-299.904 204.731 
ATOM    612  C2'  DT A  30    -222.652-298.406 206.580 
ATOM    613  C1'  DT A  30    -224.173-298.342 206.685 
ATOM    614  N1   DT A  30    -224.670-297.204 207.507 
ATOM    615  C2   DT A  30    -225.852-296.621 207.119 
ATOM    616  O2   DT A  30    -226.489-296.996 206.150 
ATOM    617  N3   DT A  30    -226.280-295.568 207.904 
ATOM    618  C4   DT A  30    -225.640-295.064 209.017 
ATOM    619  O4   DT A  30    -226.121-294.115 209.641 
ATOM    620  C5   DT A  30    -224.407-295.740 209.346 
ATOM    621  C7   DT A  30    -223.646-295.254 210.544 
ATOM    622  C6   DT A  30    -223.968-296.767 208.599 
ATOM    623  P    DA A  31    -221.801-300.117 203.626 
ATOM    624  OP1  DA A  31    -221.509-301.562 203.487 
ATOM    625  OP2  DA A  31    -220.644-299.247 203.932 
ATOM    626  O5'  DA A  31    -222.538-299.588 202.308 
ATOM    627  C5'  DA A  31    -223.969-299.714 202.209 
ATOM    628  C4'  DA A  31    -224.565-298.434 201.658 
ATOM    629  O4'  DA A  31    -224.872-297.469 202.704 
ATOM    630  C3'  DA A  31    -223.682-297.655 200.684 
ATOM    631  O3'  DA A  31    -224.504-297.085 199.672 
ATOM    632  C2'  DA A  31    -223.088-296.523 201.521 
ATOM    633  C1'  DA A  31    -224.352-296.207 202.314 
ATOM    634  N9   DA A  31    -224.103-295.409 203.547 
ATOM    635  C8   DA A  31    -223.024-295.457 204.384 
ATOM    636  N7   DA A  31    -223.099-294.630 205.381 
ATOM    637  C5   DA A  31    -224.314-293.987 205.194 
ATOM    638  C6   DA A  31    -224.978-292.987 205.923 
ATOM    639  N6   DA A  31    -224.486-292.436 207.041 
ATOM    640  N1   DA A  31    -226.172-292.573 205.458 
ATOM    641  C2   DA A  31    -226.656-293.124 204.347 
ATOM    642  N3   DA A  31    -226.129-294.059 203.586 
ATOM    643  C4   DA A  31    -224.936-294.456 204.073 
ATOM    644  P    DG A  32    -223.976-297.066 198.161 
ATOM    645  OP1  DG A  32    -224.269-298.367 197.518 
ATOM    646  OP2  DG A  32    -222.561-296.634 198.136 
ATOM    647  O5'  DG A  32    -224.897-295.928 197.518 
ATOM    648  C5'  DG A  32    -226.221-295.720 198.045 
ATOM    649  C4'  DG A  32    -226.492-294.235 198.195 
ATOM    650  O4'  DG A  32    -226.058-293.718 199.485 
ATOM    651  C3'  DG A  32    -225.797-293.327 197.181 
ATOM    652  O3'  DG A  32    -226.671-292.255 196.848 
ATOM    653  C2'  DG A  32    -224.594-292.758 197.933 
ATOM    654  C1'  DG A  32    -225.306-292.535 199.263 
ATOM    655  N9   DG A  32    -224.380-292.353 200.416 
ATOM    656  C8   DG A  32    -223.152-292.933 200.647 
ATOM    657  N7   DG A  32    -222.586-292.556 201.767 
ATOM    658  C5   DG A  32    -223.504-291.663 202.318 
ATOM    659  C6   DG A  32    -223.448-290.927 203.530 
ATOM    660  O6   DG A  32    -222.563-290.911 204.381 
ATOM    661  N1   DG A  32    -224.594-290.138 203.703 
ATOM    662  C2   DG A  32    -225.655-290.070 202.821 
ATOM    663  N2   DG A  32    -226.655-289.258 203.168 
ATOM    664  N3   DG A  32    -225.706-290.762 201.684 
ATOM    665  C4   DG A  32    -224.602-291.532 201.501 
ATOM    666  P    DG A  33    -226.735-291.750 195.331 
ATOM    667  OP1  DG A  33    -227.665-292.607 194.562 
ATOM    668  OP2  DG A  33    -225.364-291.631 194.788 
ATOM    669  O5'  DG A  33    -227.370-290.292 195.510 
ATOM    670  C5'  DG A  33    -228.265-290.051 196.613 
ATOM    671  C4'  DG A  33    -227.936-288.723 197.266 
ATOM    672  O4'  DG A  33    -226.927-288.852 198.307 
ATOM    673  C3'  DG A  33    -227.374-287.647 196.339 
ATOM    674  O3'  DG A  33    -227.881-286.381 196.742 
ATOM    675  C2'  DG A  33    -225.866-287.668 196.590 
ATOM    676  C1'  DG A  33    -225.942-287.851 198.102 
ATOM    677  N9   DG A  33    -224.668-288.323 198.714 
ATOM    678  C8   DG A  33    -223.718-289.177 198.197 
ATOM    679  N7   DG A  33    -222.701-289.391 198.996 
ATOM    680  C5   DG A  33    -222.998-288.624 200.123 
ATOM    681  C6   DG A  33    -222.270-288.450 201.328 
ATOM    682  O6   DG A  33    -221.195-288.945 201.656 
ATOM    683  N1   DG A  33    -222.934-287.583 202.207 
ATOM    684  C2   DG A  33    -224.144-286.966 201.954 
ATOM    685  N2   DG A  33    -224.612-286.175 202.923 
ATOM    686  N3   DG A  33    -224.827-287.130 200.824 
ATOM    687  C4   DG A  33    -224.196-287.968 199.959 
ATOM    688  P    DA A  34    -228.297-285.317 195.620 
ATOM    689  OP1  DA A  34    -229.672-285.601 195.153 
ATOM    690  OP2  DA A  34    -227.253-285.269 194.572 
ATOM    691  O5'  DA A  34    -228.283-283.954 196.456 
ATOM    692  C5'  DA A  34    -228.591-283.994 197.862 
ATOM    693  C4'  DA A  34    -227.617-283.124 198.631 
ATOM    694  O4'  DA A  34    -226.416-283.848 199.026 
ATOM    695  C3'  DA A  34    -227.082-281.902 197.883 
ATOM    696  O3'  DA A  34    -226.945-280.824 198.800 
ATOM    697  C2'  DA A  34    -225.688-282.319 197.410 
ATOM    698  C1'  DA A  34    -225.286-283.062 198.680 
ATOM    699  N9   DA A  34    -224.125-283.977 198.496 
ATOM    700  C8   DA A  34    -223.794-284.716 197.396 
ATOM    701  N7   DA A  34    -222.715-285.420 197.543 
ATOM    702  C5   DA A  34    -222.299-285.130 198.835 
ATOM    703  C6   DA A  34    -221.203-285.566 199.598 
ATOM    704  N6   DA A  34    -220.284-286.430 199.146 
ATOM    705  N1   DA A  34    -221.086-285.079 200.848 
ATOM    706  C2   DA A  34    -222.003-284.221 201.291 
ATOM    707  N3   DA A  34    -223.062-283.744 200.674 
ATOM    708  C4   DA A  34    -223.156-284.246 199.426 
ATOM    709  P    DG A  35    -227.333-279.346 198.324 
ATOM    710  OP1  DG A  35    -228.793-279.146 198.470 
ATOM    711  OP2  DG A  35    -226.776-279.097 196.976 
ATOM    712  O5'  DG A  35    -226.557-278.452 199.400 
ATOM    713  C5'  DG A  35    -226.344-278.981 200.723 
ATOM    714  C4'  DG A  35    -224.926-278.693 201.174 
ATOM    715  O4'  DG A  35    -223.993-279.736 200.770 
ATOM    716  C3'  DG A  35    -224.302-277.409 200.629 
ATOM    717  O3'  DG A  35    -223.487-276.828 201.641 
ATOM    718  C2'  DG A  35    -223.399-277.871 199.486 
ATOM    719  C1'  DG A  35    -222.859-279.118 200.180 
ATOM    720  N9   DG A  35    -222.230-280.096 199.251 
ATOM    721  C8   DG A  35    -222.572-280.408 197.952 
ATOM    722  N7   DG A  35    -221.809-281.323 197.404 
ATOM    723  C5   DG A  35    -220.897-281.640 198.410 
ATOM    724  C6   DG A  35    -219.823-282.566 198.411 
ATOM    725  O6   DG A  35    -219.448-283.312 197.510 
ATOM    726  N1   DG A  35    -219.150-282.570 199.642 
ATOM    727  C2   DG A  35    -219.475-281.782 200.729 
ATOM    728  N2   DG A  35    -218.711-281.934 201.812 
ATOM    729  N3   DG A  35    -220.484-280.912 200.727 
ATOM    730  C4   DG A  35    -221.145-280.897 199.541 
ATOM    731  P    DA A  36    -223.484-275.236 201.814 
ATOM    732  OP1  DA A  36    -224.633-274.826 202.651 
ATOM    733  OP2  DA A  36    -223.386-274.593 200.486 
ATOM    734  O5'  DA A  36    -222.121-275.010 202.622 
ATOM    735  C5'  DA A  36    -221.654-276.046 203.506 
ATOM    736  C4'  DA A  36    -220.161-276.246 203.328 
ATOM    737  O4'  DA A  36    -219.851-277.207 202.279 
ATOM    738  C3'  DA A  36    -219.366-275.001 202.933 
ATOM    739  O3'  DA A  36    -218.102-275.037 203.584 
ATOM    740  C2'  DA A  36    -219.143-275.145 201.428 
ATOM    741  C1'  DA A  36    -218.859-276.645 201.434 
ATOM    742  N9   DA A  36    -218.976-277.283 200.093 
ATOM    743  C8   DA A  36    -219.837-276.974 199.080 
ATOM    744  N7   DA A  36    -219.694-277.715 198.026 
ATOM    745  C5   DA A  36    -218.662-278.580 198.363 
ATOM    746  C6   DA A  36    -218.030-279.621 197.662 
ATOM    747  N6   DA A  36    -218.365-279.983 196.415 
ATOM    748  N1   DA A  36    -217.039-280.278 198.291 
ATOM    749  C2   DA A  36    -216.711-279.914 199.530 
ATOM    750  N3   DA A  36    -217.225-278.965 200.280 
ATOM    751  C4   DA A  36    -218.215-278.322 199.628 
ATOM    752  P    DA A  37    -217.488-273.677 204.162 
ATOM    753  OP1  DA A  37    -218.052-273.410 205.505 
ATOM    754  OP2  DA A  37    -217.648-272.597 203.165 
ATOM    755  O5'  DA A  37    -215.940-274.061 204.296 
ATOM    756  C5'  DA A  37    -215.580-275.431 204.553 
ATOM    757  C4'  DA A  37    -214.413-275.834 203.675 
ATOM    758  O4'  DA A  37    -214.844-276.347 202.381 
ATOM    759  C3'  DA A  37    -213.431-274.719 203.320 
ATOM    760  O3'  DA A  37    -212.114-275.256 203.292 
ATOM    761  C2'  DA A  37    -213.815-274.301 201.900 
ATOM    762  C1'  DA A  37    -214.082-275.706 201.369 
ATOM    763  N9   DA A  37    -214.876-275.729 200.109 
ATOM    764  C8   DA A  37    -215.876-274.883 199.721 
ATOM    765  N7   DA A  37    -216.377-275.163 198.557 
ATOM    766  C5   DA A  37    -215.658-276.276 198.142 
ATOM    767  C6   DA A  37    -215.716-277.060 196.978 
ATOM    768  N6   DA A  37    -216.569-276.829 195.971 
ATOM    769  N1   DA A  37    -214.858-278.094 196.886 
ATOM    770  C2   DA A  37    -214.012-278.319 197.890 
ATOM    771  N3   DA A  37    -213.868-277.659 199.018 
ATOM    772  C4   DA A  37    -214.737-276.629 199.086 
ATOM    773  P    DC A  38    -210.907-274.384 203.878 
ATOM    774  OP1  DC A  38    -210.833-274.561 205.346 
ATOM    775  OP2  DC A  38    -211.023-272.990 203.397 
ATOM    776  O5'  DC A  38    -209.645-275.086 203.188 
ATOM    777  C5'  DC A  38    -209.714-276.490 202.871 
ATOM    778  C4'  DC A  38    -209.147-276.737 201.487 
ATOM    779  O4'  DC A  38    -210.153-276.605 200.442 
ATOM    780  C3'  DC A  38    -208.031-275.790 201.046 
ATOM    781  O3'  DC A  38    -207.081-276.522 200.281 
ATOM    782  C2'  DC A  38    -208.721-274.781 200.127 
ATOM    783  C1'  DC A  38    -209.625-275.781 199.414 
ATOM    784  N1   DC A  38    -210.767-275.149 198.695 
ATOM    785  C2   DC A  38    -211.189-275.737 197.505 
ATOM    786  O2   DC A  38    -210.606-276.749 197.099 
ATOM    787  N3   DC A  38    -212.228-275.176 196.834 
ATOM    788  C4   DC A  38    -212.834-274.079 197.308 
ATOM    789  N4   DC A  38    -213.842-273.570 196.616 
ATOM    790  C5   DC A  38    -212.414-273.459 198.529 
ATOM    791  C6   DC A  38    -211.374-274.035 199.185 
ATOM    792  P    DC A  39    -205.523-276.207 200.472 
ATOM    793  OP1  DC A  39    -205.005-276.957 201.638 
ATOM    794  OP2  DC A  39    -205.313-274.743 200.496 
ATOM    795  O5'  DC A  39    -204.911-276.816 199.125 
ATOM    796  C5'  DC A  39    -205.567-277.937 198.505 
ATOM    797  C4'  DC A  39    -205.645-277.728 197.006 
ATOM    798  O4'  DC A  39    -206.842-277.000 196.609 
ATOM    799  C3'  DC A  39    -204.502-276.924 196.386 
ATOM    800  O3'  DC A  39    -204.196-277.469 195.108 
ATOM    801  C2'  DC A  39    -205.076-275.521 196.191 
ATOM    802  C1'  DC A  39    -206.460-275.960 195.721 
ATOM    803  N1   DC A  39    -207.487-274.885 195.797 
ATOM    804  C2   DC A  39    -208.476-274.862 194.817 
ATOM    805  O2   DC A  39    -208.460-275.726 193.932 
ATOM    806  N3   DC A  39    -209.423-273.888 194.868 
ATOM    807  C4   DC A  39    -209.405-272.971 195.842 
ATOM    808  N4   DC A  39    -210.349-272.042 195.849 
ATOM    809  C5   DC A  39    -208.396-272.977 196.860 
ATOM    810  C6   DC A  39    -207.459-273.957 196.791 
ATOM    811  P    DT A  40    -202.665-277.569 194.653 
ATOM    812  OP1  DT A  40    -202.063-278.803 195.205 
ATOM    813  OP2  DT A  40    -201.968-276.305 194.977 
ATOM    814  O5'  DT A  40    -202.816-277.707 193.065 
ATOM    815  C5'  DT A  40    -203.992-278.341 192.528 
ATOM    816  C4'  DT A  40    -204.514-277.549 191.347 
ATOM    817  O4'  DT A  40    -205.444-276.502 191.748 
ATOM    818  C3'  DT A  40    -203.460-276.809 190.523 
ATOM    819  O3'  DT A  40    -203.831-276.856 189.151 
ATOM    820  C2'  DT A  40    -203.544-275.359 191.000 
ATOM    821  C1'  DT A  40    -205.065-275.295 191.105 
ATOM    822  N1   DT A  40    -205.561-274.156 191.927 
ATOM    823  C2   DT A  40    -206.744-273.573 191.538 
ATOM    824  O2   DT A  40    -207.381-273.948 190.570 
ATOM    825  N3   DT A  40    -207.171-272.521 192.324 
ATOM    826  C4   DT A  40    -206.532-272.016 193.437 
ATOM    827  O4   DT A  40    -207.013-271.068 194.061 
ATOM    828  C5   DT A  40    -205.299-272.693 193.765 
ATOM    829  C7   DT A  40    -204.538-272.206 194.964 
ATOM    830  C6   DT A  40    -204.859-273.719 193.019 
ATOM    831  P    DA A  41    -202.692-277.070 188.046 
ATOM    832  OP1  DA A  41    -202.401-278.514 187.907 
ATOM    833  OP2  DA A  41    -201.536-276.200 188.352 
ATOM    834  O5'  DA A  41    -203.430-276.540 186.728 
ATOM    835  C5'  DA A  41    -204.860-276.667 186.629 
ATOM    836  C4'  DA A  41    -205.457-275.387 186.077 
ATOM    837  O4'  DA A  41    -205.763-274.421 187.123 
ATOM    838  C3'  DA A  41    -204.574-274.607 185.104 
ATOM    839  O3'  DA A  41    -205.395-274.037 184.092 
ATOM    840  C2'  DA A  41    -203.980-273.475 185.941 
ATOM    841  C1'  DA A  41    -205.244-273.159 186.734 
ATOM    842  N9   DA A  41    -204.994-272.361 187.967 
ATOM    843  C8   DA A  41    -203.916-272.409 188.804 
ATOM    844  N7   DA A  41    -203.990-271.583 189.801 
ATOM    845  C5   DA A  41    -205.205-270.939 189.614 
ATOM    846  C6   DA A  41    -205.870-269.940 190.343 
ATOM    847  N6   DA A  41    -205.378-269.388 191.461 
ATOM    848  N1   DA A  41    -207.063-269.525 189.878 
ATOM    849  C2   DA A  41    -207.548-270.077 188.767 
ATOM    850  N3   DA A  41    -207.020-271.012 188.006 
ATOM    851  C4   DA A  41    -205.827-271.409 188.493 
ATOM    852  P    DG A  42    -204.867-274.019 182.581 
ATOM    853  OP1  DG A  42    -205.161-275.319 181.938 
ATOM    854  OP2  DG A  42    -203.453-273.586 182.556 
ATOM    855  O5'  DG A  42    -205.788-272.880 181.938 
ATOM    856  C5'  DG A  42    -207.112-272.672 182.465 
ATOM    857  C4'  DG A  42    -207.384-271.188 182.615 
ATOM    858  O4'  DG A  42    -206.949-270.671 183.905 
ATOM    859  C3'  DG A  42    -206.688-270.279 181.601 
ATOM    860  O3'  DG A  42    -207.562-269.207 181.268 
ATOM    861  C2'  DG A  42    -205.485-269.710 182.352 
ATOM    862  C1'  DG A  42    -206.198-269.488 183.683 
ATOM    863  N9   DG A  42    -205.272-269.305 184.836 
ATOM    864  C8   DG A  42    -204.043-269.885 185.067 
ATOM    865  N7   DG A  42    -203.478-269.509 186.187 
ATOM    866  C5   DG A  42    -204.395-268.616 186.738 
ATOM    867  C6   DG A  42    -204.340-267.879 187.950 
ATOM    868  O6   DG A  42    -203.454-267.864 188.801 
ATOM    869  N1   DG A  42    -205.486-267.090 188.123 
ATOM    870  C2   DG A  42    -206.546-267.023 187.240 
ATOM    871  N2   DG A  42    -207.547-266.210 187.588 
ATOM    872  N3   DG A  42    -206.598-267.715 186.104 
ATOM    873  C4   DG A  42    -205.493-268.484 185.921 
ATOM    874  P    DA A  43    -207.627-268.702 179.751 
ATOM    875  OP1  DA A  43    -208.557-269.559 178.981 
ATOM    876  OP2  DA A  43    -206.255-268.583 179.208 
ATOM    877  O5'  DA A  43    -208.262-267.245 179.930 
ATOM    878  C5'  DA A  43    -209.157-267.004 181.032 
ATOM    879  C4'  DA A  43    -208.828-265.676 181.686 
ATOM    880  O4'  DA A  43    -207.818-265.805 182.727 
ATOM    881  C3'  DA A  43    -208.265-264.599 180.759 
ATOM    882  O3'  DA A  43    -208.773-263.333 181.162 
ATOM    883  C2'  DA A  43    -206.758-264.620 181.010 
ATOM    884  C1'  DA A  43    -206.834-264.803 182.522 
ATOM    885  N9   DA A  43    -205.559-265.275 183.133 
ATOM    886  C8   DA A  43    -204.629-266.124 182.606 
ATOM    887  N7   DA A  43    -203.617-266.344 183.387 
ATOM    888  C5   DA A  43    -203.895-265.587 184.516 
ATOM    889  C6   DA A  43    -203.200-265.392 185.721 
ATOM    890  N6   DA A  43    -202.025-265.974 186.001 
ATOM    891  N1   DA A  43    -203.758-264.574 186.633 
ATOM    892  C2   DA A  43    -204.926-263.998 186.351 
ATOM    893  N3   DA A  43    -205.663-264.104 185.266 
ATOM    894  C4   DA A  43    -205.083-264.928 184.370 
ATOM    895  P    DG A  44    -209.188-262.270 180.040 
ATOM    896  OP1  DG A  44    -210.564-262.554 179.573 
ATOM    897  OP2  DG A  44    -208.144-262.221 178.992 
ATOM    898  O5'  DG A  44    -209.174-260.906 180.876 
ATOM    899  C5'  DG A  44    -209.483-260.946 182.282 
ATOM    900  C4'  DG A  44    -208.509-260.076 183.051 
ATOM    901  O4'  DG A  44    -207.308-260.800 183.446 
ATOM    902  C3'  DG A  44    -207.974-258.855 182.303 
ATOM    903  O3'  DG A  44    -207.836-257.776 183.220 
ATOM    904  C2'  DG A  44    -206.580-259.271 181.830 
ATOM    905  C1'  DG A  44    -206.178-260.014 183.100 
ATOM    906  N9   DG A  44    -205.017-260.930 182.916 
ATOM    907  C8   DG A  44    -204.666-261.682 181.815 
ATOM    908  N7   DG A  44    -203.575-262.389 181.978 
ATOM    909  C5   DG A  44    -203.173-262.084 183.277 
ATOM    910  C6   DG A  44    -202.055-262.545 184.020 
ATOM    911  O6   DG A  44    -201.176-263.331 183.679 
ATOM    912  N1   DG A  44    -202.026-261.981 185.303 
ATOM    913  C2   DG A  44    -202.954-261.089 185.802 
ATOM    914  N2   DG A  44    -202.748-260.667 187.053 
ATOM    915  N3   DG A  44    -204.002-260.657 185.105 
ATOM    916  C4   DG A  44    -204.046-261.194 183.858 
ATOM    917  P    DT A  45    -208.225-256.299 182.744 
ATOM    918  OP1  DT A  45    -209.685-256.098 182.890 
ATOM    919  OP2  DT A  45    -207.667-256.049 181.396 
ATOM    920  O5'  DT A  45    -207.449-255.405 183.820 
ATOM    921  C5'  DT A  45    -207.236-255.933 185.142 
ATOM    922  C4'  DT A  45    -205.818-255.646 185.593 
ATOM    923  O4'  DT A  45    -204.884-256.688 185.189 
ATOM    924  C3'  DT A  45    -205.194-254.361 185.049 
ATOM    925  O3'  DT A  45    -204.379-253.780 186.061 
ATOM    926  C2'  DT A  45    -204.291-254.824 183.906 
ATOM    927  C1'  DT A  45    -203.750-256.070 184.600 
ATOM    928  N1   DT A  45    -203.122-257.049 183.670 
ATOM    929  C2   DT A  45    -202.044-257.757 184.144 
ATOM    930  O2   DT A  45    -201.598-257.615 185.269 
ATOM    931  N3   DT A  45    -201.486-258.655 183.253 
ATOM    932  C4   DT A  45    -201.909-258.895 181.961 
ATOM    933  O4   DT A  45    -201.329-259.725 181.257 
ATOM    934  C5   DT A  45    -203.046-258.104 181.556 
ATOM    935  C7   DT A  45    -203.568-258.304 180.163 
ATOM    936  C6   DT A  45    -203.607-257.224 182.400 
ATOM    937  P    DT A  46    -204.375-252.188 186.234 
ATOM    938  OP1  DT A  46    -205.525-251.778 187.071 
ATOM    939  OP2  DT A  46    -204.277-251.545 184.906 
ATOM    940  O5'  DT A  46    -203.012-251.963 187.042 
ATOM    941  C5'  DT A  46    -202.545-252.998 187.926 
ATOM    942  C4'  DT A  46    -201.053-253.198 187.748 
ATOM    943  O4'  DT A  46    -200.743-254.160 186.699 
ATOM    944  C3'  DT A  46    -200.258-251.954 187.353 
ATOM    945  O3'  DT A  46    -198.993-251.989 188.004 
ATOM    946  C2'  DT A  46    -200.034-252.098 185.848 
ATOM    947  C1'  DT A  46    -199.750-253.597 185.854 
ATOM    948  N1   DT A  46    -199.867-254.235 184.513 
ATOM    949  C2   DT A  46    -199.008-255.270 184.236 
ATOM    950  O2   DT A  46    -198.176-255.672 185.031 
ATOM    951  N3   DT A  46    -199.145-255.836 182.983 
ATOM    952  C4   DT A  46    -200.049-255.461 182.010 
ATOM    953  O4   DT A  46    -200.079-256.043 180.924 
ATOM    954  C5   DT A  46    -200.909-254.366 182.395 
ATOM    955  C7   DT A  46    -201.922-253.895 181.393 
ATOM    956  C6   DT A  46    -200.796-253.797 183.606 
ATOM    957  P    DG A  47    -198.379-250.630 188.582 
ATOM    958  OP1  DG A  47    -198.944-250.363 189.925 
ATOM    959  OP2  DG A  47    -198.539-249.549 187.585 
ATOM    960  O5'  DG A  47    -196.832-251.013 188.716 
ATOM    961  C5'  DG A  47    -196.472-252.383 188.973 
ATOM    962  C4'  DG A  47    -195.305-252.787 188.095 
ATOM    963  O4'  DG A  47    -195.736-253.299 186.801 
ATOM    964  C3'  DG A  47    -194.322-251.671 187.740 
ATOM    965  O3'  DG A  47    -193.006-252.209 187.711 
ATOM    966  C2'  DG A  47    -194.706-251.254 186.320 
ATOM    967  C1'  DG A  47    -194.974-252.659 185.789 
ATOM    968  N9   DG A  47    -195.767-252.681 184.529 
ATOM    969  C8   DG A  47    -196.777-251.838 184.120 
ATOM    970  N7   DG A  47    -197.276-252.132 182.943 
ATOM    971  C5   DG A  47    -196.543-253.249 182.545 
ATOM    972  C6   DG A  47    -196.627-254.020 181.355 
ATOM    973  O6   DG A  47    -197.378-253.873 180.394 
ATOM    974  N1   DG A  47    -195.696-255.068 181.358 
ATOM    975  C2   DG A  47    -194.802-255.337 182.376 
ATOM    976  N2   DG A  47    -193.996-256.384 182.188 
ATOM    977  N3   DG A  47    -194.725-254.613 183.491 
ATOM    978  C4   DG A  47    -195.620-253.592 183.504 
ATOM    979  P    DG A  48    -191.798-251.336 188.298 
ATOM    980  OP1  DG A  48    -191.725-251.513 189.766 
ATOM    981  OP2  DG A  48    -191.915-249.942 187.817 
ATOM    982  O5'  DG A  48    -190.537-252.039 187.608 
ATOM    983  C5'  DG A  48    -190.605-253.442 187.291 
ATOM    984  C4'  DG A  48    -190.038-253.690 185.907 
ATOM    985  O4'  DG A  48    -191.045-253.557 184.862 
ATOM    986  C3'  DG A  48    -188.923-252.743 185.466 
ATOM    987  O3'  DG A  48    -187.973-253.475 184.701 
ATOM    988  C2'  DG A  48    -189.612-251.733 184.547 
ATOM    989  C1'  DG A  48    -190.517-252.734 183.834 
ATOM    990  N9   DG A  48    -191.658-252.102 183.115 
ATOM    991  C8   DG A  48    -192.390-250.984 183.453 
ATOM    992  N7   DG A  48    -193.339-250.688 182.598 
ATOM    993  C5   DG A  48    -193.227-251.679 181.624 
ATOM    994  C6   DG A  48    -193.984-251.887 180.442 
ATOM    995  O6   DG A  48    -194.924-251.230 180.004 
ATOM    996  N1   DG A  48    -193.535-253.013 179.738 
ATOM    997  C2   DG A  48    -192.492-253.831 180.126 
ATOM    998  N2   DG A  48    -192.218-254.857 179.317 
ATOM    999  N3   DG A  48    -191.783-253.635 181.236 
ATOM   1000  C4   DG A  48    -192.205-252.547 181.930 
ATOM   1001  P    DG A  49    -186.415-253.160 184.892 
ATOM   1002  OP1  DG A  49    -185.896-253.910 186.058 
ATOM   1003  OP2  DG A  49    -186.204-251.695 184.916 
ATOM   1004  O5'  DG A  49    -185.802-253.768 183.545 
ATOM   1005  C5'  DG A  49    -186.458-254.890 182.925 
ATOM   1006  C4'  DG A  49    -186.537-254.680 181.425 
ATOM   1007  O4'  DG A  49    -187.733-253.952 181.029 
ATOM   1008  C3'  DG A  49    -185.393-253.877 180.806 
ATOM   1009  O3'  DG A  49    -185.088-254.421 179.528 
ATOM   1010  C2'  DG A  49    -185.968-252.474 180.611 
ATOM   1011  C1'  DG A  49    -187.351-252.912 180.141 
ATOM   1012  N9   DG A  49    -188.379-251.838 180.217 
ATOM   1013  C8   DG A  49    -188.511-250.822 181.139 
ATOM   1014  N7   DG A  49    -189.535-250.032 180.922 
ATOM   1015  C5   DG A  49    -190.122-250.562 179.773 
ATOM   1016  C6   DG A  49    -191.268-250.135 179.054 
ATOM   1017  O6   DG A  49    -192.013-249.187 179.285 
ATOM   1018  N1   DG A  49    -191.514-250.959 177.946 
ATOM   1019  C2   DG A  49    -190.752-252.051 177.582 
ATOM   1020  N2   DG A  49    -191.152-252.709 176.491 
ATOM   1021  N3   DG A  49    -189.677-252.452 178.258 
ATOM   1022  C4   DG A  49    -189.425-251.663 179.336 
ATOM   1023  P    DA A  50    -183.556-254.521 179.072 
ATOM   1024  OP1  DA A  50    -182.955-255.755 179.625 
ATOM   1025  OP2  DA A  50    -182.859-253.258 179.397 
ATOM   1026  O5'  DA A  50    -183.708-254.659 177.485 
ATOM   1027  C5'  DA A  50    -184.883-255.294 176.948 
ATOM   1028  C4'  DA A  50    -185.406-254.501 175.767 
ATOM   1029  O4'  DA A  50    -186.336-253.454 176.168 
ATOM   1030  C3'  DA A  50    -184.352-253.762 174.943 
ATOM   1031  O3'  DA A  50    -184.723-253.808 173.571 
ATOM   1032  C2'  DA A  50    -184.435-252.311 175.419 
ATOM   1033  C1'  DA A  50    -185.956-252.247 175.525 
ATOM   1034  N9   DA A  50    -186.453-251.109 176.347 
ATOM   1035  C8   DA A  50    -185.883-250.552 177.455 
ATOM   1036  N7   DA A  50    -186.561-249.563 177.952 
ATOM   1037  C5   DA A  50    -187.661-249.456 177.113 
ATOM   1038  C6   DA A  50    -188.766-248.589 177.105 
ATOM   1039  N6   DA A  50    -188.952-247.619 178.011 
ATOM   1040  N1   DA A  50    -189.677-248.755 176.128 
ATOM   1041  C2   DA A  50    -189.487-249.721 175.230 
ATOM   1042  N3   DA A  50    -188.501-250.585 175.137 
ATOM   1043  C4   DA A  50    -187.603-250.398 176.126 
ATOM   1044  P    DA A  51    -183.584-254.022 172.466 
ATOM   1045  OP1  DA A  51    -183.292-255.466 172.327 
ATOM   1046  OP2  DA A  51    -182.427-253.152 172.771 
ATOM   1047  O5'  DA A  51    -184.321-253.493 171.148 
ATOM   1048  C5'  DA A  51    -185.752-253.619 171.049 
ATOM   1049  C4'  DA A  51    -186.349-252.339 170.497 
ATOM   1050  O4'  DA A  51    -186.655-251.373 171.543 
ATOM   1051  C3'  DA A  51    -185.465-251.559 169.524 
ATOM   1052  O3'  DA A  51    -186.287-250.990 168.512 
ATOM   1053  C2'  DA A  51    -184.871-250.427 170.361 
ATOM   1054  C1'  DA A  51    -186.135-250.111 171.154 
ATOM   1055  N9   DA A  51    -185.886-249.314 172.387 
ATOM   1056  C8   DA A  51    -184.808-249.362 173.224 
ATOM   1057  N7   DA A  51    -184.882-248.535 174.221 
ATOM   1058  C5   DA A  51    -186.097-247.892 174.034 
ATOM   1059  C6   DA A  51    -186.761-246.892 174.762 
ATOM   1060  N6   DA A  51    -186.269-246.340 175.881 
ATOM   1061  N1   DA A  51    -187.955-246.477 174.298 
ATOM   1062  C2   DA A  51    -188.439-247.029 173.186 
ATOM   1063  N3   DA A  51    -187.912-247.964 172.426 
ATOM   1064  C4   DA A  51    -186.719-248.361 172.913 
ATOM   1065  P    DG A  52    -185.759-250.971 167.001 
ATOM   1066  OP1  DG A  52    -186.052-252.271 166.358 
ATOM   1067  OP2  DG A  52    -184.344-250.539 166.976 
ATOM   1068  O5'  DG A  52    -186.680-249.833 166.358 
ATOM   1069  C5'  DG A  52    -188.004-249.625 166.885 
ATOM   1070  C4'  DG A  52    -188.275-248.140 167.035 
ATOM   1071  O4'  DG A  52    -187.841-247.623 168.325 
ATOM   1072  C3'  DG A  52    -187.580-247.232 166.021 
ATOM   1073  O3'  DG A  52    -188.454-246.160 165.688 
ATOM   1074  C2'  DG A  52    -186.377-246.662 166.772 
ATOM   1075  C1'  DG A  52    -187.089-246.440 168.103 
ATOM   1076  N9   DG A  52    -186.163-246.258 169.256 
ATOM   1077  C8   DG A  52    -184.935-246.838 169.487 
ATOM   1078  N7   DG A  52    -184.369-246.461 170.607 
ATOM   1079  C5   DG A  52    -185.287-245.568 171.158 
ATOM   1080  C6   DG A  52    -185.231-244.832 172.369 
ATOM   1081  O6   DG A  52    -184.346-244.816 173.220 
ATOM   1082  N1   DG A  52    -186.377-244.043 172.543 
ATOM   1083  C2   DG A  52    -187.438-243.975 171.660 
ATOM   1084  N2   DG A  52    -188.438-243.163 172.008 
ATOM   1085  N3   DG A  52    -187.489-244.667 170.523 
ATOM   1086  C4   DG A  52    -186.385-245.437 170.341 
ATOM   1087  P    DA A  53    -188.518-245.654 164.170 
ATOM   1088  OP1  DA A  53    -189.448-246.512 163.401 
ATOM   1089  OP2  DA A  53    -187.147-245.536 163.628 
ATOM   1090  O5'  DA A  53    -189.153-244.197 164.350 
ATOM   1091  C5'  DA A  53    -190.048-243.956 165.452 
ATOM   1092  C4'  DA A  53    -189.719-242.628 166.106 
ATOM   1093  O4'  DA A  53    -188.710-242.757 167.147 
ATOM   1094  C3'  DA A  53    -189.157-241.552 165.179 
ATOM   1095  O3'  DA A  53    -189.665-240.286 165.582 
ATOM   1096  C2'  DA A  53    -187.649-241.573 165.430 
ATOM   1097  C1'  DA A  53    -187.725-241.756 166.942 
ATOM   1098  N9   DA A  53    -186.451-242.228 167.553 
ATOM   1099  C8   DA A  53    -185.520-243.076 167.026 
ATOM   1100  N7   DA A  53    -184.509-243.296 167.807 
ATOM   1101  C5   DA A  53    -184.787-242.539 168.936 
ATOM   1102  C6   DA A  53    -184.092-242.345 170.141 
ATOM   1103  N6   DA A  53    -182.917-242.927 170.420 
ATOM   1104  N1   DA A  53    -184.650-241.526 171.053 
ATOM   1105  C2   DA A  53    -185.818-240.951 170.771 
ATOM   1106  N3   DA A  53    -186.555-241.057 169.686 
ATOM   1107  C4   DA A  53    -185.974-241.881 168.790 
ATOM   1108  P    DC A  54    -190.080-239.222 164.460 
ATOM   1109  OP1  DC A  54    -191.455-239.506 163.993 
ATOM   1110  OP2  DC A  54    -189.036-239.173 163.412 
ATOM   1111  O5'  DC A  54    -190.066-237.859 165.296 
ATOM   1112  C5'  DC A  54    -190.374-237.899 166.702 
ATOM   1113  C4'  DC A  54    -189.400-237.028 167.471 
ATOM   1114  O4'  DC A  54    -188.200-237.752 167.865 
ATOM   1115  C3'  DC A  54    -188.865-235.807 166.723 
ATOM   1116  O3'  DC A  54    -188.728-234.729 167.640 
ATOM   1117  C2'  DC A  54    -187.472-236.224 166.250 
ATOM   1118  C1'  DC A  54    -187.069-236.967 167.520 
ATOM   1119  N1   DC A  54    -185.908-237.882 167.336 
ATOM   1120  C2   DC A  54    -185.023-238.030 168.400 
ATOM   1121  O2   DC A  54    -185.235-237.403 169.443 
ATOM   1122  N3   DC A  54    -183.959-238.860 168.251 
ATOM   1123  C4   DC A  54    -183.764-239.522 167.104 
ATOM   1124  N4   DC A  54    -182.711-240.320 167.008 
ATOM   1125  C5   DC A  54    -184.663-239.384 165.997 
ATOM   1126  C6   DC A  54    -185.720-238.550 166.165 
ATOM   1127  P    DG A  55    -189.116-233.251 167.163 
ATOM   1128  OP1  DG A  55    -190.576-233.050 167.309 
ATOM   1129  OP2  DG A  55    -188.559-233.002 165.816 
ATOM   1130  O5'  DG A  55    -188.340-232.357 168.240 
ATOM   1131  C5'  DG A  55    -188.127-232.886 169.562 
ATOM   1132  C4'  DG A  55    -186.709-232.598 170.013 
ATOM   1133  O4'  DG A  55    -185.776-233.641 169.609 
ATOM   1134  C3'  DG A  55    -186.085-231.314 169.469 
ATOM   1135  O3'  DG A  55    -185.271-230.733 170.480 
ATOM   1136  C2'  DG A  55    -185.182-231.776 168.325 
ATOM   1137  C1'  DG A  55    -184.642-233.023 169.020 
ATOM   1138  N9   DG A  55    -184.014-234.001 168.090 
ATOM   1139  C8   DG A  55    -184.355-234.313 166.792 
ATOM   1140  N7   DG A  55    -183.592-235.228 166.244 
ATOM   1141  C5   DG A  55    -182.680-235.544 167.250 
ATOM   1142  C6   DG A  55    -181.606-236.471 167.251 
ATOM   1143  O6   DG A  55    -181.231-237.217 166.350 
ATOM   1144  N1   DG A  55    -180.933-236.475 168.482 
ATOM   1145  C2   DG A  55    -181.258-235.687 169.568 
ATOM   1146  N2   DG A  55    -180.494-235.839 170.652 
ATOM   1147  N3   DG A  55    -182.267-234.817 169.566 
ATOM   1148  C4   DG A  55    -182.928-234.801 168.380 
ATOM   1149  P    DT A  56    -185.267-229.141 170.654 
ATOM   1150  OP1  DT A  56    -186.416-228.730 171.491 
ATOM   1151  OP2  DT A  56    -185.169-228.497 169.325 
ATOM   1152  O5'  DT A  56    -183.904-228.915 171.462 
ATOM   1153  C5'  DT A  56    -183.437-229.951 172.345 
ATOM   1154  C4'  DT A  56    -181.944-230.151 172.167 
ATOM   1155  O4'  DT A  56    -181.634-231.112 171.119 
ATOM   1156  C3'  DT A  56    -181.149-228.906 171.773 
ATOM   1157  O3'  DT A  56    -179.885-228.942 172.424 
ATOM   1158  C2'  DT A  56    -180.926-229.050 170.268 
ATOM   1159  C1'  DT A  56    -180.642-230.549 170.274 
ATOM   1160  N1   DT A  56    -180.759-231.187 168.933 
ATOM   1161  C2   DT A  56    -179.899-232.222 168.656 
ATOM   1162  O2   DT A  56    -179.067-232.624 169.450 
ATOM   1163  N3   DT A  56    -180.037-232.788 167.403 
ATOM   1164  C4   DT A  56    -180.941-232.414 166.430 
ATOM   1165  O4   DT A  56    -180.971-232.996 165.344 
ATOM   1166  C5   DT A  56    -181.800-231.318 166.815 
ATOM   1167  C7   DT A  56    -182.814-230.848 165.813 
ATOM   1168  C6   DT A  56    -181.688-230.750 168.026 
ATOM   1169  P    DC A  57    -179.271-227.582 173.002 
ATOM   1170  OP1  DC A  57    -179.835-227.315 174.345 
ATOM   1171  OP2  DC A  57    -179.431-226.502 172.004 
ATOM   1172  O5'  DC A  57    -177.723-227.966 173.135 
ATOM   1173  C5'  DC A  57    -177.364-229.336 173.393 
ATOM   1174  C4'  DC A  57    -176.196-229.739 172.514 
ATOM   1175  O4'  DC A  57    -176.627-230.252 171.221 
ATOM   1176  C3'  DC A  57    -175.214-228.624 172.160 
ATOM   1177  O3'  DC A  57    -173.897-229.161 172.131 
ATOM   1178  C2'  DC A  57    -175.598-228.206 170.740 
ATOM   1179  C1'  DC A  57    -175.865-229.611 170.209 
ATOM   1180  N1   DC A  57    -176.659-229.634 168.949 
ATOM   1181  C2   DC A  57    -176.374-230.631 168.019 
ATOM   1182  O2   DC A  57    -175.483-231.449 168.277 
ATOM   1183  N3   DC A  57    -177.086-230.669 166.864 
ATOM   1184  C4   DC A  57    -178.043-229.764 166.623 
ATOM   1185  N4   DC A  57    -178.710-229.843 165.481 
ATOM   1186  C5   DC A  57    -178.352-228.730 167.565 
ATOM   1187  C6   DC A  57    -177.629-228.709 168.713 
ATOM   1188  P    DA A  58    -172.690-228.289 172.718 
ATOM   1189  OP1  DA A  58    -172.616-228.466 174.185 
ATOM   1190  OP2  DA A  58    -172.806-226.895 172.237 
ATOM   1191  O5'  DA A  58    -171.428-228.991 172.028 
ATOM   1192  C5'  DA A  58    -171.497-230.395 171.711 
ATOM   1193  C4'  DA A  58    -170.930-230.642 170.327 
ATOM   1194  O4'  DA A  58    -171.936-230.509 169.282 
ATOM   1195  C3'  DA A  58    -169.814-229.695 169.886 
ATOM   1196  O3'  DA A  58    -168.864-230.427 169.121 
ATOM   1197  C2'  DA A  58    -170.504-228.686 168.967 
ATOM   1198  C1'  DA A  58    -171.408-229.686 168.253 
ATOM   1199  N9   DA A  58    -172.550-229.054 167.535 
ATOM   1200  C8   DA A  58    -173.264-227.945 167.886 
ATOM   1201  N7   DA A  58    -174.206-227.640 167.048 
ATOM   1202  C5   DA A  58    -174.111-228.618 166.068 
ATOM   1203  C6   DA A  58    -174.840-228.854 164.891 
ATOM   1204  N6   DA A  58    -175.857-228.082 164.483 
ATOM   1205  N1   DA A  58    -174.483-229.915 164.143 
ATOM   1206  C2   DA A  58    -173.472-230.679 164.553 
ATOM   1207  N3   DA A  58    -172.723-230.558 165.626 
ATOM   1208  C4   DA A  58    -173.100-229.489 166.357 
ATOM   1209  P    DC A  59    -167.306-230.112 169.312 
ATOM   1210  OP1  DC A  59    -166.788-230.862 170.478 
ATOM   1211  OP2  DC A  59    -167.096-228.648 169.336 
ATOM   1212  O5'  DC A  59    -166.694-230.721 167.965 
ATOM   1213  C5'  DC A  59    -167.350-231.842 167.345 
ATOM   1214  C4'  DC A  59    -167.428-231.633 165.845 
ATOM   1215  O4'  DC A  59    -168.625-230.904 165.448 
ATOM   1216  C3'  DC A  59    -166.285-230.829 165.226 
ATOM   1217  O3'  DC A  59    -165.979-231.374 163.948 
ATOM   1218  C2'  DC A  59    -166.859-229.426 165.031 
ATOM   1219  C1'  DC A  59    -168.243-229.865 164.561 
ATOM   1220  N1   DC A  59    -169.271-228.790 164.637 
ATOM   1221  C2   DC A  59    -170.259-228.766 163.656 
ATOM   1222  O2   DC A  59    -170.244-229.631 162.772 
ATOM   1223  N3   DC A  59    -171.206-227.793 163.708 
ATOM   1224  C4   DC A  59    -171.188-226.876 164.682 
ATOM   1225  N4   DC A  59    -172.132-225.947 164.689 
ATOM   1226  C5   DC A  59    -170.179-226.882 165.699 
ATOM   1227  C6   DC A  59    -169.242-227.862 165.631 
ATOM   1228  P    DT A  60    -164.448-231.474 163.492 
ATOM   1229  OP1  DT A  60    -163.846-232.708 164.045 
ATOM   1230  OP2  DT A  60    -163.751-230.210 163.817 
ATOM   1231  O5'  DT A  60    -164.599-231.612 161.905 
ATOM   1232  C5'  DT A  60    -165.775-232.246 161.368 
ATOM   1233  C4'  DT A  60    -166.297-231.453 160.186 
ATOM   1234  O4'  DT A  60    -167.227-230.407 160.588 
ATOM   1235  C3'  DT A  60    -165.243-230.714 159.363 
ATOM   1236  O3'  DT A  60    -165.614-230.761 157.991 
ATOM   1237  C2'  DT A  60    -165.327-229.264 159.839 
ATOM   1238  C1'  DT A  60    -166.848-229.200 159.945 
ATOM   1239  N1   DT A  60    -167.344-228.061 160.766 
ATOM   1240  C2   DT A  60    -168.527-227.478 160.378 
ATOM   1241  O2   DT A  60    -169.164-227.853 159.410 
ATOM   1242  N3   DT A  60    -168.955-226.425 161.163 
ATOM   1243  C4   DT A  60    -168.315-225.921 162.277 
ATOM   1244  O4   DT A  60    -168.796-224.973 162.901 
ATOM   1245  C5   DT A  60    -167.082-226.598 162.605 
ATOM   1246  C7   DT A  60    -166.321-226.111 163.803 
ATOM   1247  C6   DT A  60    -166.642-227.624 161.858 
ATOM   1248  P    DG A  61    -164.476-230.975 156.886 
ATOM   1249  OP1  DG A  61    -164.184-232.419 156.747 
ATOM   1250  OP2  DG A  61    -163.319-230.105 157.191 
ATOM   1251  O5'  DG A  61    -165.213-230.445 155.567 
ATOM   1252  C5'  DG A  61    -166.644-230.572 155.469 
ATOM   1253  C4'  DG A  61    -167.240-229.292 154.917 
ATOM   1254  O4'  DG A  61    -167.547-228.326 155.963 
ATOM   1255  C3'  DG A  61    -166.357-228.512 153.943 
ATOM   1256  O3'  DG A  61    -167.179-227.942 152.932 
ATOM   1257  C2'  DG A  61    -165.763-227.380 154.781 
ATOM   1258  C1'  DG A  61    -167.027-227.064 155.573 
ATOM   1259  N9   DG A  61    -166.777-226.266 156.806 
ATOM   1260  C8   DG A  61    -165.698-226.300 157.662 
ATOM   1261  N7   DG A  61    -165.785-225.461 158.666 
ATOM   1262  C5   DG A  61    -167.009-224.826 158.460 
ATOM   1263  C6   DG A  61    -167.653-223.815 159.220 
ATOM   1264  O6   DG A  61    -167.269-223.263 160.249 
ATOM   1265  N1   DG A  61    -168.884-223.455 158.654 
ATOM   1266  C2   DG A  61    -169.422-224.001 157.505 
ATOM   1267  N2   DG A  61    -170.610-223.522 157.129 
ATOM   1268  N3   DG A  61    -168.817-224.950 156.793 
ATOM   1269  C4   DG A  61    -167.622-225.310 157.328 
ATOM   1270  P    DA A  62    -166.650-227.924 151.421 
ATOM   1271  OP1  DA A  62    -166.944-229.224 150.778 
ATOM   1272  OP2  DA A  62    -165.236-227.491 151.395 
ATOM   1273  O5'  DA A  62    -167.571-226.785 150.778 
ATOM   1274  C5'  DA A  62    -168.895-226.577 151.305 
ATOM   1275  C4'  DA A  62    -169.167-225.093 151.454 
ATOM   1276  O4'  DA A  62    -168.733-224.576 152.745 
ATOM   1277  C3'  DA A  62    -168.471-224.184 150.441 
ATOM   1278  O3'  DA A  62    -169.345-223.112 150.107 
ATOM   1279  C2'  DA A  62    -167.269-223.615 151.192 
ATOM   1280  C1'  DA A  62    -167.981-223.393 152.523 
ATOM   1281  N9   DA A  62    -167.055-223.210 153.676 
ATOM   1282  C8   DA A  62    -165.840-223.794 153.888 
ATOM   1283  N7   DA A  62    -165.267-223.430 154.994 
ATOM   1284  C5   DA A  62    -166.169-222.538 155.558 
ATOM   1285  C6   DA A  62    -166.147-221.795 156.750 
ATOM   1286  N6   DA A  62    -165.135-221.837 157.628 
ATOM   1287  N1   DA A  62    -167.205-221.004 157.007 
ATOM   1288  C2   DA A  62    -168.208-220.968 156.130 
ATOM   1289  N3   DA A  62    -168.339-221.613 154.992 
ATOM   1290  C4   DA A  62    -167.267-222.396 154.758 
ATOM   1291  P    DT A  63    -169.410-222.607 148.590 
ATOM   1292  OP1  DT A  63    -170.340-223.464 147.821 
ATOM   1293  OP2  DT A  63    -168.038-222.488 148.048 
ATOM   1294  O5'  DT A  63    -170.045-221.150 148.770 
ATOM   1295  C5'  DT A  63    -170.940-220.909 149.872 
ATOM   1296  C4'  DT A  63    -170.611-219.581 150.526 
ATOM   1297  O4'  DT A  63    -169.602-219.710 151.567 
ATOM   1298  C3'  DT A  63    -170.048-218.504 149.599 
ATOM   1299  O3'  DT A  63    -170.556-217.238 150.002 
ATOM   1300  C2'  DT A  63    -168.541-218.525 149.850 
ATOM   1301  C1'  DT A  63    -168.617-218.708 151.362 
ATOM   1302  N1   DT A  63    -167.343-219.180 151.973 
ATOM   1303  C2   DT A  63    -167.042-218.715 153.230 
ATOM   1304  O2   DT A  63    -167.764-217.949 153.845 
ATOM   1305  N3   DT A  63    -165.853-219.172 153.764 
ATOM   1306  C4   DT A  63    -164.963-220.036 153.159 
ATOM   1307  O4   DT A  63    -163.929-220.376 153.737 
ATOM   1308  C5   DT A  63    -165.366-220.470 151.842 
ATOM   1309  C7   DT A  63    -164.453-221.412 151.113 
ATOM   1310  C6   DT A  63    -166.516-220.040 151.299 
ATOM   1311  P    DT A  64    -170.971-216.175 148.879 
ATOM   1312  OP1  DT A  64    -172.347-216.459 148.412 
ATOM   1313  OP2  DT A  64    -169.927-216.126 147.832 
ATOM   1314  O5'  DT A  64    -170.957-214.811 149.716 
ATOM   1315  C5'  DT A  64    -171.266-214.851 151.122 
ATOM   1316  C4'  DT A  64    -170.292-213.981 151.890 
ATOM   1317  O4'  DT A  64    -169.091-214.705 152.285 
ATOM   1318  C3'  DT A  64    -169.757-212.760 151.143 
ATOM   1319  O3'  DT A  64    -169.619-211.681 152.060 
ATOM   1320  C2'  DT A  64    -168.363-213.176 150.670 
ATOM   1321  C1'  DT A  64    -167.961-213.919 151.940 
ATOM   1322  N1   DT A  64    -166.800-214.835 151.756 
ATOM   1323  C2   DT A  64    -165.936-214.970 152.815 
ATOM   1324  O2   DT A  64    -166.085-214.381 153.871 
ATOM   1325  N3   DT A  64    -164.871-215.826 152.606 
ATOM   1326  C4   DT A  64    -164.608-216.540 151.455 
ATOM   1327  O4   DT A  64    -163.622-217.277 151.387 
ATOM   1328  C5   DT A  64    -165.571-216.333 150.400 
ATOM   1329  C7   DT A  64    -165.359-217.072 149.111 
ATOM   1330  C6   DT A  64    -166.615-215.505 150.575 
ATOM   1331  P    DA A  65    -170.008-210.204 151.583 
ATOM   1332  OP1  DA A  65    -171.468-210.003 151.729 
ATOM   1333  OP2  DA A  65    -169.450-209.954 150.236 
ATOM   1334  O5'  DA A  65    -169.232-209.310 152.660 
ATOM   1335  C5'  DA A  65    -169.019-209.838 153.982 
ATOM   1336  C4'  DA A  65    -167.601-209.551 154.433 
ATOM   1337  O4'  DA A  65    -166.667-210.593 154.029 
ATOM   1338  C3'  DA A  65    -166.977-208.266 153.889 
ATOM   1339  O3'  DA A  65    -166.162-207.685 154.900 
ATOM   1340  C2'  DA A  65    -166.074-208.729 152.745 
ATOM   1341  C1'  DA A  65    -165.534-209.975 153.440 
ATOM   1342  N9   DA A  65    -164.905-210.954 152.510 
ATOM   1343  C8   DA A  65    -165.258-211.251 151.224 
ATOM   1344  N7   DA A  65    -164.510-212.154 150.671 
ATOM   1345  C5   DA A  65    -163.594-212.482 151.660 
ATOM   1346  C6   DA A  65    -162.523-213.391 151.695 
ATOM   1347  N6   DA A  65    -162.179-214.171 150.660 
ATOM   1348  N1   DA A  65    -161.814-213.467 152.836 
ATOM   1349  C2   DA A  65    -162.159-212.691 153.861 
ATOM   1350  N3   DA A  65    -163.133-211.810 153.944 
ATOM   1351  C4   DA A  65    -163.827-211.753 152.789 
ATOM   1352  P    DT A  66    -166.158-206.093 155.074 
ATOM   1353  OP1  DT A  66    -167.308-205.683 155.911 
ATOM   1354  OP2  DT A  66    -166.061-205.450 153.745 
ATOM   1355  O5'  DT A  66    -164.795-205.868 155.882 
ATOM   1356  C5'  DT A  66    -164.328-206.903 156.765 
ATOM   1357  C4'  DT A  66    -162.836-207.103 156.587 
ATOM   1358  O4'  DT A  66    -162.526-208.064 155.538 
ATOM   1359  C3'  DT A  66    -162.041-205.859 156.193 
ATOM   1360  O3'  DT A  66    -160.776-205.894 156.844 
ATOM   1361  C2'  DT A  66    -161.818-206.002 154.688 
ATOM   1362  C1'  DT A  66    -161.533-207.502 154.694 
ATOM   1363  N1   DT A  66    -161.651-208.140 153.353 
ATOM   1364  C2   DT A  66    -160.791-209.175 153.076 
ATOM   1365  O2   DT A  66    -159.959-209.576 153.870 
ATOM   1366  N3   DT A  66    -160.928-209.741 151.823 
ATOM   1367  C4   DT A  66    -161.833-209.366 150.850 
ATOM   1368  O4   DT A  66    -161.862-209.948 149.764 
ATOM   1369  C5   DT A  66    -162.692-208.271 151.235 
ATOM   1370  C7   DT A  66    -163.706-207.800 150.233 
ATOM   1371  C6   DT A  66    -162.579-207.702 152.446 
ATOM   1372  P    DG A  67    -160.163-204.535 157.422 
ATOM   1373  OP1  DG A  67    -160.727-204.268 158.764 
ATOM   1374  OP2  DG A  67    -160.322-203.454 156.424 
ATOM   1375  O5'  DG A  67    -158.615-204.918 157.555 
ATOM   1376  C5'  DG A  67    -158.255-206.288 157.813 
ATOM   1377  C4'  DG A  67    -157.088-206.692 156.934 
ATOM   1378  O4'  DG A  67    -157.519-207.204 155.641 
ATOM   1379  C3'  DG A  67    -156.105-205.576 156.580 
ATOM   1380  O3'  DG A  67    -154.789-206.114 156.551 
ATOM   1381  C2'  DG A  67    -156.489-205.159 155.160 
ATOM   1382  C1'  DG A  67    -156.757-206.563 154.629 
ATOM   1383  N9   DG A  67    -157.551-206.586 153.369 
ATOM   1384  C8   DG A  67    -158.561-205.743 152.960 
ATOM   1385  N7   DG A  67    -159.059-206.037 151.783 
ATOM   1386  C5   DG A  67    -158.326-207.154 151.384 
ATOM   1387  C6   DG A  67    -158.411-207.925 150.195 
ATOM   1388  O6   DG A  67    -159.161-207.778 149.234 
ATOM   1389  N1   DG A  67    -157.479-208.973 150.198 
ATOM   1390  C2   DG A  67    -156.585-209.242 151.216 
ATOM   1391  N2   DG A  67    -155.779-210.289 151.027 
ATOM   1392  N3   DG A  67    -156.508-208.518 152.331 
ATOM   1393  C4   DG A  67    -157.404-207.497 152.344 
ATOM   1394  P    DT A  68    -153.581-205.241 157.138 
ATOM   1395  OP1  DT A  68    -153.508-205.418 158.605 
ATOM   1396  OP2  DT A  68    -153.698-203.847 156.657 
ATOM   1397  O5'  DT A  68    -152.320-205.944 156.447 
ATOM   1398  C5'  DT A  68    -152.388-207.347 156.131 
ATOM   1399  C4'  DT A  68    -151.822-207.595 154.747 
ATOM   1400  O4'  DT A  68    -152.828-207.462 153.702 
ATOM   1401  C3'  DT A  68    -150.706-206.647 154.306 
ATOM   1402  O3'  DT A  68    -149.756-207.379 153.541 
ATOM   1403  C2'  DT A  68    -151.395-205.638 153.387 
ATOM   1404  C1'  DT A  68    -152.300-206.639 152.673 
ATOM   1405  N1   DT A  68    -153.441-206.007 151.955 
ATOM   1406  C2   DT A  68    -153.847-206.598 150.782 
ATOM   1407  O2   DT A  68    -153.316-207.596 150.325 
ATOM   1408  N3   DT A  68    -154.906-205.985 150.144 
ATOM   1409  C4   DT A  68    -155.577-204.857 150.570 
ATOM   1410  O4   DT A  68    -156.514-204.398 149.912 
ATOM   1411  C5   DT A  68    -155.080-204.309 151.809 
ATOM   1412  C7   DT A  68    -155.755-203.079 152.345 
ATOM   1413  C6   DT A  68    -154.051-204.884 152.452 
ATOM   1414  P    DC A  69    -148.198-207.065 153.732 
ATOM   1415  OP1  DC A  69    -147.680-207.815 154.898 
ATOM   1416  OP2  DC A  69    -147.988-205.600 153.756 
ATOM   1417  O5'  DC A  69    -147.585-207.673 152.385 
ATOM   1418  C5'  DC A  69    -148.242-208.795 151.764 
ATOM   1419  C4'  DC A  69    -148.320-208.585 150.265 
ATOM   1420  O4'  DC A  69    -149.516-207.857 149.868 
ATOM   1421  C3'  DC A  69    -147.177-207.781 149.646 
ATOM   1422  O3'  DC A  69    -146.871-208.326 148.368 
ATOM   1423  C2'  DC A  69    -147.751-206.379 149.451 
ATOM   1424  C1'  DC A  69    -149.134-206.817 148.981 
ATOM   1425  N1   DC A  69    -150.162-205.743 149.056 
ATOM   1426  C2   DC A  69    -151.151-205.719 148.076 
ATOM   1427  O2   DC A  69    -151.135-206.583 147.192 
ATOM   1428  N3   DC A  69    -152.097-204.746 148.128 
ATOM   1429  C4   DC A  69    -152.079-203.828 149.102 
ATOM   1430  N4   DC A  69    -153.024-202.900 149.109 
ATOM   1431  C5   DC A  69    -151.071-203.834 150.119 
ATOM   1432  C6   DC A  69    -150.134-204.814 150.051 
ATOM   1433  P    DT A  70    -145.340-208.426 147.912 
ATOM   1434  OP1  DT A  70    -144.738-209.660 148.465 
ATOM   1435  OP2  DT A  70    -144.642-207.163 148.236 
ATOM   1436  O5'  DT A  70    -145.491-208.564 146.325 
ATOM   1437  C5'  DT A  70    -146.666-209.199 145.788 
ATOM   1438  C4'  DT A  70    -147.189-208.406 144.606 
ATOM   1439  O4'  DT A  70    -148.119-207.359 145.008 
ATOM   1440  C3'  DT A  70    -146.135-207.666 143.783 
ATOM   1441  O3'  DT A  70    -146.506-207.713 142.411 
ATOM   1442  C2'  DT A  70    -146.218-206.216 144.259 
ATOM   1443  C1'  DT A  70    -147.739-206.152 144.364 
ATOM   1444  N1   DT A  70    -148.236-205.014 145.186 
ATOM   1445  C2   DT A  70    -149.418-204.431 144.798 
ATOM   1446  O2   DT A  70    -150.056-204.806 143.829 
ATOM   1447  N3   DT A  70    -149.846-203.378 145.583 
ATOM   1448  C4   DT A  70    -149.206-202.873 146.696 
ATOM   1449  O4   DT A  70    -149.687-201.925 147.321 
ATOM   1450  C5   DT A  70    -147.974-203.550 147.025 
ATOM   1451  C7   DT A  70    -147.213-203.064 148.223 
ATOM   1452  C6   DT A  70    -147.534-204.576 146.278 
ATOM   1453  P    DG A  71    -145.367-207.927 141.306 
ATOM   1454  OP1  DG A  71    -145.076-209.371 141.167 
ATOM   1455  OP2  DG A  71    -144.210-207.057 141.611 
ATOM   1456  O5'  DG A  71    -146.104-207.397 139.987 
ATOM   1457  C5'  DG A  71    -147.535-207.524 139.888 
ATOM   1458  C4'  DG A  71    -148.132-206.244 139.337 
ATOM   1459  O4'  DG A  71    -148.438-205.278 140.383 
ATOM   1460  C3'  DG A  71    -147.248-205.464 138.363 
ATOM   1461  O3'  DG A  71    -148.070-204.895 137.351 
ATOM   1462  C2'  DG A  71    -146.654-204.332 139.200 
ATOM   1463  C1'  DG A  71    -147.918-204.016 139.993 
ATOM   1464  N9   DG A  71    -147.669-203.219 141.226 
ATOM   1465  C8   DG A  71    -146.589-203.252 142.082 
ATOM   1466  N7   DG A  71    -146.677-202.414 143.085 
ATOM   1467  C5   DG A  71    -147.900-201.779 142.880 
ATOM   1468  C6   DG A  71    -148.544-200.767 143.640 
ATOM   1469  O6   DG A  71    -148.161-200.215 144.669 
ATOM   1470  N1   DG A  71    -149.775-200.408 143.074 
ATOM   1471  C2   DG A  71    -150.314-200.953 141.925 
ATOM   1472  N2   DG A  71    -151.502-200.474 141.549 
ATOM   1473  N3   DG A  71    -149.708-201.902 141.213 
ATOM   1474  C4   DG A  71    -148.513-202.262 141.748 
ATOM   1475  P    DG A  72    -147.542-204.876 135.841 
ATOM   1476  OP1  DG A  72    -147.835-206.176 135.197 
ATOM   1477  OP2  DG A  72    -146.127-204.444 135.815 
ATOM   1478  O5'  DG A  72    -148.463-203.738 135.198 
ATOM   1479  C5'  DG A  72    -149.787-203.530 135.725 
ATOM   1480  C4'  DG A  72    -150.058-202.045 135.874 
ATOM   1481  O4'  DG A  72    -149.624-201.528 137.165 
ATOM   1482  C3'  DG A  72    -149.363-201.137 134.861 
ATOM   1483  O3'  DG A  72    -150.237-200.065 134.527 
ATOM   1484  C2'  DG A  72    -148.160-200.567 135.612 
ATOM   1485  C1'  DG A  72    -148.872-200.345 136.943 
ATOM   1486  N9   DG A  72    -147.946-200.163 138.095 
ATOM   1487  C8   DG A  72    -146.718-200.742 138.326 
ATOM   1488  N7   DG A  72    -146.152-200.366 139.447 
ATOM   1489  C5   DG A  72    -147.070-199.473 139.997 
ATOM   1490  C6   DG A  72    -147.015-198.737 141.209 
ATOM   1491  O6   DG A  72    -146.129-198.721 142.060 
ATOM   1492  N1   DG A  72    -148.160-197.948 141.382 
ATOM   1493  C2   DG A  72    -149.221-197.880 140.500 
ATOM   1494  N2   DG A  72    -150.221-197.068 140.847 
ATOM   1495  N3   DG A  72    -149.273-198.572 139.363 
ATOM   1496  C4   DG A  72    -148.168-199.342 139.181 
ATOM   1497  P    DT A  73    -150.302-199.559 133.010 
ATOM   1498  OP1  DT A  73    -151.232-200.417 132.241 
ATOM   1499  OP2  DT A  73    -148.930-199.441 132.468 
ATOM   1500  O5'  DT A  73    -150.936-198.102 133.189 
ATOM   1501  C5'  DT A  73    -151.831-197.861 134.292 
ATOM   1502  C4'  DT A  73    -151.503-196.533 134.946 
ATOM   1503  O4'  DT A  73    -150.493-196.662 135.987 
ATOM   1504  C3'  DT A  73    -150.940-195.456 134.018 
ATOM   1505  O3'  DT A  73    -151.448-194.190 134.421 
ATOM   1506  C2'  DT A  73    -149.432-195.478 134.270 
ATOM   1507  C1'  DT A  73    -149.508-195.661 135.782 
ATOM   1508  N1   DT A  73    -148.234-196.133 136.393 
ATOM   1509  C2   DT A  73    -147.933-195.667 137.650 
ATOM   1510  O2   DT A  73    -148.656-194.901 138.265 
ATOM   1511  N3   DT A  73    -146.744-196.125 138.184 
ATOM   1512  C4   DT A  73    -145.855-196.989 137.579 
ATOM   1513  O4   DT A  73    -144.820-197.329 138.157 
ATOM   1514  C5   DT A  73    -146.258-197.422 136.262 
ATOM   1515  C7   DT A  73    -145.345-198.364 135.533 
ATOM   1516  C6   DT A  73    -147.408-196.992 135.719 
ATOM   1517  P    DC A  74    -151.863-193.127 133.299 
ATOM   1518  OP1  DC A  74    -153.238-193.411 132.832 
ATOM   1519  OP2  DC A  74    -150.819-193.078 132.252 
ATOM   1520  O5'  DC A  74    -151.849-191.763 134.136 
ATOM   1521  C5'  DC A  74    -152.158-191.803 135.542 
ATOM   1522  C4'  DC A  74    -151.183-190.933 136.310 
ATOM   1523  O4'  DC A  74    -149.983-191.657 136.705 
ATOM   1524  C3'  DC A  74    -150.648-189.712 135.563 
ATOM   1525  O3'  DC A  74    -150.511-188.633 136.480 
ATOM   1526  C2'  DC A  74    -149.255-190.128 135.090 
ATOM   1527  C1'  DC A  74    -148.852-190.872 136.360 
ATOM   1528  N1   DC A  74    -147.692-191.787 136.175 
ATOM   1529  C2   DC A  74    -146.806-191.935 137.240 
ATOM   1530  O2   DC A  74    -147.018-191.307 138.283 
ATOM   1531  N3   DC A  74    -145.742-192.765 137.091 
ATOM   1532  C4   DC A  74    -145.547-193.427 135.944 
ATOM   1533  N4   DC A  74    -144.494-194.224 135.848 
ATOM   1534  C5   DC A  74    -146.446-193.288 134.837 
ATOM   1535  C6   DC A  74    -147.504-192.455 135.005 
ATOM   1536  P    DA A  75    -150.899-187.156 136.003 
ATOM   1537  OP1  DA A  75    -152.359-186.955 136.149 
ATOM   1538  OP2  DA A  75    -150.342-186.906 134.656 
ATOM   1539  O5'  DA A  75    -150.123-186.262 137.079 
ATOM   1540  C5'  DA A  75    -149.910-186.791 138.402 
ATOM   1541  C4'  DA A  75    -148.492-186.503 138.853 
ATOM   1542  O4'  DA A  75    -147.559-187.546 138.449 
ATOM   1543  C3'  DA A  75    -147.868-185.219 138.308 
ATOM   1544  O3'  DA A  75    -147.054-184.637 139.320 
ATOM   1545  C2'  DA A  75    -146.966-185.681 137.165 
ATOM   1546  C1'  DA A  75    -146.425-186.928 137.859 
ATOM   1547  N9   DA A  75    -145.797-187.906 136.930 
ATOM   1548  C8   DA A  75    -146.150-188.203 135.644 
ATOM   1549  N7   DA A  75    -145.402-189.107 135.090 
ATOM   1550  C5   DA A  75    -144.485-189.435 136.080 
ATOM   1551  C6   DA A  75    -143.414-190.343 136.115 
ATOM   1552  N6   DA A  75    -143.071-191.124 135.080 
ATOM   1553  N1   DA A  75    -142.705-190.420 137.256 
ATOM   1554  C2   DA A  75    -143.051-189.643 138.280 
ATOM   1555  N3   DA A  75    -144.025-188.763 138.364 
ATOM   1556  C4   DA A  75    -144.718-188.705 137.209 
ATOM   1557  P    DG A  76    -147.050-183.046 139.493 
ATOM   1558  OP1  DG A  76    -148.199-182.635 140.331 
ATOM   1559  OP2  DG A  76    -146.952-182.402 138.165 
ATOM   1560  O5'  DG A  76    -145.687-182.820 140.301 
ATOM   1561  C5'  DG A  76    -145.220-183.856 141.185 
ATOM   1562  C4'  DG A  76    -143.727-184.056 141.007 
ATOM   1563  O4'  DG A  76    -143.417-185.017 139.958 
ATOM   1564  C3'  DG A  76    -142.932-182.811 140.613 
ATOM   1565  O3'  DG A  76    -141.668-182.847 141.263 
ATOM   1566  C2'  DG A  76    -142.709-182.955 139.107 
ATOM   1567  C1'  DG A  76    -142.425-184.454 139.114 
ATOM   1568  N9   DG A  76    -142.542-185.092 137.773 
ATOM   1569  C8   DG A  76    -143.403-184.794 136.740 
ATOM   1570  N7   DG A  76    -143.248-185.552 135.680 
ATOM   1571  C5   DG A  76    -142.210-186.411 136.037 
ATOM   1572  C6   DG A  76    -141.594-187.456 135.301 
ATOM   1573  O6   DG A  76    -141.843-187.845 134.163 
ATOM   1574  N1   DG A  76    -140.578-188.075 136.042 
ATOM   1575  C2   DG A  76    -140.206-187.730 137.327 
ATOM   1576  N2   DG A  76    -139.213-188.445 137.861 
ATOM   1577  N3   DG A  76    -140.785-186.750 138.018 
ATOM   1578  C4   DG A  76    -141.772-186.139 137.312 
ATOM   1579  P    DT A  77    -141.054-181.487 141.842 
ATOM   1580  OP1  DT A  77    -141.619-181.220 143.184 
ATOM   1581  OP2  DT A  77    -141.214-180.406 140.844 
ATOM   1582  O5'  DT A  77    -139.506-181.870 141.975 
ATOM   1583  C5'  DT A  77    -139.147-183.241 142.233 
ATOM   1584  C4'  DT A  77    -137.980-183.644 141.354 
ATOM   1585  O4'  DT A  77    -138.410-184.157 140.061 
ATOM   1586  C3'  DT A  77    -136.997-182.528 140.999 
ATOM   1587  O3'  DT A  77    -135.681-183.066 140.971 
ATOM   1588  C2'  DT A  77    -137.381-182.111 139.579 
ATOM   1589  C1'  DT A  77    -137.649-183.516 139.049 
ATOM   1590  N1   DT A  77    -138.442-183.539 137.788 
ATOM   1591  C2   DT A  77    -138.149-184.529 136.882 
ATOM   1592  O2   DT A  77    -137.284-185.367 137.072 
ATOM   1593  N3   DT A  77    -138.904-184.518 135.726 
ATOM   1594  C4   DT A  77    -139.904-183.620 135.409 
ATOM   1595  O4   DT A  77    -140.512-183.711 134.341 
ATOM   1596  C5   DT A  77    -140.138-182.619 136.422 
ATOM   1597  C7   DT A  77    -141.210-181.601 136.157 
ATOM   1598  C6   DT A  77    -139.418-182.606 137.556 
ATOM   1599  P    DG A  78    -134.473-182.194 141.557 
ATOM   1600  OP1  DG A  78    -134.399-182.371 143.025 
ATOM   1601  OP2  DG A  78    -134.589-180.800 141.076 
ATOM   1602  O5'  DG A  78    -133.211-182.896 140.867 
ATOM   1603  C5'  DG A  78    -133.280-184.300 140.550 
ATOM   1604  C4'  DG A  78    -132.713-184.547 139.166 
ATOM   1605  O4'  DG A  78    -133.720-184.414 138.122 
ATOM   1606  C3'  DG A  78    -131.598-183.600 138.725 
ATOM   1607  O3'  DG A  78    -130.648-184.332 137.961 
ATOM   1608  C2'  DG A  78    -132.287-182.591 137.807 
ATOM   1609  C1'  DG A  78    -133.192-183.591 137.093 
ATOM   1610  N9   DG A  78    -134.333-182.959 136.375 
ATOM   1611  C8   DG A  78    -135.065-181.841 136.713 
ATOM   1612  N7   DG A  78    -136.013-181.545 135.858 
ATOM   1613  C5   DG A  78    -135.901-182.537 134.883 
ATOM   1614  C6   DG A  78    -136.658-182.744 133.702 
ATOM   1615  O6   DG A  78    -137.598-182.087 133.263 
ATOM   1616  N1   DG A  78    -136.210-183.871 132.997 
ATOM   1617  C2   DG A  78    -135.166-184.688 133.386 
ATOM   1618  N2   DG A  78    -134.892-185.715 132.576 
ATOM   1619  N3   DG A  78    -134.457-184.492 134.496 
ATOM   1620  C4   DG A  78    -134.880-183.404 135.189 
ATOM   1621  P    DA A  79    -129.089-184.017 138.152 
ATOM   1622  OP1  DA A  79    -128.571-184.767 139.318 
ATOM   1623  OP2  DA A  79    -128.879-182.553 138.176 
ATOM   1624  O5'  DA A  79    -128.477-184.626 136.805 
ATOM   1625  C5'  DA A  79    -129.133-185.747 136.184 
ATOM   1626  C4'  DA A  79    -129.211-185.538 134.685 
ATOM   1627  O4'  DA A  79    -130.408-184.809 134.288 
ATOM   1628  C3'  DA A  79    -128.068-184.734 134.066 
ATOM   1629  O3'  DA A  79    -127.763-185.279 132.787 
ATOM   1630  C2'  DA A  79    -128.642-183.331 133.870 
ATOM   1631  C1'  DA A  79    -130.026-183.770 133.400 
ATOM   1632  N9   DA A  79    -131.054-182.695 133.476 
ATOM   1633  C8   DA A  79    -131.169-181.696 134.399 
ATOM   1634  N7   DA A  79    -132.178-180.906 134.196 
ATOM   1635  C5   DA A  79    -132.777-181.419 133.053 
ATOM   1636  C6   DA A  79    -133.907-181.023 132.318 
ATOM   1637  N6   DA A  79    -134.669-179.969 132.641 
ATOM   1638  N1   DA A  79    -134.225-181.754 131.232 
ATOM   1639  C2   DA A  79    -133.465-182.800 130.916 
ATOM   1640  N3   DA A  79    -132.394-183.262 131.523 
ATOM   1641  C4   DA A  79    -132.096-182.514 132.605 
ATOM   1642  P    DA A  80    -126.231-185.379 132.332 
ATOM   1643  OP1  DA A  80    -125.630-186.613 132.884 
ATOM   1644  OP2  DA A  80    -125.534-184.115 132.656 
ATOM   1645  O5'  DA A  80    -126.382-185.517 130.745 
ATOM   1646  C5'  DA A  80    -127.558-186.151 130.208 
ATOM   1647  C4'  DA A  80    -128.080-185.358 129.026 
ATOM   1648  O4'  DA A  80    -129.010-184.312 129.427 
ATOM   1649  C3'  DA A  80    -127.026-184.619 128.203 
ATOM   1650  O3'  DA A  80    -127.398-184.666 126.831 
ATOM   1651  C2'  DA A  80    -127.110-183.169 128.679 
ATOM   1652  C1'  DA A  80    -128.631-183.105 128.784 
ATOM   1653  N9   DA A  80    -129.128-181.966 129.606 
ATOM   1654  C8   DA A  80    -128.558-181.409 130.715 
ATOM   1655  N7   DA A  80    -129.235-180.421 131.212 
ATOM   1656  C5   DA A  80    -130.336-180.313 130.373 
ATOM   1657  C6   DA A  80    -131.440-179.446 130.365 
ATOM   1658  N6   DA A  80    -131.627-178.476 131.270 
ATOM   1659  N1   DA A  80    -132.352-179.612 129.387 
ATOM   1660  C2   DA A  80    -132.162-180.578 128.490 
ATOM   1661  N3   DA A  80    -131.176-181.443 128.396 
ATOM   1662  C4   DA A  80    -130.278-181.255 129.386 
ATOM   1663  P    DG A  81    -126.259-184.879 125.726 
ATOM   1664  OP1  DG A  81    -125.967-186.324 125.587 
ATOM   1665  OP2  DG A  81    -125.102-184.010 126.031 
ATOM   1666  O5'  DG A  81    -126.996-184.350 124.407 
ATOM   1667  C5'  DG A  81    -128.427-184.476 124.308 
ATOM   1668  C4'  DG A  81    -129.023-183.196 123.757 
ATOM   1669  O4'  DG A  81    -129.330-182.231 124.803 
ATOM   1670  C3'  DG A  81    -128.140-182.417 122.783 
ATOM   1671  O3'  DG A  81    -128.962-181.847 121.771 
ATOM   1672  C2'  DG A  81    -127.546-181.285 123.620 
ATOM   1673  C1'  DG A  81    -128.810-180.969 124.413 
ATOM   1674  N9   DG A  81    -128.560-180.171 125.646 
ATOM   1675  C8   DG A  81    -127.481-180.205 126.502 
ATOM   1676  N7   DG A  81    -127.568-179.366 127.505 
ATOM   1677  C5   DG A  81    -128.792-178.731 127.299 
ATOM   1678  C6   DG A  81    -129.436-177.720 128.060 
ATOM   1679  O6   DG A  81    -129.053-177.168 129.088 
ATOM   1680  N1   DG A  81    -130.667-177.360 127.494 
ATOM   1681  C2   DG A  81    -131.205-177.905 126.345 
ATOM   1682  N2   DG A  81    -132.393-177.427 125.969 
ATOM   1683  N3   DG A  81    -130.600-178.855 125.633 
ATOM   1684  C4   DG A  81    -129.405-179.215 126.168 
ATOM   1685  P    DA A  82    -128.434-181.829 120.260 
ATOM   1686  OP1  DA A  82    -128.727-183.129 119.617 
ATOM   1687  OP2  DA A  82    -127.019-181.396 120.235 
ATOM   1688  O5'  DA A  82    -129.354-180.690 119.617 
ATOM   1689  C5'  DA A  82    -130.678-180.482 120.145 
ATOM   1690  C4'  DA A  82    -130.950-178.998 120.294 
ATOM   1691  O4'  DA A  82    -130.516-178.481 121.585 
ATOM   1692  C3'  DA A  82    -130.254-178.089 119.281 
ATOM   1693  O3'  DA A  82    -131.129-177.017 118.947 
ATOM   1694  C2'  DA A  82    -129.052-177.520 120.032 
ATOM   1695  C1'  DA A  82    -129.764-177.298 121.363 
ATOM   1696  N9   DA A  82    -128.838-177.115 122.515 
ATOM   1697  C8   DA A  82    -127.623-177.699 122.728 
ATOM   1698  N7   DA A  82    -127.051-177.335 123.833 
ATOM   1699  C5   DA A  82    -127.953-176.443 124.398 
ATOM   1700  C6   DA A  82    -127.930-175.700 125.589 
ATOM   1701  N6   DA A  82    -126.918-175.742 126.468 
ATOM   1702  N1   DA A  82    -128.989-174.909 125.847 
ATOM   1703  C2   DA A  82    -129.991-174.873 124.970 
ATOM   1704  N3   DA A  82    -130.122-175.518 123.831 
ATOM   1705  C4   DA A  82    -129.050-176.301 123.598 
ATOM   1706  P    DA A  83    -131.193-176.512 117.430 
ATOM   1707  OP1  DA A  83    -132.123-177.369 116.661 
ATOM   1708  OP2  DA A  83    -129.821-176.393 116.888 
ATOM   1709  O5'  DA A  83    -131.828-175.055 117.609 
ATOM   1710  C5'  DA A  83    -132.723-174.813 118.712 
ATOM   1711  C4'  DA A  83    -132.394-173.486 119.366 
ATOM   1712  O4'  DA A  83    -131.385-173.614 120.407 
ATOM   1713  C3'  DA A  83    -131.831-172.409 118.438 
ATOM   1714  O3'  DA A  83    -132.339-171.143 118.841 
ATOM   1715  C2'  DA A  83    -130.324-172.430 118.690 
ATOM   1716  C1'  DA A  83    -130.400-172.613 120.202 
ATOM   1717  N9   DA A  83    -129.126-173.085 120.813 
ATOM   1718  C8   DA A  83    -128.195-173.934 120.286 
ATOM   1719  N7   DA A  83    -127.184-174.153 121.066 
ATOM   1720  C5   DA A  83    -127.461-173.397 122.196 
ATOM   1721  C6   DA A  83    -126.766-173.202 123.401 
ATOM   1722  N6   DA A  83    -125.591-173.784 123.680 
ATOM   1723  N1   DA A  83    -127.325-172.384 124.313 
ATOM   1724  C2   DA A  83    -128.493-171.808 124.030 
ATOM   1725  N3   DA A  83    -129.230-171.914 122.946 
ATOM   1726  C4   DA A  83    -128.649-172.738 122.049 
ATOM   1727  P    DT A  84    -132.754-170.080 117.719 
ATOM   1728  OP1  DT A  84    -134.130-170.364 117.252 
ATOM   1729  OP2  DT A  84    -131.711-170.031 116.672 
ATOM   1730  O5'  DT A  84    -132.741-168.716 118.556 
ATOM   1731  C5'  DT A  84    -133.049-168.756 119.961 
ATOM   1732  C4'  DT A  84    -132.075-167.886 120.730 
ATOM   1733  O4'  DT A  84    -130.874-168.610 121.125 
ATOM   1734  C3'  DT A  84    -131.540-166.665 119.982 
ATOM   1735  O3'  DT A  84    -131.403-165.586 120.900 
ATOM   1736  C2'  DT A  84    -130.146-167.081 119.510 
ATOM   1737  C1'  DT A  84    -129.744-167.824 120.780 
ATOM   1738  N1   DT A  84    -128.583-168.740 120.595 
ATOM   1739  C2   DT A  84    -127.719-168.875 121.654 
ATOM   1740  O2   DT A  84    -127.868-168.286 122.711 
ATOM   1741  N3   DT A  84    -126.655-169.731 121.446 
ATOM   1742  C4   DT A  84    -126.391-170.445 120.295 
ATOM   1743  O4   DT A  84    -125.405-171.182 120.227 
ATOM   1744  C5   DT A  84    -127.354-170.238 119.240 
ATOM   1745  C7   DT A  84    -127.142-170.977 117.951 
ATOM   1746  C6   DT A  84    -128.398-169.410 119.415 
ATOM   1747  P    DT A  85    -131.791-164.108 120.423 
ATOM   1748  OP1  DT A  85    -133.251-163.908 120.569 
ATOM   1749  OP2  DT A  85    -131.233-163.859 119.076 
ATOM   1750  O5'  DT A  85    -131.015-163.215 121.499 
ATOM   1751  C5'  DT A  85    -130.802-163.743 122.822 
ATOM   1752  C4'  DT A  85    -129.384-163.456 123.273 
ATOM   1753  O4'  DT A  85    -128.451-164.498 122.869 
ATOM   1754  C3'  DT A  85    -128.760-162.171 122.728 
ATOM   1755  O3'  DT A  85    -127.945-161.590 123.740 
ATOM   1756  C2'  DT A  85    -127.857-162.634 121.585 
ATOM   1757  C1'  DT A  85    -127.317-163.880 122.279 
ATOM   1758  N1   DT A  85    -126.688-164.859 121.350 
ATOM   1759  C2   DT A  85    -125.610-165.567 121.823 
ATOM   1760  O2   DT A  85    -125.165-165.425 122.948 
ATOM   1761  N3   DT A  85    -125.052-166.465 120.932 
ATOM   1762  C4   DT A  85    -125.475-166.705 119.640 
ATOM   1763  O4   DT A  85    -124.895-167.535 118.937 
ATOM   1764  C5   DT A  85    -126.612-165.914 119.235 
ATOM   1765  C7   DT A  85    -127.135-166.114 117.843 
ATOM   1766  C6   DT A  85    -127.173-165.034 120.080 
ATOM   1767  P    DT A  86    -127.942-159.998 123.913 
ATOM   1768  OP1  DT A  86    -129.091-159.588 124.751 
ATOM   1769  OP2  DT A  86    -127.844-159.355 122.585 
ATOM   1770  O5'  DT A  86    -126.578-159.773 124.721 
ATOM   1771  C5'  DT A  86    -126.112-160.808 125.605 
ATOM   1772  C4'  DT A  86    -124.619-161.008 125.427 
ATOM   1773  O4'  DT A  86    -124.309-161.969 124.378 
ATOM   1774  C3'  DT A  86    -123.824-159.763 125.032 
ATOM   1775  O3'  DT A  86    -122.559-159.799 125.683 
ATOM   1776  C2'  DT A  86    -123.601-159.907 123.527 
ATOM   1777  C1'  DT A  86    -123.316-161.407 123.534 
ATOM   1778  N1   DT A  86    -123.434-162.045 122.193 
ATOM   1779  C2   DT A  86    -122.574-163.080 121.915 
ATOM   1780  O2   DT A  86    -121.742-163.481 122.710 
ATOM   1781  N3   DT A  86    -122.712-163.645 120.663 
ATOM   1782  C4   DT A  86    -123.616-163.271 119.690 
ATOM   1783  O4   DT A  86    -123.645-163.853 118.604 
ATOM   1784  C5   DT A  86    -124.475-162.176 120.074 
ATOM   1785  C7   DT A  86    -125.489-161.705 119.072 
ATOM   1786  C6   DT A  86    -124.362-161.607 121.285 
ATOM   1787  P    DC A  87    -121.946-158.440 126.262 
ATOM   1788  OP1  DC A  87    -122.510-158.173 127.604 
ATOM   1789  OP2  DC A  87    -122.106-157.359 125.264 
ATOM   1790  O5'  DC A  87    -120.398-158.823 126.395 
ATOM   1791  C5'  DC A  87    -120.038-160.193 126.653 
ATOM   1792  C4'  DC A  87    -118.871-160.596 125.774 
ATOM   1793  O4'  DC A  87    -119.302-161.109 124.481 
ATOM   1794  C3'  DC A  87    -117.888-159.481 125.419 
ATOM   1795  O3'  DC A  87    -116.572-160.019 125.391 
ATOM   1796  C2'  DC A  87    -118.272-159.064 123.999 
ATOM   1797  C1'  DC A  87    -118.540-160.468 123.469 
ATOM   1798  N1   DC A  87    -119.334-160.491 122.208 
ATOM   1799  C2   DC A  87    -119.049-161.489 121.279 
ATOM   1800  O2   DC A  87    -118.158-162.306 121.537 
ATOM   1801  N3   DC A  87    -119.761-161.526 120.124 
ATOM   1802  C4   DC A  87    -120.718-160.621 119.883 
ATOM   1803  N4   DC A  87    -121.384-160.700 118.741 
ATOM   1804  C5   DC A  87    -121.026-159.587 120.824 
ATOM   1805  C6   DC A  87    -120.303-159.567 121.973 
ATOM   1806  P    DC A  88    -115.365-159.146 125.977 
ATOM   1807  OP1  DC A  88    -115.291-159.323 127.445 
ATOM   1808  OP2  DC A  88    -115.481-157.752 125.496 
ATOM   1809  O5'  DC A  88    -114.103-159.849 125.287 
ATOM   1810  C5'  DC A  88    -114.172-161.252 124.970 
ATOM   1811  C4'  DC A  88    -113.605-161.500 123.586 
ATOM   1812  O4'  DC A  88    -114.611-161.367 122.542 
ATOM   1813  C3'  DC A  88    -112.489-160.552 123.145 
ATOM   1814  O3'  DC A  88    -111.539-161.284 122.380 
ATOM   1815  C2'  DC A  88    -113.178-159.543 122.227 
ATOM   1816  C1'  DC A  88    -114.083-160.543 121.513 
ATOM   1817  N1   DC A  88    -115.224-159.912 120.795 
ATOM   1818  C2   DC A  88    -115.647-160.499 119.604 
ATOM   1819  O2   DC A  88    -115.064-161.511 119.198 
ATOM   1820  N3   DC A  88    -116.686-159.938 118.933 
ATOM   1821  C4   DC A  88    -117.292-158.841 119.407 
ATOM   1822  N4   DC A  88    -118.300-158.332 118.715 
ATOM   1823  C5   DC A  88    -116.872-158.222 120.629 
ATOM   1824  C6   DC A  88    -115.832-158.797 121.284 
ATOM   1825  P    DA A  89    -109.981-160.970 122.572 
ATOM   1826  OP1  DA A  89    -109.463-161.720 123.738 
ATOM   1827  OP2  DA A  89    -109.771-159.505 122.596 
ATOM   1828  O5'  DA A  89    -109.369-161.578 121.225 
ATOM   1829  C5'  DA A  89    -110.025-162.700 120.604 
ATOM   1830  C4'  DA A  89    -110.103-162.490 119.105 
ATOM   1831  O4'  DA A  89    -111.299-161.762 118.708 
ATOM   1832  C3'  DA A  89    -108.960-161.686 118.485 
ATOM   1833  O3'  DA A  89    -108.654-162.231 117.207 
ATOM   1834  C2'  DA A  89    -109.534-160.283 118.290 
ATOM   1835  C1'  DA A  89    -110.917-160.722 117.820 
ATOM   1836  N9   DA A  89    -111.945-159.648 117.896 
ATOM   1837  C8   DA A  89    -112.061-158.648 118.819 
ATOM   1838  N7   DA A  89    -113.069-157.858 118.616 
ATOM   1839  C5   DA A  89    -113.669-158.371 117.473 
ATOM   1840  C6   DA A  89    -114.799-157.976 116.737 
ATOM   1841  N6   DA A  89    -115.560-156.922 117.061 
ATOM   1842  N1   DA A  89    -115.117-158.706 115.652 
ATOM   1843  C2   DA A  89    -114.356-159.752 115.336 
ATOM   1844  N3   DA A  89    -113.285-160.214 115.943 
ATOM   1845  C4   DA A  89    -112.987-159.466 117.025 
ATOM   1846  P    DG A  90    -107.123-162.331 116.752 
ATOM   1847  OP1  DG A  90    -106.521-163.565 117.304 
ATOM   1848  OP2  DG A  90    -106.425-161.067 117.076 
ATOM   1849  O5'  DG A  90    -107.274-162.469 115.165 
ATOM   1850  C5'  DG A  90    -108.450-163.104 114.627 
ATOM   1851  C4'  DG A  90    -108.972-162.311 113.446 
ATOM   1852  O4'  DG A  90    -109.902-161.264 113.847 
ATOM   1853  C3'  DG A  90    -107.918-161.571 112.622 
ATOM   1854  O3'  DG A  90    -108.289-161.618 111.250 
ATOM   1855  C2'  DG A  90    -108.001-160.121 113.099 
ATOM   1856  C1'  DG A  90    -109.522-160.057 113.204 
ATOM   1857  N9   DG A  90    -110.019-158.918 114.026 
ATOM   1858  C8   DG A  90    -109.459-158.343 115.146 
ATOM   1859  N7   DG A  90    -110.154-157.346 115.638 
ATOM   1860  C5   DG A  90    -111.252-157.254 114.783 
ATOM   1861  C6   DG A  90    -112.355-156.361 114.805 
ATOM   1862  O6   DG A  90    -112.594-155.454 115.597 
ATOM   1863  N1   DG A  90    -113.241-156.618 113.750 
ATOM   1864  C2   DG A  90    -113.083-157.607 112.800 
ATOM   1865  N2   DG A  90    -114.043-157.689 111.874 
ATOM   1866  N3   DG A  90    -112.049-158.445 112.780 
ATOM   1867  C4   DG A  90    -111.179-158.209 113.796 
ATOM   1868  P    DA A  91    -107.150-161.832 110.145 
ATOM   1869  OP1  DA A  91    -106.859-163.276 110.006 
ATOM   1870  OP2  DA A  91    -105.994-160.962 110.451 
ATOM   1871  O5'  DA A  91    -107.887-161.302 108.827 
ATOM   1872  C5'  DA A  91    -109.318-161.429 108.728 
ATOM   1873  C4'  DA A  91    -109.915-160.149 108.177 
ATOM   1874  O4'  DA A  91    -110.221-159.183 109.223 
ATOM   1875  C3'  DA A  91    -109.032-159.369 107.203 
ATOM   1876  O3'  DA A  91    -109.853-158.799 106.191 
ATOM   1877  C2'  DA A  91    -108.437-158.237 108.040 
ATOM   1878  C1'  DA A  91    -109.702-157.921 108.833 
ATOM   1879  N9   DA A  91    -109.452-157.124 110.066 
ATOM   1880  C8   DA A  91    -108.374-157.171 110.903 
ATOM   1881  N7   DA A  91    -108.448-156.345 111.901 
ATOM   1882  C5   DA A  91    -109.663-155.701 111.714 
ATOM   1883  C6   DA A  91    -110.328-154.702 112.442 
ATOM   1884  N6   DA A  91    -109.836-154.150 113.560 
ATOM   1885  N1   DA A  91    -111.521-154.287 111.977 
ATOM   1886  C2   DA A  91    -112.005-154.839 110.866 
ATOM   1887  N3   DA A  91    -111.478-155.774 110.105 
ATOM   1888  C4   DA A  91    -110.285-156.171 110.592 
ATOM   1889  P    DA A  92    -109.325-158.781 104.680 
ATOM   1890  OP1  DA A  92    -109.618-160.081 104.037 
ATOM   1891  OP2  DA A  92    -107.911-158.348 104.655 
ATOM   1892  O5'  DA A  92    -110.246-157.643 104.037 
ATOM   1893  C5'  DA A  92    -111.570-157.435 104.564 
ATOM   1894  C4'  DA A  92    -111.841-155.950 104.714 
ATOM   1895  O4'  DA A  92    -111.407-155.433 106.005 
ATOM   1896  C3'  DA A  92    -111.146-155.042 103.701 
ATOM   1897  O3'  DA A  92    -112.020-153.970 103.367 
ATOM   1898  C2'  DA A  92    -109.943-154.472 104.452 
ATOM   1899  C1'  DA A  92    -110.656-154.250 105.783 
ATOM   1900  N9   DA A  92    -109.730-154.067 106.935 
ATOM   1901  C8   DA A  92    -108.514-154.652 107.147 
ATOM   1902  N7   DA A  92    -107.942-154.288 108.253 
ATOM   1903  C5   DA A  92    -108.844-153.396 108.818 
ATOM   1904  C6   DA A  92    -108.822-152.653 110.009 
ATOM   1905  N6   DA A  92    -107.810-152.694 110.888 
ATOM   1906  N1   DA A  92    -109.880-151.862 110.267 
ATOM   1907  C2   DA A  92    -110.883-151.826 109.390 
ATOM   1908  N3   DA A  92    -111.014-152.471 108.251 
ATOM   1909  C4   DA A  92    -109.941-153.254 108.018 
ATOM   1910  P    DG A  93    -112.085-153.464 101.850 
ATOM   1911  OP1  DG A  93    -113.015-154.322 101.081 
ATOM   1912  OP2  DG A  93    -110.713-153.346 101.307 
ATOM   1913  O5'  DG A  93    -112.719-152.007 102.029 
ATOM   1914  C5'  DG A  93    -113.614-151.766 103.132 
ATOM   1915  C4'  DG A  93    -113.286-150.438 103.785 
ATOM   1916  O4'  DG A  93    -112.276-150.567 104.826 
ATOM   1917  C3'  DG A  93    -112.723-149.361 102.858 
ATOM   1918  O3'  DG A  93    -113.231-148.095 103.261 
ATOM   1919  C2'  DG A  93    -111.216-149.382 103.110 
ATOM   1920  C1'  DG A  93    -111.291-149.566 104.621 
ATOM   1921  N9   DG A  93    -110.017-150.038 105.233 
ATOM   1922  C8   DG A  93    -109.068-150.891 104.716 
ATOM   1923  N7   DG A  93    -108.051-151.106 105.516 
ATOM   1924  C5   DG A  93    -108.348-150.339 106.642 
ATOM   1925  C6   DG A  93    -107.619-150.165 107.847 
ATOM   1926  O6   DG A  93    -106.545-150.660 108.175 
ATOM   1927  N1   DG A  93    -108.283-149.298 108.726 
ATOM   1928  C2   DG A  93    -109.493-148.681 108.473 
ATOM   1929  N2   DG A  93    -109.961-147.890 109.442 
ATOM   1930  N3   DG A  93    -110.176-148.845 107.343 
ATOM   1931  C4   DG A  93    -109.546-149.683 106.479 
ATOM   1932  P    DA A  94    -113.646-147.032 102.139 
ATOM   1933  OP1  DA A  94    -115.021-147.316 101.672 
ATOM   1934  OP2  DA A  94    -112.602-146.983 101.091 
ATOM   1935  O5'  DA A  94    -113.632-145.668 102.976 
ATOM   1936  C5'  DA A  94    -113.941-145.708 104.381 
ATOM   1937  C4'  DA A  94    -112.966-144.838 105.150 
ATOM   1938  O4'  DA A  94    -111.766-145.562 105.545 
ATOM   1939  C3'  DA A  94    -112.431-143.617 104.402 
ATOM   1940  O3'  DA A  94    -112.294-142.538 105.319 
ATOM   1941  C2'  DA A  94    -111.038-144.033 103.929 
ATOM   1942  C1'  DA A  94    -110.636-144.776 105.199 
ATOM   1943  N9   DA A  94    -109.475-145.692 105.015 
ATOM   1944  C8   DA A  94    -109.143-146.431 103.915 
ATOM   1945  N7   DA A  94    -108.064-147.135 104.062 
ATOM   1946  C5   DA A  94    -107.648-146.844 105.354 
ATOM   1947  C6   DA A  94    -106.553-147.281 106.117 
ATOM   1948  N6   DA A  94    -105.633-148.145 105.665 
ATOM   1949  N1   DA A  94    -106.435-146.793 107.367 
ATOM   1950  C2   DA A  94    -107.353-145.936 107.810 
ATOM   1951  N3   DA A  94    -108.411-145.459 107.194 
ATOM   1952  C4   DA A  94    -108.505-145.961 105.945 
ATOM   1953  P    DG A  95    -112.683-141.061 104.843 
ATOM   1954  OP1  DG A  95    -114.142-140.860 104.989 
ATOM   1955  OP2  DG A  95    -112.125-140.811 103.496 
ATOM   1956  O5'  DG A  95    -111.906-140.167 105.919 
ATOM   1957  C5'  DG A  95    -111.694-140.696 107.242 
ATOM   1958  C4'  DG A  95    -110.276-140.408 107.693 
ATOM   1959  O4'  DG A  95    -109.342-141.451 107.289 
ATOM   1960  C3'  DG A  95    -109.652-139.123 107.148 
ATOM   1961  O3'  DG A  95    -108.837-138.542 108.160 
ATOM   1962  C2'  DG A  95    -108.749-139.586 106.005 
ATOM   1963  C1'  DG A  95    -108.208-140.833 106.699 
ATOM   1964  N9   DG A  95    -107.580-141.811 105.770 
ATOM   1965  C8   DG A  95    -107.921-142.123 104.472 
ATOM   1966  N7   DG A  95    -107.158-143.038 103.924 
ATOM   1967  C5   DG A  95    -106.246-143.354 104.929 
ATOM   1968  C6   DG A  95    -105.172-144.281 104.931 
ATOM   1969  O6   DG A  95    -104.797-145.027 104.029 
ATOM   1970  N1   DG A  95    -104.499-144.285 106.161 
ATOM   1971  C2   DG A  95    -104.824-143.496 107.248 
ATOM   1972  N2   DG A  95    -104.060-143.649 108.331 
ATOM   1973  N3   DG A  95    -105.833-142.627 107.246 
ATOM   1974  C4   DG A  95    -106.494-142.611 106.060 
ATOM   1975  P    DG A  96    -108.833-136.951 108.333 
ATOM   1976  OP1  DG A  96    -109.983-136.540 109.170 
ATOM   1977  OP2  DG A  96    -108.735-136.307 107.005 
ATOM   1978  O5'  DG A  96    -107.470-136.725 109.141 
ATOM   1979  C5'  DG A  96    -107.003-137.761 110.025 
ATOM   1980  C4'  DG A  96    -105.510-137.960 109.847 
ATOM   1981  O4'  DG A  96    -105.201-138.922 108.798 
ATOM   1982  C3'  DG A  96    -104.716-136.716 109.452 
ATOM   1983  O3'  DG A  96    -103.451-136.752 110.103 
ATOM   1984  C2'  DG A  96    -104.492-136.860 107.947 
ATOM   1985  C1'  DG A  96    -104.208-138.359 107.953 
ATOM   1986  N9   DG A  96    -104.325-138.997 106.613 
ATOM   1987  C8   DG A  96    -105.186-138.699 105.579 
ATOM   1988  N7   DG A  96    -105.031-139.457 104.520 
ATOM   1989  C5   DG A  96    -103.993-140.316 104.877 
ATOM   1990  C6   DG A  96    -103.377-141.361 104.140 
ATOM   1991  O6   DG A  96    -103.626-141.750 103.002 
ATOM   1992  N1   DG A  96    -102.361-141.980 104.882 
ATOM   1993  C2   DG A  96    -101.990-141.635 106.167 
ATOM   1994  N2   DG A  96    -100.996-142.349 106.701 
ATOM   1995  N3   DG A  96    -102.568-140.655 106.857 
ATOM   1996  C4   DG A  96    -103.555-140.044 106.152 
ATOM   1997  P    DT A  97    -102.837-135.392 110.682 
ATOM   1998  OP1  DT A  97    -103.402-135.125 112.024 
ATOM   1999  OP2  DT A  97    -102.997-134.311 109.684 
ATOM   2000  O5'  DT A  97    -101.290-135.775 110.815 
ATOM   2001  C5'  DT A  97    -100.930-137.146 111.073 
ATOM   2002  C4'  DT A  97     -99.763-137.549 110.194 
ATOM   2003  O4'  DT A  97    -100.193-138.062 108.900 
ATOM   2004  C3'  DT A  97     -98.780-136.433 109.839 
ATOM   2005  O3'  DT A  97     -97.464-136.971 109.811 
ATOM   2006  C2'  DT A  97     -99.164-136.016 108.419 
ATOM   2007  C1'  DT A  97     -99.432-137.421 107.889 
ATOM   2008  N1   DT A  97    -100.225-137.444 106.628 
ATOM   2009  C2   DT A  97     -99.932-138.434 105.722 
ATOM   2010  O2   DT A  97     -99.067-139.272 105.911 
ATOM   2011  N3   DT A  97    -100.688-138.423 104.565 
ATOM   2012  C4   DT A  97    -101.687-137.525 104.249 
ATOM   2013  O4   DT A  97    -102.295-137.616 103.181 
ATOM   2014  C5   DT A  97    -101.921-136.524 105.261 
ATOM   2015  C7   DT A  97    -102.993-135.506 104.997 
ATOM   2016  C6   DT A  97    -101.202-136.511 106.395 
ATOM   2017  P    DT A  98     -96.256-136.099 110.397 
ATOM   2018  OP1  DT A  98     -96.183-136.276 111.865 
ATOM   2019  OP2  DT A  98     -96.372-134.705 109.916 
ATOM   2020  O5'  DT A  98     -94.995-136.801 109.707 
ATOM   2021  C5'  DT A  98     -95.063-138.205 109.390 
ATOM   2022  C4'  DT A  98     -94.496-138.452 108.006 
ATOM   2023  O4'  DT A  98     -95.503-138.319 106.961 
ATOM   2024  C3'  DT A  98     -93.381-137.505 107.565 
ATOM   2025  O3'  DT A  98     -92.431-138.237 106.800 
ATOM   2026  C2'  DT A  98     -94.070-136.496 106.646 
ATOM   2027  C1'  DT A  98     -94.975-137.496 105.933 
ATOM   2028  N1   DT A  98     -96.116-136.864 105.215 
ATOM   2029  C2   DT A  98     -96.521-137.455 104.042 
ATOM   2030  O2   DT A  98     -95.991-138.454 103.584 
ATOM   2031  N3   DT A  98     -97.581-136.842 103.403 
ATOM   2032  C4   DT A  98     -98.252-135.714 103.830 
ATOM   2033  O4   DT A  98     -99.188-135.256 103.171 
ATOM   2034  C5   DT A  98     -97.755-135.166 105.069 
ATOM   2035  C7   DT A  98     -98.429-133.937 105.605 
ATOM   2036  C6   DT A  98     -96.726-135.742 105.711 
ATOM   2037  P    DC A  99     -90.872-137.922 106.992 
ATOM   2038  OP1  DC A  99     -90.354-138.672 108.158 
ATOM   2039  OP2  DC A  99     -90.662-136.458 107.015 
ATOM   2040  O5'  DC A  99     -90.260-138.530 105.644 
ATOM   2041  C5'  DC A  99     -90.916-139.652 105.024 
ATOM   2042  C4'  DC A  99     -90.994-139.443 103.525 
ATOM   2043  O4'  DC A  99     -92.191-138.714 103.128 
ATOM   2044  C3'  DC A  99     -89.851-138.639 102.905 
ATOM   2045  O3'  DC A  99     -89.546-139.184 101.627 
ATOM   2046  C2'  DC A  99     -90.425-137.236 102.710 
ATOM   2047  C1'  DC A  99     -91.809-137.675 102.240 
ATOM   2048  N1   DC A  99     -92.837-136.600 102.316 
ATOM   2049  C2   DC A  99     -93.825-136.576 101.336 
ATOM   2050  O2   DC A  99     -93.810-137.440 100.451 
ATOM   2051  N3   DC A  99     -94.772-135.603 101.387 
ATOM   2052  C4   DC A  99     -94.754-134.685 102.361 
ATOM   2053  N4   DC A  99     -95.698-133.757 102.368 
ATOM   2054  C5   DC A  99     -93.745-134.692 103.379 
ATOM   2055  C6   DC A  99     -92.808-135.672 103.310 
ATOM   2056  P    DC A 100     -88.014-139.284 101.172 
ATOM   2057  OP1  DC A 100     -87.413-140.518 101.724 
ATOM   2058  OP2  DC A 100     -87.317-138.020 101.496 
ATOM   2059  O5'  DC A 100     -88.165-139.422  99.584 
ATOM   2060  C5'  DC A 100     -89.341-140.056  99.047 
ATOM   2061  C4'  DC A 100     -89.863-139.263  97.866 
ATOM   2062  O4'  DC A 100     -90.794-138.216  98.267 
ATOM   2063  C3'  DC A 100     -88.809-138.524  97.042 
ATOM   2064  O3'  DC A 100     -89.181-138.571  95.670 
ATOM   2065  C2'  DC A 100     -88.893-137.074  97.519 
ATOM   2066  C1'  DC A 100     -90.414-137.010  97.624 
ATOM   2067  N1   DC A 100     -90.911-135.871  98.446 
ATOM   2068  C2   DC A 100     -92.108-135.269  98.065 
ATOM   2069  O2   DC A 100     -92.703-135.701  97.071 
ATOM   2070  N3   DC A 100     -92.577-134.229  98.801 
ATOM   2071  C4   DC A 100     -91.902-133.791  99.872 
ATOM   2072  N4   DC A 100     -92.401-132.774 100.557 
ATOM   2073  C5   DC A 100     -90.669-134.395 100.280 
ATOM   2074  C6   DC A 100     -90.216-135.434  99.531 
ATOM   2075  P    DT A 101     -88.042-138.784  94.565 
ATOM   2076  OP1  DT A 101     -87.750-140.229  94.426 
ATOM   2077  OP2  DT A 101     -86.885-137.914  94.871 
ATOM   2078  O5'  DT A 101     -88.779-138.255  93.247 
ATOM   2079  C5'  DT A 101     -90.210-138.381  93.148 
ATOM   2080  C4'  DT A 101     -90.806-137.101  92.597 
ATOM   2081  O4'  DT A 101     -91.113-136.136  93.643 
ATOM   2082  C3'  DT A 101     -89.923-136.322  91.623 
ATOM   2083  O3'  DT A 101     -90.745-135.752  90.611 
ATOM   2084  C2'  DT A 101     -89.329-135.190  92.460 
ATOM   2085  C1'  DT A 101     -90.593-134.874  93.253 
ATOM   2086  N1   DT A 101     -90.343-134.076  94.486 
ATOM   2087  C2   DT A 101     -91.307-133.167  94.849 
ATOM   2088  O2   DT A 101     -92.332-132.996  94.212 
ATOM   2089  N3   DT A 101     -91.041-132.444  95.996 
ATOM   2090  C4   DT A 101     -89.918-132.556  96.790 
ATOM   2091  O4   DT A 101     -89.790-131.854  97.796 
ATOM   2092  C5   DT A 101     -88.964-133.536  96.329 
ATOM   2093  C7   DT A 101     -87.712-133.721  97.136 
ATOM   2094  C6   DT A 101     -89.197-134.251  95.217 
ATOM   2095  P    DC A 102     -90.217-135.734  89.100 
ATOM   2096  OP1  DC A 102     -90.510-137.034  88.457 
ATOM   2097  OP2  DC A 102     -88.802-135.301  89.075 
ATOM   2098  O5'  DC A 102     -91.138-134.595  88.457 
ATOM   2099  C5'  DC A 102     -92.462-134.387  88.984 
ATOM   2100  C4'  DC A 102     -92.733-132.903  89.134 
ATOM   2101  O4'  DC A 102     -92.299-132.386  90.424 
ATOM   2102  C3'  DC A 102     -92.038-131.994  88.120 
ATOM   2103  O3'  DC A 102     -92.912-130.922  87.787 
ATOM   2104  C2'  DC A 102     -90.835-131.425  88.872 
ATOM   2105  C1'  DC A 102     -91.547-131.203  90.202 
ATOM   2106  N1   DC A 102     -90.621-131.020  91.355 
ATOM   2107  C2   DC A 102     -91.009-130.147  92.367 
ATOM   2108  O2   DC A 102     -92.096-129.565  92.269 
ATOM   2109  N3   DC A 102     -90.179-129.965  93.427 
ATOM   2110  C4   DC A 102     -89.009-130.615  93.495 
ATOM   2111  N4   DC A 102     -88.235-130.405  94.549 
ATOM   2112  C5   DC A 102     -88.591-131.517  92.464 
ATOM   2113  C6   DC A 102     -89.435-131.684  91.414 
ATOM   2114  P    DC A 103     -92.976-130.417  86.270 
ATOM   2115  OP1  DC A 103     -93.906-131.274  85.501 
ATOM   2116  OP2  DC A 103     -91.605-130.298  85.727 
ATOM   2117  O5'  DC A 103     -93.611-128.960  86.449 
ATOM   2118  C5'  DC A 103     -94.506-128.718  87.551 
ATOM   2119  C4'  DC A 103     -94.177-127.391  88.205 
ATOM   2120  O4'  DC A 103     -93.168-127.519  89.246 
ATOM   2121  C3'  DC A 103     -93.615-126.314  87.278 
ATOM   2122  O3'  DC A 103     -94.122-125.048  87.681 
ATOM   2123  C2'  DC A 103     -92.107-126.335  87.529 
ATOM   2124  C1'  DC A 103     -92.183-126.518  89.041 
ATOM   2125  N1   DC A 103     -90.909-126.990  89.653 
ATOM   2126  C2   DC A 103     -90.589-126.527  90.926 
ATOM   2127  O2   DC A 103     -91.369-125.752  91.492 
ATOM   2128  N3   DC A 103     -89.432-126.945  91.501 
ATOM   2129  C4   DC A 103     -88.614-127.785  90.855 
ATOM   2130  N4   DC A 103     -87.497-128.164  91.457 
ATOM   2131  C5   DC A 103     -88.924-128.273  89.543 
ATOM   2132  C6   DC A 103     -90.085-127.843  88.987 
ATOM   2133  P    DC A 104     -94.538-123.985  86.559 
ATOM   2134  OP1  DC A 104     -95.913-124.269  86.092 
ATOM   2135  OP2  DC A 104     -93.494-123.936  85.511 
ATOM   2136  O5'  DC A 104     -94.524-122.621  87.395 
ATOM   2137  C5'  DC A 104     -94.832-122.661  88.801 
ATOM   2138  C4'  DC A 104     -93.858-121.791  89.570 
ATOM   2139  O4'  DC A 104     -92.657-122.515  89.965 
ATOM   2140  C3'  DC A 104     -93.323-120.570  88.822 
ATOM   2141  O3'  DC A 104     -93.186-119.491  89.739 
ATOM   2142  C2'  DC A 104     -91.929-120.986  88.349 
ATOM   2143  C1'  DC A 104     -91.527-121.729  89.619 
ATOM   2144  N1   DC A 104     -90.366-122.645  89.435 
ATOM   2145  C2   DC A 104     -89.481-122.793  90.499 
ATOM   2146  O2   DC A 104     -89.693-122.165  91.543 
ATOM   2147  N3   DC A 104     -88.416-123.622  90.350 
ATOM   2148  C4   DC A 104     -88.222-124.285  89.203 
ATOM   2149  N4   DC A 104     -87.169-125.082  89.108 
ATOM   2150  C5   DC A 104     -89.121-124.146  88.096 
ATOM   2151  C6   DC A 104     -90.178-123.312  88.264 
ATOM   2152  P    DC A 105     -93.574-118.013  89.263 
ATOM   2153  OP1  DC A 105     -95.034-117.813  89.409 
ATOM   2154  OP2  DC A 105     -93.017-117.764  87.915 
ATOM   2155  O5'  DC A 105     -92.798-117.120  90.339 
ATOM   2156  C5'  DC A 105     -92.585-117.648  91.661 
ATOM   2157  C4'  DC A 105     -91.167-117.360  92.113 
ATOM   2158  O4'  DC A 105     -90.234-118.403  91.708 
ATOM   2159  C3'  DC A 105     -90.543-116.076  91.568 
ATOM   2160  O3'  DC A 105     -89.728-115.495  92.580 
ATOM   2161  C2'  DC A 105     -89.640-116.538  90.425 
ATOM   2162  C1'  DC A 105     -89.100-117.785  91.119 
ATOM   2163  N1   DC A 105     -88.471-118.764  90.189 
ATOM   2164  C2   DC A 105     -87.377-119.490  90.653 
ATOM   2165  O2   DC A 105     -86.978-119.295  91.807 
ATOM   2166  N3   DC A 105     -86.790-120.387  89.821 
ATOM   2167  C4   DC A 105     -87.252-120.569  88.578 
ATOM   2168  N4   DC A 105     -86.644-121.456  87.804 
ATOM   2169  C5   DC A 105     -88.376-119.832  88.081 
ATOM   2170  C6   DC A 105     -88.949-118.941  88.928 
ATOM   2171  P    DG A 106     -89.725-113.903  92.753 
ATOM   2172  OP1  DG A 106     -90.874-113.493  93.590 
ATOM   2173  OP2  DG A 106     -89.627-113.260  91.425 
ATOM   2174  O5'  DG A 106     -88.362-113.677  93.561 
ATOM   2175  C5'  DG A 106     -87.895-114.713  94.445 
ATOM   2176  C4'  DG A 106     -86.402-114.913  94.267 
ATOM   2177  O4'  DG A 106     -86.092-115.874  93.218 
ATOM   2178  C3'  DG A 106     -85.607-113.668  93.872 
ATOM   2179  O3'  DG A 106     -84.343-113.704  94.523 
ATOM   2180  C2'  DG A 106     -85.384-113.812  92.367 
ATOM   2181  C1'  DG A 106     -85.100-115.312  92.373 
ATOM   2182  N9   DG A 106     -85.217-115.950  91.032 
ATOM   2183  C8   DG A 106     -86.078-115.652  89.999 
ATOM   2184  N7   DG A 106     -85.922-116.409  88.939 
ATOM   2185  C5   DG A 106     -84.884-117.268  89.297 
ATOM   2186  C6   DG A 106     -84.268-118.314  88.560 
ATOM   2187  O6   DG A 106     -84.517-118.702  87.422 
ATOM   2188  N1   DG A 106     -83.253-118.933  89.302 
ATOM   2189  C2   DG A 106     -82.881-118.587  90.586 
ATOM   2190  N2   DG A 106     -81.888-119.302  91.121 
ATOM   2191  N3   DG A 106     -83.460-117.607  91.277 
ATOM   2192  C4   DG A 106     -84.447-116.996  90.572 
ATOM   2193  P    DG A 107     -83.729-112.345  95.101 
ATOM   2194  OP1  DG A 107     -84.293-112.078  96.444 
ATOM   2195  OP2  DG A 107     -83.889-111.264  94.104 
ATOM   2196  O5'  DG A 107     -82.181-112.728  95.235 
ATOM   2197  C5'  DG A 107     -81.821-114.098  95.492 
ATOM   2198  C4'  DG A 107     -80.654-114.501  94.614 
ATOM   2199  O4'  DG A 107     -81.085-115.014  93.320 
ATOM   2200  C3'  DG A 107     -79.672-113.386  94.259 
ATOM   2201  O3'  DG A 107     -78.355-113.924  94.231 
ATOM   2202  C2'  DG A 107     -80.056-112.969  92.839 
ATOM   2203  C1'  DG A 107     -80.323-114.373  92.308 
ATOM   2204  N9   DG A 107     -81.117-114.396  91.048 
ATOM   2205  C8   DG A 107     -82.127-113.553  90.639 
ATOM   2206  N7   DG A 107     -82.625-113.847  89.462 
ATOM   2207  C5   DG A 107     -81.893-114.964  89.064 
ATOM   2208  C6   DG A 107     -81.977-115.735  87.874 
ATOM   2209  O6   DG A 107     -82.728-115.588  86.913 
ATOM   2210  N1   DG A 107     -81.046-116.783  87.877 
ATOM   2211  C2   DG A 107     -80.152-117.051  88.895 
ATOM   2212  N2   DG A 107     -79.346-118.099  88.707 
ATOM   2213  N3   DG A 107     -80.074-116.328  90.010 
ATOM   2214  C4   DG A 107     -80.970-115.307  90.024 
ATOM   2215  P    DG A 108     -77.148-113.051  94.817 
ATOM   2216  OP1  DG A 108     -77.074-113.228  96.285 
ATOM   2217  OP2  DG A 108     -77.264-111.657  94.336 
ATOM   2218  O5'  DG A 108     -75.886-113.754  94.127 
ATOM   2219  C5'  DG A 108     -75.955-115.157  93.810 
ATOM   2220  C4'  DG A 108     -75.388-115.405  92.426 
ATOM   2221  O4'  DG A 108     -76.394-115.272  91.381 
ATOM   2222  C3'  DG A 108     -74.272-114.457  91.985 
ATOM   2223  O3'  DG A 108     -73.322-115.189  91.220 
ATOM   2224  C2'  DG A 108     -74.962-113.448  91.066 
ATOM   2225  C1'  DG A 108     -75.866-114.448  90.353 
ATOM   2226  N9   DG A 108     -77.007-113.817  89.634 
ATOM   2227  C8   DG A 108     -77.740-112.699  89.972 
ATOM   2228  N7   DG A 108     -78.688-112.403  89.117 
ATOM   2229  C5   DG A 108     -78.576-113.394  88.143 
ATOM   2230  C6   DG A 108     -79.333-113.602  86.961 
ATOM   2231  O6   DG A 108     -80.273-112.945  86.523 
ATOM   2232  N1   DG A 108     -78.884-114.728  86.257 
ATOM   2233  C2   DG A 108     -77.841-115.546  86.645 
ATOM   2234  N2   DG A 108     -77.567-116.572  85.836 
ATOM   2235  N3   DG A 108     -77.132-115.350  87.755 
ATOM   2236  C4   DG A 108     -77.554-114.261  88.449 
ATOM   2237  P    DC A 109     -71.764-114.874  91.411 
ATOM   2238  OP1  DC A 109     -71.246-115.624  92.577 
ATOM   2239  OP2  DC A 109     -71.554-113.410  91.435 
ATOM   2240  O5'  DC A 109     -71.152-115.483  90.064 
ATOM   2241  C5'  DC A 109     -71.808-116.604  89.444 
ATOM   2242  C4'  DC A 109     -71.886-116.395  87.945 
ATOM   2243  O4'  DC A 109     -73.082-115.667  87.548 
ATOM   2244  C3'  DC A 109     -70.743-115.591  87.325 
ATOM   2245  O3'  DC A 109     -70.437-116.136  86.047 
ATOM   2246  C2'  DC A 109     -71.317-114.188  87.130 
ATOM   2247  C1'  DC A 109     -72.701-114.627  86.660 
ATOM   2248  N1   DC A 109     -73.728-113.552  86.736 
ATOM   2249  C2   DC A 109     -74.717-113.529  85.755 
ATOM   2250  O2   DC A 109     -74.701-114.393  84.871 
ATOM   2251  N3   DC A 109     -75.664-112.555  85.807 
ATOM   2252  C4   DC A 109     -75.646-111.638  86.781 
ATOM   2253  N4   DC A 109     -76.590-110.710  86.788 
ATOM   2254  C5   DC A 109     -74.637-111.644  87.799 
ATOM   2255  C6   DC A 109     -73.700-112.624  87.730 
ATOM   2256  P    DA A 110     -68.906-116.236  85.592 
ATOM   2257  OP1  DA A 110     -68.304-117.470  86.144 
ATOM   2258  OP2  DA A 110     -68.209-114.972  85.916 
ATOM   2259  O5'  DA A 110     -69.057-116.374  84.004 
ATOM   2260  C5'  DA A 110     -70.233-117.008  83.467 
ATOM   2261  C4'  DA A 110     -70.755-116.216  82.286 
ATOM   2262  O4'  DA A 110     -71.685-115.169  82.687 
ATOM   2263  C3'  DA A 110     -69.701-115.476  81.462 
ATOM   2264  O3'  DA A 110     -70.072-115.523  80.090 
ATOM   2265  C2'  DA A 110     -69.785-114.026  81.939 
ATOM   2266  C1'  DA A 110     -71.305-113.962  82.044 
ATOM   2267  N9   DA A 110     -71.802-112.823  82.866 
ATOM   2268  C8   DA A 110     -71.233-112.266  83.974 
ATOM   2269  N7   DA A 110     -71.910-111.278  84.471 
ATOM   2270  C5   DA A 110     -73.010-111.170  83.632 
ATOM   2271  C6   DA A 110     -74.115-110.304  83.624 
ATOM   2272  N6   DA A 110     -74.301-109.333  84.530 
ATOM   2273  N1   DA A 110     -75.026-110.469  82.647 
ATOM   2274  C2   DA A 110     -74.837-111.435  81.749 
ATOM   2275  N3   DA A 110     -73.851-112.300  81.656 
ATOM   2276  C4   DA A 110     -72.952-112.112  82.645 
ATOM   2277  P    DG A 111     -68.933-115.737  78.985 
ATOM   2278  OP1  DG A 111     -68.642-117.181  78.846 
ATOM   2279  OP2  DG A 111     -67.777-114.867  79.291 
ATOM   2280  O5'  DG A 111     -69.671-115.207  77.667 
ATOM   2281  C5'  DG A 111     -71.101-115.334  77.568 
ATOM   2282  C4'  DG A 111     -71.698-114.054  77.016 
ATOM   2283  O4'  DG A 111     -72.004-113.088  78.062 
ATOM   2284  C3'  DG A 111     -70.815-113.274  76.043 
ATOM   2285  O3'  DG A 111     -71.636-112.704  75.031 
ATOM   2286  C2'  DG A 111     -70.220-112.142  76.880 
ATOM   2287  C1'  DG A 111     -71.485-111.826  77.673 
ATOM   2288  N9   DG A 111     -71.235-111.028  78.906 
ATOM   2289  C8   DG A 111     -70.155-111.062  79.762 
ATOM   2290  N7   DG A 111     -70.243-110.224  80.765 
ATOM   2291  C5   DG A 111     -71.467-109.588  80.559 
ATOM   2292  C6   DG A 111     -72.111-108.577  81.319 
ATOM   2293  O6   DG A 111     -71.727-108.025  82.348 
ATOM   2294  N1   DG A 111     -73.341-108.217  80.753 
ATOM   2295  C2   DG A 111     -73.880-108.763  79.605 
ATOM   2296  N2   DG A 111     -75.068-108.284  79.228 
ATOM   2297  N3   DG A 111     -73.275-109.712  78.892 
ATOM   2298  C4   DG A 111     -72.080-110.072  79.427 
ATOM   2299  P    DA A 112     -71.108-112.686  73.520 
ATOM   2300  OP1  DA A 112     -71.402-113.986  72.877 
ATOM   2301  OP2  DA A 112     -69.694-112.253  73.495 
ATOM   2302  O5'  DA A 112     -72.029-111.547  72.877 
ATOM   2303  C5'  DA A 112     -73.353-111.340  73.404 
ATOM   2304  C4'  DA A 112     -73.625-109.855  73.554 
ATOM   2305  O4'  DA A 112     -73.190-109.338  74.844 
ATOM   2306  C3'  DA A 112     -72.929-108.947  72.540 
ATOM   2307  O3'  DA A 112     -73.803-107.875  72.207 
ATOM   2308  C2'  DA A 112     -71.726-108.377  73.291 
ATOM   2309  C1'  DA A 112     -72.439-108.155  74.622 
ATOM   2310  N9   DA A 112     -71.513-107.972  75.775 
ATOM   2311  C8   DA A 112     -70.297-108.557  75.987 
ATOM   2312  N7   DA A 112     -69.725-108.193  77.093 
ATOM   2313  C5   DA A 112     -70.627-107.301  77.657 
ATOM   2314  C6   DA A 112     -70.605-106.558  78.849 
ATOM   2315  N6   DA A 112     -69.593-106.599  79.728 
ATOM   2316  N1   DA A 112     -71.663-105.767  79.106 
ATOM   2317  C2   DA A 112     -72.666-105.731  78.229 
ATOM   2318  N3   DA A 112     -72.797-106.376  77.091 
ATOM   2319  C4   DA A 112     -71.724-107.159  76.857 
ATOM   2320  P    DA A 113     -73.868-107.369  70.690 
ATOM   2321  OP1  DA A 113     -74.798-108.227  69.920 
ATOM   2322  OP2  DA A 113     -72.496-107.251  70.147 
ATOM   2323  O5'  DA A 113     -74.502-105.912  70.869 
ATOM   2324  C5'  DA A 113     -75.397-105.671  71.971 
ATOM   2325  C4'  DA A 113     -75.069-104.343  72.625 
ATOM   2326  O4'  DA A 113     -74.059-104.472  73.666 
ATOM   2327  C3'  DA A 113     -74.506-103.266  71.698 
ATOM   2328  O3'  DA A 113     -75.014-102.000  72.101 
ATOM   2329  C2'  DA A 113     -72.999-103.287  71.949 
ATOM   2330  C1'  DA A 113     -73.075-103.471  73.461 
ATOM   2331  N9   DA A 113     -71.800-103.942  74.072 
ATOM   2332  C8   DA A 113     -70.870-104.791  73.545 
ATOM   2333  N7   DA A 113     -69.858-105.011  74.326 
ATOM   2334  C5   DA A 113     -70.136-104.254  75.455 
ATOM   2335  C6   DA A 113     -69.441-104.060  76.660 
ATOM   2336  N6   DA A 113     -68.266-104.642  76.939 
ATOM   2337  N1   DA A 113     -69.999-103.241  77.572 
ATOM   2338  C2   DA A 113     -71.167-102.666  77.290 
ATOM   2339  N3   DA A 113     -71.904-102.772  76.205 
ATOM   2340  C4   DA A 113     -71.324-103.596  75.309 
ATOM   2341  P    DG A 114     -75.429-100.937  70.979 
ATOM   2342  OP1  DG A 114     -76.805-101.221  70.512 
ATOM   2343  OP2  DG A 114     -74.385-100.888  69.931 
ATOM   2344  O5'  DG A 114     -75.415 -99.573  71.815 
ATOM   2345  C5'  DG A 114     -75.724 -99.613  73.221 
ATOM   2346  C4'  DG A 114     -74.750 -98.743  73.990 
ATOM   2347  O4'  DG A 114     -73.549 -99.467  74.384 
ATOM   2348  C3'  DG A 114     -74.215 -97.522  73.242 
ATOM   2349  O3'  DG A 114     -74.077 -96.443  74.159 
ATOM   2350  C2'  DG A 114     -72.821 -97.938  72.769 
ATOM   2351  C1'  DG A 114     -72.419 -98.681  74.039 
ATOM   2352  N9   DG A 114     -71.258 -99.597  73.855 
ATOM   2353  C8   DG A 114     -70.907-100.349  72.754 
ATOM   2354  N7   DG A 114     -69.816-101.056  72.917 
ATOM   2355  C5   DG A 114     -69.414-100.751  74.216 
ATOM   2356  C6   DG A 114     -68.296-101.213  74.959 
ATOM   2357  O6   DG A 114     -67.417-101.998  74.618 
ATOM   2358  N1   DG A 114     -68.266-100.648  76.242 
ATOM   2359  C2   DG A 114     -69.195 -99.756  76.741 
ATOM   2360  N2   DG A 114     -68.988 -99.334  77.991 
ATOM   2361  N3   DG A 114     -70.243 -99.325  76.044 
ATOM   2362  C4   DG A 114     -70.287 -99.861  74.797 
ATOM   2363  P    DA A 115     -74.466 -94.966  73.683 
ATOM   2364  OP1  DA A 115     -75.926 -94.765  73.829 
ATOM   2365  OP2  DA A 115     -73.908 -94.716  72.335 
ATOM   2366  O5'  DA A 115     -73.690 -94.072  74.759 
ATOM   2367  C5'  DA A 115     -73.477 -94.601  76.081 
ATOM   2368  C4'  DA A 115     -72.059 -94.313  76.532 
ATOM   2369  O4'  DA A 115     -71.125 -95.356  76.128 
ATOM   2370  C3'  DA A 115     -71.435 -93.028  75.988 
ATOM   2371  O3'  DA A 115     -70.620 -92.447  76.999 
ATOM   2372  C2'  DA A 115     -70.532 -93.491  74.845 
ATOM   2373  C1'  DA A 115     -69.991 -94.738  75.539 
ATOM   2374  N9   DA A 115     -69.363 -95.716  74.609 
ATOM   2375  C8   DA A 115     -69.716 -96.013  73.323 
ATOM   2376  N7   DA A 115     -68.968 -96.916  72.770 
ATOM   2377  C5   DA A 115     -68.052 -97.245  73.759 
ATOM   2378  C6   DA A 115     -66.980 -98.153  73.794 
ATOM   2379  N6   DA A 115     -66.637 -98.934  72.759 
ATOM   2380  N1   DA A 115     -66.272 -98.230  74.935 
ATOM   2381  C2   DA A 115     -66.617 -97.453  75.960 
ATOM   2382  N3   DA A 115     -67.591 -96.572  76.044 
ATOM   2383  C4   DA A 115     -68.285 -96.515  74.888 
ATOM   2384  P    DA A 116     -70.616 -90.856  77.173 
ATOM   2385  OP1  DA A 116     -71.766 -90.445  78.010 
ATOM   2386  OP2  DA A 116     -70.518 -90.212  75.845 
ATOM   2387  O5'  DA A 116     -69.253 -90.630  77.981 
ATOM   2388  C5'  DA A 116     -68.786 -91.666  78.865 
ATOM   2389  C4'  DA A 116     -67.294 -91.865  78.686 
ATOM   2390  O4'  DA A 116     -66.984 -92.827  77.638 
ATOM   2391  C3'  DA A 116     -66.499 -90.621  78.292 
ATOM   2392  O3'  DA A 116     -65.234 -90.657  78.943 
ATOM   2393  C2'  DA A 116     -66.275 -90.765  76.787 
ATOM   2394  C1'  DA A 116     -65.991 -92.264  76.793 
ATOM   2395  N9   DA A 116     -66.108 -92.902  75.452 
ATOM   2396  C8   DA A 116     -66.970 -92.593  74.439 
ATOM   2397  N7   DA A 116     -66.826 -93.334  73.384 
ATOM   2398  C5   DA A 116     -65.794 -94.199  73.722 
ATOM   2399  C6   DA A 116     -65.163 -95.240  73.021 
ATOM   2400  N6   DA A 116     -65.498 -95.602  71.774 
ATOM   2401  N1   DA A 116     -64.171 -95.898  73.650 
ATOM   2402  C2   DA A 116     -63.844 -95.534  74.889 
ATOM   2403  N3   DA A 116     -64.358 -94.585  75.639 
ATOM   2404  C4   DA A 116     -65.348 -93.941  74.986 
ATOM   2405  P    DA A 117     -64.620 -89.297  79.521 
ATOM   2406  OP1  DA A 117     -65.185 -89.030  80.864 
ATOM   2407  OP2  DA A 117     -64.780 -88.216  78.524 
ATOM   2408  O5'  DA A 117     -63.073 -89.680  79.655 
ATOM   2409  C5'  DA A 117     -62.713 -91.050  79.912 
ATOM   2410  C4'  DA A 117     -61.546 -91.454  79.034 
ATOM   2411  O4'  DA A 117     -61.977 -91.967  77.740 
ATOM   2412  C3'  DA A 117     -60.563 -90.338  78.679 
ATOM   2413  O3'  DA A 117     -59.247 -90.876  78.650 
ATOM   2414  C2'  DA A 117     -60.947 -89.921  77.259 
ATOM   2415  C1'  DA A 117     -61.215 -91.326  76.728 
ATOM   2416  N9   DA A 117     -62.008 -91.349  75.468 
ATOM   2417  C8   DA A 117     -63.008 -90.503  75.079 
ATOM   2418  N7   DA A 117     -63.509 -90.783  73.916 
ATOM   2419  C5   DA A 117     -62.791 -91.896  73.501 
ATOM   2420  C6   DA A 117     -62.848 -92.679  72.337 
ATOM   2421  N6   DA A 117     -63.702 -92.449  71.330 
ATOM   2422  N1   DA A 117     -61.991 -93.713  72.245 
ATOM   2423  C2   DA A 117     -61.144 -93.939  73.249 
ATOM   2424  N3   DA A 117     -61.001 -93.279  74.377 
ATOM   2425  C4   DA A 117     -61.870 -92.249  74.445 
ATOM   2426  P    DT A 118     -58.039 -90.003  79.237 
ATOM   2427  OP1  DT A 118     -57.966 -90.181  80.705 
ATOM   2428  OP2  DT A 118     -58.156 -88.609  78.756 
ATOM   2429  O5'  DT A 118     -56.778 -90.706  78.547 
ATOM   2430  C5'  DT A 118     -56.846 -92.110  78.230 
ATOM   2431  C4'  DT A 118     -56.279 -92.357  76.846 
ATOM   2432  O4'  DT A 118     -57.286 -92.224  75.801 
ATOM   2433  C3'  DT A 118     -55.164 -91.410  76.405 
ATOM   2434  O3'  DT A 118     -54.214 -92.142  75.640 
ATOM   2435  C2'  DT A 118     -55.853 -90.400  75.486 
ATOM   2436  C1'  DT A 118     -56.758 -91.401  74.773 
ATOM   2437  N1   DT A 118     -57.899 -90.769  74.054 
ATOM   2438  C2   DT A 118     -58.305 -91.360  72.881 
ATOM   2439  O2   DT A 118     -57.774 -92.358  72.424 
ATOM   2440  N3   DT A 118     -59.364 -90.747  72.243 
ATOM   2441  C4   DT A 118     -60.035 -89.619  72.670 
ATOM   2442  O4   DT A 118     -60.972 -89.161  72.011 
ATOM   2443  C5   DT A 118     -59.538 -89.071  73.909 
ATOM   2444  C7   DT A 118     -60.212 -87.842  74.445 
ATOM   2445  C6   DT A 118     -58.509 -89.647  74.551 
ATOM   2446  P    DC A 119     -52.656 -91.827  75.831 
ATOM   2447  OP1  DC A 119     -52.137 -92.577  76.997 
ATOM   2448  OP2  DC A 119     -52.445 -90.362  75.855 
ATOM   2449  O5'  DC A 119     -52.043 -92.435  74.484 
ATOM   2450  C5'  DC A 119     -52.699 -93.557  73.864 
ATOM   2451  C4'  DC A 119     -52.778 -93.347  72.364 
ATOM   2452  O4'  DC A 119     -53.974 -92.619  71.968 
ATOM   2453  C3'  DC A 119     -51.634 -92.544  71.745 
ATOM   2454  O3'  DC A 119     -51.329 -93.088  70.467 
ATOM   2455  C2'  DC A 119     -52.209 -91.141  71.550 
ATOM   2456  C1'  DC A 119     -53.592 -91.580  71.080 
ATOM   2457  N1   DC A 119     -54.620 -90.505  71.156 
ATOM   2458  C2   DC A 119     -55.608 -90.481  70.175 
ATOM   2459  O2   DC A 119     -55.593 -91.345  69.291 
ATOM   2460  N3   DC A 119     -56.555 -89.508  70.227 
ATOM   2461  C4   DC A 119     -56.537 -88.590  71.201 
ATOM   2462  N4   DC A 119     -57.482 -87.662  71.208 
ATOM   2463  C5   DC A 119     -55.529 -88.597  72.218 
ATOM   2464  C6   DC A 119     -54.592 -89.577  72.150 
ATOM   2465  P    DA A 120     -49.797 -93.189  70.011 
ATOM   2466  OP1  DA A 120     -49.196 -94.422  70.564 
ATOM   2467  OP2  DA A 120     -49.100 -91.925  70.336 
ATOM   2468  O5'  DA A 120     -49.948 -93.327  68.424 
ATOM   2469  C5'  DA A 120     -51.124 -93.961  67.887 
ATOM   2470  C4'  DA A 120     -51.647 -93.168  66.706 
ATOM   2471  O4'  DA A 120     -52.577 -92.121  67.107 
ATOM   2472  C3'  DA A 120     -50.593 -92.429  65.882 
ATOM   2473  O3'  DA A 120     -50.964 -92.476  64.510 
ATOM   2474  C2'  DA A 120     -50.676 -90.979  66.358 
ATOM   2475  C1'  DA A 120     -52.197 -90.915  66.464 
ATOM   2476  N9   DA A 120     -52.694 -89.776  67.286 
ATOM   2477  C8   DA A 120     -52.124 -89.219  68.394 
ATOM   2478  N7   DA A 120     -52.802 -88.231  68.891 
ATOM   2479  C5   DA A 120     -53.902 -88.123  68.052 
ATOM   2480  C6   DA A 120     -55.007 -87.256  68.044 
ATOM   2481  N6   DA A 120     -55.193 -86.286  68.950 
ATOM   2482  N1   DA A 120     -55.918 -87.422  67.067 
ATOM   2483  C2   DA A 120     -55.728 -88.388  66.169 
ATOM   2484  N3   DA A 120     -54.742 -89.253  66.076 
ATOM   2485  C4   DA A 120     -53.844 -89.065  67.065 
ATOM   2486  P    DC A 121     -49.825 -92.689  63.405 
ATOM   2487  OP1  DC A 121     -49.533 -94.134  63.266 
ATOM   2488  OP2  DC A 121     -48.668 -91.819  63.710 
ATOM   2489  O5'  DC A 121     -50.562 -92.160  62.087 
ATOM   2490  C5'  DC A 121     -51.993 -92.286  61.988 
ATOM   2491  C4'  DC A 121     -52.590 -91.006  61.436 
ATOM   2492  O4'  DC A 121     -52.896 -90.041  62.482 
ATOM   2493  C3'  DC A 121     -51.706 -90.227  60.463 
ATOM   2494  O3'  DC A 121     -52.528 -89.657  59.451 
ATOM   2495  C2'  DC A 121     -51.112 -89.095  61.300 
ATOM   2496  C1'  DC A 121     -52.376 -88.779  62.093 
ATOM   2497  N1   DC A 121     -52.127 -87.981  63.325 
ATOM   2498  C2   DC A 121     -53.094 -87.055  63.707 
ATOM   2499  O2   DC A 121     -54.110 -86.934  63.014 
ATOM   2500  N3   DC A 121     -52.884 -86.317  64.827 
ATOM   2501  C4   DC A 121     -51.769 -86.478  65.552 
ATOM   2502  N4   DC A 121     -51.612 -85.734  66.636 
ATOM   2503  C5   DC A 121     -50.762 -87.424  65.177 
ATOM   2504  C6   DC A 121     -50.989 -88.152  64.054 
ATOM   2505  P    DC A 122     -52.000 -89.638  57.940 
ATOM   2506  OP1  DC A 122     -52.293 -90.939  57.297 
ATOM   2507  OP2  DC A 122     -50.585 -89.206  57.915 
ATOM   2508  O5'  DC A 122     -52.921 -88.500  57.297 
ATOM   2509  C5'  DC A 122     -54.245 -88.292  57.824 
ATOM   2510  C4'  DC A 122     -54.516 -86.808  57.974 
ATOM   2511  O4'  DC A 122     -54.082 -86.291  59.264 
ATOM   2512  C3'  DC A 122     -53.821 -85.899  56.960 
ATOM   2513  O3'  DC A 122     -54.695 -84.827  56.627 
ATOM   2514  C2'  DC A 122     -52.618 -85.330  57.711 
ATOM   2515  C1'  DC A 122     -53.330 -85.108  59.042 
ATOM   2516  N1   DC A 122     -52.404 -84.925  60.195 
ATOM   2517  C2   DC A 122     -52.793 -84.052  61.207 
ATOM   2518  O2   DC A 122     -53.879 -83.470  61.109 
ATOM   2519  N3   DC A 122     -51.962 -83.870  62.266 
ATOM   2520  C4   DC A 122     -50.792 -84.520  62.335 
ATOM   2521  N4   DC A 122     -50.018 -84.309  63.388 
ATOM   2522  C5   DC A 122     -50.374 -85.422  61.304 
ATOM   2523  C6   DC A 122     -51.218 -85.589  60.254 
ATOM   2524  P    DA A 123     -54.759 -84.322  55.109 
ATOM   2525  OP1  DA A 123     -55.689 -85.179  54.340 
ATOM   2526  OP2  DA A 123     -53.388 -84.203  54.567 
ATOM   2527  O5'  DA A 123     -55.394 -82.865  55.289 
ATOM   2528  C5'  DA A 123     -56.289 -82.623  56.391 
ATOM   2529  C4'  DA A 123     -55.960 -81.296  57.045 
ATOM   2530  O4'  DA A 123     -54.951 -81.424  58.086 
ATOM   2531  C3'  DA A 123     -55.398 -80.219  56.118 
ATOM   2532  O3'  DA A 123     -55.905 -78.953  56.521 
ATOM   2533  C2'  DA A 123     -53.890 -80.240  56.369 
ATOM   2534  C1'  DA A 123     -53.966 -80.423  57.881 
ATOM   2535  N9   DA A 123     -52.692 -80.895  58.492 
ATOM   2536  C8   DA A 123     -51.761 -81.743  57.965 
ATOM   2537  N7   DA A 123     -50.750 -81.963  58.746 
ATOM   2538  C5   DA A 123     -51.028 -81.207  59.875 
ATOM   2539  C6   DA A 123     -50.333 -81.012  61.080 
ATOM   2540  N6   DA A 123     -49.158 -81.594  61.359 
ATOM   2541  N1   DA A 123     -50.891 -80.194  61.992 
ATOM   2542  C2   DA A 123     -52.059 -79.618  61.710 
ATOM   2543  N3   DA A 123     -52.796 -79.724  60.625 
ATOM   2544  C4   DA A 123     -52.215 -80.548  59.729 
ATOM   2545  P    DT A 124     -56.321 -77.889  55.399 
ATOM   2546  OP1  DT A 124     -57.696 -78.173  54.932 
ATOM   2547  OP2  DT A 124     -55.277 -77.841  54.351 
ATOM   2548  O5'  DT A 124     -56.307 -76.526  56.235 
ATOM   2549  C5'  DT A 124     -56.615 -76.566  57.641 
ATOM   2550  C4'  DT A 124     -55.641 -75.696  58.409 
ATOM   2551  O4'  DT A 124     -54.441 -76.420  58.804 
ATOM   2552  C3'  DT A 124     -55.106 -74.475  57.662 
ATOM   2553  O3'  DT A 124     -54.969 -73.396  58.579 
ATOM   2554  C2'  DT A 124     -53.713 -74.891  57.189 
ATOM   2555  C1'  DT A 124     -53.310 -75.634  58.459 
ATOM   2556  N1   DT A 124     -52.149 -76.550  58.275 
ATOM   2557  C2   DT A 124     -51.285 -76.685  59.334 
ATOM   2558  O2   DT A 124     -51.434 -76.096  60.390 
ATOM   2559  N3   DT A 124     -50.221 -77.541  59.125 
ATOM   2560  C4   DT A 124     -49.958 -78.255  57.974 
ATOM   2561  O4   DT A 124     -48.971 -78.992  57.906 
ATOM   2562  C5   DT A 124     -50.920 -78.047  56.919 
ATOM   2563  C7   DT A 124     -50.708 -78.786  55.631 
ATOM   2564  C6   DT A 124     -51.964 -77.220  57.094 
ATOM   2565  P    DT A 125     -55.357 -71.918  58.102 
ATOM   2566  OP1  DT A 125     -56.817 -71.718  58.248 
ATOM   2567  OP2  DT A 125     -54.800 -71.669  56.755 
ATOM   2568  O5'  DT A 125     -54.581 -71.024  59.179 
ATOM   2569  C5'  DT A 125     -54.368 -71.553  60.501 
ATOM   2570  C4'  DT A 125     -52.950 -71.265  60.952 
ATOM   2571  O4'  DT A 125     -52.017 -72.308  60.548 
ATOM   2572  C3'  DT A 125     -52.326 -69.981  60.408 
ATOM   2573  O3'  DT A 125     -51.512 -69.400  61.419 
ATOM   2574  C2'  DT A 125     -51.423 -70.443  59.264 
ATOM   2575  C1'  DT A 125     -50.883 -71.690  59.959 
ATOM   2576  N1   DT A 125     -50.254 -72.668  59.029 
ATOM   2577  C2   DT A 125     -49.176 -73.377  59.502 
ATOM   2578  O2   DT A 125     -48.731 -73.235  60.628 
ATOM   2579  N3   DT A 125     -48.619 -74.275  58.612 
ATOM   2580  C4   DT A 125     -49.041 -74.515  57.320 
ATOM   2581  O4   DT A 125     -48.461 -75.344  56.616 
ATOM   2582  C5   DT A 125     -50.178 -73.723  56.914 
ATOM   2583  C7   DT A 125     -50.701 -73.924  55.522 
ATOM   2584  C6   DT A 125     -50.740 -72.843  57.759 
ATOM   2585  P    DC A 126     -51.508 -67.808  61.593 
ATOM   2586  OP1  DC A 126     -52.657 -67.398  62.430 
ATOM   2587  OP2  DC A 126     -51.410 -67.165  60.264 
ATOM   2588  O5'  DC A 126     -50.145 -67.582  62.401 
ATOM   2589  C5'  DC A 126     -49.678 -68.618  63.284 
ATOM   2590  C4'  DC A 126     -48.185 -68.818  63.106 
ATOM   2591  O4'  DC A 126     -47.875 -69.779  62.058 
ATOM   2592  C3'  DC A 126     -47.390 -67.573  62.712 
ATOM   2593  O3'  DC A 126     -46.126 -67.609  63.363 
ATOM   2594  C2'  DC A 126     -47.167 -67.717  61.207 
ATOM   2595  C1'  DC A 126     -46.883 -69.217  61.213 
ATOM   2596  N1   DC A 126     -47.000 -69.855  59.872 
ATOM   2597  C2   DC A 126     -46.135 -70.905  59.576 
ATOM   2598  O2   DC A 126     -45.315 -71.261  60.429 
ATOM   2599  N3   DC A 126     -46.226 -71.500  58.357 
ATOM   2600  C4   DC A 126     -47.129 -71.083  57.461 
ATOM   2601  N4   DC A 126     -47.178 -71.695  56.288 
ATOM   2602  C5   DC A 126     -48.027 -70.004  57.746 
ATOM   2603  C6   DC A 126     -47.920 -69.423  58.968 
ATOM   2604  P    DC A 127     -45.512 -66.249  63.941 
ATOM   2605  OP1  DC A 127     -46.076 -65.982  65.284 
ATOM   2606  OP2  DC A 127     -45.672 -65.169  62.943 
ATOM   2607  O5'  DC A 127     -43.964 -66.633  64.074 
ATOM   2608  C5'  DC A 127     -43.605 -68.003  64.332 
ATOM   2609  C4'  DC A 127     -42.437 -68.406  63.453 
ATOM   2610  O4'  DC A 127     -42.868 -68.919  62.160 
ATOM   2611  C3'  DC A 127     -41.455 -67.291  63.099 
ATOM   2612  O3'  DC A 127     -40.138 -67.829  63.070 
ATOM   2613  C2'  DC A 127     -41.839 -66.873  61.679 
ATOM   2614  C1'  DC A 127     -42.106 -68.278  61.148 
ATOM   2615  N1   DC A 127     -42.900 -68.301  59.888 
ATOM   2616  C2   DC A 127     -42.615 -69.299  58.958 
ATOM   2617  O2   DC A 127     -41.724 -70.116  59.216 
ATOM   2618  N3   DC A 127     -43.327 -69.336  57.803 
ATOM   2619  C4   DC A 127     -44.284 -68.431  57.562 
ATOM   2620  N4   DC A 127     -44.951 -68.510  56.420 
ATOM   2621  C5   DC A 127     -44.593 -67.397  58.504 
ATOM   2622  C6   DC A 127     -43.870 -67.377  59.652 
ATOM   2623  P    DA A 128     -38.931 -66.956  63.657 
ATOM   2624  OP1  DA A 128     -38.857 -67.133  65.124 
ATOM   2625  OP2  DA A 128     -39.047 -65.562  63.176 
ATOM   2626  O5'  DA A 128     -37.669 -67.659  62.967 
ATOM   2627  C5'  DA A 128     -37.738 -69.062  62.650 
ATOM   2628  C4'  DA A 128     -37.171 -69.309  61.266 
ATOM   2629  O4'  DA A 128     -38.177 -69.177  60.221 
ATOM   2630  C3'  DA A 128     -36.055 -68.362  60.825 
ATOM   2631  O3'  DA A 128     -35.105 -69.094  60.060 
ATOM   2632  C2'  DA A 128     -36.745 -67.353  59.906 
ATOM   2633  C1'  DA A 128     -37.649 -68.353  59.192 
ATOM   2634  N9   DA A 128     -38.791 -67.722  58.474 
ATOM   2635  C8   DA A 128     -39.505 -66.612  58.825 
ATOM   2636  N7   DA A 128     -40.447 -66.307  57.987 
ATOM   2637  C5   DA A 128     -40.352 -67.286  57.007 
ATOM   2638  C6   DA A 128     -41.081 -67.521  55.830 
ATOM   2639  N6   DA A 128     -42.098 -66.749  55.422 
ATOM   2640  N1   DA A 128     -40.724 -68.583  55.082 
ATOM   2641  C2   DA A 128     -39.713 -69.346  55.492 
ATOM   2642  N3   DA A 128     -38.964 -69.226  56.565 
ATOM   2643  C4   DA A 128     -39.340 -68.156  57.296 
ATOM   2644  P    DG A 129     -33.547 -68.779  60.251 
ATOM   2645  OP1  DG A 129     -33.029 -69.529  61.417 
ATOM   2646  OP2  DG A 129     -33.337 -67.315  60.275 
ATOM   2647  O5'  DG A 129     -32.935 -69.388  58.904 
ATOM   2648  C5'  DG A 129     -33.591 -70.509  58.284 
ATOM   2649  C4'  DG A 129     -33.669 -70.300  56.784 
ATOM   2650  O4'  DG A 129     -34.866 -69.572  56.387 
ATOM   2651  C3'  DG A 129     -32.526 -69.496  56.165 
ATOM   2652  O3'  DG A 129     -32.220 -70.041  54.887 
ATOM   2653  C2'  DG A 129     -33.100 -68.093  55.970 
ATOM   2654  C1'  DG A 129     -34.484 -68.532  55.500 
ATOM   2655  N9   DG A 129     -35.511 -67.457  55.576 
ATOM   2656  C8   DG A 129     -35.643 -66.442  56.498 
ATOM   2657  N7   DG A 129     -36.667 -65.652  56.280 
ATOM   2658  C5   DG A 129     -37.255 -66.181  55.132 
ATOM   2659  C6   DG A 129     -38.401 -65.755  54.412 
ATOM   2660  O6   DG A 129     -39.145 -64.806  54.644 
ATOM   2661  N1   DG A 129     -38.646 -66.578  53.304 
ATOM   2662  C2   DG A 129     -37.884 -67.671  52.941 
ATOM   2663  N2   DG A 129     -38.285 -68.328  51.850 
ATOM   2664  N3   DG A 129     -36.809 -68.071  53.617 
ATOM   2665  C4   DG A 129     -36.557 -67.282  54.694 
ATOM   2666  P    DC A 130     -30.689 -70.141  54.431 
ATOM   2667  OP1  DC A 130     -30.087 -71.375  54.984 
ATOM   2668  OP2  DC A 130     -29.992 -68.877  54.756 
ATOM   2669  O5'  DC A 130     -30.840 -70.279  52.844 
ATOM   2670  C5'  DC A 130     -32.016 -70.913  52.307 
ATOM   2671  C4'  DC A 130     -32.538 -70.121  51.125 
ATOM   2672  O4'  DC A 130     -33.468 -69.074  51.527 
ATOM   2673  C3'  DC A 130     -31.484 -69.381  50.302 
ATOM   2674  O3'  DC A 130     -31.855 -69.428  48.930 
ATOM   2675  C2'  DC A 130     -31.568 -67.931  50.778 
ATOM   2676  C1'  DC A 130     -33.089 -67.867  50.883 
ATOM   2677  N1   DC A 130     -33.585 -66.728  51.705 
ATOM   2678  C2   DC A 130     -34.782 -66.127  51.325 
ATOM   2679  O2   DC A 130     -35.377 -66.558  50.331 
ATOM   2680  N3   DC A 130     -35.252 -65.086  52.061 
ATOM   2681  C4   DC A 130     -34.577 -64.648  53.131 
ATOM   2682  N4   DC A 130     -35.076 -63.631  53.816 
ATOM   2683  C5   DC A 130     -33.343 -65.253  53.539 
ATOM   2684  C6   DC A 130     -32.891 -66.291  52.790 
ATOM   2685  P    DT A 131     -30.717 -69.642  47.825 
ATOM   2686  OP1  DT A 131     -30.425 -71.086  47.686 
ATOM   2687  OP2  DT A 131     -29.560 -68.772  48.130 
ATOM   2688  O5'  DT A 131     -31.454 -69.112  46.506 
ATOM   2689  C5'  DT A 131     -32.885 -69.239  46.408 
ATOM   2690  C4'  DT A 131     -33.481 -67.959  45.856 
ATOM   2691  O4'  DT A 131     -33.788 -66.993  46.902 
ATOM   2692  C3'  DT A 131     -32.598 -67.179  44.882 
ATOM   2693  O3'  DT A 131     -33.420 -66.609  43.870 
ATOM   2694  C2'  DT A 131     -32.004 -66.047  45.720 
ATOM   2695  C1'  DT A 131     -33.268 -65.731  46.512 
ATOM   2696  N1   DT A 131     -33.018 -64.933  47.745 
ATOM   2697  C2   DT A 131     -33.982 -64.024  48.108 
ATOM   2698  O2   DT A 131     -35.007 -63.854  47.471 
ATOM   2699  N3   DT A 131     -33.715 -63.302  49.256 
ATOM   2700  C4   DT A 131     -32.593 -63.413  50.050 
ATOM   2701  O4   DT A 131     -32.465 -62.712  51.056 
ATOM   2702  C5   DT A 131     -31.638 -64.393  49.589 
ATOM   2703  C7   DT A 131     -30.387 -64.578  50.396 
ATOM   2704  C6   DT A 131     -31.872 -65.109  48.476 
ATOM   2705  P    DG A 132     -32.891 -66.591  42.360 
ATOM   2706  OP1  DG A 132     -33.185 -67.891  41.716 
ATOM   2707  OP2  DG A 132     -31.477 -66.158  42.334 
ATOM   2708  O5'  DG A 132     -33.812 -65.452  41.717 
ATOM   2709  C5'  DG A 132     -35.136 -65.244  42.244 
ATOM   2710  C4'  DG A 132     -35.408 -63.760  42.393 
ATOM   2711  O4'  DG A 132     -34.974 -63.243  43.684 
ATOM   2712  C3'  DG A 132     -34.712 -62.851  41.380 
ATOM   2713  O3'  DG A 132     -35.586 -61.780  41.046 
ATOM   2714  C2'  DG A 132     -33.510 -62.282  42.131 
ATOM   2715  C1'  DG A 132     -34.222 -62.060  43.462 
ATOM   2716  N9   DG A 132     -33.296 -61.877  44.614 
ATOM   2717  C8   DG A 132     -32.067 -62.457  44.845 
ATOM   2718  N7   DG A 132     -31.502 -62.081  45.966 
ATOM   2719  C5   DG A 132     -32.419 -61.188  46.517 
ATOM   2720  C6   DG A 132     -32.364 -60.451  47.728 
ATOM   2721  O6   DG A 132     -31.478 -60.436  48.579 
ATOM   2722  N1   DG A 132     -33.510 -59.663  47.902 
ATOM   2723  C2   DG A 132     -34.570 -59.595  47.019 
ATOM   2724  N2   DG A 132     -35.571 -58.782  47.366 
ATOM   2725  N3   DG A 132     -34.622 -60.287  45.882 
ATOM   2726  C4   DG A 132     -33.518 -61.056  45.700 
ATOM   2727  P    DA A 133     -35.651 -61.274  39.529 
ATOM   2728  OP1  DA A 133     -36.581 -62.132  38.760 
ATOM   2729  OP2  DA A 133     -34.279 -61.156  38.987 
ATOM   2730  O5'  DA A 133     -36.286 -59.817  39.709 
ATOM   2731  C5'  DA A 133     -37.181 -59.576  40.811 
ATOM   2732  C4'  DA A 133     -36.852 -58.248  41.465 
ATOM   2733  O4'  DA A 133     -35.843 -58.377  42.506 
ATOM   2734  C3'  DA A 133     -36.289 -57.171  40.538 
ATOM   2735  O3'  DA A 133     -36.797 -55.905  40.940 
ATOM   2736  C2'  DA A 133     -34.782 -57.192  40.789 
ATOM   2737  C1'  DA A 133     -34.858 -57.375  42.301 
ATOM   2738  N9   DA A 133     -33.584 -57.847  42.912 
ATOM   2739  C8   DA A 133     -32.653 -58.696  42.385 
ATOM   2740  N7   DA A 133     -31.641 -58.916  43.165 
ATOM   2741  C5   DA A 133     -31.919 -58.159  44.295 
ATOM   2742  C6   DA A 133     -31.224 -57.965  45.500 
ATOM   2743  N6   DA A 133     -30.049 -58.547  45.779 
ATOM   2744  N1   DA A 133     -31.782 -57.146  46.412 
ATOM   2745  C2   DA A 133     -32.951 -56.571  46.130 
ATOM   2746  N3   DA A 133     -33.687 -56.677  45.045 
ATOM   2747  C4   DA A 133     -33.107 -57.501  44.149 
ATOM   2748  P    DT A 134     -37.212 -54.842  39.818 
ATOM   2749  OP1  DT A 134     -38.588 -55.126  39.351 
ATOM   2750  OP2  DT A 134     -36.168 -54.793  38.771 
ATOM   2751  O5'  DT A 134     -37.198 -53.478  40.655 
ATOM   2752  C5'  DT A 134     -37.507 -53.518  42.061 
ATOM   2753  C4'  DT A 134     -36.533 -52.648  42.829 
ATOM   2754  O4'  DT A 134     -35.332 -53.372  43.224 
ATOM   2755  C3'  DT A 134     -35.998 -51.427  42.082 
ATOM   2756  O3'  DT A 134     -35.860 -50.348  42.999 
ATOM   2757  C2'  DT A 134     -34.604 -51.843  41.609 
ATOM   2758  C1'  DT A 134     -34.202 -52.586  42.879 
ATOM   2759  N1   DT A 134     -33.041 -53.502  42.695 
ATOM   2760  C2   DT A 134     -32.177 -53.637  43.754 
ATOM   2761  O2   DT A 134     -32.325 -53.049  44.810 
ATOM   2762  N3   DT A 134     -31.112 -54.494  43.545 
ATOM   2763  C4   DT A 134     -30.849 -55.208  42.394 
ATOM   2764  O4   DT A 134     -29.863 -55.944  42.326 
ATOM   2765  C5   DT A 134     -31.812 -55.000  41.339 
ATOM   2766  C7   DT A 134     -31.600 -55.739  40.050 
ATOM   2767  C6   DT A 134     -32.856 -54.172  41.514 
ATOM   2768  P    DG A 135     -36.249 -48.871  42.522 
ATOM   2769  OP1  DG A 135     -37.709 -48.670  42.668 
ATOM   2770  OP2  DG A 135     -35.691 -48.621  41.175 
ATOM   2771  O5'  DG A 135     -35.473 -47.977  43.599 
ATOM   2772  C5'  DG A 135     -35.260 -48.505  44.921 
ATOM   2773  C4'  DG A 135     -33.842 -48.218  45.372 
ATOM   2774  O4'  DG A 135     -32.908 -49.261  44.968 
ATOM   2775  C3'  DG A 135     -33.218 -46.933  44.828 
ATOM   2776  O3'  DG A 135     -32.403 -46.352  45.839 
ATOM   2777  C2'  DG A 135     -32.315 -47.396  43.684 
ATOM   2778  C1'  DG A 135     -31.775 -48.643  44.379 
ATOM   2779  N9   DG A 135     -31.146 -49.621  43.449 
ATOM   2780  C8   DG A 135     -31.487 -49.933  42.151 
ATOM   2781  N7   DG A 135     -30.725 -50.848  41.603 
ATOM   2782  C5   DG A 135     -29.813 -51.164  42.609 
ATOM   2783  C6   DG A 135     -28.738 -52.091  42.610 
ATOM   2784  O6   DG A 135     -28.364 -52.836  41.708 
ATOM   2785  N1   DG A 135     -28.066 -52.094  43.841 
ATOM   2786  C2   DG A 135     -28.390 -51.306  44.927 
ATOM   2787  N2   DG A 135     -27.626 -51.459  46.011 
ATOM   2788  N3   DG A 135     -29.400 -50.437  44.925 
ATOM   2789  C4   DG A 135     -30.061 -50.421  43.739 
ATOM   2790  P    DT A 136     -32.399 -44.760  46.013 
ATOM   2791  OP1  DT A 136     -33.549 -44.350  46.850 
ATOM   2792  OP2  DT A 136     -32.302 -44.117  44.684 
ATOM   2793  O5'  DT A 136     -31.036 -44.535  46.821 
ATOM   2794  C5'  DT A 136     -30.569 -45.571  47.704 
ATOM   2795  C4'  DT A 136     -29.077 -45.770  47.526 
ATOM   2796  O4'  DT A 136     -28.767 -46.732  46.477 
ATOM   2797  C3'  DT A 136     -28.282 -44.526  47.132 
ATOM   2798  O3'  DT A 136     -27.017 -44.562  47.783 
ATOM   2799  C2'  DT A 136     -28.058 -44.670  45.627 
ATOM   2800  C1'  DT A 136     -27.774 -46.169  45.633 
ATOM   2801  N1   DT A 136     -27.892 -46.807  44.292 
ATOM   2802  C2   DT A 136     -27.032 -47.842  44.015 
ATOM   2803  O2   DT A 136     -26.200 -48.244  44.809 
ATOM   2804  N3   DT A 136     -27.169 -48.408  42.762 
ATOM   2805  C4   DT A 136     -28.074 -48.033  41.789 
ATOM   2806  O4   DT A 136     -28.103 -48.616  40.703 
ATOM   2807  C5   DT A 136     -28.933 -46.938  42.174 
ATOM   2808  C7   DT A 136     -29.946 -46.467  41.172 
ATOM   2809  C6   DT A 136     -28.820 -46.369  43.385 
ATOM   2810  P    DC A 137     -26.403 -43.202  48.361 
ATOM   2811  OP1  DC A 137     -26.968 -42.935  49.703 
ATOM   2812  OP2  DC A 137     -26.563 -42.121  47.363 
ATOM   2813  O5'  DC A 137     -24.856 -43.585  48.494 
ATOM   2814  C5'  DC A 137     -24.496 -44.955  48.752 
ATOM   2815  C4'  DC A 137     -23.329 -45.359  47.873 
ATOM   2816  O4'  DC A 137     -23.760 -45.872  46.580 
ATOM   2817  C3'  DC A 137     -22.346 -44.243  47.518 
ATOM   2818  O3'  DC A 137     -21.030 -44.781  47.490 
ATOM   2819  C2'  DC A 137     -22.730 -43.826  46.099 
ATOM   2820  C1'  DC A 137     -22.998 -45.231  45.568 
ATOM   2821  N1   DC A 137     -23.792 -45.254  44.308 
ATOM   2822  C2   DC A 137     -23.507 -46.251  43.378 
ATOM   2823  O2   DC A 137     -22.616 -47.069  43.636 
ATOM   2824  N3   DC A 137     -24.218 -46.288  42.223 
ATOM   2825  C4   DC A 137     -25.176 -45.384  41.982 
ATOM   2826  N4   DC A 137     -25.842 -45.463  40.840 
ATOM   2827  C5   DC A 137     -25.484 -44.350  42.923 
ATOM   2828  C6   DC A 137     -24.761 -44.329  44.072 
ATOM   2829  P    DA A 138     -19.822 -43.908  48.076 
ATOM   2830  OP1  DA A 138     -19.749 -44.086  49.544 
ATOM   2831  OP2  DA A 138     -19.939 -42.514  47.596 
ATOM   2832  O5'  DA A 138     -18.561 -44.611  47.386 
ATOM   2833  C5'  DA A 138     -18.629 -46.014  47.070 
ATOM   2834  C4'  DA A 138     -18.062 -46.262  45.685 
ATOM   2835  O4'  DA A 138     -19.069 -46.129  44.641 
ATOM   2836  C3'  DA A 138     -16.947 -45.315  45.244 
ATOM   2837  O3'  DA A 138     -15.997 -46.047  44.480 
ATOM   2838  C2'  DA A 138     -17.636 -44.305  44.326 
ATOM   2839  C1'  DA A 138     -18.541 -45.306  43.612 
ATOM   2840  N9   DA A 138     -19.682 -44.674  42.894 
ATOM   2841  C8   DA A 138     -20.397 -43.565  43.245 
ATOM   2842  N7   DA A 138     -21.339 -43.259  42.406 
ATOM   2843  C5   DA A 138     -21.243 -44.238  41.427 
ATOM   2844  C6   DA A 138     -21.972 -44.474  40.250 
ATOM   2845  N6   DA A 138     -22.990 -43.702  39.842 
ATOM   2846  N1   DA A 138     -21.616 -45.535  39.502 
ATOM   2847  C2   DA A 138     -20.604 -46.298  39.912 
ATOM   2848  N3   DA A 138     -19.855 -46.178  40.985 
ATOM   2849  C4   DA A 138     -20.232 -45.108  41.716 
ATOM   2850  P    DC A 139     -14.439 -45.732  44.671 
ATOM   2851  OP1  DC A 139     -13.921 -46.482  45.837 
ATOM   2852  OP2  DC A 139     -14.229 -44.267  44.695 
ATOM   2853  O5'  DC A 139     -13.826 -46.340  43.324 
ATOM   2854  C5'  DC A 139     -14.483 -47.462  42.703 
ATOM   2855  C4'  DC A 139     -14.561 -47.252  41.204 
ATOM   2856  O4'  DC A 139     -15.757 -46.524  40.807 
ATOM   2857  C3'  DC A 139     -13.418 -46.449  40.585 
ATOM   2858  O3'  DC A 139     -13.112 -46.993  39.306 
ATOM   2859  C2'  DC A 139     -13.992 -45.046  40.390 
ATOM   2860  C1'  DC A 139     -15.375 -45.485  39.920 
ATOM   2861  N1   DC A 139     -16.403 -44.410  39.995 
ATOM   2862  C2   DC A 139     -17.392 -44.386  39.015 
ATOM   2863  O2   DC A 139     -17.376 -45.250  38.131 
ATOM   2864  N3   DC A 139     -18.338 -43.413  39.067 
ATOM   2865  C4   DC A 139     -18.320 -42.495  40.041 
ATOM   2866  N4   DC A 139     -19.265 -41.567  40.048 
ATOM   2867  C5   DC A 139     -17.312 -42.502  41.058 
ATOM   2868  C6   DC A 139     -16.375 -43.482  40.990 
ATOM   2869  P    DC A 140     -11.580 -47.094  38.851 
ATOM   2870  OP1  DC A 140     -10.979 -48.327  39.404 
ATOM   2871  OP2  DC A 140     -10.883 -45.830  39.175 
ATOM   2872  O5'  DC A 140     -11.732 -47.231  37.264 
ATOM   2873  C5'  DC A 140     -12.907 -47.866  36.727 
ATOM   2874  C4'  DC A 140     -13.430 -47.073  35.545 
ATOM   2875  O4'  DC A 140     -14.360 -46.026  35.947 
ATOM   2876  C3'  DC A 140     -12.376 -46.334  34.722 
ATOM   2877  O3'  DC A 140     -12.747 -46.381  33.350 
ATOM   2878  C2'  DC A 140     -12.459 -44.884  35.198 
ATOM   2879  C1'  DC A 140     -13.980 -44.819  35.303 
ATOM   2880  N1   DC A 140     -14.477 -43.681  36.125 
ATOM   2881  C2   DC A 140     -15.674 -43.079  35.744 
ATOM   2882  O2   DC A 140     -16.269 -43.511  34.751 
ATOM   2883  N3   DC A 140     -16.143 -42.038  36.480 
ATOM   2884  C4   DC A 140     -15.468 -41.600  37.551 
ATOM   2885  N4   DC A 140     -15.967 -40.583  38.236 
ATOM   2886  C5   DC A 140     -14.235 -42.205  37.959 
ATOM   2887  C6   DC A 140     -13.782 -43.243  37.210 
ATOM   2888  P    DC A 141     -11.608 -46.594  32.245 
ATOM   2889  OP1  DC A 141     -11.317 -48.039  32.106 
ATOM   2890  OP2  DC A 141     -10.451 -45.724  32.550 
ATOM   2891  O5'  DC A 141     -12.345 -46.065  30.926 
ATOM   2892  C5'  DC A 141     -13.776 -46.191  30.827 
ATOM   2893  C4'  DC A 141     -14.373 -44.911  30.276 
ATOM   2894  O4'  DC A 141     -14.679 -43.946  31.322 
ATOM   2895  C3'  DC A 141     -13.489 -44.132  29.302 
ATOM   2896  O3'  DC A 141     -14.311 -43.562  28.290 
ATOM   2897  C2'  DC A 141     -12.895 -43.000  30.139 
ATOM   2898  C1'  DC A 141     -14.159 -42.684  30.932 
ATOM   2899  N1   DC A 141     -13.910 -41.886  32.165 
ATOM   2900  C2   DC A 141     -14.877 -40.959  32.547 
ATOM   2901  O2   DC A 141     -15.893 -40.839  31.853 
ATOM   2902  N3   DC A 141     -14.668 -40.222  33.667 
ATOM   2903  C4   DC A 141     -13.552 -40.383  34.392 
ATOM   2904  N4   DC A 141     -13.395 -39.639  35.476 
ATOM   2905  C5   DC A 141     -12.545 -41.329  34.017 
ATOM   2906  C6   DC A 141     -12.772 -42.057  32.894 
ATOM   2907  P    DC A 142     -13.783 -43.543  26.780 
ATOM   2908  OP1  DC A 142     -14.076 -44.844  26.136 
ATOM   2909  OP2  DC A 142     -12.368 -43.111  26.754 
ATOM   2910  O5'  DC A 142     -14.704 -42.405  26.136 
ATOM   2911  C5'  DC A 142     -16.028 -42.197  26.664 
ATOM   2912  C4'  DC A 142     -16.299 -40.712  26.813 
ATOM   2913  O4'  DC A 142     -15.865 -40.195  28.104 
ATOM   2914  C3'  DC A 142     -15.604 -39.804  25.800 
ATOM   2915  O3'  DC A 142     -16.478 -38.732  25.466 
ATOM   2916  C2'  DC A 142     -14.401 -39.235  26.551 
ATOM   2917  C1'  DC A 142     -15.113 -39.012  27.882 
ATOM   2918  N1   DC A 142     -14.187 -38.830  29.034 
ATOM   2919  C2   DC A 142     -14.576 -37.957  30.047 
ATOM   2920  O2   DC A 142     -15.663 -37.375  29.949 
ATOM   2921  N3   DC A 142     -13.745 -37.775  31.106 
ATOM   2922  C4   DC A 142     -12.576 -38.425  31.175 
ATOM   2923  N4   DC A 142     -11.801 -38.214  32.228 
ATOM   2924  C5   DC A 142     -12.157 -39.327  30.143 
ATOM   2925  C6   DC A 142     -13.001 -39.493  29.093 
ATOM   2926  P    DA A 143     -16.542 -38.227  23.949 
ATOM   2927  OP1  DA A 143     -17.473 -39.084  23.180 
ATOM   2928  OP2  DA A 143     -15.171 -38.108  23.407 
ATOM   2929  O5'  DA A 143     -17.177 -36.769  24.128 
ATOM   2930  C5'  DA A 143     -18.072 -36.528  25.231 
ATOM   2931  C4'  DA A 143     -17.744 -35.201  25.885 
ATOM   2932  O4'  DA A 143     -16.734 -35.329  26.926 
ATOM   2933  C3'  DA A 143     -17.181 -34.124  24.957 
ATOM   2934  O3'  DA A 143     -17.689 -32.858  25.360 
ATOM   2935  C2'  DA A 143     -15.673 -34.145  25.209 
ATOM   2936  C1'  DA A 143     -15.749 -34.328  26.721 
ATOM   2937  N9   DA A 143     -14.475 -34.800  27.332 
ATOM   2938  C8   DA A 143     -13.544 -35.648  26.805 
ATOM   2939  N7   DA A 143     -12.533 -35.868  27.585 
ATOM   2940  C5   DA A 143     -12.811 -35.112  28.715 
ATOM   2941  C6   DA A 143     -12.116 -34.917  29.920 
ATOM   2942  N6   DA A 143     -10.941 -35.499  30.199 
ATOM   2943  N1   DA A 143     -12.674 -34.099  30.832 
ATOM   2944  C2   DA A 143     -13.842 -33.523  30.549 
ATOM   2945  N3   DA A 143     -14.579 -33.629  29.465 
ATOM   2946  C4   DA A 143     -13.998 -34.453  28.569 
ATOM   2947  P    DG A 144     -18.104 -31.794  24.238 
ATOM   2948  OP1  DG A 144     -19.479 -32.078  23.771 
ATOM   2949  OP2  DG A 144     -17.060 -31.746  23.191 
ATOM   2950  O5'  DG A 144     -18.090 -30.431  25.075 
ATOM   2951  C5'  DG A 144     -18.399 -30.471  26.481 
ATOM   2952  C4'  DG A 144     -17.424 -29.601  27.249 
ATOM   2953  O4'  DG A 144     -16.224 -30.325  27.644 
ATOM   2954  C3'  DG A 144     -16.889 -28.379  26.501 
ATOM   2955  O3'  DG A 144     -16.752 -27.301  27.419 
ATOM   2956  C2'  DG A 144     -15.496 -28.796  26.029 
ATOM   2957  C1'  DG A 144     -15.093 -29.539  27.299 
ATOM   2958  N9   DG A 144     -13.933 -30.454  27.114 
ATOM   2959  C8   DG A 144     -13.582 -31.206  26.014 
ATOM   2960  N7   DG A 144     -12.491 -31.913  26.176 
ATOM   2961  C5   DG A 144     -12.089 -31.608  27.476 
ATOM   2962  C6   DG A 144     -10.971 -32.070  28.218 
ATOM   2963  O6   DG A 144     -10.091 -32.855  27.877 
ATOM   2964  N1   DG A 144     -10.941 -31.506  29.501 
ATOM   2965  C2   DG A 144     -11.870 -30.613  30.001 
ATOM   2966  N2   DG A 144     -11.663 -30.191  31.251 
ATOM   2967  N3   DG A 144     -12.918 -30.182  29.304 
ATOM   2968  C4   DG A 144     -12.962 -30.719  28.057 
ATOM   2969  P    DA A 145     -17.140 -25.823  26.942 
ATOM   2970  OP1  DA A 145     -18.600 -25.623  27.088 
ATOM   2971  OP2  DA A 145     -16.583 -25.574  25.595 
ATOM   2972  O5'  DA A 145     -16.364 -24.929  28.018 
ATOM   2973  C5'  DA A 145     -16.151 -25.458  29.341 
ATOM   2974  C4'  DA A 145     -14.733 -25.170  29.792 
ATOM   2975  O4'  DA A 145     -13.800 -26.213  29.388 
ATOM   2976  C3'  DA A 145     -14.109 -23.886  29.247 
ATOM   2977  O3'  DA A 145     -13.295 -23.305  30.259 
ATOM   2978  C2'  DA A 145     -13.207 -24.348  28.104 
ATOM   2979  C1'  DA A 145     -12.666 -25.595  28.798 
ATOM   2980  N9   DA A 145     -12.038 -26.573  27.869 
ATOM   2981  C8   DA A 145     -12.391 -26.870  26.583 
ATOM   2982  N7   DA A 145     -11.643 -27.774  26.029 
ATOM   2983  C5   DA A 145     -10.726 -28.102  27.019 
ATOM   2984  C6   DA A 145      -9.655 -29.010  27.054 
ATOM   2985  N6   DA A 145      -9.312 -29.791  26.019 
ATOM   2986  N1   DA A 145      -8.946 -29.087  28.195 
ATOM   2987  C2   DA A 145      -9.292 -28.310  29.219 
ATOM   2988  N3   DA A 145     -10.266 -27.430  29.303 
ATOM   2989  C4   DA A 145     -10.959 -27.372  28.148 
ATOM   2990  P    DG A 146     -13.291 -21.713  30.432 
ATOM   2991  OP1  DG A 146     -14.440 -21.303  31.270 
ATOM   2992  OP2  DG A 146     -13.193 -21.070  29.104 
ATOM   2993  O5'  DG A 146     -11.928 -21.487  31.240 
ATOM   2994  C5'  DG A 146     -11.461 -22.523  32.124 
ATOM   2995  C4'  DG A 146      -9.968 -22.723  31.946 
ATOM   2996  O4'  DG A 146      -9.658 -23.684  30.897 
ATOM   2997  C3'  DG A 146      -9.173 -21.478  31.552 
ATOM   2998  O3'  DG A 146      -7.909 -21.514  32.202 
ATOM   2999  C2'  DG A 146      -8.950 -21.622  30.046 
ATOM   3000  C1'  DG A 146      -8.666 -23.122  30.053 
ATOM   3001  N9   DG A 146      -8.783 -23.760  28.712 
ATOM   3002  C8   DG A 146      -9.644 -23.461  27.679 
ATOM   3003  N7   DG A 146      -9.489 -24.219  26.619 
ATOM   3004  C5   DG A 146      -8.451 -25.078  26.976 
ATOM   3005  C6   DG A 146      -7.835 -26.123  26.240 
ATOM   3006  O6   DG A 146      -8.084 -26.512  25.102 
ATOM   3007  N1   DG A 146      -6.819 -26.743  26.981 
ATOM   3008  C2   DG A 146      -6.447 -26.397  28.266 
ATOM   3009  N2   DG A 146      -5.454 -27.112  28.800 
ATOM   3010  N3   DG A 146      -7.026 -25.417  28.957 
ATOM   3011  C4   DG A 146      -8.013 -24.806  28.251 
ATOM   3012  P    DA A 147      -7.295 -20.154  32.781 
ATOM   3013  OP1  DA A 147      -7.860 -19.887  34.123 
ATOM   3014  OP2  DA A 147      -7.455 -19.074  31.783 
ATOM   3015  O5'  DA A 147      -5.747 -20.538  32.914 
ATOM   3016  C5'  DA A 147      -5.388 -21.908  33.172 
ATOM   3017  C4'  DA A 147      -4.221 -22.311  32.293 
ATOM   3018  O4'  DA A 147      -4.651 -22.824  31.000 
ATOM   3019  C3'  DA A 147      -3.238 -21.196  31.938 
ATOM   3020  O3'  DA A 147      -1.922 -21.733  31.910 
ATOM   3021  C2'  DA A 147      -3.622 -20.778  30.518 
ATOM   3022  C1'  DA A 147      -3.890 -22.183  29.988 
ATOM   3023  N9   DA A 147      -4.683 -22.206  28.727 
ATOM   3024  C8   DA A 147      -5.683 -21.360  28.339 
ATOM   3025  N7   DA A 147      -6.184 -21.640  27.176 
ATOM   3026  C5   DA A 147      -5.466 -22.753  26.761 
ATOM   3027  C6   DA A 147      -5.523 -23.537  25.597 
ATOM   3028  N6   DA A 147      -6.377 -23.306  24.590 
ATOM   3029  N1   DA A 147      -4.666 -24.571  25.504 
ATOM   3030  C2   DA A 147      -3.819 -24.796  26.508 
ATOM   3031  N3   DA A 147      -3.675 -24.136  27.637 
ATOM   3032  C4   DA A 147      -4.544 -23.106  27.704 
ATOM   3033  P    DG A 148      -0.714 -20.861  32.496 
ATOM   3034  OP1  DG A 148      -0.640 -21.038  33.964 
ATOM   3035  OP2  DG A 148      -0.830 -19.467  32.015 
ATOM   3036  O5'  DG A 148       0.548 -21.563  31.806 
ATOM   3037  C5'  DG A 148       0.479 -22.967  31.489 
ATOM   3038  C4'  DG A 148       1.046 -23.214  30.105 
ATOM   3039  O4'  DG A 148       0.039 -23.082  29.061 
ATOM   3040  C3'  DG A 148       2.161 -22.267  29.664 
ATOM   3041  O3'  DG A 148       3.111 -22.999  28.900 
ATOM   3042  C2'  DG A 148       1.472 -21.258  28.746 
ATOM   3043  C1'  DG A 148       0.567 -22.258  28.032 
ATOM   3044  N9   DG A 148      -0.574 -21.626  27.314 
ATOM   3045  C8   DG A 148      -1.306 -20.508  27.652 
ATOM   3046  N7   DG A 148      -2.254 -20.212  26.797 
ATOM   3047  C5   DG A 148      -2.142 -21.204  25.822 
ATOM   3048  C6   DG A 148      -2.899 -21.412  24.641 
ATOM   3049  O6   DG A 148      -3.839 -20.754  24.202 
ATOM   3050  N1   DG A 148      -2.450 -22.538  23.936 
ATOM   3051  C2   DG A 148      -1.407 -23.356  24.325 
ATOM   3052  N2   DG A 148      -1.133 -24.382  23.515 
ATOM   3053  N3   DG A 148      -0.698 -23.160  25.435 
ATOM   3054  C4   DG A 148      -1.121 -22.071  26.128 
ATOM   3055  P    DA A 149       4.670 -22.684  29.091 
ATOM   3056  OP1  DA A 149       5.188 -23.434  30.257 
ATOM   3057  OP2  DA A 149       4.880 -21.220  29.115 
ATOM   3058  O5'  DA A 149       5.282 -23.293  27.744 
ATOM   3059  C5'  DA A 149       4.626 -24.414  27.123 
ATOM   3060  C4'  DA A 149       4.548 -24.205  25.624 
ATOM   3061  O4'  DA A 149       3.351 -23.477  25.227 
ATOM   3062  C3'  DA A 149       5.691 -23.401  25.005 
ATOM   3063  O3'  DA A 149       5.996 -23.946  23.726 
ATOM   3064  C2'  DA A 149       5.117 -21.998  24.809 
ATOM   3065  C1'  DA A 149       3.733 -22.437  24.339 
ATOM   3066  N9   DA A 149       2.705 -21.362  24.415 
ATOM   3067  C8   DA A 149       2.590 -20.363  25.338 
ATOM   3068  N7   DA A 149       1.581 -19.573  25.135 
ATOM   3069  C5   DA A 149       0.982 -20.086  23.992 
ATOM   3070  C6   DA A 149      -0.148 -19.691  23.257 
ATOM   3071  N6   DA A 149      -0.910 -18.636  23.580 
ATOM   3072  N1   DA A 149      -0.466 -20.421  22.171 
ATOM   3073  C2   DA A 149       0.294 -21.467  21.855 
ATOM   3074  N3   DA A 149       1.366 -21.929  22.462 
ATOM   3075  C4   DA A 149       1.663 -21.181  23.544 
ATOM   3076  P    DG A 150       7.528 -24.046  23.271 
ATOM   3077  OP1  DG A 150       8.130 -25.280  23.823 
ATOM   3078  OP2  DG A 150       8.225 -22.782  23.595 
ATOM   3079  O5'  DG A 150       7.377 -24.184  21.684 
ATOM   3080  C5'  DG A 150       6.201 -24.818  21.147 
ATOM   3081  C4'  DG A 150       5.679 -24.026  19.965 
ATOM   3082  O4'  DG A 150       4.749 -22.979  20.366 
ATOM   3083  C3'  DG A 150       6.733 -23.286  19.141 
ATOM   3084  O3'  DG A 150       6.361 -23.333  17.770 
ATOM   3085  C2'  DG A 150       6.649 -21.836  19.618 
ATOM   3086  C1'  DG A 150       5.128 -21.772  19.723 
ATOM   3087  N9   DG A 150       4.632 -20.633  20.545 
ATOM   3088  C8   DG A 150       5.191 -20.058  21.665 
ATOM   3089  N7   DG A 150       4.496 -19.061  22.157 
ATOM   3090  C5   DG A 150       3.399 -18.969  21.302 
ATOM   3091  C6   DG A 150       2.296 -18.076  21.324 
ATOM   3092  O6   DG A 150       2.056 -17.168  22.116 
ATOM   3093  N1   DG A 150       1.409 -18.332  20.269 
ATOM   3094  C2   DG A 150       1.567 -19.321  19.319 
ATOM   3095  N2   DG A 150       0.608 -19.404  18.393 
ATOM   3096  N3   DG A 150       2.602 -20.159  19.299 
ATOM   3097  C4   DG A 150       3.472 -19.924  20.315 
ATOM   3098  P    DT A 151       7.500 -23.547  16.665 
ATOM   3099  OP1  DT A 151       7.792 -24.991  16.526 
ATOM   3100  OP2  DT A 151       8.657 -22.677  16.970 
ATOM   3101  O5'  DT A 151       6.763 -23.017  15.346 
ATOM   3102  C5'  DT A 151       5.332 -23.144  15.247 
ATOM   3103  C4'  DT A 151       4.736 -21.864  14.696 
ATOM   3104  O4'  DT A 151       4.429 -20.898  15.742 
ATOM   3105  C3'  DT A 151       5.619 -21.084  13.722 
ATOM   3106  O3'  DT A 151       4.797 -20.514  12.710 
ATOM   3107  C2'  DT A 151       6.213 -19.952  14.559 
ATOM   3108  C1'  DT A 151       4.949 -19.636  15.352 
ATOM   3109  N1   DT A 151       5.199 -18.838  16.585 
ATOM   3110  C2   DT A 151       4.235 -17.929  16.948 
ATOM   3111  O2   DT A 151       3.210 -17.759  16.311 
ATOM   3112  N3   DT A 151       4.501 -17.207  18.096 
ATOM   3113  C4   DT A 151       5.624 -17.318  18.890 
ATOM   3114  O4   DT A 151       5.752 -16.617  19.895 
ATOM   3115  C5   DT A 151       6.579 -18.298  18.428 
ATOM   3116  C7   DT A 151       7.830 -18.483  19.235 
ATOM   3117  C6   DT A 151       6.345 -19.014  17.316 
ATOM   3118  P    DT A 152       5.325 -20.496  11.199 
ATOM   3119  OP1  DT A 152       5.032 -21.796  10.556 
ATOM   3120  OP2  DT A 152       6.740 -20.063  11.174 
ATOM   3121  O5'  DT A 152       4.405 -19.357  10.556 
ATOM   3122  C5'  DT A 152       3.081 -19.149  11.084 
ATOM   3123  C4'  DT A 152       2.809 -17.665  11.233 
ATOM   3124  O4'  DT A 152       3.243 -17.148  12.524 
ATOM   3125  C3'  DT A 152       3.505 -16.756  10.220 
ATOM   3126  O3'  DT A 152       2.631 -15.685   9.886 
ATOM   3127  C2'  DT A 152       4.707 -16.187  10.971 
ATOM   3128  C1'  DT A 152       3.995 -15.965  12.302 
ATOM   3129  N1   DT A 152       4.921 -15.782  13.454 
ATOM   3130  C2   DT A 152       4.523 -14.917  14.445 
ATOM   3131  O2   DT A 152       3.466 -14.312  14.412 
ATOM   3132  N3   DT A 152       5.408 -14.773  15.497 
ATOM   3133  C4   DT A 152       6.626 -15.407  15.634 
ATOM   3134  O4   DT A 152       7.333 -15.198  16.623 
ATOM   3135  C5   DT A 152       6.955 -16.294  14.544 
ATOM   3136  C7   DT A 152       8.265 -17.024  14.616 
ATOM   3137  C6   DT A 152       6.115 -16.453  13.510 
ATOM   3138  P    DC A 153       2.566 -15.179   8.369 
ATOM   3139  OP1  DC A 153       1.636 -16.037   7.600 
ATOM   3140  OP2  DC A 153       3.938 -15.060   7.827 
ATOM   3141  O5'  DC A 153       1.931 -13.722   8.548 
ATOM   3142  C5'  DC A 153       1.036 -13.481   9.651 
ATOM   3143  C4'  DC A 153       1.365 -12.153  10.305 
ATOM   3144  O4'  DC A 153       2.374 -12.282  11.346 
ATOM   3145  C3'  DC A 153       1.928 -11.076   9.377 
ATOM   3146  O3'  DC A 153       1.420  -9.810   9.780 
ATOM   3147  C2'  DC A 153       3.435 -11.097   9.629 
ATOM   3148  C1'  DC A 153       3.359 -11.280  11.141 
ATOM   3149  N1   DC A 153       4.633 -11.752  11.752 
ATOM   3150  C2   DC A 153       4.953 -11.289  13.025 
ATOM   3151  O2   DC A 153       4.173 -10.514  13.591 
ATOM   3152  N3   DC A 153       6.111 -11.707  13.600 
ATOM   3153  C4   DC A 153       6.928 -12.548  12.954 
ATOM   3154  N4   DC A 153       8.045 -12.926  13.556 
ATOM   3155  C5   DC A 153       6.618 -13.035  11.643 
ATOM   3156  C6   DC A 153       5.457 -12.606  11.086 
ATOM   3157  P    DC A 154       1.005  -8.747   8.658 
ATOM   3158  OP1  DC A 154      -0.371  -9.031   8.191 
ATOM   3159  OP2  DC A 154       2.049  -8.698   7.611 
ATOM   3160  O5'  DC A 154       1.019  -7.383   9.495 
ATOM   3161  C5'  DC A 154       0.710  -7.423  10.900 
ATOM   3162  C4'  DC A 154       1.684  -6.553  11.669 
ATOM   3163  O4'  DC A 154       2.885  -7.277  12.064 
ATOM   3164  C3'  DC A 154       2.219  -5.332  10.921 
ATOM   3165  O3'  DC A 154       2.357  -4.253  11.839 
ATOM   3166  C2'  DC A 154       3.613  -5.748  10.449 
ATOM   3167  C1'  DC A 154       4.015  -6.491  11.719 
ATOM   3168  N1   DC A 154       5.176  -7.407  11.534 
ATOM   3169  C2   DC A 154       6.061  -7.555  12.599 
ATOM   3170  O2   DC A 154       5.849  -6.927  13.642 
ATOM   3171  N3   DC A 154       7.126  -8.384  12.450 
ATOM   3172  C4   DC A 154       7.320  -9.047  11.303 
ATOM   3173  N4   DC A 154       8.373  -9.844  11.207 
ATOM   3174  C5   DC A 154       6.421  -8.908  10.196 
ATOM   3175  C6   DC A 154       5.364  -8.074  10.364 
ATOM   3176  P    DA A 155       1.968  -2.776  11.362 
ATOM   3177  OP1  DA A 155       0.508  -2.575  11.508 
ATOM   3178  OP2  DA A 155       2.526  -2.526  10.015 
ATOM   3179  O5'  DA A 155       2.744  -1.882  12.438 
ATOM   3180  C5'  DA A 155       2.957  -2.410  13.761 
ATOM   3181  C4'  DA A 155       4.375  -2.123  14.212 
ATOM   3182  O4'  DA A 155       5.308  -3.165  13.808 
ATOM   3183  C3'  DA A 155       4.999  -0.838  13.667 
ATOM   3184  O3'  DA A 155       5.814  -0.257  14.679 
ATOM   3185  C2'  DA A 155       5.902  -1.301  12.524 
ATOM   3186  C1'  DA A 155       6.442  -2.548  13.218 
ATOM   3187  N9   DA A 155       7.071  -3.526  12.289 
ATOM   3188  C8   DA A 155       6.718  -3.823  11.003 
ATOM   3189  N7   DA A 155       7.466  -4.726  10.449 
ATOM   3190  C5   DA A 155       8.382  -5.055  11.438 
ATOM   3191  C6   DA A 155       9.453  -5.963  11.474 
ATOM   3192  N6   DA A 155       9.796  -6.743  10.439 
ATOM   3193  N1   DA A 155      10.162  -6.040  12.615 
ATOM   3194  C2   DA A 155       9.817  -5.263  13.639 
ATOM   3195  N3   DA A 155       8.843  -4.382  13.723 
ATOM   3196  C4   DA A 155       8.149  -4.325  12.568 
ATOM   3197  P    DA A 156       5.817   1.335  14.852 
ATOM   3198  OP1  DA A 156       4.668   1.745  15.690 
ATOM   3199  OP2  DA A 156       5.915   1.978  13.524 
ATOM   3200  O5'  DA A 156       7.181   1.560  15.660 
ATOM   3201  C5'  DA A 156       7.647   0.525  16.544 
ATOM   3202  C4'  DA A 156       9.140   0.325  16.366 
ATOM   3203  O4'  DA A 156       9.450  -0.637  15.317 
ATOM   3204  C3'  DA A 156       9.935   1.569  15.971 
ATOM   3205  O3'  DA A 156      11.200   1.534  16.622 
ATOM   3206  C2'  DA A 156      10.158   1.425  14.466 
ATOM   3207  C1'  DA A 156      10.443  -0.074  14.473 
ATOM   3208  N9   DA A 156      10.325  -0.712  13.132 
ATOM   3209  C8   DA A 156       9.464  -0.403  12.119 
ATOM   3210  N7   DA A 156       9.607  -1.144  11.064 
ATOM   3211  C5   DA A 156      10.639  -2.009  11.401 
ATOM   3212  C6   DA A 156      11.271  -3.050  10.700 
ATOM   3213  N6   DA A 156      10.936  -3.412   9.453 
ATOM   3214  N1   DA A 156      12.263  -3.708  11.329 
ATOM   3215  C2   DA A 156      12.590  -3.344  12.568 
ATOM   3216  N3   DA A 156      12.076  -2.395  13.318 
ATOM   3217  C4   DA A 156      11.086  -1.751  12.666 
ATOM   3218  P    DC A 157      11.813   2.893  17.201 
ATOM   3219  OP1  DC A 157      11.249   3.160  18.543 
ATOM   3220  OP2  DC A 157      11.653   3.974  16.203 
ATOM   3221  O5'  DC A 157      13.361   2.510  17.334 
ATOM   3222  C5'  DC A 157      13.721   1.140  17.592 
ATOM   3223  C4'  DC A 157      14.888   0.736  16.713 
ATOM   3224  O4'  DC A 157      14.457   0.224  15.420 
ATOM   3225  C3'  DC A 157      15.871   1.852  16.358 
ATOM   3226  O3'  DC A 157      17.187   1.314  16.330 
ATOM   3227  C2'  DC A 157      15.487   2.269  14.938 
ATOM   3228  C1'  DC A 157      15.219   0.864  14.408 
ATOM   3229  N1   DC A 157      14.425   0.841  13.147 
ATOM   3230  C2   DC A 157      14.710  -0.156  12.218 
ATOM   3231  O2   DC A 157      15.601  -0.974  12.476 
ATOM   3232  N3   DC A 157      13.999  -0.193  11.063 
ATOM   3233  C4   DC A 157      13.041   0.711  10.821 
ATOM   3234  N4   DC A 157      12.375   0.633   9.680 
ATOM   3235  C5   DC A 157      12.733   1.746  11.763 
ATOM   3236  C6   DC A 157      13.456   1.766  12.912 
ATOM   3237  P    DA A 158      18.395   2.187  16.916 
ATOM   3238  OP1  DA A 158      18.468   2.010  18.384 
ATOM   3239  OP2  DA A 158      18.278   3.581  16.435 
ATOM   3240  O5'  DA A 158      19.656   1.484  16.226 
ATOM   3241  C5'  DA A 158      19.587   0.081  15.909 
ATOM   3242  C4'  DA A 158      20.154  -0.167  14.525 
ATOM   3243  O4'  DA A 158      19.148  -0.034  13.481 
ATOM   3244  C3'  DA A 158      21.270   0.780  14.084 
ATOM   3245  O3'  DA A 158      22.220   0.048  13.319 
ATOM   3246  C2'  DA A 158      20.581   1.790  13.166 
ATOM   3247  C1'  DA A 158      19.676   0.789  12.452 
ATOM   3248  N9   DA A 158      18.535   1.421  11.734 
ATOM   3249  C8   DA A 158      17.820   2.530  12.084 
ATOM   3250  N7   DA A 158      16.878   2.836  11.246 
ATOM   3251  C5   DA A 158      16.973   1.857  10.267 
ATOM   3252  C6   DA A 158      16.245   1.622   9.089 
ATOM   3253  N6   DA A 158      15.227   2.393   8.682 
ATOM   3254  N1   DA A 158      16.601   0.560   8.342 
ATOM   3255  C2   DA A 158      17.612  -0.203   8.752 
ATOM   3256  N3   DA A 158      18.362  -0.083   9.825 
ATOM   3257  C4   DA A 158      17.985   0.987  10.555 
ATOM   3258  P    DC A 159      23.778   0.363  13.511 
ATOM   3259  OP1  DC A 159      24.296  -0.387  14.677 
ATOM   3260  OP2  DC A 159      23.988   1.828  13.535 
ATOM   3261  O5'  DC A 159      24.390  -0.245  12.164 
ATOM   3262  C5'  DC A 159      23.734  -1.367  11.543 
ATOM   3263  C4'  DC A 159      23.656  -1.157  10.044 
ATOM   3264  O4'  DC A 159      22.460  -0.429   9.647 
ATOM   3265  C3'  DC A 159      24.799  -0.354   9.424 
ATOM   3266  O3'  DC A 159      25.105  -0.898   8.146 
ATOM   3267  C2'  DC A 159      24.225   1.049   9.229 
ATOM   3268  C1'  DC A 159      22.842   0.611   8.759 
ATOM   3269  N1   DC A 159      21.814   1.685   8.835 
ATOM   3270  C2   DC A 159      20.825   1.709   7.855 
ATOM   3271  O2   DC A 159      20.841   0.845   6.970 
ATOM   3272  N3   DC A 159      19.879   2.682   7.906 
ATOM   3273  C4   DC A 159      19.897   3.600   8.880 
ATOM   3274  N4   DC A 159      18.952   4.528   8.887 
ATOM   3275  C5   DC A 159      20.905   3.593   9.898 
ATOM   3276  C6   DC A 159      21.842   2.614   9.829 
ATOM   3277  P    DA A 160      26.636  -0.998   7.691 
ATOM   3278  OP1  DA A 160      27.238  -2.232   8.243 
ATOM   3279  OP2  DA A 160      27.334   0.265   8.015 
ATOM   3280  O5'  DA A 160      26.485  -1.136   6.104 
ATOM   3281  C5'  DA A 160      25.309  -1.771   5.566 
ATOM   3282  C4'  DA A 160      24.787  -0.978   4.385 
ATOM   3283  O4'  DA A 160      23.857   0.069   4.786 
ATOM   3284  C3'  DA A 160      25.841  -0.239   3.561 
ATOM   3285  O3'  DA A 160      25.470  -0.285   2.189 
ATOM   3286  C2'  DA A 160      25.758   1.212   4.038 
ATOM   3287  C1'  DA A 160      24.237   1.276   4.143 
ATOM   3288  N9   DA A 160      23.740   2.414   4.965 
ATOM   3289  C8   DA A 160      24.309   2.971   6.073 
ATOM   3290  N7   DA A 160      23.632   3.960   6.570 
ATOM   3291  C5   DA A 160      22.532   4.067   5.731 
ATOM   3292  C6   DA A 160      21.427   4.934   5.724 
ATOM   3293  N6   DA A 160      21.241   5.904   6.629 
ATOM   3294  N1   DA A 160      20.516   4.768   4.746 
ATOM   3295  C2   DA A 160      20.705   3.802   3.849 
ATOM   3296  N3   DA A 160      21.691   2.938   3.755 
ATOM   3297  C4   DA A 160      22.590   3.125   4.745 
ATOM   3298  P    DC A 161      26.609  -0.499   1.084 
ATOM   3299  OP1  DC A 161      26.900  -1.944   0.945 
ATOM   3300  OP2  DC A 161      27.765   0.371   1.390 
ATOM   3301  O5'  DC A 161      25.872   0.030  -0.234 
ATOM   3302  C5'  DC A 161      24.441  -0.096  -0.333 
ATOM   3303  C4'  DC A 161      23.844   1.184  -0.884 
ATOM   3304  O4'  DC A 161      23.538   2.149   0.162 
ATOM   3305  C3'  DC A 161      24.727   1.964  -1.858 
ATOM   3306  O3'  DC A 161      23.906   2.533  -2.870 
ATOM   3307  C2'  DC A 161      25.322   3.096  -1.021 
ATOM   3308  C1'  DC A 161      24.058   3.412  -0.228 
ATOM   3309  N1   DC A 161      24.307   4.209   1.005 
ATOM   3310  C2   DC A 161      23.340   5.136   1.386 
ATOM   3311  O2   DC A 161      22.324   5.256   0.693 
ATOM   3312  N3   DC A 161      23.549   5.873   2.507 
ATOM   3313  C4   DC A 161      24.665   5.712   3.231 
ATOM   3314  N4   DC A 161      24.822   6.456   4.316 
ATOM   3315  C5   DC A 161      25.672   4.766   2.856 
ATOM   3316  C6   DC A 161      25.444   4.038   1.733 
ATOM   3317  P    DA A 162      24.434   2.552  -4.381 
ATOM   3318  OP1  DA A 162      24.141   1.252  -5.024 
ATOM   3319  OP2  DA A 162      25.849   2.984  -4.406 
ATOM   3320  O5'  DA A 162      23.513   3.690  -5.024 
ATOM   3321  C5'  DA A 162      22.189   3.898  -4.497 
ATOM   3322  C4'  DA A 162      21.918   5.383  -4.347 
ATOM   3323  O4'  DA A 162      22.352   5.900  -3.056 
ATOM   3324  C3'  DA A 162      22.613   6.291  -5.361 
ATOM   3325  O3'  DA A 162      21.739   7.363  -5.694 
ATOM   3326  C2'  DA A 162      23.816   6.861  -4.609 
ATOM   3327  C1'  DA A 162      23.103   7.083  -3.278 
ATOM   3328  N9   DA A 162      24.029   7.265  -2.126 
ATOM   3329  C8   DA A 162      25.245   6.681  -1.914 
ATOM   3330  N7   DA A 162      25.817   7.045  -0.808 
ATOM   3331  C5   DA A 162      24.915   7.937  -0.243 
ATOM   3332  C6   DA A 162      24.937   8.680   0.948 
ATOM   3333  N6   DA A 162      25.949   8.639   1.827 
ATOM   3334  N1   DA A 162      23.879   9.471   1.205 
ATOM   3335  C2   DA A 162      22.877   9.507   0.329 
ATOM   3336  N3   DA A 162      22.746   8.862  -0.810 
ATOM   3337  C4   DA A 162      23.818   8.079  -1.043 
ATOM   3338  P    DT A 163      21.674   7.868  -7.211 
ATOM   3339  OP1  DT A 163      20.744   7.011  -7.980 
ATOM   3340  OP2  DT A 163      23.046   7.987  -7.754 
ATOM   3341  O5'  DT A 163      21.040   9.326  -7.032 
ATOM   3342  C5'  DT A 163      20.145   9.567  -5.929 
ATOM   3343  C4'  DT A 163      20.473  10.895  -5.276 
ATOM   3344  O4'  DT A 163      21.483  10.766  -4.235 
ATOM   3345  C3'  DT A 163      21.036  11.971  -6.203 
ATOM   3346  O3'  DT A 163      20.528  13.237  -5.800 
ATOM   3347  C2'  DT A 163      22.543  11.950  -5.951 
ATOM   3348  C1'  DT A 163      22.468  11.767  -4.440 
ATOM   3349  N1   DT A 163      23.742  11.295  -3.828 
ATOM   3350  C2   DT A 163      24.043  11.761  -2.571 
ATOM   3351  O2   DT A 163      23.320  12.527  -1.956 
ATOM   3352  N3   DT A 163      25.232  11.303  -2.037 
ATOM   3353  C4   DT A 163      26.121  10.439  -2.642 
ATOM   3354  O4   DT A 163      27.156  10.099  -2.065 
ATOM   3355  C5   DT A 163      25.718  10.006  -3.960 
ATOM   3356  C7   DT A 163      26.631   9.064  -4.688 
ATOM   3357  C6   DT A 163      24.568  10.436  -4.503 
ATOM   3358  P    DT A 164      20.113  14.301  -6.922 
ATOM   3359  OP1  DT A 164      18.738  14.017  -7.389 
ATOM   3360  OP2  DT A 164      21.157  14.350  -7.970 
ATOM   3361  O5'  DT A 164      20.127  15.664  -6.085 
ATOM   3362  C5'  DT A 164      19.818  15.624  -4.680 
ATOM   3363  C4'  DT A 164      20.793  16.494  -3.911 
ATOM   3364  O4'  DT A 164      21.993  15.770  -3.516 
ATOM   3365  C3'  DT A 164      21.328  17.716  -4.659 
ATOM   3366  O3'  DT A 164      21.465  18.794  -3.742 
ATOM   3367  C2'  DT A 164      22.721  17.299  -5.132 
ATOM   3368  C1'  DT A 164      23.123  16.556  -3.862 
ATOM   3369  N1   DT A 164      24.284  15.641  -4.046 
ATOM   3370  C2   DT A 164      25.148  15.505  -2.987 
ATOM   3371  O2   DT A 164      25.000  16.094  -1.930 
ATOM   3372  N3   DT A 164      26.213  14.649  -3.195 
ATOM   3373  C4   DT A 164      26.476  13.935  -4.346 
ATOM   3374  O4   DT A 164      27.463  13.199  -4.414 
ATOM   3375  C5   DT A 164      25.514  14.143  -5.402 
ATOM   3376  C7   DT A 164      25.725  13.404  -6.690 
ATOM   3377  C6   DT A 164      24.469  14.970  -5.226 
ATOM   3378  P    DA A 165      21.077  20.272  -4.218 
ATOM   3379  OP1  DA A 165      19.617  20.472  -4.072 
ATOM   3380  OP2  DA A 165      21.634  20.521  -5.565 
ATOM   3381  O5'  DA A 165      21.853  21.166  -3.142 
ATOM   3382  C5'  DA A 165      22.065  20.637  -1.819 
ATOM   3383  C4'  DA A 165      23.483  20.925  -1.368 
ATOM   3384  O4'  DA A 165      24.417  19.882  -1.772 
ATOM   3385  C3'  DA A 165      24.108  22.209  -1.913 
ATOM   3386  O3'  DA A 165      24.922  22.790  -0.901 
ATOM   3387  C2'  DA A 165      25.010  21.747  -3.056 
ATOM   3388  C1'  DA A 165      25.551  20.500  -2.362 
ATOM   3389  N9   DA A 165      26.179  19.522  -3.291 
ATOM   3390  C8   DA A 165      25.826  19.225  -4.577 
ATOM   3391  N7   DA A 165      26.574  18.321  -5.131 
ATOM   3392  C5   DA A 165      27.491  17.993  -4.142 
ATOM   3393  C6   DA A 165      28.562  17.085  -4.107 
ATOM   3394  N6   DA A 165      28.905  16.304  -5.142 
ATOM   3395  N1   DA A 165      29.270  17.008  -2.965 
ATOM   3396  C2   DA A 165      28.925  17.785  -1.941 
ATOM   3397  N3   DA A 165      27.951  18.665  -1.857 
ATOM   3398  C4   DA A 165      27.258  18.723  -3.012 
ATOM   3399  P    DT A 166      24.926  24.382  -0.728 
ATOM   3400  OP1  DT A 166      23.776  24.792   0.109 
ATOM   3401  OP2  DT A 166      25.024  25.026  -2.056 
ATOM   3402  O5'  DT A 166      26.289  24.608   0.080 
ATOM   3403  C5'  DT A 166      26.756  23.572   0.964 
ATOM   3404  C4'  DT A 166      28.249  23.372   0.786 
ATOM   3405  O4'  DT A 166      28.559  22.411  -0.263 
ATOM   3406  C3'  DT A 166      29.043  24.617   0.391 
ATOM   3407  O3'  DT A 166      30.308  24.581   1.042 
ATOM   3408  C2'  DT A 166      29.267  24.473  -1.114 
ATOM   3409  C1'  DT A 166      29.551  22.974  -1.108 
ATOM   3410  N1   DT A 166      29.434  22.335  -2.449 
ATOM   3411  C2   DT A 166      30.294  21.301  -2.726 
ATOM   3412  O2   DT A 166      31.126  20.899  -1.931 
ATOM   3413  N3   DT A 166      30.156  20.735  -3.978 
ATOM   3414  C4   DT A 166      29.252  21.109  -4.952 
ATOM   3415  O4   DT A 166      29.222  20.527  -6.037 
ATOM   3416  C5   DT A 166      28.393  22.205  -4.567 
ATOM   3417  C7   DT A 166      27.379  22.675  -5.569 
ATOM   3418  C6   DT A 166      28.505  22.773  -3.356 
ATOM   3419  P    DA A 167      30.922  25.941   1.621 
ATOM   3420  OP1  DA A 167      30.357  26.208   2.963 
ATOM   3421  OP2  DA A 167      30.762  27.021   0.623 
ATOM   3422  O5'  DA A 167      32.469  25.557   1.754 
ATOM   3423  C5'  DA A 167      32.829  24.187   2.012 
ATOM   3424  C4'  DA A 167      33.996  23.784   1.133 
ATOM   3425  O4'  DA A 167      33.566  23.271  -0.161 
ATOM   3426  C3'  DA A 167      34.979  24.899   0.778 
ATOM   3427  O3'  DA A 167      36.295  24.362   0.750 
ATOM   3428  C2'  DA A 167      34.595  25.317  -0.642 
ATOM   3429  C1'  DA A 167      34.327  23.912  -1.172 
ATOM   3430  N9   DA A 167      33.534  23.889  -2.433 
ATOM   3431  C8   DA A 167      32.534  24.735  -2.821 
ATOM   3432  N7   DA A 167      32.033  24.455  -3.985 
ATOM   3433  C5   DA A 167      32.751  23.342  -4.399 
ATOM   3434  C6   DA A 167      32.694  22.558  -5.564 
ATOM   3435  N6   DA A 167      31.840  22.789  -6.571 
ATOM   3436  N1   DA A 167      33.551  21.524  -5.656 
ATOM   3437  C2   DA A 167      34.398  21.299  -4.652 
ATOM   3438  N3   DA A 167      34.541  21.959  -3.524 
ATOM   3439  C4   DA A 167      33.672  22.989  -3.456 
ATOM   3440  P    DG A 168      37.503  25.234   1.336 
ATOM   3441  OP1  DG A 168      37.576  25.057   2.804 
ATOM   3442  OP2  DG A 168      37.387  26.628   0.855 
ATOM   3443  O5'  DG A 168      38.764  24.532   0.646 
ATOM   3444  C5'  DG A 168      38.696  23.128   0.329 
ATOM   3445  C4'  DG A 168      39.263  22.881  -1.055 
ATOM   3446  O4'  DG A 168      38.256  23.013  -2.100 
ATOM   3447  C3'  DG A 168      40.378  23.828  -1.496 
ATOM   3448  O3'  DG A 168      41.328  23.096  -2.261 
ATOM   3449  C2'  DG A 168      39.689  24.837  -2.415 
ATOM   3450  C1'  DG A 168      38.784  23.837  -3.128 
ATOM   3451  N9   DG A 168      37.643  24.469  -3.847 
ATOM   3452  C8   DG A 168      36.911  25.587  -3.509 
ATOM   3453  N7   DG A 168      35.963  25.883  -4.364 
ATOM   3454  C5   DG A 168      36.075  24.891  -5.338 
ATOM   3455  C6   DG A 168      35.317  24.683  -6.520 
ATOM   3456  O6   DG A 168      34.378  25.341  -6.958 
ATOM   3457  N1   DG A 168      35.766  23.557  -7.224 
ATOM   3458  C2   DG A 168      36.810  22.739  -6.836 
ATOM   3459  N2   DG A 168      37.083  21.713  -7.645 
ATOM   3460  N3   DG A 168      37.519  22.936  -5.726 
ATOM   3461  C4   DG A 168      37.096  24.024  -5.032 
ATOM   3462  P    DA A 169      42.887  23.411  -2.069 
ATOM   3463  OP1  DA A 169      43.405  22.661  -0.904 
ATOM   3464  OP2  DA A 169      43.097  24.875  -2.046 
ATOM   3465  O5'  DA A 169      43.499  22.802  -3.417 
ATOM   3466  C5'  DA A 169      42.843  21.681  -4.037 
ATOM   3467  C4'  DA A 169      42.765  21.890  -5.536 
ATOM   3468  O4'  DA A 169      41.568  22.618  -5.933 
ATOM   3469  C3'  DA A 169      43.908  22.694  -6.156 
ATOM   3470  O3'  DA A 169      44.213  22.149  -7.434 
ATOM   3471  C2'  DA A 169      43.334  24.097  -6.351 
ATOM   3472  C1'  DA A 169      41.950  23.658  -6.821 
ATOM   3473  N9   DA A 169      40.922  24.733  -6.745 
ATOM   3474  C8   DA A 169      40.807  25.732  -5.822 
ATOM   3475  N7   DA A 169      39.798  26.522  -6.025 
ATOM   3476  C5   DA A 169      39.198  26.009  -7.168 
ATOM   3477  C6   DA A 169      38.069  26.405  -7.904 
ATOM   3478  N6   DA A 169      37.307  27.459  -7.580 
ATOM   3479  N1   DA A 169      37.750  25.674  -8.989 
ATOM   3480  C2   DA A 169      38.511  24.628  -9.305 
ATOM   3481  N3   DA A 169      39.582  24.166  -8.698 
ATOM   3482  C4   DA A 169      39.880  24.914  -7.616 
ATOM   3483  P    DT A 170      45.745  22.049  -7.889 
ATOM   3484  OP1  DT A 170      46.346  20.815  -7.337 
ATOM   3485  OP2  DT A 170      46.442  23.313  -7.565 
ATOM   3486  O5'  DT A 170      45.594  21.911  -9.477 
ATOM   3487  C5'  DT A 170      44.418  21.277 -10.014 
ATOM   3488  C4'  DT A 170      43.896  22.069 -11.195 
ATOM   3489  O4'  DT A 170      42.966  23.116 -10.794 
ATOM   3490  C3'  DT A 170      44.950  22.809 -12.019 
ATOM   3491  O3'  DT A 170      44.578  22.762 -13.391 
ATOM   3492  C2'  DT A 170      44.866  24.259 -11.542 
ATOM   3493  C1'  DT A 170      43.345  24.323 -11.437 
ATOM   3494  N1   DT A 170      42.848  25.462 -10.615 
ATOM   3495  C2   DT A 170      41.666  26.045 -11.004 
ATOM   3496  O2   DT A 170      41.029  25.670 -11.972 
ATOM   3497  N3   DT A 170      41.238  27.097 -10.218 
ATOM   3498  C4   DT A 170      41.878  27.602  -9.105 
ATOM   3499  O4   DT A 170      41.397  28.550  -8.481 
ATOM   3500  C5   DT A 170      43.111  26.925  -8.776 
ATOM   3501  C7   DT A 170      43.872  27.412  -7.578 
ATOM   3502  C6   DT A 170      43.550  25.899  -9.523 
ATOM   3503  P    DT A 171      45.717  22.548 -14.496 
ATOM   3504  OP1  DT A 171      46.009  21.104 -14.635 
ATOM   3505  OP2  DT A 171      46.874  23.418 -14.190 
ATOM   3506  O5'  DT A 171      44.980  23.078 -15.814 
ATOM   3507  C5'  DT A 171      43.549  22.951 -15.913 
ATOM   3508  C4'  DT A 171      42.953  24.231 -16.464 
ATOM   3509  O4'  DT A 171      42.646  25.197 -15.419 
ATOM   3510  C3'  DT A 171      43.836  25.011 -17.438 
ATOM   3511  O3'  DT A 171      43.014  25.581 -18.450 
ATOM   3512  C2'  DT A 171      44.430  26.143 -16.601 
ATOM   3513  C1'  DT A 171      43.166  26.459 -15.808 
ATOM   3514  N1   DT A 171      43.416  27.257 -14.575 
ATOM   3515  C2   DT A 171      42.452  28.166 -14.212 
ATOM   3516  O2   DT A 171      41.427  28.336 -14.850 
ATOM   3517  N3   DT A 171      42.718  28.888 -13.065 
ATOM   3518  C4   DT A 171      43.841  28.777 -12.271 
ATOM   3519  O4   DT A 171      43.969  29.478 -11.265 
ATOM   3520  C5   DT A 171      44.795  27.797 -12.732 
ATOM   3521  C7   DT A 171      46.047  27.612 -11.925 
ATOM   3522  C6   DT A 171      44.562  27.081 -13.844 
ATOM   3523  P    DA A 172      43.542  25.599 -19.961 
ATOM   3524  OP1  DA A 172      43.249  24.299 -20.604 
ATOM   3525  OP2  DA A 172      44.957  26.032 -19.986 
ATOM   3526  O5'  DA A 172      42.621  26.738 -20.604 
ATOM   3527  C5'  DA A 172      41.297  26.946 -20.077 
ATOM   3528  C4'  DA A 172      41.026  28.430 -19.927 
ATOM   3529  O4'  DA A 172      41.460  28.947 -18.637 
ATOM   3530  C3'  DA A 172      41.721  29.339 -20.941 
ATOM   3531  O3'  DA A 172      40.847  30.411 -21.274 
ATOM   3532  C2'  DA A 172      42.924  29.908 -20.189 
ATOM   3533  C1'  DA A 172      42.212  30.130 -18.859 
ATOM   3534  N9   DA A 172      43.138  30.313 -17.706 
ATOM   3535  C8   DA A 172      44.353  29.729 -17.494 
ATOM   3536  N7   DA A 172      44.925  30.092 -16.388 
ATOM   3537  C5   DA A 172      44.023  30.985 -15.824 
ATOM   3538  C6   DA A 172      44.046  31.728 -14.632 
ATOM   3539  N6   DA A 172      45.058  31.686 -13.753 
ATOM   3540  N1   DA A 172      42.987  32.518 -14.375 
ATOM   3541  C2   DA A 172      41.985  32.555 -15.252 
ATOM   3542  N3   DA A 172      41.854  31.910 -16.390 
ATOM   3543  C4   DA A 172      42.926  31.127 -16.624 
ATOM   3544  P    DC A 173      40.783  30.916 -22.791 
ATOM   3545  OP1  DC A 173      39.853  30.059 -23.561 
ATOM   3546  OP2  DC A 173      42.155  31.035 -23.334 
ATOM   3547  O5'  DC A 173      40.148  32.373 -22.612 
ATOM   3548  C5'  DC A 173      39.253  32.614 -21.510 
ATOM   3549  C4'  DC A 173      39.582  33.942 -20.856 
ATOM   3550  O4'  DC A 173      40.591  33.813 -19.815 
ATOM   3551  C3'  DC A 173      40.144  35.019 -21.783 
ATOM   3552  O3'  DC A 173      39.637  36.285 -21.380 
ATOM   3553  C2'  DC A 173      41.652  34.998 -21.532 
ATOM   3554  C1'  DC A 173      41.576  34.815 -20.020 
ATOM   3555  N1   DC A 173      42.850  34.343 -19.408 
ATOM   3556  C2   DC A 173      43.170  34.806 -18.135 
ATOM   3557  O2   DC A 173      42.390  35.581 -17.569 
ATOM   3558  N3   DC A 173      44.327  34.388 -17.560 
ATOM   3559  C4   DC A 173      45.145  33.547 -18.206 
ATOM   3560  N4   DC A 173      46.262  33.169 -17.604 
ATOM   3561  C5   DC A 173      44.835  33.060 -19.518 
ATOM   3562  C6   DC A 173      43.674  33.489 -20.074 
ATOM   3563  P    DT A 174      39.221  37.348 -22.502 
ATOM   3564  OP1  DT A 174      37.846  37.064 -22.969 
ATOM   3565  OP2  DT A 174      40.265  37.397 -23.550 
ATOM   3566  O5'  DT A 174      39.235  38.712 -21.666 
ATOM   3567  C5'  DT A 174      38.927  38.672 -20.260 
ATOM   3568  C4'  DT A 174      39.901  39.542 -19.491 
ATOM   3569  O4'  DT A 174      41.102  38.818 -19.096 
ATOM   3570  C3'  DT A 174      40.436  40.763 -20.239 
ATOM   3571  O3'  DT A 174      40.573  41.842 -19.322 
ATOM   3572  C2'  DT A 174      41.830  40.347 -20.712 
ATOM   3573  C1'  DT A 174      42.232  39.604 -19.442 
ATOM   3574  N1   DT A 174      43.393  38.688 -19.626 
ATOM   3575  C2   DT A 174      44.257  38.553 -18.567 
ATOM   3576  O2   DT A 174      44.108  39.142 -17.510 
ATOM   3577  N3   DT A 174      45.321  37.696 -18.775 
ATOM   3578  C4   DT A 174      45.585  36.983 -19.927 
ATOM   3579  O4   DT A 174      46.571  36.246 -19.995 
ATOM   3580  C5   DT A 174      44.622  37.190 -20.982 
ATOM   3581  C7   DT A 174      44.834  36.451 -22.270 
ATOM   3582  C6   DT A 174      43.578  38.018 -20.807 
ATOM   3583  P    DC A 175      40.185  43.319 -19.798 
ATOM   3584  OP1  DC A 175      38.725  43.520 -19.652 
ATOM   3585  OP2  DC A 175      40.742  43.569 -21.146 
ATOM   3586  O5'  DC A 175      40.961  44.213 -18.722 
ATOM   3587  C5'  DC A 175      41.174  43.685 -17.400 
ATOM   3588  C4'  DC A 175      42.592  43.972 -16.948 
ATOM   3589  O4'  DC A 175      43.525  42.930 -17.353 
ATOM   3590  C3'  DC A 175      43.216  45.257 -17.493 
ATOM   3591  O3'  DC A 175      44.031  45.838 -16.481 
ATOM   3592  C2'  DC A 175      44.119  44.794 -18.636 
ATOM   3593  C1'  DC A 175      44.659  43.548 -17.942 
ATOM   3594  N1   DC A 175      45.288  42.569 -18.872 
ATOM   3595  C2   DC A 175      46.382  41.842 -18.408 
ATOM   3596  O2   DC A 175      46.781  42.038 -17.254 
ATOM   3597  N3   DC A 175      46.969  40.946 -19.240 
ATOM   3598  C4   DC A 175      46.507  40.764 -20.483 
ATOM   3599  N4   DC A 175      47.115  39.877 -21.257 
ATOM   3600  C5   DC A 175      45.383  41.501 -20.980 
ATOM   3601  C6   DC A 175      44.810  42.392 -20.133 
ATOM   3602  P    DA A 176      44.034  47.430 -16.308 
ATOM   3603  OP1  DA A 176      42.885  47.840 -15.471 
ATOM   3604  OP2  DA A 176      44.132  48.073 -17.636 
ATOM   3605  O5'  DA A 176      45.398  47.655 -15.500 
ATOM   3606  C5'  DA A 176      45.864  46.620 -14.616 
ATOM   3607  C4'  DA A 176      47.357  46.420 -14.794 
ATOM   3608  O4'  DA A 176      47.667  45.458 -15.843 
ATOM   3609  C3'  DA A 176      48.152  47.664 -15.189 
ATOM   3610  O3'  DA A 176      49.416  47.629 -14.538 
ATOM   3611  C2'  DA A 176      48.375  47.521 -16.694 
ATOM   3612  C1'  DA A 176      48.659  46.021 -16.688 
ATOM   3613  N9   DA A 176      48.542  45.383 -18.029 
ATOM   3614  C8   DA A 176      47.681  45.692 -19.042 
ATOM   3615  N7   DA A 176      47.824  44.951 -20.097 
ATOM   3616  C5   DA A 176      48.856  44.086 -19.759 
ATOM   3617  C6   DA A 176      49.488  43.045 -20.460 
ATOM   3618  N6   DA A 176      49.153  42.683 -21.707 
ATOM   3619  N1   DA A 176      50.479  42.387 -19.831 
ATOM   3620  C2   DA A 176      50.807  42.751 -18.592 
ATOM   3621  N3   DA A 176      50.293  43.701 -17.842 
ATOM   3622  C4   DA A 176      49.303  44.344 -18.495 
ATOM   3623  P    DG A 177      50.030  48.988 -13.960 
ATOM   3624  OP1  DG A 177      49.466  49.255 -12.617 
ATOM   3625  OP2  DG A 177      49.870  50.069 -14.957 
ATOM   3626  O5'  DG A 177      51.578  48.605 -13.826 
ATOM   3627  C5'  DG A 177      51.938  47.235 -13.569 
ATOM   3628  C4'  DG A 177      53.105  46.831 -14.447 
ATOM   3629  O4'  DG A 177      52.674  46.319 -15.741 
ATOM   3630  C3'  DG A 177      54.087  47.947 -14.802 
ATOM   3631  O3'  DG A 177      55.404  47.409 -14.830 
ATOM   3632  C2'  DG A 177      53.703  48.364 -16.222 
ATOM   3633  C1'  DG A 177      53.436  46.960 -16.753 
ATOM   3634  N9   DG A 177      52.642  46.937 -18.013 
ATOM   3635  C8   DG A 177      51.632  47.780 -18.422 
ATOM   3636  N7   DG A 177      51.134  47.486 -19.599 
ATOM   3637  C5   DG A 177      51.866  46.369 -19.997 
ATOM   3638  C6   DG A 177      51.782  45.598 -21.187 
ATOM   3639  O6   DG A 177      51.031  45.745 -22.148 
ATOM   3640  N1   DG A 177      52.713  44.550 -21.184 
ATOM   3641  C2   DG A 177      53.607  44.281 -20.166 
ATOM   3642  N2   DG A 177      54.413  43.234 -20.354 
ATOM   3643  N3   DG A 177      53.685  45.005 -19.051 
ATOM   3644  C4   DG A 177      52.789  46.026 -19.037 
ATOM   3645  P    DA A 178      56.611  48.282 -14.244 
ATOM   3646  OP1  DA A 178      56.685  48.105 -12.776 
ATOM   3647  OP2  DA A 178      56.495  49.676 -14.725 
ATOM   3648  O5'  DA A 178      57.873  47.579 -14.934 
ATOM   3649  C5'  DA A 178      57.804  46.176 -15.251 
ATOM   3650  C4'  DA A 178      58.371  45.928 -16.635 
ATOM   3651  O4'  DA A 178      57.365  46.061 -17.680 
ATOM   3652  C3'  DA A 178      59.487  46.875 -17.076 
ATOM   3653  O3'  DA A 178      60.437  46.144 -17.841 
ATOM   3654  C2'  DA A 178      58.797  47.885 -17.995 
ATOM   3655  C1'  DA A 178      57.893  46.884 -18.708 
ATOM   3656  N9   DA A 178      56.752  47.516 -19.427 
ATOM   3657  C8   DA A 178      56.037  48.626 -19.076 
ATOM   3658  N7   DA A 178      55.095  48.931 -19.914 
ATOM   3659  C5   DA A 178      55.190  47.952 -20.894 
ATOM   3660  C6   DA A 178      54.461  47.717 -22.071 
ATOM   3661  N6   DA A 178      53.444  48.489 -22.478 
ATOM   3662  N1   DA A 178      54.818  46.655 -22.818 
ATOM   3663  C2   DA A 178      55.829  45.892 -22.408 
ATOM   3664  N3   DA A 178      56.579  46.012 -21.335 
ATOM   3665  C4   DA A 178      56.202  47.082 -20.605 
ATOM   3666  P    DA A 179      61.995  46.458 -17.650 
ATOM   3667  OP1  DA A 179      62.513  45.708 -16.484 
ATOM   3668  OP2  DA A 179      62.205  47.923 -17.626 
ATOM   3669  O5'  DA A 179      62.607  45.850 -18.997 
ATOM   3670  C5'  DA A 179      61.951  44.728 -19.617 
ATOM   3671  C4'  DA A 179      61.873  44.938 -21.116 
ATOM   3672  O4'  DA A 179      60.677  45.666 -21.513 
ATOM   3673  C3'  DA A 179      63.016  45.741 -21.736 
ATOM   3674  O3'  DA A 179      63.322  45.197 -23.014 
ATOM   3675  C2'  DA A 179      62.442  47.144 -21.931 
ATOM   3676  C1'  DA A 179      61.059  46.706 -22.401 
ATOM   3677  N9   DA A 179      60.031  47.780 -22.325 
ATOM   3678  C8   DA A 179      59.915  48.780 -21.402 
ATOM   3679  N7   DA A 179      58.906  49.569 -21.606 
ATOM   3680  C5   DA A 179      58.307  49.057 -22.748 
ATOM   3681  C6   DA A 179      57.177  49.452 -23.484 
ATOM   3682  N6   DA A 179      56.415  50.506 -23.160 
ATOM   3683  N1   DA A 179      56.859  48.722 -24.569 
ATOM   3684  C2   DA A 179      57.619  47.675 -24.885 
ATOM   3685  N3   DA A 179      58.691  47.214 -24.278 
ATOM   3686  C4   DA A 179      58.989  47.962 -23.196 
ATOM   3687  P    DG A 180      64.853  45.097 -23.469 
ATOM   3688  OP1  DG A 180      65.455  43.863 -22.917 
ATOM   3689  OP2  DG A 180      65.550  46.360 -23.145 
ATOM   3690  O5'  DG A 180      64.702  44.959 -25.057 
ATOM   3691  C5'  DG A 180      63.526  44.324 -25.594 
ATOM   3692  C4'  DG A 180      63.004  45.117 -26.775 
ATOM   3693  O4'  DG A 180      62.074  46.164 -26.374 
ATOM   3694  C3'  DG A 180      64.058  45.857 -27.599 
ATOM   3695  O3'  DG A 180      63.687  45.810 -28.971 
ATOM   3696  C2'  DG A 180      63.975  47.307 -27.122 
ATOM   3697  C1'  DG A 180      62.454  47.371 -27.017 
ATOM   3698  N9   DG A 180      61.957  48.509 -26.195 
ATOM   3699  C8   DG A 180      62.517  49.085 -25.076 
ATOM   3700  N7   DG A 180      61.821  50.082 -24.584 
ATOM   3701  C5   DG A 180      60.724  50.173 -25.438 
ATOM   3702  C6   DG A 180      59.621  51.066 -25.416 
ATOM   3703  O6   DG A 180      59.382  51.974 -24.625 
ATOM   3704  N1   DG A 180      58.734  50.810 -26.471 
ATOM   3705  C2   DG A 180      58.893  49.821 -27.422 
ATOM   3706  N2   DG A 180      57.933  49.739 -28.347 
ATOM   3707  N3   DG A 180      59.927  48.983 -27.442 
ATOM   3708  C4   DG A 180      60.797  49.219 -26.425 
ATOM   3709  P    DC A 181      64.826  45.596 -30.076 
ATOM   3710  OP1  DC A 181      65.117  44.152 -30.215 
ATOM   3711  OP2  DC A 181      65.982  46.466 -29.770 
ATOM   3712  O5'  DC A 181      64.089  46.126 -31.394 
ATOM   3713  C5'  DC A 181      62.658  45.999 -31.493 
ATOM   3714  C4'  DC A 181      62.061  47.279 -32.045 
ATOM   3715  O4'  DC A 181      61.755  48.245 -30.999 
ATOM   3716  C3'  DC A 181      62.944  48.059 -33.018 
ATOM   3717  O3'  DC A 181      62.123  48.628 -34.030 
ATOM   3718  C2'  DC A 181      63.539  49.191 -32.181 
ATOM   3719  C1'  DC A 181      62.274  49.507 -31.388 
ATOM   3720  N1   DC A 181      62.524  50.304 -30.155 
ATOM   3721  C2   DC A 181      61.557  51.231 -29.774 
ATOM   3722  O2   DC A 181      60.541  51.351 -30.467 
ATOM   3723  N3   DC A 181      61.766  51.968 -28.654 
ATOM   3724  C4   DC A 181      62.881  51.808 -27.929 
ATOM   3725  N4   DC A 181      63.039  52.551 -26.844 
ATOM   3726  C5   DC A 181      63.889  50.861 -28.304 
ATOM   3727  C6   DC A 181      63.661  50.134 -29.427 
ATOM   3728  P    DA A 182      62.651  48.647 -35.541 
ATOM   3729  OP1  DA A 182      62.357  47.347 -36.184 
ATOM   3730  OP2  DA A 182      64.065  49.079 -35.566 
ATOM   3731  O5'  DA A 182      61.730  49.785 -36.184 
ATOM   3732  C5'  DA A 182      60.406  49.993 -35.657 
ATOM   3733  C4'  DA A 182      60.135  51.478 -35.507 
ATOM   3734  O4'  DA A 182      60.569  51.995 -34.217 
ATOM   3735  C3'  DA A 182      60.830  52.386 -36.521 
ATOM   3736  O3'  DA A 182      59.956  53.458 -36.854 
ATOM   3737  C2'  DA A 182      62.033  52.956 -35.770 
ATOM   3738  C1'  DA A 182      61.320  53.178 -34.439 
ATOM   3739  N9   DA A 182      62.246  53.360 -33.286 
ATOM   3740  C8   DA A 182      63.462  52.776 -33.074 
ATOM   3741  N7   DA A 182      64.034  53.140 -31.968 
ATOM   3742  C5   DA A 182      63.132  54.032 -31.404 
ATOM   3743  C6   DA A 182      63.154  54.775 -30.212 
ATOM   3744  N6   DA A 182      64.166  54.734 -29.333 
ATOM   3745  N1   DA A 182      62.096  55.566 -29.955 
ATOM   3746  C2   DA A 182      61.093  55.602 -30.832 
ATOM   3747  N3   DA A 182      60.962  54.957 -31.970 
ATOM   3748  C4   DA A 182      62.035  54.174 -32.204 
ATOM   3749  P    DG A 183      59.891  53.964 -38.371 
ATOM   3750  OP1  DG A 183      58.961  53.106 -39.141 
ATOM   3751  OP2  DG A 183      61.263  54.082 -38.914 
ATOM   3752  O5'  DG A 183      59.257  55.421 -38.192 
ATOM   3753  C5'  DG A 183      58.362  55.662 -37.090 
ATOM   3754  C4'  DG A 183      58.690  56.990 -36.436 
ATOM   3755  O4'  DG A 183      59.700  56.861 -35.395 
ATOM   3756  C3'  DG A 183      59.253  58.067 -37.363 
ATOM   3757  O3'  DG A 183      58.745  59.332 -36.960 
ATOM   3758  C2'  DG A 183      60.760  58.045 -37.112 
ATOM   3759  C1'  DG A 183      60.684  57.862 -35.600 
ATOM   3760  N9   DG A 183      61.959  57.390 -34.989 
ATOM   3761  C8   DG A 183      62.908  56.537 -35.505 
ATOM   3762  N7   DG A 183      63.925  56.322 -34.706 
ATOM   3763  C5   DG A 183      63.628  57.089 -33.579 
ATOM   3764  C6   DG A 183      64.357  57.263 -32.374 
ATOM   3765  O6   DG A 183      65.431  56.768 -32.046 
ATOM   3766  N1   DG A 183      63.693  58.130 -31.495 
ATOM   3767  C2   DG A 183      62.483  58.747 -31.748 
ATOM   3768  N2   DG A 183      62.014  59.538 -30.779 
ATOM   3769  N3   DG A 183      61.799  58.583 -32.878 
ATOM   3770  C4   DG A 183      62.430  57.745 -33.743 
ATOM   3771  P    DA A 184      58.330  60.396 -38.082 
ATOM   3772  OP1  DA A 184      56.955  60.112 -38.549 
ATOM   3773  OP2  DA A 184      59.374  60.445 -39.130 
ATOM   3774  O5'  DA A 184      58.344  61.760 -37.246 
ATOM   3775  C5'  DA A 184      58.035  61.719 -35.840 
ATOM   3776  C4'  DA A 184      59.010  62.590 -35.071 
ATOM   3777  O4'  DA A 184      60.210  61.866 -34.677 
ATOM   3778  C3'  DA A 184      59.545  63.811 -35.819 
ATOM   3779  O3'  DA A 184      59.682  64.890 -34.902 
ATOM   3780  C2'  DA A 184      60.938  63.395 -36.292 
ATOM   3781  C1'  DA A 184      61.340  62.651 -35.022 
ATOM   3782  N9   DA A 184      62.501  61.736 -35.206 
ATOM   3783  C8   DA A 184      62.832  60.997 -36.306 
ATOM   3784  N7   DA A 184      63.911  60.293 -36.159 
ATOM   3785  C5   DA A 184      64.328  60.583 -34.867 
ATOM   3786  C6   DA A 184      65.423  60.147 -34.105 
ATOM   3787  N6   DA A 184      66.343  59.283 -34.556 
ATOM   3788  N1   DA A 184      65.541  60.634 -32.854 
ATOM   3789  C2   DA A 184      64.623  61.492 -32.411 
ATOM   3790  N3   DA A 184      63.565  61.969 -33.028 
ATOM   3791  C4   DA A 184      63.471  61.467 -34.276 
ATOM   3792  P    DA A 185      59.293  66.367 -35.378 
ATOM   3793  OP1  DA A 185      57.833  66.568 -35.232 
ATOM   3794  OP2  DA A 185      59.851  66.616 -36.726 
ATOM   3795  O5'  DA A 185      60.070  67.261 -34.302 
ATOM   3796  C5'  DA A 185      60.282  66.732 -32.980 
ATOM   3797  C4'  DA A 185      61.700  67.020 -32.529 
ATOM   3798  O4'  DA A 185      62.634  65.977 -32.933 
ATOM   3799  C3'  DA A 185      62.324  68.304 -33.073 
ATOM   3800  O3'  DA A 185      63.139  68.885 -32.062 
ATOM   3801  C2'  DA A 185      63.227  67.842 -34.216 
ATOM   3802  C1'  DA A 185      63.768  66.595 -33.522 
ATOM   3803  N9   DA A 185      64.396  65.617 -34.452 
ATOM   3804  C8   DA A 185      64.043  65.320 -35.738 
ATOM   3805  N7   DA A 185      64.791  64.416 -36.291 
ATOM   3806  C5   DA A 185      65.707  64.088 -35.302 
ATOM   3807  C6   DA A 185      66.779  63.180 -35.267 
ATOM   3808  N6   DA A 185      67.122  62.399 -36.302 
ATOM   3809  N1   DA A 185      67.487  63.103 -34.126 
ATOM   3810  C2   DA A 185      67.142  63.880 -33.101 
ATOM   3811  N3   DA A 185      66.168  64.760 -33.017 
ATOM   3812  C4   DA A 185      65.475  64.818 -34.173 
ATOM   3813  P    DC A 186      63.143  70.477 -31.888 
ATOM   3814  OP1  DC A 186      61.993  70.888 -31.051 
ATOM   3815  OP2  DC A 186      63.241  71.121 -33.216 
ATOM   3816  O5'  DC A 186      64.506  70.703 -31.080 
ATOM   3817  C5'  DC A 186      64.973  69.667 -30.196 
ATOM   3818  C4'  DC A 186      66.465  69.467 -30.375 
ATOM   3819  O4'  DC A 186      66.775  68.506 -31.423 
ATOM   3820  C3'  DC A 186      67.260  70.712 -30.769 
ATOM   3821  O3'  DC A 186      68.525  70.676 -30.118 
ATOM   3822  C2'  DC A 186      67.484  70.568 -32.274 
ATOM   3823  C1'  DC A 186      67.768  69.069 -32.268 
ATOM   3824  N1   DC A 186      67.651  68.431 -33.609 
ATOM   3825  C2   DC A 186      68.515  67.380 -33.905 
ATOM   3826  O2   DC A 186      69.335  67.024 -33.052 
ATOM   3827  N3   DC A 186      68.424  66.786 -35.123 
ATOM   3828  C4   DC A 186      67.521  67.202 -36.020 
ATOM   3829  N4   DC A 186      67.473  66.590 -37.193 
ATOM   3830  C5   DC A 186      66.624  68.281 -35.735 
ATOM   3831  C6   DC A 186      66.730  68.862 -34.513 
ATOM   3832  P    DA A 187      69.139  72.036 -29.540 
ATOM   3833  OP1  DA A 187      68.574  72.303 -28.197 
ATOM   3834  OP2  DA A 187      68.979  73.116 -30.537 
ATOM   3835  O5'  DA A 187      70.686  71.653 -29.406 
ATOM   3836  C5'  DA A 187      71.046  70.282 -29.149 
ATOM   3837  C4'  DA A 187      72.213  69.879 -30.027 
ATOM   3838  O4'  DA A 187      71.782  69.366 -31.321 
ATOM   3839  C3'  DA A 187      73.196  70.995 -30.382 
ATOM   3840  O3'  DA A 187      74.512  70.457 -30.411 
ATOM   3841  C2'  DA A 187      72.812  71.412 -31.802 
ATOM   3842  C1'  DA A 187      72.544  70.007 -32.333 
ATOM   3843  N9   DA A 187      71.751  69.984 -33.593 
ATOM   3844  C8   DA A 187      70.751  70.830 -33.982 
ATOM   3845  N7   DA A 187      70.250  70.550 -35.145 
ATOM   3846  C5   DA A 187      70.968  69.437 -35.560 
ATOM   3847  C6   DA A 187      70.911  68.653 -36.724 
ATOM   3848  N6   DA A 187      70.057  68.884 -37.731 
ATOM   3849  N1   DA A 187      71.768  67.619 -36.816 
ATOM   3850  C2   DA A 187      72.615  67.394 -35.812 
ATOM   3851  N3   DA A 187      72.758  68.054 -34.684 
ATOM   3852  C4   DA A 187      71.889  69.084 -34.616 
ATOM   3853  P    DG A 188      75.720  71.329 -29.824 
ATOM   3854  OP1  DG A 188      75.793  71.152 -28.356 
ATOM   3855  OP2  DG A 188      75.603  72.723 -30.305 
ATOM   3856  O5'  DG A 188      76.981  70.627 -30.514 
ATOM   3857  C5'  DG A 188      76.913  69.223 -30.831 
ATOM   3858  C4'  DG A 188      77.480  68.976 -32.215 
ATOM   3859  O4'  DG A 188      76.473  69.109 -33.260 
ATOM   3860  C3'  DG A 188      78.595  69.923 -32.656 
ATOM   3861  O3'  DG A 188      79.545  69.191 -33.421 
ATOM   3862  C2'  DG A 188      77.906  70.932 -33.575 
ATOM   3863  C1'  DG A 188      77.001  69.932 -34.288 
ATOM   3864  N9   DG A 188      75.860  70.564 -35.007 
ATOM   3865  C8   DG A 188      75.128  71.682 -34.669 
ATOM   3866  N7   DG A 188      74.180  71.978 -35.524 
ATOM   3867  C5   DG A 188      74.291  70.986 -36.498 
ATOM   3868  C6   DG A 188      73.534  70.778 -37.680 
ATOM   3869  O6   DG A 188      72.594  71.436 -38.118 
ATOM   3870  N1   DG A 188      73.983  69.652 -38.384 
ATOM   3871  C2   DG A 188      75.026  68.834 -37.996 
ATOM   3872  N2   DG A 188      75.300  67.808 -38.806 
ATOM   3873  N3   DG A 188      75.735  69.031 -36.886 
ATOM   3874  C4   DG A 188      75.313  70.119 -36.193 
ATOM   3875  P    DA A 189      81.104  69.506 -33.230 
ATOM   3876  OP1  DA A 189      81.622  68.756 -32.064 
ATOM   3877  OP2  DA A 189      81.314  70.970 -33.206 
ATOM   3878  O5'  DA A 189      81.716  68.897 -34.577 
ATOM   3879  C5'  DA A 189      81.060  67.776 -35.197 
ATOM   3880  C4'  DA A 189      80.982  67.985 -36.697 
ATOM   3881  O4'  DA A 189      79.785  68.714 -37.093 
ATOM   3882  C3'  DA A 189      82.125  68.789 -37.316 
ATOM   3883  O3'  DA A 189      82.430  68.244 -38.594 
ATOM   3884  C2'  DA A 189      81.550  70.192 -37.511 
ATOM   3885  C1'  DA A 189      80.167  69.753 -37.981 
ATOM   3886  N9   DA A 189      79.139  70.828 -37.905 
ATOM   3887  C8   DA A 189      79.024  71.827 -36.982 
ATOM   3888  N7   DA A 189      78.015  72.617 -37.186 
ATOM   3889  C5   DA A 189      77.415  72.104 -38.328 
ATOM   3890  C6   DA A 189      76.286  72.500 -39.064 
ATOM   3891  N6   DA A 189      75.524  73.554 -38.740 
ATOM   3892  N1   DA A 189      75.967  71.769 -40.149 
ATOM   3893  C2   DA A 189      76.728  70.723 -40.466 
ATOM   3894  N3   DA A 189      77.799  70.261 -39.859 
ATOM   3895  C4   DA A 189      78.097  71.009 -38.776 
ATOM   3896  P    DG A 190      83.962  68.144 -39.050 
ATOM   3897  OP1  DG A 190      84.563  66.910 -38.497 
ATOM   3898  OP2  DG A 190      84.659  69.408 -38.725 
ATOM   3899  O5'  DG A 190      83.811  68.006 -40.637 
ATOM   3900  C5'  DG A 190      82.635  67.372 -41.174 
ATOM   3901  C4'  DG A 190      82.112  68.165 -42.355 
ATOM   3902  O4'  DG A 190      81.182  69.211 -41.954 
ATOM   3903  C3'  DG A 190      83.166  68.904 -43.179 
ATOM   3904  O3'  DG A 190      82.795  68.857 -44.551 
ATOM   3905  C2'  DG A 190      83.083  70.354 -42.703 
ATOM   3906  C1'  DG A 190      81.562  70.418 -42.597 
ATOM   3907  N9   DG A 190      81.065  71.557 -41.775 
ATOM   3908  C8   DG A 190      81.625  72.132 -40.656 
ATOM   3909  N7   DG A 190      80.930  73.129 -40.164 
ATOM   3910  C5   DG A 190      79.833  73.221 -41.018 
ATOM   3911  C6   DG A 190      78.729  74.114 -40.996 
ATOM   3912  O6   DG A 190      78.490  75.022 -40.205 
ATOM   3913  N1   DG A 190      77.843  73.858 -42.051 
ATOM   3914  C2   DG A 190      78.001  72.869 -43.002 
ATOM   3915  N2   DG A 190      77.042  72.786 -43.928 
ATOM   3916  N3   DG A 190      79.036  72.031 -43.022 
ATOM   3917  C4   DG A 190      79.906  72.266 -42.005 
ATOM   3918  P    DT A 191      83.934  68.643 -45.656 
ATOM   3919  OP1  DT A 191      84.226  67.199 -45.795 
ATOM   3920  OP2  DT A 191      85.091  69.513 -45.351 
ATOM   3921  O5'  DT A 191      83.197  69.173 -46.974 
ATOM   3922  C5'  DT A 191      81.766  69.046 -47.073 
ATOM   3923  C4'  DT A 191      81.170  70.327 -47.625 
ATOM   3924  O4'  DT A 191      80.863  71.292 -46.579 
ATOM   3925  C3'  DT A 191      82.053  71.106 -48.599 
ATOM   3926  O3'  DT A 191      81.231  71.676 -49.610 
ATOM   3927  C2'  DT A 191      82.647  72.238 -47.761 
ATOM   3928  C1'  DT A 191      81.383  72.554 -46.968 
ATOM   3929  N1   DT A 191      81.632  73.352 -45.736 
ATOM   3930  C2   DT A 191      80.669  74.261 -45.373 
ATOM   3931  O2   DT A 191      79.644  74.431 -46.010 
ATOM   3932  N3   DT A 191      80.935  74.983 -44.225 
ATOM   3933  C4   DT A 191      82.058  74.872 -43.431 
ATOM   3934  O4   DT A 191      82.185  75.573 -42.425 
ATOM   3935  C5   DT A 191      83.012  73.892 -43.892 
ATOM   3936  C7   DT A 191      84.264  73.707 -43.085 
ATOM   3937  C6   DT A 191      82.779  73.176 -45.005 
ATOM   3938  P    DG A 192      81.759  71.694 -51.121 
ATOM   3939  OP1  DG A 192      81.466  70.394 -51.764 
ATOM   3940  OP2  DG A 192      83.174  72.127 -51.147 
ATOM   3941  O5'  DG A 192      80.838  72.833 -51.764 
ATOM   3942  C5'  DG A 192      79.514  73.041 -51.237 
ATOM   3943  C4'  DG A 192      79.243  74.525 -51.087 
ATOM   3944  O4'  DG A 192      79.677  75.042 -49.797 
ATOM   3945  C3'  DG A 192      79.938  75.434 -52.101 
ATOM   3946  O3'  DG A 192      79.064  76.506 -52.434 
ATOM   3947  C2'  DG A 192      81.141  76.003 -51.350 
ATOM   3948  C1'  DG A 192      80.429  76.225 -50.019 
ATOM   3949  N9   DG A 192      81.355  76.408 -48.866 
ATOM   3950  C8   DG A 192      82.583  75.828 -48.636 
ATOM   3951  N7   DG A 192      83.149  76.204 -47.515 
ATOM   3952  C5   DG A 192      82.231  77.097 -46.964 
ATOM   3953  C6   DG A 192      82.287  77.834 -45.753 
ATOM   3954  O6   DG A 192      83.172  77.849 -44.902 
ATOM   3955  N1   DG A 192      81.141  78.623 -45.579 
ATOM   3956  C2   DG A 192      80.080  78.690 -46.462 
ATOM   3957  N2   DG A 192      79.080  79.503 -46.114 
ATOM   3958  N3   DG A 192      80.029  77.998 -47.599 
ATOM   3959  C4   DG A 192      81.133  77.229 -47.781 
ATOM   3960  P    DA A 193      79.000  77.011 -53.952 
ATOM   3961  OP1  DA A 193      78.070  76.154 -54.721 
ATOM   3962  OP2  DA A 193      80.371  77.130 -54.494 
ATOM   3963  O5'  DA A 193      78.365  78.468 -53.772 
ATOM   3964  C5'  DA A 193      77.470  78.709 -52.670 
ATOM   3965  C4'  DA A 193      77.799  80.037 -52.016 
ATOM   3966  O4'  DA A 193      78.808  79.908 -50.975 
ATOM   3967  C3'  DA A 193      78.361  81.114 -52.943 
ATOM   3968  O3'  DA A 193      77.854  82.380 -52.540 
ATOM   3969  C2'  DA A 193      79.869  81.093 -52.692 
ATOM   3970  C1'  DA A 193      79.793  80.910 -51.180 
ATOM   3971  N9   DA A 193      81.067  80.438 -50.569 
ATOM   3972  C8   DA A 193      81.998  79.589 -51.096 
ATOM   3973  N7   DA A 193      83.009  79.370 -50.315 
ATOM   3974  C5   DA A 193      82.731  80.126 -49.186 
ATOM   3975  C6   DA A 193      83.426  80.321 -47.981 
ATOM   3976  N6   DA A 193      84.601  79.739 -47.702 
ATOM   3977  N1   DA A 193      82.868  81.139 -47.069 
ATOM   3978  C2   DA A 193      81.700  81.715 -47.351 
ATOM   3979  N3   DA A 193      80.963  81.609 -48.436 
ATOM   3980  C4   DA A 193      81.544  80.785 -49.332 
ATOM   3981  P    DT A 194      77.438  83.443 -53.662 
ATOM   3982  OP1  DT A 194      76.063  83.159 -54.129 
ATOM   3983  OP2  DT A 194      78.482  83.492 -54.710 
ATOM   3984  O5'  DT A 194      77.452  84.807 -52.826 
ATOM   3985  C5'  DT A 194      77.144  84.767 -51.420 
ATOM   3986  C4'  DT A 194      78.118  85.637 -50.652 
ATOM   3987  O4'  DT A 194      79.318  84.913 -50.257 
ATOM   3988  C3'  DT A 194      78.653  86.858 -51.399 
ATOM   3989  O3'  DT A 194      78.790  87.937 -50.482 
ATOM   3990  C2'  DT A 194      80.046  86.442 -51.872 
ATOM   3991  C1'  DT A 194      80.449  85.699 -50.602 
ATOM   3992  N1   DT A 194      81.610  84.783 -50.786 
ATOM   3993  C2   DT A 194      82.474  84.648 -49.727 
ATOM   3994  O2   DT A 194      82.325  85.237 -48.671 
ATOM   3995  N3   DT A 194      83.538  83.792 -49.936 
ATOM   3996  C4   DT A 194      83.801  83.078 -51.087 
ATOM   3997  O4   DT A 194      84.788  82.341 -51.155 
ATOM   3998  C5   DT A 194      82.839  83.285 -52.142 
ATOM   3999  C7   DT A 194      83.051  82.546 -53.430 
ATOM   4000  C6   DT A 194      81.795  84.113 -51.967 
ATOM   4001  P    DG A 195      78.402  89.415 -50.959 
ATOM   4002  OP1  DG A 195      76.942  89.615 -50.813 
ATOM   4003  OP2  DG A 195      78.959  89.664 -52.306 
ATOM   4004  O5'  DG A 195      79.178  90.308 -49.882 
ATOM   4005  C5'  DG A 195      79.391  89.780 -48.560 
ATOM   4006  C4'  DG A 195      80.809  90.067 -48.109 
ATOM   4007  O4'  DG A 195      81.742  89.025 -48.513 
ATOM   4008  C3'  DG A 195      81.433  91.352 -48.653 
ATOM   4009  O3'  DG A 195      82.247  91.933 -47.642 
ATOM   4010  C2'  DG A 195      82.336  90.889 -49.797 
ATOM   4011  C1'  DG A 195      82.876  89.643 -49.102 
ATOM   4012  N9   DG A 195      83.505  88.664 -50.032 
ATOM   4013  C8   DG A 195      83.163  88.352 -51.330 
ATOM   4014  N7   DG A 195      83.926  87.438 -51.878 
ATOM   4015  C5   DG A 195      84.838  87.121 -50.872 
ATOM   4016  C6   DG A 195      85.912  86.195 -50.871 
ATOM   4017  O6   DG A 195      86.287  85.449 -51.773 
ATOM   4018  N1   DG A 195      86.585  86.191 -49.640 
ATOM   4019  C2   DG A 195      86.260  86.979 -48.554 
ATOM   4020  N2   DG A 195      87.024  86.826 -47.470 
ATOM   4021  N3   DG A 195      85.251  87.848 -48.556 
ATOM   4022  C4   DG A 195      84.590  87.864 -49.742 
ATOM   4023  P    DA A 196      82.251  93.525 -47.468 
ATOM   4024  OP1  DA A 196      81.102  93.935 -46.631 
ATOM   4025  OP2  DA A 196      82.349  94.168 -48.797 
ATOM   4026  O5'  DA A 196      83.614  93.750 -46.660 
ATOM   4027  C5'  DA A 196      84.081  92.715 -45.777 
ATOM   4028  C4'  DA A 196      85.574  92.515 -45.955 
ATOM   4029  O4'  DA A 196      85.884  91.554 -47.003 
ATOM   4030  C3'  DA A 196      86.369  93.759 -46.349 
ATOM   4031  O3'  DA A 196      87.633  93.724 -45.698 
ATOM   4032  C2'  DA A 196      86.592  93.616 -47.854 
ATOM   4033  C1'  DA A 196      86.876  92.116 -47.848 
ATOM   4034  N9   DA A 196      86.759  91.478 -49.189 
ATOM   4035  C8   DA A 196      85.898  91.787 -50.202 
ATOM   4036  N7   DA A 196      86.041  91.046 -51.257 
ATOM   4037  C5   DA A 196      87.073  90.181 -50.919 
ATOM   4038  C6   DA A 196      87.704  89.140 -51.620 
ATOM   4039  N6   DA A 196      87.370  88.778 -52.867 
ATOM   4040  N1   DA A 196      88.696  88.482 -50.992 
ATOM   4041  C2   DA A 196      89.024  88.846 -49.752 
ATOM   4042  N3   DA A 196      88.510  89.796 -49.002 
ATOM   4043  C4   DA A 196      87.520  90.439 -49.655 
ATOM   4044  P    DA A 197      88.247  95.083 -45.120 
ATOM   4045  OP1  DA A 197      87.683  95.350 -43.777 
ATOM   4046  OP2  DA A 197      88.087  96.164 -46.118 
ATOM   4047  O5'  DA A 197      89.795  94.700 -44.987 
ATOM   4048  C5'  DA A 197      90.155  93.330 -44.729 
ATOM   4049  C4'  DA A 197      91.322  92.927 -45.608 
ATOM   4050  O4'  DA A 197      90.891  92.414 -46.901 
ATOM   4051  C3'  DA A 197      92.304  94.042 -45.962 
ATOM   4052  O3'  DA A 197      93.621  93.504 -45.991 
ATOM   4053  C2'  DA A 197      91.920  94.459 -47.382 
ATOM   4054  C1'  DA A 197      91.653  93.055 -47.913 
ATOM   4055  N9   DA A 197      90.859  93.032 -49.173 
ATOM   4056  C8   DA A 197      89.859  93.878 -49.562 
ATOM   4057  N7   DA A 197      89.358  93.598 -50.725 
ATOM   4058  C5   DA A 197      90.077  92.484 -51.140 
ATOM   4059  C6   DA A 197      90.019  91.701 -52.304 
ATOM   4060  N6   DA A 197      89.166  91.932 -53.311 
ATOM   4061  N1   DA A 197      90.877  90.667 -52.396 
ATOM   4062  C2   DA A 197      91.723  90.442 -51.392 
ATOM   4063  N3   DA A 197      91.867  91.102 -50.264 
ATOM   4064  C4   DA A 197      90.998  92.131 -50.196 
ATOM   4065  P    DC A 198      94.828  94.377 -45.404 
ATOM   4066  OP1  DC A 198      94.902  94.200 -43.937 
ATOM   4067  OP2  DC A 198      94.712  95.771 -45.885 
ATOM   4068  O5'  DC A 198      96.090  93.674 -46.095 
ATOM   4069  C5'  DC A 198      96.021  92.271 -46.411 
ATOM   4070  C4'  DC A 198      96.588  92.023 -47.795 
ATOM   4071  O4'  DC A 198      95.582  92.156 -48.840 
ATOM   4072  C3'  DC A 198      97.704  92.971 -48.236 
ATOM   4073  O3'  DC A 198      98.654  92.239 -49.001 
ATOM   4074  C2'  DC A 198      97.014  93.980 -49.155 
ATOM   4075  C1'  DC A 198      96.110  92.979 -49.869 
ATOM   4076  N1   DC A 198      94.968  93.611 -50.587 
ATOM   4077  C2   DC A 198      94.545  93.024 -51.777 
ATOM   4078  O2   DC A 198      95.129  92.012 -52.184 
ATOM   4079  N3   DC A 198      93.507  93.585 -52.448 
ATOM   4080  C4   DC A 198      92.901  94.682 -51.974 
ATOM   4081  N4   DC A 198      91.893  95.191 -52.666 
ATOM   4082  C5   DC A 198      93.321  95.301 -50.753 
ATOM   4083  C6   DC A 198      94.361  94.726 -50.097 
ATOM   4084  P    DA A 199     100.212  92.553 -48.810 
ATOM   4085  OP1  DA A 199     100.730  91.803 -47.644 
ATOM   4086  OP2  DA A 199     100.422  94.018 -48.786 
ATOM   4087  O5'  DA A 199     100.824  91.945 -50.157 
ATOM   4088  C5'  DA A 199     100.168  90.823 -50.777 
ATOM   4089  C4'  DA A 199     100.090  91.033 -52.277 
ATOM   4090  O4'  DA A 199      98.893  91.761 -52.674 
ATOM   4091  C3'  DA A 199     101.233  91.837 -52.896 
ATOM   4092  O3'  DA A 199     101.539  91.292 -54.174 
ATOM   4093  C2'  DA A 199     100.659  93.240 -53.091 
ATOM   4094  C1'  DA A 199      99.275  92.801 -53.561 
ATOM   4095  N9   DA A 199      98.248  93.875 -53.485 
ATOM   4096  C8   DA A 199      98.132  94.875 -52.562 
ATOM   4097  N7   DA A 199      97.123  95.664 -52.766 
ATOM   4098  C5   DA A 199      96.524  95.152 -53.908 
ATOM   4099  C6   DA A 199      95.394  95.547 -54.644 
ATOM   4100  N6   DA A 199      94.632  96.601 -54.320 
ATOM   4101  N1   DA A 199      95.076  94.817 -55.729 
ATOM   4102  C2   DA A 199      95.836  93.770 -56.046 
ATOM   4103  N3   DA A 199      96.908  93.309 -55.439 
ATOM   4104  C4   DA A 199      97.206  94.057 -54.356 
ATOM   4105  P    DA A 200     103.070  91.192 -54.630 
ATOM   4106  OP1  DA A 200     103.672  89.958 -54.077 
ATOM   4107  OP2  DA A 200     103.767  92.455 -54.305 
ATOM   4108  O5'  DA A 200     102.919  91.054 -56.217 
ATOM   4109  C5'  DA A 200     101.743  90.419 -56.754 
ATOM   4110  C4'  DA A 200     101.221  91.212 -57.936 
ATOM   4111  O4'  DA A 200     100.291  92.259 -57.534 
ATOM   4112  C3'  DA A 200     102.275  91.952 -58.759 
ATOM   4113  O3'  DA A 200     101.904  91.905 -60.131 
ATOM   4114  C2'  DA A 200     102.191  93.402 -58.283 
ATOM   4115  C1'  DA A 200     100.670  93.466 -58.178 
ATOM   4116  N9   DA A 200     100.174  94.605 -57.356 
ATOM   4117  C8   DA A 200     100.743  95.162 -56.247 
ATOM   4118  N7   DA A 200     100.066  96.150 -55.750 
ATOM   4119  C5   DA A 200      98.965  96.258 -56.589 
ATOM   4120  C6   DA A 200      97.861  97.124 -56.597 
ATOM   4121  N6   DA A 200      97.675  98.094 -55.691 
ATOM   4122  N1   DA A 200      96.950  96.958 -57.574 
ATOM   4123  C2   DA A 200      97.139  95.992 -58.472 
ATOM   4124  N3   DA A 200      98.125  95.128 -58.566 
ATOM   4125  C4   DA A 200      99.023  95.315 -57.576 
ATOM   4126  P    DC A 201     103.042  91.691 -61.236 
ATOM   4127  OP1  DC A 201     103.334  90.247 -61.375 
ATOM   4128  OP2  DC A 201     104.199  92.561 -60.931 
ATOM   4129  O5'  DC A 201     102.305  92.221 -62.555 
ATOM   4130  C5'  DC A 201     100.874  92.094 -62.653 
ATOM   4131  C4'  DC A 201     100.278  93.374 -63.205 
ATOM   4132  O4'  DC A 201      99.971  94.340 -62.159 
ATOM   4133  C3'  DC A 201     101.161  94.154 -64.179 
ATOM   4134  O3'  DC A 201     100.340  94.724 -65.191 
ATOM   4135  C2'  DC A 201     101.755  95.286 -63.341 
ATOM   4136  C1'  DC A 201     100.491  95.602 -62.549 
ATOM   4137  N1   DC A 201     100.741  96.399 -61.316 
ATOM   4138  C2   DC A 201      99.774  97.326 -60.934 
ATOM   4139  O2   DC A 201      98.757  97.446 -61.628 
ATOM   4140  N3   DC A 201      99.983  98.063 -59.814 
ATOM   4141  C4   DC A 201     101.098  97.903 -59.089 
ATOM   4142  N4   DC A 201     101.255  98.646 -58.005 
ATOM   4143  C5   DC A 201     102.106  96.956 -59.464 
ATOM   4144  C6   DC A 201     101.878  96.229 -60.587 
ATOM   4145  P    DT A 202     100.868  94.742 -66.701 
ATOM   4146  OP1  DT A 202     100.574  93.442 -67.345 
ATOM   4147  OP2  DT A 202     102.282  95.174 -66.727 
ATOM   4148  O5'  DT A 202      99.947  95.880 -67.344 
ATOM   4149  C5'  DT A 202      98.623  96.088 -66.817 
ATOM   4150  C4'  DT A 202      98.351  97.573 -66.668 
ATOM   4151  O4'  DT A 202      98.785  98.090 -65.377 
ATOM   4152  C3'  DT A 202      99.047  98.481 -67.681 
ATOM   4153  O3'  DT A 202      98.173  99.553 -68.015 
ATOM   4154  C2'  DT A 202     100.249  99.051 -66.930 
ATOM   4155  C1'  DT A 202      99.537  99.273 -65.599 
ATOM   4156  N1   DT A 202     100.463  99.455 -64.447 
ATOM   4157  C2   DT A 202     100.065 100.320 -63.456 
ATOM   4158  O2   DT A 202      99.008 100.926 -63.489 
ATOM   4159  N3   DT A 202     100.950 100.464 -62.404 
ATOM   4160  C4   DT A 202     102.168  99.831 -62.267 
ATOM   4161  O4   DT A 202     102.875 100.040 -61.278 
ATOM   4162  C5   DT A 202     102.497  98.944 -63.357 
ATOM   4163  C7   DT A 202     103.807  98.214 -63.285 
ATOM   4164  C6   DT A 202     101.657  98.785 -64.391 
ATOM   4165  P    DT A 203      98.108 100.059 -69.532 
ATOM   4166  OP1  DT A 203      97.178  99.201 -70.301 
ATOM   4167  OP2  DT A 203      99.480 100.177 -70.074 
ATOM   4168  O5'  DT A 203      97.473 101.516 -69.353 
ATOM   4169  C5'  DT A 203      96.578 101.757 -68.250 
ATOM   4170  C4'  DT A 203      96.907 103.085 -67.596 
ATOM   4171  O4'  DT A 203      97.916 102.956 -66.555 
ATOM   4172  C3'  DT A 203      97.470 104.162 -68.524 
ATOM   4173  O3'  DT A 203      96.962 105.428 -68.121 
ATOM   4174  C2'  DT A 203      98.977 104.141 -68.272 
ATOM   4175  C1'  DT A 203      98.901 103.957 -66.760 
ATOM   4176  N1   DT A 203     100.176 103.485 -66.149 
ATOM   4177  C2   DT A 203     100.476 103.951 -64.892 
ATOM   4178  O2   DT A 203      99.754 104.717 -64.277 
ATOM   4179  N3   DT A 203     101.665 103.493 -64.358 
ATOM   4180  C4   DT A 203     102.555 102.629 -64.963 
ATOM   4181  O4   DT A 203     103.589 102.289 -64.385 
ATOM   4182  C5   DT A 203     102.152 102.196 -66.280 
ATOM   4183  C7   DT A 203     103.065 101.254 -67.009 
ATOM   4184  C6   DT A 203     101.002 102.626 -66.823 
ATOM   4185  P    DC A 204      96.547 106.491 -69.243 
ATOM   4186  OP1  DC A 204      95.171 106.207 -69.710 
ATOM   4187  OP2  DC A 204      97.591 106.540 -70.290 
ATOM   4188  O5'  DC A 204      96.561 107.855 -68.406 
ATOM   4189  C5'  DC A 204      96.252 107.815 -67.000 
ATOM   4190  C4'  DC A 204      97.226 108.685 -66.232 
ATOM   4191  O4'  DC A 204      98.427 107.961 -65.837 
ATOM   4192  C3'  DC A 204      97.761 109.906 -66.979 
ATOM   4193  O3'  DC A 204      97.899 110.985 -66.062 
ATOM   4194  C2'  DC A 204      99.155 109.490 -67.452 
ATOM   4195  C1'  DC A 204      99.557 108.746 -66.182 
ATOM   4196  N1   DC A 204     100.718 107.831 -66.366 
ATOM   4197  C2   DC A 204     101.604 107.683 -65.302 
ATOM   4198  O2   DC A 204     101.392 108.311 -64.259 
ATOM   4199  N3   DC A 204     102.668 106.853 -65.451 
ATOM   4200  C4   DC A 204     102.862 106.191 -66.598 
ATOM   4201  N4   DC A 204     103.915 105.394 -66.694 
ATOM   4202  C5   DC A 204     101.964 106.330 -67.705 
ATOM   4203  C6   DC A 204     100.906 107.163 -67.537 
ATOM   4204  P    DA A 205      97.510 112.462 -66.539 
ATOM   4205  OP1  DA A 205      96.050 112.663 -66.393 
ATOM   4206  OP2  DA A 205      98.068 112.712 -67.886 
ATOM   4207  O5'  DA A 205      98.286 113.356 -65.462 
ATOM   4208  C5'  DA A 205      98.499 112.827 -64.140 
ATOM   4209  C4'  DA A 205      99.917 113.115 -63.689 
ATOM   4210  O4'  DA A 205     100.851 112.072 -64.093 
ATOM   4211  C3'  DA A 205     100.541 114.400 -64.234 
ATOM   4212  O3'  DA A 205     101.356 114.981 -63.222 
ATOM   4213  C2'  DA A 205     101.444 113.937 -65.377 
ATOM   4214  C1'  DA A 205     101.984 112.690 -64.682 
ATOM   4215  N9   DA A 205     102.613 111.712 -65.612 
ATOM   4216  C8   DA A 205     102.260 111.415 -66.898 
ATOM   4217  N7   DA A 205     103.008 110.511 -67.451 
ATOM   4218  C5   DA A 205     103.924 110.183 -66.462 
ATOM   4219  C6   DA A 205     104.996 109.275 -66.427 
ATOM   4220  N6   DA A 205     105.339 108.494 -67.462 
ATOM   4221  N1   DA A 205     105.704 109.198 -65.286 
ATOM   4222  C2   DA A 205     105.359 109.975 -64.261 
ATOM   4223  N3   DA A 205     104.385 110.855 -64.178 
ATOM   4224  C4   DA A 205     103.691 110.913 -65.333 
ATOM   4225  P    DT A 206     101.360 116.572 -63.048 
ATOM   4226  OP1  DT A 206     100.210 116.983 -62.211 
ATOM   4227  OP2  DT A 206     101.458 117.216 -64.377 
ATOM   4228  O5'  DT A 206     102.723 116.798 -62.240 
ATOM   4229  C5'  DT A 206     103.190 115.762 -61.357 
ATOM   4230  C4'  DT A 206     104.682 115.563 -61.535 
ATOM   4231  O4'  DT A 206     104.992 114.601 -62.584 
ATOM   4232  C3'  DT A 206     105.477 116.807 -61.929 
ATOM   4233  O3'  DT A 206     106.742 116.771 -61.278 
ATOM   4234  C2'  DT A 206     105.701 116.663 -63.434 
ATOM   4235  C1'  DT A 206     105.985 115.164 -63.428 
ATOM   4236  N1   DT A 206     105.868 114.526 -64.769 
ATOM   4237  C2   DT A 206     106.727 113.491 -65.046 
ATOM   4238  O2   DT A 206     107.559 113.089 -64.252 
ATOM   4239  N3   DT A 206     106.590 112.925 -66.299 
ATOM   4240  C4   DT A 206     105.685 113.299 -67.272 
ATOM   4241  O4   DT A 206     105.656 112.717 -68.358 
ATOM   4242  C5   DT A 206     104.826 114.395 -66.887 
ATOM   4243  C7   DT A 206     103.813 114.865 -67.889 
ATOM   4244  C6   DT A 206     104.939 114.963 -65.676 
ATOM   4245  P    DC A 207     107.356 118.131 -60.700 
ATOM   4246  OP1  DC A 207     106.791 118.398 -59.358 
ATOM   4247  OP2  DC A 207     107.196 119.212 -61.698 
ATOM   4248  O5'  DC A 207     108.903 117.748 -60.567 
ATOM   4249  C5'  DC A 207     109.263 116.377 -60.309 
ATOM   4250  C4'  DC A 207     110.430 115.974 -61.188 
ATOM   4251  O4'  DC A 207     109.999 115.461 -62.481 
ATOM   4252  C3'  DC A 207     111.413 117.090 -61.543 
ATOM   4253  O3'  DC A 207     112.729 116.552 -61.571 
ATOM   4254  C2'  DC A 207     111.029 117.507 -62.962 
ATOM   4255  C1'  DC A 207     110.761 116.102 -63.493 
ATOM   4256  N1   DC A 207     109.968 116.079 -64.753 
ATOM   4257  C2   DC A 207     110.252 115.082 -65.683 
ATOM   4258  O2   DC A 207     111.143 114.264 -65.425 
ATOM   4259  N3   DC A 207     109.541 115.045 -66.838 
ATOM   4260  C4   DC A 207     108.583 115.949 -67.079 
ATOM   4261  N4   DC A 207     107.917 115.870 -68.221 
ATOM   4262  C5   DC A 207     108.275 116.983 -66.138 
ATOM   4263  C6   DC A 207     108.998 117.004 -64.989 
ATOM   4264  P    DA A 208     113.937 117.424 -60.985 
ATOM   4265  OP1  DA A 208     114.010 117.247 -59.517 
ATOM   4266  OP2  DA A 208     113.820 118.818 -61.465 
ATOM   4267  O5'  DA A 208     115.198 116.722 -61.675 
ATOM   4268  C5'  DA A 208     115.130 115.318 -61.991 
ATOM   4269  C4'  DA A 208     115.697 115.071 -63.376 
ATOM   4270  O4'  DA A 208     114.690 115.204 -64.420 
ATOM   4271  C3'  DA A 208     116.812 116.018 -63.817 
ATOM   4272  O3'  DA A 208     117.762 115.286 -64.581 
ATOM   4273  C2'  DA A 208     116.123 117.027 -64.735 
ATOM   4274  C1'  DA A 208     115.218 116.027 -65.449 
ATOM   4275  N9   DA A 208     114.077 116.659 -66.167 
ATOM   4276  C8   DA A 208     113.362 117.768 -65.816 
ATOM   4277  N7   DA A 208     112.420 118.073 -66.655 
ATOM   4278  C5   DA A 208     112.516 117.095 -67.634 
ATOM   4279  C6   DA A 208     111.787 116.859 -68.812 
ATOM   4280  N6   DA A 208     110.769 117.631 -69.219 
ATOM   4281  N1   DA A 208     112.143 115.798 -69.559 
ATOM   4282  C2   DA A 208     113.155 115.034 -69.149 
ATOM   4283  N3   DA A 208     113.904 115.155 -68.076 
ATOM   4284  C4   DA A 208     113.527 116.224 -67.345 
ATOM   4285  P    DA A 209     119.320 115.601 -64.390 
ATOM   4286  OP1  DA A 209     119.839 114.851 -63.224 
ATOM   4287  OP2  DA A 209     119.531 117.065 -64.366 
ATOM   4288  O5'  DA A 209     119.933 114.993 -65.737 
ATOM   4289  C5'  DA A 209     119.276 113.871 -66.358 
ATOM   4290  C4'  DA A 209     119.198 114.080 -67.857 
ATOM   4291  O4'  DA A 209     118.002 114.809 -68.254 
ATOM   4292  C3'  DA A 209     120.342 114.884 -68.476 
ATOM   4293  O3'  DA A 209     120.647 114.339 -69.755 
ATOM   4294  C2'  DA A 209     119.767 116.287 -68.671 
ATOM   4295  C1'  DA A 209     118.384 115.848 -69.142 
ATOM   4296  N9   DA A 209     117.356 116.923 -69.066 
ATOM   4297  C8   DA A 209     117.240 117.923 -68.142 
ATOM   4298  N7   DA A 209     116.232 118.712 -68.346 
ATOM   4299  C5   DA A 209     115.632 118.200 -69.489 
ATOM   4300  C6   DA A 209     114.503 118.595 -70.224 
ATOM   4301  N6   DA A 209     113.741 119.649 -69.900 
ATOM   4302  N1   DA A 209     114.184 117.864 -71.310 
ATOM   4303  C2   DA A 209     114.945 116.818 -71.626 
ATOM   4304  N3   DA A 209     116.016 116.356 -71.019 
ATOM   4305  C4   DA A 209     116.314 117.104 -69.937 
ATOM   4306  P    DG A 210     122.179 114.239 -70.210 
ATOM   4307  OP1  DG A 210     122.780 113.005 -69.657 
ATOM   4308  OP2  DG A 210     122.876 115.503 -69.886 
ATOM   4309  O5'  DG A 210     122.027 114.101 -71.797 
ATOM   4310  C5'  DG A 210     120.852 113.467 -72.334 
ATOM   4311  C4'  DG A 210     120.329 114.260 -73.516 
ATOM   4312  O4'  DG A 210     119.399 115.306 -73.114 
ATOM   4313  C3'  DG A 210     121.383 114.999 -74.339 
ATOM   4314  O3'  DG A 210     121.012 114.952 -75.711 
ATOM   4315  C2'  DG A 210     121.300 116.449 -73.863 
ATOM   4316  C1'  DG A 210     119.779 116.513 -73.758 
ATOM   4317  N9   DG A 210     119.282 117.652 -72.936 
ATOM   4318  C8   DG A 210     119.842 118.228 -71.816 
ATOM   4319  N7   DG A 210     119.147 119.224 -71.324 
ATOM   4320  C5   DG A 210     118.049 119.316 -72.179 
ATOM   4321  C6   DG A 210     116.946 120.209 -72.157 
ATOM   4322  O6   DG A 210     116.707 121.117 -71.365 
ATOM   4323  N1   DG A 210     116.060 119.953 -73.212 
ATOM   4324  C2   DG A 210     116.218 118.964 -74.162 
ATOM   4325  N2   DG A 210     115.259 118.881 -75.088 
ATOM   4326  N3   DG A 210     117.253 118.126 -74.182 
ATOM   4327  C4   DG A 210     118.123 118.361 -73.165 
ATOM   4328  P    DA A 211     122.151 114.739 -76.816 
ATOM   4329  OP1  DA A 211     122.443 113.294 -76.955 
ATOM   4330  OP2  DA A 211     123.308 115.608 -76.511 
ATOM   4331  O5'  DA A 211     121.414 115.268 -78.135 
ATOM   4332  C5'  DA A 211     119.983 115.142 -78.234 
ATOM   4333  C4'  DA A 211     119.386 116.422 -78.785 
ATOM   4334  O4'  DA A 211     119.080 117.387 -77.739 
ATOM   4335  C3'  DA A 211     120.270 117.201 -79.759 
ATOM   4336  O3'  DA A 211     119.448 117.771 -80.771 
ATOM   4337  C2'  DA A 211     120.864 118.333 -78.922 
ATOM   4338  C1'  DA A 211     119.600 118.649 -78.129 
ATOM   4339  N9   DA A 211     119.849 119.447 -76.896 
ATOM   4340  C8   DA A 211     120.927 119.399 -76.058 
ATOM   4341  N7   DA A 211     120.853 120.225 -75.061 
ATOM   4342  C5   DA A 211     119.638 120.869 -75.248 
ATOM   4343  C6   DA A 211     118.974 121.869 -74.520 
ATOM   4344  N6   DA A 211     119.466 122.420 -73.402 
ATOM   4345  N1   DA A 211     117.780 122.283 -74.984 
ATOM   4346  C2   DA A 211     117.296 121.731 -76.096 
ATOM   4347  N3   DA A 211     117.823 120.796 -76.856 
ATOM   4348  C4   DA A 211     119.016 120.400 -76.370 
ATOM   4349  P    DA A 212     119.976 117.789 -82.282 
ATOM   4350  OP1  DA A 212     119.683 116.489 -82.925 
ATOM   4351  OP2  DA A 212     121.391 118.222 -82.307 
ATOM   4352  O5'  DA A 212     119.055 118.928 -82.925 
ATOM   4353  C5'  DA A 212     117.731 119.136 -82.397 
ATOM   4354  C4'  DA A 212     117.460 120.620 -82.248 
ATOM   4355  O4'  DA A 212     117.894 121.137 -80.957 
ATOM   4356  C3'  DA A 212     118.155 121.529 -83.261 
ATOM   4357  O3'  DA A 212     117.281 122.601 -83.595 
ATOM   4358  C2'  DA A 212     119.358 122.098 -82.510 
ATOM   4359  C1'  DA A 212     118.646 122.320 -81.179 
ATOM   4360  N9   DA A 212     119.572 122.503 -80.027 
ATOM   4361  C8   DA A 212     120.787 121.919 -79.814 
ATOM   4362  N7   DA A 212     121.359 122.283 -78.709 
ATOM   4363  C5   DA A 212     120.457 123.175 -78.144 
ATOM   4364  C6   DA A 212     120.479 123.918 -76.953 
ATOM   4365  N6   DA A 212     121.492 123.876 -76.074 
ATOM   4366  N1   DA A 212     119.421 124.709 -76.695 
ATOM   4367  C2   DA A 212     118.419 124.745 -77.572 
ATOM   4368  N3   DA A 212     118.288 124.100 -78.711 
ATOM   4369  C4   DA A 212     119.360 123.317 -78.944 
ATOM   4370  P    DA A 213     117.217 123.106 -85.112 
ATOM   4371  OP1  DA A 213     116.287 122.249 -85.881 
ATOM   4372  OP2  DA A 213     118.588 123.225 -85.654 
ATOM   4373  O5'  DA A 213     116.582 124.563 -84.933 
ATOM   4374  C5'  DA A 213     115.687 124.805 -83.830 
ATOM   4375  C4'  DA A 213     116.016 126.132 -83.176 
ATOM   4376  O4'  DA A 213     117.025 126.004 -82.135 
ATOM   4377  C3'  DA A 213     116.578 127.209 -84.104 
ATOM   4378  O3'  DA A 213     116.070 128.475 -83.701 
ATOM   4379  C2'  DA A 213     118.086 127.188 -83.852 
ATOM   4380  C1'  DA A 213     118.010 127.005 -82.340 
ATOM   4381  N9   DA A 213     119.284 126.533 -81.729 
ATOM   4382  C8   DA A 213     120.215 125.685 -82.256 
ATOM   4383  N7   DA A 213     121.226 125.465 -81.476 
ATOM   4384  C5   DA A 213     120.948 126.221 -80.346 
ATOM   4385  C6   DA A 213     121.643 126.416 -79.141 
ATOM   4386  N6   DA A 213     122.818 125.834 -78.862 
ATOM   4387  N1   DA A 213     121.085 127.234 -78.229 
ATOM   4388  C2   DA A 213     119.917 127.810 -78.512 
ATOM   4389  N3   DA A 213     119.180 127.704 -79.596 
ATOM   4390  C4   DA A 213     119.761 126.880 -80.493 
ATOM   4391  P    DT A 214     115.655 129.538 -84.823 
ATOM   4392  OP1  DT A 214     114.280 129.254 -85.290 
ATOM   4393  OP2  DT A 214     116.699 129.587 -85.870 
ATOM   4394  O5'  DT A 214     115.669 130.902 -83.986 
ATOM   4395  C5'  DT A 214     115.360 130.862 -82.580 
ATOM   4396  C4'  DT A 214     116.335 131.732 -81.812 
ATOM   4397  O4'  DT A 214     117.535 131.008 -81.417 
ATOM   4398  C3'  DT A 214     116.870 132.953 -82.560 
ATOM   4399  O3'  DT A 214     117.007 134.032 -81.642 
ATOM   4400  C2'  DT A 214     118.263 132.537 -83.032 
ATOM   4401  C1'  DT A 214     118.666 131.794 -81.762 
ATOM   4402  N1   DT A 214     119.826 130.878 -81.947 
ATOM   4403  C2   DT A 214     120.690 130.743 -80.888 
ATOM   4404  O2   DT A 214     120.542 131.332 -79.831 
ATOM   4405  N3   DT A 214     121.755 129.887 -81.096 
ATOM   4406  C4   DT A 214     122.018 129.173 -82.247 
ATOM   4407  O4   DT A 214     123.005 128.436 -82.315 
ATOM   4408  C5   DT A 214     121.056 129.381 -83.302 
ATOM   4409  C7   DT A 214     121.268 128.641 -84.591 
ATOM   4410  C6   DT A 214     120.012 130.208 -83.127 
ATOM   4411  P    DA A 215     116.619 135.510 -82.119 
ATOM   4412  OP1  DA A 215     115.159 135.710 -81.973 
ATOM   4413  OP2  DA A 215     117.176 135.759 -83.466 
ATOM   4414  O5'  DA A 215     117.395 136.403 -81.043 
ATOM   4415  C5'  DA A 215     117.608 135.875 -79.720 
ATOM   4416  C4'  DA A 215     119.026 136.162 -79.269 
ATOM   4417  O4'  DA A 215     119.959 135.120 -79.673 
ATOM   4418  C3'  DA A 215     119.650 137.447 -79.814 
ATOM   4419  O3'  DA A 215     120.464 138.028 -78.802 
ATOM   4420  C2'  DA A 215     120.553 136.984 -80.957 
ATOM   4421  C1'  DA A 215     121.093 135.738 -80.263 
ATOM   4422  N9   DA A 215     121.721 134.759 -81.192 
ATOM   4423  C8   DA A 215     121.368 134.463 -82.478 
ATOM   4424  N7   DA A 215     122.116 133.559 -83.032 
ATOM   4425  C5   DA A 215     123.033 133.231 -82.043 
ATOM   4426  C6   DA A 215     124.104 132.322 -82.007 
ATOM   4427  N6   DA A 215     124.447 131.542 -83.042 
ATOM   4428  N1   DA A 215     124.813 132.246 -80.866 
ATOM   4429  C2   DA A 215     124.467 133.023 -79.842 
ATOM   4430  N3   DA A 215     123.493 133.903 -79.758 
ATOM   4431  C4   DA A 215     122.800 133.960 -80.913 
ATOM   4432  P    DT A 216     120.468 139.620 -78.629 
ATOM   4433  OP1  DT A 216     119.319 140.030 -77.791 
ATOM   4434  OP2  DT A 216     120.566 140.263 -79.957 
ATOM   4435  O5'  DT A 216     121.831 139.846 -77.821 
ATOM   4436  C5'  DT A 216     122.298 138.810 -76.937 
ATOM   4437  C4'  DT A 216     123.791 138.610 -77.115 
ATOM   4438  O4'  DT A 216     124.101 137.649 -78.164 
ATOM   4439  C3'  DT A 216     124.586 139.855 -77.509 
ATOM   4440  O3'  DT A 216     125.850 139.819 -76.859 
ATOM   4441  C2'  DT A 216     124.809 139.711 -79.015 
ATOM   4442  C1'  DT A 216     125.093 138.211 -79.008 
ATOM   4443  N1   DT A 216     124.976 137.573 -80.349 
ATOM   4444  C2   DT A 216     125.836 136.538 -80.626 
ATOM   4445  O2   DT A 216     126.668 136.137 -79.832 
ATOM   4446  N3   DT A 216     125.698 135.973 -81.879 
ATOM   4447  C4   DT A 216     124.794 136.347 -82.852 
ATOM   4448  O4   DT A 216     124.764 135.765 -83.938 
ATOM   4449  C5   DT A 216     123.935 137.442 -82.468 
ATOM   4450  C7   DT A 216     122.921 137.913 -83.470 
ATOM   4451  C6   DT A 216     124.047 138.011 -81.256 
ATOM   4452  P    DC A 217     126.464 141.178 -76.280 
ATOM   4453  OP1  DC A 217     125.899 141.445 -74.938 
ATOM   4454  OP2  DC A 217     126.304 142.259 -77.278 
ATOM   4455  O5'  DC A 217     128.012 140.795 -76.147 
ATOM   4456  C5'  DC A 217     128.371 139.425 -75.889 
ATOM   4457  C4'  DC A 217     129.538 139.022 -76.768 
ATOM   4458  O4'  DC A 217     129.108 138.509 -78.061 
ATOM   4459  C3'  DC A 217     130.521 140.137 -77.123 
ATOM   4460  O3'  DC A 217     131.837 139.599 -77.151 
ATOM   4461  C2'  DC A 217     130.137 140.554 -78.543 
ATOM   4462  C1'  DC A 217     129.869 139.150 -79.073 
ATOM   4463  N1   DC A 217     129.076 139.127 -80.334 
ATOM   4464  C2   DC A 217     129.361 138.129 -81.263 
ATOM   4465  O2   DC A 217     130.252 137.312 -81.005 
ATOM   4466  N3   DC A 217     128.649 138.092 -82.418 
ATOM   4467  C4   DC A 217     127.692 138.997 -82.659 
ATOM   4468  N4   DC A 217     127.025 138.918 -83.801 
ATOM   4469  C5   DC A 217     127.383 140.031 -81.718 
ATOM   4470  C6   DC A 217     128.106 140.051 -80.569 
ATOM   4471  P    DT A 218     133.045 140.472 -76.565 
ATOM   4472  OP1  DT A 218     133.119 140.295 -75.097 
ATOM   4473  OP2  DT A 218     132.929 141.866 -77.046 
ATOM   4474  O5'  DT A 218     134.307 139.769 -77.255 
ATOM   4475  C5'  DT A 218     134.238 138.366 -77.572 
ATOM   4476  C4'  DT A 218     134.805 138.118 -78.956 
ATOM   4477  O4'  DT A 218     133.798 138.251 -80.000 
ATOM   4478  C3'  DT A 218     135.921 139.066 -79.397 
ATOM   4479  O3'  DT A 218     136.870 138.334 -80.161 
ATOM   4480  C2'  DT A 218     135.231 140.075 -80.315 
ATOM   4481  C1'  DT A 218     134.326 139.075 -81.029 
ATOM   4482  N1   DT A 218     133.185 139.706 -81.747 
ATOM   4483  C2   DT A 218     132.780 139.115 -82.920 
ATOM   4484  O2   DT A 218     133.311 138.117 -83.377 
ATOM   4485  N3   DT A 218     131.720 139.729 -83.559 
ATOM   4486  C4   DT A 218     131.049 140.856 -83.132 
ATOM   4487  O4   DT A 218     130.113 141.315 -83.791 
ATOM   4488  C5   DT A 218     131.547 141.404 -81.893 
ATOM   4489  C7   DT A 218     130.872 142.634 -81.357 
ATOM   4490  C6   DT A 218     132.575 140.829 -81.251 
ATOM   4491  P    DC A 219     138.429 138.649 -79.970 
ATOM   4492  OP1  DC A 219     138.947 137.899 -78.804 
ATOM   4493  OP2  DC A 219     138.639 140.113 -79.946 
ATOM   4494  O5'  DC A 219     139.041 138.040 -81.317 
ATOM   4495  C5'  DC A 219     138.385 136.918 -81.938 
ATOM   4496  C4'  DC A 219     138.307 137.128 -83.437 
ATOM   4497  O4'  DC A 219     137.110 137.856 -83.834 
ATOM   4498  C3'  DC A 219     139.450 137.932 -84.056 
ATOM   4499  O3'  DC A 219     139.755 137.387 -85.335 
ATOM   4500  C2'  DC A 219     138.876 139.335 -84.252 
ATOM   4501  C1'  DC A 219     137.492 138.896 -84.722 
ATOM   4502  N1   DC A 219     136.464 139.971 -84.646 
ATOM   4503  C2   DC A 219     135.476 139.994 -85.626 
ATOM   4504  O2   DC A 219     135.491 139.130 -86.511 
ATOM   4505  N3   DC A 219     134.529 140.968 -85.575 
ATOM   4506  C4   DC A 219     134.547 141.885 -84.601 
ATOM   4507  N4   DC A 219     133.603 142.813 -84.594 
ATOM   4508  C5   DC A 219     135.556 141.879 -83.583 
ATOM   4509  C6   DC A 219     136.493 140.899 -83.652 
ATOM   4510  P    DA A 220     141.287 137.287 -85.790 
ATOM   4511  OP1  DA A 220     141.889 136.053 -85.238 
ATOM   4512  OP2  DA A 220     141.984 138.551 -85.466 
ATOM   4513  O5'  DA A 220     141.136 137.149 -87.377 
ATOM   4514  C5'  DA A 220     139.960 136.514 -87.914 
ATOM   4515  C4'  DA A 220     139.438 137.307 -89.096 
ATOM   4516  O4'  DA A 220     138.508 138.354 -88.695 
ATOM   4517  C3'  DA A 220     140.492 138.047 -89.920 
ATOM   4518  O3'  DA A 220     140.120 138.000 -91.291 
ATOM   4519  C2'  DA A 220     140.408 139.497 -89.443 
ATOM   4520  C1'  DA A 220     138.887 139.561 -89.338 
ATOM   4521  N9   DA A 220     138.391 140.700 -88.516 
ATOM   4522  C8   DA A 220     138.960 141.257 -87.407 
ATOM   4523  N7   DA A 220     138.283 142.245 -86.910 
ATOM   4524  C5   DA A 220     137.182 142.353 -87.750 
ATOM   4525  C6   DA A 220     136.078 143.219 -87.757 
ATOM   4526  N6   DA A 220     135.892 144.190 -86.852 
ATOM   4527  N1   DA A 220     135.166 143.053 -88.735 
ATOM   4528  C2   DA A 220     135.356 142.087 -89.632 
ATOM   4529  N3   DA A 220     136.342 141.223 -89.726 
ATOM   4530  C4   DA A 220     137.240 141.411 -88.736 
ATOM   4531  P    DG A 221     141.259 137.786 -92.396 
ATOM   4532  OP1  DG A 221     141.551 136.342 -92.536 
ATOM   4533  OP2  DG A 221     142.416 138.656 -92.091 
ATOM   4534  O5'  DG A 221     140.522 138.316 -93.715 
ATOM   4535  C5'  DG A 221     139.091 138.189 -93.814 
ATOM   4536  C4'  DG A 221     138.495 139.469 -94.365 
ATOM   4537  O4'  DG A 221     138.188 140.435 -93.319 
ATOM   4538  C3'  DG A 221     139.378 140.249 -95.339 
ATOM   4539  O3'  DG A 221     138.556 140.819 -96.351 
ATOM   4540  C2'  DG A 221     139.972 141.381 -94.502 
ATOM   4541  C1'  DG A 221     138.708 141.697 -93.709 
ATOM   4542  N9   DG A 221     138.958 142.495 -92.476 
ATOM   4543  C8   DG A 221     140.037 142.461 -91.620 
ATOM   4544  N7   DG A 221     139.950 143.299 -90.617 
ATOM   4545  C5   DG A 221     138.726 143.934 -90.823 
ATOM   4546  C6   DG A 221     138.082 144.946 -90.062 
ATOM   4547  O6   DG A 221     138.465 145.498 -89.034 
ATOM   4548  N1   DG A 221     136.851 145.306 -90.628 
ATOM   4549  C2   DG A 221     136.313 144.760 -91.777 
ATOM   4550  N2   DG A 221     135.125 145.239 -92.153 
ATOM   4551  N3   DG A 221     136.918 143.811 -92.489 
ATOM   4552  C4   DG A 221     138.113 143.451 -91.954 
ATOM   4553  P    DG A 222     139.084 140.837 -97.862 
ATOM   4554  OP1  DG A 222     138.791 139.537 -98.505 
ATOM   4555  OP2  DG A 222     140.499 141.270 -97.887 
ATOM   4556  O5'  DG A 222     138.164 141.976 -98.505 
ATOM   4557  C5'  DG A 222     136.840 142.183 -97.977 
ATOM   4558  C4'  DG A 222     136.568 143.668 -97.828 
ATOM   4559  O4'  DG A 222     137.002 144.185 -96.537 
ATOM   4560  C3'  DG A 222     137.264 144.576 -98.841 
ATOM   4561  O3'  DG A 222     136.390 145.648 -99.175 
ATOM   4562  C2'  DG A 222     138.466 145.146 -98.090 
ATOM   4563  C1'  DG A 222     137.754 145.368 -96.759 
ATOM   4564  N9   DG A 222     138.680 145.551 -95.607 
ATOM   4565  C8   DG A 222     139.909 144.971 -95.376 
ATOM   4566  N7   DG A 222     140.474 145.347 -94.256 
ATOM   4567  C5   DG A 222     139.557 146.240 -93.705 
ATOM   4568  C6   DG A 222     139.612 146.977 -92.493 
ATOM   4569  O6   DG A 222     140.497 146.992 -91.642 
ATOM   4570  N1   DG A 222     138.466 147.765 -92.320 
ATOM   4571  C2   DG A 222     137.406 147.833 -93.202 
ATOM   4572  N2   DG A 222     136.405 148.645 -92.855 
ATOM   4573  N3   DG A 222     137.354 147.141 -94.339 
ATOM   4574  C4   DG A 222     138.458 146.371 -94.522 
ATOM   4575  P    DC A 223     136.325 146.154-100.692 
ATOM   4576  OP1  DC A 223     135.395 145.296-101.461 
ATOM   4577  OP2  DC A 223     137.697 146.272-101.234 
ATOM   4578  O5'  DC A 223     135.690 147.611-100.513 
ATOM   4579  C5'  DC A 223     134.795 147.852 -99.410 
ATOM   4580  C4'  DC A 223     135.124 149.180 -98.757 
ATOM   4581  O4'  DC A 223     136.133 149.051 -97.715 
ATOM   4582  C3'  DC A 223     135.687 150.257 -99.684 
ATOM   4583  O3'  DC A 223     135.179 151.523 -99.281 
ATOM   4584  C2'  DC A 223     137.194 150.236 -99.432 
ATOM   4585  C1'  DC A 223     137.118 150.052 -97.920 
ATOM   4586  N1   DC A 223     138.392 149.580 -97.309 
ATOM   4587  C2   DC A 223     138.712 150.043 -96.036 
ATOM   4588  O2   DC A 223     137.932 150.819 -95.470 
ATOM   4589  N3   DC A 223     139.870 149.626 -95.461 
ATOM   4590  C4   DC A 223     140.687 148.785 -96.107 
ATOM   4591  N4   DC A 223     141.804 148.407 -95.505 
ATOM   4592  C5   DC A 223     140.377 148.298 -97.418 
ATOM   4593  C6   DC A 223     139.216 148.727 -97.975 
ATOM   4594  P    DT A 224     134.764 152.586-100.403 
ATOM   4595  OP1  DT A 224     133.388 152.302-100.870 
ATOM   4596  OP2  DT A 224     135.808 152.635-101.451 
ATOM   4597  O5'  DT A 224     134.778 153.950 -99.566 
ATOM   4598  C5'  DT A 224     134.469 153.910 -98.161 
ATOM   4599  C4'  DT A 224     135.443 154.780 -97.392 
ATOM   4600  O4'  DT A 224     136.644 154.056 -96.997 
ATOM   4601  C3'  DT A 224     135.978 156.001 -98.140 
ATOM   4602  O3'  DT A 224     136.116 157.080 -97.223 
ATOM   4603  C2'  DT A 224     137.372 155.585 -98.612 
ATOM   4604  C1'  DT A 224     137.774 154.842 -97.342 
ATOM   4605  N1   DT A 224     138.935 153.926 -97.527 
ATOM   4606  C2   DT A 224     139.799 153.791 -96.468 
ATOM   4607  O2   DT A 224     139.650 154.379 -95.411 
ATOM   4608  N3   DT A 224     140.864 152.934 -96.676 
ATOM   4609  C4   DT A 224     141.127 152.220 -97.827 
ATOM   4610  O4   DT A 224     142.113 151.484 -97.895 
ATOM   4611  C5   DT A 224     140.164 152.428 -98.882 
ATOM   4612  C7   DT A 224     140.376 151.689-100.171 
ATOM   4613  C6   DT A 224     139.120 153.255 -98.707 
ATOM   4614  P    DA A 225     135.727 158.557 -97.699 
ATOM   4615  OP1  DA A 225     134.267 158.758 -97.553 
ATOM   4616  OP2  DA A 225     136.285 158.807 -99.046 
ATOM   4617  O5'  DA A 225     136.503 159.451 -96.623 
ATOM   4618  C5'  DA A 225     136.716 158.922 -95.300 
ATOM   4619  C4'  DA A 225     138.134 159.210 -94.849 
ATOM   4620  O4'  DA A 225     139.068 158.167 -95.253 
ATOM   4621  C3'  DA A 225     138.758 160.495 -95.394 
ATOM   4622  O3'  DA A 225     139.573 161.076 -94.382 
ATOM   4623  C2'  DA A 225     139.661 160.032 -96.537 
ATOM   4624  C1'  DA A 225     140.201 158.785 -95.843 
ATOM   4625  N9   DA A 225     140.830 157.807 -96.772 
ATOM   4626  C8   DA A 225     140.477 157.510 -98.058 
ATOM   4627  N7   DA A 225     141.225 156.607 -98.612 
ATOM   4628  C5   DA A 225     142.141 156.278 -97.623 
ATOM   4629  C6   DA A 225     143.212 155.370 -97.588 
ATOM   4630  N6   DA A 225     143.555 154.589 -98.622 
ATOM   4631  N1   DA A 225     143.921 155.293 -96.446 
ATOM   4632  C2   DA A 225     143.576 156.070 -95.422 
ATOM   4633  N3   DA A 225     142.602 156.950 -95.338 
ATOM   4634  C4   DA A 225     141.908 157.008 -96.493 
ATOM   4635  P    DA A 226     139.576 162.667 -94.209 
ATOM   4636  OP1  DA A 226     138.427 163.078 -93.372 
ATOM   4637  OP2  DA A 226     139.674 163.311 -95.537 
ATOM   4638  O5'  DA A 226     140.940 162.893 -93.401 
ATOM   4639  C5'  DA A 226     141.406 161.857 -92.517 
ATOM   4640  C4'  DA A 226     142.899 161.658 -92.695 
ATOM   4641  O4'  DA A 226     143.209 160.696 -93.744 
ATOM   4642  C3'  DA A 226     143.694 162.902 -93.090 
ATOM   4643  O3'  DA A 226     144.959 162.866 -92.439 
ATOM   4644  C2'  DA A 226     143.917 162.758 -94.595 
ATOM   4645  C1'  DA A 226     144.202 161.259 -94.588 
ATOM   4646  N9   DA A 226     144.084 160.621 -95.929 
ATOM   4647  C8   DA A 226     143.223 160.930 -96.942 
ATOM   4648  N7   DA A 226     143.366 160.189 -97.997 
ATOM   4649  C5   DA A 226     144.399 159.324 -97.660 
ATOM   4650  C6   DA A 226     145.030 158.283 -98.361 
ATOM   4651  N6   DA A 226     144.695 157.921 -99.608 
ATOM   4652  N1   DA A 226     146.022 157.625 -97.732 
ATOM   4653  C2   DA A 226     146.349 157.989 -96.493 
ATOM   4654  N3   DA A 226     145.835 158.938 -95.743 
ATOM   4655  C4   DA A 226     144.845 159.581 -96.395 
ATOM   4656  P    DT A 227     145.572 164.226 -91.860 
ATOM   4657  OP1  DT A 227     145.008 164.493 -90.518 
ATOM   4658  OP2  DT A 227     145.412 165.307 -92.858 
ATOM   4659  O5'  DT A 227     147.120 163.843 -91.727 
ATOM   4660  C5'  DT A 227     147.480 162.472 -91.469 
ATOM   4661  C4'  DT A 227     148.647 162.069 -92.348 
ATOM   4662  O4'  DT A 227     148.216 161.556 -93.641 
ATOM   4663  C3'  DT A 227     149.630 163.185 -92.703 
ATOM   4664  O3'  DT A 227     150.946 162.647 -92.731 
ATOM   4665  C2'  DT A 227     149.246 163.602 -94.123 
ATOM   4666  C1'  DT A 227     148.978 162.197 -94.653 
ATOM   4667  N1   DT A 227     148.184 162.174 -95.914 
ATOM   4668  C2   DT A 227     148.477 161.184 -96.820 
ATOM   4669  O2   DT A 227     149.342 160.346 -96.630 
ATOM   4670  N3   DT A 227     147.722 161.195 -97.977 
ATOM   4671  C4   DT A 227     146.722 162.093 -98.293 
ATOM   4672  O4   DT A 227     146.115 162.002 -99.361 
ATOM   4673  C5   DT A 227     146.488 163.094 -97.281 
ATOM   4674  C7   DT A 227     145.416 164.112 -97.545 
ATOM   4675  C6   DT A 227     147.208 163.107 -96.147 
ATOM   4676  P    DG A 228     152.154 163.520 -92.145 
ATOM   4677  OP1  DG A 228     152.227 163.342 -90.677 
ATOM   4678  OP2  DG A 228     152.037 164.913 -92.626 
ATOM   4679  O5'  DG A 228     153.415 162.817 -92.835 
ATOM   4680  C5'  DG A 228     153.346 161.413 -93.152 
ATOM   4681  C4'  DG A 228     153.913 161.166 -94.536 
ATOM   4682  O4'  DG A 228     152.907 161.299 -95.580 
ATOM   4683  C3'  DG A 228     155.029 162.113 -94.977 
ATOM   4684  O3'  DG A 228     155.979 161.381 -95.742 
ATOM   4685  C2'  DG A 228     154.340 163.122 -95.895 
ATOM   4686  C1'  DG A 228     153.435 162.122 -96.609 
ATOM   4687  N9   DG A 228     152.294 162.754 -97.327 
ATOM   4688  C8   DG A 228     151.562 163.872 -96.989 
ATOM   4689  N7   DG A 228     150.613 164.168 -97.845 
ATOM   4690  C5   DG A 228     150.725 163.177 -98.819 
ATOM   4691  C6   DG A 228     149.968 162.969-100.001 
ATOM   4692  O6   DG A 228     149.028 163.626-100.439 
ATOM   4693  N1   DG A 228     150.417 161.842-100.705 
ATOM   4694  C2   DG A 228     151.460 161.025-100.317 
ATOM   4695  N2   DG A 228     151.734 159.998-101.126 
ATOM   4696  N3   DG A 228     152.169 161.221 -99.207 
ATOM   4697  C4   DG A 228     151.747 162.309 -98.513 
ATOM   4698  P    DT A 229     157.537 161.696 -95.550 
ATOM   4699  OP1  DT A 229     158.055 160.946 -94.384 
ATOM   4700  OP2  DT A 229     157.747 163.160 -95.527 
ATOM   4701  O5'  DT A 229     158.149 161.088 -96.897 
ATOM   4702  C5'  DT A 229     157.493 159.966 -97.518 
ATOM   4703  C4'  DT A 229     157.415 160.175 -99.017 
ATOM   4704  O4'  DT A 229     156.219 160.904 -99.414 
ATOM   4705  C3'  DT A 229     158.558 160.979 -99.637 
ATOM   4706  O3'  DT A 229     158.864 160.434-100.915 
ATOM   4707  C2'  DT A 229     157.984 162.382 -99.832 
ATOM   4708  C1'  DT A 229     156.601 161.943-100.302 
ATOM   4709  N1   DT A 229     155.573 163.018-100.226 
ATOM   4710  C2   DT A 229     154.604 163.027-101.201 
ATOM   4711  O2   DT A 229     154.561 162.207-102.100 
ATOM   4712  N3   DT A 229     153.669 164.040-101.098 
ATOM   4713  C4   DT A 229     153.624 165.017-100.125 
ATOM   4714  O4   DT A 229     152.737 165.873-100.136 
ATOM   4715  C5   DT A 229     154.682 164.924 -99.146 
ATOM   4716  C7   DT A 229     154.707 165.951 -98.052 
ATOM   4717  C6   DT A 229     155.605 163.951 -99.222 
ATOM   4718  P    DC A 230     160.395 160.334-101.370 
ATOM   4719  OP1  DC A 230     160.997 159.101-100.818 
ATOM   4720  OP2  DC A 230     161.093 161.598-101.046 
ATOM   4721  O5'  DC A 230     160.244 160.196-102.958 
ATOM   4722  C5'  DC A 230     159.068 159.562-103.495 
ATOM   4723  C4'  DC A 230     158.546 160.355-104.676 
ATOM   4724  O4'  DC A 230     157.616 161.402-104.275 
ATOM   4725  C3'  DC A 230     159.600 161.094-105.500 
ATOM   4726  O3'  DC A 230     159.229 161.047-106.872 
ATOM   4727  C2'  DC A 230     159.517 162.544-105.023 
ATOM   4728  C1'  DC A 230     157.996 162.608-104.918 
ATOM   4729  N1   DC A 230     157.499 163.747-104.096 
ATOM   4730  C2   DC A 230     156.302 164.349-104.477 
ATOM   4731  O2   DC A 230     155.707 163.917-105.471 
ATOM   4732  N3   DC A 230     155.833 165.389-103.741 
ATOM   4733  C4   DC A 230     156.507 165.827-102.670 
ATOM   4734  N4   DC A 230     156.009 166.844-101.985 
ATOM   4735  C5   DC A 230     157.741 165.223-102.262 
ATOM   4736  C6   DC A 230     158.194 164.184-103.011 
ATOM   4737  P    DG A 231     160.368 160.834-107.977 
ATOM   4738  OP1  DG A 231     160.659 159.389-108.116 
ATOM   4739  OP2  DG A 231     161.525 161.704-107.671 
ATOM   4740  O5'  DG A 231     159.631 161.363-109.295 
ATOM   4741  C5'  DG A 231     158.200 161.237-109.394 
ATOM   4742  C4'  DG A 231     157.603 162.517-109.945 
ATOM   4743  O4'  DG A 231     157.297 163.482-108.899 
ATOM   4744  C3'  DG A 231     158.487 163.296-110.919 
ATOM   4745  O3'  DG A 231     157.665 163.866-111.931 
ATOM   4746  C2'  DG A 231     159.081 164.428-110.082 
ATOM   4747  C1'  DG A 231     157.817 164.744-109.289 
ATOM   4748  N9   DG A 231     158.066 165.542-108.056 
ATOM   4749  C8   DG A 231     159.146 165.508-107.200 
ATOM   4750  N7   DG A 231     159.058 166.347-106.197 
ATOM   4751  C5   DG A 231     157.835 166.982-106.403 
ATOM   4752  C6   DG A 231     157.191 167.993-105.642 
ATOM   4753  O6   DG A 231     157.574 168.545-104.614 
ATOM   4754  N1   DG A 231     155.960 168.353-106.208 
ATOM   4755  C2   DG A 231     155.421 167.808-107.357 
ATOM   4756  N2   DG A 231     154.233 168.286-107.733 
ATOM   4757  N3   DG A 231     156.026 166.858-108.069 
ATOM   4758  C4   DG A 231     157.221 166.498-107.534 
ATOM   4759  P    DT A 232     158.193 163.884-113.442 
ATOM   4760  OP1  DT A 232     157.900 162.584-114.085 
ATOM   4761  OP2  DT A 232     159.608 164.317-113.467 
ATOM   4762  O5'  DT A 232     157.272 165.023-114.085 
ATOM   4763  C5'  DT A 232     155.948 165.231-113.558 
ATOM   4764  C4'  DT A 232     155.677 166.715-113.408 
ATOM   4765  O4'  DT A 232     156.111 167.232-112.117 
ATOM   4766  C3'  DT A 232     156.372 167.624-114.422 
ATOM   4767  O3'  DT A 232     155.498 168.696-114.755 
ATOM   4768  C2'  DT A 232     157.575 168.193-113.670 
ATOM   4769  C1'  DT A 232     156.863 168.415-112.339 
ATOM   4770  N1   DT A 232     157.788 168.598-111.187 
ATOM   4771  C2   DT A 232     157.390 169.463-110.196 
ATOM   4772  O2   DT A 232     156.333 170.068-110.229 
ATOM   4773  N3   DT A 232     158.276 169.607-109.145 
ATOM   4774  C4   DT A 232     159.493 168.973-109.007 
ATOM   4775  O4   DT A 232     160.200 169.183-108.018 
ATOM   4776  C5   DT A 232     159.823 168.086-110.097 
ATOM   4777  C7   DT A 232     161.132 167.357-110.025 
ATOM   4778  C6   DT A 232     158.982 167.927-111.131 
ATOM   4779  P    DC A 233     155.433 169.201-116.272 
ATOM   4780  OP1  DC A 233     154.503 168.344-117.041 
ATOM   4781  OP2  DC A 233     156.805 169.320-116.815 
ATOM   4782  O5'  DC A 233     154.799 170.658-116.093 
ATOM   4783  C5'  DC A 233     153.904 170.900-114.990 
ATOM   4784  C4'  DC A 233     154.232 172.227-114.337 
ATOM   4785  O4'  DC A 233     155.242 172.099-113.296 
ATOM   4786  C3'  DC A 233     154.795 173.304-115.264 
ATOM   4787  O3'  DC A 233     154.287 174.570-114.861 
ATOM   4788  C2'  DC A 233     156.302 173.283-115.012 
ATOM   4789  C1'  DC A 233     156.227 173.100-113.501 
ATOM   4790  N1   DC A 233     157.501 172.628-112.889 
ATOM   4791  C2   DC A 233     157.820 173.091-111.616 
ATOM   4792  O2   DC A 233     157.041 173.867-111.050 
ATOM   4793  N3   DC A 233     158.978 172.673-111.041 
ATOM   4794  C4   DC A 233     159.795 171.833-111.687 
ATOM   4795  N4   DC A 233     160.912 171.454-111.085 
ATOM   4796  C5   DC A 233     159.485 171.345-112.999 
ATOM   4797  C6   DC A 233     158.325 171.775-113.555 
ATOM   4798  P    DT A 234     153.872 175.633-115.983 
ATOM   4799  OP1  DT A 234     152.497 175.350-116.450 
ATOM   4800  OP2  DT A 234     154.916 175.682-117.031 
ATOM   4801  O5'  DT A 234     153.886 176.997-115.146 
ATOM   4802  C5'  DT A 234     153.577 176.957-113.741 
ATOM   4803  C4'  DT A 234     154.552 177.827-112.972 
ATOM   4804  O4'  DT A 234     155.752 177.103-112.577 
ATOM   4805  C3'  DT A 234     155.087 179.048-113.720 
ATOM   4806  O3'  DT A 234     155.224 180.127-112.803 
ATOM   4807  C2'  DT A 234     156.480 178.632-114.193 
ATOM   4808  C1'  DT A 234     156.883 177.889-112.923 
ATOM   4809  N1   DT A 234     158.043 176.973-113.107 
ATOM   4810  C2   DT A 234     158.907 176.838-112.048 
ATOM   4811  O2   DT A 234     158.759 177.427-110.991 
ATOM   4812  N3   DT A 234     159.972 175.982-112.256 
ATOM   4813  C4   DT A 234     160.235 175.268-113.407 
ATOM   4814  O4   DT A 234     161.222 174.531-113.476 
ATOM   4815  C5   DT A 234     159.273 175.476-114.463 
ATOM   4816  C7   DT A 234     159.484 174.737-115.751 
ATOM   4817  C6   DT A 234     158.228 176.303-114.287 
ATOM   4818  P    DG A 235     154.836 181.605-113.279 
ATOM   4819  OP1  DG A 235     153.376 181.805-113.133 
ATOM   4820  OP2  DG A 235     155.393 181.854-114.626 
ATOM   4821  O5'  DG A 235     155.612 182.499-112.203 
ATOM   4822  C5'  DG A 235     155.824 181.970-110.880 
ATOM   4823  C4'  DG A 235     157.242 182.258-110.429 
ATOM   4824  O4'  DG A 235     158.176 181.215-110.833 
ATOM   4825  C3'  DG A 235     157.867 183.542-110.974 
ATOM   4826  O3'  DG A 235     158.681 184.123-109.962 
ATOM   4827  C2'  DG A 235     158.769 183.080-112.117 
ATOM   4828  C1'  DG A 235     159.310 181.833-111.423 
ATOM   4829  N9   DG A 235     159.938 180.855-112.352 
ATOM   4830  C8   DG A 235     159.597 180.543-113.650 
ATOM   4831  N7   DG A 235     160.360 179.628-114.199 
ATOM   4832  C5   DG A 235     161.272 179.311-113.193 
ATOM   4833  C6   DG A 235     162.346 178.385-113.191 
ATOM   4834  O6   DG A 235     162.721 177.639-114.093 
ATOM   4835  N1   DG A 235     163.019 178.381-111.961 
ATOM   4836  C2   DG A 235     162.694 179.169-110.874 
ATOM   4837  N2   DG A 235     163.458 179.017-109.791 
ATOM   4838  N3   DG A 235     161.685 180.038-110.876 
ATOM   4839  C4   DG A 235     161.024 180.054-112.062 
ATOM   4840  P    DT A 236     158.685 185.715-109.789 
ATOM   4841  OP1  DT A 236     157.536 186.125-108.952 
ATOM   4842  OP2  DT A 236     158.783 186.358-111.117 
ATOM   4843  O5'  DT A 236     160.048 185.941-108.981 
ATOM   4844  C5'  DT A 236     160.515 184.905-108.097 
ATOM   4845  C4'  DT A 236     162.008 184.705-108.275 
ATOM   4846  O4'  DT A 236     162.318 183.744-109.324 
ATOM   4847  C3'  DT A 236     162.803 185.950-108.670 
ATOM   4848  O3'  DT A 236     164.067 185.914-108.019 
ATOM   4849  C2'  DT A 236     163.026 185.806-110.175 
ATOM   4850  C1'  DT A 236     163.310 184.306-110.169 
ATOM   4851  N1   DT A 236     163.193 183.668-111.510 
ATOM   4852  C2   DT A 236     164.053 182.633-111.787 
ATOM   4853  O2   DT A 236     164.885 182.232-110.992 
ATOM   4854  N3   DT A 236     163.915 182.068-113.039 
ATOM   4855  C4   DT A 236     163.011 182.442-114.013 
ATOM   4856  O4   DT A 236     162.981 181.860-115.098 
ATOM   4857  C5   DT A 236     162.152 183.538-113.628 
ATOM   4858  C7   DT A 236     161.138 184.008-114.630 
ATOM   4859  C6   DT A 236     162.264 184.106-112.417 
ATOM   4860  P    DA A 237     164.681 187.273-107.440 
ATOM   4861  OP1  DA A 237     164.116 187.541-106.098 
ATOM   4862  OP2  DA A 237     164.521 188.354-108.438 
ATOM   4863  O5'  DA A 237     166.229 186.890-107.307 
ATOM   4864  C5'  DA A 237     166.588 185.520-107.049 
ATOM   4865  C4'  DA A 237     167.755 185.117-107.928 
ATOM   4866  O4'  DA A 237     167.325 184.604-109.222 
ATOM   4867  C3'  DA A 237     168.738 186.232-108.283 
ATOM   4868  O3'  DA A 237     170.054 185.694-108.311 
ATOM   4869  C2'  DA A 237     168.354 186.650-109.703 
ATOM   4870  C1'  DA A 237     168.086 185.245-110.233 
ATOM   4871  N9   DA A 237     167.293 185.222-111.494 
ATOM   4872  C8   DA A 237     166.293 186.068-111.882 
ATOM   4873  N7   DA A 237     165.792 185.788-113.046 
ATOM   4874  C5   DA A 237     166.510 184.674-113.460 
ATOM   4875  C6   DA A 237     166.453 183.891-114.625 
ATOM   4876  N6   DA A 237     165.599 184.122-115.632 
ATOM   4877  N1   DA A 237     167.310 182.857-114.717 
ATOM   4878  C2   DA A 237     168.157 182.632-113.713 
ATOM   4879  N3   DA A 237     168.300 183.292-112.585 
ATOM   4880  C4   DA A 237     167.432 184.321-112.517 
ATOM   4881  P    DT A 238     171.262 186.567-107.725 
ATOM   4882  OP1  DT A 238     171.335 186.390-106.257 
ATOM   4883  OP2  DT A 238     171.146 187.961-108.206 
ATOM   4884  O5'  DT A 238     172.523 185.864-108.415 
ATOM   4885  C5'  DT A 238     172.455 184.461-108.732 
ATOM   4886  C4'  DT A 238     173.022 184.214-110.116 
ATOM   4887  O4'  DT A 238     172.015 184.346-111.161 
ATOM   4888  C3'  DT A 238     174.137 185.161-110.557 
ATOM   4889  O3'  DT A 238     175.087 184.429-111.322 
ATOM   4890  C2'  DT A 238     173.448 186.170-111.476 
ATOM   4891  C1'  DT A 238     172.543 185.170-112.189 
ATOM   4892  N1   DT A 238     171.402 185.801-112.908 
ATOM   4893  C2   DT A 238     170.997 185.210-114.080 
ATOM   4894  O2   DT A 238     171.527 184.212-114.538 
ATOM   4895  N3   DT A 238     169.937 185.824-114.719 
ATOM   4896  C4   DT A 238     169.266 186.951-114.292 
ATOM   4897  O4   DT A 238     168.330 187.410-114.951 
ATOM   4898  C5   DT A 238     169.764 187.499-113.053 
ATOM   4899  C7   DT A 238     169.089 188.729-112.517 
ATOM   4900  C6   DT A 238     170.792 186.924-112.411 
ATOM   4901  P    DA A 239     176.646 184.744-111.130 
ATOM   4902  OP1  DA A 239     177.164 183.994-109.965 
ATOM   4903  OP2  DA A 239     176.856 186.208-111.107 
ATOM   4904  O5'  DA A 239     177.258 184.135-112.478 
ATOM   4905  C5'  DA A 239     176.602 183.014-113.098 
ATOM   4906  C4'  DA A 239     176.524 183.223-114.597 
ATOM   4907  O4'  DA A 239     175.327 183.951-114.994 
ATOM   4908  C3'  DA A 239     177.667 184.027-115.217 
ATOM   4909  O3'  DA A 239     177.972 183.482-116.495 
ATOM   4910  C2'  DA A 239     177.093 185.430-115.412 
ATOM   4911  C1'  DA A 239     175.709 184.991-115.882 
ATOM   4912  N9   DA A 239     174.681 186.066-115.806 
ATOM   4913  C8   DA A 239     174.566 187.065-114.883 
ATOM   4914  N7   DA A 239     173.557 187.855-115.086 
ATOM   4915  C5   DA A 239     172.958 187.342-116.229 
ATOM   4916  C6   DA A 239     171.828 187.737-116.965 
ATOM   4917  N6   DA A 239     171.066 188.791-116.641 
ATOM   4918  N1   DA A 239     171.509 187.007-118.050 
ATOM   4919  C2   DA A 239     172.270 185.961-118.366 
ATOM   4920  N3   DA A 239     173.341 185.499-117.759 
ATOM   4921  C4   DA A 239     173.639 186.247-116.677 
ATOM   4922  P    DG A 240     179.504 183.382-116.950 
ATOM   4923  OP1  DG A 240     180.105 182.148-116.398 
ATOM   4924  OP2  DG A 240     180.201 184.646-116.626 
ATOM   4925  O5'  DG A 240     179.353 183.244-118.538 
ATOM   4926  C5'  DG A 240     178.177 182.610-119.075 
ATOM   4927  C4'  DG A 240     177.655 183.402-120.256 
ATOM   4928  O4'  DG A 240     176.725 184.449-119.855 
ATOM   4929  C3'  DG A 240     178.709 184.142-121.080 
ATOM   4930  O3'  DG A 240     178.337 184.095-122.452 
ATOM   4931  C2'  DG A 240     178.625 185.592-120.603 
ATOM   4932  C1'  DG A 240     177.104 185.656-120.498 
ATOM   4933  N9   DG A 240     176.607 186.795-119.676 
ATOM   4934  C8   DG A 240     177.167 187.370-118.556 
ATOM   4935  N7   DG A 240     176.472 188.367-118.065 
ATOM   4936  C5   DG A 240     175.375 188.459-118.919 
ATOM   4937  C6   DG A 240     174.272 189.352-118.897 
ATOM   4938  O6   DG A 240     174.032 190.259-118.106 
ATOM   4939  N1   DG A 240     173.385 189.095-119.952 
ATOM   4940  C2   DG A 240     173.543 188.106-120.903 
ATOM   4941  N2   DG A 240     172.584 188.024-121.828 
ATOM   4942  N3   DG A 240     174.578 187.269-120.923 
ATOM   4943  C4   DG A 240     175.448 187.504-119.906 
ATOM   4944  P    DT A 241     179.476 183.881-123.557 
ATOM   4945  OP1  DT A 241     179.768 182.437-123.696 
ATOM   4946  OP2  DT A 241     180.633 184.751-123.251 
ATOM   4947  O5'  DT A 241     178.739 184.411-124.875 
ATOM   4948  C5'  DT A 241     177.308 184.284-124.974 
ATOM   4949  C4'  DT A 241     176.712 185.564-125.525 
ATOM   4950  O4'  DT A 241     176.405 186.530-124.480 
ATOM   4951  C3'  DT A 241     177.595 186.344-126.499 
ATOM   4952  O3'  DT A 241     176.773 186.914-127.511 
ATOM   4953  C2'  DT A 241     178.189 187.476-125.662 
ATOM   4954  C1'  DT A 241     176.925 187.792-124.869 
ATOM   4955  N1   DT A 241     177.175 188.590-123.636 
ATOM   4956  C2   DT A 241     176.211 189.499-123.273 
ATOM   4957  O2   DT A 241     175.186 189.669-123.911 
ATOM   4958  N3   DT A 241     176.477 190.221-122.126 
ATOM   4959  C4   DT A 241     177.600 190.110-121.332 
ATOM   4960  O4   DT A 241     177.728 190.811-120.326 
ATOM   4961  C5   DT A 241     178.554 189.130-121.793 
ATOM   4962  C7   DT A 241     179.806 188.945-120.986 
ATOM   4963  C6   DT A 241     178.321 188.414-122.906 
ATOM   4964  P    DG A 242     177.301 186.932-129.022 
ATOM   4965  OP1  DG A 242     177.008 185.632-129.665 
ATOM   4966  OP2  DG A 242     178.716 187.365-129.047 
ATOM   4967  O5'  DG A 242     176.380 188.071-129.665 
ATOM   4968  C5'  DG A 242     175.057 188.279-129.138 
ATOM   4969  C4'  DG A 242     174.785 189.763-128.988 
ATOM   4970  O4'  DG A 242     175.219 190.280-127.698 
ATOM   4971  C3'  DG A 242     175.480 190.672-130.002 
ATOM   4972  O3'  DG A 242     174.606 191.743-130.335 
ATOM   4973  C2'  DG A 242     176.683 191.241-129.251 
ATOM   4974  C1'  DG A 242     175.971 191.463-127.920 
ATOM   4975  N9   DG A 242     176.897 191.646-126.767 
ATOM   4976  C8   DG A 242     178.126 191.066-126.536 
ATOM   4977  N7   DG A 242     178.691 191.442-125.416 
ATOM   4978  C5   DG A 242     177.774 192.335-124.865 
ATOM   4979  C6   DG A 242     177.829 193.072-123.653 
ATOM   4980  O6   DG A 242     178.714 193.087-122.802 
ATOM   4981  N1   DG A 242     176.683 193.860-123.480 
ATOM   4982  C2   DG A 242     175.623 193.928-124.363 
ATOM   4983  N2   DG A 242     174.622 194.741-124.015 
ATOM   4984  N3   DG A 242     175.571 193.236-125.499 
ATOM   4985  C4   DG A 242     176.675 192.466-125.682 
ATOM   4986  P    DT A 243     174.542 192.249-131.852 
ATOM   4987  OP1  DT A 243     173.612 191.391-132.622 
ATOM   4988  OP2  DT A 243     175.914 192.367-132.395 
ATOM   4989  O5'  DT A 243     173.907 193.706-131.673 
ATOM   4990  C5'  DT A 243     173.012 193.947-130.571 
ATOM   4991  C4'  DT A 243     173.341 195.275-129.917 
ATOM   4992  O4'  DT A 243     174.350 195.146-128.876 
ATOM   4993  C3'  DT A 243     173.903 196.352-130.844 
ATOM   4994  O3'  DT A 243     173.396 197.618-130.441 
ATOM   4995  C2'  DT A 243     175.411 196.331-130.593 
ATOM   4996  C1'  DT A 243     175.335 196.148-129.081 
ATOM   4997  N1   DT A 243     176.609 195.676-128.470 
ATOM   4998  C2   DT A 243     176.910 196.141-127.213 
ATOM   4999  O2   DT A 243     176.187 196.907-126.598 
ATOM   5000  N3   DT A 243     178.099 195.683-126.678 
ATOM   5001  C4   DT A 243     178.989 194.819-127.283 
ATOM   5002  O4   DT A 243     180.023 194.480-126.706 
ATOM   5003  C5   DT A 243     178.586 194.386-128.601 
ATOM   5004  C7   DT A 243     179.499 193.444-129.330 
ATOM   5005  C6   DT A 243     177.435 194.816-129.144 
ATOM   5006  P    DA A 244     172.980 198.681-131.563 
ATOM   5007  OP1  DA A 244     171.605 198.397-132.030 
ATOM   5008  OP2  DA A 244     174.024 198.730-132.611 
ATOM   5009  O5'  DA A 244     172.994 200.045-130.727 
ATOM   5010  C5'  DA A 244     172.686 200.005-129.321 
ATOM   5011  C4'  DA A 244     173.660 200.875-128.552 
ATOM   5012  O4'  DA A 244     174.861 200.151-128.157 
ATOM   5013  C3'  DA A 244     174.195 202.096-129.300 
ATOM   5014  O3'  DA A 244     174.332 203.175-128.383 
ATOM   5015  C2'  DA A 244     175.589 201.680-129.773 
ATOM   5016  C1'  DA A 244     175.991 200.937-128.503 
ATOM   5017  N9   DA A 244     177.152 200.021-128.687 
ATOM   5018  C8   DA A 244     177.483 199.282-129.787 
ATOM   5019  N7   DA A 244     178.562 198.578-129.640 
ATOM   5020  C5   DA A 244     178.979 198.869-128.348 
ATOM   5021  C6   DA A 244     180.074 198.432-127.585 
ATOM   5022  N6   DA A 244     180.993 197.568-128.037 
ATOM   5023  N1   DA A 244     180.191 198.920-126.335 
ATOM   5024  C2   DA A 244     179.274 199.778-125.892 
ATOM   5025  N3   DA A 244     178.215 200.254-126.509 
ATOM   5026  C4   DA A 244     178.121 199.752-127.757 
ATOM   5027  P    DT A 245     173.944 204.652-128.859 
ATOM   5028  OP1  DT A 245     172.484 204.853-128.713 
ATOM   5029  OP2  DT A 245     174.501 204.902-130.207 
ATOM   5030  O5'  DT A 245     174.720 205.546-127.783 
ATOM   5031  C5'  DT A 245     174.933 205.017-126.461 
ATOM   5032  C4'  DT A 245     176.351 205.305-126.009 
ATOM   5033  O4'  DT A 245     177.284 204.262-126.414 
ATOM   5034  C3'  DT A 245     176.975 206.590-126.554 
ATOM   5035  O3'  DT A 245     177.790 207.171-125.542 
ATOM   5036  C2'  DT A 245     177.878 206.127-127.697 
ATOM   5037  C1'  DT A 245     178.418 204.880-127.003 
ATOM   5038  N1   DT A 245     179.047 203.902-127.933 
ATOM   5039  C2   DT A 245     180.125 203.193-127.459 
ATOM   5040  O2   DT A 245     180.570 203.336-126.334 
ATOM   5041  N3   DT A 245     180.683 202.296-128.350 
ATOM   5042  C4   DT A 245     180.260 202.056-129.642 
ATOM   5043  O4   DT A 245     180.840 201.226-130.346 
ATOM   5044  C5   DT A 245     179.123 202.847-130.047 
ATOM   5045  C7   DT A 245     178.600 202.647-131.440 
ATOM   5046  C6   DT A 245     178.562 203.727-129.203 
ATOM   5047  P    DG A 246     177.793 208.762-125.369 
ATOM   5048  OP1  DG A 246     176.644 209.173-124.532 
ATOM   5049  OP2  DG A 246     177.891 209.406-126.697 
ATOM   5050  O5'  DG A 246     179.157 208.988-124.561 
ATOM   5051  C5'  DG A 246     179.623 207.952-123.677 
ATOM   5052  C4'  DG A 246     181.116 207.753-123.855 
ATOM   5053  O4'  DG A 246     181.426 206.791-124.904 
ATOM   5054  C3'  DG A 246     181.911 208.997-124.250 
ATOM   5055  O3'  DG A 246     183.175 208.961-123.599 
ATOM   5056  C2'  DG A 246     182.134 208.853-125.755 
ATOM   5057  C1'  DG A 246     182.418 207.354-125.749 
ATOM   5058  N9   DG A 246     182.301 206.716-127.090 
ATOM   5059  C8   DG A 246     181.440 207.014-128.123 
ATOM   5060  N7   DG A 246     181.596 206.257-129.183 
ATOM   5061  C5   DG A 246     182.634 205.397-128.825 
ATOM   5062  C6   DG A 246     183.250 204.352-129.562 
ATOM   5063  O6   DG A 246     183.001 203.963-130.700 
ATOM   5064  N1   DG A 246     184.266 203.733-128.820 
ATOM   5065  C2   DG A 246     184.637 204.078-127.536 
ATOM   5066  N2   DG A 246     185.630 203.364-127.002 
ATOM   5067  N3   DG A 246     184.058 205.058-126.845 
ATOM   5068  C4   DG A 246     183.071 205.669-127.551 
ATOM   5069  P    DC A 247     183.789 210.321-123.021 
ATOM   5070  OP1  DC A 247     183.225 210.588-121.678 
ATOM   5071  OP2  DC A 247     183.629 211.402-124.018 
ATOM   5072  O5'  DC A 247     185.337 209.938-122.887 
ATOM   5073  C5'  DC A 247     185.697 208.568-122.630 
ATOM   5074  C4'  DC A 247     186.864 208.164-123.508 
ATOM   5075  O4'  DC A 247     186.433 207.651-124.802 
ATOM   5076  C3'  DC A 247     187.847 209.280-123.863 
ATOM   5077  O3'  DC A 247     189.163 208.742-123.891 
ATOM   5078  C2'  DC A 247     187.462 209.697-125.283 
ATOM   5079  C1'  DC A 247     187.195 208.292-125.814 
ATOM   5080  N1   DC A 247     186.401 208.269-127.074 
ATOM   5081  C2   DC A 247     186.686 207.272-128.003 
ATOM   5082  O2   DC A 247     187.577 206.454-127.745 
ATOM   5083  N3   DC A 247     185.974 207.235-129.158 
ATOM   5084  C4   DC A 247     185.017 208.139-129.400 
ATOM   5085  N4   DC A 247     184.351 208.060-130.542 
ATOM   5086  C5   DC A 247     184.709 209.173-128.458 
ATOM   5087  C6   DC A 247     185.431 209.194-127.310 
ATOM   5088  P    DC A 248     190.370 209.615-123.305 
ATOM   5089  OP1  DC A 248     190.444 209.437-121.837 
ATOM   5090  OP2  DC A 248     190.254 211.009-123.786 
ATOM   5091  O5'  DC A 248     191.632 208.912-123.995 
ATOM   5092  C5'  DC A 248     191.563 207.508-124.312 
ATOM   5093  C4'  DC A 248     192.130 207.261-125.696 
ATOM   5094  O4'  DC A 248     191.124 207.394-126.741 
ATOM   5095  C3'  DC A 248     193.246 208.208-126.137 
ATOM   5096  O3'  DC A 248     194.196 207.476-126.902 
ATOM   5097  C2'  DC A 248     192.556 209.218-127.056 
ATOM   5098  C1'  DC A 248     191.652 208.217-127.769 
ATOM   5099  N1   DC A 248     190.511 208.849-128.488 
ATOM   5100  C2   DC A 248     190.088 208.262-129.678 
ATOM   5101  O2   DC A 248     190.671 207.250-130.084 
ATOM   5102  N3   DC A 248     189.049 208.823-130.349 
ATOM   5103  C4   DC A 248     188.443 209.920-129.875 
ATOM   5104  N4   DC A 248     187.435 210.428-130.567 
ATOM   5105  C5   DC A 248     188.863 210.539-128.654 
ATOM   5106  C6   DC A 248     189.903 209.963-127.998 
ATOM   5107  P    DG A 249     195.754 207.791-126.711 
ATOM   5108  OP1  DG A 249     196.272 207.041-125.545 
ATOM   5109  OP2  DG A 249     195.964 209.256-126.687 
ATOM   5110  O5'  DG A 249     196.366 207.183-128.058 
ATOM   5111  C5'  DG A 249     195.710 206.061-128.678 
ATOM   5112  C4'  DG A 249     195.632 206.271-130.178 
ATOM   5113  O4'  DG A 249     194.436 206.999-130.574 
ATOM   5114  C3'  DG A 249     196.775 207.074-130.797 
ATOM   5115  O3'  DG A 249     197.081 206.530-132.075 
ATOM   5116  C2'  DG A 249     196.201 208.477-130.992 
ATOM   5117  C1'  DG A 249     194.818 208.038-131.462 
ATOM   5118  N9   DG A 249     193.790 209.113-131.386 
ATOM   5119  C8   DG A 249     193.658 210.129-130.464 
ATOM   5120  N7   DG A 249     192.634 210.918-130.681 
ATOM   5121  C5   DG A 249     192.046 210.389-131.830 
ATOM   5122  C6   DG A 249     190.901 210.816-132.549 
ATOM   5123  O6   DG A 249     190.156 211.764-132.318 
ATOM   5124  N1   DG A 249     190.655 209.992-133.657 
ATOM   5125  C2   DG A 249     191.417 208.900-134.021 
ATOM   5126  N2   DG A 249     191.016 208.242-135.112 
ATOM   5127  N3   DG A 249     192.492 208.499-133.344 
ATOM   5128  C4   DG A 249     192.744 209.288-132.267 
ATOM   5129  P    DT A 250     198.612 206.429-132.531 
ATOM   5130  OP1  DT A 250     199.214 205.196-131.978 
ATOM   5131  OP2  DT A 250     199.309 207.693-132.206 
ATOM   5132  O5'  DT A 250     198.461 206.292-134.118 
ATOM   5133  C5'  DT A 250     197.285 205.657-134.655 
ATOM   5134  C4'  DT A 250     196.763 206.450-135.836 
ATOM   5135  O4'  DT A 250     195.833 207.497-135.435 
ATOM   5136  C3'  DT A 250     197.817 207.189-136.660 
ATOM   5137  O3'  DT A 250     197.446 207.142-138.032 
ATOM   5138  C2'  DT A 250     197.734 208.639-136.183 
ATOM   5139  C1'  DT A 250     196.213 208.703-136.078 
ATOM   5140  N1   DT A 250     195.716 209.842-135.256 
ATOM   5141  C2   DT A 250     194.534 210.425-135.645 
ATOM   5142  O2   DT A 250     193.896 210.050-136.613 
ATOM   5143  N3   DT A 250     194.106 211.478-134.859 
ATOM   5144  C4   DT A 250     194.746 211.982-133.746 
ATOM   5145  O4   DT A 250     194.264 212.931-133.122 
ATOM   5146  C5   DT A 250     195.978 211.306-133.418 
ATOM   5147  C7   DT A 250     196.739 211.792-132.219 
ATOM   5148  C6   DT A 250     196.418 210.279-134.164 
ATOM   5149  P    DT A 251     198.585 206.929-139.137 
ATOM   5150  OP1  DT A 251     198.876 205.484-139.276 
ATOM   5151  OP2  DT A 251     199.741 207.799-138.832 
ATOM   5152  O5'  DT A 251     197.848 207.458-140.455 
ATOM   5153  C5'  DT A 251     196.417 207.332-140.554 
ATOM   5154  C4'  DT A 251     195.820 208.612-141.106 
ATOM   5155  O4'  DT A 251     195.514 209.577-140.060 
ATOM   5156  C3'  DT A 251     196.703 209.391-142.079 
ATOM   5157  O3'  DT A 251     195.882 209.961-143.091 
ATOM   5158  C2'  DT A 251     197.298 210.523-141.242 
ATOM   5159  C1'  DT A 251     196.033 210.839-140.449 
ATOM   5160  N1   DT A 251     196.283 211.637-139.216 
ATOM   5161  C2   DT A 251     195.320 212.547-138.853 
ATOM   5162  O2   DT A 251     194.295 212.717-139.491 
ATOM   5163  N3   DT A 251     195.586 213.269-137.706 
ATOM   5164  C4   DT A 251     196.709 213.157-136.912 
ATOM   5165  O4   DT A 251     196.836 213.859-135.906 
ATOM   5166  C5   DT A 251     197.663 212.177-137.373 
ATOM   5167  C7   DT A 251     198.914 211.993-136.566 
ATOM   5168  C6   DT A 251     197.430 211.462-138.486 
ATOM   5169  P    DA A 252     196.410 209.980-144.602 
ATOM   5170  OP1  DA A 252     196.117 208.679-145.245 
ATOM   5171  OP2  DA A 252     197.824 210.412-144.627 
ATOM   5172  O5'  DA A 252     195.489 211.118-145.245 
ATOM   5173  C5'  DA A 252     194.165 211.326-144.718 
ATOM   5174  C4'  DA A 252     193.894 212.811-144.568 
ATOM   5175  O4'  DA A 252     194.328 213.327-143.278 
ATOM   5176  C3'  DA A 252     194.589 213.719-145.582 
ATOM   5177  O3'  DA A 252     193.715 214.791-145.915 
ATOM   5178  C2'  DA A 252     195.792 214.288-144.831 
ATOM   5179  C1'  DA A 252     195.079 214.511-143.500 
ATOM   5180  N9   DA A 252     196.005 214.693-142.347 
ATOM   5181  C8   DA A 252     197.221 214.109-142.135 
ATOM   5182  N7   DA A 252     197.793 214.473-141.029 
ATOM   5183  C5   DA A 252     196.891 215.365-140.465 
ATOM   5184  C6   DA A 252     196.913 216.108-139.273 
ATOM   5185  N6   DA A 252     197.925 216.066-138.394 
ATOM   5186  N1   DA A 252     195.855 216.899-139.016 
ATOM   5187  C2   DA A 252     194.852 216.935-139.893 
ATOM   5188  N3   DA A 252     194.721 216.290-141.031 
ATOM   5189  C4   DA A 252     195.794 215.507-141.265 
ATOM   5190  P    DA A 253     193.650 215.296-147.432 
ATOM   5191  OP1  DA A 253     192.720 214.439-148.202 
ATOM   5192  OP2  DA A 253     195.022 215.415-147.975 
ATOM   5193  O5'  DA A 253     193.016 216.753-147.253 
ATOM   5194  C5'  DA A 253     192.121 216.995-146.151 
ATOM   5195  C4'  DA A 253     192.449 218.322-145.497 
ATOM   5196  O4'  DA A 253     193.459 218.194-144.456 
ATOM   5197  C3'  DA A 253     193.012 219.399-146.424 
ATOM   5198  O3'  DA A 253     192.504 220.665-146.021 
ATOM   5199  C2'  DA A 253     194.519 219.378-146.173 
ATOM   5200  C1'  DA A 253     194.443 219.195-144.661 
ATOM   5201  N9   DA A 253     195.718 218.723-144.050 
ATOM   5202  C8   DA A 253     196.649 217.875-144.577 
ATOM   5203  N7   DA A 253     197.660 217.655-143.796 
ATOM   5204  C5   DA A 253     197.382 218.411-142.667 
ATOM   5205  C6   DA A 253     198.077 218.606-141.462 
ATOM   5206  N6   DA A 253     199.252 218.024-141.183 
ATOM   5207  N1   DA A 253     197.519 219.424-140.550 
ATOM   5208  C2   DA A 253     196.351 220.000-140.832 
ATOM   5209  N3   DA A 253     195.614 219.894-141.917 
ATOM   5210  C4   DA A 253     196.195 219.070-142.813 
ATOM   5211  P    DC A 254     192.089 221.729-147.143 
ATOM   5212  OP1  DC A 254     190.714 221.445-147.610 
ATOM   5213  OP2  DC A 254     193.133 221.777-148.191 
ATOM   5214  O5'  DC A 254     192.103 223.092-146.307 
ATOM   5215  C5'  DC A 254     191.794 223.052-144.901 
ATOM   5216  C4'  DC A 254     192.769 223.922-144.132 
ATOM   5217  O4'  DC A 254     193.969 223.198-143.738 
ATOM   5218  C3'  DC A 254     193.304 225.144-144.880 
ATOM   5219  O3'  DC A 254     193.441 226.222-143.963 
ATOM   5220  C2'  DC A 254     194.697 224.727-145.353 
ATOM   5221  C1'  DC A 254     195.099 223.984-144.083 
ATOM   5222  N1   DC A 254     196.260 223.068-144.267 
ATOM   5223  C2   DC A 254     197.146 222.921-143.203 
ATOM   5224  O2   DC A 254     196.934 223.548-142.159 
ATOM   5225  N3   DC A 254     198.210 222.091-143.352 
ATOM   5226  C4   DC A 254     198.404 221.428-144.499 
ATOM   5227  N4   DC A 254     199.458 220.631-144.594 
ATOM   5228  C5   DC A 254     197.506 221.567-145.606 
ATOM   5229  C6   DC A 254     196.448 222.401-145.438 
ATOM   5230  P    DA A 255     193.052 227.700-144.439 
ATOM   5231  OP1  DA A 255     191.592 227.900-144.293 
ATOM   5232  OP2  DA A 255     193.610 227.949-145.787 
ATOM   5233  O5'  DA A 255     193.829 228.594-143.363 
ATOM   5234  C5'  DA A 255     194.041 228.065-142.041 
ATOM   5235  C4'  DA A 255     195.459 228.353-141.590 
ATOM   5236  O4'  DA A 255     196.393 227.310-141.994 
ATOM   5237  C3'  DA A 255     196.083 229.637-142.134 
ATOM   5238  O3'  DA A 255     196.898 230.218-141.123 
ATOM   5239  C2'  DA A 255     196.986 229.175-143.277 
ATOM   5240  C1'  DA A 255     197.527 227.928-142.583 
ATOM   5241  N9   DA A 255     198.155 226.950-143.513 
ATOM   5242  C8   DA A 255     197.802 226.653-144.799 
ATOM   5243  N7   DA A 255     198.550 225.749-145.352 
ATOM   5244  C5   DA A 255     199.466 225.421-144.363 
ATOM   5245  C6   DA A 255     200.538 224.513-144.328 
ATOM   5246  N6   DA A 255     200.881 223.732-145.363 
ATOM   5247  N1   DA A 255     201.246 224.436-143.187 
ATOM   5248  C2   DA A 255     200.901 225.213-142.162 
ATOM   5249  N3   DA A 255     199.927 226.093-142.078 
ATOM   5250  C4   DA A 255     199.234 226.151-143.234 
ATOM   5251  P    DA A 256     196.902 231.810-140.949 
ATOM   5252  OP1  DA A 256     195.752 232.220-140.112 
ATOM   5253  OP2  DA A 256     197.000 232.453-142.277 
ATOM   5254  O5'  DA A 256     198.265 232.036-140.141 
ATOM   5255  C5'  DA A 256     198.732 231.000-139.258 
ATOM   5256  C4'  DA A 256     200.225 230.800-139.436 
ATOM   5257  O4'  DA A 256     200.534 229.839-140.484 
ATOM   5258  C3'  DA A 256     201.019 232.045-139.830 
ATOM   5259  O3'  DA A 256     202.284 232.009-139.179 
ATOM   5260  C2'  DA A 256     201.243 231.901-141.335 
ATOM   5261  C1'  DA A 256     201.527 230.401-141.329 
ATOM   5262  N9   DA A 256     201.410 229.763-142.670 
ATOM   5263  C8   DA A 256     200.549 230.072-143.683 
ATOM   5264  N7   DA A 256     200.692 229.331-144.738 
ATOM   5265  C5   DA A 256     201.724 228.466-144.400 
ATOM   5266  C6   DA A 256     202.355 227.425-145.101 
ATOM   5267  N6   DA A 256     202.020 227.063-146.348 
ATOM   5268  N1   DA A 256     203.347 226.767-144.472 
ATOM   5269  C2   DA A 256     203.674 227.131-143.233 
ATOM   5270  N3   DA A 256     203.160 228.081-142.483 
ATOM   5271  C4   DA A 256     202.170 228.724-143.136 
ATOM   5272  P    DC A 257     202.898 233.369-138.601 
ATOM   5273  OP1  DC A 257     202.333 233.636-137.258 
ATOM   5274  OP2  DC A 257     202.738 234.449-139.598 
ATOM   5275  O5'  DC A 257     204.445 232.985-138.467 
ATOM   5276  C5'  DC A 257     204.805 231.615-138.210 
ATOM   5277  C4'  DC A 257     205.972 231.212-139.088 
ATOM   5278  O4'  DC A 257     205.542 230.699-140.382 
ATOM   5279  C3'  DC A 257     206.955 232.327-139.443 
ATOM   5280  O3'  DC A 257     208.271 231.789-139.472 
ATOM   5281  C2'  DC A 257     206.571 232.745-140.863 
ATOM   5282  C1'  DC A 257     206.303 231.340-141.394 
ATOM   5283  N1   DC A 257     205.510 231.317-142.654 
ATOM   5284  C2   DC A 257     205.794 230.319-143.583 
ATOM   5285  O2   DC A 257     206.685 229.502-143.326 
ATOM   5286  N3   DC A 257     205.083 230.282-144.739 
ATOM   5287  C4   DC A 257     204.125 231.187-144.980 
ATOM   5288  N4   DC A 257     203.459 231.108-146.122 
ATOM   5289  C5   DC A 257     203.817 232.221-144.038 
ATOM   5290  C6   DC A 257     204.540 232.241-142.890 
ATOM   5291  P    DA A 258     209.479 232.662-138.885 
ATOM   5292  OP1  DA A 258     209.552 232.485-137.417 
ATOM   5293  OP2  DA A 258     209.362 234.056-139.366 
ATOM   5294  O5'  DA A 258     210.740 231.960-139.575 
ATOM   5295  C5'  DA A 258     210.672 230.556-139.892 
ATOM   5296  C4'  DA A 258     211.239 230.309-141.276 
ATOM   5297  O4'  DA A 258     210.232 230.441-142.321 
ATOM   5298  C3'  DA A 258     212.354 231.256-141.717 
ATOM   5299  O3'  DA A 258     213.304 230.524-142.482 
ATOM   5300  C2'  DA A 258     211.665 232.265-142.636 
ATOM   5301  C1'  DA A 258     210.760 231.265-143.349 
ATOM   5302  N9   DA A 258     209.619 231.897-144.068 
ATOM   5303  C8   DA A 258     208.904 233.006-143.717 
ATOM   5304  N7   DA A 258     207.962 233.311-144.555 
ATOM   5305  C5   DA A 258     208.058 232.332-145.535 
ATOM   5306  C6   DA A 258     207.329 232.097-146.712 
ATOM   5307  N6   DA A 258     206.311 232.869-147.120 
ATOM   5308  N1   DA A 258     207.685 231.035-147.460 
ATOM   5309  C2   DA A 258     208.697 230.272-147.050 
ATOM   5310  N3   DA A 258     209.446 230.392-145.976 
ATOM   5311  C4   DA A 258     209.069 231.462-145.246 
ATOM   5312  P    DA A 259     214.863 230.839-142.291 
ATOM   5313  OP1  DA A 259     215.381 230.089-141.125 
ATOM   5314  OP2  DA A 259     215.073 232.303-142.267 
ATOM   5315  O5'  DA A 259     215.475 230.230-143.638 
ATOM   5316  C5'  DA A 259     214.819 229.109-144.258 
ATOM   5317  C4'  DA A 259     214.741 229.318-145.758 
ATOM   5318  O4'  DA A 259     213.544 230.046-146.154 
ATOM   5319  C3'  DA A 259     215.884 230.122-146.377 
ATOM   5320  O3'  DA A 259     216.189 229.577-147.655 
ATOM   5321  C2'  DA A 259     215.309 231.525-146.572 
ATOM   5322  C1'  DA A 259     213.926 231.086-147.042 
ATOM   5323  N9   DA A 259     212.898 232.161-146.966 
ATOM   5324  C8   DA A 259     212.783 233.160-146.043 
ATOM   5325  N7   DA A 259     211.774 233.950-146.247 
ATOM   5326  C5   DA A 259     211.174 233.437-147.389 
ATOM   5327  C6   DA A 259     210.045 233.832-148.125 
ATOM   5328  N6   DA A 259     209.283 234.887-147.801 
ATOM   5329  N1   DA A 259     209.726 233.102-149.210 
ATOM   5330  C2   DA A 259     210.487 232.056-149.527 
ATOM   5331  N3   DA A 259     211.558 231.594-148.920 
ATOM   5332  C4   DA A 259     211.856 232.342-147.837 
ATOM   5333  P    DG A 260     217.721 229.477-148.111 
ATOM   5334  OP1  DG A 260     218.322 228.243-147.558 
ATOM   5335  OP2  DG A 260     218.418 230.741-147.786 
ATOM   5336  O5'  DG A 260     217.570 229.339-149.698 
ATOM   5337  C5'  DG A 260     216.394 228.705-150.235 
ATOM   5338  C4'  DG A 260     215.871 229.497-151.416 
ATOM   5339  O4'  DG A 260     214.941 230.544-151.015 
ATOM   5340  C3'  DG A 260     216.926 230.237-152.240 
ATOM   5341  O3'  DG A 260     216.554 230.190-153.612 
ATOM   5342  C2'  DG A 260     216.842 231.687-151.764 
ATOM   5343  C1'  DG A 260     215.321 231.751-151.658 
ATOM   5344  N9   DG A 260     214.824 232.890-150.836 
ATOM   5345  C8   DG A 260     215.384 233.465-149.717 
ATOM   5346  N7   DG A 260     214.689 234.462-149.225 
ATOM   5347  C5   DG A 260     213.592 234.554-150.080 
ATOM   5348  C6   DG A 260     212.488 235.447-150.057 
ATOM   5349  O6   DG A 260     212.249 236.354-149.266 
ATOM   5350  N1   DG A 260     211.602 235.190-151.112 
ATOM   5351  C2   DG A 260     211.760 234.202-152.063 
ATOM   5352  N2   DG A 260     210.801 234.119-152.989 
ATOM   5353  N3   DG A 260     212.795 233.364-152.083 
ATOM   5354  C4   DG A 260     213.665 233.599-151.066 
ATOM   5355  P    DC A 261     217.693 229.976-154.717 
ATOM   5356  OP1  DC A 261     217.985 228.532-154.856 
ATOM   5357  OP2  DC A 261     218.850 230.846-154.412 
ATOM   5358  O5'  DC A 261     216.956 230.506-156.036 
ATOM   5359  C5'  DC A 261     215.525 230.379-156.134 
ATOM   5360  C4'  DC A 261     214.929 231.659-156.686 
ATOM   5361  O4'  DC A 261     214.622 232.625-155.640 
ATOM   5362  C3'  DC A 261     215.812 232.439-157.660 
ATOM   5363  O3'  DC A 261     214.990 233.009-158.671 
ATOM   5364  C2'  DC A 261     216.406 233.571-156.822 
ATOM   5365  C1'  DC A 261     215.142 233.887-156.029 
ATOM   5366  N1   DC A 261     215.391 234.685-154.797 
ATOM   5367  C2   DC A 261     214.424 235.611-154.415 
ATOM   5368  O2   DC A 261     213.408 235.732-155.109 
ATOM   5369  N3   DC A 261     214.634 236.349-153.295 
ATOM   5370  C4   DC A 261     215.749 236.188-152.570 
ATOM   5371  N4   DC A 261     215.906 236.931-151.486 
ATOM   5372  C5   DC A 261     216.756 235.241-152.945 
ATOM   5373  C6   DC A 261     216.529 234.514-154.068 
ATOM   5374  P    DA A 262     215.518 233.027-160.182 
ATOM   5375  OP1  DA A 262     215.225 231.727-160.825 
ATOM   5376  OP2  DA A 262     216.933 233.460-160.208 
ATOM   5377  O5'  DA A 262     214.597 234.166-160.825 
ATOM   5378  C5'  DA A 262     213.273 234.374-160.298 
ATOM   5379  C4'  DA A 262     213.002 235.858-160.149 
ATOM   5380  O4'  DA A 262     213.436 236.375-158.858 
ATOM   5381  C3'  DA A 262     213.697 236.767-161.162 
ATOM   5382  O3'  DA A 262     212.823 237.838-161.495 
ATOM   5383  C2'  DA A 262     214.900 237.336-160.411 
ATOM   5384  C1'  DA A 262     214.188 237.558-159.080 
ATOM   5385  N9   DA A 262     215.114 237.741-157.927 
ATOM   5386  C8   DA A 262     216.329 237.156-157.715 
ATOM   5387  N7   DA A 262     216.901 237.520-156.609 
ATOM   5388  C5   DA A 262     215.999 238.412-156.045 
ATOM   5389  C6   DA A 262     216.022 239.156-154.853 
ATOM   5390  N6   DA A 262     217.034 239.114-153.974 
ATOM   5391  N1   DA A 262     214.963 239.946-154.596 
ATOM   5392  C2   DA A 262     213.961 239.982-155.473 
ATOM   5393  N3   DA A 262     213.830 239.338-156.611 
ATOM   5394  C4   DA A 262     214.902 238.554-156.845 
ATOM   5395  P    DT A 263     212.759 238.344-163.013 
ATOM   5396  OP1  DT A 263     211.829 237.486-163.782 
ATOM   5397  OP2  DT A 263     214.130 238.462-163.555 
ATOM   5398  O5'  DT A 263     212.124 239.801-162.833 
ATOM   5399  C5'  DT A 263     211.229 240.042-161.731 
ATOM   5400  C4'  DT A 263     211.558 241.370-161.077 
ATOM   5401  O4'  DT A 263     212.567 241.241-160.036 
ATOM   5402  C3'  DT A 263     212.120 242.447-162.004 
ATOM   5403  O3'  DT A 263     211.613 243.713-161.601 
ATOM   5404  C2'  DT A 263     213.628 242.426-161.753 
ATOM   5405  C1'  DT A 263     213.552 242.243-160.241 
ATOM   5406  N1   DT A 263     214.826 241.771-159.630 
ATOM   5407  C2   DT A 263     215.127 242.236-158.373 
ATOM   5408  O2   DT A 263     214.404 243.002-157.758 
ATOM   5409  N3   DT A 263     216.316 241.779-157.839 
ATOM   5410  C4   DT A 263     217.206 240.914-158.444 
ATOM   5411  O4   DT A 263     218.240 240.575-157.866 
ATOM   5412  C5   DT A 263     216.803 240.481-159.761 
ATOM   5413  C7   DT A 263     217.715 239.539-160.490 
ATOM   5414  C6   DT A 263     215.652 240.911-160.304 
ATOM   5415  P    DT A 264     211.197 244.776-162.723 
ATOM   5416  OP1  DT A 264     209.822 244.492-163.190 
ATOM   5417  OP2  DT A 264     212.241 244.825-163.771 
ATOM   5418  O5'  DT A 264     211.211 246.140-161.887 
ATOM   5419  C5'  DT A 264     210.903 246.100-160.481 
ATOM   5420  C4'  DT A 264     211.877 246.970-159.713 
ATOM   5421  O4'  DT A 264     213.078 246.246-159.318 
ATOM   5422  C3'  DT A 264     212.412 248.191-160.460 
ATOM   5423  O3'  DT A 264     212.549 249.270-159.543 
ATOM   5424  C2'  DT A 264     213.806 247.775-160.933 
ATOM   5425  C1'  DT A 264     214.208 247.032-159.663 
ATOM   5426  N1   DT A 264     215.369 246.116-159.847 
ATOM   5427  C2   DT A 264     216.233 245.981-158.788 
ATOM   5428  O2   DT A 264     216.084 246.569-157.732 
ATOM   5429  N3   DT A 264     217.297 245.124-158.997 
ATOM   5430  C4   DT A 264     217.561 244.411-160.148 
ATOM   5431  O4   DT A 264     218.547 243.674-160.216 
ATOM   5432  C5   DT A 264     216.598 244.618-161.203 
ATOM   5433  C7   DT A 264     216.810 243.879-162.491 
ATOM   5434  C6   DT A 264     215.554 245.446-161.028 
ATOM   5435  P    DC A 265     212.161 250.747-160.020 
ATOM   5436  OP1  DC A 265     210.701 250.948-159.874 
ATOM   5437  OP2  DC A 265     212.718 250.997-161.367 
ATOM   5438  O5'  DC A 265     212.937 251.641-158.943 
ATOM   5439  C5'  DC A 265     213.150 251.113-157.621 
ATOM   5440  C4'  DC A 265     214.568 251.400-157.170 
ATOM   5441  O4'  DC A 265     215.501 250.357-157.574 
ATOM   5442  C3'  DC A 265     215.192 252.685-157.714 
ATOM   5443  O3'  DC A 265     216.007 253.266-156.703 
ATOM   5444  C2'  DC A 265     216.095 252.222-158.858 
ATOM   5445  C1'  DC A 265     216.635 250.975-158.163 
ATOM   5446  N1   DC A 265     217.264 249.997-159.093 
ATOM   5447  C2   DC A 265     218.358 249.270-158.629 
ATOM   5448  O2   DC A 265     218.757 249.466-157.475 
ATOM   5449  N3   DC A 265     218.945 248.374-159.462 
ATOM   5450  C4   DC A 265     218.483 248.191-160.704 
ATOM   5451  N4   DC A 265     219.091 247.305-161.478 
ATOM   5452  C5   DC A 265     217.359 248.929-161.202 
ATOM   5453  C6   DC A 265     216.786 249.820-160.355 
ATOM   5454  P    DT A 266     216.010 254.858-156.529 
ATOM   5455  OP1  DT A 266     214.861 255.268-155.692 
ATOM   5456  OP2  DT A 266     216.108 255.501-157.858 
ATOM   5457  O5'  DT A 266     217.373 255.083-155.721 
ATOM   5458  C5'  DT A 266     217.840 254.047-154.838 
ATOM   5459  C4'  DT A 266     219.333 253.848-155.016 
ATOM   5460  O4'  DT A 266     219.643 252.886-156.064 
ATOM   5461  C3'  DT A 266     220.128 255.092-155.410 
ATOM   5462  O3'  DT A 266     221.392 255.056-154.759 
ATOM   5463  C2'  DT A 266     220.351 254.948-156.915 
ATOM   5464  C1'  DT A 266     220.635 253.449-156.909 
ATOM   5465  N1   DT A 266     220.518 252.811-158.250 
ATOM   5466  C2   DT A 266     221.378 251.776-158.527 
ATOM   5467  O2   DT A 266     222.210 251.374-157.733 
ATOM   5468  N3   DT A 266     221.240 251.210-159.780 
ATOM   5469  C4   DT A 266     220.336 251.585-160.753 
ATOM   5470  O4   DT A 266     220.307 251.003-161.839 
ATOM   5471  C5   DT A 266     219.477 252.680-160.368 
ATOM   5472  C7   DT A 266     218.463 253.151-161.370 
ATOM   5473  C6   DT A 266     219.589 253.249-159.157 
ATOM   5474  P    DA A 267     222.006 256.416-154.181 
ATOM   5475  OP1  DA A 267     221.442 256.683-152.838 
ATOM   5476  OP2  DA A 267     221.846 257.497-155.179 
ATOM   5477  O5'  DA A 267     223.554 256.033-154.048 
ATOM   5478  C5'  DA A 267     223.914 254.663-153.790 
ATOM   5479  C4'  DA A 267     225.081 254.259-154.669 
ATOM   5480  O4'  DA A 267     224.650 253.746-155.962 
ATOM   5481  C3'  DA A 267     226.063 255.375-155.023 
ATOM   5482  O3'  DA A 267     227.380 254.837-155.052 
ATOM   5483  C2'  DA A 267     225.679 255.792-156.443 
ATOM   5484  C1'  DA A 267     225.412 254.387-156.974 
ATOM   5485  N9   DA A 267     224.618 254.364-158.234 
ATOM   5486  C8   DA A 267     223.618 255.210-158.623 
ATOM   5487  N7   DA A 267     223.117 254.930-159.786 
ATOM   5488  C5   DA A 267     223.836 253.817-160.201 
ATOM   5489  C6   DA A 267     223.778 253.034-161.365 
ATOM   5490  N6   DA A 267     222.925 253.264-162.372 
ATOM   5491  N1   DA A 267     224.636 252.000-161.457 
ATOM   5492  C2   DA A 267     225.482 251.774-160.453 
ATOM   5493  N3   DA A 267     225.626 252.434-159.325 
ATOM   5494  C4   DA A 267     224.757 253.464-159.257 
ATOM   5495  P    DT A 268     228.587 255.710-154.465 
ATOM   5496  OP1  DT A 268     228.661 255.532-152.998 
ATOM   5497  OP2  DT A 268     228.471 257.104-154.946 
ATOM   5498  O5'  DT A 268     229.849 255.007-155.156 
ATOM   5499  C5'  DT A 268     229.780 253.604-155.472 
ATOM   5500  C4'  DT A 268     230.347 253.356-156.856 
ATOM   5501  O4'  DT A 268     229.341 253.489-157.901 
ATOM   5502  C3'  DT A 268     231.463 254.303-157.297 
ATOM   5503  O3'  DT A 268     232.413 253.571-158.062 
ATOM   5504  C2'  DT A 268     230.773 255.313-158.216 
ATOM   5505  C1'  DT A 268     229.869 254.312-158.930 
ATOM   5506  N1   DT A 268     228.727 254.944-159.648 
ATOM   5507  C2   DT A 268     228.322 254.353-160.821 
ATOM   5508  O2   DT A 268     228.853 253.355-161.278 
ATOM   5509  N3   DT A 268     227.263 254.966-161.459 
ATOM   5510  C4   DT A 268     226.591 256.094-161.033 
ATOM   5511  O4   DT A 268     225.655 256.552-161.691 
ATOM   5512  C5   DT A 268     227.089 256.642-159.794 
ATOM   5513  C7   DT A 268     226.414 257.872-159.257 
ATOM   5514  C6   DT A 268     228.118 256.067-159.151 
ATOM   5515  P    DT A 269     233.971 253.886-157.871 
ATOM   5516  OP1  DT A 269     234.489 253.136-156.705 
ATOM   5517  OP2  DT A 269     234.181 255.351-157.847 
ATOM   5518  O5'  DT A 269     234.583 253.278-159.218 
ATOM   5519  C5'  DT A 269     233.927 252.156-159.839 
ATOM   5520  C4'  DT A 269     233.849 252.366-161.338 
ATOM   5521  O4'  DT A 269     232.652 253.094-161.735 
ATOM   5522  C3'  DT A 269     234.992 253.169-161.957 
ATOM   5523  O3'  DT A 269     235.298 252.625-163.235 
ATOM   5524  C2'  DT A 269     234.418 254.572-162.152 
ATOM   5525  C1'  DT A 269     233.034 254.133-162.622 
ATOM   5526  N1   DT A 269     232.007 255.208-162.546 
ATOM   5527  C2   DT A 269     231.038 255.218-163.521 
ATOM   5528  O2   DT A 269     230.994 254.397-164.420 
ATOM   5529  N3   DT A 269     230.102 256.230-163.418 
ATOM   5530  C4   DT A 269     230.058 257.207-162.445 
ATOM   5531  O4   DT A 269     229.170 258.063-162.457 
ATOM   5532  C5   DT A 269     231.116 257.114-161.467 
ATOM   5533  C7   DT A 269     231.141 258.141-160.373 
ATOM   5534  C6   DT A 269     232.038 256.142-161.543 
ATOM   5535  P    DG A 270     236.829 252.525-163.691 
ATOM   5536  OP1  DG A 270     237.431 251.291-163.138 
ATOM   5537  OP2  DG A 270     237.526 253.788-163.366 
ATOM   5538  O5'  DG A 270     236.678 252.387-165.278 
ATOM   5539  C5'  DG A 270     235.502 251.752-165.815 
ATOM   5540  C4'  DG A 270     234.980 252.545-166.997 
ATOM   5541  O4'  DG A 270     234.050 253.592-166.595 
ATOM   5542  C3'  DG A 270     236.034 253.284-167.820 
ATOM   5543  O3'  DG A 270     235.663 253.237-169.192 
ATOM   5544  C2'  DG A 270     235.950 254.735-167.344 
ATOM   5545  C1'  DG A 270     234.429 254.799-167.239 
ATOM   5546  N9   DG A 270     233.933 255.937-166.417 
ATOM   5547  C8   DG A 270     234.493 256.513-165.297 
ATOM   5548  N7   DG A 270     233.797 257.510-164.805 
ATOM   5549  C5   DG A 270     232.700 257.601-165.660 
ATOM   5550  C6   DG A 270     231.597 258.494-165.638 
ATOM   5551  O6   DG A 270     231.358 259.402-164.846 
ATOM   5552  N1   DG A 270     230.710 258.238-166.692 
ATOM   5553  C2   DG A 270     230.868 257.249-167.643 
ATOM   5554  N2   DG A 270     229.909 257.167-168.569 
ATOM   5555  N3   DG A 270     231.903 256.411-167.663 
ATOM   5556  C4   DG A 270     232.773 256.647-166.646 
ATOM   5557  P    DA A 271     236.802 253.024-170.297 
ATOM   5558  OP1  DA A 271     237.093 251.579-170.436 
ATOM   5559  OP2  DA A 271     237.958 253.894-169.992 
ATOM   5560  O5'  DA A 271     236.064 253.553-171.616 
ATOM   5561  C5'  DA A 271     234.633 253.427-171.714 
ATOM   5562  C4'  DA A 271     234.037 254.707-172.266 
ATOM   5563  O4'  DA A 271     233.731 255.672-171.220 
ATOM   5564  C3'  DA A 271     234.920 255.486-173.240 
ATOM   5565  O3'  DA A 271     234.099 256.056-174.252 
ATOM   5566  C2'  DA A 271     235.514 256.618-172.403 
ATOM   5567  C1'  DA A 271     234.250 256.934-171.610 
ATOM   5568  N9   DA A 271     234.500 257.732-170.377 
ATOM   5569  C8   DA A 271     235.578 257.684-169.539 
ATOM   5570  N7   DA A 271     235.504 258.511-168.542 
ATOM   5571  C5   DA A 271     234.289 259.154-168.729 
ATOM   5572  C6   DA A 271     233.624 260.154-168.001 
ATOM   5573  N6   DA A 271     234.116 260.705-166.882 
ATOM   5574  N1   DA A 271     232.431 260.568-168.465 
ATOM   5575  C2   DA A 271     231.946 260.017-169.577 
ATOM   5576  N3   DA A 271     232.474 259.082-170.337 
ATOM   5577  C4   DA A 271     233.667 258.685-169.851 
ATOM   5578  P    DT A 272     234.627 256.075-175.762 
ATOM   5579  OP1  DT A 272     234.333 254.774-176.406 
ATOM   5580  OP2  DT A 272     236.041 256.507-175.788 
ATOM   5581  O5'  DT A 272     233.706 257.213-176.405 
ATOM   5582  C5'  DT A 272     232.382 257.421-175.878 
ATOM   5583  C4'  DT A 272     232.110 258.906-175.729 
ATOM   5584  O4'  DT A 272     232.544 259.423-174.438 
ATOM   5585  C3'  DT A 272     232.806 259.814-176.742 
ATOM   5586  O3'  DT A 272     231.932 260.886-177.076 
ATOM   5587  C2'  DT A 272     234.009 260.384-175.991 
ATOM   5588  C1'  DT A 272     233.296 260.606-174.660 
ATOM   5589  N1   DT A 272     234.222 260.788-173.508 
ATOM   5590  C2   DT A 272     233.824 261.653-172.517 
ATOM   5591  O2   DT A 272     232.767 262.258-172.550 
ATOM   5592  N3   DT A 272     234.709 261.797-171.465 
ATOM   5593  C4   DT A 272     235.927 261.163-171.328 
ATOM   5594  O4   DT A 272     236.634 261.373-170.339 
ATOM   5595  C5   DT A 272     236.256 260.276-172.418 
ATOM   5596  C7   DT A 272     237.566 259.547-172.346 
ATOM   5597  C6   DT A 272     235.416 260.117-173.452 
ATOM   5598  P    DA A 273     231.867 261.391-178.593 
ATOM   5599  OP1  DA A 273     230.937 260.534-179.362 
ATOM   5600  OP2  DA A 273     233.239 261.510-179.135 
ATOM   5601  O5'  DA A 273     231.232 262.849-178.414 
ATOM   5602  C5'  DA A 273     230.337 263.090-177.311 
ATOM   5603  C4'  DA A 273     230.666 264.418-176.657 
ATOM   5604  O4'  DA A 273     231.675 264.289-175.616 
ATOM   5605  C3'  DA A 273     231.229 265.494-177.585 
ATOM   5606  O3'  DA A 273     230.721 266.760-177.182 
ATOM   5607  C2'  DA A 273     232.736 265.473-177.333 
ATOM   5608  C1'  DA A 273     232.660 265.290-175.821 
ATOM   5609  N9   DA A 273     233.935 264.818-175.210 
ATOM   5610  C8   DA A 273     234.865 263.970-175.737 
ATOM   5611  N7   DA A 273     235.877 263.750-174.957 
ATOM   5612  C5   DA A 273     235.599 264.507-173.827 
ATOM   5613  C6   DA A 273     236.294 264.701-172.622 
ATOM   5614  N6   DA A 273     237.469 264.119-172.343 
ATOM   5615  N1   DA A 273     235.736 265.519-171.710 
ATOM   5616  C2   DA A 273     234.568 266.095-171.992 
ATOM   5617  N3   DA A 273     233.831 265.989-173.077 
ATOM   5618  C4   DA A 273     234.411 265.165-173.973 
ATOM   5619  P    DA A 274     230.306 267.824-178.304 
ATOM   5620  OP1  DA A 274     228.930 267.540-178.771 
ATOM   5621  OP2  DA A 274     231.350 267.872-179.351 
ATOM   5622  O5'  DA A 274     230.320 269.187-177.467 
ATOM   5623  C5'  DA A 274     230.011 269.147-176.061 
ATOM   5624  C4'  DA A 274     230.985 270.017-175.293 
ATOM   5625  O4'  DA A 274     232.186 269.293-174.898 
ATOM   5626  C3'  DA A 274     231.520 271.239-176.040 
ATOM   5627  O3'  DA A 274     231.658 272.317-175.123 
ATOM   5628  C2'  DA A 274     232.914 270.822-176.513 
ATOM   5629  C1'  DA A 274     233.316 270.079-175.243 
ATOM   5630  N9   DA A 274     234.477 269.164-175.428 
ATOM   5631  C8   DA A 274     234.808 268.425-176.528 
ATOM   5632  N7   DA A 274     235.887 267.721-176.380 
ATOM   5633  C5   DA A 274     236.304 268.011-175.089 
ATOM   5634  C6   DA A 274     237.399 267.575-174.326 
ATOM   5635  N6   DA A 274     238.319 266.711-174.777 
ATOM   5636  N1   DA A 274     237.516 268.062-173.076 
ATOM   5637  C2   DA A 274     236.599 268.920-172.633 
ATOM   5638  N3   DA A 274     235.541 269.397-173.249 
ATOM   5639  C4   DA A 274     235.447 268.895-174.497 
ATOM   5640  P    DG A 275     231.269 273.795-175.600 
ATOM   5641  OP1  DG A 275     229.809 273.995-175.454 
ATOM   5642  OP2  DG A 275     231.827 274.044-176.947 
ATOM   5643  O5'  DG A 275     232.045 274.689-174.524 
ATOM   5644  C5'  DG A 275     232.258 274.160-173.201 
ATOM   5645  C4'  DG A 275     233.676 274.448-172.750 
ATOM   5646  O4'  DG A 275     234.610 273.405-173.154 
ATOM   5647  C3'  DG A 275     234.300 275.732-173.295 
ATOM   5648  O3'  DG A 275     235.115 276.313-172.283 
ATOM   5649  C2'  DG A 275     235.203 275.270-174.438 
ATOM   5650  C1'  DG A 275     235.743 274.023-173.743 
ATOM   5651  N9   DG A 275     236.372 273.045-174.673 
ATOM   5652  C8   DG A 275     236.031 272.733-175.971 
ATOM   5653  N7   DG A 275     236.793 271.818-176.519 
ATOM   5654  C5   DG A 275     237.706 271.501-175.513 
ATOM   5655  C6   DG A 275     238.780 270.575-175.512 
ATOM   5656  O6   DG A 275     239.154 269.829-176.414 
ATOM   5657  N1   DG A 275     239.452 270.571-174.281 
ATOM   5658  C2   DG A 275     239.128 271.359-173.195 
ATOM   5659  N2   DG A 275     239.892 271.207-172.111 
ATOM   5660  N3   DG A 275     238.118 272.229-173.197 
ATOM   5661  C4   DG A 275     237.457 272.244-174.383 
ATOM   5662  P    DG A 276     235.119 277.905-172.109 
ATOM   5663  OP1  DG A 276     233.969 278.315-171.272 
ATOM   5664  OP2  DG A 276     235.217 278.548-173.438 
ATOM   5665  O5'  DG A 276     236.482 278.131-171.302 
ATOM   5666  C5'  DG A 276     236.949 277.095-170.418 
ATOM   5667  C4'  DG A 276     238.441 276.895-170.596 
ATOM   5668  O4'  DG A 276     238.751 275.934-171.645 
ATOM   5669  C3'  DG A 276     239.236 278.140-170.990 
ATOM   5670  O3'  DG A 276     240.501 278.104-170.339 
ATOM   5671  C2'  DG A 276     239.460 277.996-172.495 
ATOM   5672  C1'  DG A 276     239.744 276.496-172.489 
ATOM   5673  N9   DG A 276     239.627 275.858-173.830 
ATOM   5674  C8   DG A 276     238.765 276.157-174.863 
ATOM   5675  N7   DG A 276     238.921 275.399-175.923 
ATOM   5676  C5   DG A 276     239.959 274.540-175.566 
ATOM   5677  C6   DG A 276     240.575 273.495-176.302 
ATOM   5678  O6   DG A 276     240.326 273.106-177.440 
ATOM   5679  N1   DG A 276     241.591 272.875-175.561 
ATOM   5680  C2   DG A 276     241.962 273.221-174.276 
ATOM   5681  N2   DG A 276     242.956 272.506-173.742 
ATOM   5682  N3   DG A 276     241.384 274.201-173.585 
ATOM   5683  C4   DG A 276     240.397 274.812-174.291 
ATOM   5684  P    DT A 277     241.115 279.464-169.761 
ATOM   5685  OP1  DT A 277     240.550 279.731-168.419 
ATOM   5686  OP2  DT A 277     240.955 280.544-170.759 
ATOM   5687  O5'  DT A 277     242.662 279.080-169.628 
ATOM   5688  C5'  DT A 277     243.022 277.710-169.370 
ATOM   5689  C4'  DT A 277     244.189 277.307-170.249 
ATOM   5690  O4'  DT A 277     243.758 276.794-171.542 
ATOM   5691  C3'  DT A 277     245.172 278.422-170.604 
ATOM   5692  O3'  DT A 277     246.488 277.885-170.632 
ATOM   5693  C2'  DT A 277     244.788 278.840-172.023 
ATOM   5694  C1'  DT A 277     244.520 277.435-172.554 
ATOM   5695  N1   DT A 277     243.727 277.412-173.814 
ATOM   5696  C2   DT A 277     244.019 276.422-174.721 
ATOM   5697  O2   DT A 277     244.884 275.584-174.531 
ATOM   5698  N3   DT A 277     243.264 276.433-175.877 
ATOM   5699  C4   DT A 277     242.265 277.331-176.194 
ATOM   5700  O4   DT A 277     241.657 277.240-177.262 
ATOM   5701  C5   DT A 277     242.030 278.332-175.181 
ATOM   5702  C7   DT A 277     240.959 279.349-175.446 
ATOM   5703  C6   DT A 277     242.750 278.345-174.047 
ATOM   5704  P    DA A 278     247.696 278.757-170.046 
ATOM   5705  OP1  DA A 278     247.769 278.580-168.578 
ATOM   5706  OP2  DA A 278     247.579 280.151-170.526 
ATOM   5707  O5'  DA A 278     248.957 278.055-170.736 
ATOM   5708  C5'  DA A 278     248.889 276.651-171.053 
ATOM   5709  C4'  DA A 278     249.456 276.404-172.437 
ATOM   5710  O4'  DA A 278     248.449 276.536-173.481 
ATOM   5711  C3'  DA A 278     250.571 277.351-172.878 
ATOM   5712  O3'  DA A 278     251.521 276.619-173.642 
ATOM   5713  C2'  DA A 278     249.882 278.360-173.796 
ATOM   5714  C1'  DA A 278     248.977 277.360-174.510 
ATOM   5715  N9   DA A 278     247.836 277.992-175.228 
ATOM   5716  C8   DA A 278     247.121 279.101-174.877 
ATOM   5717  N7   DA A 278     246.179 279.406-175.716 
ATOM   5718  C5   DA A 278     246.275 278.428-176.695 
ATOM   5719  C6   DA A 278     245.546 278.192-177.873 
ATOM   5720  N6   DA A 278     244.528 278.964-178.280 
ATOM   5721  N1   DA A 278     245.902 277.131-178.620 
ATOM   5722  C2   DA A 278     246.914 276.367-178.210 
ATOM   5723  N3   DA A 278     247.663 276.487-177.137 
ATOM   5724  C4   DA A 278     247.286 277.557-176.406 
ATOM   5725  P    DA A 279     253.079 276.934-173.451 
ATOM   5726  OP1  DA A 279     253.598 276.184-172.285 
ATOM   5727  OP2  DA A 279     253.290 278.398-173.427 
ATOM   5728  O5'  DA A 279     253.692 276.325-174.798 
ATOM   5729  C5'  DA A 279     253.036 275.204-175.419 
ATOM   5730  C4'  DA A 279     252.957 275.413-176.918 
ATOM   5731  O4'  DA A 279     251.761 276.141-177.315 
ATOM   5732  C3'  DA A 279     254.101 276.217-177.537 
ATOM   5733  O3'  DA A 279     254.406 275.672-178.816 
ATOM   5734  C2'  DA A 279     253.526 277.620-177.732 
ATOM   5735  C1'  DA A 279     252.143 277.181-178.203 
ATOM   5736  N9   DA A 279     251.115 278.256-178.127 
ATOM   5737  C8   DA A 279     250.999 279.255-177.204 
ATOM   5738  N7   DA A 279     249.991 280.045-177.407 
ATOM   5739  C5   DA A 279     249.391 279.532-178.550 
ATOM   5740  C6   DA A 279     248.262 279.928-179.285 
ATOM   5741  N6   DA A 279     247.500 280.982-178.961 
ATOM   5742  N1   DA A 279     247.943 279.197-180.371 
ATOM   5743  C2   DA A 279     248.704 278.151-180.687 
ATOM   5744  N3   DA A 279     249.775 277.689-180.080 
ATOM   5745  C4   DA A 279     250.073 278.437-178.998 
ATOM   5746  P    DC A 280     255.938 275.572-179.271 
ATOM   5747  OP1  DC A 280     256.539 274.338-178.718 
ATOM   5748  OP2  DC A 280     256.635 276.836-178.947 
ATOM   5749  O5'  DC A 280     255.786 275.434-180.858 
ATOM   5750  C5'  DC A 280     254.611 274.800-181.395 
ATOM   5751  C4'  DC A 280     254.088 275.592-182.577 
ATOM   5752  O4'  DC A 280     253.158 276.639-182.175 
ATOM   5753  C3'  DC A 280     255.142 276.332-183.400 
ATOM   5754  O3'  DC A 280     254.771 276.285-184.772 
ATOM   5755  C2'  DC A 280     255.059 277.782-182.924 
ATOM   5756  C1'  DC A 280     253.538 277.846-182.819 
ATOM   5757  N1   DC A 280     253.041 278.985-181.997 
ATOM   5758  C2   DC A 280     251.844 279.587-182.378 
ATOM   5759  O2   DC A 280     251.249 279.155-183.371 
ATOM   5760  N3   DC A 280     251.375 280.627-181.642 
ATOM   5761  C4   DC A 280     252.050 281.065-180.571 
ATOM   5762  N4   DC A 280     251.551 282.082-179.886 
ATOM   5763  C5   DC A 280     253.283 280.460-180.163 
ATOM   5764  C6   DC A 280     253.736 279.422-180.912 
ATOM   5765  P    DA A 281     255.910 276.071-185.877 
ATOM   5766  OP1  DA A 281     256.202 274.627-186.016 
ATOM   5767  OP2  DA A 281     257.067 276.941-185.572 
ATOM   5768  O5'  DA A 281     255.173 276.601-187.196 
ATOM   5769  C5'  DA A 281     253.742 276.474-187.295 
ATOM   5770  C4'  DA A 281     253.145 277.754-187.846 
ATOM   5771  O4'  DA A 281     252.839 278.720-186.800 
ATOM   5772  C3'  DA A 281     254.029 278.534-188.820 
ATOM   5773  O3'  DA A 281     253.207 279.104-189.832 
ATOM   5774  C2'  DA A 281     254.623 279.666-187.983 
ATOM   5775  C1'  DA A 281     253.359 279.982-187.190 
ATOM   5776  N9   DA A 281     253.608 280.780-185.957 
ATOM   5777  C8   DA A 281     254.686 280.732-185.119 
ATOM   5778  N7   DA A 281     254.612 281.558-184.122 
ATOM   5779  C5   DA A 281     253.397 282.202-184.309 
ATOM   5780  C6   DA A 281     252.733 283.201-183.581 
ATOM   5781  N6   DA A 281     253.225 283.753-182.463 
ATOM   5782  N1   DA A 281     251.539 283.616-184.045 
ATOM   5783  C2   DA A 281     251.055 283.064-185.157 
ATOM   5784  N3   DA A 281     251.582 282.129-185.917 
ATOM   5785  C4   DA A 281     252.775 281.732-185.431 
ATOM   5786  P    DA A 282     253.735 279.122-191.343 
ATOM   5787  OP1  DA A 282     253.442 277.822-191.986 
ATOM   5788  OP2  DA A 282     255.150 279.555-191.368 
ATOM   5789  O5'  DA A 282     252.814 280.261-191.986 
ATOM   5790  C5'  DA A 282     251.490 280.469-191.458 
ATOM   5791  C4'  DA A 282     251.219 281.953-191.309 
ATOM   5792  O4'  DA A 282     251.653 282.470-190.018 
ATOM   5793  C3'  DA A 282     251.914 282.862-192.322 
ATOM   5794  O3'  DA A 282     251.040 283.933-192.656 
ATOM   5795  C2'  DA A 282     253.117 283.431-191.571 
ATOM   5796  C1'  DA A 282     252.405 283.653-190.240 
ATOM   5797  N9   DA A 282     253.331 283.836-189.088 
ATOM   5798  C8   DA A 282     254.546 283.251-188.875 
ATOM   5799  N7   DA A 282     255.118 283.615-187.770 
ATOM   5800  C5   DA A 282     254.216 284.508-187.205 
ATOM   5801  C6   DA A 282     254.238 285.251-186.014 
ATOM   5802  N6   DA A 282     255.251 285.209-185.135 
ATOM   5803  N1   DA A 282     253.180 286.041-185.756 
ATOM   5804  C2   DA A 282     252.178 286.078-186.633 
ATOM   5805  N3   DA A 282     252.047 285.433-187.772 
ATOM   5806  C4   DA A 282     253.119 284.650-188.005 
ATOM   5807  P    DG A 283     250.976 284.439-194.173 
ATOM   5808  OP1  DG A 283     250.046 283.582-194.942 
ATOM   5809  OP2  DG A 283     252.347 284.558-194.715 
ATOM   5810  O5'  DG A 283     250.341 285.896-193.994 
ATOM   5811  C5'  DG A 283     249.446 286.137-192.891 
ATOM   5812  C4'  DG A 283     249.775 287.465-192.237 
ATOM   5813  O4'  DG A 283     250.784 287.336-191.196 
ATOM   5814  C3'  DG A 283     250.337 288.542-193.165 
ATOM   5815  O3'  DG A 283     249.829 289.808-192.762 
ATOM   5816  C2'  DG A 283     251.845 288.521-192.913 
ATOM   5817  C1'  DG A 283     251.769 288.338-191.401 
ATOM   5818  N9   DG A 283     253.043 287.866-190.790 
ATOM   5819  C8   DG A 283     253.992 287.012-191.307 
ATOM   5820  N7   DG A 283     255.009 286.797-190.507 
ATOM   5821  C5   DG A 283     254.712 287.565-189.381 
ATOM   5822  C6   DG A 283     255.441 287.738-188.176 
ATOM   5823  O6   DG A 283     256.516 287.244-187.848 
ATOM   5824  N1   DG A 283     254.777 288.605-187.296 
ATOM   5825  C2   DG A 283     253.567 289.222-187.550 
ATOM   5826  N2   DG A 283     253.099 290.013-186.581 
ATOM   5827  N3   DG A 283     252.884 289.058-188.680 
ATOM   5828  C4   DG A 283     253.515 288.220-189.544 
ATOM   5829  P    DT A 284     249.414 290.871-193.884 
ATOM   5830  OP1  DT A 284     248.039 290.587-194.351 
ATOM   5831  OP2  DT A 284     250.458 290.920-194.931 
ATOM   5832  O5'  DT A 284     249.428 292.235-193.047 
ATOM   5833  C5'  DT A 284     249.120 292.195-191.642 
ATOM   5834  C4'  DT A 284     250.094 293.065-190.873 
ATOM   5835  O4'  DT A 284     251.294 292.341-190.478 
ATOM   5836  C3'  DT A 284     250.629 294.286-191.621 
ATOM   5837  O3'  DT A 284     250.766 295.365-190.703 
ATOM   5838  C2'  DT A 284     252.022 293.870-192.093 
ATOM   5839  C1'  DT A 284     252.425 293.127-190.823 
ATOM   5840  N1   DT A 284     253.586 292.211-191.008 
ATOM   5841  C2   DT A 284     254.449 292.076-189.949 
ATOM   5842  O2   DT A 284     254.301 292.665-188.892 
ATOM   5843  N3   DT A 284     255.514 291.219-190.157 
ATOM   5844  C4   DT A 284     255.777 290.506-191.308 
ATOM   5845  O4   DT A 284     256.764 289.769-191.376 
ATOM   5846  C5   DT A 284     254.815 290.713-192.363 
ATOM   5847  C7   DT A 284     255.027 289.974-193.652 
ATOM   5848  C6   DT A 284     253.771 291.541-192.188 
ATOM   5849  P    DC A 285     250.378 296.842-191.180 
ATOM   5850  OP1  DC A 285     248.918 297.043-191.034 
ATOM   5851  OP2  DC A 285     250.935 297.092-192.527 
ATOM   5852  O5'  DC A 285     251.154 297.736-190.104 
ATOM   5853  C5'  DC A 285     251.367 297.208-188.781 
ATOM   5854  C4'  DC A 285     252.785 297.495-188.330 
ATOM   5855  O4'  DC A 285     253.718 296.453-188.734 
ATOM   5856  C3'  DC A 285     253.409 298.780-188.875 
ATOM   5857  O3'  DC A 285     254.223 299.361-187.863 
ATOM   5858  C2'  DC A 285     254.312 298.317-190.018 
ATOM   5859  C1'  DC A 285     254.852 297.070-189.324 
ATOM   5860  N1   DC A 285     255.480 296.092-190.253 
ATOM   5861  C2   DC A 285     256.574 295.365-189.790 
ATOM   5862  O2   DC A 285     256.974 295.561-188.635 
ATOM   5863  N3   DC A 285     257.162 294.469-190.622 
ATOM   5864  C4   DC A 285     256.700 294.286-191.865 
ATOM   5865  N4   DC A 285     257.308 293.400-192.638 
ATOM   5866  C5   DC A 285     255.576 295.024-192.362 
ATOM   5867  C6   DC A 285     255.003 295.915-191.515 
ATOM   5868  P    DG A 286     254.227 300.953-187.690 
ATOM   5869  OP1  DG A 286     253.078 301.363-186.852 
ATOM   5870  OP2  DG A 286     254.325 301.596-189.018 
ATOM   5871  O5'  DG A 286     255.590 301.178-186.882 
ATOM   5872  C5'  DG A 286     256.057 300.143-185.998 
ATOM   5873  C4'  DG A 286     257.550 299.943-186.176 
ATOM   5874  O4'  DG A 286     257.860 298.981-187.225 
ATOM   5875  C3'  DG A 286     258.345 301.187-186.571 
ATOM   5876  O3'  DG A 286     259.609 301.152-185.920 
ATOM   5877  C2'  DG A 286     258.568 301.043-188.076 
ATOM   5878  C1'  DG A 286     258.852 299.544-188.069 
ATOM   5879  N9   DG A 286     258.735 298.906-189.410 
ATOM   5880  C8   DG A 286     257.874 299.204-190.443 
ATOM   5881  N7   DG A 286     258.029 298.447-191.503 
ATOM   5882  C5   DG A 286     259.067 297.588-191.146 
ATOM   5883  C6   DG A 286     259.684 296.542-191.882 
ATOM   5884  O6   DG A 286     259.435 296.154-193.020 
ATOM   5885  N1   DG A 286     260.699 295.923-191.141 
ATOM   5886  C2   DG A 286     261.071 296.268-189.856 
ATOM   5887  N2   DG A 286     262.064 295.554-189.322 
ATOM   5888  N3   DG A 286     260.492 297.249-189.166 
ATOM   5889  C4   DG A 286     259.505 297.859-189.871 
ATOM   5890  P    DA A 287     260.223 302.511-185.341 
ATOM   5891  OP1  DA A 287     259.659 302.778-183.999 
ATOM   5892  OP2  DA A 287     260.063 303.592-186.339 
ATOM   5893  O5'  DA A 287     261.771 302.128-185.208 
ATOM   5894  C5'  DA A 287     262.130 300.758-184.950 
ATOM   5895  C4'  DA A 287     263.297 300.354-185.829 
ATOM   5896  O4'  DA A 287     262.867 299.842-187.122 
ATOM   5897  C3'  DA A 287     264.280 301.470-186.184 
ATOM   5898  O3'  DA A 287     265.596 300.932-186.212 
ATOM   5899  C2'  DA A 287     263.896 301.887-187.604 
ATOM   5900  C1'  DA A 287     263.628 300.482-188.134 
ATOM   5901  N9   DA A 287     262.835 300.460-189.395 
ATOM   5902  C8   DA A 287     261.835 301.306-189.783 
ATOM   5903  N7   DA A 287     261.334 301.025-190.946 
ATOM   5904  C5   DA A 287     262.053 299.912-191.361 
ATOM   5905  C6   DA A 287     261.995 299.129-192.525 
ATOM   5906  N6   DA A 287     261.141 299.359-193.532 
ATOM   5907  N1   DA A 287     262.853 298.095-192.618 
ATOM   5908  C2   DA A 287     263.699 297.870-191.614 
ATOM   5909  N3   DA A 287     263.843 298.530-190.485 
ATOM   5910  C4   DA A 287     262.974 299.559-190.418 
ATOM   5911  P    DT A 288     266.804 301.805-185.626 
ATOM   5912  OP1  DT A 288     266.878 301.628-184.158 
ATOM   5913  OP2  DT A 288     266.688 303.199-186.107 
ATOM   5914  O5'  DT A 288     268.066 301.102-186.316 
ATOM   5915  C5'  DT A 288     267.997 299.699-186.633 
ATOM   5916  C4'  DT A 288     268.564 299.451-188.017 
ATOM   5917  O4'  DT A 288     267.558 299.584-189.061 
ATOM   5918  C3'  DT A 288     269.680 300.398-188.458 
ATOM   5919  O3'  DT A 288     270.629 299.666-189.223 
ATOM   5920  C2'  DT A 288     268.990 301.408-189.376 
ATOM   5921  C1'  DT A 288     268.086 300.407-190.090 
ATOM   5922  N1   DT A 288     266.944 301.039-190.808 
ATOM   5923  C2   DT A 288     266.539 300.448-191.981 
ATOM   5924  O2   DT A 288     267.070 299.450-192.438 
ATOM   5925  N3   DT A 288     265.480 301.061-192.620 
ATOM   5926  C4   DT A 288     264.808 302.189-192.193 
ATOM   5927  O4   DT A 288     263.872 302.648-192.852 
ATOM   5928  C5   DT A 288     265.306 302.737-190.954 
ATOM   5929  C7   DT A 288     264.631 303.967-190.418 
ATOM   5930  C6   DT A 288     266.334 302.162-190.312 
ATOM   5931  P    DG A 289     272.188 299.981-189.031 
ATOM   5932  OP1  DG A 289     272.706 299.231-187.865 
ATOM   5933  OP2  DG A 289     272.398 301.446-189.007 
ATOM   5934  O5'  DG A 289     272.800 299.373-190.378 
ATOM   5935  C5'  DG A 289     272.144 298.251-190.999 
ATOM   5936  C4'  DG A 289     272.066 298.461-192.498 
ATOM   5937  O4'  DG A 289     270.869 299.189-192.895 
ATOM   5938  C3'  DG A 289     273.209 299.264-193.118 
ATOM   5939  O3'  DG A 289     273.514 298.720-194.396 
ATOM   5940  C2'  DG A 289     272.635 300.667-193.313 
ATOM   5941  C1'  DG A 289     271.251 300.229-193.783 
ATOM   5942  N9   DG A 289     270.224 301.303-193.707 
ATOM   5943  C8   DG A 289     270.091 302.319-192.784 
ATOM   5944  N7   DG A 289     269.068 303.108-193.002 
ATOM   5945  C5   DG A 289     268.480 302.579-194.150 
ATOM   5946  C6   DG A 289     267.334 303.006-194.870 
ATOM   5947  O6   DG A 289     266.589 303.954-194.639 
ATOM   5948  N1   DG A 289     267.089 302.182-195.978 
ATOM   5949  C2   DG A 289     267.851 301.090-196.342 
ATOM   5950  N2   DG A 289     267.450 300.432-197.433 
ATOM   5951  N3   DG A 289     268.926 300.689-195.665 
ATOM   5952  C4   DG A 289     269.178 301.478-194.588 
ATOM   5953  P    DG A 290     275.046 298.620-194.851 
ATOM   5954  OP1  DG A 290     275.648 297.386-194.299 
ATOM   5955  OP2  DG A 290     275.743 299.883-194.527 
ATOM   5956  O5'  DG A 290     274.895 298.482-196.438 
ATOM   5957  C5'  DG A 290     273.719 297.847-196.976 
ATOM   5958  C4'  DG A 290     273.197 298.640-198.157 
ATOM   5959  O4'  DG A 290     272.267 299.687-197.756 
ATOM   5960  C3'  DG A 290     274.251 299.379-198.981 
ATOM   5961  O3'  DG A 290     273.879 299.333-200.352 
ATOM   5962  C2'  DG A 290     274.167 300.830-198.504 
ATOM   5963  C1'  DG A 290     272.646 300.894-198.399 
ATOM   5964  N9   DG A 290     272.150 302.032-197.577 
ATOM   5965  C8   DG A 290     272.709 302.608-196.457 
ATOM   5966  N7   DG A 290     272.014 303.605-195.965 
ATOM   5967  C5   DG A 290     270.917 303.696-196.820 
ATOM   5968  C6   DG A 290     269.814 304.589-196.798 
ATOM   5969  O6   DG A 290     269.574 305.497-196.006 
ATOM   5970  N1   DG A 290     268.927 304.333-197.853 
ATOM   5971  C2   DG A 290     269.085 303.344-198.803 
ATOM   5972  N2   DG A 290     268.126 303.262-199.729 
ATOM   5973  N3   DG A 290     270.120 302.506-198.823 
ATOM   5974  C4   DG A 290     270.990 302.742-197.807 
ATOM   5975  P    DA A 291     275.018 299.119-201.457 
ATOM   5976  OP1  DA A 291     275.310 297.674-201.597 
ATOM   5977  OP2  DA A 291     276.175 299.989-201.152 
ATOM   5978  O5'  DA A 291     274.281 299.648-202.776 
ATOM   5979  C5'  DA A 291     272.850 299.522-202.875 
ATOM   5980  C4'  DA A 291     272.254 300.802-203.426 
ATOM   5981  O4'  DA A 291     271.947 301.768-202.380 
ATOM   5982  C3'  DA A 291     273.137 301.582-204.400 
ATOM   5983  O3'  DA A 291     272.315 302.151-205.412 
ATOM   5984  C2'  DA A 291     273.731 302.714-203.563 
ATOM   5985  C1'  DA A 291     272.467 303.030-202.770 
ATOM   5986  N9   DA A 291     272.717 303.827-201.537 
ATOM   5987  C8   DA A 291     273.795 303.779-200.699 
ATOM   5988  N7   DA A 291     273.721 304.606-199.702 
ATOM   5989  C5   DA A 291     272.506 305.249-199.889 
ATOM   5990  C6   DA A 291     271.841 306.249-199.161 
ATOM   5991  N6   DA A 291     272.333 306.801-198.043 
ATOM   5992  N1   DA A 291     270.648 306.664-199.626 
ATOM   5993  C2   DA A 291     270.163 306.112-200.737 
ATOM   5994  N3   DA A 291     270.691 305.177-201.497 
ATOM   5995  C4   DA A 291     271.884 304.780-201.011 
ATOM   5996  P    DT A 292     272.844 302.170-206.923 
ATOM   5997  OP1  DT A 292     272.550 300.870-207.566 
ATOM   5998  OP2  DT A 292     274.258 302.602-206.948 
ATOM   5999  O5'  DT A 292     271.923 303.308-207.566 
ATOM   6000  C5'  DT A 292     270.599 303.516-207.039 
ATOM   6001  C4'  DT A 292     270.327 305.001-206.889 
ATOM   6002  O4'  DT A 292     270.761 305.518-205.598 
ATOM   6003  C3'  DT A 292     271.023 305.909-207.902 
ATOM   6004  O3'  DT A 292     270.149 306.981-208.236 
ATOM   6005  C2'  DT A 292     272.225 306.479-207.151 
ATOM   6006  C1'  DT A 292     271.513 306.701-205.820 
ATOM   6007  N1   DT A 292     272.439 306.883-204.668 
ATOM   6008  C2   DT A 292     272.041 307.748-203.677 
ATOM   6009  O2   DT A 292     270.984 308.354-203.710 
ATOM   6010  N3   DT A 292     272.926 307.892-202.625 
ATOM   6011  C4   DT A 292     274.144 307.258-202.488 
ATOM   6012  O4   DT A 292     274.851 307.468-201.499 
ATOM   6013  C5   DT A 292     274.473 306.371-203.578 
ATOM   6014  C7   DT A 292     275.783 305.642-203.506 
ATOM   6015  C6   DT A 292     273.633 306.212-204.612 
ATOM   6016  P    DT A 293     270.084 307.487-209.753 
ATOM   6017  OP1  DT A 293     269.154 306.629-210.522 
ATOM   6018  OP2  DT A 293     271.456 307.605-210.295 
ATOM   6019  O5'  DT A 293     269.449 308.944-209.574 
ATOM   6020  C5'  DT A 293     268.554 309.185-208.471 
ATOM   6021  C4'  DT A 293     268.883 310.513-207.818 
ATOM   6022  O4'  DT A 293     269.892 310.384-206.777 
ATOM   6023  C3'  DT A 293     269.446 311.589-208.745 
ATOM   6024  O3'  DT A 293     268.938 312.855-208.342 
ATOM   6025  C2'  DT A 293     270.953 311.568-208.493 
ATOM   6026  C1'  DT A 293     270.877 311.385-206.981 
ATOM   6027  N1   DT A 293     272.151 310.913-206.370 
ATOM   6028  C2   DT A 293     272.452 311.379-205.113 
ATOM   6029  O2   DT A 293     271.729 312.145-204.498 
ATOM   6030  N3   DT A 293     273.641 310.921-204.579 
ATOM   6031  C4   DT A 293     274.531 310.057-205.184 
ATOM   6032  O4   DT A 293     275.565 309.717-204.607 
ATOM   6033  C5   DT A 293     274.128 309.624-206.501 
ATOM   6034  C7   DT A 293     275.041 308.682-207.230 
ATOM   6035  C6   DT A 293     272.978 310.054-207.045 
ATOM   6036  P    DC A 294     268.523 313.919-209.464 
ATOM   6037  OP1  DC A 294     267.147 313.635-209.931 
ATOM   6038  OP2  DC A 294     269.567 313.968-210.512 
ATOM   6039  O5'  DC A 294     268.537 315.282-208.627 
ATOM   6040  C5'  DC A 294     268.228 315.242-207.222 
ATOM   6041  C4'  DC A 294     269.202 316.113-206.453 
ATOM   6042  O4'  DC A 294     270.403 315.388-206.058 
ATOM   6043  C3'  DC A 294     269.737 317.334-207.201 
ATOM   6044  O3'  DC A 294     269.875 318.412-206.284 
ATOM   6045  C2'  DC A 294     271.131 316.917-207.673 
ATOM   6046  C1'  DC A 294     271.533 316.174-206.404 
ATOM   6047  N1   DC A 294     272.694 315.259-206.588 
ATOM   6048  C2   DC A 294     273.579 315.111-205.523 
ATOM   6049  O2   DC A 294     273.367 315.738-204.480 
ATOM   6050  N3   DC A 294     274.644 314.281-205.672 
ATOM   6051  C4   DC A 294     274.838 313.619-206.819 
ATOM   6052  N4   DC A 294     275.891 312.821-206.915 
ATOM   6053  C5   DC A 294     273.939 313.757-207.926 
ATOM   6054  C6   DC A 294     272.882 314.591-207.758 
ATOM   6055  P    DC A 295     269.486 319.890-206.760 
ATOM   6056  OP1  DC A 295     268.026 320.091-206.614 
ATOM   6057  OP2  DC A 295     270.044 320.139-208.107 
ATOM   6058  O5'  DC A 295     270.262 320.784-205.684 
ATOM   6059  C5'  DC A 295     270.475 320.255-204.361 
ATOM   6060  C4'  DC A 295     271.893 320.543-203.910 
ATOM   6061  O4'  DC A 295     272.827 319.500-204.314 
ATOM   6062  C3'  DC A 295     272.517 321.827-204.455 
ATOM   6063  O3'  DC A 295     273.332 322.408-203.443 
ATOM   6064  C2'  DC A 295     273.420 321.365-205.598 
ATOM   6065  C1'  DC A 295     273.960 320.118-204.904 
ATOM   6066  N1   DC A 295     274.589 319.140-205.833 
ATOM   6067  C2   DC A 295     275.683 318.413-205.370 
ATOM   6068  O2   DC A 295     276.083 318.609-204.215 
ATOM   6069  N3   DC A 295     276.271 317.517-206.202 
ATOM   6070  C4   DC A 295     275.808 317.334-207.445 
ATOM   6071  N4   DC A 295     276.416 316.447-208.219 
ATOM   6072  C5   DC A 295     274.685 318.071-207.942 
ATOM   6073  C6   DC A 295     274.111 318.963-207.095 
ATOM   6074  P    DT A 296     273.336 324.000-203.270 
ATOM   6075  OP1  DT A 296     272.186 324.411-202.433 
ATOM   6076  OP2  DT A 296     273.433 324.644-204.598 
ATOM   6077  O5'  DT A 296     274.699 324.226-202.462 
ATOM   6078  C5'  DT A 296     275.165 323.190-201.578 
ATOM   6079  C4'  DT A 296     276.658 322.990-201.756 
ATOM   6080  O4'  DT A 296     276.968 322.029-202.805 
ATOM   6081  C3'  DT A 296     277.453 324.235-202.151 
ATOM   6082  O3'  DT A 296     278.718 324.199-201.500 
ATOM   6083  C2'  DT A 296     277.676 324.091-203.656 
ATOM   6084  C1'  DT A 296     277.961 322.592-203.649 
ATOM   6085  N1   DT A 296     277.843 321.954-204.990 
ATOM   6086  C2   DT A 296     278.703 320.919-205.268 
ATOM   6087  O2   DT A 296     279.535 320.517-204.473 
ATOM   6088  N3   DT A 296     278.566 320.353-206.520 
ATOM   6089  C4   DT A 296     277.661 320.727-207.494 
ATOM   6090  O4   DT A 296     277.632 320.145-208.579 
ATOM   6091  C5   DT A 296     276.802 321.823-207.109 
ATOM   6092  C7   DT A 296     275.788 322.293-208.111 
ATOM   6093  C6   DT A 296     276.915 322.391-205.898 
ATOM   6094  P    DC A 297     279.331 325.559-200.921 
ATOM   6095  OP1  DC A 297     278.767 325.826-199.579 
ATOM   6096  OP2  DC A 297     279.171 326.639-201.919 
ATOM   6097  O5'  DC A 297     280.879 325.176-200.788 
ATOM   6098  C5'  DC A 297     281.239 323.805-200.530 
ATOM   6099  C4'  DC A 297     282.406 323.402-201.409 
ATOM   6100  O4'  DC A 297     281.975 322.889-202.702 
ATOM   6101  C3'  DC A 297     283.389 324.518-201.764 
ATOM   6102  O3'  DC A 297     284.705 323.980-201.792 
ATOM   6103  C2'  DC A 297     283.005 324.935-203.184 
ATOM   6104  C1'  DC A 297     282.737 323.530-203.714 
ATOM   6105  N1   DC A 297     281.943 323.507-204.975 
ATOM   6106  C2   DC A 297     282.228 322.510-205.904 
ATOM   6107  O2   DC A 297     283.119 321.692-205.646 
ATOM   6108  N3   DC A 297     281.517 322.472-207.059 
ATOM   6109  C4   DC A 297     280.559 323.377-207.301 
ATOM   6110  N4   DC A 297     279.893 323.298-208.442 
ATOM   6111  C5   DC A 297     280.251 324.411-206.359 
ATOM   6112  C6   DC A 297     280.974 324.432-205.210 
ATOM   6113  P    DT A 298     285.913 324.852-201.206 
ATOM   6114  OP1  DT A 298     285.986 324.675-199.738 
ATOM   6115  OP2  DT A 298     285.796 326.246-201.687 
ATOM   6116  O5'  DT A 298     287.174 324.150-201.896 
ATOM   6117  C5'  DT A 298     287.105 322.746-202.213 
ATOM   6118  C4'  DT A 298     287.672 322.499-203.597 
ATOM   6119  O4'  DT A 298     286.666 322.632-204.641 
ATOM   6120  C3'  DT A 298     288.788 323.446-204.038 
ATOM   6121  O3'  DT A 298     289.738 322.714-204.803 
ATOM   6122  C2'  DT A 298     288.099 324.455-204.956 
ATOM   6123  C1'  DT A 298     287.194 323.455-205.670 
ATOM   6124  N1   DT A 298     286.053 324.087-206.388 
ATOM   6125  C2   DT A 298     285.647 323.495-207.561 
ATOM   6126  O2   DT A 298     286.178 322.497-208.018 
ATOM   6127  N3   DT A 298     284.588 324.109-208.200 
ATOM   6128  C4   DT A 298     283.917 325.237-207.773 
ATOM   6129  O4   DT A 298     282.980 325.695-208.432 
ATOM   6130  C5   DT A 298     284.414 325.785-206.534 
ATOM   6131  C7   DT A 298     283.739 327.014-205.998 
ATOM   6132  C6   DT A 298     285.443 325.209-205.892 
ATOM   6133  P    DC A 299     291.296 323.029-204.611 
ATOM   6134  OP1  DC A 299     291.814 322.279-203.445 
ATOM   6135  OP2  DC A 299     291.506 324.493-204.588 
ATOM   6136  O5'  DC A 299     291.909 322.420-205.959 
ATOM   6137  C5'  DC A 299     291.252 321.299-206.579 
ATOM   6138  C4'  DC A 299     291.174 321.508-208.078 
ATOM   6139  O4'  DC A 299     289.978 322.236-208.475 
ATOM   6140  C3'  DC A 299     292.317 322.312-208.698 
ATOM   6141  O3'  DC A 299     292.623 321.767-209.976 
ATOM   6142  C2'  DC A 299     291.743 323.715-208.893 
ATOM   6143  C1'  DC A 299     290.360 323.276-209.363 
ATOM   6144  N1   DC A 299     289.332 324.351-209.287 
ATOM   6145  C2   DC A 299     288.343 324.374-210.267 
ATOM   6146  O2   DC A 299     288.359 323.510-211.152 
ATOM   6147  N3   DC A 299     287.397 325.348-210.216 
ATOM   6148  C4   DC A 299     287.415 326.265-209.242
[truncated: 415,700 more chars]
