# Supplementary material for: Characterization of lncRNA-protein interactions associated with Prostate cancer and Androgen receptors by molecular docking simulations
Source: Biochem Biophys Rep. 2025 Mar 9;42:101959. doi: 10.1016/j.bbrep.2025.101959 (PMC11929892; doi:10.1016/j.bbrep.2025.101959)
Supplement: Multimedia component 107 [file mmc107.zip › mmc107.pdb]

REMARK Number:    96
REMARK Ligand:     lig_628dcb8434e2f.pdb
REMARK Contact:     0     0     0
REMARK Score:  -137.64
REMARK RMSD:    627.11
MODEL       96
ATOM      1  N   ALA A  24      30.357  -5.473 -24.875 
ATOM      2  CA  ALA A  24      30.515  -4.000 -24.871 
ATOM      3  CB  ALA A  24      29.364  -3.347 -25.653 
ATOM      4  C   ALA A  24      30.496  -3.471 -23.474 
ATOM      5  O   ALA A  24      31.409  -3.720 -22.690 
ATOM      6  N   GLN A  25      29.435  -2.716 -23.129 
ATOM      7  CA  GLN A  25      29.334  -2.167 -21.810 
ATOM      8  CB  GLN A  25      28.209  -1.135 -21.640 
ATOM      9  CG  GLN A  25      28.449   0.131 -22.464 
ATOM     10  CD  GLN A  25      27.291   1.085 -22.227 
ATOM     11  OE1 GLN A  25      26.895   1.324 -21.089 
ATOM     12  NE2 GLN A  25      26.734   1.652 -23.331 
ATOM     13  C   GLN A  25      29.084  -3.296 -20.876 
ATOM     14  O   GLN A  25      28.668  -4.376 -21.290 
ATOM     15  N   ASP A  26      29.382  -3.075 -19.584 
ATOM     16  CA  ASP A  26      29.211  -4.105 -18.606 
ATOM     17  CB  ASP A  26      30.274  -4.043 -17.495 
ATOM     18  CG  ASP A  26      30.054  -5.171 -16.494 
ATOM     19  OD1 ASP A  26      28.986  -5.191 -15.826 
ATOM     20  OD2 ASP A  26      30.966  -6.032 -16.381 
ATOM     21  C   ASP A  26      27.866  -3.939 -17.988 
ATOM     22  O   ASP A  26      27.612  -2.985 -17.253 
ATOM     23  N   ASN A  27      26.945  -4.872 -18.288 
ATOM     24  CA  ASN A  27      25.662  -4.773 -17.669 
ATOM     25  CB  ASN A  27      24.503  -4.752 -18.683 
ATOM     26  CG  ASN A  27      24.583  -3.452 -19.471 
ATOM     27  OD1 ASN A  27      24.658  -2.366 -18.897 
ATOM     28  ND2 ASN A  27      24.568  -3.560 -20.827 
ATOM     29  C   ASN A  27      25.467  -5.984 -16.812 
ATOM     30  O   ASN A  27      24.473  -6.696 -16.949 
ATOM     31  N   SER A  28      26.402  -6.226 -15.873 
ATOM     32  CA  SER A  28      26.317  -7.361 -15.002 
ATOM     33  CB  SER A  28      27.559  -7.517 -14.112 
ATOM     34  OG  SER A  28      28.707  -7.731 -14.919 
ATOM     35  C   SER A  28      25.149  -7.145 -14.100 
ATOM     36  O   SER A  28      24.492  -8.089 -13.668 
ATOM     37  N   ARG A  29      24.868  -5.864 -13.806 
ATOM     38  CA  ARG A  29      23.821  -5.471 -12.913 
ATOM     39  CB  ARG A  29      23.787  -3.948 -12.704 
ATOM     40  CG  ARG A  29      25.152  -3.369 -12.324 
ATOM     41  CD  ARG A  29      25.113  -1.897 -11.913 
ATOM     42  NE  ARG A  29      26.512  -1.383 -11.942 
ATOM     43  CZ  ARG A  29      27.390  -1.720 -10.952 
ATOM     44  NH1 ARG A  29      27.024  -2.618  -9.991 
ATOM     45  NH2 ARG A  29      28.642  -1.178 -10.929 
ATOM     46  C   ARG A  29      22.506  -5.884 -13.504 
ATOM     47  O   ARG A  29      21.579  -6.255 -12.784 
ATOM     48  N   TYR A  30      22.378  -5.784 -14.840 
ATOM     49  CA  TYR A  30      21.164  -6.163 -15.505 
ATOM     50  CB  TYR A  30      21.186  -5.817 -17.003 
ATOM     51  CG  TYR A  30      19.900  -6.271 -17.606 
ATOM     52  CD1 TYR A  30      18.727  -5.600 -17.348 
ATOM     53  CD2 TYR A  30      19.876  -7.357 -18.449 
ATOM     54  CE1 TYR A  30      17.543  -6.018 -17.911 
ATOM     55  CE2 TYR A  30      18.698  -7.778 -19.016 
ATOM     56  CZ  TYR A  30      17.529  -7.109 -18.746 
ATOM     57  OH  TYR A  30      16.316  -7.539 -19.327 
ATOM     58  C   TYR A  30      20.959  -7.638 -15.363 
ATOM     59  O   TYR A  30      19.855  -8.092 -15.068 
ATOM     60  N   THR A  31      22.033  -8.431 -15.551 
ATOM     61  CA  THR A  31      21.926  -9.861 -15.473 
ATOM     62  CB  THR A  31      23.230 -10.559 -15.736 
ATOM     63  OG1 THR A  31      23.715 -10.225 -17.028 
ATOM     64  CG2 THR A  31      23.003 -12.080 -15.628 
ATOM     65  C   THR A  31      21.490 -10.229 -14.091 
ATOM     66  O   THR A  31      20.646 -11.105 -13.907 
ATOM     67  N   HIS A  32      22.064  -9.557 -13.079 
ATOM     68  CA  HIS A  32      21.744  -9.842 -11.711 
ATOM     69  ND1 HIS A  32      22.771 -10.826  -8.882 
ATOM     70  CG  HIS A  32      22.450  -9.554  -9.301 
ATOM     71  CB  HIS A  32      22.623  -9.069 -10.710 
ATOM     72  NE2 HIS A  32      22.010  -9.743  -7.096 
ATOM     73  CD2 HIS A  32      21.986  -8.905  -8.198 
ATOM     74  CE1 HIS A  32      22.488 -10.885  -7.556 
ATOM     75  C   HIS A  32      20.311  -9.481 -11.477 
ATOM     76  O   HIS A  32      19.604 -10.145 -10.722 
ATOM     77  N   PHE A  33      19.841  -8.406 -12.133 
ATOM     78  CA  PHE A  33      18.494  -7.942 -11.975 
ATOM     79  CB  PHE A  33      18.233  -6.698 -12.850 
ATOM     80  CG  PHE A  33      16.831  -6.221 -12.683 
ATOM     81  CD1 PHE A  33      15.822  -6.729 -13.471 
ATOM     82  CD2 PHE A  33      16.525  -5.261 -11.749 
ATOM     83  CE1 PHE A  33      14.528  -6.288 -13.327 
ATOM     84  CE2 PHE A  33      15.232  -4.815 -11.599 
ATOM     85  CZ  PHE A  33      14.232  -5.330 -12.388 
ATOM     86  C   PHE A  33      17.577  -9.044 -12.410 
ATOM     87  O   PHE A  33      16.584  -9.337 -11.745 
ATOM     88  N   LEU A  34      17.891  -9.694 -13.546 
ATOM     89  CA  LEU A  34      17.052 -10.740 -14.056 
ATOM     90  CB  LEU A  34      17.509 -11.262 -15.429 
ATOM     91  CG  LEU A  34      17.352 -10.227 -16.561 
ATOM     92  CD1 LEU A  34      17.815 -10.799 -17.911 
ATOM     93  CD2 LEU A  34      15.914  -9.684 -16.622 
ATOM     94  C   LEU A  34      17.034 -11.895 -13.105 
ATOM     95  O   LEU A  34      15.977 -12.463 -12.835 
ATOM     96  N   THR A  35      18.201 -12.276 -12.555 
ATOM     97  CA  THR A  35      18.222 -13.429 -11.706 
ATOM     98  CB  THR A  35      19.611 -13.827 -11.277 
ATOM     99  OG1 THR A  35      19.582 -15.110 -10.672 
ATOM    100  CG2 THR A  35      20.183 -12.793 -10.291 
ATOM    101  C   THR A  35      17.370 -13.183 -10.496 
ATOM    102  O   THR A  35      16.600 -14.054 -10.093 
ATOM    103  N   GLN A  36      17.510 -12.004  -9.861 
ATOM    104  CA  GLN A  36      16.760 -11.714  -8.673 
ATOM    105  CB  GLN A  36      17.330 -10.515  -7.900 
ATOM    106  CG  GLN A  36      18.719 -10.776  -7.318 
ATOM    107  CD  GLN A  36      19.161  -9.521  -6.583 
ATOM    108  OE1 GLN A  36      18.999  -8.403  -7.076 
ATOM    109  NE2 GLN A  36      19.727  -9.702  -5.360 
ATOM    110  C   GLN A  36      15.306 -11.414  -8.928 
ATOM    111  O   GLN A  36      14.428 -11.820  -8.172 
ATOM    112  N   HIS A  37      15.041 -10.560  -9.926 
ATOM    113  CA  HIS A  37      13.739 -10.030 -10.232 
ATOM    114  ND1 HIS A  37      13.488  -7.875  -7.943 
ATOM    115  CG  HIS A  37      14.262  -7.931  -9.081 
ATOM    116  CB  HIS A  37      13.787  -8.508 -10.384 
ATOM    117  NE2 HIS A  37      15.483  -7.062  -7.395 
ATOM    118  CD2 HIS A  37      15.476  -7.429  -8.730 
ATOM    119  CE1 HIS A  37      14.268  -7.348  -6.966 
ATOM    120  C   HIS A  37      12.906 -10.649 -11.327 
ATOM    121  O   HIS A  37      11.752 -10.256 -11.466 
ATOM    122  N   TYR A  38      13.434 -11.530 -12.202 
ATOM    123  CA  TYR A  38      12.632 -11.883 -13.350 
ATOM    124  CB  TYR A  38      13.334 -11.414 -14.642 
ATOM    125  CG  TYR A  38      12.655 -11.872 -15.887 
ATOM    126  CD1 TYR A  38      11.465 -11.319 -16.304 
ATOM    127  CD2 TYR A  38      13.246 -12.841 -16.668 
ATOM    128  CE1 TYR A  38      10.868 -11.746 -17.467 
ATOM    129  CE2 TYR A  38      12.653 -13.271 -17.830 
ATOM    130  CZ  TYR A  38      11.459 -12.724 -18.231 
ATOM    131  OH  TYR A  38      10.848 -13.164 -19.425 
ATOM    132  C   TYR A  38      12.379 -13.364 -13.432 
ATOM    133  O   TYR A  38      13.285 -14.174 -13.250 
ATOM    134  N   ASP A  39      11.102 -13.741 -13.690 
ATOM    135  CA  ASP A  39      10.698 -15.112 -13.886 
ATOM    136  CB  ASP A  39      10.028 -15.729 -12.643 
ATOM    137  CG  ASP A  39       9.940 -17.238 -12.841 
ATOM    138  OD1 ASP A  39      10.562 -17.742 -13.815 
ATOM    139  OD2 ASP A  39       9.249 -17.904 -12.025 
ATOM    140  C   ASP A  39       9.669 -15.081 -14.984 
ATOM    141  O   ASP A  39       8.529 -14.682 -14.754 
ATOM    142  N   ALA A  40      10.037 -15.519 -16.207 
ATOM    143  CA  ALA A  40       9.168 -15.355 -17.343 
ATOM    144  CB  ALA A  40       9.809 -15.843 -18.652 
ATOM    145  C   ALA A  40       7.861 -16.082 -17.196 
ATOM    146  O   ALA A  40       6.812 -15.469 -17.390 
ATOM    147  N   LYS A  41       7.868 -17.386 -16.837 
ATOM    148  CA  LYS A  41       6.612 -18.091 -16.756 
ATOM    149  CB  LYS A  41       6.394 -19.072 -17.922 
ATOM    150  CG  LYS A  41       6.320 -18.394 -19.293 
ATOM    151  CD  LYS A  41       6.383 -19.380 -20.462 
ATOM    152  CE  LYS A  41       6.315 -18.723 -21.842 
ATOM    153  NZ  LYS A  41       6.395 -19.761 -22.893 
ATOM    154  C   LYS A  41       6.607 -18.900 -15.492 
ATOM    155  O   LYS A  41       6.979 -20.072 -15.469 
ATOM    156  N   PRO A  42       6.164 -18.261 -14.447 
ATOM    157  CA  PRO A  42       6.146 -18.766 -13.096 
ATOM    158  CD  PRO A  42       5.459 -16.998 -14.579 
ATOM    159  CB  PRO A  42       5.693 -17.583 -12.242 
ATOM    160  CG  PRO A  42       4.817 -16.760 -13.203 
ATOM    161  C   PRO A  42       5.350 -19.982 -12.740 
ATOM    162  O   PRO A  42       5.866 -20.776 -11.954 
ATOM    163  N   GLN A  43       4.106 -20.125 -13.253 
ATOM    164  CA  GLN A  43       3.233 -21.210 -12.882 
ATOM    165  CB  GLN A  43       3.921 -22.559 -12.575 
ATOM    166  CG  GLN A  43       2.969 -23.746 -12.437 
ATOM    167  CD  GLN A  43       2.653 -24.258 -13.835 
ATOM    168  OE1 GLN A  43       2.011 -23.577 -14.631 
ATOM    169  NE2 GLN A  43       3.125 -25.496 -14.144 
ATOM    170  C   GLN A  43       2.428 -20.772 -11.677 
ATOM    171  O   GLN A  43       1.781 -19.726 -11.696 
ATOM    172  N   GLY A  44       2.476 -21.564 -10.580 
ATOM    173  CA  GLY A  44       1.617 -21.423  -9.423 
ATOM    174  C   GLY A  44       1.682 -20.099  -8.711 
ATOM    175  O   GLY A  44       0.636 -19.515  -8.436 
ATOM    176  N   ARG A  45       2.881 -19.573  -8.391 
ATOM    177  CA  ARG A  45       2.966 -18.320  -7.681 
ATOM    178  CB  ARG A  45       2.277 -17.177  -8.444 
ATOM    179  CG  ARG A  45       2.951 -16.883  -9.786 
ATOM    180  CD  ARG A  45       2.084 -16.065 -10.743 
ATOM    181  NE  ARG A  45       2.134 -14.640 -10.313 
ATOM    182  CZ  ARG A  45       1.083 -13.819 -10.595 
ATOM    183  NH1 ARG A  45      -0.026 -14.325 -11.205 
ATOM    184  NH2 ARG A  45       1.132 -12.493 -10.270 
ATOM    185  C   ARG A  45       2.353 -18.422  -6.307 
ATOM    186  O   ARG A  45       1.777 -17.453  -5.809 
ATOM    187  N   ASP A  46       2.452 -19.607  -5.663 
ATOM    188  CA  ASP A  46       1.984 -19.790  -4.311 
ATOM    189  CB  ASP A  46       1.250 -21.127  -4.079 
ATOM    190  CG  ASP A  46       2.197 -22.277  -4.390 
ATOM    191  OD1 ASP A  46       3.256 -22.021  -5.022 
ATOM    192  OD2 ASP A  46       1.866 -23.431  -4.005 
ATOM    193  C   ASP A  46       3.161 -19.699  -3.376 
ATOM    194  O   ASP A  46       4.259 -19.317  -3.777 
ATOM    195  N   ASP A  47       2.954 -20.056  -2.089 
ATOM    196  CA  ASP A  47       3.986 -19.963  -1.086 
ATOM    197  CB  ASP A  47       3.505 -20.399   0.311 
ATOM    198  CG  ASP A  47       2.512 -19.366   0.829 
ATOM    199  OD1 ASP A  47       2.392 -18.285   0.192 
ATOM    200  OD2 ASP A  47       1.859 -19.643   1.870 
ATOM    201  C   ASP A  47       5.122 -20.868  -1.453 
ATOM    202  O   ASP A  47       6.290 -20.503  -1.321 
ATOM    203  N   ARG A  48       4.797 -22.077  -1.942 
ATOM    204  CA  ARG A  48       5.781 -23.061  -2.293 
ATOM    205  CB  ARG A  48       5.140 -24.351  -2.823 
ATOM    206  CG  ARG A  48       6.146 -25.430  -3.211 
ATOM    207  CD  ARG A  48       5.521 -26.560  -4.029 
ATOM    208  NE  ARG A  48       5.134 -25.982  -5.348 
ATOM    209  CZ  ARG A  48       4.541 -26.764  -6.297 
ATOM    210  NH1 ARG A  48       4.304 -28.084  -6.046 
ATOM    211  NH2 ARG A  48       4.179 -26.221  -7.497 
ATOM    212  C   ARG A  48       6.632 -22.511  -3.395 
ATOM    213  O   ARG A  48       7.843 -22.722  -3.421 
ATOM    214  N   TYR A  49       6.004 -21.778  -4.332 
ATOM    215  CA  TYR A  49       6.690 -21.207  -5.452 
ATOM    216  CB  TYR A  49       5.716 -20.385  -6.317 
ATOM    217  CG  TYR A  49       6.455 -19.484  -7.246 
ATOM    218  CD1 TYR A  49       6.995 -19.944  -8.423 
ATOM    219  CD2 TYR A  49       6.580 -18.149  -6.930 
ATOM    220  CE1 TYR A  49       7.662 -19.084  -9.266 
ATOM    221  CE2 TYR A  49       7.244 -17.287  -7.767 
ATOM    222  CZ  TYR A  49       7.787 -17.755  -8.938 
ATOM    223  OH  TYR A  49       8.468 -16.868  -9.798 
ATOM    224  C   TYR A  49       7.763 -20.299  -4.937 
ATOM    225  O   TYR A  49       8.907 -20.361  -5.387 
ATOM    226  N   CYS A  50       7.427 -19.442  -3.956 
ATOM    227  CA  CYS A  50       8.387 -18.513  -3.432 
ATOM    228  CB  CYS A  50       7.789 -17.543  -2.401 
ATOM    229  SG  CYS A  50       6.919 -16.168  -3.203 
ATOM    230  C   CYS A  50       9.521 -19.233  -2.772 
ATOM    231  O   CYS A  50      10.680 -18.874  -2.966 
ATOM    232  N   GLU A  51       9.232 -20.282  -1.984 
ATOM    233  CA  GLU A  51      10.291 -20.937  -1.274 
ATOM    234  CB  GLU A  51       9.814 -22.052  -0.328 
ATOM    235  CG  GLU A  51       9.046 -21.500   0.875 
ATOM    236  CD  GLU A  51       8.647 -22.660   1.776 
ATOM    237  OE1 GLU A  51       8.797 -23.834   1.341 
ATOM    238  OE2 GLU A  51       8.191 -22.384   2.918 
ATOM    239  C   GLU A  51      11.271 -21.539  -2.238 
ATOM    240  O   GLU A  51      12.477 -21.471  -2.014 
ATOM    241  N   SER A  52      10.782 -22.163  -3.323 
ATOM    242  CA  SER A  52      11.648 -22.819  -4.266 
ATOM    243  CB  SER A  52      10.871 -23.670  -5.287 
ATOM    244  OG  SER A  52      11.770 -24.296  -6.189 
ATOM    245  C   SER A  52      12.484 -21.840  -5.041 
ATOM    246  O   SER A  52      13.695 -22.015  -5.173 
ATOM    247  N   ILE A  53      11.853 -20.774  -5.572 
ATOM    248  CA  ILE A  53      12.510 -19.830  -6.436 
ATOM    249  CB  ILE A  53      11.569 -18.839  -7.063 
ATOM    250  CG1 ILE A  53      12.268 -18.100  -8.213 
ATOM    251  CG2 ILE A  53      11.022 -17.910  -5.967 
ATOM    252  CD1 ILE A  53      11.307 -17.285  -9.080 
ATOM    253  C   ILE A  53      13.564 -19.071  -5.697 
ATOM    254  O   ILE A  53      14.625 -18.777  -6.243 
ATOM    255  N   MET A  54      13.288 -18.724  -4.431 
ATOM    256  CA  MET A  54      14.208 -17.931  -3.681 
ATOM    257  CB  MET A  54      13.657 -17.630  -2.278 
ATOM    258  CG  MET A  54      14.129 -16.292  -1.716 
ATOM    259  SD  MET A  54      13.400 -14.851  -2.557 
ATOM    260  CE  MET A  54      13.965 -13.641  -1.327 
ATOM    261  C   MET A  54      15.482 -18.715  -3.574 
ATOM    262  O   MET A  54      16.577 -18.162  -3.661 
ATOM    263  N   ARG A  55      15.360 -20.040  -3.377 
ATOM    264  CA  ARG A  55      16.487 -20.926  -3.259 
ATOM    265  CB  ARG A  55      16.035 -22.353  -2.921 
ATOM    266  CG  ARG A  55      15.198 -22.413  -1.641 
ATOM    267  CD  ARG A  55      14.502 -23.757  -1.423 
ATOM    268  NE  ARG A  55      15.339 -24.566  -0.498 
ATOM    269  CZ  ARG A  55      15.110 -25.907  -0.399 
ATOM    270  NH1 ARG A  55      14.168 -26.490  -1.198 
ATOM    271  NH2 ARG A  55      15.823 -26.659   0.486 
ATOM    272  C   ARG A  55      17.249 -20.983  -4.555 
ATOM    273  O   ARG A  55      18.476 -20.907  -4.565 
ATOM    274  N   ARG A  56      16.538 -21.101  -5.694 
ATOM    275  CA  ARG A  56      17.186 -21.258  -6.971 
ATOM    276  CB  ARG A  56      16.203 -21.454  -8.140 
ATOM    277  CG  ARG A  56      15.409 -22.759  -8.083 
ATOM    278  CD  ARG A  56      14.767 -23.128  -9.423 
ATOM    279  NE  ARG A  56      13.877 -22.004  -9.821 
ATOM    280  CZ  ARG A  56      12.561 -22.008  -9.459 
ATOM    281  NH1 ARG A  56      12.047 -23.057  -8.752 
ATOM    282  NH2 ARG A  56      11.757 -20.960  -9.804 
ATOM    283  C   ARG A  56      17.993 -20.038  -7.297 
ATOM    284  O   ARG A  56      19.094 -20.132  -7.842 
ATOM    285  N   ARG A  57      17.434 -18.858  -6.981 
ATOM    286  CA  ARG A  57      17.989 -17.566  -7.272 
ATOM    287  CB  ARG A  57      16.981 -16.432  -7.028 
ATOM    288  CG  ARG A  57      15.720 -16.618  -7.872 
ATOM    289  CD  ARG A  57      16.007 -16.749  -9.368 
ATOM    290  NE  ARG A  57      14.774 -17.286 -10.009 
ATOM    291  CZ  ARG A  57      14.462 -16.937 -11.292 
ATOM    292  NH1 ARG A  57      15.255 -16.058 -11.970 
ATOM    293  NH2 ARG A  57      13.356 -17.462 -11.896 
ATOM    294  C   ARG A  57      19.215 -17.308  -6.446 
ATOM    295  O   ARG A  57      20.047 -16.489  -6.833 
ATOM    296  N   GLY A  58      19.345 -17.952  -5.266 
ATOM    297  CA  GLY A  58      20.518 -17.749  -4.452 
ATOM    298  C   GLY A  58      20.249 -16.676  -3.435 
ATOM    299  O   GLY A  58      21.171 -16.056  -2.910 
ATOM    300  N   LEU A  59      18.957 -16.404  -3.197 
ATOM    301  CA  LEU A  59      18.390 -15.442  -2.291 
ATOM    302  CB  LEU A  59      16.997 -14.993  -2.748 
ATOM    303  CG  LEU A  59      17.057 -14.335  -4.141 
ATOM    304  CD1 LEU A  59      15.690 -13.786  -4.573 
ATOM    305  CD2 LEU A  59      18.175 -13.282  -4.214 
ATOM    306  C   LEU A  59      18.342 -15.875  -0.842 
ATOM    307  O   LEU A  59      17.877 -15.107  -0.005 
ATOM    308  N   THR A  60      18.628 -17.158  -0.543 
ATOM    309  CA  THR A  60      18.521 -17.780   0.758 
ATOM    310  CB  THR A  60      18.422 -19.273   0.655 
ATOM    311  OG1 THR A  60      19.592 -19.810   0.057 
ATOM    312  CG2 THR A  60      17.192 -19.608  -0.204 
ATOM    313  C   THR A  60      19.582 -17.448   1.776 
ATOM    314  O   THR A  60      19.306 -17.592   2.964 
ATOM    315  N   SER A  61      20.833 -17.093   1.412 
ATOM    316  CA  SER A  61      21.758 -16.859   2.493 
ATOM    317  CB  SER A  61      22.957 -17.826   2.485 
ATOM    318  OG  SER A  61      22.517 -19.158   2.702 
ATOM    319  C   SER A  61      22.320 -15.475   2.407 
ATOM    320  O   SER A  61      23.186 -15.209   1.575 
ATOM    321  N   PRO A  62      21.889 -14.572   3.254 
ATOM    322  CA  PRO A  62      20.832 -14.844   4.197 
ATOM    323  CD  PRO A  62      22.847 -13.617   3.787 
ATOM    324  CB  PRO A  62      20.985 -13.822   5.320 
ATOM    325  CG  PRO A  62      22.467 -13.428   5.263 
ATOM    326  C   PRO A  62      19.514 -14.718   3.499 
ATOM    327  O   PRO A  62      19.488 -14.279   2.350 
ATOM    328  N   CYS A  63      18.409 -15.091   4.176 
ATOM    329  CA  CYS A  63      17.107 -15.029   3.577 
ATOM    330  CB  CYS A  63      15.980 -15.525   4.508 
ATOM    331  SG  CYS A  63      16.264 -17.191   5.180 
ATOM    332  C   CYS A  63      16.811 -13.590   3.286 
ATOM    333  O   CYS A  63      16.979 -12.728   4.148 
ATOM    334  N   LYS A  64      16.363 -13.286   2.050 
ATOM    335  CA  LYS A  64      16.024 -11.933   1.733 
ATOM    336  CB  LYS A  64      15.958 -11.675   0.217 
ATOM    337  CG  LYS A  64      15.947 -10.196  -0.175 
ATOM    338  CD  LYS A  64      16.188  -9.974  -1.671 
ATOM    339  CE  LYS A  64      16.192  -8.501  -2.084 
ATOM    340  NZ  LYS A  64      16.367  -8.389  -3.549 
ATOM    341  C   LYS A  64      14.671 -11.685   2.334 
ATOM    342  O   LYS A  64      13.782 -12.531   2.250 
ATOM    343  N   ASP A  65      14.485 -10.514   2.975 
ATOM    344  CA  ASP A  65      13.252 -10.245   3.660 
ATOM    345  CB  ASP A  65      13.310  -8.967   4.522 
ATOM    346  CG  ASP A  65      13.625  -7.757   3.647 
ATOM    347  OD1 ASP A  65      14.224  -7.939   2.553 
ATOM    348  OD2 ASP A  65      13.278  -6.626   4.077 
ATOM    349  C   ASP A  65      12.107 -10.144   2.699 
ATOM    350  O   ASP A  65      11.037 -10.700   2.946 
ATOM    351  N   ILE A  66      12.280  -9.419   1.579 
ATOM    352  CA  ILE A  66      11.198  -9.300   0.645 
ATOM    353  CB  ILE A  66      10.432  -8.019   0.848 
ATOM    354  CG1 ILE A  66       9.083  -8.013   0.109 
ATOM    355  CG2 ILE A  66      11.366  -6.859   0.468 
ATOM    356  CD1 ILE A  66       9.205  -8.016  -1.410 
ATOM    357  C   ILE A  66      11.805  -9.311  -0.725 
ATOM    358  O   ILE A  66      12.863  -8.720  -0.940 
ATOM    359  N   ASN A  67      11.179 -10.019  -1.688 
ATOM    360  CA  ASN A  67      11.720 -10.015  -3.017 
ATOM    361  CB  ASN A  67      12.741 -11.139  -3.259 
ATOM    362  CG  ASN A  67      13.477 -10.847  -4.558 
ATOM    363  OD1 ASN A  67      14.272  -9.911  -4.638 
ATOM    364  ND2 ASN A  67      13.214 -11.676  -5.603 
ATOM    365  C   ASN A  67      10.584 -10.205  -3.973 
ATOM    366  O   ASN A  67       9.740 -11.082  -3.786 
ATOM    367  N   THR A  68      10.556  -9.392  -5.048 
ATOM    368  CA  THR A  68       9.471  -9.467  -5.982 
ATOM    369  CB  THR A  68       8.762  -8.158  -6.145 
ATOM    370  OG1 THR A  68       8.269  -7.721  -4.886 
ATOM    371  CG2 THR A  68       7.598  -8.348  -7.130 
ATOM    372  C   THR A  68       9.996  -9.879  -7.324 
ATOM    373  O   THR A  68      11.059  -9.439  -7.762 
ATOM    374  N   PHE A  69       9.236 -10.761  -8.006 
ATOM    375  CA  PHE A  69       9.601 -11.241  -9.309 
ATOM    376  CB  PHE A  69       9.527 -12.774  -9.435 
ATOM    377  CG  PHE A  69      10.543 -13.384  -8.526 
ATOM    378  CD1 PHE A  69      11.831 -13.609  -8.956 
ATOM    379  CD2 PHE A  69      10.207 -13.734  -7.237 
ATOM    380  CE1 PHE A  69      12.768 -14.171  -8.120 
ATOM    381  CE2 PHE A  69      11.140 -14.295  -6.395 
ATOM    382  CZ  PHE A  69      12.423 -14.515  -6.835 
ATOM    383  C   PHE A  69       8.608 -10.690 -10.287 
ATOM    384  O   PHE A  69       7.415 -10.605 -10.001 
ATOM    385  N   ILE A  70       9.099 -10.300 -11.480 
ATOM    386  CA  ILE A  70       8.279  -9.766 -12.530 
ATOM    387  CB  ILE A  70       8.894  -8.585 -13.228 
ATOM    388  CG1 ILE A  70       9.137  -7.438 -12.235 
ATOM    389  CG2 ILE A  70       7.982  -8.201 -14.407 
ATOM    390  CD1 ILE A  70      10.026  -6.325 -12.786 
ATOM    391  C   ILE A  70       8.146 -10.852 -13.550 
ATOM    392  O   ILE A  70       9.106 -11.572 -13.824 
ATOM    393  N   HIS A  71       6.934 -11.011 -14.122 
ATOM    394  CA  HIS A  71       6.704 -12.056 -15.078 
ATOM    395  ND1 HIS A  71       6.623 -14.322 -12.875 
ATOM    396  CG  HIS A  71       5.646 -13.442 -13.288 
ATOM    397  CB  HIS A  71       5.509 -12.942 -14.696 
ATOM    398  NE2 HIS A  71       5.416 -13.823 -11.074 
ATOM    399  CD2 HIS A  71       4.918 -13.148 -12.176 
ATOM    400  CE1 HIS A  71       6.439 -14.514 -11.544 
ATOM    401  C   HIS A  71       6.415 -11.410 -16.399 
ATOM    402  O   HIS A  71       6.310 -10.188 -16.486 
ATOM    403  N   GLY A  72       6.286 -12.218 -17.476 
ATOM    404  CA  GLY A  72       6.017 -11.656 -18.772 
ATOM    405  C   GLY A  72       7.295 -11.593 -19.560 
ATOM    406  O   GLY A  72       8.294 -12.209 -19.193 
ATOM    407  N   ASN A  73       7.269 -10.867 -20.702 
ATOM    408  CA  ASN A  73       8.405 -10.782 -21.584 
ATOM    409  CB  ASN A  73       8.034 -10.508 -23.057 
ATOM    410  CG  ASN A  73       7.346  -9.151 -23.163 
ATOM    411  OD1 ASN A  73       7.968  -8.146 -23.502 
ATOM    412  ND2 ASN A  73       6.017  -9.119 -22.872 
ATOM    413  C   ASN A  73       9.371  -9.723 -21.133 
ATOM    414  O   ASN A  73       8.994  -8.716 -20.538 
ATOM    415  N   LYS A  74      10.668  -9.952 -21.434 
ATOM    416  CA  LYS A  74      11.764  -9.101 -21.052 
ATOM    417  CB  LYS A  74      13.152  -9.709 -21.329 
ATOM    418  CG  LYS A  74      13.502 -10.903 -20.438 
ATOM    419  CD  LYS A  74      14.866 -11.514 -20.762 
ATOM    420  CE  LYS A  74      14.989 -11.999 -22.206 
ATOM    421  NZ  LYS A  74      16.380 -12.427 -22.480 
ATOM    422  C   LYS A  74      11.726  -7.769 -21.741 
ATOM    423  O   LYS A  74      12.108  -6.759 -21.152 
ATOM    424  N   ARG A  75      11.268  -7.726 -23.005 
ATOM    425  CA  ARG A  75      11.336  -6.518 -23.783 
ATOM    426  CB  ARG A  75      10.706  -6.680 -25.174 
ATOM    427  CG  ARG A  75      11.275  -7.856 -25.964 
ATOM    428  CD  ARG A  75      10.777  -7.928 -27.407 
ATOM    429  NE  ARG A  75       9.288  -7.909 -27.372 
ATOM    430  CZ  ARG A  75       8.587  -9.047 -27.093 
ATOM    431  NH1 ARG A  75       9.247 -10.192 -26.754 
ATOM    432  NH2 ARG A  75       7.223  -9.036 -27.147 
ATOM    433  C   ARG A  75      10.568  -5.434 -23.096 
ATOM    434  O   ARG A  75      11.000  -4.283 -23.058 
ATOM    435  N   SER A  76       9.396  -5.775 -22.533 
ATOM    436  CA  SER A  76       8.562  -4.791 -21.905 
ATOM    437  CB  SER A  76       7.236  -5.385 -21.396 
ATOM    438  OG  SER A  76       6.471  -5.878 -22.487 
ATOM    439  C   SER A  76       9.281  -4.196 -20.730 
ATOM    440  O   SER A  76       9.132  -3.009 -20.441 
ATOM    441  N   ILE A  77      10.063  -5.017 -20.003 
ATOM    442  CA  ILE A  77      10.777  -4.552 -18.848 
ATOM    443  CB  ILE A  77      11.426  -5.664 -18.076 
ATOM    444  CG1 ILE A  77      10.357  -6.647 -17.572 
ATOM    445  CG2 ILE A  77      12.260  -5.039 -16.946 
ATOM    446  CD1 ILE A  77      10.932  -7.947 -17.010 
ATOM    447  C   ILE A  77      11.850  -3.586 -19.254 
ATOM    448  O   ILE A  77      12.029  -2.547 -18.626 
ATOM    449  N   LYS A  78      12.600  -3.902 -20.324 
ATOM    450  CA  LYS A  78      13.670  -3.048 -20.763 
ATOM    451  CB  LYS A  78      14.457  -3.613 -21.957 
ATOM    452  CG  LYS A  78      15.314  -4.836 -21.619 
ATOM    453  CD  LYS A  78      15.896  -5.526 -22.854 
ATOM    454  CE  LYS A  78      16.828  -6.696 -22.531 
ATOM    455  NZ  LYS A  78      16.037  -7.912 -22.246 
ATOM    456  C   LYS A  78      13.105  -1.727 -21.186 
ATOM    457  O   LYS A  78      13.736  -0.686 -21.012 
ATOM    458  N   ALA A  79      11.881  -1.748 -21.741 
ATOM    459  CA  ALA A  79      11.200  -0.603 -22.284 
ATOM    460  CB  ALA A  79       9.821  -0.951 -22.871 
ATOM    461  C   ALA A  79      10.987   0.445 -21.231 
ATOM    462  O   ALA A  79      10.878   1.630 -21.545 
ATOM    463  N   ILE A  80      10.868   0.044 -19.956 
ATOM    464  CA  ILE A  80      10.626   1.016 -18.927 
ATOM    465  CB  ILE A  80      10.255   0.446 -17.581 
ATOM    466  CG1 ILE A  80      11.316  -0.473 -16.984 
ATOM    467  CG2 ILE A  80       8.892  -0.240 -17.747 
ATOM    468  CD1 ILE A  80      10.900  -1.026 -15.623 
ATOM    469  C   ILE A  80      11.745   2.022 -18.874 
ATOM    470  O   ILE A  80      11.546   3.160 -18.452 
ATOM    471  N   CYS A  81      12.966   1.624 -19.275 
ATOM    472  CA  CYS A  81      14.117   2.486 -19.280 
ATOM    473  CB  CYS A  81      15.428   1.734 -19.567 
ATOM    474  SG  CYS A  81      15.754   0.459 -18.312 
ATOM    475  C   CYS A  81      13.959   3.596 -20.289 
ATOM    476  O   CYS A  81      14.689   4.586 -20.237 
ATOM    477  N   GLU A  82      13.062   3.434 -21.284 
ATOM    478  CA  GLU A  82      12.862   4.454 -22.277 
ATOM    479  CB  GLU A  82      12.970   3.920 -23.715 
ATOM    480  CG  GLU A  82      11.961   2.809 -24.013 
ATOM    481  CD  GLU A  82      12.156   2.352 -25.452 
ATOM    482  OE1 GLU A  82      12.213   3.228 -26.356 
ATOM    483  OE2 GLU A  82      12.249   1.114 -25.666 
ATOM    484  C   GLU A  82      11.484   5.028 -22.107 
ATOM    485  O   GLU A  82      10.696   4.562 -21.287 
ATOM    486  N   ASN A  83      11.173   6.085 -22.884 
ATOM    487  CA  ASN A  83       9.911   6.767 -22.808 
ATOM    488  CB  ASN A  83       9.851   8.042 -23.664 
ATOM    489  CG  ASN A  83      10.676   9.103 -22.944 
ATOM    490  OD1 ASN A  83      10.664   9.185 -21.715 
ATOM    491  ND2 ASN A  83      11.416   9.938 -23.723 
ATOM    492  C   ASN A  83       8.817   5.839 -23.229 
ATOM    493  O   ASN A  83       7.665   6.001 -22.831 
ATOM    494  N   LYS A  84       9.156   4.826 -24.043 
ATOM    495  CA  LYS A  84       8.180   3.925 -24.580 
ATOM    496  CB  LYS A  84       8.857   2.817 -25.416 
ATOM    497  CG  LYS A  84       7.921   1.834 -26.122 
ATOM    498  CD  LYS A  84       7.153   0.911 -25.178 
ATOM    499  CE  LYS A  84       6.396  -0.197 -25.909 
ATOM    500  NZ  LYS A  84       7.357  -1.190 -26.441 
ATOM    501  C   LYS A  84       7.386   3.298 -23.466 
ATOM    502  O   LYS A  84       6.161   3.232 -23.563 
ATOM    503  N   ASN A  85       8.029   2.807 -22.383 
ATOM    504  CA  ASN A  85       7.206   2.217 -21.358 
ATOM    505  CB  ASN A  85       7.343   0.680 -21.318 
ATOM    506  CG  ASN A  85       6.232   0.074 -20.468 
ATOM    507  OD1 ASN A  85       5.067   0.455 -20.576 
ATOM    508  ND2 ASN A  85       6.604  -0.897 -19.592 
ATOM    509  C   ASN A  85       7.600   2.737 -20.000 
ATOM    510  O   ASN A  85       7.516   2.004 -19.015 
ATOM    511  N   GLY A  86       7.987   4.025 -19.869 
ATOM    512  CA  GLY A  86       8.358   4.440 -18.541 
ATOM    513  C   GLY A  86       8.406   5.935 -18.432 
ATOM    514  O   GLY A  86       8.529   6.651 -19.426 
ATOM    515  N   ASN A  87       8.313   6.432 -17.176 
ATOM    516  CA  ASN A  87       8.388   7.834 -16.866 
ATOM    517  CB  ASN A  87       7.070   8.434 -16.338 
ATOM    518  CG  ASN A  87       6.033   8.383 -17.450 
ATOM    519  OD1 ASN A  87       5.564   7.312 -17.828 
ATOM    520  ND2 ASN A  87       5.650   9.574 -17.983 
ATOM    521  C   ASN A  87       9.381   7.966 -15.753 
ATOM    522  O   ASN A  87       9.660   7.005 -15.039 
ATOM    523  N   PRO A  88       9.943   9.130 -15.590 
ATOM    524  CA  PRO A  88      10.890   9.367 -14.542 
ATOM    525  CD  PRO A  88       9.915  10.189 -16.582 
ATOM    526  CB  PRO A  88      11.522  10.727 -14.851 
ATOM    527  CG  PRO A  88      10.555  11.384 -15.857 
ATOM    528  C   PRO A  88      10.168   9.304 -13.236 
ATOM    529  O   PRO A  88       9.050   9.812 -13.144 
ATOM    530  N   HIS A  89      10.804   8.706 -12.212 
ATOM    531  CA  HIS A  89      10.210   8.527 -10.923 
ATOM    532  ND1 HIS A  89       7.895   6.729  -9.424 
ATOM    533  CG  HIS A  89       9.268   6.743  -9.344 
ATOM    534  CB  HIS A  89      10.169   7.046 -10.506 
ATOM    535  NE2 HIS A  89       8.415   6.182  -7.333 
ATOM    536  CD2 HIS A  89       9.569   6.408  -8.061 
ATOM    537  CE1 HIS A  89       7.434   6.387  -8.195 
ATOM    538  C   HIS A  89      11.094   9.291 -10.006 
ATOM    539  O   HIS A  89      12.249   9.524 -10.348 
ATOM    540  N   ARG A  90      10.614   9.570  -8.777 
ATOM    541  CA  ARG A  90      11.134  10.633  -7.973 
ATOM    542  CB  ARG A  90      10.638  10.532  -6.524 
ATOM    543  CG  ARG A  90       9.118  10.621  -6.401 
ATOM    544  CD  ARG A  90       8.581  12.052  -6.436 
ATOM    545  NE  ARG A  90       7.099  11.972  -6.308 
ATOM    546  CZ  ARG A  90       6.398  13.027  -5.801 
ATOM    547  NH1 ARG A  90       7.050  14.164  -5.418 
ATOM    548  NH2 ARG A  90       5.043  12.938  -5.660 
ATOM    549  C   ARG A  90      12.627  10.723  -7.915 
ATOM    550  O   ARG A  90      13.186  11.625  -8.535 
ATOM    551  N   GLU A  91      13.353   9.801  -7.262 
ATOM    552  CA  GLU A  91      14.755  10.115  -7.224 
ATOM    553  CB  GLU A  91      15.367  10.061  -5.812 
ATOM    554  CG  GLU A  91      14.958  11.232  -4.914 
ATOM    555  CD  GLU A  91      13.537  11.000  -4.427 
ATOM    556  OE1 GLU A  91      13.280   9.918  -3.836 
ATOM    557  OE2 GLU A  91      12.688  11.907  -4.644 
ATOM    558  C   GLU A  91      15.504   9.143  -8.074 
ATOM    559  O   GLU A  91      15.859   8.056  -7.623 
ATOM    560  N   ASN A  92      15.780   9.542  -9.330 
ATOM    561  CA  ASN A  92      16.570   8.776 -10.253 
ATOM    562  CB  ASN A  92      18.015   8.583  -9.762 
ATOM    563  CG  ASN A  92      18.669   9.953  -9.678 
ATOM    564  OD1 ASN A  92      18.547  10.766 -10.593 
ATOM    565  ND2 ASN A  92      19.371  10.227  -8.547 
ATOM    566  C   ASN A  92      15.991   7.412 -10.460 
ATOM    567  O   ASN A  92      16.733   6.456 -10.678 
ATOM    568  N   LEU A  93      14.653   7.283 -10.421 
ATOM    569  CA  LEU A  93      14.046   5.998 -10.644 
ATOM    570  CB  LEU A  93      13.196   5.499  -9.462 
ATOM    571  CG  LEU A  93      14.013   5.127  -8.208 
ATOM    572  CD1 LEU A  93      13.097   4.644  -7.072 
ATOM    573  CD2 LEU A  93      15.107   4.099  -8.543 
ATOM    574  C   LEU A  93      13.141   6.137 -11.825 
ATOM    575  O   LEU A  93      12.979   7.226 -12.373 
ATOM    576  N   ARG A  94      12.563   5.007 -12.286 
ATOM    577  CA  ARG A  94      11.651   5.047 -13.395 
ATOM    578  CB  ARG A  94      12.264   4.533 -14.706 
ATOM    579  CG  ARG A  94      13.421   5.410 -15.185 
ATOM    580  CD  ARG A  94      13.981   5.008 -16.550 
ATOM    581  NE  ARG A  94      12.929   5.315 -17.557 
ATOM    582  CZ  ARG A  94      12.803   6.585 -18.040 
ATOM    583  NH1 ARG A  94      13.625   7.577 -17.590 
ATOM    584  NH2 ARG A  94      11.843   6.868 -18.966 
ATOM    585  C   ARG A  94      10.481   4.169 -13.054 
ATOM    586  O   ARG A  94      10.637   3.137 -12.403 
ATOM    587  N   ILE A  95       9.268   4.577 -13.488 
ATOM    588  CA  ILE A  95       8.059   3.839 -13.228 
ATOM    589  CB  ILE A  95       7.025   4.653 -12.501 
ATOM    590  CG1 ILE A  95       5.820   3.791 -12.084 
ATOM    591  CG2 ILE A  95       6.656   5.846 -13.397 
ATOM    592  CD1 ILE A  95       6.118   2.807 -10.956 
ATOM    593  C   ILE A  95       7.471   3.433 -14.552 
ATOM    594  O   ILE A  95       7.417   4.230 -15.487 
ATOM    595  N   SER A  96       7.017   2.167 -14.668 
ATOM    596  CA  SER A  96       6.520   1.669 -15.924 
ATOM    597  CB  SER A  96       6.521   0.132 -16.021 
ATOM    598  OG  SER A  96       5.638  -0.423 -15.057 
ATOM    599  C   SER A  96       5.122   2.137 -16.200 
ATOM    600  O   SER A  96       4.324   2.355 -15.289 
ATOM    601  N   LYS A  97       4.824   2.366 -17.497 
ATOM    602  CA  LYS A  97       3.513   2.735 -17.955 
ATOM    603  CB  LYS A  97       3.499   3.283 -19.390 
ATOM    604  CG  LYS A  97       4.096   4.687 -19.504 
ATOM    605  CD  LYS A  97       4.273   5.153 -20.949 
ATOM    606  CE  LYS A  97       4.718   6.611 -21.063 
ATOM    607  NZ  LYS A  97       6.152   6.728 -20.709 
ATOM    608  C   LYS A  97       2.610   1.543 -17.924 
ATOM    609  O   LYS A  97       1.429   1.655 -17.600 
ATOM    610  N   SER A  98       3.157   0.372 -18.304 
ATOM    611  CA  SER A  98       2.430  -0.864 -18.402 
ATOM    612  CB  SER A  98       3.113  -1.826 -19.387 
ATOM    613  OG  SER A  98       2.438  -3.069 -19.433 
ATOM    614  C   SER A  98       2.391  -1.529 -17.062 
ATOM    615  O   SER A  98       3.191  -1.233 -16.178 
ATOM    616  N   SER A  99       1.438  -2.468 -16.892 
ATOM    617  CA  SER A  99       1.316  -3.181 -15.654 
ATOM    618  CB  SER A  99      -0.138  -3.329 -15.182 
ATOM    619  OG  SER A  99      -0.171  -4.036 -13.953 
ATOM    620  C   SER A  99       1.866  -4.551 -15.901 
ATOM    621  O   SER A  99       1.756  -5.075 -17.006 
ATOM    622  N   PHE A 100       2.499  -5.160 -14.875 
ATOM    623  CA  PHE A 100       3.096  -6.452 -15.063 
ATOM    624  CB  PHE A 100       4.625  -6.462 -14.858 
ATOM    625  CG  PHE A 100       5.327  -5.637 -15.887 
ATOM    626  CD1 PHE A 100       5.439  -4.271 -15.743 
ATOM    627  CD2 PHE A 100       5.897  -6.234 -16.988 
ATOM    628  CE1 PHE A 100       6.097  -3.516 -16.687 
ATOM    629  CE2 PHE A 100       6.556  -5.484 -17.934 
ATOM    630  CZ  PHE A 100       6.657  -4.121 -17.787 
ATOM    631  C   PHE A 100       2.572  -7.384 -14.016 
ATOM    632  O   PHE A 100       2.195  -6.966 -12.922 
ATOM    633  N   GLN A 101       2.513  -8.691 -14.344 
ATOM    634  CA  GLN A 101       2.171  -9.658 -13.345 
ATOM    635  CB  GLN A 101       1.839 -11.052 -13.904 
ATOM    636  CG  GLN A 101       0.489 -11.131 -14.617 
ATOM    637  CD  GLN A 101      -0.593 -11.194 -13.547 
ATOM    638  OE1 GLN A 101      -0.366 -11.697 -12.449 
ATOM    639  NE2 GLN A 101      -1.804 -10.667 -13.873 
ATOM    640  C   GLN A 101       3.394  -9.793 -12.496 
ATOM    641  O   GLN A 101       4.508  -9.873 -13.015 
ATOM    642  N   VAL A 102       3.218  -9.802 -11.161 
ATOM    643  CA  VAL A 102       4.354  -9.886 -10.293 
ATOM    644  CB  VAL A 102       4.759  -8.562  -9.714 
ATOM    645  CG1 VAL A 102       5.195  -7.637 -10.861 
ATOM    646  CG2 VAL A 102       3.584  -8.007  -8.887 
ATOM    647  C   VAL A 102       4.011 -10.774  -9.139 
ATOM    648  O   VAL A 102       2.841 -11.025  -8.854 
ATOM    649  N   THR A 103       5.050 -11.314  -8.467 
ATOM    650  CA  THR A 103       4.829 -12.120  -7.304 
ATOM    651  CB  THR A 103       5.112 -13.577  -7.530 
ATOM    652  OG1 THR A 103       4.295 -14.080  -8.577 
ATOM    653  CG2 THR A 103       4.826 -14.343  -6.226 
ATOM    654  C   THR A 103       5.781 -11.637  -6.255 
ATOM    655  O   THR A 103       6.988 -11.574  -6.489 
ATOM    656  N   THR A 104       5.262 -11.297  -5.057 
ATOM    657  CA  THR A 104       6.109 -10.812  -4.005 
ATOM    658  CB  THR A 104       5.546  -9.614  -3.295 
ATOM    659  OG1 THR A 104       5.356  -8.546  -4.210 
ATOM    660  CG2 THR A 104       6.514  -9.193  -2.176 
ATOM    661  C   THR A 104       6.242 -11.896  -2.986 
ATOM    662  O   THR A 104       5.251 -12.502  -2.581 
ATOM    663  N   CYS A 105       7.490 -12.172  -2.555 
ATOM    664  CA  CYS A 105       7.738 -13.200  -1.586 
ATOM    665  CB  CYS A 105       8.849 -14.165  -2.029 
ATOM    666  SG  CYS A 105       8.448 -14.908  -3.639 
ATOM    667  C   CYS A 105       8.189 -12.511  -0.339 
ATOM    668  O   CYS A 105       9.178 -11.779  -0.349 
ATOM    669  N   LYS A 106       7.459 -12.730   0.774 
ATOM    670  CA  LYS A 106       7.781 -12.086   2.014 
ATOM    671  CB  LYS A 106       6.585 -11.338   2.628 
ATOM    672  CG  LYS A 106       6.127 -10.139   1.793 
ATOM    673  CD  LYS A 106       4.735  -9.634   2.178 
ATOM    674  CE  LYS A 106       4.309  -8.374   1.425 
ATOM    675  NZ  LYS A 106       5.014  -7.194   1.974 
ATOM    676  C   LYS A 106       8.204 -13.134   2.988 
ATOM    677  O   LYS A 106       7.514 -14.131   3.203 
ATOM    678  N   LEU A 107       9.370 -12.908   3.618 
ATOM    679  CA  LEU A 107       9.910 -13.866   4.533 
ATOM    680  CB  LEU A 107      11.381 -13.570   4.883 
ATOM    681  CG  LEU A 107      12.026 -14.570   5.857 
ATOM    682  CD1 LEU A 107      12.138 -15.973   5.238 
ATOM    683  CD2 LEU A 107      13.375 -14.044   6.370 
ATOM    684  C   LEU A 107       9.105 -13.824   5.787 
ATOM    685  O   LEU A 107       8.661 -12.764   6.225 
ATOM    686  N   HIS A 108       8.855 -15.005   6.380 
ATOM    687  CA  HIS A 108       8.191 -15.020   7.648 
ATOM    688  ND1 HIS A 108       6.503 -17.160   5.722 
ATOM    689  CG  HIS A 108       6.507 -16.861   7.063 
ATOM    690  CB  HIS A 108       6.725 -15.489   7.618 
ATOM    691  NE2 HIS A 108       6.076 -19.059   6.793 
ATOM    692  CD2 HIS A 108       6.247 -18.033   7.703 
ATOM    693  CE1 HIS A 108       6.239 -18.488   5.615 
ATOM    694  C   HIS A 108       8.993 -15.906   8.534 
ATOM    695  O   HIS A 108       9.644 -16.843   8.076 
ATOM    696  N   GLY A 109       8.958 -15.620   9.846 
ATOM    697  CA  GLY A 109       9.793 -16.334  10.759 
ATOM    698  C   GLY A 109      10.861 -15.362  11.144 
ATOM    699  O   GLY A 109      11.206 -14.465  10.376 
ATOM    700  N   GLY A 110      11.378 -15.513  12.376 
ATOM    701  CA  GLY A 110      12.344 -14.642  12.983 
ATOM    702  C   GLY A 110      13.717 -14.700  12.379 
ATOM    703  O   GLY A 110      14.419 -13.689  12.376 
ATOM    704  N   SER A 111      14.166 -15.876  11.892 
ATOM    705  CA  SER A 111      15.555 -15.993  11.521 
ATOM    706  CB  SER A 111      16.129 -17.404  11.740 
ATOM    707  OG  SER A 111      17.494 -17.439  11.353 
ATOM    708  C   SER A 111      15.827 -15.629  10.092 
ATOM    709  O   SER A 111      15.060 -15.888   9.167 
ATOM    710  N   PRO A 112      16.953 -14.967   9.967 
ATOM    711  CA  PRO A 112      17.492 -14.571   8.686 
ATOM    712  CD  PRO A 112      17.334 -14.031  11.015 
ATOM    713  CB  PRO A 112      18.504 -13.462   8.973 
ATOM    714  CG  PRO A 112      18.025 -12.860  10.301 
ATOM    715  C   PRO A 112      18.112 -15.709   7.930 
ATOM    716  O   PRO A 112      18.498 -15.507   6.778 
ATOM    717  N   TRP A 113      18.254 -16.900   8.543 
ATOM    718  CA  TRP A 113      18.952 -17.947   7.848 
ATOM    719  CB  TRP A 113      20.140 -18.493   8.653 
ATOM    720  CG  TRP A 113      21.239 -17.473   8.801 
ATOM    721  CD2 TRP A 113      22.171 -17.157   7.757 
ATOM    722  CD1 TRP A 113      21.549 -16.668   9.857 
ATOM    723  NE1 TRP A 113      22.625 -15.874   9.541 
ATOM    724  CE2 TRP A 113      23.017 -16.164   8.250 
ATOM    725  CE3 TRP A 113      22.310 -17.654   6.495 
ATOM    726  CZ2 TRP A 113      24.022 -15.652   7.480 
ATOM    727  CZ3 TRP A 113      23.322 -17.137   5.721 
ATOM    728  CH2 TRP A 113      24.162 -16.156   6.206 
ATOM    729  C   TRP A 113      18.019 -19.078   7.526 
ATOM    730  O   TRP A 113      16.980 -19.259   8.157 
ATOM    731  N   PRO A 114      18.387 -19.844   6.525 
ATOM    732  CA  PRO A 114      17.605 -20.941   6.018 
ATOM    733  CD  PRO A 114      19.726 -19.807   5.959 
ATOM    734  CB  PRO A 114      18.412 -21.510   4.849 
ATOM    735  CG  PRO A 114      19.865 -21.131   5.190 
ATOM    736  C   PRO A 114      17.349 -21.963   7.077 
ATOM    737  O   PRO A 114      18.132 -22.055   8.021 
ATOM    738  N   PRO A 115      16.287 -22.717   6.949 
ATOM    739  CA  PRO A 115      15.417 -22.592   5.810 
ATOM    740  CD  PRO A 115      16.308 -24.080   7.460 
ATOM    741  CB  PRO A 115      14.554 -23.850   5.796 
ATOM    742  CG  PRO A 115      15.436 -24.898   6.494 
ATOM    743  C   PRO A 115      14.624 -21.326   5.826 
ATOM    744  O   PRO A 115      14.324 -20.822   6.907 
ATOM    745  N   CYS A 116      14.262 -20.805   4.637 
ATOM    746  CA  CYS A 116      13.552 -19.559   4.576 
ATOM    747  CB  CYS A 116      14.136 -18.609   3.509 
ATOM    748  SG  CYS A 116      15.947 -18.432   3.606 
ATOM    749  C   CYS A 116      12.141 -19.851   4.153 
ATOM    750  O   CYS A 116      11.913 -20.416   3.083 
ATOM    751  N   GLN A 117      11.145 -19.461   4.980 
ATOM    752  CA  GLN A 117       9.776 -19.689   4.605 
ATOM    753  CB  GLN A 117       8.829 -20.057   5.761 
ATOM    754  CG  GLN A 117       9.262 -21.272   6.578 
ATOM    755  CD  GLN A 117       9.944 -20.724   7.818 
ATOM    756  OE1 GLN A 117      10.525 -19.641   7.791 
ATOM    757  NE2 GLN A 117       9.847 -21.480   8.943 
ATOM    758  C   GLN A 117       9.264 -18.399   4.045 
ATOM    759  O   GLN A 117       9.593 -17.322   4.542 
ATOM    760  N   TYR A 118       8.444 -18.476   2.979 
ATOM    761  CA  TYR A 118       7.961 -17.279   2.352 
ATOM    762  CB  TYR A 118       8.554 -17.047   0.952 
ATOM    763  CG  TYR A 118      10.003 -16.728   1.079 
ATOM    764  CD1 TYR A 118      10.406 -15.445   1.371 
ATOM    765  CD2 TYR A 118      10.958 -17.702   0.895 
ATOM    766  CE1 TYR A 118      11.740 -15.138   1.486 
ATOM    767  CE2 TYR A 118      12.294 -17.401   1.008 
ATOM    768  CZ  TYR A 118      12.686 -16.117   1.304 
ATOM    769  OH  TYR A 118      14.057 -15.806   1.420 
ATOM    770  C   TYR A 118       6.480 -17.356   2.150 
ATOM    771  O   TYR A 118       5.907 -18.436   2.018 
ATOM    772  N   ARG A 119       5.827 -16.174   2.139 
ATOM    773  CA  ARG A 119       4.427 -16.059   1.843 
ATOM    774  CB  ARG A 119       3.652 -15.202   2.858 
ATOM    775  CG  ARG A 119       3.673 -15.788   4.269 
ATOM    776  CD  ARG A 119       2.594 -16.840   4.518 
ATOM    777  NE  ARG A 119       2.885 -17.449   5.844 
ATOM    778  CZ  ARG A 119       1.863 -17.879   6.638 
ATOM    779  NH1 ARG A 119       0.571 -17.731   6.223 
ATOM    780  NH2 ARG A 119       2.135 -18.448   7.848 
ATOM    781  C   ARG A 119       4.365 -15.344   0.526 
ATOM    782  O   ARG A 119       5.061 -14.349   0.325 
ATOM    783  N   ALA A 120       3.524 -15.828  -0.411 
ATOM    784  CA  ALA A 120       3.516 -15.241  -1.722 
ATOM    785  CB  ALA A 120       3.540 -16.279  -2.857 
ATOM    786  C   ALA A 120       2.290 -14.411  -1.918 
ATOM    787  O   ALA A 120       1.191 -14.774  -1.498 
ATOM    788  N   THR A 121       2.473 -13.235  -2.553 
ATOM    789  CA  THR A 121       1.362 -12.387  -2.858 
ATOM    790  CB  THR A 121       1.414 -11.077  -2.132 
ATOM    791  OG1 THR A 121       1.493 -11.279  -0.729 
ATOM    792  CG2 THR A 121       0.136 -10.304  -2.467 
ATOM    793  C   THR A 121       1.454 -12.058  -4.319 
ATOM    794  O   THR A 121       2.368 -11.355  -4.746 
ATOM    795  N   ALA A 122       0.503 -12.561  -5.131 
ATOM    796  CA  ALA A 122       0.506 -12.258  -6.535 
ATOM    797  CB  ALA A 122      -0.363 -13.214  -7.372 
ATOM    798  C   ALA A 122      -0.051 -10.879  -6.695 
ATOM    799  O   ALA A 122      -0.797 -10.403  -5.841 
ATOM    800  N   GLY A 123       0.311 -10.190  -7.800 
ATOM    801  CA  GLY A 123      -0.202  -8.866  -8.009 
ATOM    802  C   GLY A 123      -0.066  -8.514  -9.455 
ATOM    803  O   GLY A 123       0.601  -9.210 -10.221 
ATOM    804  N   PHE A 124      -0.738  -7.418  -9.864 
ATOM    805  CA  PHE A 124      -0.677  -6.940 -11.215 
ATOM    806  CB  PHE A 124      -1.952  -7.333 -11.988 
ATOM    807  CG  PHE A 124      -1.880  -6.953 -13.427 
ATOM    808  CD1 PHE A 124      -1.110  -7.677 -14.309 
ATOM    809  CD2 PHE A 124      -2.620  -5.893 -13.902 
ATOM    810  CE1 PHE A 124      -1.058  -7.330 -15.640 
ATOM    811  CE2 PHE A 124      -2.573  -5.544 -15.231 
ATOM    812  CZ  PHE A 124      -1.789  -6.263 -16.103 
ATOM    813  C   PHE A 124      -0.614  -5.444 -11.112 
ATOM    814  O   PHE A 124      -1.586  -4.807 -10.707 
ATOM    815  N   ARG A 125       0.538  -4.838 -11.470 
ATOM    816  CA  ARG A 125       0.653  -3.408 -11.368 
ATOM    817  CB  ARG A 125       0.731  -2.905  -9.919 
ATOM    818  CG  ARG A 125       1.922  -3.477  -9.148 
ATOM    819  CD  ARG A 125       2.201  -2.737  -7.841 
ATOM    820  NE  ARG A 125       2.654  -1.368  -8.212 
ATOM    821  CZ  ARG A 125       2.539  -0.343  -7.320 
ATOM    822  NH1 ARG A 125       2.021  -0.575  -6.078 
ATOM    823  NH2 ARG A 125       2.940   0.912  -7.672 
ATOM    824  C   ARG A 125       1.930  -2.974 -12.029 
ATOM    825  O   ARG A 125       2.704  -3.796 -12.517 
ATOM    826  N   ASN A 126       2.164  -1.643 -12.058 
ATOM    827  CA  ASN A 126       3.348  -1.060 -12.631 
ATOM    828  CB  ASN A 126       3.319   0.475 -12.733 
ATOM    829  CG  ASN A 126       2.288   0.920 -13.750 
ATOM    830  OD1 ASN A 126       1.798   0.128 -14.551 
ATOM    831  ND2 ASN A 126       1.954   2.238 -13.724 
ATOM    832  C   ASN A 126       4.475  -1.326 -11.687 
ATOM    833  O   ASN A 126       4.252  -1.649 -10.522 
ATOM    834  N   VAL A 127       5.728  -1.187 -12.170 
ATOM    835  CA  VAL A 127       6.853  -1.442 -11.318 
ATOM    836  CB  VAL A 127       7.620  -2.670 -11.710 
ATOM    837  CG1 VAL A 127       6.692  -3.888 -11.560 
ATOM    838  CG2 VAL A 127       8.164  -2.479 -13.137 
ATOM    839  C   VAL A 127       7.801  -0.286 -11.389 
ATOM    840  O   VAL A 127       7.791   0.482 -12.349 
ATOM    841  N   VAL A 128       8.640  -0.129 -10.338 
ATOM    842  CA  VAL A 128       9.608   0.932 -10.290 
ATOM    843  CB  VAL A 128       9.558   1.739  -9.024 
ATOM    844  CG1 VAL A 128      10.684   2.788  -9.058 
ATOM    845  CG2 VAL A 128       8.156   2.343  -8.876 
ATOM    846  C   VAL A 128      10.968   0.306 -10.332 
ATOM    847  O   VAL A 128      11.242  -0.659  -9.620 
ATOM    848  N   VAL A 129      11.864   0.853 -11.180 
ATOM    849  CA  VAL A 129      13.192   0.316 -11.293 
ATOM    850  CB  VAL A 129      13.377  -0.597 -12.470 
ATOM    851  CG1 VAL A 129      12.475  -1.829 -12.285 
ATOM    852  CG2 VAL A 129      13.103   0.196 -13.761 
ATOM    853  C   VAL A 129      14.143   1.454 -11.487 
ATOM    854  O   VAL A 129      13.740   2.610 -11.599 
ATOM    855  N   ALA A 130      15.453   1.141 -11.469 
ATOM    856  CA  ALA A 130      16.471   2.102 -11.776 
ATOM    857  CB  ALA A 130      17.570   2.201 -10.704 
ATOM    858  C   ALA A 130      17.107   1.586 -13.029 
ATOM    859  O   ALA A 130      17.251   0.376 -13.195 
ATOM    860  N   CYS A 131      17.489   2.483 -13.964 
ATOM    861  CA  CYS A 131      18.044   1.992 -15.195 
ATOM    862  CB  CYS A 131      17.222   2.356 -16.450 
ATOM    863  SG  CYS A 131      15.649   1.450 -16.538 
ATOM    864  C   CYS A 131      19.424   2.528 -15.408 
ATOM    865  O   CYS A 131      19.772   3.615 -14.946 
ATOM    866  N   GLU A 132      20.255   1.724 -16.108 
ATOM    867  CA  GLU A 132      21.592   2.093 -16.475 
ATOM    868  CB  GLU A 132      22.653   1.496 -15.531 
ATOM    869  CG  GLU A 132      24.095   1.876 -15.875 
ATOM    870  CD  GLU A 132      25.017   1.153 -14.901 
ATOM    871  OE1 GLU A 132      24.867  -0.090 -14.759 
ATOM    872  OE2 GLU A 132      25.883   1.833 -14.288 
ATOM    873  C   GLU A 132      21.835   1.497 -17.828 
ATOM    874  O   GLU A 132      21.581   0.315 -18.054 
ATOM    875  N   ASN A 133      22.341   2.307 -18.771 
ATOM    876  CA  ASN A 133      22.633   1.807 -20.081 
ATOM    877  CB  ASN A 133      23.666   0.669 -20.045 
ATOM    878  CG  ASN A 133      24.142   0.395 -21.460 
ATOM    879  OD1 ASN A 133      23.716   1.047 -22.412 
ATOM    880  ND2 ASN A 133      25.042  -0.612 -21.602 
ATOM    881  C   ASN A 133      21.369   1.284 -20.700 
ATOM    882  O   ASN A 133      21.405   0.415 -21.569 
ATOM    883  N   GLY A 134      20.206   1.809 -20.274 
ATOM    884  CA  GLY A 134      18.973   1.431 -20.908 
ATOM    885  C   GLY A 134      18.488   0.100 -20.407 
ATOM    886  O   GLY A 134      17.601  -0.497 -21.016 
ATOM    887  N   LEU A 135      19.052  -0.410 -19.291 
ATOM    888  CA  LEU A 135      18.626  -1.689 -18.777 
ATOM    889  CB  LEU A 135      19.722  -2.763 -18.865 
ATOM    890  CG  LEU A 135      20.118  -3.122 -20.306 
ATOM    891  CD1 LEU A 135      21.217  -4.195 -20.327 
ATOM    892  CD2 LEU A 135      18.890  -3.538 -21.130 
ATOM    893  C   LEU A 135      18.301  -1.547 -17.317 
ATOM    894  O   LEU A 135      18.890  -0.715 -16.629 
ATOM    895  N   PRO A 136      17.352  -2.313 -16.825 
ATOM    896  CA  PRO A 136      17.021  -2.252 -15.420 
ATOM    897  CD  PRO A 136      16.196  -2.669 -17.633 
ATOM    898  CB  PRO A 136      15.657  -2.921 -15.271 
ATOM    899  CG  PRO A 136      15.011  -2.730 -16.653 
ATOM    900  C   PRO A 136      18.077  -2.865 -14.544 
ATOM    901  O   PRO A 136      18.366  -4.050 -14.698 
ATOM    902  N   VAL A 137      18.700  -2.052 -13.670 
ATOM    903  CA  VAL A 137      19.685  -2.428 -12.695 
ATOM    904  CB  VAL A 137      20.708  -1.352 -12.497 
ATOM    905  CG1 VAL A 137      21.444  -1.158 -13.835 
ATOM    906  CG2 VAL A 137      20.006  -0.082 -11.995 
ATOM    907  C   VAL A 137      19.111  -2.788 -11.354 
ATOM    908  O   VAL A 137      19.737  -3.522 -10.593 
ATOM    909  N   HIS A 138      17.948  -2.222 -10.978 
ATOM    910  CA  HIS A 138      17.482  -2.425  -9.634 
ATOM    911  ND1 HIS A 138      17.868  -2.477  -6.392 
ATOM    912  CG  HIS A 138      17.517  -1.474  -7.267 
ATOM    913  CB  HIS A 138      18.027  -1.352  -8.671 
ATOM    914  NE2 HIS A 138      16.458  -1.147  -5.302 
ATOM    915  CD2 HIS A 138      16.654  -0.671  -6.586 
ATOM    916  CE1 HIS A 138      17.208  -2.233  -5.232 
ATOM    917  C   HIS A 138      15.989  -2.347  -9.596 
ATOM    918  O   HIS A 138      15.368  -1.672 -10.416 
ATOM    919  N   LEU A 139      15.380  -3.059  -8.624 
ATOM    920  CA  LEU A 139      13.959  -3.022  -8.464 
ATOM    921  CB  LEU A 139      13.328  -4.424  -8.387 
ATOM    922  CG  LEU A 139      11.796  -4.427  -8.219 
ATOM    923  CD1 LEU A 139      11.097  -3.859  -9.466 
ATOM    924  CD2 LEU A 139      11.275  -5.821  -7.830 
ATOM    925  C   LEU A 139      13.692  -2.338  -7.155 
ATOM    926  O   LEU A 139      14.328  -2.642  -6.146 
ATOM    927  N   ASP A 140      12.744  -1.377  -7.146 
ATOM    928  CA  ASP A 140      12.392  -0.683  -5.938 
ATOM    929  CB  ASP A 140      11.787   0.709  -6.222 
ATOM    930  CG  ASP A 140      11.444   1.439  -4.927 
ATOM    931  OD1 ASP A 140      10.721   0.858  -4.076 
ATOM    932  OD2 ASP A 140      11.902   2.602  -4.774 
ATOM    933  C   ASP A 140      11.357  -1.523  -5.257 
ATOM    934  O   ASP A 140      10.230  -1.654  -5.728 
ATOM    935  N   GLN A 141      11.749  -2.130  -4.123 
ATOM    936  CA  GLN A 141      10.948  -3.011  -3.316 
ATOM    937  CB  GLN A 141      11.779  -3.783  -2.278 
ATOM    938  CG  GLN A 141      12.762  -4.776  -2.905 
ATOM    939  CD  GLN A 141      11.952  -5.908  -3.523 
ATOM    940  OE1 GLN A 141      12.497  -6.786  -4.190 
ATOM    941  NE2 GLN A 141      10.610  -5.884  -3.303 
ATOM    942  C   GLN A 141       9.851  -2.293  -2.576 
ATOM    943  O   GLN A 141       8.819  -2.893  -2.282 
ATOM    944  N   SER A 142      10.034  -0.997  -2.253 
ATOM    945  CA  SER A 142       9.150  -0.301  -1.351 
ATOM    946  CB  SER A 142       9.491   1.193  -1.188 
ATOM    947  OG  SER A 142       9.124   1.919  -2.352 
ATOM    948  C   SER A 142       7.710  -0.375  -1.771 
ATOM    949  O   SER A 142       6.824  -0.464  -0.923 
ATOM    950  N   ILE A 143       7.420  -0.350  -3.080 
ATOM    951  CA  ILE A 143       6.051  -0.356  -3.517 
ATOM    952  CB  ILE A 143       5.929  -0.210  -5.009 
ATOM    953  CG1 ILE A 143       6.581  -1.395  -5.742 
ATOM    954  CG2 ILE A 143       6.534   1.151  -5.388 
ATOM    955  CD1 ILE A 143       6.281  -1.418  -7.241 
ATOM    956  C   ILE A 143       5.389  -1.633  -3.085 
ATOM    957  O   ILE A 143       4.203  -1.660  -2.760 
ATOM    958  N   PHE A 144       6.139  -2.743  -3.129 
ATOM    959  CA  PHE A 144       5.663  -4.054  -2.785 
ATOM    960  CB  PHE A 144       6.569  -5.164  -3.332 
ATOM    961  CG  PHE A 144       6.507  -4.997  -4.812 
ATOM    962  CD1 PHE A 144       5.397  -5.403  -5.519 
ATOM    963  CD2 PHE A 144       7.560  -4.429  -5.496 
ATOM    964  CE1 PHE A 144       5.340  -5.244  -6.884 
ATOM    965  CE2 PHE A 144       7.507  -4.271  -6.860 
ATOM    966  CZ  PHE A 144       6.396  -4.677  -7.557 
ATOM    967  C   PHE A 144       5.482  -4.230  -1.309 
ATOM    968  O   PHE A 144       4.699  -5.077  -0.876 
ATOM    969  N   ARG A 145       6.264  -3.500  -0.495 
ATOM    970  CA  ARG A 145       6.177  -3.640   0.929 
ATOM    971  CB  ARG A 145       7.187  -2.736   1.646 
ATOM    972  CG  ARG A 145       8.616  -2.950   1.149 
ATOM    973  CD  ARG A 145       9.671  -2.223   1.979 
ATOM    974  NE  ARG A 145       9.994  -3.112   3.127 
ATOM    975  CZ  ARG A 145      10.901  -4.116   2.955 
ATOM    976  NH1 ARG A 145      11.537  -4.250   1.755 
ATOM    977  NH2 ARG A 145      11.162  -4.987   3.973 
ATOM    978  C   ARG A 145       4.810  -3.223   1.343 
ATOM    979  O   ARG A 145       4.160  -3.893   2.145 
ATOM    980  N   ARG A 146       4.339  -2.101   0.769 
ATOM    981  CA  ARG A 146       3.061  -1.554   1.109 
ATOM    982  CB  ARG A 146       2.944  -0.061   0.750 
ATOM    983  CG  ARG A 146       4.017   0.799   1.422 
ATOM    984  CD  ARG A 146       3.933   2.291   1.088 
ATOM    985  NE  ARG A 146       5.205   2.914   1.552 
ATOM    986  CZ  ARG A 146       6.283   2.930   0.714 
ATOM    987  NH1 ARG A 146       6.168   2.412  -0.544 
ATOM    988  NH2 ARG A 146       7.470   3.456   1.131 
ATOM    989  C   ARG A 146       2.016  -2.301   0.298 
ATOM    990  O   ARG A 146       1.257  -1.625  -0.446 
ATOM    991  OXT ARG A 146       1.959  -3.554   0.415 
TER
HEADER lig_96.pdb
ATOM      1  P    DC A   1     162.610 544.914 274.915 
ATOM      2  OP1  DC A   1     163.243 546.017 274.156 
ATOM      3  OP2  DC A   1     161.464 544.249 274.260 
ATOM      4  O5'  DC A   1     163.716 543.823 275.301 
ATOM      5  C5'  DC A   1     164.489 544.006 276.502 
ATOM      6  C4'  DC A   1     164.600 542.693 277.252 
ATOM      7  O4'  DC A   1     163.492 542.485 278.174 
ATOM      8  C3'  DC A   1     164.602 541.432 276.389 
ATOM      9  O3'  DC A   1     165.491 540.482 276.964 
ATOM     10  C2'  DC A   1     163.178 540.889 276.492 
ATOM     11  C1'  DC A   1     162.988 541.173 277.979 
ATOM     12  N1   DC A   1     161.563 541.155 278.415 
ATOM     13  C2   DC A   1     161.281 540.679 279.692 
ATOM     14  O2   DC A   1     162.215 540.294 280.405 
ATOM     15  N3   DC A   1     159.989 540.654 280.108 
ATOM     16  C4   DC A   1     159.005 541.080 279.305 
ATOM     17  N4   DC A   1     157.761 541.035 279.757 
ATOM     18  C5   DC A   1     159.274 541.573 277.987 
ATOM     19  C6   DC A   1     160.571 541.589 277.590 
ATOM     20  P    DA A   2     166.412 539.597 276.000 
ATOM     21  OP1  DA A   2     167.629 540.358 275.640 
ATOM     22  OP2  DA A   2     165.604 539.092 274.868 
ATOM     23  O5'  DA A   2     166.803 538.382 276.964 
ATOM     24  C5'  DA A   2     166.893 538.617 278.382 
ATOM     25  C4'  DA A   2     166.225 537.485 279.139 
ATOM     26  O4'  DA A   2     164.802 537.716 279.341 
ATOM     27  C3'  DA A   2     166.284 536.112 278.469 
ATOM     28  O3'  DA A   2     166.445 535.117 279.473 
ATOM     29  C2'  DA A   2     164.909 535.935 277.826 
ATOM     30  C1'  DA A   2     164.100 536.539 278.970 
ATOM     31  N9   DA A   2     162.715 536.929 278.585 
ATOM     32  C8   DA A   2     162.274 537.420 277.390 
ATOM     33  N7   DA A   2     161.000 537.665 277.361 
ATOM     34  C5   DA A   2     160.563 537.311 278.630 
ATOM     35  C6   DA A   2     159.297 537.337 279.238 
ATOM     36  N6   DA A   2     158.186 537.757 278.615 
ATOM     37  N1   DA A   2     159.213 536.915 280.513 
ATOM     38  C2   DA A   2     160.320 536.500 281.126 
ATOM     39  N3   DA A   2     161.549 536.431 280.664 
ATOM     40  C4   DA A   2     161.606 536.858 279.387 
ATOM     41  P    DT A   3     167.415 533.876 279.187 
ATOM     42  OP1  DT A   3     168.812 534.258 279.492 
ATOM     43  OP2  DT A   3     167.167 533.356 277.824 
ATOM     44  O5'  DT A   3     166.899 532.816 280.269 
ATOM     45  C5'  DT A   3     166.339 533.297 281.506 
ATOM     46  C4'  DT A   3     165.086 532.515 281.846 
ATOM     47  O4'  DT A   3     163.891 533.096 281.252 
ATOM     48  C3'  DT A   3     165.061 531.061 281.376 
ATOM     49  O3'  DT A   3     164.403 530.271 282.359 
ATOM     50  C2'  DT A   3     164.203 531.077 280.111 
ATOM     51  C1'  DT A   3     163.154 532.059 280.622 
ATOM     52  N1   DT A   3     162.328 532.668 279.542 
ATOM     53  C2   DT A   3     161.013 532.935 279.836 
ATOM     54  O2   DT A   3     160.514 532.697 280.923 
ATOM     55  N3   DT A   3     160.278 533.499 278.811 
ATOM     56  C4   DT A   3     160.739 533.809 277.548 
ATOM     57  O4   DT A   3     159.986 534.311 276.712 
ATOM     58  C5   DT A   3     162.132 533.491 277.335 
ATOM     59  C7   DT A   3     162.713 533.796 275.986 
ATOM     60  C6   DT A   3     162.869 532.942 278.314 
ATOM     61  P    DG A   4     164.971 528.811 282.691 
ATOM     62  OP1  DG A   4     166.074 528.920 283.671 
ATOM     63  OP2  DG A   4     165.290 528.105 281.430 
ATOM     64  O5'  DG A   4     163.701 528.128 283.383 
ATOM     65  C5'  DG A   4     162.773 528.954 284.110 
ATOM     66  C4'  DG A   4     161.350 528.557 283.770 
ATOM     67  O4'  DG A   4     160.838 529.265 282.605 
ATOM     68  C3'  DG A   4     161.134 527.083 283.430 
ATOM     69  O3'  DG A   4     159.876 526.669 283.950 
ATOM     70  C2'  DG A   4     161.065 527.045 281.903 
ATOM     71  C1'  DG A   4     160.243 528.318 281.732 
ATOM     72  N9   DG A   4     160.282 528.875 280.350 
ATOM     73  C8   DG A   4     161.315 528.872 279.438 
ATOM     74  N7   DG A   4     161.023 529.449 278.299 
ATOM     75  C5   DG A   4     159.703 529.865 278.467 
ATOM     76  C6   DG A   4     158.841 530.551 277.573 
ATOM     77  O6   DG A   4     159.067 530.940 276.431 
ATOM     78  N1   DG A   4     157.582 530.776 278.148 
ATOM     79  C2   DG A   4     157.207 530.388 279.420 
ATOM     80  N2   DG A   4     155.959 530.697 279.782 
ATOM     81  N3   DG A   4     158.017 529.745 280.257 
ATOM     82  C4   DG A   4     159.242 529.519 279.715 
ATOM     83  P    DA A   5     159.746 525.213 284.601 
ATOM     84  OP1  DA A   5     160.195 525.259 286.012 
ATOM     85  OP2  DA A   5     160.423 524.221 283.738 
ATOM     86  O5'  DA A   5     158.164 524.982 284.547 
ATOM     87  C5'  DA A   5     157.289 526.122 284.629 
ATOM     88  C4'  DA A   5     156.177 525.998 283.607 
ATOM     89  O4'  DA A   5     156.545 526.562 282.315 
ATOM     90  C3'  DA A   5     155.736 524.573 283.274 
ATOM     91  O3'  DA A   5     154.328 524.564 283.066 
ATOM     92  C2'  DA A   5     156.424 524.254 281.947 
ATOM     93  C1'  DA A   5     156.213 525.622 281.305 
ATOM     94  N9   DA A   5     157.093 525.874 280.131 
ATOM     95  C8   DA A   5     158.377 525.455 279.927 
ATOM     96  N7   DA A   5     158.880 525.839 278.794 
ATOM     97  C5   DA A   5     157.857 526.566 278.203 
ATOM     98  C6   DA A   5     157.763 527.245 276.976 
ATOM     99  N6   DA A   5     158.762 527.301 276.084 
ATOM    100  N1   DA A   5     156.601 527.865 276.699 
ATOM    101  C2   DA A   5     155.613 527.806 277.589 
ATOM    102  N3   DA A   5     155.584 527.206 278.760 
ATOM    103  C4   DA A   5     156.759 526.594 279.013 
ATOM    104  P    DA A   6     153.471 523.330 283.620 
ATOM    105  OP1  DA A   6     153.152 523.549 285.049 
ATOM    106  OP2  DA A   6     154.159 522.062 283.295 
ATOM    107  O5'  DA A   6     152.136 523.456 282.745 
ATOM    108  C5'  DA A   6     151.716 524.758 282.297 
ATOM    109  C4'  DA A   6     151.277 524.690 280.847 
ATOM    110  O4'  DA A   6     152.384 524.893 279.922 
ATOM    111  C3'  DA A   6     150.662 523.365 280.399 
ATOM    112  O3'  DA A   6     149.612 523.633 279.478 
ATOM    113  C2'  DA A   6     151.788 522.646 279.657 
ATOM    114  C1'  DA A   6     152.337 523.874 278.936 
ATOM    115  N9   DA A   6     153.713 523.687 278.396 
ATOM    116  C8   DA A   6     154.738 522.957 278.925 
ATOM    117  N7   DA A   6     155.824 522.989 278.216 
ATOM    118  C5   DA A   6     155.495 523.799 277.137 
ATOM    119  C6   DA A   6     156.226 524.228 276.017 
ATOM    120  N6   DA A   6     157.501 523.882 275.789 
ATOM    121  N1   DA A   6     155.597 525.028 275.136 
ATOM    122  C2   DA A   6     154.330 525.368 275.369 
ATOM    123  N3   DA A   6     153.550 525.031 276.372 
ATOM    124  C4   DA A   6     154.204 524.231 277.239 
ATOM    125  P    DG A   7     148.274 522.757 279.549 
ATOM    126  OP1  DG A   7     147.370 523.316 280.580 
ATOM    127  OP2  DG A   7     148.625 521.327 279.701 
ATOM    128  O5'  DG A   7     147.654 523.007 278.096 
ATOM    129  C5'  DG A   7     147.917 524.257 277.431 
ATOM    130  C4'  DG A   7     148.256 524.008 275.975 
ATOM    131  O4'  DG A   7     149.678 523.772 275.770 
ATOM    132  C3'  DG A   7     147.585 522.794 275.333 
ATOM    133  O3'  DG A   7     147.263 523.107 273.984 
ATOM    134  C2'  DG A   7     148.662 521.709 275.336 
ATOM    135  C1'  DG A   7     149.828 522.617 274.958 
ATOM    136  N9   DG A   7     151.165 522.023 275.240 
ATOM    137  C8   DG A   7     151.548 521.190 276.268 
ATOM    138  N7   DG A   7     152.812 520.841 276.230 
ATOM    139  C5   DG A   7     153.299 521.489 275.096 
ATOM    140  C6   DG A   7     154.603 521.492 274.535 
ATOM    141  O6   DG A   7     155.613 520.916 274.932 
ATOM    142  N1   DG A   7     154.661 522.283 273.379 
ATOM    143  C2   DG A   7     153.598 522.978 272.836 
ATOM    144  N2   DG A   7     153.859 523.676 271.727 
ATOM    145  N3   DG A   7     152.376 522.974 273.363 
ATOM    146  C4   DG A   7     152.302 522.212 274.484 
ATOM    147  P    DA A   8     145.875 522.587 273.377 
ATOM    148  OP1  DA A   8     144.791 523.526 273.741 
ATOM    149  OP2  DA A   8     145.665 521.173 273.758 
ATOM    150  O5'  DA A   8     146.163 522.682 271.805 
ATOM    151  C5'  DA A   8     147.074 523.686 271.321 
ATOM    152  C4'  DA A   8     148.001 523.088 270.281 
ATOM    153  O4'  DA A   8     149.196 522.501 270.873 
ATOM    154  C3'  DA A   8     147.413 521.955 269.439 
ATOM    155  O3'  DA A   8     147.910 522.063 268.111 
ATOM    156  C2'  DA A   8     147.971 520.677 270.065 
ATOM    157  C1'  DA A   8     149.379 521.207 270.321 
ATOM    158  N9   DA A   8     150.156 520.394 271.297 
ATOM    159  C8   DA A   8     149.702 519.725 272.397 
ATOM    160  N7   DA A   8     150.630 519.101 273.054 
ATOM    161  C5   DA A   8     151.787 519.375 272.338 
ATOM    162  C6   DA A   8     153.127 518.998 272.523 
ATOM    163  N6   DA A   8     153.546 518.226 273.536 
ATOM    164  N1   DA A   8     154.026 519.444 271.625 
ATOM    165  C2   DA A   8     153.605 520.211 270.622 
ATOM    166  N3   DA A   8     152.388 520.626 270.347 
ATOM    167  C4   DA A   8     151.508 520.165 271.260 
ATOM    168  P    DA A   9     146.924 521.761 266.886 
ATOM    169  OP1  DA A   9     146.134 522.973 266.576 
ATOM    170  OP2  DA A   9     146.147 520.533 267.167 
ATOM    171  O5'  DA A   9     147.965 521.480 265.705 
ATOM    172  C5'  DA A   9     149.246 522.138 265.731 
ATOM    173  C4'  DA A   9     150.342 521.155 265.371 
ATOM    174  O4'  DA A   9     150.852 520.441 266.533 
ATOM    175  C3'  DA A   9     149.944 520.043 264.400 
ATOM    176  O3'  DA A   9     151.041 519.774 263.535 
ATOM    177  C2'  DA A   9     149.715 518.819 265.287 
ATOM    178  C1'  DA A   9     150.894 519.056 266.225 
ATOM    179  N9   DA A   9     150.807 518.296 267.502 
ATOM    180  C8   DA A   9     149.693 517.975 268.224 
ATOM    181  N7   DA A   9     149.943 517.298 269.302 
ATOM    182  C5   DA A   9     151.324 517.159 269.297 
ATOM    183  C6   DA A   9     152.217 516.533 270.183 
ATOM    184  N6   DA A   9     151.829 515.900 271.299 
ATOM    185  N1   DA A   9     153.527 516.581 269.878 
ATOM    186  C2   DA A   9     153.906 517.212 268.768 
ATOM    187  N3   DA A   9     153.169 517.829 267.871 
ATOM    188  C4   DA A   9     151.862 517.766 268.198 
ATOM    189  P    DA A  10     150.753 519.469 261.990 
ATOM    190  OP1  DA A  10     150.618 520.743 261.250 
ATOM    191  OP2  DA A  10     149.618 518.527 261.873 
ATOM    192  O5'  DA A  10     152.107 518.734 261.556 
ATOM    193  C5'  DA A  10     153.335 519.079 262.225 
ATOM    194  C4'  DA A  10     154.119 517.823 262.548 
ATOM    195  O4'  DA A  10     153.750 517.254 263.837 
ATOM    196  C3'  DA A  10     153.948 516.662 261.569 
ATOM    197  O3'  DA A  10     155.193 515.989 261.431 
ATOM    198  C2'  DA A  10     152.960 515.719 262.256 
ATOM    199  C1'  DA A  10     153.529 515.863 263.665 
ATOM    200  N9   DA A  10     152.600 515.406 264.736 
ATOM    201  C8   DA A  10     151.239 515.492 264.771 
ATOM    202  N7   DA A  10     150.709 515.000 265.848 
ATOM    203  C5   DA A  10     151.799 514.554 266.584 
ATOM    204  C6   DA A  10     151.905 513.929 267.836 
ATOM    205  N6   DA A  10     150.850 513.629 268.606 
ATOM    206  N1   DA A  10     153.141 513.619 268.272 
ATOM    207  C2   DA A  10     154.187 513.919 267.503 
ATOM    208  N3   DA A  10     154.211 514.499 266.323 
ATOM    209  C4   DA A  10     152.962 514.798 265.910 
ATOM    210  P    DG A  11     155.633 515.461 259.985 
ATOM    211  OP1  DG A  11     156.266 516.564 259.226 
ATOM    212  OP2  DG A  11     154.487 514.796 259.329 
ATOM    213  O5'  DG A  11     156.739 514.370 260.371 
ATOM    214  C5'  DG A  11     157.512 514.553 261.572 
ATOM    215  C4'  DG A  11     157.623 513.241 262.322 
ATOM    216  O4'  DG A  11     156.515 513.032 263.244 
ATOM    217  C3'  DG A  11     157.625 511.980 261.458 
ATOM    218  O3'  DG A  11     158.514 511.029 262.034 
ATOM    219  C2'  DG A  11     156.201 511.436 261.562 
ATOM    220  C1'  DG A  11     156.011 511.720 263.048 
ATOM    221  N9   DG A  11     154.586 511.702 263.484 
ATOM    222  C8   DG A  11     153.459 512.097 262.796 
ATOM    223  N7   DG A  11     152.344 511.951 263.469 
ATOM    224  C5   DG A  11     152.762 511.422 264.689 
ATOM    225  C6   DG A  11     152.004 511.051 265.831 
ATOM    226  O6   DG A  11     150.789 511.115 266.004 
ATOM    227  N1   DG A  11     152.827 510.556 266.852 
ATOM    228  C2   DG A  11     154.201 510.436 266.780 
ATOM    229  N2   DG A  11     154.804 509.941 267.864 
ATOM    230  N3   DG A  11     154.910 510.785 265.708 
ATOM    231  C4   DG A  11     154.127 511.266 264.709 
ATOM    232  P    DA A  12     159.435 510.144 261.070 
ATOM    233  OP1  DA A  12     160.652 510.905 260.710 
ATOM    234  OP2  DA A  12     158.626 509.639 259.938 
ATOM    235  O5'  DA A  12     159.826 508.929 262.034 
ATOM    236  C5'  DA A  12     159.916 509.164 263.452 
ATOM    237  C4'  DA A  12     159.248 508.032 264.208 
ATOM    238  O4'  DA A  12     157.825 508.263 264.411 
ATOM    239  C3'  DA A  12     159.307 506.659 263.539 
ATOM    240  O3'  DA A  12     159.468 505.664 264.543 
ATOM    241  C2'  DA A  12     157.932 506.482 262.896 
ATOM    242  C1'  DA A  12     157.123 507.086 264.040 
ATOM    243  N9   DA A  12     155.738 507.476 263.654 
ATOM    244  C8   DA A  12     155.297 507.967 262.460 
ATOM    245  N7   DA A  12     154.023 508.212 262.431 
ATOM    246  C5   DA A  12     153.586 507.858 263.700 
ATOM    247  C6   DA A  12     152.320 507.884 264.308 
ATOM    248  N6   DA A  12     151.209 508.304 263.684 
ATOM    249  N1   DA A  12     152.236 507.462 265.583 
ATOM    250  C2   DA A  12     153.343 507.047 266.196 
ATOM    251  N3   DA A  12     154.572 506.978 265.734 
ATOM    252  C4   DA A  12     154.629 507.405 264.456 
ATOM    253  P    DC A  13     160.438 504.423 264.257 
ATOM    254  OP1  DC A  13     161.835 504.805 264.561 
ATOM    255  OP2  DC A  13     160.190 503.903 262.894 
ATOM    256  O5'  DC A  13     159.922 503.363 265.339 
ATOM    257  C5'  DC A  13     159.362 503.844 266.576 
ATOM    258  C4'  DC A  13     158.109 503.062 266.916 
ATOM    259  O4'  DC A  13     156.914 503.643 266.322 
ATOM    260  C3'  DC A  13     158.084 501.608 266.446 
ATOM    261  O3'  DC A  13     157.426 500.818 267.429 
ATOM    262  C2'  DC A  13     157.226 501.624 265.181 
ATOM    263  C1'  DC A  13     156.177 502.606 265.691 
ATOM    264  N1   DC A  13     155.351 503.215 264.612 
ATOM    265  C2   DC A  13     154.016 503.492 264.894 
ATOM    266  O2   DC A  13     153.576 503.225 266.018 
ATOM    267  N3   DC A  13     153.245 504.047 263.923 
ATOM    268  C4   DC A  13     153.760 504.321 262.718 
ATOM    269  N4   DC A  13     152.969 504.862 261.804 
ATOM    270  C5   DC A  13     155.131 504.043 262.407 
ATOM    271  C6   DC A  13     155.884 503.489 263.390 
ATOM    272  P    DG A  14     157.994 499.359 267.761 
ATOM    273  OP1  DG A  14     159.097 499.468 268.741 
ATOM    274  OP2  DG A  14     158.313 498.652 266.500 
ATOM    275  O5'  DG A  14     156.724 498.675 268.453 
ATOM    276  C5'  DG A  14     155.796 499.501 269.180 
ATOM    277  C4'  DG A  14     154.373 499.104 268.840 
ATOM    278  O4'  DG A  14     153.861 499.812 267.675 
ATOM    279  C3'  DG A  14     154.157 497.630 268.500 
ATOM    280  O3'  DG A  14     152.899 497.216 269.020 
ATOM    281  C2'  DG A  14     154.088 497.592 266.973 
ATOM    282  C1'  DG A  14     153.266 498.865 266.802 
ATOM    283  N9   DG A  14     153.305 499.422 265.420 
ATOM    284  C8   DG A  14     154.338 499.419 264.508 
ATOM    285  N7   DG A  14     154.046 499.997 263.369 
ATOM    286  C5   DG A  14     152.726 500.412 263.537 
ATOM    287  C6   DG A  14     151.864 501.098 262.643 
ATOM    288  O6   DG A  14     152.090 501.487 261.501 
ATOM    289  N1   DG A  14     150.605 501.323 263.218 
ATOM    290  C2   DG A  14     150.230 500.935 264.490 
ATOM    291  N2   DG A  14     148.982 501.244 264.852 
ATOM    292  N3   DG A  14     151.040 500.293 265.327 
ATOM    293  C4   DG A  14     152.265 500.066 264.785 
ATOM    294  P    DT A  15     152.769 495.760 269.671 
ATOM    295  OP1  DT A  15     153.218 495.806 271.082 
ATOM    296  OP2  DT A  15     153.446 494.768 268.807 
ATOM    297  O5'  DT A  15     151.187 495.529 269.617 
ATOM    298  C5'  DT A  15     150.312 496.670 269.699 
ATOM    299  C4'  DT A  15     149.200 496.545 268.677 
ATOM    300  O4'  DT A  15     149.568 497.109 267.385 
ATOM    301  C3'  DT A  15     148.759 495.120 268.344 
ATOM    302  O3'  DT A  15     147.351 495.111 268.136 
ATOM    303  C2'  DT A  15     149.447 494.801 267.017 
ATOM    304  C1'  DT A  15     149.236 496.169 266.375 
ATOM    305  N1   DT A  15     150.116 496.421 265.201 
ATOM    306  C2   DT A  15     149.591 497.171 264.176 
ATOM    307  O2   DT A  15     148.460 497.623 264.196 
ATOM    308  N3   DT A  15     150.436 497.384 263.103 
ATOM    309  C4   DT A  15     151.730 496.920 262.976 
ATOM    310  O4   DT A  15     152.390 497.176 261.967 
ATOM    311  C5   DT A  15     152.191 496.144 264.102 
ATOM    312  C7   DT A  15     153.589 495.602 264.044 
ATOM    313  C6   DT A  15     151.391 495.921 265.158 
ATOM    314  P    DG A  16     146.494 493.877 268.690 
ATOM    315  OP1  DG A  16     146.175 494.096 270.118 
ATOM    316  OP2  DG A  16     147.182 492.609 268.365 
ATOM    317  O5'  DG A  16     145.159 494.003 267.815 
ATOM    318  C5'  DG A  16     144.739 495.305 267.366 
ATOM    319  C4'  DG A  16     144.300 495.237 265.916 
ATOM    320  O4'  DG A  16     145.407 495.440 264.992 
ATOM    321  C3'  DG A  16     143.685 493.912 265.469 
ATOM    322  O3'  DG A  16     142.635 494.180 264.548 
ATOM    323  C2'  DG A  16     144.811 493.193 264.727 
ATOM    324  C1'  DG A  16     145.360 494.421 264.006 
ATOM    325  N9   DG A  16     146.736 494.234 263.466 
ATOM    326  C8   DG A  16     147.782 493.503 263.984 
ATOM    327  N7   DG A  16     148.873 493.544 263.258 
ATOM    328  C5   DG A  16     148.524 494.359 262.183 
ATOM    329  C6   DG A  16     149.291 494.774 261.062 
ATOM    330  O6   DG A  16     150.456 494.502 260.786 
ATOM    331  N1   DG A  16     148.546 495.601 260.209 
ATOM    332  C2   DG A  16     147.233 495.977 260.412 
ATOM    333  N2   DG A  16     146.702 496.772 259.481 
ATOM    334  N3   DG A  16     146.514 495.589 261.463 
ATOM    335  C4   DG A  16     147.222 494.786 262.300 
ATOM    336  P    DC A  17     141.297 493.304 264.619 
ATOM    337  OP1  DC A  17     140.393 493.863 265.650 
ATOM    338  OP2  DC A  17     141.648 491.874 264.771 
ATOM    339  O5'  DC A  17     140.677 493.554 263.166 
ATOM    340  C5'  DC A  17     140.940 494.804 262.501 
ATOM    341  C4'  DC A  17     141.279 494.555 261.045 
ATOM    342  O4'  DC A  17     142.701 494.319 260.839 
ATOM    343  C3'  DC A  17     140.607 493.342 260.403 
ATOM    344  O3'  DC A  17     140.285 493.654 259.053 
ATOM    345  C2'  DC A  17     141.685 492.256 260.406 
ATOM    346  C1'  DC A  17     142.851 493.164 260.028 
ATOM    347  N1   DC A  17     144.188 492.570 260.310 
ATOM    348  C2   DC A  17     145.230 492.871 259.436 
ATOM    349  O2   DC A  17     145.004 493.611 258.472 
ATOM    350  N3   DC A  17     146.455 492.339 259.675 
ATOM    351  C4   DC A  17     146.658 491.541 260.731 
ATOM    352  N4   DC A  17     147.872 491.047 260.922 
ATOM    353  C5   DC A  17     145.601 491.219 261.642 
ATOM    354  C6   DC A  17     144.383 491.760 261.385 
ATOM    355  P    DG A  18     138.898 493.134 258.446 
ATOM    356  OP1  DG A  18     137.814 494.073 258.811 
ATOM    357  OP2  DG A  18     138.688 491.720 258.828 
ATOM    358  O5'  DG A  18     139.186 493.229 256.875 
ATOM    359  C5'  DG A  18     140.097 494.233 256.391 
ATOM    360  C4'  DG A  18     141.024 493.635 255.351 
ATOM    361  O4'  DG A  18     142.219 493.048 255.942 
ATOM    362  C3'  DG A  18     140.436 492.503 254.509 
ATOM    363  O3'  DG A  18     140.933 492.610 253.181 
ATOM    364  C2'  DG A  18     140.994 491.224 255.135 
ATOM    365  C1'  DG A  18     142.402 491.754 255.390 
ATOM    366  N9   DG A  18     143.179 490.941 256.367 
ATOM    367  C8   DG A  18     142.738 490.259 257.481 
ATOM    368  N7   DG A  18     143.687 489.634 258.135 
ATOM    369  C5   DG A  18     144.838 489.921 257.402 
ATOM    370  C6   DG A  18     146.182 489.521 257.619 
ATOM    371  O6   DG A  18     146.641 488.821 258.517 
ATOM    372  N1   DG A  18     147.036 490.036 256.633 
ATOM    373  C2   DG A  18     146.641 490.834 255.577 
ATOM    374  N2   DG A  18     147.609 491.224 254.743 
ATOM    375  N3   DG A  18     145.380 491.209 255.375 
ATOM    376  C4   DG A  18     144.540 490.717 256.321 
ATOM    377  P    DG A  19     139.947 492.308 251.956 
ATOM    378  OP1  DG A  19     139.157 493.520 251.645 
ATOM    379  OP2  DG A  19     139.170 491.080 252.236 
ATOM    380  O5'  DG A  19     140.988 492.027 250.775 
ATOM    381  C5'  DG A  19     142.269 492.685 250.801 
ATOM    382  C4'  DG A  19     143.365 491.702 250.440 
ATOM    383  O4'  DG A  19     143.875 490.989 251.603 
ATOM    384  C3'  DG A  19     142.967 490.590 249.470 
ATOM    385  O3'  DG A  19     144.064 490.321 248.605 
ATOM    386  C2'  DG A  19     142.738 489.366 250.357 
ATOM    387  C1'  DG A  19     143.917 489.603 251.295 
ATOM    388  N9   DG A  19     143.830 488.843 252.572 
ATOM    389  C8   DG A  19     142.717 488.509 253.313 
ATOM    390  N7   DG A  19     142.984 487.827 254.400 
ATOM    391  C5   DG A  19     144.372 487.697 254.377 
ATOM    392  C6   DG A  19     145.245 487.055 255.293 
ATOM    393  O6   DG A  19     144.969 486.458 256.330 
ATOM    394  N1   DG A  19     146.583 487.162 254.886 
ATOM    395  C2   DG A  19     147.019 487.805 253.745 
ATOM    396  N2   DG A  19     148.337 487.797 253.534 
ATOM    397  N3   DG A  19     146.198 488.409 252.886 
ATOM    398  C4   DG A  19     144.897 488.314 253.266 
ATOM    399  P    DA A  20     143.776 490.016 247.059 
ATOM    400  OP1  DA A  20     143.641 491.290 246.320 
ATOM    401  OP2  DA A  20     142.641 489.074 246.943 
ATOM    402  O5'  DA A  20     145.130 489.281 246.625 
ATOM    403  C5'  DA A  20     146.357 489.626 247.295 
ATOM    404  C4'  DA A  20     147.142 488.370 247.618 
ATOM    405  O4'  DA A  20     146.773 487.801 248.907 
ATOM    406  C3'  DA A  20     146.971 487.209 246.639 
ATOM    407  O3'  DA A  20     148.216 486.536 246.501 
ATOM    408  C2'  DA A  20     145.983 486.266 247.326 
ATOM    409  C1'  DA A  20     146.552 486.410 248.735 
ATOM    410  N9   DA A  20     145.623 485.953 249.806 
ATOM    411  C8   DA A  20     144.262 486.039 249.841 
ATOM    412  N7   DA A  20     143.732 485.547 250.918 
ATOM    413  C5   DA A  20     144.822 485.102 251.654 
ATOM    414  C6   DA A  20     144.928 484.476 252.906 
ATOM    415  N6   DA A  20     143.873 484.176 253.676 
ATOM    416  N1   DA A  20     146.164 484.166 253.342 
ATOM    417  C2   DA A  20     147.210 484.466 252.573 
ATOM    418  N3   DA A  20     147.234 485.046 251.393 
ATOM    419  C4   DA A  20     145.984 485.345 250.980 
ATOM    420  P    DT A  21     148.656 486.009 245.055 
ATOM    421  OP1  DT A  21     149.289 487.111 244.296 
ATOM    422  OP2  DT A  21     147.510 485.343 244.399 
ATOM    423  O5'  DT A  21     149.762 484.917 245.441 
ATOM    424  C5'  DT A  21     150.535 485.101 246.642 
ATOM    425  C4'  DT A  21     150.646 483.788 247.392 
ATOM    426  O4'  DT A  21     149.538 483.579 248.314 
ATOM    427  C3'  DT A  21     150.648 482.527 246.528 
ATOM    428  O3'  DT A  21     151.537 481.576 247.104 
ATOM    429  C2'  DT A  21     149.224 481.983 246.632 
ATOM    430  C1'  DT A  21     149.034 482.267 248.118 
ATOM    431  N1   DT A  21     147.609 482.249 248.554 
ATOM    432  C2   DT A  21     147.347 481.777 249.817 
ATOM    433  O2   DT A  21     148.219 481.382 250.572 
ATOM    434  N3   DT A  21     146.016 481.774 250.186 
ATOM    435  C4   DT A  21     144.953 482.196 249.415 
ATOM    436  O4   DT A  21     143.802 482.146 249.854 
ATOM    437  C5   DT A  21     145.327 482.675 248.105 
ATOM    438  C7   DT A  21     144.229 483.153 247.201 
ATOM    439  C6   DT A  21     146.613 482.688 247.720 
ATOM    440  P    DC A  22     152.458 480.691 246.139 
ATOM    441  OP1  DC A  22     153.675 481.452 245.780 
ATOM    442  OP2  DC A  22     151.649 480.186 245.008 
ATOM    443  O5'  DC A  22     152.849 479.476 247.103 
ATOM    444  C5'  DC A  22     152.939 479.711 248.521 
ATOM    445  C4'  DC A  22     152.271 478.579 249.278 
ATOM    446  O4'  DC A  22     150.848 478.810 249.481 
ATOM    447  C3'  DC A  22     152.330 477.206 248.609 
ATOM    448  O3'  DC A  22     152.491 476.211 249.613 
ATOM    449  C2'  DC A  22     150.955 477.029 247.966 
ATOM    450  C1'  DC A  22     150.146 477.633 249.110 
ATOM    451  N1   DC A  22     148.761 478.023 248.724 
ATOM    452  C2   DC A  22     147.758 477.881 249.679 
ATOM    453  O2   DC A  22     148.055 477.442 250.796 
ATOM    454  N3   DC A  22     146.488 478.230 249.347 
ATOM    455  C4   DC A  22     146.207 478.701 248.125 
ATOM    456  N4   DC A  22     144.953 479.028 247.850 
ATOM    457  C5   DC A  22     147.225 478.854 247.129 
ATOM    458  C6   DC A  22     148.487 478.500 247.480 
ATOM    459  P    DC A  23     153.461 474.970 249.327 
ATOM    460  OP1  DC A  23     154.858 475.352 249.631 
ATOM    461  OP2  DC A  23     153.213 474.450 247.964 
ATOM    462  O5'  DC A  23     152.945 473.910 250.408 
ATOM    463  C5'  DC A  23     152.385 474.391 251.645 
ATOM    464  C4'  DC A  23     151.132 473.609 251.986 
ATOM    465  O4'  DC A  23     149.936 474.190 251.391 
ATOM    466  C3'  DC A  23     151.107 472.155 251.516 
ATOM    467  O3'  DC A  23     150.449 471.365 252.498 
ATOM    468  C2'  DC A  23     150.249 472.171 250.251 
ATOM    469  C1'  DC A  23     149.200 473.153 250.761 
ATOM    470  N1   DC A  23     148.374 473.762 249.681 
ATOM    471  C2   DC A  23     147.039 474.039 249.964 
ATOM    472  O2   DC A  23     146.599 473.772 251.088 
ATOM    473  N3   DC A  23     146.268 474.594 248.993 
ATOM    474  C4   DC A  23     146.783 474.869 247.788 
ATOM    475  N4   DC A  23     145.992 475.409 246.874 
ATOM    476  C5   DC A  23     148.154 474.590 247.476 
ATOM    477  C6   DC A  23     148.907 474.036 248.460 
ATOM    478  P    DT A  24     151.017 469.906 252.830 
ATOM    479  OP1  DT A  24     152.120 470.015 253.811 
ATOM    480  OP2  DT A  24     151.336 469.199 251.570 
ATOM    481  O5'  DT A  24     149.747 469.222 253.523 
ATOM    482  C5'  DT A  24     148.819 470.048 254.250 
ATOM    483  C4'  DT A  24     147.396 469.651 253.910 
ATOM    484  O4'  DT A  24     146.884 470.360 252.745 
ATOM    485  C3'  DT A  24     147.180 468.177 253.570 
ATOM    486  O3'  DT A  24     145.922 467.763 254.089 
ATOM    487  C2'  DT A  24     147.111 468.139 252.042 
ATOM    488  C1'  DT A  24     146.289 469.412 251.871 
ATOM    489  N1   DT A  24     146.328 469.969 250.490 
ATOM    490  C2   DT A  24     145.187 470.579 250.029 
ATOM    491  O2   DT A  24     144.171 470.676 250.695 
ATOM    492  N3   DT A  24     145.260 471.082 248.744 
ATOM    493  C4   DT A  24     146.354 471.027 247.905 
ATOM    494  O4   DT A  24     146.301 471.514 246.773 
ATOM    495  C5   DT A  24     147.504 470.368 248.477 
ATOM    496  C7   DT A  24     148.738 470.265 247.631 
ATOM    497  C6   DT A  24     147.460 469.869 249.724 
ATOM    498  P    DG A  25     145.792 466.307 254.741 
ATOM    499  OP1  DG A  25     146.241 466.353 256.152 
ATOM    500  OP2  DG A  25     146.469 465.315 253.877 
ATOM    501  O5'  DG A  25     144.210 466.076 254.687 
ATOM    502  C5'  DG A  25     143.335 467.217 254.769 
ATOM    503  C4'  DG A  25     142.223 467.092 253.747 
ATOM    504  O4'  DG A  25     142.591 467.656 252.455 
ATOM    505  C3'  DG A  25     141.782 465.667 253.414 
ATOM    506  O3'  DG A  25     140.374 465.658 253.206 
ATOM    507  C2'  DG A  25     142.470 465.348 252.087 
ATOM    508  C1'  DG A  25     142.259 466.716 251.445 
ATOM    509  N9   DG A  25     143.139 466.969 250.271 
ATOM    510  C8   DG A  25     144.434 466.554 250.047 
ATOM    511  N7   DG A  25     144.931 466.949 248.900 
ATOM    512  C5   DG A  25     143.891 467.676 248.322 
ATOM    513  C6   DG A  25     143.831 468.351 247.075 
ATOM    514  O6   DG A  25     144.697 468.448 246.210 
ATOM    515  N1   DG A  25     142.583 468.962 246.883 
ATOM    516  C2   DG A  25     141.533 468.925 247.778 
ATOM    517  N2   DG A  25     140.425 469.572 247.409 
ATOM    518  N3   DG A  25     141.591 468.292 248.949 
ATOM    519  C4   DG A  25     142.793 467.694 249.150 
ATOM    520  P    DC A  26     139.517 464.424 253.759 
ATOM    521  OP1  DC A  26     139.198 464.643 255.188 
ATOM    522  OP2  DC A  26     140.205 463.156 253.435 
ATOM    523  O5'  DC A  26     138.182 464.550 252.884 
ATOM    524  C5'  DC A  26     137.762 465.852 252.436 
ATOM    525  C4'  DC A  26     137.323 465.784 250.986 
ATOM    526  O4'  DC A  26     138.430 465.988 250.062 
ATOM    527  C3'  DC A  26     136.708 464.459 250.539 
ATOM    528  O3'  DC A  26     135.658 464.727 249.617 
ATOM    529  C2'  DC A  26     137.834 463.740 249.797 
ATOM    530  C1'  DC A  26     138.383 464.968 249.076 
ATOM    531  N1   DC A  26     139.759 464.781 248.536 
ATOM    532  C2   DC A  26     140.078 465.417 247.339 
ATOM    533  O2   DC A  26     139.215 466.103 246.780 
ATOM    534  N3   DC A  26     141.327 465.258 246.830 
ATOM    535  C4   DC A  26     142.233 464.506 247.468 
ATOM    536  N4   DC A  26     143.437 464.383 246.931 
ATOM    537  C5   DC A  26     141.924 463.844 248.699 
ATOM    538  C6   DC A  26     140.671 464.014 249.192 
ATOM    539  P    DT A  27     134.320 463.851 249.689 
ATOM    540  OP1  DT A  27     133.416 464.410 250.719 
ATOM    541  OP2  DT A  27     134.671 462.422 249.840 
ATOM    542  O5'  DT A  27     133.700 464.101 248.236 
ATOM    543  C5'  DT A  27     133.963 465.351 247.571 
ATOM    544  C4'  DT A  27     134.302 465.102 246.115 
ATOM    545  O4'  DT A  27     135.724 464.866 245.909 
ATOM    546  C3'  DT A  27     133.630 463.889 245.473 
ATOM    547  O3'  DT A  27     133.308 464.201 244.123 
ATOM    548  C2'  DT A  27     134.708 462.803 245.476 
ATOM    549  C1'  DT A  27     135.874 463.711 245.098 
ATOM    550  N1   DT A  27     137.210 463.118 245.380 
ATOM    551  C2   DT A  27     138.228 463.423 244.509 
ATOM    552  O2   DT A  27     138.075 464.146 243.538 
ATOM    553  N3   DT A  27     139.452 462.855 244.801 
ATOM    554  C4   DT A  27     139.735 462.026 245.868 
ATOM    555  O4   DT A  27     140.871 461.576 246.027 
ATOM    556  C5   DT A  27     138.605 461.762 246.726 
ATOM    557  C7   DT A  27     138.826 460.868 247.911 
ATOM    558  C6   DT A  27     137.403 462.302 246.464 
ATOM    559  P    DG A  28     131.921 463.681 243.516 
ATOM    560  OP1  DG A  28     130.837 464.621 243.881 
ATOM    561  OP2  DG A  28     131.711 462.268 243.898 
ATOM    562  O5'  DG A  28     132.209 463.776 241.945 
ATOM    563  C5'  DG A  28     133.120 464.780 241.461 
ATOM    564  C4'  DG A  28     134.047 464.182 240.420 
ATOM    565  O4'  DG A  28     135.241 463.596 241.012 
ATOM    566  C3'  DG A  28     133.459 463.050 239.579 
ATOM    567  O3'  DG A  28     133.956 463.157 238.251 
ATOM    568  C2'  DG A  28     134.017 461.771 240.205 
ATOM    569  C1'  DG A  28     135.425 462.301 240.460 
ATOM    570  N9   DG A  28     136.202 461.488 241.436 
ATOM    571  C8   DG A  28     135.761 460.806 242.551 
ATOM    572  N7   DG A  28     136.710 460.181 243.205 
ATOM    573  C5   DG A  28     137.861 460.468 242.472 
ATOM    574  C6   DG A  28     139.205 460.068 242.689 
ATOM    575  O6   DG A  28     139.664 459.368 243.587 
ATOM    576  N1   DG A  28     140.058 460.583 241.703 
ATOM    577  C2   DG A  28     139.664 461.381 240.647 
ATOM    578  N2   DG A  28     140.632 461.771 239.813 
ATOM    579  N3   DG A  28     138.403 461.756 240.445 
ATOM    580  C4   DG A  28     137.563 461.264 241.391 
ATOM    581  P    DG A  29     132.970 462.855 237.026 
ATOM    582  OP1  DG A  29     132.180 464.067 236.715 
ATOM    583  OP2  DG A  29     132.193 461.627 237.306 
ATOM    584  O5'  DG A  29     134.011 462.574 235.844 
ATOM    585  C5'  DG A  29     135.292 463.232 235.871 
ATOM    586  C4'  DG A  29     136.388 462.249 235.510 
ATOM    587  O4'  DG A  29     136.898 461.536 236.672 
ATOM    588  C3'  DG A  29     135.990 461.137 234.540 
ATOM    589  O3'  DG A  29     137.087 460.868 233.674 
ATOM    590  C2'  DG A  29     135.761 459.913 235.427 
ATOM    591  C1'  DG A  29     136.940 460.151 236.365 
ATOM    592  N9   DG A  29     136.853 459.390 237.642 
ATOM    593  C8   DG A  29     135.740 459.057 238.383 
ATOM    594  N7   DG A  29     136.007 458.374 239.470 
ATOM    595  C5   DG A  29     137.395 458.244 239.447 
ATOM    596  C6   DG A  29     138.268 457.602 240.363 
ATOM    597  O6   DG A  29     137.992 457.005 241.400 
ATOM    598  N1   DG A  29     139.606 457.709 239.956 
ATOM    599  C2   DG A  29     140.042 458.353 238.815 
ATOM    600  N2   DG A  29     141.360 458.344 238.604 
ATOM    601  N3   DG A  29     139.221 458.956 237.956 
ATOM    602  C4   DG A  29     137.920 458.861 238.336 
ATOM    603  P    DT A  30     136.799 460.563 232.129 
ATOM    604  OP1  DT A  30     136.664 461.837 231.389 
ATOM    605  OP2  DT A  30     135.664 459.621 232.013 
ATOM    606  O5'  DT A  30     138.153 459.828 231.695 
ATOM    607  C5'  DT A  30     139.380 460.173 232.365 
ATOM    608  C4'  DT A  30     140.165 458.918 232.688 
ATOM    609  O4'  DT A  30     139.796 458.348 233.977 
ATOM    610  C3'  DT A  30     139.994 457.756 231.709 
ATOM    611  O3'  DT A  30     141.239 457.083 231.571 
ATOM    612  C2'  DT A  30     139.006 456.813 232.396 
ATOM    613  C1'  DT A  30     139.575 456.957 233.805 
ATOM    614  N1   DT A  30     138.646 456.500 234.876 
ATOM    615  C2   DT A  30     139.209 455.911 235.983 
ATOM    616  O2   DT A  30     140.411 455.755 236.112 
ATOM    617  N3   DT A  30     138.317 455.499 236.954 
ATOM    618  C4   DT A  30     136.944 455.625 236.911 
ATOM    619  O4   DT A  30     136.248 455.218 237.843 
ATOM    620  C5   DT A  30     136.447 456.255 235.710 
ATOM    621  C7   DT A  30     134.963 456.431 235.582 
ATOM    622  C6   DT A  30     137.292 456.664 234.749 
ATOM    623  P    DA A  31     141.679 456.556 230.125 
ATOM    624  OP1  DA A  31     142.312 457.658 229.366 
ATOM    625  OP2  DA A  31     140.533 455.890 229.469 
ATOM    626  O5'  DA A  31     142.785 455.464 230.511 
ATOM    627  C5'  DA A  31     143.558 455.648 231.712 
ATOM    628  C4'  DA A  31     143.669 454.335 232.462 
ATOM    629  O4'  DA A  31     142.561 454.126 233.383 
ATOM    630  C3'  DA A  31     143.671 453.074 231.598 
ATOM    631  O3'  DA A  31     144.560 452.124 232.173 
ATOM    632  C2'  DA A  31     142.247 452.530 231.701 
ATOM    633  C1'  DA A  31     142.057 452.814 233.188 
ATOM    634  N9   DA A  31     140.632 452.796 233.624 
ATOM    635  C8   DA A  31     139.527 453.193 232.927 
ATOM    636  N7   DA A  31     138.416 453.053 233.582 
ATOM    637  C5   DA A  31     138.811 452.526 234.803 
ATOM    638  C6   DA A  31     138.093 452.149 235.949 
ATOM    639  N6   DA A  31     136.760 452.252 236.055 
ATOM    640  N1   DA A  31     138.796 451.660 236.988 
ATOM    641  C2   DA A  31     140.120 451.561 236.878 
ATOM    642  N3   DA A  31     140.895 451.879 235.864 
ATOM    643  C4   DA A  31     140.167 452.365 234.838 
ATOM    644  P    DG A  32     145.481 451.238 231.209 
ATOM    645  OP1  DG A  32     146.698 451.999 230.849 
ATOM    646  OP2  DG A  32     144.672 450.733 230.078 
ATOM    647  O5'  DG A  32     145.872 450.023 232.173 
ATOM    648  C5'  DG A  32     145.962 450.258 233.591 
ATOM    649  C4'  DG A  32     145.294 449.126 234.348 
ATOM    650  O4'  DG A  32     143.871 449.357 234.551 
ATOM    651  C3'  DG A  32     145.353 447.753 233.679 
ATOM    652  O3'  DG A  32     145.514 446.758 234.683 
ATOM    653  C2'  DG A  32     143.978 447.576 233.036 
ATOM    654  C1'  DG A  32     143.169 448.180 234.180 
ATOM    655  N9   DG A  32     141.784 448.570 233.794 
ATOM    656  C8   DG A  32     141.321 449.066 232.595 
ATOM    657  N7   DG A  32     140.033 449.310 232.580 
ATOM    658  C5   DG A  32     139.613 448.949 233.860 
ATOM    659  C6   DG A  32     138.320 448.989 234.442 
ATOM    660  O6   DG A  32     137.261 449.357 233.941 
ATOM    661  N1   DG A  32     138.340 448.530 235.767 
ATOM    662  C2   DG A  32     139.464 448.091 236.440 
ATOM    663  N2   DG A  32     139.274 447.694 237.700 
ATOM    664  N3   DG A  32     140.677 448.055 235.893 
ATOM    665  C4   DG A  32     140.674 448.496 234.608 
ATOM    666  P    DG A  33     146.484 445.517 234.397 
ATOM    667  OP1  DG A  33     147.881 445.899 234.701 
ATOM    668  OP2  DG A  33     146.236 444.997 233.034 
ATOM    669  O5'  DG A  33     145.968 444.457 235.478 
ATOM    670  C5'  DG A  33     145.408 444.938 236.715 
ATOM    671  C4'  DG A  33     144.155 444.156 237.056 
ATOM    672  O4'  DG A  33     142.959 444.737 236.461 
ATOM    673  C3'  DG A  33     144.130 442.702 236.586 
ATOM    674  O3'  DG A  33     143.471 441.912 237.568 
ATOM    675  C2'  DG A  33     143.272 442.718 235.321 
ATOM    676  C1'  DG A  33     142.223 443.700 235.831 
ATOM    677  N9   DG A  33     141.397 444.309 234.751 
ATOM    678  C8   DG A  33     141.759 444.653 233.467 
ATOM    679  N7   DG A  33     140.786 445.174 232.759 
ATOM    680  C5   DG A  33     139.701 445.173 233.637 
ATOM    681  C6   DG A  33     138.368 445.617 233.442 
ATOM    682  O6   DG A  33     137.859 446.110 232.439 
ATOM    683  N1   DG A  33     137.593 445.433 234.596 
ATOM    684  C2   DG A  33     138.049 444.892 235.783 
ATOM    685  N2   DG A  33     137.151 444.802 236.768 
ATOM    686  N3   DG A  33     139.300 444.477 235.965 
ATOM    687  C4   DG A  33     140.065 444.648 234.855 
ATOM    688  P    DA A  34     144.040 440.453 237.900 
ATOM    689  OP1  DA A  34     145.143 440.562 238.881 
ATOM    690  OP2  DA A  34     144.359 439.746 236.640 
ATOM    691  O5'  DA A  34     142.770 439.769 238.592 
ATOM    692  C5'  DA A  34     141.842 440.595 239.320 
ATOM    693  C4'  DA A  34     140.419 440.198 238.980 
ATOM    694  O4'  DA A  34     139.907 440.907 237.815 
ATOM    695  C3'  DA A  34     140.203 438.724 238.639 
ATOM    696  O3'  DA A  34     138.945 438.310 239.159 
ATOM    697  C2'  DA A  34     140.134 438.686 237.112 
ATOM    698  C1'  DA A  34     139.312 439.960 236.941 
ATOM    699  N9   DA A  34     139.351 440.517 235.560 
ATOM    700  C8   DA A  34     140.387 440.504 234.669 
ATOM    701  N7   DA A  34     140.110 441.072 233.537 
ATOM    702  C5   DA A  34     138.796 441.494 233.685 
ATOM    703  C6   DA A  34     137.917 442.172 232.825 
ATOM    704  N6   DA A  34     138.247 442.563 231.586 
ATOM    705  N1   DA A  34     136.679 442.435 233.287 
ATOM    706  C2   DA A  34     136.358 442.045 234.520 
ATOM    707  N3   DA A  34     137.090 441.409 235.407 
ATOM    708  C4   DA A  34     138.323 441.158 234.920 
ATOM    709  P    DG A  35     138.815 436.854 239.811 
ATOM    710  OP1  DG A  35     139.264 436.901 241.221 
ATOM    711  OP2  DG A  35     139.492 435.862 238.947 
ATOM    712  O5'  DG A  35     137.233 436.623 239.757 
ATOM    713  C5'  DG A  35     136.358 437.764 239.839 
ATOM    714  C4'  DG A  35     135.246 437.639 238.816 
ATOM    715  O4'  DG A  35     135.614 438.203 237.525 
ATOM    716  C3'  DG A  35     134.805 436.214 238.484 
ATOM    717  O3'  DG A  35     133.397 436.205 238.276 
ATOM    718  C2'  DG A  35     135.493 435.895 237.157 
ATOM    719  C1'  DG A  35     135.282 437.263 236.514 
ATOM    720  N9   DG A  35     136.162 437.516 235.341 
ATOM    721  C8   DG A  35     137.457 437.101 235.117 
ATOM    722  N7   DG A  35     137.954 437.496 233.970 
ATOM    723  C5   DG A  35     136.914 438.223 233.392 
ATOM    724  C6   DG A  35     136.854 438.898 232.145 
ATOM    725  O6   DG A  35     137.720 438.995 231.279 
ATOM    726  N1   DG A  35     135.606 439.509 231.953 
ATOM    727  C2   DG A  35     134.556 439.472 232.848 
ATOM    728  N2   DG A  35     133.448 440.119 232.479 
ATOM    729  N3   DG A  35     134.614 438.839 234.019 
ATOM    730  C4   DG A  35     135.816 438.241 234.220 
ATOM    731  P    DA A  36     132.539 434.971 238.829 
ATOM    732  OP1  DA A  36     132.221 435.190 240.258 
ATOM    733  OP2  DA A  36     133.228 433.703 238.504 
ATOM    734  O5'  DA A  36     131.205 435.097 237.954 
ATOM    735  C5'  DA A  36     130.785 436.399 237.506 
ATOM    736  C4'  DA A  36     130.346 436.332 236.056 
ATOM    737  O4'  DA A  36     131.453 436.535 235.132 
ATOM    738  C3'  DA A  36     129.731 435.006 235.609 
ATOM    739  O3'  DA A  36     128.681 435.274 234.687 
ATOM    740  C2'  DA A  36     130.857 434.287 234.867 
ATOM    741  C1'  DA A  36     131.406 435.515 234.145 
ATOM    742  N9   DA A  36     132.782 435.328 233.606 
ATOM    743  C8   DA A  36     133.807 434.599 234.134 
ATOM    744  N7   DA A  36     134.893 434.630 233.425 
ATOM    745  C5   DA A  36     134.564 435.440 232.347 
ATOM    746  C6   DA A  36     135.295 435.869 231.226 
ATOM    747  N6   DA A  36     136.570 435.524 230.998 
ATOM    748  N1   DA A  36     134.666 436.669 230.345 
ATOM    749  C2   DA A  36     133.399 437.009 230.578 
ATOM    750  N3   DA A  36     132.619 436.672 231.582 
ATOM    751  C4   DA A  36     133.273 435.872 232.449 
ATOM    752  P    DA A  37     127.343 434.398 234.759 
ATOM    753  OP1  DA A  37     126.439 434.957 235.789 
ATOM    754  OP2  DA A  37     127.694 432.969 234.910 
ATOM    755  O5'  DA A  37     126.723 434.648 233.305 
ATOM    756  C5'  DA A  37     126.986 435.898 232.641 
ATOM    757  C4'  DA A  37     127.325 435.649 231.185 
ATOM    758  O4'  DA A  37     128.747 435.413 230.979 
ATOM    759  C3'  DA A  37     126.653 434.436 230.543 
ATOM    760  O3'  DA A  37     126.331 434.748 229.193 
ATOM    761  C2'  DA A  37     127.731 433.351 230.545 
ATOM    762  C1'  DA A  37     128.897 434.258 230.167 
ATOM    763  N9   DA A  37     130.233 433.665 230.449 
ATOM    764  C8   DA A  37     130.596 432.840 231.476 
ATOM    765  N7   DA A  37     131.844 432.486 231.449 
ATOM    766  C5   DA A  37     132.348 433.123 230.323 
ATOM    767  C6   DA A  37     133.627 433.149 229.743 
ATOM    768  N6   DA A  37     134.680 432.487 230.243 
ATOM    769  N1   DA A  37     133.784 433.882 228.625 
ATOM    770  C2   DA A  37     132.734 434.539 228.133 
ATOM    771  N3   DA A  37     131.500 434.589 228.586 
ATOM    772  C4   DA A  37     131.369 433.846 229.705 
ATOM    773  P    DC A  38     124.944 434.228 228.586 
ATOM    774  OP1  DC A  38     123.860 435.168 228.951 
ATOM    775  OP2  DC A  38     124.734 432.815 228.968 
ATOM    776  O5'  DC A  38     125.232 434.323 227.014 
ATOM    777  C5'  DC A  38     126.143 435.328 226.530 
ATOM    778  C4'  DC A  38     127.070 434.729 225.490 
ATOM    779  O4'  DC A  38     128.264 434.143 226.082 
ATOM    780  C3'  DC A  38     126.482 433.597 224.649 
ATOM    781  O3'  DC A  38     126.979 433.704 223.320 
ATOM    782  C2'  DC A  38     127.040 432.319 225.275 
ATOM    783  C1'  DC A  38     128.448 432.848 225.530 
ATOM    784  N1   DC A  38     129.225 432.035 226.506 
ATOM    785  C2   DC A  38     130.598 431.916 226.305 
ATOM    786  O2   DC A  38     131.110 432.486 225.333 
ATOM    787  N3   DC A  38     131.325 431.178 227.183 
ATOM    788  C4   DC A  38     130.733 430.577 228.223 
ATOM    789  N4   DC A  38     131.486 429.869 229.051 
ATOM    790  C5   DC A  38     129.322 430.686 228.448 
ATOM    791  C6   DC A  38     128.614 431.428 227.558 
ATOM    792  P    DC A  39     125.993 433.402 222.096 
ATOM    793  OP1  DC A  39     125.203 434.615 221.785 
ATOM    794  OP2  DC A  39     125.216 432.175 222.376 
ATOM    795  O5'  DC A  39     127.034 433.121 220.914 
ATOM    796  C5'  DC A  39     128.315 433.779 220.941 
ATOM    797  C4'  DC A  39     129.411 432.796 220.580 
ATOM    798  O4'  DC A  39     129.921 432.083 221.742 
ATOM    799  C3'  DC A  39     129.013 431.684 219.610 
ATOM    800  O3'  DC A  39     130.110 431.415 218.744 
ATOM    801  C2'  DC A  39     128.784 430.460 220.497 
ATOM    802  C1'  DC A  39     129.963 430.698 221.435 
ATOM    803  N1   DC A  39     129.876 429.937 222.712 
ATOM    804  C2   DC A  39     131.063 429.475 223.275 
ATOM    805  O2   DC A  39     132.130 429.713 222.697 
ATOM    806  N3   DC A  39     131.004 428.778 224.440 
ATOM    807  C4   DC A  39     129.829 428.541 225.034 
ATOM    808  N4   DC A  39     129.824 427.857 226.168 
ATOM    809  C5   DC A  39     128.596 429.007 224.471 
ATOM    810  C6   DC A  39     128.675 429.701 223.307 
ATOM    811  P    DT A  40     129.822 431.110 217.199 
ATOM    812  OP1  DT A  40     129.687 432.384 216.459 
ATOM    813  OP2  DT A  40     128.687 430.168 217.082 
ATOM    814  O5'  DT A  40     131.176 430.376 216.765 
ATOM    815  C5'  DT A  40     132.403 430.721 217.435 
ATOM    816  C4'  DT A  40     133.188 429.465 217.757 
ATOM    817  O4'  DT A  40     132.819 428.895 219.046 
ATOM    818  C3'  DT A  40     133.017 428.303 216.779 
ATOM    819  O3'  DT A  40     134.262 427.630 216.641 
ATOM    820  C2'  DT A  40     132.029 427.360 217.466 
ATOM    821  C1'  DT A  40     132.598 427.504 218.874 
ATOM    822  N1   DT A  40     131.669 427.047 219.946 
ATOM    823  C2   DT A  40     132.232 426.458 221.052 
ATOM    824  O2   DT A  40     133.434 426.303 221.181 
ATOM    825  N3   DT A  40     131.340 426.046 222.023 
ATOM    826  C4   DT A  40     129.967 426.172 221.980 
ATOM    827  O4   DT A  40     129.271 425.765 222.913 
ATOM    828  C5   DT A  40     129.470 426.802 220.780 
ATOM    829  C7   DT A  40     127.986 426.978 220.651 
ATOM    830  C6   DT A  40     130.315 427.212 219.819 
ATOM    831  P    DA A  41     134.702 427.103 215.194 
ATOM    832  OP1  DA A  41     135.335 428.205 214.436 
ATOM    833  OP2  DA A  41     133.556 426.437 214.539 
ATOM    834  O5'  DA A  41     135.808 426.012 215.580 
ATOM    835  C5'  DA A  41     136.581 426.195 216.781 
ATOM    836  C4'  DA A  41     136.692 424.882 217.532 
ATOM    837  O4'  DA A  41     135.584 424.674 218.453 
ATOM    838  C3'  DA A  41     136.694 423.621 216.668 
ATOM    839  O3'  DA A  41     137.583 422.671 217.243 
ATOM    840  C2'  DA A  41     135.270 423.077 216.771 
ATOM    841  C1'  DA A  41     135.080 423.361 218.258 
ATOM    842  N9   DA A  41     133.655 423.344 218.694 
ATOM    843  C8   DA A  41     132.550 423.740 217.996 
ATOM    844  N7   DA A  41     131.439 423.600 218.652 
ATOM    845  C5   DA A  41     131.834 423.073 219.873 
ATOM    846  C6   DA A  41     131.116 422.697 221.019 
ATOM    847  N6   DA A  41     129.783 422.800 221.124 
ATOM    848  N1   DA A  41     131.819 422.208 222.058 
ATOM    849  C2   DA A  41     133.143 422.108 221.948 
ATOM    850  N3   DA A  41     133.918 422.426 220.934 
ATOM    851  C4   DA A  41     133.190 422.912 219.908 
ATOM    852  P    DG A  42     138.504 421.785 216.279 
ATOM    853  OP1  DG A  42     139.721 422.547 215.919 
ATOM    854  OP2  DG A  42     137.695 421.281 215.147 
ATOM    855  O5'  DG A  42     138.895 420.570 217.243 
ATOM    856  C5'  DG A  42     138.985 420.805 218.661 
ATOM    857  C4'  DG A  42     138.317 419.673 219.418 
ATOM    858  O4'  DG A  42     136.894 419.904 219.621 
ATOM    859  C3'  DG A  42     138.376 418.300 218.749 
ATOM    860  O3'  DG A  42     138.537 417.305 219.752 
ATOM    861  C2'  DG A  42     137.001 418.124 218.105 
ATOM    862  C1'  DG A  42     136.192 418.728 219.249 
ATOM    863  N9   DG A  42     134.807 419.117 218.864 
ATOM    864  C8   DG A  42     134.344 419.614 217.665 
ATOM    865  N7   DG A  42     133.056 419.857 217.650 
ATOM    866  C5   DG A  42     132.636 419.496 218.929 
ATOM    867  C6   DG A  42     131.343 419.536 219.512 
ATOM    868  O6   DG A  42     130.284 419.905 219.010 
ATOM    869  N1   DG A  42     131.363 419.077 220.837 
ATOM    870  C2   DG A  42     132.487 418.638 221.510 
ATOM    871  N2   DG A  42     132.297 418.241 222.770 
ATOM    872  N3   DG A  42     133.700 418.602 220.963 
ATOM    873  C4   DG A  42     133.697 419.043 219.678 
ATOM    874  P    DA A  43     139.507 416.064 219.467 
ATOM    875  OP1  DA A  43     140.904 416.446 219.771 
ATOM    876  OP2  DA A  43     139.259 415.544 218.104 
ATOM    877  O5'  DA A  43     138.991 415.005 220.548 
ATOM    878  C5'  DA A  43     138.431 415.485 221.785 
ATOM    879  C4'  DA A  43     137.178 414.703 222.125 
ATOM    880  O4'  DA A  43     135.982 415.284 221.531 
ATOM    881  C3'  DA A  43     137.153 413.249 221.656 
ATOM    882  O3'  DA A  43     136.494 412.459 222.638 
ATOM    883  C2'  DA A  43     136.295 413.265 220.391 
ATOM    884  C1'  DA A  43     135.246 414.247 220.901 
ATOM    885  N9   DA A  43     134.420 414.856 219.821 
ATOM    886  C8   DA A  43     134.796 415.192 218.552 
ATOM    887  N7   DA A  43     133.842 415.707 217.841 
ATOM    888  C5   DA A  43     132.752 415.716 218.700 
ATOM    889  C6   DA A  43     131.424 416.145 218.541 
ATOM    890  N6   DA A  43     130.948 416.674 217.405 
ATOM    891  N1   DA A  43     130.599 416.009 219.596 
ATOM    892  C2   DA A  43     131.077 415.483 220.723 
ATOM    893  N3   DA A  43     132.290 415.049 220.987 
ATOM    894  C4   DA A  43     133.096 415.196 219.915 
ATOM    895  P    DG A  44     137.063 411.000 222.970 
ATOM    896  OP1  DG A  44     138.166 411.109 223.950 
ATOM    897  OP2  DG A  44     137.382 410.293 221.710 
ATOM    898  O5'  DG A  44     135.793 410.316 223.662 
ATOM    899  C5'  DG A  44     134.865 411.142 224.389 
ATOM    900  C4'  DG A  44     133.442 410.745 224.050 
ATOM    901  O4'  DG A  44     132.930 411.454 222.885 
ATOM    902  C3'  DG A  44     133.226 409.271 223.709 
ATOM    903  O3'  DG A  44     131.968 408.857 224.229 
ATOM    904  C2'  DG A  44     133.157 409.233 222.182 
ATOM    905  C1'  DG A  44     132.335 410.507 222.011 
ATOM    906  N9   DG A  44     132.374 411.064 220.630 
ATOM    907  C8   DG A  44     133.407 411.060 219.718 
ATOM    908  N7   DG A  44     133.115 411.638 218.578 
ATOM    909  C5   DG A  44     131.795 412.053 218.746 
ATOM    910  C6   DG A  44     130.933 412.740 217.852 
ATOM    911  O6   DG A  44     131.159 413.129 216.710 
ATOM    912  N1   DG A  44     129.674 412.964 218.427 
ATOM    913  C2   DG A  44     129.299 412.577 219.699 
ATOM    914  N2   DG A  44     128.051 412.886 220.061 
ATOM    915  N3   DG A  44     130.109 411.934 220.536 
ATOM    916  C4   DG A  44     131.334 411.708 219.995 
ATOM    917  P    DT A  45     131.838 407.402 224.881 
ATOM    918  OP1  DT A  45     132.287 407.448 226.291 
ATOM    919  OP2  DT A  45     132.515 406.409 224.017 
ATOM    920  O5'  DT A  45     130.256 407.170 224.826 
ATOM    921  C5'  DT A  45     129.381 408.311 224.909 
ATOM    922  C4'  DT A  45     128.269 408.186 223.886 
ATOM    923  O4'  DT A  45     128.637 408.750 222.595 
ATOM    924  C3'  DT A  45     127.828 406.761 223.554 
ATOM    925  O3'  DT A  45     126.420 406.752 223.346 
ATOM    926  C2'  DT A  45     128.516 406.442 222.227 
ATOM    927  C1'  DT A  45     128.305 407.810 221.584 
ATOM    928  N1   DT A  45     129.185 408.063 220.410 
ATOM    929  C2   DT A  45     128.660 408.812 219.385 
ATOM    930  O2   DT A  45     127.529 409.265 219.406 
ATOM    931  N3   DT A  45     129.505 409.025 218.312 
ATOM    932  C4   DT A  45     130.799 408.562 218.186 
ATOM    933  O4   DT A  45     131.459 408.817 217.176 
ATOM    934  C5   DT A  45     131.260 407.785 219.312 
ATOM    935  C7   DT A  45     132.658 407.243 219.253 
ATOM    936  C6   DT A  45     130.460 407.563 220.367 
ATOM    937  P    DT A  46     125.562 405.518 223.899 
ATOM    938  OP1  DT A  46     125.244 405.737 225.328 
ATOM    939  OP2  DT A  46     126.251 404.250 223.574 
ATOM    940  O5'  DT A  46     124.228 405.644 223.024 
ATOM    941  C5'  DT A  46     123.808 406.946 222.576 
ATOM    942  C4'  DT A  46     123.369 406.879 221.126 
ATOM    943  O4'  DT A  46     124.476 407.082 220.201 
ATOM    944  C3'  DT A  46     122.754 405.553 220.678 
ATOM    945  O3'  DT A  46     121.703 405.821 219.757 
ATOM    946  C2'  DT A  46     123.880 404.834 219.936 
ATOM    947  C1'  DT A  46     124.429 406.062 219.215 
ATOM    948  N1   DT A  46     125.805 405.876 218.676 
ATOM    949  C2   DT A  46     126.104 406.509 217.494 
ATOM    950  O2   DT A  46     125.302 407.200 216.890 
ATOM    951  N3   DT A  46     127.388 406.312 217.025 
ATOM    952  C4   DT A  46     128.372 405.554 217.625 
ATOM    953  O4   DT A  46     129.487 405.451 217.109 
ATOM    954  C5   DT A  46     127.962 404.928 218.860 
ATOM    955  C7   DT A  46     128.974 404.084 219.579 
ATOM    956  C6   DT A  46     126.720 405.102 219.339 
ATOM    957  P    DG A  47     120.366 404.945 219.829 
ATOM    958  OP1  DG A  47     119.462 405.504 220.859 
ATOM    959  OP2  DG A  47     120.717 403.516 219.980 
ATOM    960  O5'  DG A  47     119.746 405.195 218.375 
ATOM    961  C5'  DG A  47     120.009 406.445 217.710 
ATOM    962  C4'  DG A  47     120.348 406.196 216.254 
ATOM    963  O4'  DG A  47     121.770 405.960 216.049 
ATOM    964  C3'  DG A  47     119.676 404.983 215.612 
ATOM    965  O3'  DG A  47     119.354 405.295 214.263 
ATOM    966  C2'  DG A  47     120.754 403.898 215.615 
ATOM    967  C1'  DG A  47     121.920 404.805 215.237 
ATOM    968  N9   DG A  47     123.256 404.212 215.519 
ATOM    969  C8   DG A  47     123.640 403.378 216.547 
ATOM    970  N7   DG A  47     124.904 403.030 216.509 
ATOM    971  C5   DG A  47     125.391 403.677 215.375 
ATOM    972  C6   DG A  47     126.695 403.681 214.815 
ATOM    973  O6   DG A  47     127.705 403.105 215.211 
ATOM    974  N1   DG A  47     126.753 404.471 213.658 
ATOM    975  C2   DG A  47     125.690 405.167 213.115 
ATOM    976  N2   DG A  47     125.951 405.864 212.007 
ATOM    977  N3   DG A  47     124.468 405.163 213.642 
ATOM    978  C4   DG A  47     124.394 404.401 214.764 
ATOM    979  P    DG A  48     117.967 404.775 213.656 
ATOM    980  OP1  DG A  48     116.883 405.715 214.020 
ATOM    981  OP2  DG A  48     117.757 403.362 214.038 
ATOM    982  O5'  DG A  48     118.254 404.870 212.084 
ATOM    983  C5'  DG A  48     119.166 405.875 211.600 
ATOM    984  C4'  DG A  48     120.093 405.276 210.560 
ATOM    985  O4'  DG A  48     121.287 404.690 211.152 
ATOM    986  C3'  DG A  48     119.505 404.144 209.718 
ATOM    987  O3'  DG A  48     120.002 404.251 208.390 
ATOM    988  C2'  DG A  48     120.063 402.866 210.345 
ATOM    989  C1'  DG A  48     121.471 403.395 210.600 
ATOM    990  N9   DG A  48     122.248 402.582 211.576 
ATOM    991  C8   DG A  48     121.807 401.901 212.690 
ATOM    992  N7   DG A  48     122.756 401.275 213.344 
ATOM    993  C5   DG A  48     123.907 401.562 212.611 
ATOM    994  C6   DG A  48     125.251 401.162 212.829 
ATOM    995  O6   DG A  48     125.710 400.462 213.726 
ATOM    996  N1   DG A  48     126.104 401.678 211.843 
ATOM    997  C2   DG A  48     125.710 402.475 210.786 
ATOM    998  N2   DG A  48     126.678 402.865 209.953 
ATOM    999  N3   DG A  48     124.448 402.850 210.584 
ATOM   1000  C4   DG A  48     123.609 402.358 211.531 
ATOM   1001  P    DG A  49     119.016 403.949 207.165 
ATOM   1002  OP1  DG A  49     118.226 405.162 206.855 
ATOM   1003  OP2  DG A  49     118.239 402.722 207.446 
ATOM   1004  O5'  DG A  49     120.057 403.668 205.984 
ATOM   1005  C5'  DG A  49     121.338 404.326 206.011 
ATOM   1006  C4'  DG A  49     122.434 403.343 205.650 
ATOM   1007  O4'  DG A  49     122.944 402.630 206.812 
ATOM   1008  C3'  DG A  49     122.036 402.231 204.680 
ATOM   1009  O3'  DG A  49     123.133 401.962 203.814 
ATOM   1010  C2'  DG A  49     121.807 401.007 205.566 
ATOM   1011  C1'  DG A  49     122.986 401.245 206.504 
ATOM   1012  N9   DG A  49     122.899 400.484 207.781 
ATOM   1013  C8   DG A  49     121.786 400.151 208.523 
ATOM   1014  N7   DG A  49     122.053 399.468 209.610 
ATOM   1015  C5   DG A  49     123.440 399.339 209.587 
ATOM   1016  C6   DG A  49     124.314 398.696 210.502 
ATOM   1017  O6   DG A  49     124.038 398.100 211.539 
ATOM   1018  N1   DG A  49     125.652 398.803 210.096 
ATOM   1019  C2   DG A  49     126.087 399.447 208.955 
ATOM   1020  N2   DG A  49     127.406 399.439 208.744 
ATOM   1021  N3   DG A  49     125.267 400.050 208.096 
ATOM   1022  C4   DG A  49     123.966 399.955 208.476 
ATOM   1023  P    DA A  50     122.845 401.657 202.269 
ATOM   1024  OP1  DA A  50     122.710 402.932 201.529 
ATOM   1025  OP2  DA A  50     121.710 400.715 202.152 
ATOM   1026  O5'  DA A  50     124.199 400.923 201.835 
ATOM   1027  C5'  DA A  50     125.426 401.268 202.505 
ATOM   1028  C4'  DA A  50     126.211 400.012 202.827 
ATOM   1029  O4'  DA A  50     125.842 399.442 204.116 
ATOM   1030  C3'  DA A  50     126.040 398.850 201.849 
ATOM   1031  O3'  DA A  50     127.285 398.177 201.710 
ATOM   1032  C2'  DA A  50     125.052 397.908 202.536 
ATOM   1033  C1'  DA A  50     125.621 398.051 203.944 
ATOM   1034  N9   DA A  50     124.692 397.594 205.016 
ATOM   1035  C8   DA A  50     123.331 397.680 205.050 
ATOM   1036  N7   DA A  50     122.801 397.188 206.128 
ATOM   1037  C5   DA A  50     123.891 396.743 206.863 
ATOM   1038  C6   DA A  50     123.997 396.117 208.115 
ATOM   1039  N6   DA A  50     122.942 395.818 208.885 
ATOM   1040  N1   DA A  50     125.233 395.808 208.551 
ATOM   1041  C2   DA A  50     126.279 396.108 207.782 
ATOM   1042  N3   DA A  50     126.303 396.687 206.603 
ATOM   1043  C4   DA A  50     125.053 396.987 206.189 
ATOM   1044  P    DA A  51     127.725 397.650 200.264 
ATOM   1045  OP1  DA A  51     128.358 398.752 199.506 
ATOM   1046  OP2  DA A  51     126.579 396.984 199.609 
ATOM   1047  O5'  DA A  51     128.831 396.559 200.650 
ATOM   1048  C5'  DA A  51     129.604 396.742 201.851 
ATOM   1049  C4'  DA A  51     129.715 395.429 202.601 
ATOM   1050  O4'  DA A  51     128.607 395.221 203.523 
ATOM   1051  C3'  DA A  51     129.717 394.168 201.738 
ATOM   1052  O3'  DA A  51     130.606 393.218 202.313 
ATOM   1053  C2'  DA A  51     128.293 393.625 201.841 
ATOM   1054  C1'  DA A  51     128.103 393.908 203.328 
ATOM   1055  N9   DA A  51     126.678 393.891 203.764 
ATOM   1056  C8   DA A  51     125.573 394.287 203.066 
ATOM   1057  N7   DA A  51     124.462 394.147 203.721 
ATOM   1058  C5   DA A  51     124.857 393.620 204.943 
ATOM   1059  C6   DA A  51     124.139 393.244 206.089 
ATOM   1060  N6   DA A  51     122.806 393.347 206.194 
ATOM   1061  N1   DA A  51     124.842 392.755 207.127 
ATOM   1062  C2   DA A  51     126.165 392.655 207.018 
ATOM   1063  N3   DA A  51     126.941 392.973 206.003 
ATOM   1064  C4   DA A  51     126.212 393.459 204.978 
ATOM   1065  P    DG A  52     131.527 392.332 201.349 
ATOM   1066  OP1  DG A  52     132.744 393.094 200.989 
ATOM   1067  OP2  DG A  52     130.718 391.828 200.217 
ATOM   1068  O5'  DG A  52     131.918 391.117 202.313 
ATOM   1069  C5'  DG A  52     132.008 391.352 203.731 
ATOM   1070  C4'  DG A  52     131.340 390.220 204.488 
ATOM   1071  O4'  DG A  52     129.917 390.451 204.690 
ATOM   1072  C3'  DG A  52     131.399 388.847 203.818 
ATOM   1073  O3'  DG A  52     131.560 387.852 204.822 
ATOM   1074  C2'  DG A  52     130.024 388.671 203.175 
ATOM   1075  C1'  DG A  52     129.215 389.275 204.319 
ATOM   1076  N9   DG A  52     127.830 389.664 203.934 
ATOM   1077  C8   DG A  52     127.367 390.161 202.735 
ATOM   1078  N7   DG A  52     126.079 390.404 202.720 
ATOM   1079  C5   DG A  52     125.659 390.043 203.999 
ATOM   1080  C6   DG A  52     124.366 390.083 204.582 
ATOM   1081  O6   DG A  52     123.307 390.452 204.080 
ATOM   1082  N1   DG A  52     124.386 389.624 205.906 
ATOM   1083  C2   DG A  52     125.509 389.185 206.580 
ATOM   1084  N2   DG A  52     125.320 388.789 207.840 
ATOM   1085  N3   DG A  52     126.723 389.149 206.032 
ATOM   1086  C4   DG A  52     126.720 389.590 204.748 
ATOM   1087  P    DA A  53     132.530 386.611 204.536 
ATOM   1088  OP1  DA A  53     133.927 386.993 204.841 
ATOM   1089  OP2  DA A  53     132.282 386.091 203.173 
ATOM   1090  O5'  DA A  53     132.014 385.552 205.618 
ATOM   1091  C5'  DA A  53     131.454 386.032 206.855 
ATOM   1092  C4'  DA A  53     130.201 385.250 207.195 
ATOM   1093  O4'  DA A  53     129.005 385.831 206.601 
ATOM   1094  C3'  DA A  53     130.176 383.796 206.725 
ATOM   1095  O3'  DA A  53     129.517 383.006 207.708 
ATOM   1096  C2'  DA A  53     129.318 383.812 205.460 
ATOM   1097  C1'  DA A  53     128.269 384.794 205.971 
ATOM   1098  N9   DA A  53     127.443 385.403 204.891 
ATOM   1099  C8   DA A  53     127.819 385.739 203.622 
ATOM   1100  N7   DA A  53     126.865 386.254 202.911 
ATOM   1101  C5   DA A  53     125.775 386.263 203.769 
ATOM   1102  C6   DA A  53     124.447 386.692 203.611 
ATOM   1103  N6   DA A  53     123.971 387.221 202.475 
ATOM   1104  N1   DA A  53     123.622 386.557 204.666 
ATOM   1105  C2   DA A  53     124.100 386.030 205.793 
ATOM   1106  N3   DA A  53     125.313 385.596 206.056 
ATOM   1107  C4   DA A  53     126.119 385.743 204.984 
ATOM   1108  P    DC A  54     130.086 381.547 208.040 
ATOM   1109  OP1  DC A  54     131.189 381.656 209.020 
ATOM   1110  OP2  DC A  54     130.405 380.841 206.779 
ATOM   1111  O5'  DC A  54     128.816 380.863 208.732 
ATOM   1112  C5'  DC A  54     127.888 381.690 209.459 
ATOM   1113  C4'  DC A  54     126.465 381.292 209.119 
ATOM   1114  O4'  DC A  54     125.953 382.001 207.954 
ATOM   1115  C3'  DC A  54     126.249 379.818 208.779 
ATOM   1116  O3'  DC A  54     124.990 379.405 209.299 
ATOM   1117  C2'  DC A  54     126.180 379.780 207.252 
ATOM   1118  C1'  DC A  54     125.358 381.054 207.081 
ATOM   1119  N1   DC A  54     125.397 381.611 205.699 
ATOM   1120  C2   DC A  54     124.248 382.232 205.217 
ATOM   1121  O2   DC A  54     123.253 382.295 205.948 
ATOM   1122  N3   DC A  54     124.263 382.745 203.960 
ATOM   1123  C4   DC A  54     125.362 382.656 203.200 
ATOM   1124  N4   DC A  54     125.327 383.172 201.981 
ATOM   1125  C5   DC A  54     126.554 382.020 203.677 
ATOM   1126  C6   DC A  54     126.518 381.513 204.935 
ATOM   1127  P    DG A  55     124.861 377.949 209.950 
ATOM   1128  OP1  DG A  55     125.310 377.995 211.361 
ATOM   1129  OP2  DG A  55     125.538 376.956 209.087 
ATOM   1130  O5'  DG A  55     123.279 377.717 209.896 
ATOM   1131  C5'  DG A  55     122.404 378.858 209.978 
ATOM   1132  C4'  DG A  55     121.292 378.733 208.956 
ATOM   1133  O4'  DG A  55     121.660 379.297 207.664 
ATOM   1134  C3'  DG A  55     120.851 377.308 208.623 
ATOM   1135  O3'  DG A  55     119.443 377.299 208.415 
ATOM   1136  C2'  DG A  55     121.539 376.989 207.296 
ATOM   1137  C1'  DG A  55     121.328 378.357 206.654 
ATOM   1138  N9   DG A  55     122.208 378.610 205.480 
ATOM   1139  C8   DG A  55     123.503 378.195 205.257 
ATOM   1140  N7   DG A  55     124.000 378.590 204.109 
ATOM   1141  C5   DG A  55     122.960 379.318 203.531 
ATOM   1142  C6   DG A  55     122.900 379.992 202.285 
ATOM   1143  O6   DG A  55     123.766 380.090 201.419 
ATOM   1144  N1   DG A  55     121.652 380.603 202.092 
ATOM   1145  C2   DG A  55     120.602 380.567 202.988 
ATOM   1146  N2   DG A  55     119.494 381.213 202.619 
ATOM   1147  N3   DG A  55     120.660 379.933 204.158 
ATOM   1148  C4   DG A  55     121.862 379.336 204.359 
ATOM   1149  P    DT A  56     118.585 376.065 208.969 
ATOM   1150  OP1  DT A  56     118.267 376.284 210.398 
ATOM   1151  OP2  DT A  56     119.274 374.797 208.644 
ATOM   1152  O5'  DT A  56     117.251 376.191 208.094 
ATOM   1153  C5'  DT A  56     116.831 377.493 207.646 
ATOM   1154  C4'  DT A  56     116.392 377.426 206.196 
ATOM   1155  O4'  DT A  56     117.499 377.629 205.271 
ATOM   1156  C3'  DT A  56     115.777 376.100 205.748 
ATOM   1157  O3'  DT A  56     114.726 376.368 204.827 
ATOM   1158  C2'  DT A  56     116.903 375.381 205.006 
ATOM   1159  C1'  DT A  56     117.452 376.609 204.285 
ATOM   1160  N1   DT A  56     118.828 376.423 203.745 
ATOM   1161  C2   DT A  56     119.127 377.056 202.564 
ATOM   1162  O2   DT A  56     118.325 377.747 201.960 
ATOM   1163  N3   DT A  56     120.411 376.859 202.094 
ATOM   1164  C4   DT A  56     121.395 376.101 202.694 
ATOM   1165  O4   DT A  56     122.510 375.998 202.179 
ATOM   1166  C5   DT A  56     120.985 375.475 203.930 
ATOM   1167  C7   DT A  56     121.997 374.631 204.648 
ATOM   1168  C6   DT A  56     119.743 375.649 204.409 
ATOM   1169  P    DC A  57     113.389 375.492 204.899 
ATOM   1170  OP1  DC A  57     112.485 376.052 205.929 
ATOM   1171  OP2  DC A  57     113.740 374.063 205.050 
ATOM   1172  O5'  DC A  57     112.769 375.742 203.445 
ATOM   1173  C5'  DC A  57     113.032 376.992 202.780 
ATOM   1174  C4'  DC A  57     113.371 376.744 201.324 
ATOM   1175  O4'  DC A  57     114.793 376.507 201.119 
ATOM   1176  C3'  DC A  57     112.699 375.530 200.682 
ATOM   1177  O3'  DC A  57     112.377 375.842 199.333 
ATOM   1178  C2'  DC A  57     113.777 374.445 200.685 
ATOM   1179  C1'  DC A  57     114.943 375.352 200.307 
ATOM   1180  N1   DC A  57     116.279 374.759 200.589 
ATOM   1181  C2   DC A  57     117.321 375.059 199.715 
ATOM   1182  O2   DC A  57     117.096 375.800 198.751 
ATOM   1183  N3   DC A  57     118.547 374.527 199.955 
ATOM   1184  C4   DC A  57     118.750 373.729 201.011 
ATOM   1185  N4   DC A  57     119.964 373.235 201.201 
ATOM   1186  C5   DC A  57     117.693 373.407 201.921 
ATOM   1187  C6   DC A  57     116.475 373.949 201.664 
ATOM   1188  P    DA A  58     110.990 375.322 198.726 
ATOM   1189  OP1  DA A  58     109.906 376.262 199.090 
ATOM   1190  OP2  DA A  58     110.780 373.909 199.107 
ATOM   1191  O5'  DA A  58     111.277 375.417 197.154 
ATOM   1192  C5'  DA A  58     112.189 376.422 196.670 
ATOM   1193  C4'  DA A  58     113.116 375.823 195.630 
ATOM   1194  O4'  DA A  58     114.310 375.237 196.222 
ATOM   1195  C3'  DA A  58     112.528 374.691 194.788 
ATOM   1196  O3'  DA A  58     113.025 374.798 193.460 
ATOM   1197  C2'  DA A  58     113.086 373.413 195.414 
ATOM   1198  C1'  DA A  58     114.494 373.942 195.670 
ATOM   1199  N9   DA A  58     115.271 373.129 196.646 
ATOM   1200  C8   DA A  58     114.816 372.460 197.746 
ATOM   1201  N7   DA A  58     115.745 371.836 198.403 
ATOM   1202  C5   DA A  58     116.902 372.111 197.687 
ATOM   1203  C6   DA A  58     118.242 371.734 197.872 
ATOM   1204  N6   DA A  58     118.661 370.962 198.885 
ATOM   1205  N1   DA A  58     119.141 372.180 196.974 
ATOM   1206  C2   DA A  58     118.719 372.947 195.971 
ATOM   1207  N3   DA A  58     117.503 373.361 195.696 
ATOM   1208  C4   DA A  58     116.622 372.901 196.609 
ATOM   1209  P    DC A  59     112.039 374.497 192.235 
ATOM   1210  OP1  DC A  59     111.249 375.709 191.925 
ATOM   1211  OP2  DC A  59     111.262 373.269 192.516 
ATOM   1212  O5'  DC A  59     113.080 374.215 191.054 
ATOM   1213  C5'  DC A  59     114.361 374.873 191.081 
ATOM   1214  C4'  DC A  59     115.457 373.890 190.720 
ATOM   1215  O4'  DC A  59     115.967 373.177 191.882 
ATOM   1216  C3'  DC A  59     115.059 372.778 189.750 
ATOM   1217  O3'  DC A  59     116.156 372.509 188.884 
ATOM   1218  C2'  DC A  59     114.830 371.554 190.636 
ATOM   1219  C1'  DC A  59     116.009 371.792 191.574 
ATOM   1220  N1   DC A  59     115.922 371.031 192.851 
ATOM   1221  C2   DC A  59     117.109 370.569 193.414 
ATOM   1222  O2   DC A  59     118.176 370.807 192.837 
ATOM   1223  N3   DC A  59     117.050 369.872 194.579 
ATOM   1224  C4   DC A  59     115.875 369.635 195.173 
ATOM   1225  N4   DC A  59     115.870 368.951 196.307 
ATOM   1226  C5   DC A  59     114.642 370.101 194.610 
ATOM   1227  C6   DC A  59     114.721 370.795 193.446 
ATOM   1228  P    DT A  60     115.868 372.204 187.339 
ATOM   1229  OP1  DT A  60     115.733 373.479 186.599 
ATOM   1230  OP2  DT A  60     114.733 371.263 187.222 
ATOM   1231  O5'  DT A  60     117.222 371.470 186.905 
ATOM   1232  C5'  DT A  60     118.449 371.815 187.574 
ATOM   1233  C4'  DT A  60     119.234 370.559 187.897 
ATOM   1234  O4'  DT A  60     118.865 369.989 189.186 
ATOM   1235  C3'  DT A  60     119.063 369.397 186.919 
ATOM   1236  O3'  DT A  60     120.308 368.724 186.780 
ATOM   1237  C2'  DT A  60     118.075 368.455 187.605 
ATOM   1238  C1'  DT A  60     118.644 368.598 189.014 
ATOM   1239  N1   DT A  60     117.715 368.141 190.085 
ATOM   1240  C2   DT A  60     118.278 367.552 191.192 
ATOM   1241  O2   DT A  60     119.480 367.397 191.321 
ATOM   1242  N3   DT A  60     117.386 367.141 192.163 
ATOM   1243  C4   DT A  60     116.013 367.266 192.120 
ATOM   1244  O4   DT A  60     115.316 366.859 193.052 
ATOM   1245  C5   DT A  60     115.516 367.896 190.919 
ATOM   1246  C7   DT A  60     114.032 368.073 190.791 
ATOM   1247  C6   DT A  60     116.361 368.306 189.959 
ATOM   1248  P    DG A  61     120.748 368.197 185.334 
ATOM   1249  OP1  DG A  61     121.381 369.299 184.575 
ATOM   1250  OP2  DG A  61     119.602 367.531 184.679 
ATOM   1251  O5'  DG A  61     121.854 367.106 185.720 
ATOM   1252  C5'  DG A  61     122.627 367.289 186.921 
ATOM   1253  C4'  DG A  61     122.738 365.976 187.671 
ATOM   1254  O4'  DG A  61     121.630 365.768 188.593 
ATOM   1255  C3'  DG A  61     122.740 364.715 186.807 
ATOM   1256  O3'  DG A  61     123.629 363.765 187.383 
ATOM   1257  C2'  DG A  61     121.316 364.172 186.911 
ATOM   1258  C1'  DG A  61     121.126 364.455 188.397 
ATOM   1259  N9   DG A  61     119.701 364.438 188.833 
ATOM   1260  C8   DG A  61     118.574 364.832 188.145 
ATOM   1261  N7   DG A  61     117.459 364.687 188.818 
ATOM   1262  C5   DG A  61     117.876 364.157 190.038 
ATOM   1263  C6   DG A  61     117.119 363.786 191.180 
ATOM   1264  O6   DG A  61     115.904 363.850 191.353 
ATOM   1265  N1   DG A  61     117.942 363.292 192.201 
ATOM   1266  C2   DG A  61     119.315 363.171 192.129 
ATOM   1267  N2   DG A  61     119.919 362.676 193.213 
ATOM   1268  N3   DG A  61     120.025 363.520 191.057 
ATOM   1269  C4   DG A  61     119.242 364.001 190.058 
ATOM   1270  P    DA A  62     124.550 362.879 186.419 
ATOM   1271  OP1  DA A  62     125.767 363.641 186.059 
ATOM   1272  OP2  DA A  62     123.741 362.375 185.287 
ATOM   1273  O5'  DA A  62     124.941 361.664 187.383 
ATOM   1274  C5'  DA A  62     125.031 361.899 188.801 
ATOM   1275  C4'  DA A  62     124.363 360.767 189.557 
ATOM   1276  O4'  DA A  62     122.940 360.998 189.760 
ATOM   1277  C3'  DA A  62     124.422 359.394 188.888 
ATOM   1278  O3'  DA A  62     124.583 358.399 189.892 
ATOM   1279  C2'  DA A  62     123.047 359.218 188.245 
ATOM   1280  C1'  DA A  62     122.238 359.822 189.389 
ATOM   1281  N9   DA A  62     120.853 360.211 189.004 
ATOM   1282  C8   DA A  62     120.412 360.703 187.809 
ATOM   1283  N7   DA A  62     119.138 360.948 187.780 
ATOM   1284  C5   DA A  62     118.701 360.594 189.049 
ATOM   1285  C6   DA A  62     117.435 360.620 189.657 
ATOM   1286  N6   DA A  62     116.324 361.040 189.033 
ATOM   1287  N1   DA A  62     117.351 360.198 190.932 
ATOM   1288  C2   DA A  62     118.458 359.782 191.545 
ATOM   1289  N3   DA A  62     119.687 359.713 191.083 
ATOM   1290  C4   DA A  62     119.744 360.141 189.805 
ATOM   1291  P    DT A  63     125.553 357.158 189.606 
ATOM   1292  OP1  DT A  63     126.950 357.541 189.910 
ATOM   1293  OP2  DT A  63     125.305 356.638 188.243 
ATOM   1294  O5'  DT A  63     125.037 356.099 190.688 
ATOM   1295  C5'  DT A  63     124.477 356.579 191.925 
ATOM   1296  C4'  DT A  63     123.224 355.797 192.265 
ATOM   1297  O4'  DT A  63     122.028 356.378 191.671 
ATOM   1298  C3'  DT A  63     123.199 354.343 191.795 
ATOM   1299  O3'  DT A  63     122.540 353.553 192.778 
ATOM   1300  C2'  DT A  63     122.341 354.359 190.530 
ATOM   1301  C1'  DT A  63     121.292 355.341 191.041 
ATOM   1302  N1   DT A  63     120.466 355.950 189.961 
ATOM   1303  C2   DT A  63     119.151 356.218 190.255 
ATOM   1304  O2   DT A  63     118.652 355.980 191.342 
ATOM   1305  N3   DT A  63     118.416 356.781 189.230 
ATOM   1306  C4   DT A  63     118.877 357.091 187.967 
ATOM   1307  O4   DT A  63     118.124 357.594 187.131 
ATOM   1308  C5   DT A  63     120.269 356.773 187.753 
ATOM   1309  C7   DT A  63     120.851 357.079 186.405 
ATOM   1310  C6   DT A  63     121.007 356.225 188.733 
ATOM   1311  P    DT A  64     123.109 352.094 193.110 
ATOM   1312  OP1  DT A  64     124.212 352.203 194.090 
ATOM   1313  OP2  DT A  64     123.428 351.388 191.849 
ATOM   1314  O5'  DT A  64     121.839 351.410 193.802 
ATOM   1315  C5'  DT A  64     120.911 352.237 194.529 
ATOM   1316  C4'  DT A  64     119.488 351.840 194.189 
ATOM   1317  O4'  DT A  64     118.976 352.548 193.024 
ATOM   1318  C3'  DT A  64     119.272 350.365 193.849 
ATOM   1319  O3'  DT A  64     118.013 349.952 194.369 
ATOM   1320  C2'  DT A  64     119.203 350.327 192.322 
ATOM   1321  C1'  DT A  64     118.381 351.601 192.151 
ATOM   1322  N1   DT A  64     118.420 352.158 190.769 
ATOM   1323  C2   DT A  64     117.279 352.767 190.308 
ATOM   1324  O2   DT A  64     116.263 352.865 190.975 
ATOM   1325  N3   DT A  64     117.352 353.271 189.023 
ATOM   1326  C4   DT A  64     118.446 353.216 188.184 
ATOM   1327  O4   DT A  64     118.393 353.702 187.052 
ATOM   1328  C5   DT A  64     119.596 352.557 188.757 
ATOM   1329  C7   DT A  64     120.830 352.453 187.910 
ATOM   1330  C6   DT A  64     119.552 352.058 190.003 
ATOM   1331  P    DA A  65     117.884 348.496 195.020 
ATOM   1332  OP1  DA A  65     118.333 348.542 196.431 
ATOM   1333  OP2  DA A  65     118.561 347.504 194.156 
ATOM   1334  O5'  DA A  65     116.302 348.264 194.966 
ATOM   1335  C5'  DA A  65     115.427 349.405 195.048 
ATOM   1336  C4'  DA A  65     114.315 349.280 194.026 
ATOM   1337  O4'  DA A  65     114.683 349.845 192.734 
ATOM   1338  C3'  DA A  65     113.874 347.855 193.693 
ATOM   1339  O3'  DA A  65     112.466 347.846 193.485 
ATOM   1340  C2'  DA A  65     114.562 347.536 192.366 
ATOM   1341  C1'  DA A  65     114.351 348.904 191.724 
ATOM   1342  N9   DA A  65     115.231 349.157 190.550 
ATOM   1343  C8   DA A  65     116.515 348.738 190.345 
ATOM   1344  N7   DA A  65     117.017 349.121 189.213 
ATOM   1345  C5   DA A  65     115.994 349.849 188.622 
ATOM   1346  C6   DA A  65     115.901 350.528 187.395 
ATOM   1347  N6   DA A  65     116.900 350.584 186.503 
ATOM   1348  N1   DA A  65     114.739 351.147 187.118 
ATOM   1349  C2   DA A  65     113.751 351.088 188.008 
ATOM   1350  N3   DA A  65     113.722 350.489 189.179 
ATOM   1351  C4   DA A  65     114.896 349.876 189.432 
ATOM   1352  P    DT A  66     111.608 346.613 194.039 
ATOM   1353  OP1  DT A  66     111.290 346.831 195.467 
ATOM   1354  OP2  DT A  66     112.297 345.344 193.714 
ATOM   1355  O5'  DT A  66     110.274 346.739 193.164 
ATOM   1356  C5'  DT A  66     109.854 348.040 192.716 
ATOM   1357  C4'  DT A  66     109.415 347.973 191.265 
ATOM   1358  O4'  DT A  66     110.522 348.176 190.341 
ATOM   1359  C3'  DT A  66     108.800 346.647 190.818 
ATOM   1360  O3'  DT A  66     107.749 346.915 189.897 
ATOM   1361  C2'  DT A  66     109.926 345.928 190.076 
ATOM   1362  C1'  DT A  66     110.475 347.156 189.355 
ATOM   1363  N1   DT A  66     111.851 346.970 188.815 
ATOM   1364  C2   DT A  66     112.150 347.603 187.634 
ATOM   1365  O2   DT A  66     111.348 348.294 187.030 
ATOM   1366  N3   DT A  66     113.434 347.406 187.164 
ATOM   1367  C4   DT A  66     114.418 346.648 187.764 
ATOM   1368  O4   DT A  66     115.533 346.545 187.249 
ATOM   1369  C5   DT A  66     114.008 346.022 189.000 
ATOM   1370  C7   DT A  66     115.020 345.178 189.718 
ATOM   1371  C6   DT A  66     112.766 346.196 189.479 
ATOM   1372  P    DG A  67     106.412 346.039 189.968 
ATOM   1373  OP1  DG A  67     105.508 346.599 190.999 
ATOM   1374  OP2  DG A  67     106.763 344.610 190.120 
ATOM   1375  O5'  DG A  67     105.792 346.289 188.515 
ATOM   1376  C5'  DG A  67     106.055 347.539 187.850 
ATOM   1377  C4'  DG A  67     106.394 347.291 186.394 
ATOM   1378  O4'  DG A  67     107.816 347.054 186.188 
ATOM   1379  C3'  DG A  67     105.722 346.077 185.752 
ATOM   1380  O3'  DG A  67     105.400 346.389 184.402 
ATOM   1381  C2'  DG A  67     106.799 344.992 185.755 
ATOM   1382  C1'  DG A  67     107.966 345.900 185.377 
ATOM   1383  N9   DG A  67     109.302 345.306 185.659 
ATOM   1384  C8   DG A  67     109.686 344.473 186.687 
ATOM   1385  N7   DG A  67     110.950 344.124 186.649 
ATOM   1386  C5   DG A  67     111.437 344.771 185.515 
ATOM   1387  C6   DG A  67     112.741 344.775 184.954 
ATOM   1388  O6   DG A  67     113.751 344.199 185.351 
ATOM   1389  N1   DG A  67     112.799 345.566 183.798 
ATOM   1390  C2   DG A  67     111.736 346.261 183.255 
ATOM   1391  N2   DG A  67     111.997 346.958 182.146 
ATOM   1392  N3   DG A  67     110.514 346.257 183.782 
ATOM   1393  C4   DG A  67     110.440 345.495 184.903 
ATOM   1394  P    DT A  68     104.013 345.870 183.795 
ATOM   1395  OP1  DT A  68     102.929 346.809 184.160 
ATOM   1396  OP2  DT A  68     103.803 344.456 184.177 
ATOM   1397  O5'  DT A  68     104.300 345.964 182.224 
ATOM   1398  C5'  DT A  68     105.212 346.969 181.740 
ATOM   1399  C4'  DT A  68     106.139 346.370 180.700 
ATOM   1400  O4'  DT A  68     107.333 345.784 181.291 
ATOM   1401  C3'  DT A  68     105.551 345.238 179.858 
ATOM   1402  O3'  DT A  68     106.048 345.345 178.530 
ATOM   1403  C2'  DT A  68     106.109 343.960 180.484 
ATOM   1404  C1'  DT A  68     107.517 344.489 180.740 
ATOM   1405  N1   DT A  68     108.294 343.676 181.716 
ATOM   1406  C2   DT A  68     109.648 343.569 181.503 
ATOM   1407  O2   DT A  68     110.216 344.104 180.566 
ATOM   1408  N3   DT A  68     110.335 342.807 182.427 
ATOM   1409  C4   DT A  68     109.794 342.160 183.519 
ATOM   1410  O4   DT A  68     110.512 341.505 184.279 
ATOM   1411  C5   DT A  68     108.368 342.331 183.659 
ATOM   1412  C7   DT A  68     107.698 341.659 184.822 
ATOM   1413  C6   DT A  68     107.674 343.066 182.775 
ATOM   1414  P    DC A  69     105.062 345.044 177.305 
ATOM   1415  OP1  DC A  69     104.272 346.256 176.994 
ATOM   1416  OP2  DC A  69     104.285 343.816 177.585 
ATOM   1417  O5'  DC A  69     106.103 344.762 176.124 
ATOM   1418  C5'  DC A  69     107.384 345.421 176.150 
ATOM   1419  C4'  DC A  69     108.480 344.437 175.789 
ATOM   1420  O4'  DC A  69     108.990 343.724 176.952 
ATOM   1421  C3'  DC A  69     108.082 343.325 174.819 
ATOM   1422  O3'  DC A  69     109.178 343.056 173.954 
ATOM   1423  C2'  DC A  69     107.852 342.102 175.706 
ATOM   1424  C1'  DC A  69     109.032 342.339 176.644 
ATOM   1425  N1   DC A  69     108.945 341.578 177.921 
ATOM   1426  C2   DC A  69     110.132 341.116 178.484 
ATOM   1427  O2   DC A  69     111.199 341.354 177.906 
ATOM   1428  N3   DC A  69     110.073 340.419 179.649 
ATOM   1429  C4   DC A  69     108.898 340.182 180.243 
ATOM   1430  N4   DC A  69     108.893 339.498 181.377 
ATOM   1431  C5   DC A  69     107.665 340.648 179.680 
ATOM   1432  C6   DC A  69     107.744 341.342 178.516 
ATOM   1433  P    DT A  70     108.891 342.751 172.408 
ATOM   1434  OP1  DT A  70     108.756 344.026 171.669 
ATOM   1435  OP2  DT A  70     107.756 341.810 172.292 
ATOM   1436  O5'  DT A  70     110.245 342.017 171.975 
ATOM   1437  C5'  DT A  70     111.472 342.362 172.644 
ATOM   1438  C4'  DT A  70     112.257 341.106 172.967 
ATOM   1439  O4'  DT A  70     111.888 340.537 174.256 
ATOM   1440  C3'  DT A  70     112.086 339.944 171.988 
ATOM   1441  O3'  DT A  70     113.331 339.271 171.850 
ATOM   1442  C2'  DT A  70     111.098 339.002 172.675 
ATOM   1443  C1'  DT A  70     111.667 339.145 174.084 
ATOM   1444  N1   DT A  70     110.738 338.688 175.155 
ATOM   1445  C2   DT A  70     111.301 338.099 176.262 
ATOM   1446  O2   DT A  70     112.503 337.944 176.391 
ATOM   1447  N3   DT A  70     110.409 337.688 177.233 
ATOM   1448  C4   DT A  70     109.036 337.814 177.190 
ATOM   1449  O4   DT A  70     108.339 337.406 178.122 
ATOM   1450  C5   DT A  70     108.539 338.444 175.989 
ATOM   1451  C7   DT A  70     107.055 338.620 175.861 
ATOM   1452  C6   DT A  70     109.384 338.853 175.029 
ATOM   1453  P    DG A  71     113.771 338.744 170.404 
ATOM   1454  OP1  DG A  71     114.404 339.846 169.645 
ATOM   1455  OP2  DG A  71     112.625 338.078 169.748 
ATOM   1456  O5'  DG A  71     114.877 337.653 170.790 
ATOM   1457  C5'  DG A  71     115.650 337.836 171.991 
ATOM   1458  C4'  DG A  71     115.761 336.523 172.741 
ATOM   1459  O4'  DG A  71     114.653 336.315 173.663 
ATOM   1460  C3'  DG A  71     115.763 335.262 171.877 
ATOM   1461  O3'  DG A  71     116.652 334.312 172.453 
ATOM   1462  C2'  DG A  71     114.339 334.719 171.981 
ATOM   1463  C1'  DG A  71     114.149 335.003 173.467 
ATOM   1464  N9   DG A  71     112.724 334.985 173.903 
ATOM   1465  C8   DG A  71     111.597 335.379 173.215 
ATOM   1466  N7   DG A  71     110.482 335.234 173.888 
ATOM   1467  C5   DG A  71     110.899 334.704 175.108 
ATOM   1468  C6   DG A  71     110.142 334.334 176.250 
ATOM   1469  O6   DG A  71     108.927 334.398 176.423 
ATOM   1470  N1   DG A  71     110.965 333.839 177.271 
ATOM   1471  C2   DG A  71     112.338 333.718 177.199 
ATOM   1472  N2   DG A  71     112.942 333.223 178.282 
ATOM   1473  N3   DG A  71     113.048 334.067 176.127 
ATOM   1474  C4   DG A  71     112.265 334.548 175.128 
ATOM   1475  P    DG A  72     117.573 333.426 171.488 
ATOM   1476  OP1  DG A  72     118.790 334.188 171.129 
ATOM   1477  OP2  DG A  72     116.764 332.922 170.357 
ATOM   1478  O5'  DG A  72     117.963 332.211 172.452 
ATOM   1479  C5'  DG A  72     118.054 332.446 173.870 
ATOM   1480  C4'  DG A  72     117.386 331.315 174.627 
ATOM   1481  O4'  DG A  72     115.963 331.545 174.830 
ATOM   1482  C3'  DG A  72     117.445 329.942 173.958 
ATOM   1483  O3'  DG A  72     117.606 328.946 174.962 
ATOM   1484  C2'  DG A  72     116.070 329.765 173.315 
ATOM   1485  C1'  DG A  72     115.261 330.369 174.459 
ATOM   1486  N9   DG A  72     113.876 330.758 174.073 
ATOM   1487  C8   DG A  72     113.412 331.255 172.874 
ATOM   1488  N7   DG A  72     112.125 331.498 172.860 
ATOM   1489  C5   DG A  72     111.705 331.137 174.139 
ATOM   1490  C6   DG A  72     110.412 331.177 174.722 
ATOM   1491  O6   DG A  72     109.353 331.546 174.220 
ATOM   1492  N1   DG A  72     110.432 330.719 176.046 
ATOM   1493  C2   DG A  72     111.555 330.280 176.719 
ATOM   1494  N2   DG A  72     111.366 329.883 177.980 
ATOM   1495  N3   DG A  72     112.769 330.243 176.172 
ATOM   1496  C4   DG A  72     112.766 330.684 174.887 
ATOM   1497  P    DT A  73     118.576 327.706 174.676 
ATOM   1498  OP1  DT A  73     119.973 328.088 174.980 
ATOM   1499  OP2  DT A  73     118.328 327.186 173.313 
ATOM   1500  O5'  DT A  73     118.060 326.646 175.757 
ATOM   1501  C5'  DT A  73     117.500 327.127 176.994 
ATOM   1502  C4'  DT A  73     116.247 326.345 177.335 
ATOM   1503  O4'  DT A  73     115.051 326.925 176.741 
ATOM   1504  C3'  DT A  73     116.222 324.890 176.865 
ATOM   1505  O3'  DT A  73     115.563 324.100 177.847 
ATOM   1506  C2'  DT A  73     115.364 324.906 175.600 
ATOM   1507  C1'  DT A  73     114.315 325.888 176.110 
ATOM   1508  N1   DT A  73     113.489 326.497 175.030 
ATOM   1509  C2   DT A  73     112.174 326.765 175.325 
ATOM   1510  O2   DT A  73     111.675 326.527 176.412 
ATOM   1511  N3   DT A  73     111.439 327.328 174.300 
ATOM   1512  C4   DT A  73     111.900 327.638 173.036 
ATOM   1513  O4   DT A  73     111.147 328.141 172.200 
ATOM   1514  C5   DT A  73     113.292 327.320 172.823 
ATOM   1515  C7   DT A  73     113.874 327.626 171.474 
ATOM   1516  C6   DT A  73     114.030 326.772 173.802 
ATOM   1517  P    DC A  74     116.132 322.641 178.179 
ATOM   1518  OP1  DC A  74     117.235 322.750 179.160 
ATOM   1519  OP2  DC A  74     116.451 321.935 176.919 
ATOM   1520  O5'  DC A  74     114.862 321.957 178.872 
ATOM   1521  C5'  DC A  74     113.934 322.784 179.599 
ATOM   1522  C4'  DC A  74     112.511 322.387 179.259 
ATOM   1523  O4'  DC A  74     111.999 323.095 178.094 
ATOM   1524  C3'  DC A  74     112.294 320.912 178.919 
ATOM   1525  O3'  DC A  74     111.036 320.499 179.438 
ATOM   1526  C2'  DC A  74     112.226 320.874 177.391 
ATOM   1527  C1'  DC A  74     111.404 322.148 177.220 
ATOM   1528  N1   DC A  74     111.443 322.705 175.839 
ATOM   1529  C2   DC A  74     110.294 323.326 175.357 
ATOM   1530  O2   DC A  74     109.299 323.389 176.087 
ATOM   1531  N3   DC A  74     110.309 323.839 174.100 
ATOM   1532  C4   DC A  74     111.408 323.750 173.339 
ATOM   1533  N4   DC A  74     111.373 324.266 172.120 
ATOM   1534  C5   DC A  74     112.600 323.115 173.817 
ATOM   1535  C6   DC A  74     112.564 322.608 175.075 
ATOM   1536  P    DA A  75     110.907 319.043 180.090 
ATOM   1537  OP1  DA A  75     111.356 319.089 181.501 
ATOM   1538  OP2  DA A  75     111.584 318.051 179.226 
ATOM   1539  O5'  DA A  75     109.325 318.812 180.036 
ATOM   1540  C5'  DA A  75     108.450 319.952 180.118 
ATOM   1541  C4'  DA A  75     107.338 319.827 179.096 
ATOM   1542  O4'  DA A  75     107.706 320.392 177.804 
ATOM   1543  C3'  DA A  75     106.897 318.402 178.763 
ATOM   1544  O3'  DA A  75     105.489 318.393 178.555 
ATOM   1545  C2'  DA A  75     107.585 318.084 177.436 
ATOM   1546  C1'  DA A  75     107.374 319.452 176.794 
ATOM   1547  N9   DA A  75     108.254 319.704 175.620 
ATOM   1548  C8   DA A  75     109.538 319.285 175.415 
ATOM   1549  N7   DA A  75     110.040 319.669 174.283 
ATOM   1550  C5   DA A  75     109.017 320.396 173.692 
ATOM   1551  C6   DA A  75     108.924 321.075 172.465 
ATOM   1552  N6   DA A  75     109.923 321.131 171.572 
ATOM   1553  N1   DA A  75     107.762 321.694 172.188 
ATOM   1554  C2   DA A  75     106.774 321.635 173.078 
ATOM   1555  N3   DA A  75     106.745 321.036 174.249 
ATOM   1556  C4   DA A  75     107.919 320.423 174.502 
ATOM   1557  P    DG A  76     104.631 317.160 179.109 
ATOM   1558  OP1  DG A  76     104.313 317.378 180.537 
ATOM   1559  OP2  DG A  76     105.320 315.891 178.784 
ATOM   1560  O5'  DG A  76     103.297 317.286 178.233 
ATOM   1561  C5'  DG A  76     102.877 318.587 177.785 
ATOM   1562  C4'  DG A  76     102.438 318.520 176.335 
ATOM   1563  O4'  DG A  76     103.545 318.723 175.411 
ATOM   1564  C3'  DG A  76     101.823 317.194 175.888 
ATOM   1565  O3'  DG A  76     100.772 317.462 174.966 
ATOM   1566  C2'  DG A  76     102.949 316.475 175.146 
ATOM   1567  C1'  DG A  76     103.498 317.703 174.425 
ATOM   1568  N9   DG A  76     104.873 317.517 173.885 
ATOM   1569  C8   DG A  76     105.919 316.785 174.403 
ATOM   1570  N7   DG A  76     107.011 316.826 173.676 
ATOM   1571  C5   DG A  76     106.662 317.642 172.601 
ATOM   1572  C6   DG A  76     107.429 318.057 171.481 
ATOM   1573  O6   DG A  76     108.594 317.785 171.204 
ATOM   1574  N1   DG A  76     106.684 318.883 170.628 
ATOM   1575  C2   DG A  76     105.371 319.260 170.831 
ATOM   1576  N2   DG A  76     104.840 320.055 169.900 
ATOM   1577  N3   DG A  76     104.652 318.871 171.882 
ATOM   1578  C4   DG A  76     105.360 318.068 172.719 
ATOM   1579  P    DT A  77      99.435 316.586 175.038 
ATOM   1580  OP1  DT A  77      98.531 317.146 176.069 
ATOM   1581  OP2  DT A  77      99.786 315.157 175.189 
ATOM   1582  O5'  DT A  77      98.815 316.837 173.585 
ATOM   1583  C5'  DT A  77      99.077 318.086 172.920 
ATOM   1584  C4'  DT A  77      99.417 317.838 171.464 
ATOM   1585  O4'  DT A  77     100.839 317.602 171.258 
ATOM   1586  C3'  DT A  77      98.745 316.624 170.822 
ATOM   1587  O3'  DT A  77      98.423 316.936 169.472 
ATOM   1588  C2'  DT A  77      99.822 315.539 170.825 
ATOM   1589  C1'  DT A  77     100.989 316.447 170.447 
ATOM   1590  N1   DT A  77     102.325 315.853 170.729 
ATOM   1591  C2   DT A  77     103.342 316.159 169.858 
ATOM   1592  O2   DT A  77     103.190 316.882 168.888 
ATOM   1593  N3   DT A  77     104.567 315.590 170.150 
ATOM   1594  C4   DT A  77     104.850 314.761 171.217 
ATOM   1595  O4   DT A  77     105.986 314.312 171.376 
ATOM   1596  C5   DT A  77     103.719 314.498 172.075 
ATOM   1597  C7   DT A  77     103.940 313.604 173.260 
ATOM   1598  C6   DT A  77     102.518 315.038 171.813 
ATOM   1599  P    DG A  78      97.036 316.417 168.865 
ATOM   1600  OP1  DG A  78      95.952 317.356 169.230 
ATOM   1601  OP2  DG A  78      96.826 315.003 169.247 
ATOM   1602  O5'  DG A  78      97.323 316.511 167.294 
ATOM   1603  C5'  DG A  78      98.235 317.516 166.810 
ATOM   1604  C4'  DG A  78      99.161 316.918 165.769 
ATOM   1605  O4'  DG A  78     100.356 316.331 166.361 
ATOM   1606  C3'  DG A  78      98.574 315.785 164.928 
ATOM   1607  O3'  DG A  78      99.071 315.892 163.600 
ATOM   1608  C2'  DG A  78      99.132 314.507 165.554 
ATOM   1609  C1'  DG A  78     100.540 315.036 165.809 
ATOM   1610  N9   DG A  78     101.317 314.223 166.786 
ATOM   1611  C8   DG A  78     100.876 313.542 167.900 
ATOM   1612  N7   DG A  78     101.825 312.917 168.554 
ATOM   1613  C5   DG A  78     102.976 313.204 167.821 
ATOM   1614  C6   DG A  78     104.320 312.804 168.038 
ATOM   1615  O6   DG A  78     104.779 312.103 168.936 
ATOM   1616  N1   DG A  78     105.173 313.319 167.052 
ATOM   1617  C2   DG A  78     104.779 314.116 165.996 
ATOM   1618  N2   DG A  78     105.747 314.507 165.162 
ATOM   1619  N3   DG A  78     103.517 314.491 165.794 
ATOM   1620  C4   DG A  78     102.678 314.000 166.740 
ATOM   1621  P    DA A  79      98.085 315.591 162.375 
ATOM   1622  OP1  DA A  79      97.295 316.803 162.064 
ATOM   1623  OP2  DA A  79      97.308 314.363 162.655 
ATOM   1624  O5'  DA A  79      99.126 315.309 161.193 
ATOM   1625  C5'  DA A  79     100.407 315.968 161.220 
ATOM   1626  C4'  DA A  79     101.503 314.985 160.859 
ATOM   1627  O4'  DA A  79     102.013 314.271 162.021 
ATOM   1628  C3'  DA A  79     101.105 313.872 159.889 
ATOM   1629  O3'  DA A  79     102.201 313.603 159.023 
ATOM   1630  C2'  DA A  79     100.875 312.649 160.776 
ATOM   1631  C1'  DA A  79     102.055 312.886 161.714 
ATOM   1632  N9   DA A  79     101.968 312.125 162.991 
ATOM   1633  C8   DA A  79     100.854 311.804 163.713 
ATOM   1634  N7   DA A  79     101.103 311.128 164.791 
ATOM   1635  C5   DA A  79     102.485 310.989 164.786 
ATOM   1636  C6   DA A  79     103.377 310.363 165.672 
ATOM   1637  N6   DA A  79     102.990 309.730 166.787 
ATOM   1638  N1   DA A  79     104.688 310.411 165.367 
ATOM   1639  C2   DA A  79     105.067 311.042 164.257 
ATOM   1640  N3   DA A  79     104.330 311.659 163.359 
ATOM   1641  C4   DA A  79     103.023 311.596 163.687 
ATOM   1642  P    DA A  80     101.914 313.298 157.478 
ATOM   1643  OP1  DA A  80     101.779 314.573 156.739 
ATOM   1644  OP2  DA A  80     100.779 312.357 157.362 
ATOM   1645  O5'  DA A  80     103.268 312.564 157.044 
ATOM   1646  C5'  DA A  80     104.495 312.909 157.714 
ATOM   1647  C4'  DA A  80     105.280 311.653 158.037 
ATOM   1648  O4'  DA A  80     104.911 311.084 159.326 
ATOM   1649  C3'  DA A  80     105.109 310.492 157.058 
ATOM   1650  O3'  DA A  80     106.354 309.819 156.920 
ATOM   1651  C2'  DA A  80     104.121 309.549 157.745 
ATOM   1652  C1'  DA A  80     104.690 309.692 159.154 
ATOM   1653  N9   DA A  80     103.761 309.235 160.225 
ATOM   1654  C8   DA A  80     102.399 309.321 160.260 
ATOM   1655  N7   DA A  80     101.870 308.829 161.337 
ATOM   1656  C5   DA A  80     102.960 308.384 162.072 
ATOM   1657  C6   DA A  80     103.066 307.759 163.325 
ATOM   1658  N6   DA A  80     102.011 307.459 164.095 
ATOM   1659  N1   DA A  80     104.302 307.449 163.761 
ATOM   1660  C2   DA A  80     105.348 307.749 162.992 
ATOM   1661  N3   DA A  80     105.372 308.329 161.812 
ATOM   1662  C4   DA A  80     104.122 308.628 161.399 
ATOM   1663  P    DG A  81     106.794 309.291 155.474 
ATOM   1664  OP1  DG A  81     107.427 310.393 154.715 
ATOM   1665  OP2  DG A  81     105.647 308.625 154.818 
ATOM   1666  O5'  DG A  81     107.900 308.200 155.860 
ATOM   1667  C5'  DG A  81     108.673 308.383 157.061 
ATOM   1668  C4'  DG A  81     108.784 307.070 157.811 
ATOM   1669  O4'  DG A  81     107.676 306.862 158.733 
ATOM   1670  C3'  DG A  81     108.786 305.809 156.947 
ATOM   1671  O3'  DG A  81     109.675 304.859 157.522 
ATOM   1672  C2'  DG A  81     107.362 305.266 157.050 
ATOM   1673  C1'  DG A  81     107.172 305.550 158.537 
ATOM   1674  N9   DG A  81     105.747 305.532 158.973 
ATOM   1675  C8   DG A  81     104.620 305.927 158.285 
ATOM   1676  N7   DG A  81     103.505 305.781 158.958 
ATOM   1677  C5   DG A  81     103.922 305.251 160.178 
ATOM   1678  C6   DG A  81     103.165 304.881 161.320 
ATOM   1679  O6   DG A  81     101.950 304.945 161.492 
ATOM   1680  N1   DG A  81     103.988 304.386 162.341 
ATOM   1681  C2   DG A  81     105.361 304.265 162.269 
ATOM   1682  N2   DG A  81     105.965 303.770 163.352 
ATOM   1683  N3   DG A  81     106.071 304.614 161.197 
ATOM   1684  C4   DG A  81     105.288 305.096 160.198 
ATOM   1685  P    DA A  82     110.596 303.973 156.558 
ATOM   1686  OP1  DA A  82     111.813 304.735 156.199 
ATOM   1687  OP2  DA A  82     109.787 303.469 155.427 
ATOM   1688  O5'  DA A  82     110.986 302.759 157.522 
ATOM   1689  C5'  DA A  82     111.077 302.993 158.940 
ATOM   1690  C4'  DA A  82     110.409 301.862 159.697 
ATOM   1691  O4'  DA A  82     108.986 302.093 159.900 
ATOM   1692  C3'  DA A  82     110.468 300.489 159.028 
ATOM   1693  O3'  DA A  82     110.629 299.494 160.032 
ATOM   1694  C2'  DA A  82     109.093 300.312 158.385 
ATOM   1695  C1'  DA A  82     108.284 300.916 159.529 
ATOM   1696  N9   DA A  82     106.899 301.305 159.143 
ATOM   1697  C8   DA A  82     106.458 301.797 157.948 
ATOM   1698  N7   DA A  82     105.184 302.042 157.919 
ATOM   1699  C5   DA A  82     104.747 301.688 159.189 
ATOM   1700  C6   DA A  82     103.481 301.714 159.796 
ATOM   1701  N6   DA A  82     102.370 302.134 159.173 
ATOM   1702  N1   DA A  82     103.397 301.292 161.071 
ATOM   1703  C2   DA A  82     104.504 300.877 161.685 
ATOM   1704  N3   DA A  82     105.733 300.807 161.222 
ATOM   1705  C4   DA A  82     105.790 301.235 159.945 
ATOM   1706  P    DA A  83     111.599 298.253 159.746 
ATOM   1707  OP1  DA A  83     112.996 298.635 160.050 
ATOM   1708  OP2  DA A  83     111.350 297.733 158.383 
ATOM   1709  O5'  DA A  83     111.083 297.193 160.827 
ATOM   1710  C5'  DA A  83     110.523 297.674 162.064 
ATOM   1711  C4'  DA A  83     109.270 296.892 162.405 
ATOM   1712  O4'  DA A  83     108.074 297.473 161.810 
ATOM   1713  C3'  DA A  83     109.245 295.437 161.935 
ATOM   1714  O3'  DA A  83     108.586 294.647 162.917 
ATOM   1715  C2'  DA A  83     108.387 295.453 160.670 
ATOM   1716  C1'  DA A  83     107.338 296.435 161.180 
ATOM   1717  N9   DA A  83     106.512 297.045 160.100 
ATOM   1718  C8   DA A  83     106.888 297.380 158.831 
ATOM   1719  N7   DA A  83     105.934 297.895 158.121 
ATOM   1720  C5   DA A  83     104.844 297.904 158.979 
ATOM   1721  C6   DA A  83     103.516 298.333 158.820 
ATOM   1722  N6   DA A  83     103.040 298.863 157.684 
ATOM   1723  N1   DA A  83     102.691 298.198 159.875 
ATOM   1724  C2   DA A  83     103.169 297.672 161.002 
ATOM   1725  N3   DA A  83     104.382 297.238 161.266 
ATOM   1726  C4   DA A  83     105.188 297.384 160.194 
ATOM   1727  P    DT A  84     109.155 293.188 163.249 
ATOM   1728  OP1  DT A  84     110.258 293.297 164.230 
ATOM   1729  OP2  DT A  84     109.474 292.482 161.989 
ATOM   1730  O5'  DT A  84     107.885 292.505 163.941 
ATOM   1731  C5'  DT A  84     106.957 293.331 164.669 
ATOM   1732  C4'  DT A  84     105.534 292.934 164.329 
ATOM   1733  O4'  DT A  84     105.022 293.642 163.164 
ATOM   1734  C3'  DT A  84     105.317 291.459 163.988 
ATOM   1735  O3'  DT A  84     104.059 291.046 164.508 
ATOM   1736  C2'  DT A  84     105.248 291.421 162.461 
ATOM   1737  C1'  DT A  84     104.427 292.695 162.290 
ATOM   1738  N1   DT A  84     104.466 293.252 160.909 
ATOM   1739  C2   DT A  84     103.325 293.861 160.448 
ATOM   1740  O2   DT A  84     102.309 293.959 161.114 
ATOM   1741  N3   DT A  84     103.398 294.365 159.163 
ATOM   1742  C4   DT A  84     104.492 294.310 158.324 
ATOM   1743  O4   DT A  84     104.438 294.797 157.192 
ATOM   1744  C5   DT A  84     105.642 293.651 158.896 
ATOM   1745  C7   DT A  84     106.876 293.547 158.050 
ATOM   1746  C6   DT A  84     105.598 293.152 160.143 
ATOM   1747  P    DT A  85     103.930 289.590 165.160 
ATOM   1748  OP1  DT A  85     104.378 289.636 166.570 
ATOM   1749  OP2  DT A  85     104.607 288.598 164.296 
ATOM   1750  O5'  DT A  85     102.348 289.359 165.106 
ATOM   1751  C5'  DT A  85     101.473 290.499 165.188 
ATOM   1752  C4'  DT A  85     100.361 290.375 164.165 
ATOM   1753  O4'  DT A  85     100.729 290.939 162.874 
ATOM   1754  C3'  DT A  85      99.920 288.950 163.833 
ATOM   1755  O3'  DT A  85      98.512 288.940 163.625 
ATOM   1756  C2'  DT A  85     100.608 288.631 162.506 
ATOM   1757  C1'  DT A  85     100.397 289.999 161.864 
ATOM   1758  N1   DT A  85     101.277 290.251 160.690 
ATOM   1759  C2   DT A  85     100.752 291.001 159.664 
ATOM   1760  O2   DT A  85      99.620 291.453 159.685 
ATOM   1761  N3   DT A  85     101.597 291.214 158.592 
ATOM   1762  C4   DT A  85     102.891 290.750 158.465 
ATOM   1763  O4   DT A  85     103.551 291.006 157.456 
ATOM   1764  C5   DT A  85     103.352 289.974 159.591 
ATOM   1765  C7   DT A  85     104.750 289.432 159.533 
ATOM   1766  C6   DT A  85     102.552 289.751 160.646 
ATOM   1767  P    DT A  86      97.654 287.707 164.178 
ATOM   1768  OP1  DT A  86      97.336 287.925 165.607 
ATOM   1769  OP2  DT A  86      98.343 286.439 163.854 
ATOM   1770  O5'  DT A  86      96.320 287.833 163.303 
ATOM   1771  C5'  DT A  86      95.900 289.134 162.855 
ATOM   1772  C4'  DT A  86      95.461 289.067 161.405 
ATOM   1773  O4'  DT A  86      96.568 289.270 160.481 
ATOM   1774  C3'  DT A  86      94.846 287.742 160.958 
ATOM   1775  O3'  DT A  86      93.795 288.009 160.036 
ATOM   1776  C2'  DT A  86      95.972 287.022 160.216 
ATOM   1777  C1'  DT A  86      96.521 288.250 159.494 
ATOM   1778  N1   DT A  86      97.896 288.064 158.955 
ATOM   1779  C2   DT A  86      98.196 288.697 157.773 
ATOM   1780  O2   DT A  86      97.394 289.388 157.170 
ATOM   1781  N3   DT A  86      99.480 288.501 157.304 
ATOM   1782  C4   DT A  86     100.464 287.742 157.904 
ATOM   1783  O4   DT A  86     101.579 287.640 157.388 
ATOM   1784  C5   DT A  86     100.054 287.116 159.140 
ATOM   1785  C7   DT A  86     101.066 286.272 159.858 
ATOM   1786  C6   DT A  86      98.812 287.291 159.618 
ATOM   1787  P    DC A  87      92.458 287.134 160.108 
ATOM   1788  OP1  DC A  87      91.554 287.693 161.138 
ATOM   1789  OP2  DC A  87      92.809 285.704 160.259 
ATOM   1790  O5'  DC A  87      91.838 287.384 158.654 
ATOM   1791  C5'  DC A  87      92.100 288.634 157.990 
ATOM   1792  C4'  DC A  87      92.440 288.385 156.534 
ATOM   1793  O4'  DC A  87      93.862 288.149 156.328 
ATOM   1794  C3'  DC A  87      91.768 287.171 155.892 
ATOM   1795  O3'  DC A  87      91.446 287.484 154.542 
ATOM   1796  C2'  DC A  87      92.845 286.086 155.895 
ATOM   1797  C1'  DC A  87      94.012 286.994 155.516 
ATOM   1798  N1   DC A  87      95.348 286.400 155.798 
ATOM   1799  C2   DC A  87      96.390 286.701 154.925 
ATOM   1800  O2   DC A  87      96.165 287.441 153.960 
ATOM   1801  N3   DC A  87      97.616 286.169 155.164 
ATOM   1802  C4   DC A  87      97.819 285.371 156.220 
ATOM   1803  N4   DC A  87      99.033 284.877 156.411 
ATOM   1804  C5   DC A  87      96.761 285.049 157.131 
ATOM   1805  C6   DC A  87      95.544 285.590 156.874 
ATOM   1806  P    DC A  88      90.059 286.964 153.935 
ATOM   1807  OP1  DC A  88      88.975 287.903 154.300 
ATOM   1808  OP2  DC A  88      89.849 285.550 154.317 
ATOM   1809  O5'  DC A  88      90.346 287.059 152.364 
ATOM   1810  C5'  DC A  88      91.258 288.063 151.879 
ATOM   1811  C4'  DC A  88      92.184 287.465 150.839 
ATOM   1812  O4'  DC A  88      93.379 286.878 151.431 
ATOM   1813  C3'  DC A  88      91.597 286.332 149.998 
ATOM   1814  O3'  DC A  88      92.094 286.440 148.670 
ATOM   1815  C2'  DC A  88      92.155 285.054 150.624 
ATOM   1816  C1'  DC A  88      93.563 285.583 150.879 
ATOM   1817  N1   DC A  88      94.340 284.770 151.855 
ATOM   1818  C2   DC A  88      95.713 284.652 151.654 
ATOM   1819  O2   DC A  88      96.225 285.221 150.682 
ATOM   1820  N3   DC A  88      96.440 283.914 152.532 
ATOM   1821  C4   DC A  88      95.848 283.313 153.572 
ATOM   1822  N4   DC A  88      96.601 282.605 154.400 
ATOM   1823  C5   DC A  88      94.437 283.422 153.797 
ATOM   1824  C6   DC A  88      93.728 284.163 152.908 
ATOM   1825  P    DA A  89      91.108 286.138 147.445 
ATOM   1826  OP1  DA A  89      90.318 287.350 147.134 
ATOM   1827  OP2  DA A  89      90.331 284.910 147.725 
ATOM   1828  O5'  DA A  89      92.149 285.856 146.263 
ATOM   1829  C5'  DA A  89      93.430 286.515 146.290 
ATOM   1830  C4'  DA A  89      94.526 285.532 145.929 
ATOM   1831  O4'  DA A  89      95.036 284.818 147.091 
ATOM   1832  C3'  DA A  89      94.128 284.419 144.959 
ATOM   1833  O3'  DA A  89      95.224 284.150 144.093 
ATOM   1834  C2'  DA A  89      93.898 283.196 145.846 
ATOM   1835  C1'  DA A  89      95.078 283.433 146.784 
ATOM   1836  N9   DA A  89      94.991 282.672 148.061 
ATOM   1837  C8   DA A  89      93.877 282.351 148.783 
ATOM   1838  N7   DA A  89      94.126 281.675 149.861 
ATOM   1839  C5   DA A  89      95.508 281.536 149.855 
ATOM   1840  C6   DA A  89      96.400 280.910 150.741 
ATOM   1841  N6   DA A  89      96.013 280.277 151.857 
ATOM   1842  N1   DA A  89      97.711 280.958 150.437 
ATOM   1843  C2   DA A  89      98.090 281.589 149.327 
ATOM   1844  N3   DA A  89      97.353 282.206 148.429 
ATOM   1845  C4   DA A  89      96.046 282.143 148.757 
ATOM   1846  P    DG A  90      94.937 283.846 142.548 
ATOM   1847  OP1  DG A  90      94.802 285.120 141.808 
ATOM   1848  OP2  DG A  90      93.802 282.904 142.431 
ATOM   1849  O5'  DG A  90      96.291 283.111 142.114 
ATOM   1850  C5'  DG A  90      97.518 283.456 142.784 
ATOM   1851  C4'  DG A  90      98.303 282.200 143.107 
ATOM   1852  O4'  DG A  90      97.934 281.631 144.395 
ATOM   1853  C3'  DG A  90      98.132 281.039 142.128 
ATOM   1854  O3'  DG A  90      99.377 280.366 141.990 
ATOM   1855  C2'  DG A  90      97.144 280.096 142.815 
ATOM   1856  C1'  DG A  90      97.713 280.239 144.223 
ATOM   1857  N9   DG A  90      96.784 279.782 145.295 
ATOM   1858  C8   DG A  90      95.410 279.860 145.348 
ATOM   1859  N7   DG A  90      94.888 279.360 146.442 
ATOM   1860  C5   DG A  90      95.996 278.919 147.164 
ATOM   1861  C6   DG A  90      96.067 278.288 148.434 
ATOM   1862  O6   DG A  90      95.151 277.983 149.193 
ATOM   1863  N1   DG A  90      97.392 278.009 148.793 
ATOM   1864  C2   DG A  90      98.503 278.302 148.028 
ATOM   1865  N2   DG A  90      99.683 277.956 148.549 
ATOM   1866  N3   DG A  90      98.437 278.895 146.837 
ATOM   1867  C4   DG A  90      97.157 279.172 146.473 
ATOM   1868  P    DA A  91      99.817 279.838 140.544 
ATOM   1869  OP1  DA A  91     100.450 280.941 139.785 
ATOM   1870  OP2  DA A  91      98.670 279.173 139.888 
ATOM   1871  O5'  DA A  91     100.923 278.747 140.929 
ATOM   1872  C5'  DA A  91     101.696 278.930 142.131 
ATOM   1873  C4'  DA A  91     101.807 277.617 142.881 
ATOM   1874  O4'  DA A  91     100.699 277.409 143.802 
ATOM   1875  C3'  DA A  91     101.809 276.356 142.017 
ATOM   1876  O3'  DA A  91     102.698 275.406 142.592 
ATOM   1877  C2'  DA A  91     100.385 275.813 142.120 
ATOM   1878  C1'  DA A  91     100.194 276.097 143.607 
ATOM   1879  N9   DA A  91      98.770 276.079 144.043 
ATOM   1880  C8   DA A  91      97.665 276.476 143.345 
ATOM   1881  N7   DA A  91      96.554 276.336 144.001 
ATOM   1882  C5   DA A  91      96.949 275.809 145.222 
ATOM   1883  C6   DA A  91      96.231 275.432 146.368 
ATOM   1884  N6   DA A  91      94.898 275.535 146.473 
ATOM   1885  N1   DA A  91      96.934 274.943 147.407 
ATOM   1886  C2   DA A  91      98.257 274.843 147.297 
ATOM   1887  N3   DA A  91      99.032 275.161 146.283 
ATOM   1888  C4   DA A  91      98.304 275.647 145.257 
ATOM   1889  P    DA A  92     103.619 274.521 141.628 
ATOM   1890  OP1  DA A  92     104.836 275.282 141.268 
ATOM   1891  OP2  DA A  92     102.810 274.016 140.496 
ATOM   1892  O5'  DA A  92     104.009 273.306 142.592 
ATOM   1893  C5'  DA A  92     104.100 273.541 144.010 
ATOM   1894  C4'  DA A  92     103.432 272.409 144.767 
ATOM   1895  O4'  DA A  92     102.009 272.640 144.970 
ATOM   1896  C3'  DA A  92     103.491 271.036 144.098 
ATOM   1897  O3'  DA A  92     103.652 270.041 145.102 
ATOM   1898  C2'  DA A  92     102.116 270.859 143.454 
ATOM   1899  C1'  DA A  92     101.307 271.463 144.598 
ATOM   1900  N9   DA A  92      99.922 271.853 144.213 
ATOM   1901  C8   DA A  92      99.481 272.344 143.018 
ATOM   1902  N7   DA A  92      98.207 272.589 142.989 
ATOM   1903  C5   DA A  92      97.770 272.235 144.258 
ATOM   1904  C6   DA A  92      96.504 272.261 144.866 
ATOM   1905  N6   DA A  92      95.393 272.681 144.243 
ATOM   1906  N1   DA A  92      96.420 271.839 146.141 
ATOM   1907  C2   DA A  92      97.527 271.424 146.755 
ATOM   1908  N3   DA A  92      98.756 271.354 146.292 
ATOM   1909  C4   DA A  92      98.813 271.782 145.015 
ATOM   1910  P    DG A  93     104.622 268.800 144.816 
ATOM   1911  OP1  DG A  93     106.019 269.182 145.120 
ATOM   1912  OP2  DG A  93     104.373 268.280 143.453 
ATOM   1913  O5'  DG A  93     104.106 267.740 145.897 
ATOM   1914  C5'  DG A  93     103.546 268.221 147.134 
ATOM   1915  C4'  DG A  93     102.293 267.439 147.474 
ATOM   1916  O4'  DG A  93     101.097 268.020 146.880 
ATOM   1917  C3'  DG A  93     102.268 265.985 147.005 
ATOM   1918  O3'  DG A  93     101.609 265.194 147.987 
ATOM   1919  C2'  DG A  93     101.410 266.000 145.740 
ATOM   1920  C1'  DG A  93     100.361 266.983 146.250 
ATOM   1921  N9   DG A  93      99.535 267.592 145.170 
ATOM   1922  C8   DG A  93      99.897 267.936 143.886 
ATOM   1923  N7   DG A  93      98.923 268.456 143.178 
ATOM   1924  C5   DG A  93      97.839 268.456 144.056 
ATOM   1925  C6   DG A  93      96.506 268.900 143.861 
ATOM   1926  O6   DG A  93      95.997 269.392 142.858 
ATOM   1927  N1   DG A  93      95.731 268.716 145.015 
ATOM   1928  C2   DG A  93      96.187 268.175 146.201 
ATOM   1929  N2   DG A  93      95.289 268.085 147.187 
ATOM   1930  N3   DG A  93      97.438 267.760 146.384 
ATOM   1931  C4   DG A  93      98.203 267.930 145.274 
ATOM   1932  P    DA A  94     102.178 263.735 148.319 
ATOM   1933  OP1  DA A  94     103.281 263.844 149.299 
ATOM   1934  OP2  DA A  94     102.497 263.029 147.059 
ATOM   1935  O5'  DA A  94     100.908 263.052 149.011 
ATOM   1936  C5'  DA A  94      99.980 263.878 149.738 
ATOM   1937  C4'  DA A  94      98.557 263.481 149.399 
ATOM   1938  O4'  DA A  94      98.045 264.189 148.234 
ATOM   1939  C3'  DA A  94      98.340 262.006 149.058 
ATOM   1940  O3'  DA A  94      97.082 261.593 149.578 
ATOM   1941  C2'  DA A  94      98.271 261.969 147.531 
ATOM   1942  C1'  DA A  94      97.450 263.242 147.360 
ATOM   1943  N9   DA A  94      97.489 263.799 145.979 
ATOM   1944  C8   DA A  94      98.524 263.786 145.088 
ATOM   1945  N7   DA A  94      98.248 264.355 143.956 
ATOM   1946  C5   DA A  94      96.934 264.777 144.103 
ATOM   1947  C6   DA A  94      96.055 265.455 143.244 
ATOM   1948  N6   DA A  94      96.384 265.846 142.005 
ATOM   1949  N1   DA A  94      94.817 265.718 143.706 
ATOM   1950  C2   DA A  94      94.496 265.327 144.938 
ATOM   1951  N3   DA A  94      95.228 264.692 145.826 
ATOM   1952  C4   DA A  94      96.460 264.440 145.339 
ATOM   1953  P    DG A  95      96.953 260.137 150.230 
ATOM   1954  OP1  DG A  95      97.401 260.183 151.640 
ATOM   1955  OP2  DG A  95      97.630 259.145 149.366 
ATOM   1956  O5'  DG A  95      95.371 259.906 150.175 
ATOM   1957  C5'  DG A  95      94.496 261.046 150.258 
ATOM   1958  C4'  DG A  95      93.384 260.922 149.235 
ATOM   1959  O4'  DG A  95      93.752 261.486 147.944 
ATOM   1960  C3'  DG A  95      92.943 259.497 148.903 
ATOM   1961  O3'  DG A  95      91.535 259.487 148.695 
ATOM   1962  C2'  DG A  95      93.631 259.178 147.576 
ATOM   1963  C1'  DG A  95      93.420 260.546 146.933 
ATOM   1964  N9   DG A  95      94.300 260.798 145.759 
ATOM   1965  C8   DG A  95      95.594 260.384 145.536 
ATOM   1966  N7   DG A  95      96.092 260.779 144.389 
ATOM   1967  C5   DG A  95      95.052 261.506 143.810 
ATOM   1968  C6   DG A  95      94.992 262.181 142.564 
ATOM   1969  O6   DG A  95      95.858 262.278 141.698 
ATOM   1970  N1   DG A  95      93.744 262.792 142.372 
ATOM   1971  C2   DG A  95      92.694 262.755 143.267 
ATOM   1972  N2   DG A  95      91.586 263.402 142.898 
ATOM   1973  N3   DG A  95      92.752 262.122 144.437 
ATOM   1974  C4   DG A  95      93.954 261.524 144.638 
ATOM   1975  P    DG A  96      90.677 258.254 149.248 
ATOM   1976  OP1  DG A  96      90.359 258.473 150.677 
ATOM   1977  OP2  DG A  96      91.366 256.986 148.923 
ATOM   1978  O5'  DG A  96      89.343 258.380 148.373 
ATOM   1979  C5'  DG A  96      88.923 259.682 147.925 
ATOM   1980  C4'  DG A  96      88.484 259.614 146.475 
ATOM   1981  O4'  DG A  96      89.591 259.817 145.550 
ATOM   1982  C3'  DG A  96      87.869 258.289 146.027 
ATOM   1983  O3'  DG A  96      86.818 258.556 145.106 
ATOM   1984  C2'  DG A  96      88.995 257.569 145.285 
ATOM   1985  C1'  DG A  96      89.544 258.797 144.564 
ATOM   1986  N9   DG A  96      90.919 258.611 144.025 
ATOM   1987  C8   DG A  96      91.965 257.879 144.543 
ATOM   1988  N7   DG A  96      93.057 257.921 143.816 
ATOM   1989  C5   DG A  96      92.707 258.736 142.741 
ATOM   1990  C6   DG A  96      93.475 259.151 141.621 
ATOM   1991  O6   DG A  96      94.640 258.879 141.344 
ATOM   1992  N1   DG A  96      92.730 259.977 140.768 
ATOM   1993  C2   DG A  96      91.417 260.354 140.971 
ATOM   1994  N2   DG A  96      90.885 261.149 140.039 
ATOM   1995  N3   DG A  96      90.698 259.965 142.022 
ATOM   1996  C4   DG A  96      91.406 259.163 142.859 
ATOM   1997  P    DT A  97      85.481 257.681 145.178 
ATOM   1998  OP1  DT A  97      84.577 258.240 146.208 
ATOM   1999  OP2  DT A  97      85.832 256.251 145.329 
ATOM   2000  O5'  DT A  97      84.861 257.931 143.724 
ATOM   2001  C5'  DT A  97      85.123 259.181 143.059 
ATOM   2002  C4'  DT A  97      85.463 258.932 141.603 
ATOM   2003  O4'  DT A  97      86.885 258.696 141.398 
ATOM   2004  C3'  DT A  97      84.791 257.718 140.961 
ATOM   2005  O3'  DT A  97      84.469 258.031 139.612 
ATOM   2006  C2'  DT A  97      85.868 256.633 140.964 
ATOM   2007  C1'  DT A  97      87.035 257.541 140.586 
ATOM   2008  N1   DT A  97      88.371 256.947 140.868 
ATOM   2009  C2   DT A  97      89.388 257.253 139.997 
ATOM   2010  O2   DT A  97      89.236 257.976 139.027 
ATOM   2011  N3   DT A  97      90.613 256.684 140.290 
ATOM   2012  C4   DT A  97      90.896 255.855 141.357 
ATOM   2013  O4   DT A  97      92.032 255.406 141.516 
ATOM   2014  C5   DT A  97      89.765 255.592 142.214 
ATOM   2015  C7   DT A  97      89.986 254.698 143.400 
ATOM   2016  C6   DT A  97      88.564 256.132 141.953 
ATOM   2017  P    DT A  98      83.082 257.511 139.005 
ATOM   2018  OP1  DT A  98      81.998 258.450 139.370 
ATOM   2019  OP2  DT A  98      82.872 256.097 139.387 
ATOM   2020  O5'  DT A  98      83.369 257.606 137.433 
ATOM   2021  C5'  DT A  98      84.281 258.610 136.949 
ATOM   2022  C4'  DT A  98      85.207 258.012 135.909 
ATOM   2023  O4'  DT A  98      86.402 257.425 136.501 
ATOM   2024  C3'  DT A  98      84.620 256.879 135.067 
ATOM   2025  O3'  DT A  98      85.117 256.987 133.739 
ATOM   2026  C2'  DT A  98      85.178 255.601 135.694 
ATOM   2027  C1'  DT A  98      86.586 256.130 135.949 
ATOM   2028  N1   DT A  98      87.363 255.318 136.925 
ATOM   2029  C2   DT A  98      88.717 255.210 136.712 
ATOM   2030  O2   DT A  98      89.285 255.745 135.776 
ATOM   2031  N3   DT A  98      89.404 254.448 137.636 
ATOM   2032  C4   DT A  98      88.863 253.801 138.729 
ATOM   2033  O4   DT A  98      89.581 253.147 139.488 
ATOM   2034  C5   DT A  98      87.437 253.973 138.868 
ATOM   2035  C7   DT A  98      86.767 253.301 140.032 
ATOM   2036  C6   DT A  98      86.743 254.707 137.984 
ATOM   2037  P    DC A  99      84.131 256.685 132.515 
ATOM   2038  OP1  DC A  99      83.341 257.897 132.204 
ATOM   2039  OP2  DC A  99      83.354 255.457 132.795 
ATOM   2040  O5'  DC A  99      85.172 256.404 131.333 
ATOM   2041  C5'  DC A  99      86.453 257.062 131.360 
ATOM   2042  C4'  DC A  99      87.549 256.079 130.999 
ATOM   2043  O4'  DC A  99      88.059 255.365 132.161 
ATOM   2044  C3'  DC A  99      87.151 254.966 130.029 
ATOM   2045  O3'  DC A  99      88.247 254.698 129.163 
ATOM   2046  C2'  DC A  99      86.921 253.743 130.915 
ATOM   2047  C1'  DC A  99      88.101 253.980 131.853 
ATOM   2048  N1   DC A  99      88.014 253.220 133.131 
ATOM   2049  C2   DC A  99      89.201 252.757 133.693 
ATOM   2050  O2   DC A  99      90.268 252.996 133.116 
ATOM   2051  N3   DC A  99      89.142 252.060 134.858 
ATOM   2052  C4   DC A  99      87.967 251.823 135.453 
ATOM   2053  N4   DC A  99      87.962 251.140 136.587 
ATOM   2054  C5   DC A  99      86.734 252.289 134.890 
ATOM   2055  C6   DC A  99      86.813 252.983 133.726 
ATOM   2056  P    DC A 100      87.960 254.393 127.618 
ATOM   2057  OP1  DC A 100      87.825 255.667 126.878 
ATOM   2058  OP2  DC A 100      86.825 253.451 127.501 
ATOM   2059  O5'  DC A 100      89.314 253.658 127.184 
ATOM   2060  C5'  DC A 100      90.541 254.003 127.854 
ATOM   2061  C4'  DC A 100      91.326 252.747 128.176 
ATOM   2062  O4'  DC A 100      90.957 252.178 129.465 
ATOM   2063  C3'  DC A 100      91.155 251.586 127.198 
ATOM   2064  O3'  DC A 100      92.400 250.913 127.060 
ATOM   2065  C2'  DC A 100      90.167 250.643 127.885 
ATOM   2066  C1'  DC A 100      90.736 250.787 129.293 
ATOM   2067  N1   DC A 100      89.807 250.329 130.365 
ATOM   2068  C2   DC A 100      90.362 249.730 131.493 
ATOM   2069  O2   DC A 100      91.590 249.605 131.558 
ATOM   2070  N3   DC A 100      89.532 249.306 132.480 
ATOM   2071  C4   DC A 100      88.207 249.461 132.371 
ATOM   2072  N4   DC A 100      87.440 249.031 133.361 
ATOM   2073  C5   DC A 100      87.616 250.074 131.219 
ATOM   2074  C6   DC A 100      88.462 250.491 130.243 
ATOM   2075  P    DT A 101      92.840 250.385 125.613 
ATOM   2076  OP1  DT A 101      93.473 251.488 124.855 
ATOM   2077  OP2  DT A 101      91.693 249.720 124.958 
ATOM   2078  O5'  DT A 101      93.946 249.294 125.999 
ATOM   2079  C5'  DT A 101      94.719 249.477 127.200 
ATOM   2080  C4'  DT A 101      94.829 248.165 127.950 
ATOM   2081  O4'  DT A 101      93.722 247.956 128.872 
ATOM   2082  C3'  DT A 101      94.832 246.903 127.087 
ATOM   2083  O3'  DT A 101      95.721 245.953 127.662 
ATOM   2084  C2'  DT A 101      93.408 246.360 127.190 
ATOM   2085  C1'  DT A 101      93.217 246.644 128.677 
ATOM   2086  N1   DT A 101      91.793 246.626 129.113 
ATOM   2087  C2   DT A 101      91.531 246.154 130.375 
ATOM   2088  O2   DT A 101      92.403 245.759 131.130 
ATOM   2089  N3   DT A 101      90.199 246.151 130.745 
ATOM   2090  C4   DT A 101      89.136 246.573 129.973 
ATOM   2091  O4   DT A 101      87.986 246.523 130.413 
ATOM   2092  C5   DT A 101      89.510 247.052 128.664 
ATOM   2093  C7   DT A 101      88.413 247.530 127.759 
ATOM   2094  C6   DT A 101      90.797 247.065 128.279 
ATOM   2095  P    DC A 102      96.642 245.068 126.698 
ATOM   2096  OP1  DC A 102      97.859 245.829 126.338 
ATOM   2097  OP2  DC A 102      95.833 244.563 125.566 
ATOM   2098  O5'  DC A 102      97.032 243.853 127.662 
ATOM   2099  C5'  DC A 102      97.123 244.088 129.080 
ATOM   2100  C4'  DC A 102      96.455 242.956 129.837 
ATOM   2101  O4'  DC A 102      95.032 243.187 130.040 
ATOM   2102  C3'  DC A 102      96.514 241.583 129.168 
ATOM   2103  O3'  DC A 102      96.675 240.588 130.171 
ATOM   2104  C2'  DC A 102      95.139 241.406 128.524 
ATOM   2105  C1'  DC A 102      94.330 242.010 129.668 
ATOM   2106  N1   DC A 102      92.945 242.400 129.283 
ATOM   2107  C2   DC A 102      91.942 242.258 130.237 
ATOM   2108  O2   DC A 102      92.239 241.819 131.355 
ATOM   2109  N3   DC A 102      90.671 242.606 129.906 
ATOM   2110  C4   DC A 102      90.391 243.078 128.683 
ATOM   2111  N4   DC A 102      89.137 243.404 128.409 
ATOM   2112  C5   DC A 102      91.409 243.231 127.687 
ATOM   2113  C6   DC A 102      92.671 242.876 128.038 
ATOM   2114  P    DC A 103      97.645 239.347 129.885 
ATOM   2115  OP1  DC A 103      99.042 239.729 130.190 
ATOM   2116  OP2  DC A 103      97.396 238.827 128.522 
ATOM   2117  O5'  DC A 103      97.129 238.287 130.967 
ATOM   2118  C5'  DC A 103      96.569 238.768 132.204 
ATOM   2119  C4'  DC A 103      95.316 237.986 132.544 
ATOM   2120  O4'  DC A 103      94.120 238.567 131.950 
ATOM   2121  C3'  DC A 103      95.291 236.532 132.075 
ATOM   2122  O3'  DC A 103      94.632 235.742 133.057 
ATOM   2123  C2'  DC A 103      94.433 236.548 130.809 
ATOM   2124  C1'  DC A 103      93.384 237.530 131.320 
ATOM   2125  N1   DC A 103      92.558 238.139 130.240 
ATOM   2126  C2   DC A 103      91.223 238.416 130.522 
ATOM   2127  O2   DC A 103      90.783 238.149 131.647 
ATOM   2128  N3   DC A 103      90.452 238.971 129.551 
ATOM   2129  C4   DC A 103      90.967 239.245 128.346 
ATOM   2130  N4   DC A 103      90.176 239.786 127.432 
ATOM   2131  C5   DC A 103      92.338 238.967 128.035 
ATOM   2132  C6   DC A 103      93.091 238.413 129.019 
ATOM   2133  P    DC A 104      95.201 234.282 133.389 
ATOM   2134  OP1  DC A 104      96.304 234.392 134.369 
ATOM   2135  OP2  DC A 104      95.520 233.576 132.128 
ATOM   2136  O5'  DC A 104      93.931 233.599 134.081 
ATOM   2137  C5'  DC A 104      93.003 234.425 134.808 
ATOM   2138  C4'  DC A 104      91.580 234.028 134.469 
ATOM   2139  O4'  DC A 104      91.068 234.736 133.303 
ATOM   2140  C3'  DC A 104      91.363 232.554 134.128 
ATOM   2141  O3'  DC A 104      90.105 232.140 134.648 
ATOM   2142  C2'  DC A 104      91.294 232.516 132.601 
ATOM   2143  C1'  DC A 104      90.473 233.789 132.430 
ATOM   2144  N1   DC A 104      90.512 234.346 131.048 
ATOM   2145  C2   DC A 104      89.363 234.967 130.566 
ATOM   2146  O2   DC A 104      88.368 235.031 131.297 
ATOM   2147  N3   DC A 104      89.378 235.480 129.309 
ATOM   2148  C4   DC A 104      90.477 235.391 128.549 
ATOM   2149  N4   DC A 104      90.442 235.907 127.330 
ATOM   2150  C5   DC A 104      91.669 234.756 129.026 
ATOM   2151  C6   DC A 104      91.633 234.249 130.284 
ATOM   2152  P    DC A 105      89.976 230.684 135.299 
ATOM   2153  OP1  DC A 105      90.424 230.730 136.710 
ATOM   2154  OP2  DC A 105      90.653 229.692 134.436 
ATOM   2155  O5'  DC A 105      88.394 230.453 135.245 
ATOM   2156  C5'  DC A 105      87.519 231.593 135.328 
ATOM   2157  C4'  DC A 105      86.407 231.469 134.305 
ATOM   2158  O4'  DC A 105      86.775 232.033 133.013 
ATOM   2159  C3'  DC A 105      85.966 230.044 133.972 
ATOM   2160  O3'  DC A 105      84.558 230.035 133.764 
ATOM   2161  C2'  DC A 105      86.654 229.725 132.646 
ATOM   2162  C1'  DC A 105      86.443 231.093 132.003 
ATOM   2163  N1   DC A 105      87.323 231.345 130.829 
ATOM   2164  C2   DC A 105      86.806 232.103 129.781 
ATOM   2165  O2   DC A 105      85.649 232.531 129.868 
ATOM   2166  N3   DC A 105      87.592 232.344 128.701 
ATOM   2167  C4   DC A 105      88.840 231.863 128.644 
ATOM   2168  N4   DC A 105      89.568 232.126 127.569 
ATOM   2169  C5   DC A 105      89.391 231.081 129.711 
ATOM   2170  C6   DC A 105      88.589 230.851 130.781 
ATOM   2171  P    DG A 106      83.700 228.801 134.318 
ATOM   2172  OP1  DG A 106      83.382 229.020 135.747 
ATOM   2173  OP2  DG A 106      84.389 227.533 133.993 
ATOM   2174  O5'  DG A 106      82.366 228.927 133.443 
ATOM   2175  C5'  DG A 106      81.946 230.229 132.995 
ATOM   2176  C4'  DG A 106      81.507 230.161 131.545 
ATOM   2177  O4'  DG A 106      82.614 230.364 130.620 
ATOM   2178  C3'  DG A 106      80.892 228.836 131.097 
ATOM   2179  O3'  DG A 106      79.841 229.104 130.176 
ATOM   2180  C2'  DG A 106      82.018 228.117 130.355 
ATOM   2181  C1'  DG A 106      82.567 229.345 129.634 
ATOM   2182  N9   DG A 106      83.942 229.158 129.094 
ATOM   2183  C8   DG A 106      84.988 228.427 129.613 
ATOM   2184  N7   DG A 106      86.080 228.468 128.886 
ATOM   2185  C5   DG A 106      85.730 229.283 127.811 
ATOM   2186  C6   DG A 106      86.498 229.698 126.691 
ATOM   2187  O6   DG A 106      87.663 229.426 126.414 
ATOM   2188  N1   DG A 106      85.753 230.524 125.838 
ATOM   2189  C2   DG A 106      84.440 230.901 126.041 
ATOM   2190  N2   DG A 106      83.908 231.696 125.109 
ATOM   2191  N3   DG A 106      83.721 230.512 127.092 
ATOM   2192  C4   DG A 106      84.429 229.710 127.928 
ATOM   2193  P    DG A 107      78.504 228.228 130.248 
ATOM   2194  OP1  DG A 107      77.600 228.787 131.278 
ATOM   2195  OP2  DG A 107      78.855 226.798 130.399 
ATOM   2196  O5'  DG A 107      77.884 228.478 128.794 
ATOM   2197  C5'  DG A 107      78.146 229.728 128.129 
ATOM   2198  C4'  DG A 107      78.486 229.479 126.673 
ATOM   2199  O4'  DG A 107      79.908 229.243 126.468 
ATOM   2200  C3'  DG A 107      77.814 228.265 126.031 
ATOM   2201  O3'  DG A 107      77.492 228.578 124.682 
ATOM   2202  C2'  DG A 107      78.891 227.180 126.034 
ATOM   2203  C1'  DG A 107      80.057 228.088 125.656 
ATOM   2204  N9   DG A 107      81.394 227.494 125.938 
ATOM   2205  C8   DG A 107      81.778 226.661 126.966 
ATOM   2206  N7   DG A 107      83.042 226.312 126.928 
ATOM   2207  C5   DG A 107      83.529 226.960 125.794 
ATOM   2208  C6   DG A 107      84.833 226.964 125.234 
ATOM   2209  O6   DG A 107      85.843 226.387 125.630 
ATOM   2210  N1   DG A 107      84.891 227.754 124.077 
ATOM   2211  C2   DG A 107      83.828 228.449 123.534 
ATOM   2212  N2   DG A 107      84.089 229.147 122.425 
ATOM   2213  N3   DG A 107      82.606 228.446 124.061 
ATOM   2214  C4   DG A 107      82.532 227.683 125.183 
ATOM   2215  P    DG A 108      76.105 228.058 124.075 
ATOM   2216  OP1  DG A 108      75.020 228.997 124.439 
ATOM   2217  OP2  DG A 108      75.895 226.644 124.456 
ATOM   2218  O5'  DG A 108      76.392 228.153 122.503 
ATOM   2219  C5'  DG A 108      77.304 229.157 122.019 
ATOM   2220  C4'  DG A 108      78.230 228.559 120.979 
ATOM   2221  O4'  DG A 108      79.425 227.972 121.571 
ATOM   2222  C3'  DG A 108      77.642 227.426 120.137 
ATOM   2223  O3'  DG A 108      78.140 227.534 118.809 
ATOM   2224  C2'  DG A 108      78.201 226.148 120.764 
ATOM   2225  C1'  DG A 108      79.609 226.678 121.019 
ATOM   2226  N9   DG A 108      80.386 225.865 121.995 
ATOM   2227  C8   DG A 108      79.945 225.183 123.109 
ATOM   2228  N7   DG A 108      80.894 224.558 123.763 
ATOM   2229  C5   DG A 108      82.045 224.845 123.030 
ATOM   2230  C6   DG A 108      83.389 224.445 123.248 
ATOM   2231  O6   DG A 108      83.848 223.745 124.145 
ATOM   2232  N1   DG A 108      84.242 224.960 122.262 
ATOM   2233  C2   DG A 108      83.848 225.758 121.205 
ATOM   2234  N2   DG A 108      84.816 226.148 120.372 
ATOM   2235  N3   DG A 108      82.586 226.133 121.003 
ATOM   2236  C4   DG A 108      81.746 225.641 121.950 
ATOM   2237  P    DC A 109      77.154 227.232 117.584 
ATOM   2238  OP1  DC A 109      76.363 228.444 117.274 
ATOM   2239  OP2  DC A 109      76.377 226.004 117.865 
ATOM   2240  O5'  DC A 109      78.195 226.951 116.403 
ATOM   2241  C5'  DC A 109      79.476 227.609 116.430 
ATOM   2242  C4'  DC A 109      80.572 226.626 116.069 
ATOM   2243  O4'  DC A 109      81.082 225.912 117.231 
ATOM   2244  C3'  DC A 109      80.174 225.514 115.099 
ATOM   2245  O3'  DC A 109      81.270 225.245 114.233 
ATOM   2246  C2'  DC A 109      79.944 224.290 115.985 
ATOM   2247  C1'  DC A 109      81.124 224.527 116.923 
ATOM   2248  N1   DC A 109      81.037 223.767 118.200 
ATOM   2249  C2   DC A 109      82.224 223.304 118.763 
ATOM   2250  O2   DC A 109      83.291 223.543 118.186 
ATOM   2251  N3   DC A 109      82.165 222.607 119.928 
ATOM   2252  C4   DC A 109      80.990 222.370 120.522 
ATOM   2253  N4   DC A 109      80.985 221.687 121.656 
ATOM   2254  C5   DC A 109      79.757 222.837 119.959 
ATOM   2255  C6   DC A 109      79.836 223.530 118.795 
ATOM   2256  P    DA A 110      80.983 224.940 112.688 
ATOM   2257  OP1  DA A 110      80.848 226.214 111.948 
ATOM   2258  OP2  DA A 110      79.848 223.998 112.571 
ATOM   2259  O5'  DA A 110      82.337 224.205 112.254 
ATOM   2260  C5'  DA A 110      83.564 224.550 112.923 
ATOM   2261  C4'  DA A 110      84.349 223.294 113.246 
ATOM   2262  O4'  DA A 110      83.980 222.725 114.535 
ATOM   2263  C3'  DA A 110      84.178 222.133 112.268 
ATOM   2264  O3'  DA A 110      85.423 221.460 112.129 
ATOM   2265  C2'  DA A 110      83.190 221.190 112.955 
ATOM   2266  C1'  DA A 110      83.759 221.334 114.363 
ATOM   2267  N9   DA A 110      82.830 220.877 115.434 
ATOM   2268  C8   DA A 110      81.468 220.963 115.469 
ATOM   2269  N7   DA A 110      80.939 220.471 116.546 
ATOM   2270  C5   DA A 110      82.029 220.026 117.282 
ATOM   2271  C6   DA A 110      82.135 219.400 118.534 
ATOM   2272  N6   DA A 110      81.079 219.100 119.304 
ATOM   2273  N1   DA A 110      83.371 219.090 118.970 
ATOM   2274  C2   DA A 110      84.417 219.390 118.201 
ATOM   2275  N3   DA A 110      84.441 219.970 117.021 
ATOM   2276  C4   DA A 110      83.191 220.269 116.608 
ATOM   2277  P    DG A 111      85.863 220.932 110.683 
ATOM   2278  OP1  DG A 111      86.496 222.035 109.924 
ATOM   2279  OP2  DG A 111      84.716 220.267 110.028 
ATOM   2280  O5'  DG A 111      86.969 219.841 111.069 
ATOM   2281  C5'  DG A 111      87.742 220.024 112.270 
ATOM   2282  C4'  DG A 111      87.852 218.712 113.020 
ATOM   2283  O4'  DG A 111      86.745 218.503 113.942 
ATOM   2284  C3'  DG A 111      87.855 217.451 112.157 
ATOM   2285  O3'  DG A 111      88.744 216.500 112.732 
ATOM   2286  C2'  DG A 111      86.431 216.907 112.260 
ATOM   2287  C1'  DG A 111      86.240 217.191 113.746 
ATOM   2288  N9   DG A 111      84.816 217.173 114.182 
ATOM   2289  C8   DG A 111      83.689 217.568 113.494 
ATOM   2290  N7   DG A 111      82.574 217.422 114.167 
ATOM   2291  C5   DG A 111      82.991 216.893 115.387 
ATOM   2292  C6   DG A 111      82.234 216.522 116.529 
ATOM   2293  O6   DG A 111      81.019 216.586 116.702 
ATOM   2294  N1   DG A 111      83.057 216.027 117.550 
ATOM   2295  C2   DG A 111      84.430 215.907 117.478 
ATOM   2296  N2   DG A 111      85.034 215.412 118.562 
ATOM   2297  N3   DG A 111      85.140 216.256 116.406 
ATOM   2298  C4   DG A 111      84.357 216.737 115.407 
ATOM   2299  P    DA A 112      89.665 215.615 111.768 
ATOM   2300  OP1  DA A 112      90.882 216.376 111.408 
ATOM   2301  OP2  DA A 112      88.856 215.110 110.636 
ATOM   2302  O5'  DA A 112      90.055 214.400 112.732 
ATOM   2303  C5'  DA A 112      90.146 214.635 114.150 
ATOM   2304  C4'  DA A 112      89.478 213.503 114.906 
ATOM   2305  O4'  DA A 112      88.055 213.734 115.109 
ATOM   2306  C3'  DA A 112      89.537 212.130 114.237 
ATOM   2307  O3'  DA A 112      89.698 211.135 115.241 
ATOM   2308  C2'  DA A 112      88.162 211.953 113.594 
ATOM   2309  C1'  DA A 112      87.353 212.557 114.738 
ATOM   2310  N9   DA A 112      85.968 212.947 114.353 
ATOM   2311  C8   DA A 112      85.527 213.438 113.158 
ATOM   2312  N7   DA A 112      84.253 213.683 113.129 
ATOM   2313  C5   DA A 112      83.816 213.329 114.398 
ATOM   2314  C6   DA A 112      82.550 213.355 115.006 
ATOM   2315  N6   DA A 112      81.439 213.775 114.383 
ATOM   2316  N1   DA A 112      82.466 212.933 116.281 
ATOM   2317  C2   DA A 112      83.573 212.518 116.894 
ATOM   2318  N3   DA A 112      84.802 212.449 116.432 
ATOM   2319  C4   DA A 112      84.859 212.876 115.155 
ATOM   2320  P    DA A 113      90.668 209.894 114.955 
ATOM   2321  OP1  DA A 113      92.065 210.276 115.259 
ATOM   2322  OP2  DA A 113      90.419 209.374 113.592 
ATOM   2323  O5'  DA A 113      90.152 208.834 116.037 
ATOM   2324  C5'  DA A 113      89.592 209.315 117.274 
ATOM   2325  C4'  DA A 113      88.338 208.533 117.614 
ATOM   2326  O4'  DA A 113      87.143 209.114 117.020 
ATOM   2327  C3'  DA A 113      88.314 207.079 117.144 
ATOM   2328  O3'  DA A 113      87.655 206.289 118.127 
ATOM   2329  C2'  DA A 113      87.456 207.095 115.879 
ATOM   2330  C1'  DA A 113      86.407 208.077 116.390 
ATOM   2331  N9   DA A 113      85.581 208.686 115.310 
ATOM   2332  C8   DA A 113      85.957 209.021 114.041 
ATOM   2333  N7   DA A 113      85.003 209.536 113.330 
ATOM   2334  C5   DA A 113      83.912 209.545 114.188 
ATOM   2335  C6   DA A 113      82.584 209.975 114.030 
ATOM   2336  N6   DA A 113      82.109 210.504 112.893 
ATOM   2337  N1   DA A 113      81.759 209.839 115.085 
ATOM   2338  C2   DA A 113      82.238 209.313 116.211 
ATOM   2339  N3   DA A 113      83.451 208.879 116.475 
ATOM   2340  C4   DA A 113      84.257 209.025 115.403 
ATOM   2341  P    DG A 114      88.224 204.830 118.459 
ATOM   2342  OP1  DG A 114      89.327 204.939 119.439 
ATOM   2343  OP2  DG A 114      88.543 204.123 117.198 
ATOM   2344  O5'  DG A 114      86.953 204.146 119.151 
ATOM   2345  C5'  DG A 114      86.026 204.972 119.878 
ATOM   2346  C4'  DG A 114      84.603 204.575 119.538 
ATOM   2347  O4'  DG A 114      84.091 205.283 118.373 
ATOM   2348  C3'  DG A 114      84.386 203.101 119.198 
ATOM   2349  O3'  DG A 114      83.128 202.687 119.718 
ATOM   2350  C2'  DG A 114      84.317 203.063 117.671 
ATOM   2351  C1'  DG A 114      83.496 204.336 117.500 
ATOM   2352  N9   DG A 114      83.535 204.893 116.118 
ATOM   2353  C8   DG A 114      84.568 204.890 115.206 
ATOM   2354  N7   DG A 114      84.276 205.468 114.067 
ATOM   2355  C5   DG A 114      82.956 205.883 114.235 
ATOM   2356  C6   DG A 114      82.094 206.569 113.341 
ATOM   2357  O6   DG A 114      82.320 206.958 112.199 
ATOM   2358  N1   DG A 114      80.835 206.794 113.916 
ATOM   2359  C2   DG A 114      80.460 206.406 115.188 
ATOM   2360  N2   DG A 114      79.212 206.715 115.550 
ATOM   2361  N3   DG A 114      81.270 205.764 116.025 
ATOM   2362  C4   DG A 114      82.494 205.537 115.483 
ATOM   2363  P    DA A 115      82.999 201.231 120.369 
ATOM   2364  OP1  DA A 115      83.447 201.277 121.780 
ATOM   2365  OP2  DA A 115      83.676 200.239 119.506 
ATOM   2366  O5'  DA A 115      81.417 201.000 120.315 
ATOM   2367  C5'  DA A 115      80.542 202.141 120.397 
ATOM   2368  C4'  DA A 115      79.430 202.016 119.375 
ATOM   2369  O4'  DA A 115      79.798 202.580 118.083 
ATOM   2370  C3'  DA A 115      78.989 200.591 119.042 
ATOM   2371  O3'  DA A 115      77.581 200.582 118.834 
ATOM   2372  C2'  DA A 115      79.677 200.272 117.715 
ATOM   2373  C1'  DA A 115      79.466 201.640 117.073 
ATOM   2374  N9   DA A 115      80.346 201.893 115.899 
ATOM   2375  C8   DA A 115      81.630 201.473 115.695 
ATOM   2376  N7   DA A 115      82.132 201.857 114.562 
ATOM   2377  C5   DA A 115      81.109 202.585 113.971 
ATOM   2378  C6   DA A 115      81.016 203.263 112.744 
ATOM   2379  N6   DA A 115      82.015 203.320 111.852 
ATOM   2380  N1   DA A 115      79.854 203.883 112.467 
ATOM   2381  C2   DA A 115      78.866 203.824 113.357 
ATOM   2382  N3   DA A 115      78.837 203.224 114.528 
ATOM   2383  C4   DA A 115      80.011 202.612 114.781 
ATOM   2384  P    DA A 116      76.723 199.348 119.388 
ATOM   2385  OP1  DA A 116      76.405 199.567 120.816 
ATOM   2386  OP2  DA A 116      77.412 198.080 119.063 
ATOM   2387  O5'  DA A 116      75.389 199.474 118.513 
ATOM   2388  C5'  DA A 116      74.969 200.776 118.065 
ATOM   2389  C4'  DA A 116      74.530 200.708 116.614 
ATOM   2390  O4'  DA A 116      75.637 200.911 115.690 
ATOM   2391  C3'  DA A 116      73.915 199.383 116.167 
ATOM   2392  O3'  DA A 116      72.864 199.651 115.246 
ATOM   2393  C2'  DA A 116      75.041 198.664 115.425 
ATOM   2394  C1'  DA A 116      75.590 199.892 114.704 
ATOM   2395  N9   DA A 116      76.965 199.705 114.164 
ATOM   2396  C8   DA A 116      77.991 198.976 114.692 
ATOM   2397  N7   DA A 116      79.077 199.007 113.983 
ATOM   2398  C5   DA A 116      78.748 199.817 112.905 
ATOM   2399  C6   DA A 116      79.479 200.246 111.785 
ATOM   2400  N6   DA A 116      80.754 199.900 111.557 
ATOM   2401  N1   DA A 116      78.849 201.046 110.904 
ATOM   2402  C2   DA A 116      77.582 201.386 111.136 
ATOM   2403  N3   DA A 116      76.803 201.049 112.140 
ATOM   2404  C4   DA A 116      77.456 200.249 113.007 
ATOM   2405  P    DA A 117      71.527 198.775 115.317 
ATOM   2406  OP1  DA A 117      70.623 199.334 116.348 
ATOM   2407  OP2  DA A 117      71.878 197.345 115.469 
ATOM   2408  O5'  DA A 117      70.907 199.025 113.864 
ATOM   2409  C5'  DA A 117      71.169 200.275 113.199 
ATOM   2410  C4'  DA A 117      71.509 200.026 111.743 
ATOM   2411  O4'  DA A 117      72.931 199.790 111.538 
ATOM   2412  C3'  DA A 117      70.837 198.813 111.101 
ATOM   2413  O3'  DA A 117      70.515 199.125 109.751 
ATOM   2414  C2'  DA A 117      71.914 197.727 111.104 
ATOM   2415  C1'  DA A 117      73.080 198.635 110.726 
ATOM   2416  N9   DA A 117      74.417 198.041 111.008 
ATOM   2417  C8   DA A 117      74.779 197.216 112.034 
ATOM   2418  N7   DA A 117      76.027 196.863 112.008 
ATOM   2419  C5   DA A 117      76.532 197.500 110.882 
ATOM   2420  C6   DA A 117      77.810 197.526 110.302 
ATOM   2421  N6   DA A 117      78.863 196.864 110.801 
ATOM   2422  N1   DA A 117      77.968 198.259 109.184 
ATOM   2423  C2   DA A 117      76.918 198.915 108.692 
ATOM   2424  N3   DA A 117      75.684 198.965 109.145 
ATOM   2425  C4   DA A 117      75.553 198.223 110.263 
ATOM   2426  P    DT A 118      69.128 198.605 109.144 
ATOM   2427  OP1  DT A 118      68.043 199.544 109.509 
ATOM   2428  OP2  DT A 118      68.918 197.191 109.526 
ATOM   2429  O5'  DT A 118      69.415 198.700 107.573 
ATOM   2430  C5'  DT A 118      70.327 199.704 107.089 
ATOM   2431  C4'  DT A 118      71.253 199.106 106.049 
ATOM   2432  O4'  DT A 118      72.448 198.519 106.640 
ATOM   2433  C3'  DT A 118      70.665 197.974 105.207 
ATOM   2434  O3'  DT A 118      71.163 198.081 103.879 
ATOM   2435  C2'  DT A 118      71.224 196.695 105.833 
ATOM   2436  C1'  DT A 118      72.632 197.225 106.089 
ATOM   2437  N1   DT A 118      73.409 196.412 107.065 
ATOM   2438  C2   DT A 118      74.763 196.304 106.852 
ATOM   2439  O2   DT A 118      75.331 196.839 105.915 
ATOM   2440  N3   DT A 118      75.450 195.542 107.776 
ATOM   2441  C4   DT A 118      74.909 194.896 108.869 
ATOM   2442  O4   DT A 118      75.627 194.241 109.628 
ATOM   2443  C5   DT A 118      73.483 195.067 109.008 
ATOM   2444  C7   DT A 118      72.813 194.395 110.171 
ATOM   2445  C6   DT A 118      72.789 195.802 108.124 
ATOM   2446  P    DC A 119      70.177 197.779 102.654 
ATOM   2447  OP1  DC A 119      69.386 198.991 102.343 
ATOM   2448  OP2  DC A 119      69.400 196.551 102.934 
ATOM   2449  O5'  DC A 119      71.218 197.498 101.473 
ATOM   2450  C5'  DC A 119      72.499 198.156 101.499 
ATOM   2451  C4'  DC A 119      73.595 197.173 101.139 
ATOM   2452  O4'  DC A 119      74.105 196.460 102.301 
ATOM   2453  C3'  DC A 119      73.197 196.061 100.168 
ATOM   2454  O3'  DC A 119      74.293 195.792  99.303 
ATOM   2455  C2'  DC A 119      72.967 194.837 101.055 
ATOM   2456  C1'  DC A 119      74.147 195.074 101.993 
ATOM   2457  N1   DC A 119      74.060 194.314 103.270 
ATOM   2458  C2   DC A 119      75.247 193.852 103.833 
ATOM   2459  O2   DC A 119      76.314 194.090 103.255 
ATOM   2460  N3   DC A 119      75.188 193.155 104.998 
ATOM   2461  C4   DC A 119      74.013 192.917 105.592 
ATOM   2462  N4   DC A 119      74.008 192.234 106.726 
ATOM   2463  C5   DC A 119      72.780 193.384 105.029 
ATOM   2464  C6   DC A 119      72.859 194.078 103.865 
ATOM   2465  P    DA A 120      74.006 195.487  97.758 
ATOM   2466  OP1  DA A 120      73.871 196.761  97.018 
ATOM   2467  OP2  DA A 120      72.871 194.545  97.641 
ATOM   2468  O5'  DA A 120      75.360 194.752  97.324 
ATOM   2469  C5'  DA A 120      76.587 195.097  97.993 
ATOM   2470  C4'  DA A 120      77.372 193.842  98.316 
ATOM   2471  O4'  DA A 120      77.003 193.272  99.605 
ATOM   2472  C3'  DA A 120      77.201 192.680  97.337 
ATOM   2473  O3'  DA A 120      78.446 192.007  97.199 
ATOM   2474  C2'  DA A 120      76.213 191.737  98.024 
ATOM   2475  C1'  DA A 120      76.782 191.881  99.433 
ATOM   2476  N9   DA A 120      75.853 191.424 100.504 
ATOM   2477  C8   DA A 120      74.491 191.510 100.539 
ATOM   2478  N7   DA A 120      73.962 191.018 101.616 
ATOM   2479  C5   DA A 120      75.052 190.573 102.352 
ATOM   2480  C6   DA A 120      75.158 189.947 103.604 
ATOM   2481  N6   DA A 120      74.102 189.648 104.374 
ATOM   2482  N1   DA A 120      76.394 189.637 104.040 
ATOM   2483  C2   DA A 120      77.440 189.937 103.271 
ATOM   2484  N3   DA A 120      77.464 190.517 102.091 
ATOM   2485  C4   DA A 120      76.214 190.816 101.678 
ATOM   2486  P    DC A 121      78.886 191.480  95.753 
ATOM   2487  OP1  DC A 121      79.519 192.582  94.994 
ATOM   2488  OP2  DC A 121      77.739 190.814  95.097 
ATOM   2489  O5'  DC A 121      79.992 190.388  96.139 
ATOM   2490  C5'  DC A 121      80.765 190.572  97.340 
ATOM   2491  C4'  DC A 121      80.875 189.259  98.090 
ATOM   2492  O4'  DC A 121      79.768 189.050  99.012 
ATOM   2493  C3'  DC A 121      80.878 187.998  97.226 
ATOM   2494  O3'  DC A 121      81.767 187.047  97.802 
ATOM   2495  C2'  DC A 121      79.454 187.454  97.330 
ATOM   2496  C1'  DC A 121      79.263 187.738  98.816 
ATOM   2497  N1   DC A 121      77.839 187.720  99.252 
ATOM   2498  C2   DC A 121      77.557 187.244 100.530 
ATOM   2499  O2   DC A 121      78.491 186.860 101.243 
ATOM   2500  N3   DC A 121      76.265 187.219 100.946 
ATOM   2501  C4   DC A 121      75.281 187.645 100.142 
ATOM   2502  N4   DC A 121      74.037 187.600 100.595 
ATOM   2503  C5   DC A 121      75.549 188.138  98.825 
ATOM   2504  C6   DC A 121      76.847 188.155  98.427 
ATOM   2505  P    DC A 122      82.688 186.162  96.837 
ATOM   2506  OP1  DC A 122      83.905 186.923  96.478 
ATOM   2507  OP2  DC A 122      81.879 185.657  95.706 
ATOM   2508  O5'  DC A 122      83.078 184.947  97.802 
ATOM   2509  C5'  DC A 122      83.169 185.182  99.219 
ATOM   2510  C4'  DC A 122      82.501 184.050  99.976 
ATOM   2511  O4'  DC A 122      81.078 184.281 100.179 
ATOM   2512  C3'  DC A 122      82.560 182.677  99.307 
ATOM   2513  O3'  DC A 122      82.721 181.682 100.311 
ATOM   2514  C2'  DC A 122      81.185 182.500  98.664 
ATOM   2515  C1'  DC A 122      80.376 183.104  99.808 
ATOM   2516  N1   DC A 122      78.991 183.494  99.422 
ATOM   2517  C2   DC A 122      77.988 183.352 100.377 
ATOM   2518  O2   DC A 122      78.285 182.913 101.494 
ATOM   2519  N3   DC A 122      76.717 183.701 100.045 
ATOM   2520  C4   DC A 122      76.437 184.172  98.823 
ATOM   2521  N4   DC A 122      75.183 184.499  98.548 
ATOM   2522  C5   DC A 122      77.455 184.325  97.827 
ATOM   2523  C6   DC A 122      78.717 183.971  98.178 
ATOM   2524  P    DA A 123      83.691 180.441 100.025 
ATOM   2525  OP1  DA A 123      85.088 180.823 100.329 
ATOM   2526  OP2  DA A 123      83.442 179.921  98.662 
ATOM   2527  O5'  DA A 123      83.175 179.381 101.106 
ATOM   2528  C5'  DA A 123      82.615 179.862 102.343 
ATOM   2529  C4'  DA A 123      81.361 179.080 102.684 
ATOM   2530  O4'  DA A 123      80.166 179.661 102.090 
ATOM   2531  C3'  DA A 123      81.337 177.626 102.214 
ATOM   2532  O3'  DA A 123      80.678 176.836 103.197 
ATOM   2533  C2'  DA A 123      80.479 177.642 100.949 
ATOM   2534  C1'  DA A 123      79.430 178.624 101.459 
ATOM   2535  N9   DA A 123      78.604 179.233 100.380 
ATOM   2536  C8   DA A 123      78.980 179.568  99.110 
ATOM   2537  N7   DA A 123      78.026 180.084  98.400 
ATOM   2538  C5   DA A 123      76.935 180.092  99.258 
ATOM   2539  C6   DA A 123      75.607 180.522  99.099 
ATOM   2540  N6   DA A 123      75.132 181.051  97.963 
ATOM   2541  N1   DA A 123      74.782 180.386 100.155 
ATOM   2542  C2   DA A 123      75.261 179.860 101.281 
ATOM   2543  N3   DA A 123      76.474 179.426 101.545 
ATOM   2544  C4   DA A 123      77.280 179.573 100.473 
ATOM   2545  P    DT A 124      81.247 175.377 103.528 
ATOM   2546  OP1  DT A 124      82.350 175.486 104.509 
ATOM   2547  OP2  DT A 124      81.566 174.670 102.268 
ATOM   2548  O5'  DT A 124      79.976 174.693 104.221 
ATOM   2549  C5'  DT A 124      79.048 175.519 104.948 
ATOM   2550  C4'  DT A 124      77.626 175.122 104.608 
ATOM   2551  O4'  DT A 124      77.114 175.831 103.443 
ATOM   2552  C3'  DT A 124      77.409 173.648 104.268 
ATOM   2553  O3'  DT A 124      76.151 173.234 104.787 
ATOM   2554  C2'  DT A 124      77.340 173.610 102.740 
ATOM   2555  C1'  DT A 124      76.519 174.883 102.569 
ATOM   2556  N1   DT A 124      76.558 175.440 101.188 
ATOM   2557  C2   DT A 124      75.417 176.050 100.727 
ATOM   2558  O2   DT A 124      74.401 176.147 101.394 
ATOM   2559  N3   DT A 124      75.490 176.553  99.442 
ATOM   2560  C4   DT A 124      76.584 176.498  98.603 
ATOM   2561  O4   DT A 124      76.530 176.985  97.471 
ATOM   2562  C5   DT A 124      77.734 175.839  99.176 
ATOM   2563  C7   DT A 124      78.968 175.736  98.329 
ATOM   2564  C6   DT A 124      77.690 175.340 100.422 
ATOM   2565  P    DT A 125      76.022 171.778 105.439 
ATOM   2566  OP1  DT A 125      76.470 171.825 106.850 
ATOM   2567  OP2  DT A 125      76.699 170.786 104.575 
ATOM   2568  O5'  DT A 125      74.440 171.547 105.385 
ATOM   2569  C5'  DT A 125      73.565 172.688 105.467 
ATOM   2570  C4'  DT A 125      72.453 172.563 104.445 
ATOM   2571  O4'  DT A 125      72.821 173.127 103.153 
ATOM   2572  C3'  DT A 125      72.011 171.138 104.112 
ATOM   2573  O3'  DT A 125      70.604 171.129 103.904 
ATOM   2574  C2'  DT A 125      72.700 170.819 102.785 
ATOM   2575  C1'  DT A 125      72.489 172.187 102.143 
ATOM   2576  N1   DT A 125      73.369 172.440 100.969 
ATOM   2577  C2   DT A 125      72.844 173.189  99.944 
ATOM   2578  O2   DT A 125      71.712 173.642  99.964 
ATOM   2579  N3   DT A 125      73.689 173.402  98.871 
ATOM   2580  C4   DT A 125      74.983 172.939  98.744 
ATOM   2581  O4   DT A 125      75.642 173.194  97.735 
ATOM   2582  C5   DT A 125      75.444 172.162  99.870 
ATOM   2583  C7   DT A 125      76.842 171.620  99.812 
ATOM   2584  C6   DT A 125      74.644 171.939 100.926 
ATOM   2585  P    DC A 126      69.746 169.895 104.458 
ATOM   2586  OP1  DC A 126      69.428 170.114 105.886 
ATOM   2587  OP2  DC A 126      70.435 168.627 104.133 
ATOM   2588  O5'  DC A 126      68.412 170.021 103.582 
ATOM   2589  C5'  DC A 126      67.992 171.323 103.134 
ATOM   2590  C4'  DC A 126      67.553 171.256 101.684 
ATOM   2591  O4'  DC A 126      68.660 171.459 100.760 
ATOM   2592  C3'  DC A 126      66.938 169.930 101.237 
ATOM   2593  O3'  DC A 126      65.887 170.198 100.316 
ATOM   2594  C2'  DC A 126      68.064 169.211 100.495 
ATOM   2595  C1'  DC A 126      68.612 170.439  99.774 
ATOM   2596  N1   DC A 126      69.988 170.252  99.234 
ATOM   2597  C2   DC A 126      70.307 170.888  98.037 
ATOM   2598  O2   DC A 126      69.445 171.574  97.478 
ATOM   2599  N3   DC A 126      71.557 170.729  97.528 
ATOM   2600  C4   DC A 126      72.463 169.977  98.166 
ATOM   2601  N4   DC A 126      73.667 169.854  97.629 
ATOM   2602  C5   DC A 126      72.154 169.315  99.397 
ATOM   2603  C6   DC A 126      70.901 169.485  99.890 
ATOM   2604  P    DC A 127      64.550 169.322 100.387 
ATOM   2605  OP1  DC A 127      63.646 169.881 101.418 
ATOM   2606  OP2  DC A 127      64.901 167.893 100.539 
ATOM   2607  O5'  DC A 127      63.930 169.572  98.934 
ATOM   2608  C5'  DC A 127      64.192 170.822  98.269 
ATOM   2609  C4'  DC A 127      64.532 170.573  96.813 
ATOM   2610  O4'  DC A 127      65.954 170.337  96.607 
ATOM   2611  C3'  DC A 127      63.860 169.360  96.171 
ATOM   2612  O3'  DC A 127      63.538 169.672  94.821 
ATOM   2613  C2'  DC A 127      64.937 168.275  96.174 
ATOM   2614  C1'  DC A 127      66.103 169.182  95.796 
ATOM   2615  N1   DC A 127      67.440 168.589  96.078 
ATOM   2616  C2   DC A 127      68.482 168.889  95.204 
ATOM   2617  O2   DC A 127      68.256 169.629  94.240 
ATOM   2618  N3   DC A 127      69.708 168.357  95.443 
ATOM   2619  C4   DC A 127      69.911 167.559  96.499 
ATOM   2620  N4   DC A 127      71.125 167.065  96.690 
ATOM   2621  C5   DC A 127      68.853 167.237  97.410 
ATOM   2622  C6   DC A 127      67.635 167.778  97.153 
ATOM   2623  P    DA A 128      62.151 169.152  94.214 
ATOM   2624  OP1  DA A 128      61.066 170.092  94.579 
ATOM   2625  OP2  DA A 128      61.941 167.739  94.596 
ATOM   2626  O5'  DA A 128      62.438 169.247  92.643 
ATOM   2627  C5'  DA A 128      63.350 170.252  92.159 
ATOM   2628  C4'  DA A 128      64.276 169.653  91.118 
ATOM   2629  O4'  DA A 128      65.471 169.066  91.710 
ATOM   2630  C3'  DA A 128      63.688 168.521  90.277 
ATOM   2631  O3'  DA A 128      64.186 168.628  88.949 
ATOM   2632  C2'  DA A 128      64.247 167.242  90.903 
ATOM   2633  C1'  DA A 128      65.655 167.772  91.158 
ATOM   2634  N9   DA A 128      66.432 166.959  92.135 
ATOM   2635  C8   DA A 128      65.977 166.290  93.235 
ATOM   2636  N7   DA A 128      66.906 165.666  93.892 
ATOM   2637  C5   DA A 128      68.063 165.941  93.175 
ATOM   2638  C6   DA A 128      69.403 165.564  93.361 
ATOM   2639  N6   DA A 128      69.822 164.792  94.374 
ATOM   2640  N1   DA A 128      70.302 166.010  92.463 
ATOM   2641  C2   DA A 128      69.880 166.777  91.459 
ATOM   2642  N3   DA A 128      68.664 167.191  91.185 
ATOM   2643  C4   DA A 128      67.783 166.731  92.098 
ATOM   2644  P    DG A 129      63.200 168.326  87.724 
ATOM   2645  OP1  DG A 129      62.409 169.538  87.413 
ATOM   2646  OP2  DG A 129      62.423 167.099  88.004 
ATOM   2647  O5'  DG A 129      64.241 168.045  86.542 
ATOM   2648  C5'  DG A 129      65.522 168.703  86.569 
ATOM   2649  C4'  DG A 129      66.618 167.720  86.208 
ATOM   2650  O4'  DG A 129      67.128 167.007  87.370 
ATOM   2651  C3'  DG A 129      66.220 166.608  85.238 
ATOM   2652  O3'  DG A 129      67.316 166.339  84.372 
ATOM   2653  C2'  DG A 129      65.990 165.384  86.125 
ATOM   2654  C1'  DG A 129      67.170 165.622  87.063 
ATOM   2655  N9   DG A 129      67.083 164.861  88.340 
ATOM   2656  C8   DG A 129      65.970 164.528  89.081 
ATOM   2657  N7   DG A 129      66.236 163.845  90.168 
ATOM   2658  C5   DG A 129      67.624 163.715  90.145 
ATOM   2659  C6   DG A 129      68.497 163.073  91.061 
ATOM   2660  O6   DG A 129      68.222 162.477  92.098 
ATOM   2661  N1   DG A 129      69.835 163.180  90.654 
ATOM   2662  C2   DG A 129      70.271 163.824  89.513 
ATOM   2663  N2   DG A 129      71.590 163.815  89.302 
ATOM   2664  N3   DG A 129      69.451 164.427  88.654 
ATOM   2665  C4   DG A 129      68.150 164.332  89.034 
ATOM   2666  P    DC A 130      67.029 166.034  82.827 
ATOM   2667  OP1  DC A 130      66.894 167.308  82.088 
ATOM   2668  OP2  DC A 130      65.894 165.092  82.711 
ATOM   2669  O5'  DC A 130      68.383 165.300  82.393 
ATOM   2670  C5'  DC A 130      69.610 165.644  83.063 
ATOM   2671  C4'  DC A 130      70.395 164.389  83.386 
ATOM   2672  O4'  DC A 130      70.026 163.819  84.675 
ATOM   2673  C3'  DC A 130      70.224 163.227  82.407 
ATOM   2674  O3'  DC A 130      71.469 162.554  82.269 
ATOM   2675  C2'  DC A 130      69.236 162.284  83.094 
ATOM   2676  C1'  DC A 130      69.805 162.428  84.503 
ATOM   2677  N1   DC A 130      68.876 161.971  85.574 
ATOM   2678  C2   DC A 130      69.431 161.372  86.702 
ATOM   2679  O2   DC A 130      70.659 161.246  86.767 
ATOM   2680  N3   DC A 130      68.601 160.947  87.690 
ATOM   2681  C4   DC A 130      67.276 161.102  87.581 
ATOM   2682  N4   DC A 130      66.509 160.672  88.571 
ATOM   2683  C5   DC A 130      66.685 161.715  86.428 
ATOM   2684  C6   DC A 130      67.531 162.132  85.452 
ATOM   2685  P    DT A 131      71.909 162.027  80.823 
ATOM   2686  OP1  DT A 131      72.541 163.129  80.064 
ATOM   2687  OP2  DT A 131      70.762 161.361  80.167 
ATOM   2688  O5'  DT A 131      73.015 160.935  81.209 
ATOM   2689  C5'  DT A 131      73.788 161.119  82.410 
ATOM   2690  C4'  DT A 131      73.898 159.806  83.160 
ATOM   2691  O4'  DT A 131      72.791 159.598  84.082 
ATOM   2692  C3'  DT A 131      73.901 158.545  82.296 
ATOM   2693  O3'  DT A 131      74.790 157.595  82.871 
ATOM   2694  C2'  DT A 131      72.477 158.001  82.399 
ATOM   2695  C1'  DT A 131      72.286 158.285  83.886 
ATOM   2696  N1   DT A 131      70.862 158.267  84.322 
ATOM   2697  C2   DT A 131      70.600 157.795  85.585 
ATOM   2698  O2   DT A 131      71.472 157.400  86.340 
ATOM   2699  N3   DT A 131      69.268 157.792  85.954 
ATOM   2700  C4   DT A 131      68.205 158.214  85.183 
ATOM   2701  O4   DT A 131      67.054 158.164  85.622 
ATOM   2702  C5   DT A 131      68.579 158.693  83.873 
ATOM   2703  C7   DT A 131      67.482 159.171  82.969 
ATOM   2704  C6   DT A 131      69.866 158.706  83.488 
ATOM   2705  P    DG A 132      75.711 156.709  81.907 
ATOM   2706  OP1  DG A 132      76.928 157.470  81.548 
ATOM   2707  OP2  DG A 132      74.902 156.204  80.776 
ATOM   2708  O5'  DG A 132      76.101 155.494  82.871 
ATOM   2709  C5'  DG A 132      76.192 155.729  84.289 
ATOM   2710  C4'  DG A 132      75.524 154.597  85.046 
ATOM   2711  O4'  DG A 132      74.100 154.828  85.249 
ATOM   2712  C3'  DG A 132      75.583 153.224  84.377 
ATOM   2713  O3'  DG A 132      75.744 152.229  85.381 
ATOM   2714  C2'  DG A 132      74.208 153.047  83.734 
ATOM   2715  C1'  DG A 132      73.399 153.651  84.878 
ATOM   2716  N9   DG A 132      72.014 154.041  84.492 
ATOM   2717  C8   DG A 132      71.550 154.537  83.293 
ATOM   2718  N7   DG A 132      70.263 154.781  83.279 
ATOM   2719  C5   DG A 132      69.843 154.420  84.558 
ATOM   2720  C6   DG A 132      68.550 154.460  85.140 
ATOM   2721  O6   DG A 132      67.491 154.828  84.639 
ATOM   2722  N1   DG A 132      68.570 154.001  86.465 
ATOM   2723  C2   DG A 132      69.693 153.562  87.138 
ATOM   2724  N2   DG A 132      69.504 153.165  88.399 
ATOM   2725  N3   DG A 132      70.907 153.526  86.591 
ATOM   2726  C4   DG A 132      70.904 153.967  85.306 
ATOM   2727  P    DA A 133      76.714 150.988  85.095 
ATOM   2728  OP1  DA A 133      78.111 151.370  85.399 
ATOM   2729  OP2  DA A 133      76.465 150.468  83.732 
ATOM   2730  O5'  DA A 133      76.198 149.929  86.176 
ATOM   2731  C5'  DA A 133      75.638 150.409  87.413 
ATOM   2732  C4'  DA A 133      74.384 149.627  87.754 
ATOM   2733  O4'  DA A 133      73.189 150.208  87.159 
ATOM   2734  C3'  DA A 133      74.360 148.173  87.284 
ATOM   2735  O3'  DA A 133      73.701 147.383  88.266 
ATOM   2736  C2'  DA A 133      73.502 148.189  86.019 
ATOM   2737  C1'  DA A 133      72.453 149.171  86.529 
ATOM   2738  N9   DA A 133      71.627 149.780  85.449 
ATOM   2739  C8   DA A 133      72.002 150.116  84.180 
ATOM   2740  N7   DA A 133      71.049 150.631  83.470 
ATOM   2741  C5   DA A 133      69.958 150.640  84.328 
ATOM   2742  C6   DA A 133      68.630 151.069  84.169 
ATOM   2743  N6   DA A 133      68.155 151.598  83.033 
ATOM   2744  N1   DA A 133      67.805 150.933  85.224 
ATOM   2745  C2   DA A 133      68.284 150.407  86.351 
ATOM   2746  N3   DA A 133      69.497 149.973  86.615 
ATOM   2747  C4   DA A 133      70.303 150.120  85.543 
ATOM   2748  P    DT A 134      74.270 145.924  88.598 
ATOM   2749  OP1  DT A 134      75.373 146.033  89.579 
ATOM   2750  OP2  DT A 134      74.589 145.217  87.338 
ATOM   2751  O5'  DT A 134      72.999 145.240  89.291 
ATOM   2752  C5'  DT A 134      72.071 146.066  90.018 
ATOM   2753  C4'  DT A 134      70.649 145.669  89.678 
ATOM   2754  O4'  DT A 134      70.137 146.378  88.513 
ATOM   2755  C3'  DT A 134      70.432 144.195  89.338 
ATOM   2756  O3'  DT A 134      69.174 143.781  89.857 
ATOM   2757  C2'  DT A 134      70.363 144.157  87.810 
ATOM   2758  C1'  DT A 134      69.542 145.431  87.639 
ATOM   2759  N1   DT A 134      69.581 145.988  86.258 
ATOM   2760  C2   DT A 134      68.439 146.597  85.797 
ATOM   2761  O2   DT A 134      67.424 146.695  86.463 
ATOM   2762  N3   DT A 134      68.513 147.100  84.512 
ATOM   2763  C4   DT A 134      69.607 147.045  83.673 
ATOM   2764  O4   DT A 134      69.553 147.532  82.541 
ATOM   2765  C5   DT A 134      70.757 146.387  84.245 
ATOM   2766  C7   DT A 134      71.991 146.283  83.399 
ATOM   2767  C6   DT A 134      70.712 145.888  85.492 
ATOM   2768  P    DG A 135      69.045 142.326  90.509 
ATOM   2769  OP1  DG A 135      69.493 142.372  91.919 
ATOM   2770  OP2  DG A 135      69.722 141.333  89.645 
ATOM   2771  O5'  DG A 135      67.463 142.094  90.455 
ATOM   2772  C5'  DG A 135      66.588 143.235  90.537 
ATOM   2773  C4'  DG A 135      65.476 143.110  89.514 
ATOM   2774  O4'  DG A 135      65.844 143.674  88.223 
ATOM   2775  C3'  DG A 135      65.034 141.685  89.182 
ATOM   2776  O3'  DG A 135      63.627 141.676  88.974 
ATOM   2777  C2'  DG A 135      65.723 141.366  87.855 
ATOM   2778  C1'  DG A 135      65.512 142.734  87.213 
ATOM   2779  N9   DG A 135      66.392 142.987  86.039 
ATOM   2780  C8   DG A 135      67.686 142.572  85.815 
ATOM   2781  N7   DG A 135      68.184 142.967  84.668 
ATOM   2782  C5   DG A 135      67.144 143.694  84.090 
ATOM   2783  C6   DG A 135      67.084 144.369  82.843 
ATOM   2784  O6   DG A 135      67.950 144.466  81.978 
ATOM   2785  N1   DG A 135      65.836 144.980  82.651 
ATOM   2786  C2   DG A 135      64.786 144.943  83.546 
ATOM   2787  N2   DG A 135      63.678 145.590  83.177 
ATOM   2788  N3   DG A 135      64.844 144.310  84.717 
ATOM   2789  C4   DG A 135      66.046 143.712  84.918 
ATOM   2790  P    DT A 136      62.769 140.442  89.527 
ATOM   2791  OP1  DT A 136      62.451 140.661  90.956 
ATOM   2792  OP2  DT A 136      63.458 139.174  89.203 
ATOM   2793  O5'  DT A 136      61.435 140.568  88.652 
ATOM   2794  C5'  DT A 136      61.015 141.870  88.204 
ATOM   2795  C4'  DT A 136      60.576 141.803  86.754 
ATOM   2796  O4'  DT A 136      61.683 142.006  85.830 
ATOM   2797  C3'  DT A 136      59.961 140.477  86.307 
ATOM   2798  O3'  DT A 136      58.910 140.745  85.385 
ATOM   2799  C2'  DT A 136      61.087 139.758  85.565 
ATOM   2800  C1'  DT A 136      61.635 140.986  84.843 
ATOM   2801  N1   DT A 136      63.011 140.799  84.304 
ATOM   2802  C2   DT A 136      63.311 141.433  83.122 
ATOM   2803  O2   DT A 136      62.509 142.124  82.519 
ATOM   2804  N3   DT A 136      64.595 141.236  82.653 
ATOM   2805  C4   DT A 136      65.579 140.477  83.253 
ATOM   2806  O4   DT A 136      66.694 140.375  82.737 
ATOM   2807  C5   DT A 136      65.169 139.852  84.489 
ATOM   2808  C7   DT A 136      66.181 139.007  85.207 
ATOM   2809  C6   DT A 136      63.927 140.026  84.968 
ATOM   2810  P    DC A 137      57.573 139.869  85.457 
ATOM   2811  OP1  DC A 137      56.669 140.428  86.487 
ATOM   2812  OP2  DC A 137      57.924 138.440  85.608 
ATOM   2813  O5'  DC A 137      56.953 140.119  84.003 
ATOM   2814  C5'  DC A 137      57.215 141.369  83.339 
ATOM   2815  C4'  DC A 137      57.555 141.120  81.883 
ATOM   2816  O4'  DC A 137      58.977 140.884  81.677 
ATOM   2817  C3'  DC A 137      56.883 139.907  81.241 
ATOM   2818  O3'  DC A 137      56.561 140.219  79.891 
ATOM   2819  C2'  DC A 137      57.960 138.822  81.244 
ATOM   2820  C1'  DC A 137      59.126 139.729  80.866 
ATOM   2821  N1   DC A 137      60.463 139.136  81.148 
ATOM   2822  C2   DC A 137      61.505 139.436  80.274 
ATOM   2823  O2   DC A 137      61.279 140.177  79.310 
ATOM   2824  N3   DC A 137      62.731 138.904  80.513 
ATOM   2825  C4   DC A 137      62.934 138.106  81.569 
ATOM   2826  N4   DC A 137      64.148 137.612  81.760 
ATOM   2827  C5   DC A 137      61.876 137.784  82.480 
ATOM   2828  C6   DC A 137      60.658 138.325  82.223 
ATOM   2829  P    DA A 138      55.174 139.699  79.284 
ATOM   2830  OP1  DA A 138      54.089 140.639  79.649 
ATOM   2831  OP2  DA A 138      54.964 138.286  79.666 
ATOM   2832  O5'  DA A 138      55.461 139.794  77.713 
ATOM   2833  C5'  DA A 138      56.373 140.799  77.228 
ATOM   2834  C4'  DA A 138      57.299 140.200  76.188 
ATOM   2835  O4'  DA A 138      58.494 139.614  76.780 
ATOM   2836  C3'  DA A 138      56.711 139.068  75.347 
ATOM   2837  O3'  DA A 138      57.209 139.175  74.019 
ATOM   2838  C2'  DA A 138      57.270 137.790  75.973 
ATOM   2839  C1'  DA A 138      58.678 138.319  76.228 
ATOM   2840  N9   DA A 138      59.455 137.506  77.204 
ATOM   2841  C8   DA A 138      59.000 136.837  78.304 
ATOM   2842  N7   DA A 138      59.929 136.213  78.961 
ATOM   2843  C5   DA A 138      61.086 136.488  78.245 
ATOM   2844  C6   DA A 138      62.426 136.111  78.430 
ATOM   2845  N6   DA A 138      62.845 135.339  79.444 
ATOM   2846  N1   DA A 138      63.325 136.557  77.533 
ATOM   2847  C2   DA A 138      62.903 137.324  76.529 
ATOM   2848  N3   DA A 138      61.687 137.738  76.255 
ATOM   2849  C4   DA A 138      60.806 137.278  77.168 
ATOM   2850  P    DC A 139      56.223 138.873  72.794 
ATOM   2851  OP1  DC A 139      55.432 140.086  72.483 
ATOM   2852  OP2  DC A 139      55.446 137.646  73.074 
ATOM   2853  O5'  DC A 139      57.264 138.592  71.612 
ATOM   2854  C5'  DC A 139      58.544 139.250  71.639 
ATOM   2855  C4'  DC A 139      59.640 138.267  71.278 
ATOM   2856  O4'  DC A 139      60.151 137.554  72.440 
ATOM   2857  C3'  DC A 139      59.243 137.155  70.308 
ATOM   2858  O3'  DC A 139      60.339 136.886  69.442 
ATOM   2859  C2'  DC A 139      59.013 135.931  71.195 
ATOM   2860  C1'  DC A 139      60.193 136.169  72.133 
ATOM   2861  N1   DC A 139      60.106 135.408  73.410 
ATOM   2862  C2   DC A 139      61.293 134.946  73.973 
ATOM   2863  O2   DC A 139      62.360 135.184  73.395 
ATOM   2864  N3   DC A 139      61.234 134.249  75.138 
ATOM   2865  C4   DC A 139      60.058 134.012  75.732 
ATOM   2866  N4   DC A 139      60.054 133.328  76.866 
ATOM   2867  C5   DC A 139      58.826 134.478  75.169 
ATOM   2868  C6   DC A 139      58.905 135.172  74.005 
ATOM   2869  P    DC A 140      60.052 136.581  67.897 
ATOM   2870  OP1  DC A 140      59.917 137.855  67.157 
ATOM   2871  OP2  DC A 140      58.917 135.639  67.780 
ATOM   2872  O5'  DC A 140      61.406 135.847  67.463 
ATOM   2873  C5'  DC A 140      62.633 136.192  68.133 
ATOM   2874  C4'  DC A 140      63.418 134.936  68.456 
ATOM   2875  O4'  DC A 140      63.049 134.366  69.744 
ATOM   2876  C3'  DC A 140      63.247 133.774  67.477 
ATOM   2877  O3'  DC A 140      64.492 133.101  67.339 
ATOM   2878  C2'  DC A 140      62.259 132.831  68.164 
ATOM   2879  C1'  DC A 140      62.828 132.975  69.572 
ATOM   2880  N1   DC A 140      61.899 132.518  70.644 
ATOM   2881  C2   DC A 140      62.454 131.919  71.772 
ATOM   2882  O2   DC A 140      63.682 131.793  71.837 
ATOM   2883  N3   DC A 140      61.624 131.494  72.760 
ATOM   2884  C4   DC A 140      60.299 131.649  72.651 
ATOM   2885  N4   DC A 140      59.532 131.219  73.640 
ATOM   2886  C5   DC A 140      59.708 132.262  71.498 
ATOM   2887  C6   DC A 140      60.554 132.679  70.522 
ATOM   2888  P    DC A 141      64.932 132.574  65.893 
ATOM   2889  OP1  DC A 141      65.564 133.676  65.134 
ATOM   2890  OP2  DC A 141      63.785 131.908  65.237 
ATOM   2891  O5'  DC A 141      66.038 131.483  66.278 
ATOM   2892  C5'  DC A 141      66.811 131.666  67.480 
ATOM   2893  C4'  DC A 141      66.921 130.353  68.230 
ATOM   2894  O4'  DC A 141      65.814 130.145  69.151 
ATOM   2895  C3'  DC A 141      66.924 129.092  67.366 
ATOM   2896  O3'  DC A 141      67.813 128.142  67.941 
ATOM   2897  C2'  DC A 141      65.500 128.548  67.469 
ATOM   2898  C1'  DC A 141      65.309 128.832  68.956 
ATOM   2899  N1   DC A 141      63.885 128.815  69.392 
ATOM   2900  C2   DC A 141      63.603 128.338  70.669 
ATOM   2901  O2   DC A 141      64.536 127.954  71.382 
ATOM   2902  N3   DC A 141      62.311 128.313  71.085 
ATOM   2903  C4   DC A 141      61.327 128.739  70.282 
ATOM   2904  N4   DC A 141      60.083 128.694  70.734 
ATOM   2905  C5   DC A 141      61.595 129.232  68.965 
ATOM   2906  C6   DC A 141      62.893 129.249  68.567 
ATOM   2907  P    DC A 142      68.734 127.256  66.977 
ATOM   2908  OP1  DC A 142      69.951 128.018  66.617 
ATOM   2909  OP2  DC A 142      67.925 126.752  65.845 
ATOM   2910  O5'  DC A 142      69.124 126.041  67.941 
ATOM   2911  C5'  DC A 142      69.215 126.276  69.359 
ATOM   2912  C4'  DC A 142      68.547 125.144  70.116 
ATOM   2913  O4'  DC A 142      67.123 125.375  70.319 
ATOM   2914  C3'  DC A 142      68.606 123.771  69.447 
ATOM   2915  O3'  DC A 142      68.767 122.776  70.451 
ATOM   2916  C2'  DC A 142      67.231 123.595  68.804 
ATOM   2917  C1'  DC A 142      66.422 124.199  69.947 
ATOM   2918  N1   DC A 142      65.037 124.588  69.562 
ATOM   2919  C2   DC A 142      64.033 124.446  70.517 
ATOM   2920  O2   DC A 142      64.331 124.008  71.634 
ATOM   2921  N3   DC A 142      62.763 124.795  70.185 
ATOM   2922  C4   DC A 142      62.483 125.267  68.963 
ATOM   2923  N4   DC A 142      61.229 125.593  68.688 
ATOM   2924  C5   DC A 142      63.501 125.419  67.966 
ATOM   2925  C6   DC A 142      64.763 125.065  68.318 
ATOM   2926  P    DA A 143      69.736 121.535  70.165 
ATOM   2927  OP1  DA A 143      71.134 121.917  70.469 
ATOM   2928  OP2  DA A 143      69.488 121.015  68.802 
ATOM   2929  O5'  DA A 143      69.221 120.476  71.246 
ATOM   2930  C5'  DA A 143      68.661 120.956  72.483 
ATOM   2931  C4'  DA A 143      67.407 120.174  72.823 
ATOM   2932  O4'  DA A 143      66.212 120.755  72.229 
ATOM   2933  C3'  DA A 143      67.383 118.720  72.354 
ATOM   2934  O3'  DA A 143      66.724 117.930  73.336 
ATOM   2935  C2'  DA A 143      66.525 118.736  71.089 
ATOM   2936  C1'  DA A 143      65.476 119.718  71.599 
ATOM   2937  N9   DA A 143      64.650 120.327  70.519 
ATOM   2938  C8   DA A 143      65.025 120.663  69.250 
ATOM   2939  N7   DA A 143      64.072 121.178  68.539 
ATOM   2940  C5   DA A 143      62.981 121.187  69.398 
ATOM   2941  C6   DA A 143      61.653 121.616  69.239 
ATOM   2942  N6   DA A 143      61.178 122.145  68.103 
ATOM   2943  N1   DA A 143      60.828 121.481  70.294 
ATOM   2944  C2   DA A 143      61.307 120.954  71.421 
ATOM   2945  N3   DA A 143      62.520 120.520  71.685 
ATOM   2946  C4   DA A 143      63.326 120.667  70.613 
ATOM   2947  P    DG A 144      67.293 116.471  73.668 
ATOM   2948  OP1  DG A 144      68.396 116.580  74.649 
ATOM   2949  OP2  DG A 144      67.612 115.764  72.408 
ATOM   2950  O5'  DG A 144      66.022 115.787  74.360 
ATOM   2951  C5'  DG A 144      65.094 116.613  75.088 
ATOM   2952  C4'  DG A 144      63.672 116.216  74.748 
ATOM   2953  O4'  DG A 144      63.160 116.925  73.583 
ATOM   2954  C3'  DG A 144      63.455 114.742  74.407 
ATOM   2955  O3'  DG A 144      62.197 114.328  74.927 
ATOM   2956  C2'  DG A 144      63.386 114.704  72.880 
ATOM   2957  C1'  DG A 144      62.565 115.978  72.709 
ATOM   2958  N9   DG A 144      62.604 116.535  71.328 
ATOM   2959  C8   DG A 144      63.637 116.531  70.416 
ATOM   2960  N7   DG A 144      63.345 117.109  69.276 
ATOM   2961  C5   DG A 144      62.025 117.524  69.444 
ATOM   2962  C6   DG A 144      61.162 118.211  68.550 
ATOM   2963  O6   DG A 144      61.389 118.600  67.408 
ATOM   2964  N1   DG A 144      59.904 118.435  69.125 
ATOM   2965  C2   DG A 144      59.528 118.048  70.397 
ATOM   2966  N2   DG A 144      58.281 118.357  70.759 
ATOM   2967  N3   DG A 144      60.339 117.405  71.235 
ATOM   2968  C4   DG A 144      61.563 117.179  70.693 
ATOM   2969  P    DA A 145      62.068 112.873  75.579 
ATOM   2970  OP1  DA A 145      62.516 112.919  76.989 
ATOM   2971  OP2  DA A 145      62.745 111.880  74.715 
ATOM   2972  O5'  DA A 145      60.486 112.641  75.524 
ATOM   2973  C5'  DA A 145      59.611 113.782  75.607 
ATOM   2974  C4'  DA A 145      58.499 113.657  74.584 
ATOM   2975  O4'  DA A 145      58.867 114.221  73.293 
ATOM   2976  C3'  DA A 145      58.057 112.232  74.252 
ATOM   2977  O3'  DA A 145      56.650 112.223  74.044 
ATOM   2978  C2'  DA A 145      58.746 111.913  72.925 
ATOM   2979  C1'  DA A 145      58.535 113.281  72.282 
ATOM   2980  N9   DA A 145      59.415 113.534  71.108 
ATOM   2981  C8   DA A 145      60.699 113.114  70.904 
ATOM   2982  N7   DA A 145      61.201 113.498  69.772 
ATOM   2983  C5   DA A 145      60.178 114.226  69.180 
ATOM   2984  C6   DA A 145      60.085 114.904  67.954 
ATOM   2985  N6   DA A 145      61.084 114.961  67.061 
ATOM   2986  N1   DA A 145      58.923 115.524  67.677 
ATOM   2987  C2   DA A 145      57.935 115.465  68.567 
ATOM   2988  N3   DA A 145      57.906 114.866  69.738 
ATOM   2989  C4   DA A 145      59.080 114.253  69.990 
ATOM   2990  P    DG A 146      55.792 110.989  74.597 
ATOM   2991  OP1  DG A 146      55.474 111.208  76.026 
ATOM   2992  OP2  DG A 146      56.481 109.721  74.272 
ATOM   2993  O5'  DG A 146      54.458 111.115  73.722 
ATOM   2994  C5'  DG A 146      54.038 112.417  73.274 
ATOM   2995  C4'  DG A 146      53.599 112.350  71.824 
ATOM   2996  O4'  DG A 146      54.706 112.553  70.899 
ATOM   2997  C3'  DG A 146      52.984 111.024  71.376 
ATOM   2998  O3'  DG A 146      51.933 111.292  70.455 
ATOM   2999  C2'  DG A 146      54.110 110.305  70.635 
ATOM   3000  C1'  DG A 146      54.658 111.533  69.913 
ATOM   3001  N9   DG A 146      56.034 111.347  69.374 
ATOM   3002  C8   DG A 146      57.080 110.615  69.892 
ATOM   3003  N7   DG A 146      58.172 110.656  69.165 
ATOM   3004  C5   DG A 146      57.822 111.472  68.090 
ATOM   3005  C6   DG A 146      58.589 111.886  66.970 
ATOM   3006  O6   DG A 146      59.755 111.614  66.693 
ATOM   3007  N1   DG A 146      57.845 112.713  66.117 
ATOM   3008  C2   DG A 146      56.532 113.090  66.320 
ATOM   3009  N2   DG A 146      56.000 113.885  65.388 
ATOM   3010  N3   DG A 146      55.813 112.701  67.371 
ATOM   3011  C4   DG A 146      56.521 111.898  68.208 
ATOM   3012  P    DA A 147      50.596 110.416  70.527 
ATOM   3013  OP1  DA A 147      49.692 110.976  71.557 
ATOM   3014  OP2  DA A 147      50.947 108.987  70.678 
ATOM   3015  O5'  DA A 147      49.976 110.666  69.073 
ATOM   3016  C5'  DA A 147      50.238 111.916  68.408 
ATOM   3017  C4'  DA A 147      50.578 111.668  66.952 
ATOM   3018  O4'  DA A 147      52.000 111.431  66.747 
ATOM   3019  C3'  DA A 147      49.906 110.454  66.310 
ATOM   3020  O3'  DA A 147      49.584 110.766  64.961 
ATOM   3021  C2'  DA A 147      50.983 109.369  66.313 
ATOM   3022  C1'  DA A 147      52.149 110.276  65.935 
ATOM   3023  N9   DA A 147      53.486 109.683  66.217 
ATOM   3024  C8   DA A 147      53.848 108.858  67.244 
ATOM   3025  N7   DA A 147      55.096 108.504  67.217 
ATOM   3026  C5   DA A 147      55.601 109.142  66.091 
ATOM   3027  C6   DA A 147      56.879 109.167  65.511 
ATOM   3028  N6   DA A 147      57.932 108.505  66.010 
ATOM   3029  N1   DA A 147      57.037 109.900  64.393 
ATOM   3030  C2   DA A 147      55.987 110.557  63.901 
ATOM   3031  N3   DA A 147      54.753 110.607  64.354 
ATOM   3032  C4   DA A 147      54.622 109.864  65.473 
ATOM   3033  P    DG A 148      48.197 110.246  64.354 
ATOM   3034  OP1  DG A 148      47.112 111.186  64.719 
ATOM   3035  OP2  DG A 148      47.987 108.833  64.736 
ATOM   3036  O5'  DG A 148      48.484 110.341  62.782 
ATOM   3037  C5'  DG A 148      49.396 111.346  62.298 
ATOM   3038  C4'  DG A 148      50.322 110.747  61.258 
ATOM   3039  O4'  DG A 148      51.517 110.161  61.850 
ATOM   3040  C3'  DG A 148      49.734 109.615  60.417 
ATOM   3041  O3'  DG A 148      50.232 109.722  59.088 
ATOM   3042  C2'  DG A 148      50.293 108.337  61.043 
ATOM   3043  C1'  DG A 148      51.701 108.866  61.298 
ATOM   3044  N9   DG A 148      52.478 108.053  62.274 
ATOM   3045  C8   DG A 148      52.037 107.372  63.388 
ATOM   3046  N7   DG A 148      52.986 106.747  64.042 
ATOM   3047  C5   DG A 148      54.137 107.033  63.309 
ATOM   3048  C6   DG A 148      55.481 106.633  63.527 
ATOM   3049  O6   DG A 148      55.940 105.933  64.425 
ATOM   3050  N1   DG A 148      56.334 107.149  62.541 
ATOM   3051  C2   DG A 148      55.940 107.946  61.485 
ATOM   3052  N2   DG A 148      56.907 108.337  60.651 
ATOM   3053  N3   DG A 148      54.678 108.321  61.282 
ATOM   3054  C4   DG A 148      53.838 107.829  62.229 
ATOM   3055  P    DA A 149      49.246 109.421  57.864 
ATOM   3056  OP1  DA A 149      48.455 110.633  57.553 
ATOM   3057  OP2  DA A 149      48.469 108.193  58.144 
ATOM   3058  O5'  DA A 149      50.287 109.139  56.682 
ATOM   3059  C5'  DA A 149      51.567 109.797  56.709 
ATOM   3060  C4'  DA A 149      52.663 108.814  56.348 
ATOM   3061  O4'  DA A 149      53.174 108.101  57.510 
ATOM   3062  C3'  DA A 149      52.266 107.702  55.378 
ATOM   3063  O3'  DA A 149      53.362 107.433  54.512 
ATOM   3064  C2'  DA A 149      52.036 106.478  56.264 
ATOM   3065  C1'  DA A 149      53.216 106.716  57.203 
ATOM   3066  N9   DA A 149      53.129 105.955  58.480 
ATOM   3067  C8   DA A 149      52.015 105.634  59.201 
ATOM   3068  N7   DA A 149      52.264 104.957  60.280 
ATOM   3069  C5   DA A 149      53.646 104.819  60.274 
ATOM   3070  C6   DA A 149      54.538 104.192  61.160 
ATOM   3071  N6   DA A 149      54.150 103.559  62.276 
ATOM   3072  N1   DA A 149      55.849 104.240  60.855 
ATOM   3073  C2   DA A 149      56.228 104.871  59.746 
ATOM   3074  N3   DA A 149      55.490 105.488  58.848 
ATOM   3075  C4   DA A 149      54.183 105.426  59.176 
ATOM   3076  P    DG A 150      53.075 107.128  52.967 
ATOM   3077  OP1  DG A 150      52.940 108.403  52.227 
ATOM   3078  OP2  DG A 150      51.940 106.186  52.850 
ATOM   3079  O5'  DG A 150      54.429 106.394  52.533 
ATOM   3080  C5'  DG A 150      55.656 106.739  53.203 
ATOM   3081  C4'  DG A 150      56.441 105.483  53.525 
ATOM   3082  O4'  DG A 150      56.072 104.913  54.814 
ATOM   3083  C3'  DG A 150      56.270 104.321  52.547 
ATOM   3084  O3'  DG A 150      57.515 103.648  52.409 
ATOM   3085  C2'  DG A 150      55.282 103.379  53.234 
ATOM   3086  C1'  DG A 150      55.851 103.522  54.642 
ATOM   3087  N9   DG A 150      54.922 103.065  55.714 
ATOM   3088  C8   DG A 150      53.547 103.143  55.766 
ATOM   3089  N7   DG A 150      53.026 102.643  56.861 
ATOM   3090  C5   DG A 150      54.134 102.202  57.583 
ATOM   3091  C6   DG A 150      54.204 101.570  58.853 
ATOM   3092  O6   DG A 150      53.289 101.266  59.612 
ATOM   3093  N1   DG A 150      55.530 101.292  59.212 
ATOM   3094  C2   DG A 150      56.641 101.585  58.447 
ATOM   3095  N2   DG A 150      57.821 101.238  58.968 
ATOM   3096  N3   DG A 150      56.575 102.178  57.256 
ATOM   3097  C4   DG A 150      55.295 102.455  56.892 
ATOM   3098  P    DT A 151      57.955 103.121  50.962 
ATOM   3099  OP1  DT A 151      58.587 104.223  50.204 
ATOM   3100  OP2  DT A 151      56.808 102.455  50.307 
ATOM   3101  O5'  DT A 151      59.061 102.030  51.348 
ATOM   3102  C5'  DT A 151      59.834 102.213  52.549 
ATOM   3103  C4'  DT A 151      59.944 100.900  53.299 
ATOM   3104  O4'  DT A 151      58.837 100.692  54.221 
ATOM   3105  C3'  DT A 151      59.947  99.639  52.436 
ATOM   3106  O3'  DT A 151      60.836  98.689  53.011 
ATOM   3107  C2'  DT A 151      58.523  99.096  52.539 
ATOM   3108  C1'  DT A 151      58.332  99.379  54.026 
ATOM   3109  N1   DT A 151      56.908  99.362  54.462 
ATOM   3110  C2   DT A 151      56.646  98.889  55.725 
ATOM   3111  O2   DT A 151      57.518  98.495  56.479 
ATOM   3112  N3   DT A 151      55.314  98.887  56.094 
ATOM   3113  C4   DT A 151      54.251  99.308  55.322 
ATOM   3114  O4   DT A 151      53.100  99.259  55.762 
ATOM   3115  C5   DT A 151      54.625  99.787  54.013 
ATOM   3116  C7   DT A 151      53.528 100.265  53.108 
ATOM   3117  C6   DT A 151      55.912  99.800  53.628 
ATOM   3118  P    DT A 152      61.757  97.803  52.047 
ATOM   3119  OP1  DT A 152      62.974  98.565  51.687 
ATOM   3120  OP2  DT A 152      60.948  97.299  50.915 
ATOM   3121  O5'  DT A 152      62.147  96.588  53.011 
ATOM   3122  C5'  DT A 152      62.238  96.823  54.429 
ATOM   3123  C4'  DT A 152      61.570  95.691  55.186 
ATOM   3124  O4'  DT A 152      60.146  95.922  55.389 
ATOM   3125  C3'  DT A 152      61.629  94.318  54.517 
ATOM   3126  O3'  DT A 152      61.790  93.323  55.520 
ATOM   3127  C2'  DT A 152      60.254  94.142  53.873 
ATOM   3128  C1'  DT A 152      59.445  94.746  55.017 
ATOM   3129  N1   DT A 152      58.060  95.135  54.632 
ATOM   3130  C2   DT A 152      57.081  94.989  55.585 
ATOM   3131  O2   DT A 152      57.304  94.564  56.705 
ATOM   3132  N3   DT A 152      55.810  95.360  55.191 
ATOM   3133  C4   DT A 152      55.447  95.852  53.954 
ATOM   3134  O4   DT A 152      54.274  96.150  53.717 
ATOM   3135  C5   DT A 152      56.543  95.968  53.021 
ATOM   3136  C7   DT A 152      56.234  96.496  51.651 
ATOM   3137  C6   DT A 152      57.788  95.615  53.377 
ATOM   3138  P    DC A 153      62.759  92.082  55.234 
ATOM   3139  OP1  DC A 153      64.157  92.465  55.539 
ATOM   3140  OP2  DC A 153      62.511  91.562  53.871 
ATOM   3141  O5'  DC A 153      62.244  91.023  56.316 
ATOM   3142  C5'  DC A 153      61.684  91.503  57.553 
ATOM   3143  C4'  DC A 153      60.430  90.721  57.893 
ATOM   3144  O4'  DC A 153      59.235  91.302  57.299 
ATOM   3145  C3'  DC A 153      60.406  89.267  57.424 
ATOM   3146  O3'  DC A 153      59.747  88.477  58.406 
ATOM   3147  C2'  DC A 153      59.548  89.283  56.159 
ATOM   3148  C1'  DC A 153      58.499  90.265  56.669 
ATOM   3149  N1   DC A 153      57.673  90.874  55.589 
ATOM   3150  C2   DC A 153      56.338  91.152  55.871 
ATOM   3151  O2   DC A 153      55.898  90.884  56.996 
ATOM   3152  N3   DC A 153      55.567  91.706  54.900 
ATOM   3153  C4   DC A 153      56.082  91.981  53.695 
ATOM   3154  N4   DC A 153      55.290  92.521  52.781 
ATOM   3155  C5   DC A 153      57.453  91.703  53.384 
ATOM   3156  C6   DC A 153      58.205  91.148  54.368 
ATOM   3157  P    DC A 154      60.315  87.018  58.738 
ATOM   3158  OP1  DC A 154      61.419  87.127  59.718 
ATOM   3159  OP2  DC A 154      60.635  86.312  57.477 
ATOM   3160  O5'  DC A 154      59.045  86.334  59.430 
ATOM   3161  C5'  DC A 154      58.117  87.161  60.157 
ATOM   3162  C4'  DC A 154      56.695  86.763  59.818 
ATOM   3163  O4'  DC A 154      56.183  87.472  58.653 
ATOM   3164  C3'  DC A 154      56.478  85.289  59.477 
ATOM   3165  O3'  DC A 154      55.220  84.876  59.997 
ATOM   3166  C2'  DC A 154      56.409  85.251  57.950 
ATOM   3167  C1'  DC A 154      55.587  86.525  57.779 
ATOM   3168  N1   DC A 154      55.627  87.082  56.397 
ATOM   3169  C2   DC A 154      54.477  87.703  55.915 
ATOM   3170  O2   DC A 154      53.483  87.766  56.646 
ATOM   3171  N3   DC A 154      54.493  88.216  54.658 
ATOM   3172  C4   DC A 154      55.592  88.127  53.898 
ATOM   3173  N4   DC A 154      55.557  88.643  52.679 
ATOM   3174  C5   DC A 154      56.784  87.491  54.375 
ATOM   3175  C6   DC A 154      56.748  86.985  55.633 
ATOM   3176  P    DA A 155      55.091  83.420  60.648 
ATOM   3177  OP1  DA A 155      55.539  83.466  62.059 
ATOM   3178  OP2  DA A 155      55.768  82.428  59.785 
ATOM   3179  O5'  DA A 155      53.509  83.188  60.594 
ATOM   3180  C5'  DA A 155      52.634  84.329  60.677 
ATOM   3181  C4'  DA A 155      51.522  84.204  59.654 
ATOM   3182  O4'  DA A 155      51.890  84.768  58.362 
ATOM   3183  C3'  DA A 155      51.080  82.779  59.321 
ATOM   3184  O3'  DA A 155      49.673  82.770  59.113 
ATOM   3185  C2'  DA A 155      51.769  82.460  57.995 
ATOM   3186  C1'  DA A 155      51.558  83.828  57.352 
ATOM   3187  N9   DA A 155      52.437  84.081  56.178 
ATOM   3188  C8   DA A 155      53.722  83.662  55.974 
ATOM   3189  N7   DA A 155      54.224  84.045  54.841 
ATOM   3190  C5   DA A 155      53.201  84.773  54.250 
ATOM   3191  C6   DA A 155      53.108  85.451  53.023 
ATOM   3192  N6   DA A 155      54.107  85.508  52.131 
ATOM   3193  N1   DA A 155      51.946  86.071  52.746 
ATOM   3194  C2   DA A 155      50.958  86.012  53.636 
ATOM   3195  N3   DA A 155      50.929  85.413  54.807 
ATOM   3196  C4   DA A 155      52.103  84.800  55.060 
ATOM   3197  P    DA A 156      48.815  81.536  59.667 
ATOM   3198  OP1  DA A 156      48.497  81.755  61.096 
ATOM   3199  OP2  DA A 156      49.504  80.268  59.342 
ATOM   3200  O5'  DA A 156      47.481  81.663  58.792 
ATOM   3201  C5'  DA A 156      47.061  82.964  58.344 
ATOM   3202  C4'  DA A 156      46.622  82.897  56.894 
ATOM   3203  O4'  DA A 156      47.729  83.100  55.969 
ATOM   3204  C3'  DA A 156      46.007  81.571  56.446 
ATOM   3205  O3'  DA A 156      44.956  81.839  55.525 
ATOM   3206  C2'  DA A 156      47.133  80.852  55.704 
ATOM   3207  C1'  DA A 156      47.681  82.080  54.983 
ATOM   3208  N9   DA A 156      49.057  81.894  54.444 
ATOM   3209  C8   DA A 156      50.083  81.164  54.972 
ATOM   3210  N7   DA A 156      51.169  81.195  54.263 
ATOM   3211  C5   DA A 156      50.840  82.005  53.184 
ATOM   3212  C6   DA A 156      51.571  82.434  52.064 
ATOM   3213  N6   DA A 156      52.846  82.089  51.836 
ATOM   3214  N1   DA A 156      50.941  83.234  51.183 
ATOM   3215  C2   DA A 156      49.674  83.575  51.416 
ATOM   3216  N3   DA A 156      48.895  83.238  52.419 
ATOM   3217  C4   DA A 156      49.548  82.437  53.286 
ATOM   3218  P    DC A 157      43.619  80.963  55.597 
ATOM   3219  OP1  DC A 157      42.715  81.523  56.627 
ATOM   3220  OP2  DC A 157      43.970  79.534  55.748 
ATOM   3221  O5'  DC A 157      42.999  81.213  54.143 
ATOM   3222  C5'  DC A 157      43.261  82.463  53.478 
ATOM   3223  C4'  DC A 157      43.601  82.215  52.022 
ATOM   3224  O4'  DC A 157      45.023  81.978  51.817 
ATOM   3225  C3'  DC A 157      42.929  81.001  51.380 
ATOM   3226  O3'  DC A 157      42.607  81.313  50.031 
ATOM   3227  C2'  DC A 157      44.006  79.916  51.383 
ATOM   3228  C1'  DC A 157      45.172  80.824  51.005 
ATOM   3229  N1   DC A 157      46.509  80.230  51.287 
ATOM   3230  C2   DC A 157      47.551  80.530  50.413 
ATOM   3231  O2   DC A 157      47.325  81.271  49.449 
ATOM   3232  N3   DC A 157      48.777  79.998  50.653 
ATOM   3233  C4   DC A 157      48.980  79.201  51.709 
ATOM   3234  N4   DC A 157      50.194  78.706  51.899 
ATOM   3235  C5   DC A 157      47.922  78.878  52.619 
ATOM   3236  C6   DC A 157      46.704  79.420  52.362 
ATOM   3237  P    DA A 158      41.220  80.793  49.424 
ATOM   3238  OP1  DA A 158      40.135  81.733  49.788 
ATOM   3239  OP2  DA A 158      41.010  79.380  49.805 
ATOM   3240  O5'  DA A 158      41.507  80.888  47.852 
ATOM   3241  C5'  DA A 158      42.419  81.893  47.368 
ATOM   3242  C4'  DA A 158      43.345  81.294  46.328 
ATOM   3243  O4'  DA A 158      44.540  80.708  46.920 
ATOM   3244  C3'  DA A 158      42.757  80.162  45.486 
ATOM   3245  O3'  DA A 158      43.255  80.269  44.158 
ATOM   3246  C2'  DA A 158      43.316  78.884  46.113 
ATOM   3247  C1'  DA A 158      44.724  79.413  46.368 
ATOM   3248  N9   DA A 158      45.501  78.600  47.344 
ATOM   3249  C8   DA A 158      45.046  77.931  48.444 
ATOM   3250  N7   DA A 158      45.975  77.307  49.101 
ATOM   3251  C5   DA A 158      47.132  77.582  48.385 
ATOM   3252  C6   DA A 158      48.472  77.205  48.570 
ATOM   3253  N6   DA A 158      48.890  76.433  49.583 
ATOM   3254  N1   DA A 158      49.371  77.651  47.672 
ATOM   3255  C2   DA A 158      48.949  78.418  46.669 
ATOM   3256  N3   DA A 158      47.732  78.832  46.394 
ATOM   3257  C4   DA A 158      46.852  78.372  47.307 
ATOM   3258  P    DC A 159      42.269  79.968  42.933 
ATOM   3259  OP1  DC A 159      41.478  81.180  42.623 
ATOM   3260  OP2  DC A 159      41.492  78.740  43.214 
ATOM   3261  O5'  DC A 159      43.310  79.686  41.752 
ATOM   3262  C5'  DC A 159      44.590  80.344  41.779 
ATOM   3263  C4'  DC A 159      45.686  79.361  41.418 
ATOM   3264  O4'  DC A 159      46.196  78.648  42.580 
ATOM   3265  C3'  DC A 159      45.289  78.249  40.448 
ATOM   3266  O3'  DC A 159      46.385  77.980  39.582 
ATOM   3267  C2'  DC A 159      45.059  77.026  41.334 
ATOM   3268  C1'  DC A 159      46.239  77.263  42.272 
ATOM   3269  N1   DC A 159      46.152  76.502  43.549 
ATOM   3270  C2   DC A 159      47.338  76.040  44.112 
ATOM   3271  O2   DC A 159      48.406  76.278  43.535 
ATOM   3272  N3   DC A 159      47.280  75.343  45.277 
ATOM   3273  C4   DC A 159      46.104  75.106  45.871 
ATOM   3274  N4   DC A 159      46.100  74.422  47.005 
ATOM   3275  C5   DC A 159      44.872  75.572  45.308 
ATOM   3276  C6   DC A 159      44.951  76.266  44.144 
ATOM   3277  P    DA A 160      46.098  77.675  38.037 
ATOM   3278  OP1  DA A 160      45.963  78.950  37.297 
ATOM   3279  OP2  DA A 160      44.963  76.734  37.920 
ATOM   3280  O5'  DA A 160      47.452  76.941  37.603 
ATOM   3281  C5'  DA A 160      48.679  77.286  38.272 
ATOM   3282  C4'  DA A 160      49.464  76.030  38.595 
ATOM   3283  O4'  DA A 160      49.095  75.460  39.884 
ATOM   3284  C3'  DA A 160      49.293  74.868  37.617 
ATOM   3285  O3'  DA A 160      50.538  74.195  37.478 
ATOM   3286  C2'  DA A 160      48.305  73.926  38.304 
ATOM   3287  C1'  DA A 160      48.874  74.069  39.712 
ATOM   3288  N9   DA A 160      47.945  73.612  40.783 
ATOM   3289  C8   DA A 160      46.583  73.698  40.818 
ATOM   3290  N7   DA A 160      46.054  73.206  41.895 
ATOM   3291  C5   DA A 160      47.144  72.761  42.631 
ATOM   3292  C6   DA A 160      47.250  72.135  43.883 
ATOM   3293  N6   DA A 160      46.194  71.836  44.653 
ATOM   3294  N1   DA A 160      48.486  71.826  44.319 
ATOM   3295  C2   DA A 160      49.531  72.126  43.550 
ATOM   3296  N3   DA A 160      49.556  72.706  42.370 
ATOM   3297  C4   DA A 160      48.306  73.005  41.957 
ATOM   3298  P    DC A 161      50.978  73.668  36.032 
ATOM   3299  OP1  DC A 161      51.610  74.770  35.273 
ATOM   3300  OP2  DC A 161      49.831  73.002  35.377 
ATOM   3301  O5'  DC A 161      52.084  72.577  36.418 
ATOM   3302  C5'  DC A 161      52.856  72.760  37.619 
ATOM   3303  C4'  DC A 161      52.967  71.447  38.369 
ATOM   3304  O4'  DC A 161      51.860  71.239  39.291 
ATOM   3305  C3'  DC A 161      52.970  70.186  37.506 
ATOM   3306  O3'  DC A 161      53.859  69.236  38.081 
ATOM   3307  C2'  DC A 161      51.545  69.643  37.609 
ATOM   3308  C1'  DC A 161      51.355  69.926  39.095 
ATOM   3309  N1   DC A 161      49.931  69.909  39.532 
ATOM   3310  C2   DC A 161      49.649  69.432  40.809 
ATOM   3311  O2   DC A 161      50.582  69.048  41.522 
ATOM   3312  N3   DC A 161      48.357  69.407  41.225 
ATOM   3313  C4   DC A 161      47.372  69.833  40.422 
ATOM   3314  N4   DC A 161      46.129  69.789  40.874 
ATOM   3315  C5   DC A 161      47.641  70.326  39.104 
ATOM   3316  C6   DC A 161      48.939  70.343  38.707 
ATOM   3317  P    DA A 162      54.780  68.350  37.117 
ATOM   3318  OP1  DA A 162      55.997  69.112  36.757 
ATOM   3319  OP2  DA A 162      53.971  67.846  35.985 
ATOM   3320  O5'  DA A 162      55.170  67.135  38.081 
ATOM   3321  C5'  DA A 162      55.261  67.370  39.499 
ATOM   3322  C4'  DA A 162      54.593  66.238  40.256 
ATOM   3323  O4'  DA A 162      53.169  66.469  40.458 
ATOM   3324  C3'  DA A 162      54.652  64.866  39.586 
ATOM   3325  O3'  DA A 162      54.813  63.870  40.590 
ATOM   3326  C2'  DA A 162      53.277  64.689  38.943 
ATOM   3327  C1'  DA A 162      52.468  65.293  40.087 
ATOM   3328  N9   DA A 162      51.083  65.682  39.702 
ATOM   3329  C8   DA A 162      50.641  66.174  38.507 
ATOM   3330  N7   DA A 162      49.368  66.419  38.478 
ATOM   3331  C5   DA A 162      48.931  66.065  39.747 
ATOM   3332  C6   DA A 162      47.665  66.091  40.355 
ATOM   3333  N6   DA A 162      46.554  66.511  39.732 
ATOM   3334  N1   DA A 162      47.580  65.669  41.630 
ATOM   3335  C2   DA A 162      48.688  65.253  42.243 
ATOM   3336  N3   DA A 162      49.917  65.184  41.781 
ATOM   3337  C4   DA A 162      49.973  65.612  40.504 
ATOM   3338  P    DT A 163      55.782  62.629  40.304 
ATOM   3339  OP1  DT A 163      57.180  63.012  40.609 
ATOM   3340  OP2  DT A 163      55.534  62.110  38.941 
ATOM   3341  O5'  DT A 163      55.267  61.570  41.386 
ATOM   3342  C5'  DT A 163      54.707  62.051  42.623 
ATOM   3343  C4'  DT A 163      53.453  61.269  42.963 
ATOM   3344  O4'  DT A 163      52.258  61.849  42.369 
ATOM   3345  C3'  DT A 163      53.429  59.814  42.493 
ATOM   3346  O3'  DT A 163      52.770  59.024  43.476 
ATOM   3347  C2'  DT A 163      52.571  59.830  41.228 
ATOM   3348  C1'  DT A 163      51.522  60.812  41.739 
ATOM   3349  N1   DT A 163      50.696  61.421  40.659 
ATOM   3350  C2   DT A 163      49.381  61.689  40.953 
ATOM   3351  O2   DT A 163      48.882  61.451  42.040 
ATOM   3352  N3   DT A 163      48.646  62.252  39.928 
ATOM   3353  C4   DT A 163      49.107  62.562  38.665 
ATOM   3354  O4   DT A 163      48.354  63.065  37.829 
ATOM   3355  C5   DT A 163      50.499  62.244  38.452 
ATOM   3356  C7   DT A 163      51.081  62.550  37.103 
ATOM   3357  C6   DT A 163      51.237  61.696  39.431 
ATOM   3358  P    DT A 164      53.338  57.565  43.808 
ATOM   3359  OP1  DT A 164      54.442  57.674  44.788 
ATOM   3360  OP2  DT A 164      53.658  56.859  42.547 
ATOM   3361  O5'  DT A 164      52.068  56.881  44.500 
ATOM   3362  C5'  DT A 164      51.140  57.708  45.227 
ATOM   3363  C4'  DT A 164      49.718  57.311  44.887 
ATOM   3364  O4'  DT A 164      49.205  58.019  43.722 
ATOM   3365  C3'  DT A 164      49.501  55.836  44.547 
ATOM   3366  O3'  DT A 164      48.243  55.423  45.067 
ATOM   3367  C2'  DT A 164      49.432  55.798  43.020 
ATOM   3368  C1'  DT A 164      48.610  57.072  42.849 
ATOM   3369  N1   DT A 164      48.650  57.629  41.467 
ATOM   3370  C2   DT A 164      47.508  58.238  41.006 
ATOM   3371  O2   DT A 164      46.493  58.336  41.673 
ATOM   3372  N3   DT A 164      47.582  58.742  39.721 
ATOM   3373  C4   DT A 164      48.676  58.687  38.882 
ATOM   3374  O4   DT A 164      48.622  59.173  37.750 
ATOM   3375  C5   DT A 164      49.826  58.028  39.455 
ATOM   3376  C7   DT A 164      51.060  57.924  38.608 
ATOM   3377  C6   DT A 164      49.781  57.529  40.702 
ATOM   3378  P    DA A 165      48.114  53.967  45.718 
ATOM   3379  OP1  DA A 165      48.562  54.013  47.129 
ATOM   3380  OP2  DA A 165      48.791  52.975  44.855 
ATOM   3381  O5'  DA A 165      46.532  53.735  45.664 
ATOM   3382  C5'  DA A 165      45.657  54.876  45.746 
ATOM   3383  C4'  DA A 165      44.545  54.751  44.724 
ATOM   3384  O4'  DA A 165      44.913  55.316  43.432 
ATOM   3385  C3'  DA A 165      44.103  53.326  44.391 
ATOM   3386  O3'  DA A 165      42.696  53.317  44.183 
ATOM   3387  C2'  DA A 165      44.792  53.007  43.064 
ATOM   3388  C1'  DA A 165      44.580  54.375  42.422 
ATOM   3389  N9   DA A 165      45.460  54.628  41.248 
ATOM   3390  C8   DA A 165      46.745  54.209  41.044 
ATOM   3391  N7   DA A 165      47.247  54.592  39.911 
ATOM   3392  C5   DA A 165      46.224  55.320  39.320 
ATOM   3393  C6   DA A 165      46.131  55.999  38.093 
ATOM   3394  N6   DA A 165      47.130  56.055  37.201 
ATOM   3395  N1   DA A 165      44.969  56.618  37.816 
ATOM   3396  C2   DA A 165      43.981  56.559  38.706 
ATOM   3397  N3   DA A 165      43.952  55.960  39.877 
ATOM   3398  C4   DA A 165      45.126  55.347  40.130 
ATOM   3399  P    DT A 166      41.838  52.084  44.737 
ATOM   3400  OP1  DT A 166      41.520  52.302  46.166 
ATOM   3401  OP2  DT A 166      42.527  50.815  44.412 
ATOM   3402  O5'  DT A 166      40.504  52.210  43.862 
ATOM   3403  C5'  DT A 166      40.084  53.511  43.414 
ATOM   3404  C4'  DT A 166      39.645  53.444  41.964 
ATOM   3405  O4'  DT A 166      40.752  53.647  41.039 
ATOM   3406  C3'  DT A 166      39.030  52.118  41.516 
ATOM   3407  O3'  DT A 166      37.979  52.386  40.595 
ATOM   3408  C2'  DT A 166      40.156  51.399  40.774 
ATOM   3409  C1'  DT A 166      40.704  52.627  40.053 
ATOM   3410  N1   DT A 166      42.080  52.441  39.513 
ATOM   3411  C2   DT A 166      42.380  53.074  38.332 
ATOM   3412  O2   DT A 166      41.578  53.765  37.728 
ATOM   3413  N3   DT A 166      43.664  52.877  37.862 
ATOM   3414  C4   DT A 166      44.648  52.119  38.462 
ATOM   3415  O4   DT A 166      45.763  52.016  37.947 
ATOM   3416  C5   DT A 166      44.238  51.493  39.698 
ATOM   3417  C7   DT A 166      45.250  50.649  40.416 
ATOM   3418  C6   DT A 166      42.996  51.667  40.177 
ATOM   3419  P    DA A 167      36.642  51.510  40.666 
ATOM   3420  OP1  DA A 167      35.738  52.070  41.697 
ATOM   3421  OP2  DA A 167      36.993  50.081  40.818 
ATOM   3422  O5'  DA A 167      36.022  51.760  39.213 
ATOM   3423  C5'  DA A 167      36.284  53.010  38.548 
ATOM   3424  C4'  DA A 167      36.624  52.762  37.092 
ATOM   3425  O4'  DA A 167      38.046  52.525  36.887 
ATOM   3426  C3'  DA A 167      35.952  51.548  36.450 
ATOM   3427  O3'  DA A 167      35.630  51.860  35.100 
ATOM   3428  C2'  DA A 167      37.029  50.463  36.453 
ATOM   3429  C1'  DA A 167      38.195  51.371  36.075 
ATOM   3430  N9   DA A 167      39.532  50.777  36.357 
ATOM   3431  C8   DA A 167      39.894  49.952  37.384 
ATOM   3432  N7   DA A 167      41.142  49.599  37.357 
ATOM   3433  C5   DA A 167      41.646  50.236  36.231 
ATOM   3434  C6   DA A 167      42.925  50.261  35.651 
ATOM   3435  N6   DA A 167      43.978  49.599  36.150 
ATOM   3436  N1   DA A 167      43.083  50.995  34.533 
ATOM   3437  C2   DA A 167      42.033  51.651  34.041 
ATOM   3438  N3   DA A 167      40.799  51.701  34.494 
ATOM   3439  C4   DA A 167      40.668  50.959  35.612 
ATOM   3440  P    DG A 168      34.243  51.341  34.493 
ATOM   3441  OP1  DG A 168      33.158  52.280  34.858 
ATOM   3442  OP2  DG A 168      34.033  49.927  34.875 
ATOM   3443  O5'  DG A 168      34.530  51.435  32.922 
ATOM   3444  C5'  DG A 168      35.442  52.440  32.438 
ATOM   3445  C4'  DG A 168      36.368  51.841  31.398 
ATOM   3446  O4'  DG A 168      37.563  51.255  31.989 
ATOM   3447  C3'  DG A 168      35.780  50.709  30.556 
ATOM   3448  O3'  DG A 168      36.278  50.816  29.228 
ATOM   3449  C2'  DG A 168      36.339  49.431  31.182 
ATOM   3450  C1'  DG A 168      37.747  49.960  31.438 
ATOM   3451  N9   DG A 168      38.524  49.147  32.414 
ATOM   3452  C8   DG A 168      38.083  48.466  33.528 
ATOM   3453  N7   DG A 168      39.032  47.841  34.182 
ATOM   3454  C5   DG A 168      40.183  48.128  33.449 
ATOM   3455  C6   DG A 168      41.527  47.728  33.666 
ATOM   3456  O6   DG A 168      41.986  47.027  34.564 
ATOM   3457  N1   DG A 168      42.380  48.243  32.681 
ATOM   3458  C2   DG A 168      41.986  49.040  31.624 
ATOM   3459  N2   DG A 168      42.953  49.431  30.791 
ATOM   3460  N3   DG A 168      40.724  49.415  31.422 
ATOM   3461  C4   DG A 168      39.884  48.924  32.369 
ATOM   3462  P    DA A 169      35.292  50.515  28.003 
ATOM   3463  OP1  DA A 169      34.501  51.727  27.692 
ATOM   3464  OP2  DA A 169      34.515  49.287  28.283 
ATOM   3465  O5'  DA A 169      36.333  50.233  26.822 
ATOM   3466  C5'  DA A 169      37.613  50.892  26.848 
ATOM   3467  C4'  DA A 169      38.709  49.908  26.488 
ATOM   3468  O4'  DA A 169      39.219  49.195  27.650 
ATOM   3469  C3'  DA A 169      38.312  48.796  25.517 
ATOM   3470  O3'  DA A 169      39.408  48.527  24.652 
ATOM   3471  C2'  DA A 169      38.082  47.573  26.404 
ATOM   3472  C1'  DA A 169      39.262  47.810  27.342 
ATOM   3473  N9   DA A 169      39.175  47.049  28.619 
ATOM   3474  C8   DA A 169      38.061  46.728  29.341 
ATOM   3475  N7   DA A 169      38.310  46.052  30.419 
ATOM   3476  C5   DA A 169      39.691  45.913  30.414 
ATOM   3477  C6   DA A 169      40.584  45.287  31.300 
ATOM   3478  N6   DA A 169      40.196  44.654  32.416 
ATOM   3479  N1   DA A 169      41.895  45.335  30.995 
ATOM   3480  C2   DA A 169      42.274  45.966  29.885 
ATOM   3481  N3   DA A 169      41.536  46.583  28.988 
ATOM   3482  C4   DA A 169      40.229  46.520  29.315 
ATOM   3483  P    DT A 170      39.121  48.222  23.107 
ATOM   3484  OP1  DT A 170      38.986  49.497  22.367 
ATOM   3485  OP2  DT A 170      37.986  47.281  22.990 
ATOM   3486  O5'  DT A 170      40.475  47.488  22.673 
ATOM   3487  C5'  DT A 170      41.702  47.833  23.342 
ATOM   3488  C4'  DT A 170      42.487  46.577  23.665 
ATOM   3489  O4'  DT A 170      42.118  46.008  24.954 
ATOM   3490  C3'  DT A 170      42.316  45.415  22.686 
ATOM   3491  O3'  DT A 170      43.561  44.742  22.548 
ATOM   3492  C2'  DT A 170      41.328  44.473  23.373 
ATOM   3493  C1'  DT A 170      41.897  44.616  24.782 
ATOM   3494  N1   DT A 170      40.968  44.159  25.853 
ATOM   3495  C2   DT A 170      41.531  43.570  26.960 
ATOM   3496  O2   DT A 170      42.733  43.415  27.089 
ATOM   3497  N3   DT A 170      40.639  43.159  27.931 
ATOM   3498  C4   DT A 170      39.266  43.285  27.888 
ATOM   3499  O4   DT A 170      38.569  42.877  28.820 
ATOM   3500  C5   DT A 170      38.769  43.915  26.687 
ATOM   3501  C7   DT A 170      37.284  44.091  26.559 
ATOM   3502  C6   DT A 170      39.614  44.324  25.727 
ATOM   3503  P    DT A 171      44.001  44.215  21.102 
ATOM   3504  OP1  DT A 171      44.633  45.317  20.343 
ATOM   3505  OP2  DT A 171      42.854  43.549  20.446 
ATOM   3506  O5'  DT A 171      45.107  43.124  21.488 
ATOM   3507  C5'  DT A 171      45.879  43.307  22.689 
ATOM   3508  C4'  DT A 171      45.990  41.994  23.439 
ATOM   3509  O4'  DT A 171      44.883  41.786  24.361 
ATOM   3510  C3'  DT A 171      45.993  40.733  22.575 
ATOM   3511  O3'  DT A 171      46.882  39.783  23.151 
ATOM   3512  C2'  DT A 171      44.568  40.190  22.679 
ATOM   3513  C1'  DT A 171      44.378  40.474  24.165 
ATOM   3514  N1   DT A 171      42.954  40.456  24.601 
ATOM   3515  C2   DT A 171      42.692  39.983  25.864 
ATOM   3516  O2   DT A 171      43.564  39.589  26.619 
ATOM   3517  N3   DT A 171      41.360  39.981  26.234 
ATOM   3518  C4   DT A 171      40.297  40.403  25.462 
ATOM   3519  O4   DT A 171      39.146  40.353  25.901 
ATOM   3520  C5   DT A 171      40.671  40.882  24.153 
ATOM   3521  C7   DT A 171      39.574  41.359  23.248 
ATOM   3522  C6   DT A 171      41.958  40.894  23.768 
ATOM   3523  P    DA A 172      47.803  38.897  22.187 
ATOM   3524  OP1  DA A 172      49.020  39.659  21.827 
ATOM   3525  OP2  DA A 172      46.994  38.393  21.055 
ATOM   3526  O5'  DA A 172      48.193  37.682  23.151 
ATOM   3527  C5'  DA A 172      48.284  37.917  24.569 
ATOM   3528  C4'  DA A 172      47.616  36.786  25.325 
ATOM   3529  O4'  DA A 172      46.192  37.016  25.528 
ATOM   3530  C3'  DA A 172      47.675  35.413  24.656 
ATOM   3531  O3'  DA A 172      47.836  34.417  25.660 
ATOM   3532  C2'  DA A 172      46.300  35.236  24.013 
ATOM   3533  C1'  DA A 172      45.491  35.840  25.157 
ATOM   3534  N9   DA A 172      44.106  36.229  24.771 
ATOM   3535  C8   DA A 172      43.664  36.721  23.577 
ATOM   3536  N7   DA A 172      42.391  36.966  23.548 
ATOM   3537  C5   DA A 172      41.954  36.612  24.817 
ATOM   3538  C6   DA A 172      40.688  36.638  25.425 
ATOM   3539  N6   DA A 172      39.577  37.058  24.801 
ATOM   3540  N1   DA A 172      40.603  36.216  26.700 
ATOM   3541  C2   DA A 172      41.711  35.801  27.313 
ATOM   3542  N3   DA A 172      42.940  35.731  26.851 
ATOM   3543  C4   DA A 172      42.996  36.159  25.573 
ATOM   3544  P    DC A 173      48.805  33.177  25.374 
ATOM   3545  OP1  DC A 173      50.203  33.559  25.678 
ATOM   3546  OP2  DC A 173      48.557  32.657  24.011 
ATOM   3547  O5'  DC A 173      48.290  32.117  26.455 
ATOM   3548  C5'  DC A 173      47.730  32.598  27.692 
ATOM   3549  C4'  DC A 173      46.476  31.816  28.033 
ATOM   3550  O4'  DC A 173      45.281  32.396  27.439 
ATOM   3551  C3'  DC A 173      46.451  30.361  27.563 
ATOM   3552  O3'  DC A 173      45.793  29.571  28.546 
ATOM   3553  C2'  DC A 173      45.594  30.377  26.298 
ATOM   3554  C1'  DC A 173      44.545  31.359  26.808 
ATOM   3555  N1   DC A 173      43.719  31.969  25.729 
ATOM   3556  C2   DC A 173      42.384  32.246  26.011 
ATOM   3557  O2   DC A 173      41.944  31.978  27.135 
ATOM   3558  N3   DC A 173      41.613  32.801  25.040 
ATOM   3559  C4   DC A 173      42.128  33.075  23.835 
ATOM   3560  N4   DC A 173      41.336  33.616  22.921 
ATOM   3561  C5   DC A 173      43.499  32.797  23.524 
ATOM   3562  C6   DC A 173      44.251  32.242  24.507 
ATOM   3563  P    DT A 174      46.361  28.112  28.877 
ATOM   3564  OP1  DT A 174      47.465  28.221  29.858 
ATOM   3565  OP2  DT A 174      46.681  27.406  27.617 
ATOM   3566  O5'  DT A 174      45.091  27.428  29.570 
ATOM   3567  C5'  DT A 174      44.163  28.255  30.297 
ATOM   3568  C4'  DT A 174      42.741  27.858  29.957 
ATOM   3569  O4'  DT A 174      42.228  28.566  28.792 
ATOM   3570  C3'  DT A 174      42.524  26.383  29.617 
ATOM   3571  O3'  DT A 174      41.266  25.970  30.136 
ATOM   3572  C2'  DT A 174      42.455  26.345  28.090 
ATOM   3573  C1'  DT A 174      41.633  27.619  27.918 
ATOM   3574  N1   DT A 174      41.673  28.176  26.537 
ATOM   3575  C2   DT A 174      40.531  28.785  26.076 
ATOM   3576  O2   DT A 174      39.516  28.883  26.743 
ATOM   3577  N3   DT A 174      40.605  29.289  24.791 
ATOM   3578  C4   DT A 174      41.699  29.234  23.952 
ATOM   3579  O4   DT A 174      41.645  29.721  22.820 
ATOM   3580  C5   DT A 174      42.849  28.575  24.525 
ATOM   3581  C7   DT A 174      44.083  28.471  23.678 
ATOM   3582  C6   DT A 174      42.804  28.076  25.771 
ATOM   3583  P    DC A 175      41.137  24.514  30.788 
ATOM   3584  OP1  DC A 175      41.585  24.560  32.199 
ATOM   3585  OP2  DC A 175      41.814  23.522  29.924 
ATOM   3586  O5'  DC A 175      39.555  24.283  30.734 
ATOM   3587  C5'  DC A 175      38.680  25.423  30.816 
ATOM   3588  C4'  DC A 175      37.568  25.299  29.794 
ATOM   3589  O4'  DC A 175      37.936  25.863  28.502 
ATOM   3590  C3'  DC A 175      37.126  23.874  29.461 
ATOM   3591  O3'  DC A 175      35.719  23.864  29.253 
ATOM   3592  C2'  DC A 175      37.815  23.555  28.134 
ATOM   3593  C1'  DC A 175      37.603  24.923  27.492 
ATOM   3594  N1   DC A 175      38.483  25.175  26.318 
ATOM   3595  C2   DC A 175      37.967  25.933  25.270 
ATOM   3596  O2   DC A 175      36.810  26.361  25.357 
ATOM   3597  N3   DC A 175      38.753  26.174  24.190 
ATOM   3598  C4   DC A 175      40.001  25.693  24.133 
ATOM   3599  N4   DC A 175      40.728  25.956  23.058 
ATOM   3600  C5   DC A 175      40.552  24.910  25.200 
ATOM   3601  C6   DC A 175      39.750  24.680  26.270 
ATOM   3602  P    DA A 176      34.861  22.631  29.807 
ATOM   3603  OP1  DA A 176      34.543  22.849  31.235 
ATOM   3604  OP2  DA A 176      35.550  21.362  29.482 
ATOM   3605  O5'  DA A 176      33.527  22.757  28.931 
ATOM   3606  C5'  DA A 176      33.107  24.058  28.483 
ATOM   3607  C4'  DA A 176      32.668  23.991  27.033 
ATOM   3608  O4'  DA A 176      33.775  24.194  26.109 
ATOM   3609  C3'  DA A 176      32.053  22.666  26.586 
ATOM   3610  O3'  DA A 176      31.002  22.933  25.665 
ATOM   3611  C2'  DA A 176      33.179  21.946  25.844 
ATOM   3612  C1'  DA A 176      33.727  23.174  25.123 
ATOM   3613  N9   DA A 176      35.103  22.988  24.583 
ATOM   3614  C8   DA A 176      36.129  22.258  25.111 
ATOM   3615  N7   DA A 176      37.215  22.289  24.402 
ATOM   3616  C5   DA A 176      36.886  23.100  23.324 
ATOM   3617  C6   DA A 176      37.617  23.529  22.204 
ATOM   3618  N6   DA A 176      38.892  23.183  21.975 
ATOM   3619  N1   DA A 176      36.987  24.328  21.323 
ATOM   3620  C2   DA A 176      35.720  24.669  21.555 
ATOM   3621  N3   DA A 176      34.941  24.332  22.559 
ATOM   3622  C4   DA A 176      35.594  23.531  23.426 
ATOM   3623  P    DG A 177      29.665  22.057  25.736 
ATOM   3624  OP1  DG A 177      28.761  22.617  26.767 
ATOM   3625  OP2  DG A 177      30.016  20.628  25.888 
ATOM   3626  O5'  DG A 177      29.045  22.308  24.283 
ATOM   3627  C5'  DG A 177      29.307  23.558  23.618 
ATOM   3628  C4'  DG A 177      29.647  23.309  22.162 
ATOM   3629  O4'  DG A 177      31.069  23.073  21.956 
ATOM   3630  C3'  DG A 177      28.975  22.095  21.520 
ATOM   3631  O3'  DG A 177      28.653  22.407  20.170 
ATOM   3632  C2'  DG A 177      30.052  21.010  21.523 
ATOM   3633  C1'  DG A 177      31.218  21.918  21.145 
ATOM   3634  N9   DG A 177      32.555  21.324  21.427 
ATOM   3635  C8   DG A 177      32.939  20.491  22.455 
ATOM   3636  N7   DG A 177      34.202  20.142  22.417 
ATOM   3637  C5   DG A 177      34.689  20.790  21.283 
ATOM   3638  C6   DG A 177      35.994  20.793  20.722 
ATOM   3639  O6   DG A 177      37.003  20.217  21.118 
ATOM   3640  N1   DG A 177      36.051  21.584  19.565 
ATOM   3641  C2   DG A 177      34.989  22.279  19.022 
ATOM   3642  N2   DG A 177      35.249  22.976  17.914 
ATOM   3643  N3   DG A 177      33.766  22.275  19.549 
ATOM   3644  C4   DG A 177      33.693  21.513  20.671 
ATOM   3645  P    DA A 178      27.266  21.888  19.563 
ATOM   3646  OP1  DA A 178      26.181  22.827  19.928 
ATOM   3647  OP2  DA A 178      27.056  20.474  19.945 
ATOM   3648  O5'  DA A 178      27.553  21.983  17.992 
ATOM   3649  C5'  DA A 178      28.465  22.987  17.508 
ATOM   3650  C4'  DA A 178      29.391  22.389  16.467 
ATOM   3651  O4'  DA A 178      30.586  21.802  17.059 
ATOM   3652  C3'  DA A 178      28.803  21.256  15.626 
ATOM   3653  O3'  DA A 178      29.301  21.363  14.298 
ATOM   3654  C2'  DA A 178      29.362  19.978  16.252 
ATOM   3655  C1'  DA A 178      30.770  20.507  16.507 
ATOM   3656  N9   DA A 178      31.547  19.694  17.484 
ATOM   3657  C8   DA A 178      31.092  19.026  18.584 
ATOM   3658  N7   DA A 178      32.021  18.402  19.241 
ATOM   3659  C5   DA A 178      33.178  18.676  18.524 
ATOM   3660  C6   DA A 178      34.518  18.299  18.710 
ATOM   3661  N6   DA A 178      34.936  17.527  19.723 
ATOM   3662  N1   DA A 178      35.417  18.745  17.812 
ATOM   3663  C2   DA A 178      34.995  19.512  16.808 
ATOM   3664  N3   DA A 178      33.778  19.927  16.534 
ATOM   3665  C4   DA A 178      32.898  19.466  17.447 
ATOM   3666  P    DA A 179      28.315  21.062  13.073 
ATOM   3667  OP1  DA A 179      27.524  22.274  12.762 
ATOM   3668  OP2  DA A 179      27.538  19.834  13.353 
ATOM   3669  O5'  DA A 179      29.356  20.780  11.891 
ATOM   3670  C5'  DA A 179      30.636  21.439  11.918 
ATOM   3671  C4'  DA A 179      31.732  20.456  11.557 
ATOM   3672  O4'  DA A 179      32.242  19.742  12.719 
ATOM   3673  C3'  DA A 179      31.335  19.343  10.587 
ATOM   3674  O3'  DA A 179      32.431  19.074   9.722 
ATOM   3675  C2'  DA A 179      31.105  18.120  11.474 
ATOM   3676  C1'  DA A 179      32.285  18.357  12.412 
ATOM   3677  N9   DA A 179      32.198  17.596  13.689 
ATOM   3678  C8   DA A 179      31.084  17.275  14.411 
ATOM   3679  N7   DA A 179      31.333  16.599  15.489 
ATOM   3680  C5   DA A 179      32.714  16.460  15.484 
ATOM   3681  C6   DA A 179      33.607  15.834  16.370 
ATOM   3682  N6   DA A 179      33.219  15.201  17.486 
ATOM   3683  N1   DA A 179      34.917  15.882  16.065 
ATOM   3684  C2   DA A 179      35.297  16.513  14.955 
ATOM   3685  N3   DA A 179      34.559  17.130  14.057 
ATOM   3686  C4   DA A 179      33.252  17.067  14.385 
ATOM   3687  P    DG A 180      32.144  18.770   8.176 
ATOM   3688  OP1  DG A 180      32.009  20.044   7.437 
ATOM   3689  OP2  DG A 180      31.009  17.828   8.060 
ATOM   3690  O5'  DG A 180      33.498  18.035   7.742 
ATOM   3691  C5'  DG A 180      34.725  18.380   8.412 
ATOM   3692  C4'  DG A 180      35.510  17.124   8.735 
ATOM   3693  O4'  DG A 180      35.141  16.555  10.024 
ATOM   3694  C3'  DG A 180      35.339  15.963   7.756 
ATOM   3695  O3'  DG A 180      36.584  15.290   7.618 
ATOM   3696  C2'  DG A 180      34.350  15.020   8.443 
ATOM   3697  C1'  DG A 180      34.920  15.163   9.852 
ATOM   3698  N9   DG A 180      33.991  14.706  10.923 
ATOM   3699  C8   DG A 180      32.616  14.784  10.976 
ATOM   3700  N7   DG A 180      32.095  14.284  12.070 
ATOM   3701  C5   DG A 180      33.203  13.843  12.793 
ATOM   3702  C6   DG A 180      33.273  13.212  14.062 
ATOM   3703  O6   DG A 180      32.358  12.907  14.822 
ATOM   3704  N1   DG A 180      34.599  12.933  14.422 
ATOM   3705  C2   DG A 180      35.710  13.226  13.656 
ATOM   3706  N2   DG A 180      36.890  12.880  14.178 
ATOM   3707  N3   DG A 180      35.644  13.819  12.466 
ATOM   3708  C4   DG A 180      34.364  14.096  12.102 
ATOM   3709  P    DC A 181      37.024  14.762   6.172 
ATOM   3710  OP1  DC A 181      37.656  15.864   5.413 
ATOM   3711  OP2  DC A 181      35.877  14.096   5.516 
ATOM   3712  O5'  DC A 181      38.130  13.671   6.558 
ATOM   3713  C5'  DC A 181      38.902  13.854   7.759 
ATOM   3714  C4'  DC A 181      39.013  12.541   8.509 
ATOM   3715  O4'  DC A 181      37.906  12.333   9.431 
ATOM   3716  C3'  DC A 181      39.016  11.280   7.645 
ATOM   3717  O3'  DC A 181      39.905  10.330   8.220 
ATOM   3718  C2'  DC A 181      37.591  10.737   7.748 
ATOM   3719  C1'  DC A 181      37.401  11.021   9.235 
ATOM   3720  N1   DC A 181      35.977  11.003   9.671 
ATOM   3721  C2   DC A 181      35.695  10.527  10.949 
ATOM   3722  O2   DC A 181      36.628  10.142  11.662 
ATOM   3723  N3   DC A 181      34.402  10.502  11.365 
ATOM   3724  C4   DC A 181      33.418  10.928  10.561 
ATOM   3725  N4   DC A 181      32.175  10.883  11.014 
ATOM   3726  C5   DC A 181      33.687  11.421   9.244 
ATOM   3727  C6   DC A 181      34.985  11.437   8.846 
ATOM   3728  P    DA A 182      40.826   9.444   7.256 
ATOM   3729  OP1  DA A 182      42.043  10.206   6.897 
ATOM   3730  OP2  DA A 182      40.017   8.940   6.125 
ATOM   3731  O5'  DA A 182      41.216   8.230   8.220 
ATOM   3732  C5'  DA A 182      41.307   8.465   9.638 
ATOM   3733  C4'  DA A 182      40.639   7.333  10.395 
ATOM   3734  O4'  DA A 182      39.215   7.564  10.598 
ATOM   3735  C3'  DA A 182      40.698   5.960   9.726 
ATOM   3736  O3'  DA A 182      40.859   4.965  10.730 
ATOM   3737  C2'  DA A 182      39.323   5.783   9.083 
ATOM   3738  C1'  DA A 182      38.514   6.387  10.227 
ATOM   3739  N9   DA A 182      37.129   6.776   9.841 
ATOM   3740  C8   DA A 182      36.687   7.268   8.646 
ATOM   3741  N7   DA A 182      35.414   7.513   8.617 
ATOM   3742  C5   DA A 182      34.977   7.159   9.887 
ATOM   3743  C6   DA A 182      33.711   7.185  10.494 
ATOM   3744  N6   DA A 182      32.600   7.605   9.871 
ATOM   3745  N1   DA A 182      33.626   6.763  11.770 
ATOM   3746  C2   DA A 182      34.734   6.348  12.383 
ATOM   3747  N3   DA A 182      35.963   6.278  11.920 
ATOM   3748  C4   DA A 182      36.019   6.706  10.643 
ATOM   3749  P    DG A 183      41.828   3.724  10.444 
ATOM   3750  OP1  DG A 183      43.226   4.106  10.748 
ATOM   3751  OP2  DG A 183      41.580   3.204   9.081 
ATOM   3752  O5'  DG A 183      41.313   2.664  11.525 
ATOM   3753  C5'  DG A 183      40.753   3.145  12.762 
ATOM   3754  C4'  DG A 183      39.499   2.363  13.103 
ATOM   3755  O4'  DG A 183      38.304   2.944  12.508 
ATOM   3756  C3'  DG A 183      39.474   0.908  12.633 
ATOM   3757  O3'  DG A 183      38.816   0.118  13.615 
ATOM   3758  C2'  DG A 183      38.617   0.924  11.368 
ATOM   3759  C1'  DG A 183      37.568   1.907  11.878 
ATOM   3760  N9   DG A 183      36.742   2.516  10.798 
ATOM   3761  C8   DG A 183      37.103   2.860   9.515 
ATOM   3762  N7   DG A 183      36.130   3.380   8.807 
ATOM   3763  C5   DG A 183      35.046   3.380   9.684 
ATOM   3764  C6   DG A 183      33.712   3.824   9.489 
ATOM   3765  O6   DG A 183      33.204   4.316   8.486 
ATOM   3766  N1   DG A 183      32.938   3.640  10.643 
ATOM   3767  C2   DG A 183      33.394   3.099  11.830 
ATOM   3768  N2   DG A 183      32.496   3.009  12.815 
ATOM   3769  N3   DG A 183      34.644   2.684  12.012 
ATOM   3770  C4   DG A 183      35.409   2.854  10.902 
ATOM   3771  P    DA A 184      39.384  -1.341  13.947 
ATOM   3772  OP1  DA A 184      40.488  -1.232  14.928 
ATOM   3773  OP2  DA A 184      39.704  -2.047  12.687 
ATOM   3774  O5'  DA A 184      38.114  -2.024  14.640 
ATOM   3775  C5'  DA A 184      37.186  -1.198  15.367 
ATOM   3776  C4'  DA A 184      35.764  -1.595  15.027 
ATOM   3777  O4'  DA A 184      35.251  -0.887  13.862 
ATOM   3778  C3'  DA A 184      35.547  -3.070  14.687 
ATOM   3779  O3'  DA A 184      34.289  -3.483  15.206 
ATOM   3780  C2'  DA A 184      35.478  -3.108  13.159 
ATOM   3781  C1'  DA A 184      34.656  -1.834  12.988 
ATOM   3782  N9   DA A 184      34.696  -1.277  11.607 
ATOM   3783  C8   DA A 184      35.731  -1.290  10.716 
ATOM   3784  N7   DA A 184      35.455  -0.721   9.584 
ATOM   3785  C5   DA A 184      34.141  -0.299   9.732 
ATOM   3786  C6   DA A 184      33.262   0.379   8.872 
ATOM   3787  N6   DA A 184      33.591   0.770   7.633 
ATOM   3788  N1   DA A 184      32.024   0.642   9.335 
ATOM   3789  C2   DA A 184      31.703   0.251  10.567 
ATOM   3790  N3   DA A 184      32.435  -0.384  11.454 
ATOM   3791  C4   DA A 184      33.667  -0.636  10.967 
ATOM   3792  P    DA A 185      34.160  -4.939  15.858 
ATOM   3793  OP1  DA A 185      34.608  -4.893  17.268 
ATOM   3794  OP2  DA A 185      34.837  -5.931  14.994 
ATOM   3795  O5'  DA A 185      32.578  -5.170  15.804 
ATOM   3796  C5'  DA A 185      31.703  -4.030  15.886 
ATOM   3797  C4'  DA A 185      30.591  -4.154  14.864 
ATOM   3798  O4'  DA A 185      30.959  -3.590  13.572 
ATOM   3799  C3'  DA A 185      30.149  -5.579  14.531 
ATOM   3800  O3'  DA A 185      28.742  -5.589  14.323 
ATOM   3801  C2'  DA A 185      30.838  -5.898  13.204 
ATOM   3802  C1'  DA A 185      30.626  -4.530  12.562 
ATOM   3803  N9   DA A 185      31.506  -4.278  11.388 
ATOM   3804  C8   DA A 185      32.790  -4.697  11.183 
ATOM   3805  N7   DA A 185      33.293  -4.313  10.051 
ATOM   3806  C5   DA A 185      32.270  -3.586   9.460 
ATOM   3807  C6   DA A 185      32.177  -2.907   8.233 
ATOM   3808  N6   DA A 185      33.176  -2.851   7.340 
ATOM   3809  N1   DA A 185      31.015  -2.288   7.956 
ATOM   3810  C2   DA A 185      30.027  -2.347   8.846 
ATOM   3811  N3   DA A 185      29.998  -2.946  10.017 
ATOM   3812  C4   DA A 185      31.172  -3.558  10.270 
ATOM   3813  P    DC A 186      27.884  -6.822  14.876 
ATOM   3814  OP1  DC A 186      27.566  -6.604  16.305 
ATOM   3815  OP2  DC A 186      28.573  -8.090  14.552 
ATOM   3816  O5'  DC A 186      26.550  -6.696  14.001 
ATOM   3817  C5'  DC A 186      26.130  -5.394  13.553 
ATOM   3818  C4'  DC A 186      25.691  -5.462  12.103 
ATOM   3819  O4'  DC A 186      26.798  -5.259  11.179 
ATOM   3820  C3'  DC A 186      25.076  -6.787  11.656 
ATOM   3821  O3'  DC A 186      24.025  -6.520  10.734 
ATOM   3822  C2'  DC A 186      26.202  -7.507  10.914 
ATOM   3823  C1'  DC A 186      26.750  -6.279  10.192 
ATOM   3824  N1   DC A 186      28.126  -6.465   9.653 
ATOM   3825  C2   DC A 186      28.445  -5.829   8.456 
ATOM   3826  O2   DC A 186      27.583  -5.143   7.897 
ATOM   3827  N3   DC A 186      29.695  -5.988   7.947 
ATOM   3828  C4   DC A 186      30.601  -6.740   8.585 
ATOM   3829  N4   DC A 186      31.805  -6.863   8.047 
ATOM   3830  C5   DC A 186      30.292  -7.402   9.816 
ATOM   3831  C6   DC A 186      29.038  -7.232  10.309 
ATOM   3832  P    DA A 187      22.688  -7.395  10.806 
ATOM   3833  OP1  DA A 187      21.784  -6.836  11.836 
ATOM   3834  OP2  DA A 187      23.038  -8.825  10.957 
ATOM   3835  O5'  DA A 187      22.068  -7.145   9.353 
ATOM   3836  C5'  DA A 187      22.330  -5.895   8.688 
ATOM   3837  C4'  DA A 187      22.670  -6.144   7.232 
ATOM   3838  O4'  DA A 187      24.092  -6.380   7.026 
ATOM   3839  C3'  DA A 187      21.998  -7.358   6.590 
ATOM   3840  O3'  DA A 187      21.676  -7.045   5.240 
ATOM   3841  C2'  DA A 187      23.075  -8.443   6.593 
ATOM   3842  C1'  DA A 187      24.241  -7.535   6.215 
ATOM   3843  N9   DA A 187      25.578  -8.129   6.497 
ATOM   3844  C8   DA A 187      25.940  -8.954   7.523 
ATOM   3845  N7   DA A 187      27.188  -9.307   7.497 
ATOM   3846  C5   DA A 187      27.692  -8.670   6.371 
ATOM   3847  C6   DA A 187      28.971  -8.645   5.791 
ATOM   3848  N6   DA A 187      30.024  -9.306   6.290 
ATOM   3849  N1   DA A 187      29.129  -7.911   4.673 
ATOM   3850  C2   DA A 187      28.079  -7.255   4.181 
ATOM   3851  N3   DA A 187      26.845  -7.205   4.633 
ATOM   3852  C4   DA A 187      26.714  -7.947   5.752 
ATOM   3853  P    DG A 188      20.289  -7.565   4.633 
ATOM   3854  OP1  DG A 188      19.204  -6.626   4.998 
ATOM   3855  OP2  DG A 188      20.079  -8.979   5.015 
ATOM   3856  O5'  DG A 188      20.576  -7.470   3.062 
ATOM   3857  C5'  DG A 188      21.488  -6.466   2.577 
ATOM   3858  C4'  DG A 188      22.414  -7.064   1.537 
ATOM   3859  O4'  DG A 188      23.609  -7.651   2.129 
ATOM   3860  C3'  DG A 188      21.826  -8.197   0.696 
ATOM   3861  O3'  DG A 188      22.324  -8.089  -0.632 
ATOM   3862  C2'  DG A 188      22.385  -9.475   1.322 
ATOM   3863  C1'  DG A 188      23.793  -8.946   1.577 
ATOM   3864  N9   DG A 188      24.570  -9.759   2.553 
ATOM   3865  C8   DG A 188      24.129 -10.440   3.668 
ATOM   3866  N7   DG A 188      25.078 -11.065   4.321 
ATOM   3867  C5   DG A 188      26.229 -10.778   3.589 
ATOM   3868  C6   DG A 188      27.573 -11.178   3.806 
ATOM   3869  O6   DG A 188      28.032 -11.878   4.704 
ATOM   3870  N1   DG A 188      28.426 -10.663   2.820 
ATOM   3871  C2   DG A 188      28.032  -9.866   1.764 
ATOM   3872  N2   DG A 188      28.999  -9.475   0.930 
ATOM   3873  N3   DG A 188      26.770  -9.490   1.561 
ATOM   3874  C4   DG A 188      25.930  -9.982   2.508 
ATOM   3875  P    DA A 189      21.338  -8.391  -1.857 
ATOM   3876  OP1  DA A 189      20.547  -7.179  -2.168 
ATOM   3877  OP2  DA A 189      20.561  -9.619  -1.577 
ATOM   3878  O5'  DA A 189      22.379  -8.673  -3.039 
ATOM   3879  C5'  DA A 189      23.659  -8.014  -3.012 
ATOM   3880  C4'  DA A 189      24.755  -8.997  -3.373 
ATOM   3881  O4'  DA A 189      25.265  -9.711  -2.211 
ATOM   3882  C3'  DA A 189      24.358 -10.110  -4.343 
ATOM   3883  O3'  DA A 189      25.454 -10.379  -5.209 
ATOM   3884  C2'  DA A 189      24.128 -11.333  -3.456 
ATOM   3885  C1'  DA A 189      25.308 -11.096  -2.518 
ATOM   3886  N9   DA A 189      25.221 -11.857  -1.241 
ATOM   3887  C8   DA A 189      24.107 -12.178  -0.519 
ATOM   3888  N7   DA A 189      24.356 -12.854   0.559 
ATOM   3889  C5   DA A 189      25.737 -12.993   0.554 
ATOM   3890  C6   DA A 189      26.630 -13.619   1.439 
ATOM   3891  N6   DA A 189      26.242 -14.252   2.555 
ATOM   3892  N1   DA A 189      27.940 -13.571   1.135 
ATOM   3893  C2   DA A 189      28.319 -12.940   0.025 
ATOM   3894  N3   DA A 189      27.582 -12.323  -0.873 
ATOM   3895  C4   DA A 189      26.275 -12.386  -0.545 
ATOM   3896  P    DG A 190      25.167 -10.683  -6.754 
ATOM   3897  OP1  DG A 190      25.032  -9.409  -7.494 
ATOM   3898  OP2  DG A 190      24.032 -11.625  -6.870 
ATOM   3899  O5'  DG A 190      26.521 -11.418  -7.188 
ATOM   3900  C5'  DG A 190      27.748 -11.073  -6.518 
ATOM   3901  C4'  DG A 190      28.533 -12.329  -6.195 
ATOM   3902  O4'  DG A 190      28.164 -12.898  -4.906 
ATOM   3903  C3'  DG A 190      28.362 -13.490  -7.174 
ATOM   3904  O3'  DG A 190      29.607 -14.163  -7.312 
ATOM   3905  C2'  DG A 190      27.373 -14.433  -6.487 
ATOM   3906  C1'  DG A 190      27.943 -14.290  -5.078 
ATOM   3907  N9   DG A 190      27.014 -14.747  -4.007 
ATOM   3908  C8   DG A 190      25.639 -14.669  -3.954 
ATOM   3909  N7   DG A 190      25.118 -15.169  -2.860 
ATOM   3910  C5   DG A 190      26.226 -15.610  -2.138 
ATOM   3911  C6   DG A 190      26.296 -16.241  -0.868 
ATOM   3912  O6   DG A 190      25.381 -16.546  -0.109 
ATOM   3913  N1   DG A 190      27.622 -16.520  -0.509 
ATOM   3914  C2   DG A 190      28.733 -16.226  -1.274 
ATOM   3915  N2   DG A 190      29.913 -16.573  -0.753 
ATOM   3916  N3   DG A 190      28.666 -15.634  -2.465 
ATOM   3917  C4   DG A 190      27.387 -15.357  -2.829 
ATOM   3918  P    DT A 191      30.047 -14.691  -8.758 
ATOM   3919  OP1  DT A 191      30.679 -13.588  -9.517 
ATOM   3920  OP2  DT A 191      28.900 -15.356  -9.414 
ATOM   3921  O5'  DT A 191      31.153 -15.782  -8.373 
ATOM   3922  C5'  DT A 191      31.925 -15.599  -7.171 
ATOM   3923  C4'  DT A 191      32.036 -16.912  -6.421 
ATOM   3924  O4'  DT A 191      30.929 -17.120  -5.500 
ATOM   3925  C3'  DT A 191      32.039 -18.173  -7.285 
ATOM   3926  O3'  DT A 191      32.928 -19.123  -6.710 
ATOM   3927  C2'  DT A 191      30.614 -18.716  -7.182 
ATOM   3928  C1'  DT A 191      30.424 -18.432  -5.695 
ATOM   3929  N1   DT A 191      29.000 -18.450  -5.259 
ATOM   3930  C2   DT A 191      28.738 -18.923  -3.996 
ATOM   3931  O2   DT A 191      29.610 -19.317  -3.241 
ATOM   3932  N3   DT A 191      27.406 -18.925  -3.627 
ATOM   3933  C4   DT A 191      26.343 -18.503  -4.398 
ATOM   3934  O4   DT A 191      25.192 -18.553  -3.959 
ATOM   3935  C5   DT A 191      26.717 -18.024  -5.708 
ATOM   3936  C7   DT A 191      25.620 -17.546  -6.612 
ATOM   3937  C6   DT A 191      28.004 -18.011  -6.093 
ATOM   3938  P    DG A 192      33.849 -20.008  -7.674 
ATOM   3939  OP1  DG A 192      35.065 -19.247  -8.034 
ATOM   3940  OP2  DG A 192      33.040 -20.513  -8.805 
ATOM   3941  O5'  DG A 192      34.239 -21.223  -6.710 
ATOM   3942  C5'  DG A 192      34.330 -20.988  -5.292 
ATOM   3943  C4'  DG A 192      33.662 -22.120  -4.535 
ATOM   3944  O4'  DG A 192      32.238 -21.889  -4.332 
ATOM   3945  C3'  DG A 192      33.721 -23.493  -5.204 
ATOM   3946  O3'  DG A 192      33.882 -24.488  -4.200 
ATOM   3947  C2'  DG A 192      32.346 -23.670  -5.847 
ATOM   3948  C1'  DG A 192      31.537 -23.066  -4.703 
ATOM   3949  N9   DG A 192      30.152 -22.676  -5.089 
ATOM   3950  C8   DG A 192      29.688 -22.180  -6.288 
ATOM   3951  N7   DG A 192      28.401 -21.936  -6.303 
ATOM   3952  C5   DG A 192      27.981 -22.297  -5.024 
ATOM   3953  C6   DG A 192      26.687 -22.258  -4.441 
ATOM   3954  O6   DG A 192      25.629 -21.889  -4.942 
ATOM   3955  N1   DG A 192      26.708 -22.716  -3.116 
ATOM   3956  C2   DG A 192      27.831 -23.155  -2.443 
ATOM   3957  N2   DG A 192      27.642 -23.552  -1.183 
ATOM   3958  N3   DG A 192      29.045 -23.192  -2.990 
ATOM   3959  C4   DG A 192      29.041 -22.750  -4.275 
ATOM   3960  P    DA A 193      34.851 -25.729  -4.486 
ATOM   3961  OP1  DA A 193      36.249 -25.347  -4.182 
ATOM   3962  OP2  DA A 193      34.603 -26.249  -5.849 
ATOM   3963  O5'  DA A 193      34.336 -26.789  -3.405 
ATOM   3964  C5'  DA A 193      33.776 -26.308  -2.168 
ATOM   3965  C4'  DA A 193      32.522 -27.090  -1.828 
ATOM   3966  O4'  DA A 193      31.327 -26.509  -2.422 
ATOM   3967  C3'  DA A 193      32.497 -28.544  -2.297 
ATOM   3968  O3'  DA A 193      31.839 -29.335  -1.315 
ATOM   3969  C2'  DA A 193      31.640 -28.528  -3.562 
ATOM   3970  C1'  DA A 193      30.591 -27.546  -3.052 
ATOM   3971  N9   DA A 193      29.765 -26.937  -4.132 
ATOM   3972  C8   DA A 193      30.140 -26.602  -5.401 
ATOM   3973  N7   DA A 193      29.187 -26.087  -6.112 
ATOM   3974  C5   DA A 193      28.096 -26.078  -5.253 
ATOM   3975  C6   DA A 193      26.768 -25.648  -5.412 
ATOM   3976  N6   DA A 193      26.292 -25.119  -6.548 
ATOM   3977  N1   DA A 193      25.943 -25.784  -4.357 
ATOM   3978  C2   DA A 193      26.421 -26.310  -3.230 
ATOM   3979  N3   DA A 193      27.635 -26.744  -2.966 
ATOM   3980  C4   DA A 193      28.441 -26.598  -4.038 
ATOM   3981  P    DT A 194      32.407 -30.794  -0.983 
ATOM   3982  OP1  DT A 194      33.511 -30.685  -0.002 
ATOM   3983  OP2  DT A 194      32.727 -31.500  -2.243 
ATOM   3984  O5'  DT A 194      31.137 -31.477  -0.291 
ATOM   3985  C5'  DT A 194      30.209 -30.651   0.437 
ATOM   3986  C4'  DT A 194      28.787 -31.048   0.097 
ATOM   3987  O4'  DT A 194      28.274 -30.340  -1.068 
ATOM   3988  C3'  DT A 194      28.570 -32.523  -0.244 
ATOM   3989  O3'  DT A 194      27.312 -32.936   0.276 
ATOM   3990  C2'  DT A 194      28.501 -32.560  -1.771 
ATOM   3991  C1'  DT A 194      27.679 -31.287  -1.942 
ATOM   3992  N1   DT A 194      27.718 -30.730  -3.323 
ATOM   3993  C2   DT A 194      26.577 -30.120  -3.784 
ATOM   3994  O2   DT A 194      25.562 -30.023  -3.118 
ATOM   3995  N3   DT A 194      26.651 -29.617  -5.069 
ATOM   3996  C4   DT A 194      27.745 -29.672  -5.909 
ATOM   3997  O4   DT A 194      27.691 -29.185  -7.040 
ATOM   3998  C5   DT A 194      28.894 -30.331  -5.336 
ATOM   3999  C7   DT A 194      30.129 -30.435  -6.183 
ATOM   4000  C6   DT A 194      28.850 -30.830  -4.089 
ATOM   4001  P    DG A 195      27.183 -34.392   0.928 
ATOM   4002  OP1  DG A 195      27.631 -34.346   2.338 
ATOM   4003  OP2  DG A 195      27.860 -35.384   0.064 
ATOM   4004  O5'  DG A 195      25.601 -34.623   0.873 
ATOM   4005  C5'  DG A 195      24.726 -33.483   0.956 
ATOM   4006  C4'  DG A 195      23.614 -33.607  -0.067 
ATOM   4007  O4'  DG A 195      23.982 -33.043  -1.358 
ATOM   4008  C3'  DG A 195      23.172 -35.032  -0.399 
ATOM   4009  O3'  DG A 195      21.765 -35.041  -0.607 
ATOM   4010  C2'  DG A 195      23.861 -35.351  -1.726 
ATOM   4011  C1'  DG A 195      23.649 -33.983  -2.369 
ATOM   4012  N9   DG A 195      24.529 -33.731  -3.542 
ATOM   4013  C8   DG A 195      25.824 -34.145  -3.766 
ATOM   4014  N7   DG A 195      26.321 -33.750  -4.913 
ATOM   4015  C5   DG A 195      25.282 -33.023  -5.491 
ATOM   4016  C6   DG A 195      25.222 -32.348  -6.738 
ATOM   4017  O6   DG A 195      26.088 -32.251  -7.604 
ATOM   4018  N1   DG A 195      23.974 -31.737  -6.930 
ATOM   4019  C2   DG A 195      22.923 -31.774  -6.035 
ATOM   4020  N2   DG A 195      21.816 -31.127  -6.404 
ATOM   4021  N3   DG A 195      22.981 -32.407  -4.864 
ATOM   4022  C4   DG A 195      24.184 -33.005  -4.663 
ATOM   4023  P    DA A 196      20.907 -36.275  -0.054 
ATOM   4024  OP1  DA A 196      20.589 -36.056   1.375 
ATOM   4025  OP2  DA A 196      21.596 -37.543  -0.379 
ATOM   4026  O5'  DA A 196      19.573 -36.149  -0.929 
ATOM   4027  C5'  DA A 196      19.153 -34.847  -1.377 
ATOM   4028  C4'  DA A 196      18.714 -34.915  -2.827 
ATOM   4029  O4'  DA A 196      19.821 -34.712  -3.751 
ATOM   4030  C3'  DA A 196      18.099 -36.240  -3.275 
ATOM   4031  O3'  DA A 196      17.048 -35.973  -4.196 
ATOM   4032  C2'  DA A 196      19.225 -36.959  -4.016 
ATOM   4033  C1'  DA A 196      19.773 -35.731  -4.738 
ATOM   4034  N9   DA A 196      21.149 -35.918  -5.277 
ATOM   4035  C8   DA A 196      22.175 -36.648  -4.749 
ATOM   4036  N7   DA A 196      23.261 -36.616  -5.458 
ATOM   4037  C5   DA A 196      22.932 -35.806  -6.536 
ATOM   4038  C6   DA A 196      23.663 -35.377  -7.657 
ATOM   4039  N6   DA A 196      24.938 -35.723  -7.885 
ATOM   4040  N1   DA A 196      23.033 -34.577  -8.538 
ATOM   4041  C2   DA A 196      21.766 -34.237  -8.305 
ATOM   4042  N3   DA A 196      20.987 -34.574  -7.301 
ATOM   4043  C4   DA A 196      21.640 -35.374  -6.434 
ATOM   4044  P    DA A 197      15.711 -36.848  -4.124 
ATOM   4045  OP1  DA A 197      14.807 -36.289  -3.094 
ATOM   4046  OP2  DA A 197      16.061 -38.278  -3.973 
ATOM   4047  O5'  DA A 197      15.091 -36.598  -5.578 
ATOM   4048  C5'  DA A 197      15.353 -35.348  -6.242 
ATOM   4049  C4'  DA A 197      15.693 -35.597  -7.698 
ATOM   4050  O4'  DA A 197      17.115 -35.833  -7.904 
ATOM   4051  C3'  DA A 197      15.021 -36.811  -8.341 
ATOM   4052  O3'  DA A 197      14.699 -36.498  -9.690 
ATOM   4053  C2'  DA A 197      16.098 -37.896  -8.338 
ATOM   4054  C1'  DA A 197      17.264 -36.988  -8.716 
ATOM   4055  N9   DA A 197      18.601 -37.582  -8.434 
ATOM   4056  C8   DA A 197      18.963 -38.407  -7.407 
ATOM   4057  N7   DA A 197      20.211 -38.760  -7.434 
ATOM   4058  C5   DA A 197      20.715 -38.123  -8.560 
ATOM   4059  C6   DA A 197      21.994 -38.098  -9.140 
ATOM   4060  N6   DA A 197      23.047 -38.759  -8.641 
ATOM   4061  N1   DA A 197      22.152 -37.364 -10.258 
ATOM   4062  C2   DA A 197      21.101 -36.708 -10.750 
ATOM   4063  N3   DA A 197      19.868 -36.658 -10.297 
ATOM   4064  C4   DA A 197      19.737 -37.400  -9.178 
ATOM   4065  P    DC A 198      13.312 -37.018 -10.297 
ATOM   4066  OP1  DC A 198      12.227 -36.079  -9.932 
ATOM   4067  OP2  DC A 198      13.102 -38.432  -9.915 
ATOM   4068  O5'  DC A 198      13.599 -36.923 -11.869 
ATOM   4069  C5'  DC A 198      14.511 -35.919 -12.353 
ATOM   4070  C4'  DC A 198      15.437 -36.517 -13.393 
ATOM   4071  O4'  DC A 198      16.632 -37.104 -12.801 
ATOM   4072  C3'  DC A 198      14.849 -37.650 -14.234 
ATOM   4073  O3'  DC A 198      15.347 -37.542 -15.563 
ATOM   4074  C2'  DC A 198      15.408 -38.928 -13.608 
ATOM   4075  C1'  DC A 198      16.816 -38.398 -13.353 
ATOM   4076  N1   DC A 198      17.593 -39.211 -12.377 
ATOM   4077  C2   DC A 198      18.966 -39.330 -12.578 
ATOM   4078  O2   DC A 198      19.478 -38.761 -13.550 
ATOM   4079  N3   DC A 198      19.693 -40.068 -11.700 
ATOM   4080  C4   DC A 198      19.100 -40.669 -10.660 
ATOM   4081  N4   DC A 198      19.853 -41.377  -9.832 
ATOM   4082  C5   DC A 198      17.690 -40.560 -10.436 
ATOM   4083  C6   DC A 198      16.981 -39.819 -11.325 
ATOM   4084  P    DA A 199      14.360 -37.844 -16.787 
ATOM   4085  OP1  DA A 199      13.570 -36.632 -17.098 
ATOM   4086  OP2  DA A 199      13.584 -39.072 -16.507 
ATOM   4087  O5'  DA A 199      15.402 -38.125 -17.969 
ATOM   4088  C5'  DA A 199      16.682 -37.467 -17.942 
ATOM   4089  C4'  DA A 199      17.778 -38.450 -18.303 
ATOM   4090  O4'  DA A 199      18.288 -39.164 -17.141 
ATOM   4091  C3'  DA A 199      17.381 -39.562 -19.273 
ATOM   4092  O3'  DA A 199      18.477 -39.831 -20.139 
ATOM   4093  C2'  DA A 199      17.151 -40.786 -18.386 
ATOM   4094  C1'  DA A 199      18.331 -40.549 -17.448 
ATOM   4095  N9   DA A 199      18.244 -41.309 -16.171 
ATOM   4096  C8   DA A 199      17.130 -41.630 -15.449 
ATOM   4097  N7   DA A 199      17.379 -42.307 -14.371 
ATOM   4098  C5   DA A 199      18.760 -42.446 -14.377 
ATOM   4099  C6   DA A 199      19.653 -43.072 -13.491 
ATOM   4100  N6   DA A 199      19.265 -43.705 -12.375 
ATOM   4101  N1   DA A 199      20.963 -43.024 -13.796 
ATOM   4102  C2   DA A 199      21.342 -42.393 -14.905 
ATOM   4103  N3   DA A 199      20.605 -41.776 -15.803 
ATOM   4104  C4   DA A 199      19.298 -41.839 -15.475 
ATOM   4105  P    DA A 200      18.190 -40.136 -21.684 
ATOM   4106  OP1  DA A 200      18.055 -38.862 -22.424 
ATOM   4107  OP2  DA A 200      17.055 -41.078 -21.801 
ATOM   4108  O5'  DA A 200      19.544 -40.871 -22.118 
ATOM   4109  C5'  DA A 200      20.771 -40.526 -21.448 
ATOM   4110  C4'  DA A 200      21.556 -41.782 -21.126 
ATOM   4111  O4'  DA A 200      21.187 -42.351 -19.837 
ATOM   4112  C3'  DA A 200      21.385 -42.943 -22.104 
ATOM   4113  O3'  DA A 200      22.630 -43.616 -22.242 
ATOM   4114  C2'  DA A 200      20.396 -43.886 -21.417 
ATOM   4115  C1'  DA A 200      20.966 -43.742 -20.009 
ATOM   4116  N9   DA A 200      20.037 -44.200 -18.937 
ATOM   4117  C8   DA A 200      18.675 -44.114 -18.903 
ATOM   4118  N7   DA A 200      18.146 -44.605 -17.825 
ATOM   4119  C5   DA A 200      19.236 -45.051 -17.090 
ATOM   4120  C6   DA A 200      19.342 -45.676 -15.837 
ATOM   4121  N6   DA A 200      18.286 -45.976 -15.068 
ATOM   4122  N1   DA A 200      20.578 -45.986 -15.402 
ATOM   4123  C2   DA A 200      21.623 -45.686 -16.171 
ATOM   4124  N3   DA A 200      21.648 -45.106 -17.350 
ATOM   4125  C4   DA A 200      20.398 -44.807 -17.763 
ATOM   4126  P    DC A 201      23.070 -44.144 -23.689 
ATOM   4127  OP1  DC A 201      23.702 -43.041 -24.447 
ATOM   4128  OP2  DC A 201      21.923 -44.809 -24.344 
ATOM   4129  O5'  DC A 201      24.176 -45.235 -23.303 
ATOM   4130  C5'  DC A 201      24.948 -45.052 -22.102 
ATOM   4131  C4'  DC A 201      25.059 -46.364 -21.351 
ATOM   4132  O4'  DC A 201      23.951 -46.573 -20.430 
ATOM   4133  C3'  DC A 201      25.062 -47.626 -22.215 
ATOM   4134  O3'  DC A 201      25.951 -48.576 -21.640 
ATOM   4135  C2'  DC A 201      23.637 -48.169 -22.112 
ATOM   4136  C1'  DC A 201      23.447 -47.885 -20.625 
ATOM   4137  N1   DC A 201      22.023 -47.903 -20.189 
ATOM   4138  C2   DC A 201      21.741 -48.379 -18.912 
ATOM   4139  O2   DC A 201      22.674 -48.764 -18.199 
ATOM   4140  N3   DC A 201      20.448 -48.404 -18.496 
ATOM   4141  C4   DC A 201      19.464 -47.978 -19.299 
ATOM   4142  N4   DC A 201      18.221 -48.023 -18.847 
ATOM   4143  C5   DC A 201      19.733 -47.485 -20.616 
ATOM   4144  C6   DC A 201      21.031 -47.469 -21.014 
ATOM   4145  P    DT A 202      26.872 -49.461 -22.604 
ATOM   4146  OP1  DT A 202      28.088 -48.700 -22.964 
ATOM   4147  OP2  DT A 202      26.063 -49.966 -23.736 
ATOM   4148  O5'  DT A 202      27.262 -50.676 -21.640 
ATOM   4149  C5'  DT A 202      27.353 -50.441 -20.222 
ATOM   4150  C4'  DT A 202      26.685 -51.573 -19.465 
ATOM   4151  O4'  DT A 202      25.261 -51.342 -19.262 
ATOM   4152  C3'  DT A 202      26.744 -52.946 -20.134 
ATOM   4153  O3'  DT A 202      26.905 -53.941 -19.131 
ATOM   4154  C2'  DT A 202      25.369 -53.123 -20.778 
ATOM   4155  C1'  DT A 202      24.560 -52.519 -19.634 
ATOM   4156  N1   DT A 202      23.175 -52.129 -20.019 
ATOM   4157  C2   DT A 202      22.196 -52.275 -19.066 
ATOM   4158  O2   DT A 202      22.419 -52.701 -17.946 
ATOM   4159  N3   DT A 202      20.924 -51.905 -19.460 
ATOM   4160  C4   DT A 202      20.562 -51.413 -20.697 
ATOM   4161  O4   DT A 202      19.389 -51.115 -20.934 
ATOM   4162  C5   DT A 202      21.658 -51.296 -21.630 
ATOM   4163  C7   DT A 202      21.349 -50.769 -23.000 
ATOM   4164  C6   DT A 202      22.903 -51.649 -21.274 
ATOM   4165  P    DT A 203      27.874 -55.182 -19.416 
ATOM   4166  OP1  DT A 203      29.272 -54.800 -19.112 
ATOM   4167  OP2  DT A 203      27.626 -55.702 -20.779 
ATOM   4168  O5'  DT A 203      27.359 -56.242 -18.335 
ATOM   4169  C5'  DT A 203      26.799 -55.761 -17.098 
ATOM   4170  C4'  DT A 203      25.545 -56.543 -16.758 
ATOM   4171  O4'  DT A 203      24.350 -55.962 -17.352 
ATOM   4172  C3'  DT A 203      25.520 -57.997 -17.227 
ATOM   4173  O3'  DT A 203      24.862 -58.787 -16.245 
ATOM   4174  C2'  DT A 203      24.663 -57.981 -18.492 
ATOM   4175  C1'  DT A 203      23.614 -56.999 -17.982 
ATOM   4176  N1   DT A 203      22.788 -56.390 -19.062 
ATOM   4177  C2   DT A 203      21.473 -56.122 -18.768 
ATOM   4178  O2   DT A 203      20.974 -56.360 -17.681 
ATOM   4179  N3   DT A 203      20.737 -55.559 -19.793 
ATOM   4180  C4   DT A 203      21.199 -55.249 -21.056 
ATOM   4181  O4   DT A 203      20.445 -54.747 -21.892 
ATOM   4182  C5   DT A 203      22.591 -55.567 -21.269 
ATOM   4183  C7   DT A 203      23.173 -55.262 -22.618 
ATOM   4184  C6   DT A 203      23.329 -56.116 -20.290 
ATOM   4185  P    DC A 204      25.430 -60.247 -15.913 
ATOM   4186  OP1  DC A 204      26.534 -60.137 -14.933 
ATOM   4187  OP2  DC A 204      25.750 -60.953 -17.173 
ATOM   4188  O5'  DC A 204      24.160 -60.930 -15.221 
ATOM   4189  C5'  DC A 204      23.232 -60.104 -14.494 
ATOM   4190  C4'  DC A 204      21.810 -60.501 -14.833 
ATOM   4191  O4'  DC A 204      21.297 -59.793 -15.998 
ATOM   4192  C3'  DC A 204      21.593 -61.975 -15.174 
ATOM   4193  O3'  DC A 204      20.335 -62.389 -14.654 
ATOM   4194  C2'  DC A 204      21.524 -62.013 -16.701 
ATOM   4195  C1'  DC A 204      20.702 -60.740 -16.872 
ATOM   4196  N1   DC A 204      20.741 -60.183 -18.253 
ATOM   4197  C2   DC A 204      19.592 -59.562 -18.736 
ATOM   4198  O2   DC A 204      18.598 -59.498 -18.005 
ATOM   4199  N3   DC A 204      19.608 -59.049 -19.993 
ATOM   4200  C4   DC A 204      20.706 -59.138 -20.753 
ATOM   4201  N4   DC A 204      20.672 -58.621 -21.972 
ATOM   4202  C5   DC A 204      21.899 -59.773 -20.276 
ATOM   4203  C6   DC A 204      21.863 -60.280 -19.018 
ATOM   4204  P    DA A 205      20.206 -63.845 -14.002 
ATOM   4205  OP1  DA A 205      20.654 -63.799 -12.592 
ATOM   4206  OP2  DA A 205      20.882 -64.837 -14.866 
ATOM   4207  O5'  DA A 205      18.624 -64.076 -14.057 
ATOM   4208  C5'  DA A 205      17.749 -62.935 -13.974 
ATOM   4209  C4'  DA A 205      16.637 -63.060 -14.997 
ATOM   4210  O4'  DA A 205      17.005 -62.496 -16.288 
ATOM   4211  C3'  DA A 205      16.195 -64.485 -15.330 
ATOM   4212  O3'  DA A 205      14.788 -64.494 -15.537 
ATOM   4213  C2'  DA A 205      16.884 -64.804 -16.656 
ATOM   4214  C1'  DA A 205      16.672 -63.436 -17.299 
ATOM   4215  N9   DA A 205      17.552 -63.184 -18.473 
ATOM   4216  C8   DA A 205      18.836 -63.603 -18.677 
ATOM   4217  N7   DA A 205      19.339 -63.219 -19.809 
ATOM   4218  C5   DA A 205      18.316 -62.491 -20.401 
ATOM   4219  C6   DA A 205      18.223 -61.813 -21.627 
ATOM   4220  N6   DA A 205      19.222 -61.756 -22.520 
ATOM   4221  N1   DA A 205      17.061 -61.193 -21.905 
ATOM   4222  C2   DA A 205      16.073 -61.252 -21.015 
ATOM   4223  N3   DA A 205      16.044 -61.852 -19.844 
ATOM   4224  C4   DA A 205      17.218 -62.464 -19.591 
ATOM   4225  P    DT A 206      13.930 -65.728 -14.984 
ATOM   4226  OP1  DT A 206      13.612 -65.509 -13.555 
ATOM   4227  OP2  DT A 206      14.619 -66.996 -15.309 
ATOM   4228  O5'  DT A 206      12.596 -65.602 -15.859 
ATOM   4229  C5'  DT A 206      12.176 -64.300 -16.307 
ATOM   4230  C4'  DT A 206      11.737 -64.368 -17.757 
ATOM   4231  O4'  DT A 206      12.843 -64.165 -18.682 
ATOM   4232  C3'  DT A 206      11.122 -65.693 -18.205 
ATOM   4233  O3'  DT A 206      10.071 -65.425 -19.126 
ATOM   4234  C2'  DT A 206      12.248 -66.412 -18.947 
ATOM   4235  C1'  DT A 206      12.796 -65.184 -19.668 
ATOM   4236  N1   DT A 206      14.172 -65.371 -20.207 
ATOM   4237  C2   DT A 206      14.471 -64.737 -21.389 
ATOM   4238  O2   DT A 206      13.669 -64.047 -21.993 
ATOM   4239  N3   DT A 206      15.756 -64.934 -21.859 
ATOM   4240  C4   DT A 206      16.740 -65.693 -21.258 
ATOM   4241  O4   DT A 206      17.855 -65.795 -21.774 
ATOM   4242  C5   DT A 206      16.330 -66.318 -20.023 
ATOM   4243  C7   DT A 206      17.342 -67.163 -19.304 
ATOM   4244  C6   DT A 206      15.088 -66.144 -19.544 
ATOM   4245  P    DC A 207       8.734 -66.301 -19.054 
ATOM   4246  OP1  DC A 207       7.830 -65.742 -18.024 
ATOM   4247  OP2  DC A 207       9.084 -67.731 -18.903 
ATOM   4248  O5'  DC A 207       8.114 -66.051 -20.508 
ATOM   4249  C5'  DC A 207       8.376 -64.801 -21.173 
ATOM   4250  C4'  DC A 207       8.715 -65.050 -22.629 
ATOM   4251  O4'  DC A 207      10.138 -65.286 -22.834 
ATOM   4252  C3'  DC A 207       8.044 -66.264 -23.271 
ATOM   4253  O3'  DC A 207       7.722 -65.951 -24.620 
ATOM   4254  C2'  DC A 207       9.121 -67.349 -23.268 
ATOM   4255  C1'  DC A 207      10.287 -66.441 -23.646 
ATOM   4256  N1   DC A 207      11.624 -67.035 -23.364 
ATOM   4257  C2   DC A 207      12.666 -66.734 -24.238 
ATOM   4258  O2   DC A 207      12.440 -65.994 -25.202 
ATOM   4259  N3   DC A 207      13.891 -67.266 -23.998 
ATOM   4260  C4   DC A 207      14.095 -68.064 -22.942 
ATOM   4261  N4   DC A 207      15.309 -68.558 -22.752 
ATOM   4262  C5   DC A 207      13.037 -68.386 -22.032 
ATOM   4263  C6   DC A 207      11.819 -67.845 -22.289 
ATOM   4264  P    DA A 208       6.335 -66.471 -25.227 
ATOM   4265  OP1  DA A 208       5.250 -65.532 -24.863 
ATOM   4266  OP2  DA A 208       6.125 -67.885 -24.845 
ATOM   4267  O5'  DA A 208       6.622 -66.376 -26.799 
ATOM   4268  C5'  DA A 208       7.534 -65.372 -27.283 
ATOM   4269  C4'  DA A 208       8.460 -65.970 -28.323 
ATOM   4270  O4'  DA A 208       9.655 -66.557 -27.731 
ATOM   4271  C3'  DA A 208       7.872 -67.103 -29.165 
ATOM   4272  O3'  DA A 208       8.370 -66.995 -30.493 
ATOM   4273  C2'  DA A 208       8.431 -68.381 -28.538 
ATOM   4274  C1'  DA A 208       9.839 -67.851 -28.283 
ATOM   4275  N9   DA A 208      10.616 -68.664 -27.307 
ATOM   4276  C8   DA A 208      10.161 -69.333 -26.207 
ATOM   4277  N7   DA A 208      11.090 -69.957 -25.550 
ATOM   4278  C5   DA A 208      12.247 -69.683 -26.266 
ATOM   4279  C6   DA A 208      13.587 -70.060 -26.081 
ATOM   4280  N6   DA A 208      14.005 -70.832 -25.068 
ATOM   4281  N1   DA A 208      14.486 -69.613 -26.979 
ATOM   4282  C2   DA A 208      14.064 -68.847 -27.982 
ATOM   4283  N3   DA A 208      12.847 -68.432 -28.257 
ATOM   4284  C4   DA A 208      11.967 -68.892 -27.344 
ATOM   4285  P    DA A 209       7.383 -67.297 -31.718 
ATOM   4286  OP1  DA A 209       6.593 -66.085 -32.028 
ATOM   4287  OP2  DA A 209       6.607 -68.525 -31.437 
ATOM   4288  O5'  DA A 209       8.425 -67.578 -32.899 
ATOM   4289  C5'  DA A 209       9.705 -66.920 -32.872 
ATOM   4290  C4'  DA A 209      10.801 -67.903 -33.233 
ATOM   4291  O4'  DA A 209      11.311 -68.617 -32.071 
ATOM   4292  C3'  DA A 209      10.404 -69.015 -34.203 
ATOM   4293  O3'  DA A 209      11.500 -69.284 -35.069 
ATOM   4294  C2'  DA A 209      10.174 -70.239 -33.317 
ATOM   4295  C1'  DA A 209      11.354 -70.002 -32.379 
ATOM   4296  N9   DA A 209      11.267 -70.762 -31.102 
ATOM   4297  C8   DA A 209      10.153 -71.083 -30.380 
ATOM   4298  N7   DA A 209      10.402 -71.760 -29.302 
ATOM   4299  C5   DA A 209      11.783 -71.899 -29.307 
ATOM   4300  C6   DA A 209      12.676 -72.525 -28.421 
ATOM   4301  N6   DA A 209      12.288 -73.158 -27.305 
ATOM   4302  N1   DA A 209      13.986 -72.477 -28.726 
ATOM   4303  C2   DA A 209      14.365 -71.846 -29.836 
ATOM   4304  N3   DA A 209      13.628 -71.229 -30.733 
ATOM   4305  C4   DA A 209      12.321 -71.292 -30.405 
ATOM   4306  P    DG A 210      11.213 -69.589 -36.614 
ATOM   4307  OP1  DG A 210      11.078 -68.315 -37.354 
ATOM   4308  OP2  DG A 210      10.078 -70.531 -36.731 
ATOM   4309  O5'  DG A 210      12.567 -70.324 -37.048 
ATOM   4310  C5'  DG A 210      13.794 -69.979 -36.378 
ATOM   4311  C4'  DG A 210      14.579 -71.235 -36.056 
ATOM   4312  O4'  DG A 210      14.210 -71.804 -34.767 
ATOM   4313  C3'  DG A 210      14.407 -72.396 -37.034 
ATOM   4314  O3'  DG A 210      15.653 -73.069 -37.173 
ATOM   4315  C2'  DG A 210      13.419 -73.339 -36.347 
ATOM   4316  C1'  DG A 210      13.989 -73.195 -34.939 
ATOM   4317  N9   DG A 210      13.060 -73.652 -33.868 
ATOM   4318  C8   DG A 210      11.685 -73.575 -33.815 
ATOM   4319  N7   DG A 210      11.164 -74.075 -32.720 
ATOM   4320  C5   DG A 210      12.272 -74.515 -31.998 
ATOM   4321  C6   DG A 210      12.342 -75.147 -30.729 
ATOM   4322  O6   DG A 210      11.427 -75.452 -29.969 
ATOM   4323  N1   DG A 210      13.668 -75.426 -30.369 
ATOM   4324  C2   DG A 210      14.779 -75.132 -31.135 
ATOM   4325  N2   DG A 210      15.959 -75.479 -30.613 
ATOM   4326  N3   DG A 210      14.712 -74.539 -32.325 
ATOM   4327  C4   DG A 210      13.433 -74.263 -32.689 
ATOM   4328  P    DA A 211      16.093 -73.597 -38.619 
ATOM   4329  OP1  DA A 211      16.725 -72.494 -39.378 
ATOM   4330  OP2  DA A 211      14.946 -74.262 -39.274 
ATOM   4331  O5'  DA A 211      17.199 -74.688 -38.233 
ATOM   4332  C5'  DA A 211      17.971 -74.504 -37.032 
ATOM   4333  C4'  DA A 211      18.082 -75.817 -36.282 
ATOM   4334  O4'  DA A 211      16.974 -76.026 -35.360 
ATOM   4335  C3'  DA A 211      18.085 -77.078 -37.145 
ATOM   4336  O3'  DA A 211      18.974 -78.029 -36.570 
ATOM   4337  C2'  DA A 211      16.660 -77.622 -37.042 
ATOM   4338  C1'  DA A 211      16.470 -77.338 -35.555 
ATOM   4339  N9   DA A 211      15.046 -77.356 -35.119 
ATOM   4340  C8   DA A 211      13.940 -76.959 -35.817 
ATOM   4341  N7   DA A 211      12.830 -77.099 -35.162 
ATOM   4342  C5   DA A 211      13.224 -77.626 -33.940 
ATOM   4343  C6   DA A 211      12.506 -78.003 -32.794 
ATOM   4344  N6   DA A 211      11.174 -77.900 -32.689 
ATOM   4345  N1   DA A 211      13.209 -78.492 -31.756 
ATOM   4346  C2   DA A 211      14.533 -78.592 -31.865 
ATOM   4347  N3   DA A 211      15.308 -78.274 -32.880 
ATOM   4348  C4   DA A 211      14.580 -77.788 -33.905 
ATOM   4349  P    DA A 212      19.895 -78.914 -37.534 
ATOM   4350  OP1  DA A 212      21.111 -78.153 -37.894 
ATOM   4351  OP2  DA A 212      19.086 -79.419 -38.666 
ATOM   4352  O5'  DA A 212      20.285 -80.129 -36.570 
ATOM   4353  C5'  DA A 212      20.376 -79.894 -35.152 
ATOM   4354  C4'  DA A 212      19.708 -81.026 -34.395 
ATOM   4355  O4'  DA A 212      18.284 -80.795 -34.193 
ATOM   4356  C3'  DA A 212      19.767 -82.399 -35.065 
ATOM   4357  O3'  DA A 212      19.928 -83.394 -34.061 
ATOM   4358  C2'  DA A 212      18.392 -82.576 -35.708 
ATOM   4359  C1'  DA A 212      17.583 -81.972 -34.564 
ATOM   4360  N9   DA A 212      16.198 -81.582 -34.949 
ATOM   4361  C8   DA A 212      15.756 -81.091 -36.144 
ATOM   4362  N7   DA A 212      14.483 -80.845 -36.173 
ATOM   4363  C5   DA A 212      14.046 -81.200 -34.904 
ATOM   4364  C6   DA A 212      12.780 -81.174 -34.296 
ATOM   4365  N6   DA A 212      11.669 -80.754 -34.919 
ATOM   4366  N1   DA A 212      12.695 -81.596 -33.021 
ATOM   4367  C2   DA A 212      13.803 -82.011 -32.408 
ATOM   4368  N3   DA A 212      15.032 -82.080 -32.870 
ATOM   4369  C4   DA A 212      15.088 -81.653 -34.147 
ATOM   4370  P    DA A 213      20.897 -84.635 -34.347 
ATOM   4371  OP1  DA A 213      22.295 -84.253 -34.042 
ATOM   4372  OP2  DA A 213      20.649 -85.155 -35.710 
ATOM   4373  O5'  DA A 213      20.381 -85.695 -33.265 
ATOM   4374  C5'  DA A 213      19.822 -85.214 -32.028 
ATOM   4375  C4'  DA A 213      18.568 -85.996 -31.688 
ATOM   4376  O4'  DA A 213      17.373 -85.415 -32.282 
ATOM   4377  C3'  DA A 213      18.543 -87.450 -32.158 
ATOM   4378  O3'  DA A 213      17.885 -88.240 -31.175 
ATOM   4379  C2'  DA A 213      17.686 -87.434 -33.423 
ATOM   4380  C1'  DA A 213      16.637 -86.452 -32.912 
ATOM   4381  N9   DA A 213      15.811 -85.843 -33.992 
ATOM   4382  C8   DA A 213      16.186 -85.508 -35.261 
ATOM   4383  N7   DA A 213      15.233 -84.992 -35.972 
ATOM   4384  C5   DA A 213      14.142 -84.984 -35.114 
ATOM   4385  C6   DA A 213      12.814 -84.554 -35.272 
ATOM   4386  N6   DA A 213      12.338 -84.025 -36.408 
ATOM   4387  N1   DA A 213      11.989 -84.690 -34.217 
ATOM   4388  C2   DA A 213      12.467 -85.216 -33.090 
ATOM   4389  N3   DA A 213      13.681 -85.650 -32.827 
ATOM   4390  C4   DA A 213      14.487 -85.504 -33.899 
ATOM   4391  P    DT A 214      18.453 -89.699 -30.843 
ATOM   4392  OP1  DT A 214      19.557 -89.590 -29.863 
ATOM   4393  OP2  DT A 214      18.773 -90.406 -32.104 
ATOM   4394  O5'  DT A 214      17.183 -90.383 -30.151 
ATOM   4395  C5'  DT A 214      16.255 -89.557 -29.424 
ATOM   4396  C4'  DT A 214      14.833 -89.954 -29.764 
ATOM   4397  O4'  DT A 214      14.320 -89.245 -30.929 
ATOM   4398  C3'  DT A 214      14.616 -91.428 -30.104 
ATOM   4399  O3'  DT A 214      13.358 -91.842 -29.584 
ATOM   4400  C2'  DT A 214      14.547 -91.466 -31.631 
ATOM   4401  C1'  DT A 214      13.725 -90.193 -31.802 
ATOM   4402  N1   DT A 214      13.764 -89.636 -33.184 
ATOM   4403  C2   DT A 214      12.623 -89.026 -33.645 
ATOM   4404  O2   DT A 214      11.608 -88.929 -32.978 
ATOM   4405  N3   DT A 214      12.697 -88.523 -34.930 
ATOM   4406  C4   DT A 214      13.791 -88.578 -35.769 
ATOM   4407  O4   DT A 214      13.737 -88.091 -36.900 
ATOM   4408  C5   DT A 214      14.940 -89.237 -35.196 
ATOM   4409  C7   DT A 214      16.175 -89.340 -36.043 
ATOM   4410  C6   DT A 214      14.896 -89.736 -33.949 
ATOM   4411  P    DA A 215      13.229 -93.298 -28.933 
ATOM   4412  OP1  DA A 215      13.677 -93.252 -27.522 
ATOM   4413  OP2  DA A 215      13.905 -94.290 -29.796 
ATOM   4414  O5'  DA A 215      11.647 -93.529 -28.987 
ATOM   4415  C5'  DA A 215      10.771 -92.388 -28.905 
ATOM   4416  C4'  DA A 215       9.660 -92.513 -29.927 
ATOM   4417  O4'  DA A 215      10.028 -91.949 -31.219 
ATOM   4418  C3'  DA A 215       9.218 -93.938 -30.260 
ATOM   4419  O3'  DA A 215       7.811 -93.947 -30.468 
ATOM   4420  C2'  DA A 215       9.906 -94.257 -31.587 
ATOM   4421  C1'  DA A 215       9.695 -92.889 -32.229 
ATOM   4422  N9   DA A 215      10.575 -92.636 -33.403 
ATOM   4423  C8   DA A 215      11.859 -93.056 -33.607 
ATOM   4424  N7   DA A 215      12.362 -92.672 -34.740 
ATOM   4425  C5   DA A 215      11.339 -91.944 -35.331 
ATOM   4426  C6   DA A 215      11.246 -91.266 -36.558 
ATOM   4427  N6   DA A 215      12.245 -91.209 -37.450 
ATOM   4428  N1   DA A 215      10.084 -90.646 -36.835 
ATOM   4429  C2   DA A 215       9.096 -90.705 -35.945 
ATOM   4430  N3   DA A 215       9.067 -91.305 -34.774 
ATOM   4431  C4   DA A 215      10.241 -91.917 -34.521 
ATOM   4432  P    DT A 216       6.953 -95.181 -29.914 
ATOM   4433  OP1  DT A 216       6.635 -94.962 -28.485 
ATOM   4434  OP2  DT A 216       7.642 -96.449 -30.239 
ATOM   4435  O5'  DT A 216       5.619 -95.055 -30.789 
ATOM   4436  C5'  DT A 216       5.199 -93.753 -31.237 
ATOM   4437  C4'  DT A 216       4.760 -93.821 -32.687 
ATOM   4438  O4'  DT A 216       5.866 -93.617 -33.612 
ATOM   4439  C3'  DT A 216       4.145 -95.146 -33.135 
ATOM   4440  O3'  DT A 216       3.094 -94.878 -34.056 
ATOM   4441  C2'  DT A 216       5.271 -95.865 -33.877 
ATOM   4442  C1'  DT A 216       5.819 -94.637 -34.598 
ATOM   4443  N1   DT A 216       7.195 -94.824 -35.138 
ATOM   4444  C2   DT A 216       7.494 -94.190 -36.319 
ATOM   4445  O2   DT A 216       6.692 -93.499 -36.923 
ATOM   4446  N3   DT A 216       8.779 -94.387 -36.789 
ATOM   4447  C4   DT A 216       9.763 -95.146 -36.189 
ATOM   4448  O4   DT A 216      10.878 -95.248 -36.704 
ATOM   4449  C5   DT A 216       9.353 -95.771 -34.953 
ATOM   4450  C7   DT A 216      10.365 -96.616 -34.235 
ATOM   4451  C6   DT A 216       8.111 -95.597 -34.474 
ATOM   4452  P    DC A 217       1.757 -95.754 -33.985 
ATOM   4453  OP1  DC A 217       0.853 -95.195 -32.954 
ATOM   4454  OP2  DC A 217       2.107 -97.183 -33.833 
ATOM   4455  O5'  DC A 217       1.137 -95.504 -35.438 
ATOM   4456  C5'  DC A 217       1.399 -94.254 -36.103 
ATOM   4457  C4'  DC A 217       1.738 -94.503 -37.559 
ATOM   4458  O4'  DC A 217       3.161 -94.739 -37.764 
ATOM   4459  C3'  DC A 217       1.067 -95.716 -38.201 
ATOM   4460  O3'  DC A 217       0.745 -95.404 -39.550 
ATOM   4461  C2'  DC A 217       2.144 -96.802 -38.198 
ATOM   4462  C1'  DC A 217       3.310 -95.894 -38.576 
ATOM   4463  N1   DC A 217       4.647 -96.488 -38.294 
ATOM   4464  C2   DC A 217       5.689 -96.187 -39.168 
ATOM   4465  O2   DC A 217       5.463 -95.447 -40.132 
ATOM   4466  N3   DC A 217       6.914 -96.719 -38.928 
ATOM   4467  C4   DC A 217       7.118 -97.517 -37.872 
ATOM   4468  N4   DC A 217       8.332 -98.011 -37.682 
ATOM   4469  C5   DC A 217       6.060 -97.839 -36.962 
ATOM   4470  C6   DC A 217       4.842 -97.298 -37.219 
ATOM   4471  P    DT A 218      -0.642 -95.924 -40.157 
ATOM   4472  OP1  DT A 218      -1.727 -94.984 -39.793 
ATOM   4473  OP2  DT A 218      -0.852 -97.337 -39.776 
ATOM   4474  O5'  DT A 218      -0.355 -95.829 -41.729 
ATOM   4475  C5'  DT A 218       0.557 -94.825 -42.213 
ATOM   4476  C4'  DT A 218       1.483 -95.423 -43.253 
ATOM   4477  O4'  DT A 218       2.678 -96.010 -42.661 
ATOM   4478  C3'  DT A 218       0.895 -96.555 -44.095 
ATOM   4479  O3'  DT A 218       1.393 -96.448 -45.423 
ATOM   4480  C2'  DT A 218       1.454 -97.834 -43.469 
ATOM   4481  C1'  DT A 218       2.862 -97.304 -43.213 
ATOM   4482  N1   DT A 218       3.639 -98.117 -42.237 
ATOM   4483  C2   DT A 218       4.993 -98.225 -42.450 
ATOM   4484  O2   DT A 218       5.561 -97.690 -43.387 
ATOM   4485  N3   DT A 218       5.680 -98.986 -41.526 
ATOM   4486  C4   DT A 218       5.139 -99.633 -40.433 
ATOM   4487  O4   DT A 218       5.857-100.288 -39.674 
ATOM   4488  C5   DT A 218       3.713 -99.462 -40.294 
ATOM   4489  C7   DT A 218       3.043-100.134 -39.131 
ATOM   4490  C6   DT A 218       3.019 -98.727 -41.178 
ATOM   4491  P    DC A 219       0.406 -96.750 -46.648 
ATOM   4492  OP1  DC A 219      -0.384 -95.538 -46.958 
ATOM   4493  OP2  DC A 219      -0.370 -97.978 -46.367 
ATOM   4494  O5'  DC A 219       1.448 -97.031 -47.829 
ATOM   4495  C5'  DC A 219       2.728 -96.373 -47.803 
ATOM   4496  C4'  DC A 219       3.824 -97.356 -48.163 
ATOM   4497  O4'  DC A 219       4.334 -98.069 -47.001 
ATOM   4498  C3'  DC A 219       3.427 -98.468 -49.134 
ATOM   4499  O3'  DC A 219       4.523 -98.737 -49.999 
ATOM   4500  C2'  DC A 219       3.197 -99.692 -48.247 
ATOM   4501  C1'  DC A 219       4.377 -99.454 -47.309 
ATOM   4502  N1   DC A 219       4.290-100.215 -46.032 
ATOM   4503  C2   DC A 219       5.476-100.677 -45.469 
ATOM   4504  O2   DC A 219       6.543-100.439 -46.046 
ATOM   4505  N3   DC A 219       5.418-101.374 -44.304 
ATOM   4506  C4   DC A 219       4.242-101.611 -43.710 
ATOM   4507  N4   DC A 219       4.238-102.295 -42.576 
ATOM   4508  C5   DC A 219       3.010-101.145 -44.273 
ATOM   4509  C6   DC A 219       3.089-100.451 -45.437 
ATOM   4510  P    DA A 220       4.236 -99.042 -51.544 
ATOM   4511  OP1  DA A 220       4.101 -97.768 -52.284 
ATOM   4512  OP2  DA A 220       3.101 -99.984 -51.661 
ATOM   4513  O5'  DA A 220       5.590 -99.777 -51.978 
ATOM   4514  C5'  DA A 220       6.817 -99.432 -51.309 
ATOM   4515  C4'  DA A 220       7.602-100.687 -50.986 
ATOM   4516  O4'  DA A 220       7.233-101.257 -49.697 
ATOM   4517  C3'  DA A 220       7.430-101.849 -51.965 
ATOM   4518  O3'  DA A 220       8.676-102.522 -52.103 
ATOM   4519  C2'  DA A 220       6.442-102.792 -51.278 
ATOM   4520  C1'  DA A 220       7.012-102.648 -49.869 
ATOM   4521  N9   DA A 220       6.083-103.105 -48.798 
ATOM   4522  C8   DA A 220       4.721-103.019 -48.763 
ATOM   4523  N7   DA A 220       4.192-103.511 -47.686 
ATOM   4524  C5   DA A 220       5.282-103.956 -46.950 
ATOM   4525  C6   DA A 220       5.388-104.582 -45.698 
ATOM   4526  N6   DA A 220       4.332-104.881 -44.928 
ATOM   4527  N1   DA A 220       6.624-104.892 -45.262 
ATOM   4528  C2   DA A 220       7.669-104.591 -46.031 
ATOM   4529  N3   DA A 220       7.693-104.012 -47.211 
ATOM   4530  C4   DA A 220       6.444-103.713 -47.624 
ATOM   4531  P    DG A 221       9.116-103.049 -53.549 
ATOM   4532  OP1  DG A 221       9.748-101.947 -54.308 
ATOM   4533  OP2  DG A 221       7.969-103.715 -54.204 
ATOM   4534  O5'  DG A 221      10.222-104.141 -53.163 
ATOM   4535  C5'  DG A 221      10.994-103.957 -51.962 
ATOM   4536  C4'  DG A 221      11.105-105.270 -51.212 
ATOM   4537  O4'  DG A 221       9.997-105.479 -50.290 
ATOM   4538  C3'  DG A 221      11.108-106.531 -52.076 
ATOM   4539  O3'  DG A 221      11.997-107.482 -51.500 
ATOM   4540  C2'  DG A 221       9.683-107.075 -51.972 
ATOM   4541  C1'  DG A 221       9.493-106.791 -50.486 
ATOM   4542  N9   DG A 221       8.069-106.809 -50.050 
ATOM   4543  C8   DG A 221       6.942-106.414 -50.738 
ATOM   4544  N7   DG A 221       5.827-106.560 -50.065 
ATOM   4545  C5   DG A 221       6.244-107.089 -48.845 
ATOM   4546  C6   DG A 221       5.486-107.460 -47.703 
ATOM   4547  O6   DG A 221       4.272-107.396 -47.530 
ATOM   4548  N1   DG A 221       6.309-107.955 -46.682 
ATOM   4549  C2   DG A 221       7.683-108.075 -46.754 
ATOM   4550  N2   DG A 221       8.287-108.570 -45.670 
ATOM   4551  N3   DG A 221       8.393-107.726 -47.826 
ATOM   4552  C4   DG A 221       7.610-107.245 -48.825 
ATOM   4553  P    DG A 222      12.918-108.367 -52.464 
ATOM   4554  OP1  DG A 222      14.134-107.606 -52.824 
ATOM   4555  OP2  DG A 222      12.109-108.872 -53.596 
ATOM   4556  O5'  DG A 222      13.308-109.582 -51.500 
ATOM   4557  C5'  DG A 222      13.399-109.347 -50.082 
ATOM   4558  C4'  DG A 222      12.731-110.479 -49.326 
ATOM   4559  O4'  DG A 222      11.307-110.248 -49.123 
ATOM   4560  C3'  DG A 222      12.790-111.852 -49.995 
ATOM   4561  O3'  DG A 222      12.951-112.847 -48.991 
ATOM   4562  C2'  DG A 222      11.415-112.029 -50.638 
ATOM   4563  C1'  DG A 222      10.606-111.425 -49.494 
ATOM   4564  N9   DG A 222       9.221-111.035 -49.880 
ATOM   4565  C8   DG A 222       8.757-110.539 -51.079 
ATOM   4566  N7   DG A 222       7.470-110.295 -51.093 
ATOM   4567  C5   DG A 222       7.050-110.656 -49.814 
ATOM   4568  C6   DG A 222       5.756-110.616 -49.231 
ATOM   4569  O6   DG A 222       4.698-110.248 -49.733 
ATOM   4570  N1   DG A 222       5.777-111.075 -47.907 
ATOM   4571  C2   DG A 222       6.900-111.514 -47.234 
ATOM   4572  N2   DG A 222       6.710-111.911 -45.973 
ATOM   4573  N3   DG A 222       8.114-111.550 -47.781 
ATOM   4574  C4   DG A 222       8.110-111.109 -49.066 
ATOM   4575  P    DC A 223      13.920-114.088 -49.277 
ATOM   4576  OP1  DC A 223      15.318-113.706 -48.973 
ATOM   4577  OP2  DC A 223      13.672-114.608 -50.640 
ATOM   4578  O5'  DC A 223      13.404-115.148 -48.196 
ATOM   4579  C5'  DC A 223      12.845-114.667 -46.958 
ATOM   4580  C4'  DC A 223      11.591-115.449 -46.618 
ATOM   4581  O4'  DC A 223      10.396-114.868 -47.212 
ATOM   4582  C3'  DC A 223      11.566-116.903 -47.088 
ATOM   4583  O3'  DC A 223      10.908-117.693 -46.105 
ATOM   4584  C2'  DC A 223      10.709-116.887 -48.353 
ATOM   4585  C1'  DC A 223       9.660-115.905 -47.843 
ATOM   4586  N1   DC A 223       8.834-115.296 -48.922 
ATOM   4587  C2   DC A 223       7.499-115.019 -48.640 
ATOM   4588  O2   DC A 223       7.059-115.286 -47.516 
ATOM   4589  N3   DC A 223       6.728-114.464 -49.611 
ATOM   4590  C4   DC A 223       7.243-114.189 -50.816 
ATOM   4591  N4   DC A 223       6.451-113.649 -51.730 
ATOM   4592  C5   DC A 223       8.613-114.468 -51.127 
ATOM   4593  C6   DC A 223       9.366-115.022 -50.144 
ATOM   4594  P    DT A 224      11.476-119.152 -45.773 
ATOM   4595  OP1  DT A 224      12.580-119.043 -44.793 
ATOM   4596  OP2  DT A 224      11.796-119.859 -47.034 
ATOM   4597  O5'  DT A 224      10.206-119.836 -45.081 
ATOM   4598  C5'  DT A 224       9.278-119.010 -44.354 
ATOM   4599  C4'  DT A 224       7.856-119.407 -44.694 
ATOM   4600  O4'  DT A 224       7.343-118.698 -45.859 
ATOM   4601  C3'  DT A 224       7.639-120.881 -45.034 
ATOM   4602  O3'  DT A 224       6.381-121.295 -44.514 
ATOM   4603  C2'  DT A 224       7.570-120.919 -46.561 
ATOM   4604  C1'  DT A 224       6.748-119.645 -46.732 
ATOM   4605  N1   DT A 224       6.787-119.089 -48.114 
ATOM   4606  C2   DT A 224       5.646-118.479 -48.575 
ATOM   4607  O2   DT A 224       4.631-118.382 -47.908 
ATOM   4608  N3   DT A 224       5.720-117.976 -49.860 
ATOM   4609  C4   DT A 224       6.814-118.031 -50.699 
ATOM   4610  O4   DT A 224       6.760-117.544 -51.831 
ATOM   4611  C5   DT A 224       7.963-118.690 -50.126 
ATOM   4612  C7   DT A 224       9.198-118.793 -50.973 
ATOM   4613  C6   DT A 224       7.919-119.188 -48.880 
ATOM   4614  P    DA A 225       6.252-122.751 -43.863 
ATOM   4615  OP1  DA A 225       6.700-122.704 -42.452 
ATOM   4616  OP2  DA A 225       6.928-123.743 -44.727 
ATOM   4617  O5'  DA A 225       4.670-122.982 -43.917 
ATOM   4618  C5'  DA A 225       3.794-121.841 -43.835 
ATOM   4619  C4'  DA A 225       2.683-121.966 -44.857 
ATOM   4620  O4'  DA A 225       3.051-121.402 -46.149 
ATOM   4621  C3'  DA A 225       2.241-123.391 -45.190 
ATOM   4622  O3'  DA A 225       0.834-123.400 -45.398 
ATOM   4623  C2'  DA A 225       2.929-123.710 -46.517 
ATOM   4624  C1'  DA A 225       2.718-122.342 -47.159 
ATOM   4625  N9   DA A 225       3.598-122.089 -48.333 
ATOM   4626  C8   DA A 225       4.882-122.509 -48.538 
ATOM   4627  N7   DA A 225       5.385-122.125 -49.670 
ATOM   4628  C5   DA A 225       4.362-121.397 -50.261 
ATOM   4629  C6   DA A 225       4.269-120.719 -51.488 
ATOM   4630  N6   DA A 225       5.268-120.662 -52.380 
ATOM   4631  N1   DA A 225       3.107-120.099 -51.765 
ATOM   4632  C2   DA A 225       2.119-120.158 -50.875 
ATOM   4633  N3   DA A 225       2.089-120.757 -49.704 
ATOM   4634  C4   DA A 225       3.264-121.370 -49.451 
ATOM   4635  P    DA A 226      -0.024-124.634 -44.844 
ATOM   4636  OP1  DA A 226      -0.342-124.415 -43.416 
ATOM   4637  OP2  DA A 226       0.665-125.902 -45.169 
ATOM   4638  O5'  DA A 226      -1.358-124.508 -45.720 
ATOM   4639  C5'  DA A 226      -1.778-123.206 -46.167 
ATOM   4640  C4'  DA A 226      -2.217-123.273 -47.618 
ATOM   4641  O4'  DA A 226      -1.111-123.070 -48.542 
ATOM   4642  C3'  DA A 226      -2.833-124.599 -48.065 
ATOM   4643  O3'  DA A 226      -3.883-124.331 -48.986 
ATOM   4644  C2'  DA A 226      -1.706-125.318 -48.807 
ATOM   4645  C1'  DA A 226      -1.158-124.090 -49.528 
ATOM   4646  N9   DA A 226       0.218-124.277 -50.068 
ATOM   4647  C8   DA A 226       1.244-125.006 -49.540 
ATOM   4648  N7   DA A 226       2.329-124.975 -50.249 
ATOM   4649  C5   DA A 226       2.001-124.165 -51.327 
ATOM   4650  C6   DA A 226       2.732-123.736 -52.447 
ATOM   4651  N6   DA A 226       4.007-124.081 -52.676 
ATOM   4652  N1   DA A 226       2.102-122.936 -53.328 
ATOM   4653  C2   DA A 226       0.835-122.596 -53.096 
ATOM   4654  N3   DA A 226       0.056-122.933 -52.092 
ATOM   4655  C4   DA A 226       0.709-123.733 -51.225 
ATOM   4656  P    DT A 227      -5.220-125.207 -48.915 
ATOM   4657  OP1  DT A 227      -6.124-124.648 -47.884 
ATOM   4658  OP2  DT A 227      -4.870-126.636 -48.763 
ATOM   4659  O5'  DT A 227      -5.840-124.957 -50.368 
ATOM   4660  C5'  DT A 227      -5.578-123.707 -51.033 
ATOM   4661  C4'  DT A 227      -5.239-123.956 -52.489 
ATOM   4662  O4'  DT A 227      -3.816-124.192 -52.695 
ATOM   4663  C3'  DT A 227      -5.910-125.169 -53.131 
ATOM   4664  O3'  DT A 227      -6.232-124.857 -54.481 
ATOM   4665  C2'  DT A 227      -4.833-126.254 -53.128 
ATOM   4666  C1'  DT A 227      -3.667-125.347 -53.506 
ATOM   4667  N1   DT A 227      -2.330-125.940 -53.224 
ATOM   4668  C2   DT A 227      -1.313-125.634 -54.095 
ATOM   4669  O2   DT A 227      -1.465-124.912 -55.065 
ATOM   4670  N3   DT A 227      -0.089-126.203 -53.802 
ATOM   4671  C4   DT A 227       0.195-127.032 -52.736 
ATOM   4672  O4   DT A 227       1.331-127.482 -52.577 
ATOM   4673  C5   DT A 227      -0.936-127.296 -51.878 
ATOM   4674  C7   DT A 227      -0.715-128.190 -50.693 
ATOM   4675  C6   DT A 227      -2.138-126.756 -52.140 
ATOM   4676  P    DG A 228      -7.620-125.377 -55.088 
ATOM   4677  OP1  DG A 228      -8.704-124.437 -54.723 
ATOM   4678  OP2  DG A 228      -7.829-126.790 -54.706 
ATOM   4679  O5'  DG A 228      -7.332-125.282 -56.659 
ATOM   4680  C5'  DG A 228      -6.420-124.277 -57.143 
ATOM   4681  C4'  DG A 228      -5.494-124.876 -58.183 
ATOM   4682  O4'  DG A 228      -4.299-125.462 -57.592 
ATOM   4683  C3'  DG A 228      -6.082-126.008 -59.025 
ATOM   4684  O3'  DG A 228      -5.584-125.901 -60.353 
ATOM   4685  C2'  DG A 228      -5.523-127.287 -58.399 
ATOM   4686  C1'  DG A 228      -4.115-126.757 -58.144 
ATOM   4687  N9   DG A 228      -3.338-127.570 -57.167 
ATOM   4688  C8   DG A 228      -3.779-128.252 -56.053 
ATOM   4689  N7   DG A 228      -2.830-128.877 -55.399 
ATOM   4690  C5   DG A 228      -1.679-128.590 -56.132 
ATOM   4691  C6   DG A 228      -0.336-128.990 -55.915 
ATOM   4692  O6   DG A 228       0.124-129.690 -55.017 
ATOM   4693  N1   DG A 228       0.518-128.474 -56.901 
ATOM   4694  C2   DG A 228       0.124-127.677 -57.957 
ATOM   4695  N2   DG A 228       1.091-127.287 -58.791 
ATOM   4696  N3   DG A 228      -1.138-127.302 -58.159 
ATOM   4697  C4   DG A 228      -1.978-127.794 -57.213 
ATOM   4698  P    DT A 229      -6.571-126.203 -61.578 
ATOM   4699  OP1  DT A 229      -7.361-124.991 -61.889 
ATOM   4700  OP2  DT A 229      -7.347-127.430 -61.298 
ATOM   4701  O5'  DT A 229      -5.529-126.484 -62.759 
ATOM   4702  C5'  DT A 229      -4.249-125.826 -62.733 
ATOM   4703  C4'  DT A 229      -3.153-126.809 -63.094 
ATOM   4704  O4'  DT A 229      -2.643-127.522 -61.931 
ATOM   4705  C3'  DT A 229      -3.550-127.921 -64.064 
ATOM   4706  O3'  DT A 229      -2.454-128.190 -64.929 
ATOM   4707  C2'  DT A 229      -3.780-129.145 -63.177 
ATOM   4708  C1'  DT A 229      -2.600-128.907 -62.239 
ATOM   4709  N1   DT A 229      -2.688-129.668 -60.962 
ATOM   4710  C2   DT A 229      -1.507-130.117 -60.419 
ATOM   4711  O2   DT A 229      -0.422-129.918 -60.936 
ATOM   4712  N3   DT A 229      -1.628-130.820 -59.235 
ATOM   4713  C4   DT A 229      -2.802-131.102 -58.567 
ATOM   4714  O4   DT A 229      -2.785-131.740 -57.512 
ATOM   4715  C5   DT A 229      -3.987-130.589 -59.214 
ATOM   4716  C7   DT A 229      -5.308-130.852 -58.552 
ATOM   4717  C6   DT A 229      -3.899-129.904 -60.365 
ATOM   4718  P    DC A 230      -2.741-128.495 -66.475 
ATOM   4719  OP1  DC A 230      -2.876-127.221 -67.214 
ATOM   4720  OP2  DC A 230      -3.876-129.437 -66.591 
ATOM   4721  O5'  DC A 230      -1.387-129.229 -66.909 
ATOM   4722  C5'  DC A 230      -0.160-128.884 -66.239 
ATOM   4723  C4'  DC A 230       0.625-130.140 -65.916 
ATOM   4724  O4'  DC A 230       0.256-130.710 -64.627 
ATOM   4725  C3'  DC A 230       0.453-131.302 -66.895 
ATOM   4726  O3'  DC A 230       1.699-131.975 -67.033 
ATOM   4727  C2'  DC A 230      -0.535-132.245 -66.208 
ATOM   4728  C1'  DC A 230       0.035-132.101 -64.799 
ATOM   4729  N1   DC A 230      -0.894-132.558 -63.728 
ATOM   4730  C2   DC A 230      -0.339-133.157 -62.600 
ATOM   4731  O2   DC A 230       0.889-133.283 -62.534 
ATOM   4732  N3   DC A 230      -1.169-133.582 -61.612 
ATOM   4733  C4   DC A 230      -2.495-133.427 -61.721 
ATOM   4734  N4   DC A 230      -3.262-133.857 -60.731 
ATOM   4735  C5   DC A 230      -3.086-132.814 -62.874 
ATOM   4736  C6   DC A 230      -2.239-132.397 -63.850 
ATOM   4737  P    DG A 231       2.139-132.502 -68.479 
ATOM   4738  OP1  DG A 231       2.771-131.400 -69.238 
ATOM   4739  OP2  DG A 231       0.992-133.168 -69.135 
ATOM   4740  O5'  DG A 231       3.245-133.594 -68.093 
ATOM   4741  C5'  DG A 231       4.017-133.410 -66.892 
ATOM   4742  C4'  DG A 231       4.128-134.723 -66.142 
ATOM   4743  O4'  DG A 231       3.020-134.931 -65.220 
ATOM   4744  C3'  DG A 231       4.131-135.984 -67.006 
ATOM   4745  O3'  DG A 231       5.020-136.934 -66.430 
ATOM   4746  C2'  DG A 231       2.706-136.528 -66.902 
ATOM   4747  C1'  DG A 231       2.516-136.244 -65.416 
ATOM   4748  N9   DG A 231       1.092-136.262 -64.980 
ATOM   4749  C8   DG A 231      -0.035-135.867 -65.668 
ATOM   4750  N7   DG A 231      -1.150-136.013 -64.995 
ATOM   4751  C5   DG A 231      -0.733-136.542 -63.775 
ATOM   4752  C6   DG A 231      -1.491-136.913 -62.633 
ATOM   4753  O6   DG A 231      -2.705-136.849 -62.461 
ATOM   4754  N1   DG A 231      -0.668-137.408 -61.612 
ATOM   4755  C2   DG A 231       0.706-137.528 -61.684 
ATOM   4756  N2   DG A 231       1.310-138.023 -60.601 
ATOM   4757  N3   DG A 231       1.416-137.179 -62.756 
ATOM   4758  C4   DG A 231       0.633-136.698 -63.755 
ATOM   4759  P    DT A 232       5.941-137.820 -67.395 
ATOM   4760  OP1  DT A 232       7.157-137.059 -67.754 
ATOM   4761  OP2  DT A 232       5.132-138.324 -68.526 
ATOM   4762  O5'  DT A 232       6.331-139.035 -66.431 
ATOM   4763  C5'  DT A 232       6.422-138.800 -65.013 
ATOM   4764  C4'  DT A 232       5.754-139.932 -64.256 
ATOM   4765  O4'  DT A 232       4.330-139.701 -64.053 
ATOM   4766  C3'  DT A 232       5.813-141.305 -64.925 
ATOM   4767  O3'  DT A 232       5.974-142.300 -63.921 
ATOM   4768  C2'  DT A 232       4.438-141.482 -65.568 
ATOM   4769  C1'  DT A 232       3.629-140.877 -64.424 
ATOM   4770  N1   DT A 232       2.244-140.488 -64.810 
ATOM   4771  C2   DT A 232       1.265-140.634 -63.856 
ATOM   4772  O2   DT A 232       1.488-141.060 -62.737 
ATOM   4773  N3   DT A 232      -0.007-140.263 -64.251 
ATOM   4774  C4   DT A 232      -0.369-139.772 -65.488 
ATOM   4775  O4   DT A 232      -1.542-139.474 -65.724 
ATOM   4776  C5   DT A 232       0.727-139.655 -66.420 
ATOM   4777  C7   DT A 232       0.418-139.128 -67.791 
ATOM   4778  C6   DT A 232       1.972-140.008 -66.064 
ATOM   4779  P    DC A 233       6.943-143.541 -64.207 
ATOM   4780  OP1  DC A 233       8.341-143.159 -63.903 
ATOM   4781  OP2  DC A 233       6.695-144.061 -65.570 
ATOM   4782  O5'  DC A 233       6.427-144.600 -63.126 
ATOM   4783  C5'  DC A 233       5.868-144.120 -61.889 
ATOM   4784  C4'  DC A 233       4.614-144.902 -61.548 
ATOM   4785  O4'  DC A 233       3.419-144.321 -62.143 
ATOM   4786  C3'  DC A 233       4.589-146.356 -62.018 
ATOM   4787  O3'  DC A 233       3.931-147.146 -61.036 
ATOM   4788  C2'  DC A 233       3.732-146.340 -63.283 
ATOM   4789  C1'  DC A 233       2.683-145.358 -62.773 
ATOM   4790  N1   DC A 233       1.857-144.749 -63.853 
ATOM   4791  C2   DC A 233       0.522-144.472 -63.570 
ATOM   4792  O2   DC A 233       0.082-144.739 -62.446 
ATOM   4793  N3   DC A 233      -0.249-143.917 -64.541 
ATOM   4794  C4   DC A 233       0.266-143.642 -65.746 
ATOM   4795  N4   DC A 233      -0.526-143.102 -66.660 
ATOM   4796  C5   DC A 233       1.636-143.920 -66.058 
ATOM   4797  C6   DC A 233       2.389-144.475 -65.074 
ATOM   4798  P    DT A 234       4.499-148.605 -60.704 
ATOM   4799  OP1  DT A 234       5.602-148.496 -59.723 
ATOM   4800  OP2  DT A 234       4.819-149.312 -61.964 
ATOM   4801  O5'  DT A 234       3.229-149.289 -60.011 
ATOM   4802  C5'  DT A 234       2.301-148.463 -59.284 
ATOM   4803  C4'  DT A 234       0.879-148.860 -59.624 
ATOM   4804  O4'  DT A 234       0.366-148.151 -60.789 
ATOM   4805  C3'  DT A 234       0.662-150.334 -59.964 
ATOM   4806  O3'  DT A 234      -0.596-150.748 -59.445 
ATOM   4807  C2'  DT A 234       0.593-150.372 -61.492 
ATOM   4808  C1'  DT A 234      -0.229-149.098 -61.663 
ATOM   4809  N1   DT A 234      -0.190-148.541 -63.044 
ATOM   4810  C2   DT A 234      -1.331-147.932 -63.505 
ATOM   4811  O2   DT A 234      -2.346-147.834 -62.839 
ATOM   4812  N3   DT A 234      -1.257-147.429 -64.790 
ATOM   4813  C4   DT A 234      -0.163-147.484 -65.629 
ATOM   4814  O4   DT A 234      -0.217-146.997 -66.761 
ATOM   4815  C5   DT A 234       0.986-148.142 -65.057 
ATOM   4816  C7   DT A 234       2.221-148.246 -65.903 
ATOM   4817  C6   DT A 234       0.942-148.641 -63.810 
ATOM   4818  P    DG A 235      -0.725-152.203 -58.793 
ATOM   4819  OP1  DG A 235      -0.277-152.157 -57.382 
ATOM   4820  OP2  DG A 235      -0.049-153.196 -59.657 
ATOM   4821  O5'  DG A 235      -2.308-152.435 -58.847 
ATOM   4822  C5'  DG A 235      -3.183-151.294 -58.765 
ATOM   4823  C4'  DG A 235      -4.294-151.419 -59.787 
ATOM   4824  O4'  DG A 235      -3.926-150.855 -61.079 
ATOM   4825  C3'  DG A 235      -4.736-152.844 -60.120 
ATOM   4826  O3'  DG A 235      -6.143-152.853 -60.328 
ATOM   4827  C2'  DG A 235      -4.048-153.163 -61.447 
ATOM   4828  C1'  DG A 235      -4.259-151.795 -62.089 
ATOM   4829  N9   DG A 235      -3.379-151.542 -63.263 
ATOM   4830  C8   DG A 235      -2.084-151.957 -63.487 
ATOM   4831  N7   DG A 235      -1.587-151.562 -64.634 
ATOM   4832  C5   DG A 235      -2.626-150.835 -65.212 
ATOM   4833  C6   DG A 235      -2.687-150.160 -66.459 
ATOM   4834  O6   DG A 235      -1.820-150.062 -67.324 
ATOM   4835  N1   DG A 235      -3.934-149.549 -66.651 
ATOM   4836  C2   DG A 235      -4.985-149.586 -65.756 
ATOM   4837  N2   DG A 235      -6.092-148.939 -66.125 
ATOM   4838  N3   DG A 235      -4.927-150.219 -64.585 
ATOM   4839  C4   DG A 235      -3.724-150.817 -64.384 
ATOM   4840  P    DT A 236      -7.001-154.087 -59.775 
ATOM   4841  OP1  DT A 236      -7.319-153.868 -58.346 
ATOM   4842  OP2  DT A 236      -6.312-155.355 -60.099 
ATOM   4843  O5'  DT A 236      -8.335-153.961 -60.650 
ATOM   4844  C5'  DT A 236      -8.755-152.659 -61.098 
ATOM   4845  C4'  DT A 236      -9.194-152.726 -62.548 
ATOM   4846  O4'  DT A 236      -8.088-152.523 -63.472 
ATOM   4847  C3'  DT A 236      -9.810-154.052 -62.995 
ATOM   4848  O3'  DT A 236     -10.860-153.784 -63.917 
ATOM   4849  C2'  DT A 236      -8.683-154.771 -63.737 
ATOM   4850  C1'  DT A 236      -8.135-153.543 -64.458 
ATOM   4851  N1   DT A 236      -6.759-153.730 -64.998 
ATOM   4852  C2   DT A 236      -6.460-153.096 -66.180 
ATOM   4853  O2   DT A 236      -7.262-152.405 -66.783 
ATOM   4854  N3   DT A 236      -5.176-153.293 -66.649 
ATOM   4855  C4   DT A 236      -4.191-154.051 -66.049 
ATOM   4856  O4   DT A 236      -3.076-154.154 -66.565 
ATOM   4857  C5   DT A 236      -4.601-154.677 -64.813 
ATOM   4858  C7   DT A 236      -3.589-155.521 -64.095 
ATOM   4859  C6   DT A 236      -5.843-154.503 -64.334 
ATOM   4860  P    DA A 237     -12.197-154.660 -63.845 
ATOM   4861  OP1  DA A 237     -13.101-154.101 -62.815 
ATOM   4862  OP2  DA A 237     -11.847-156.089 -63.694 
ATOM   4863  O5'  DA A 237     -12.817-154.410 -65.298 
ATOM   4864  C5'  DA A 237     -12.555-153.160 -65.963 
ATOM   4865  C4'  DA A 237     -12.216-153.409 -67.419 
ATOM   4866  O4'  DA A 237     -10.793-153.645 -67.625 
ATOM   4867  C3'  DA A 237     -12.887-154.622 -68.061 
ATOM   4868  O3'  DA A 237     -13.209-154.310 -69.411 
ATOM   4869  C2'  DA A 237     -11.810-155.707 -68.058 
ATOM   4870  C1'  DA A 237     -10.644-154.800 -68.436 
ATOM   4871  N9   DA A 237      -9.307-155.393 -68.154 
ATOM   4872  C8   DA A 237      -8.945-156.218 -67.128 
ATOM   4873  N7   DA A 237      -7.697-156.572 -67.154 
ATOM   4874  C5   DA A 237      -7.193-155.935 -68.280 
ATOM   4875  C6   DA A 237      -5.914-155.909 -68.860 
ATOM   4876  N6   DA A 237      -4.861-156.571 -68.361 
ATOM   4877  N1   DA A 237      -5.757-155.176 -69.978 
ATOM   4878  C2   DA A 237      -6.807-154.519 -70.470 
ATOM   4879  N3   DA A 237      -8.040-154.469 -70.018 
ATOM   4880  C4   DA A 237      -8.172-155.212 -68.899 
ATOM   4881  P    DT A 238     -14.597-154.830 -70.018 
ATOM   4882  OP1  DT A 238     -15.681-153.890 -69.653 
ATOM   4883  OP2  DT A 238     -14.806-156.243 -69.636 
ATOM   4884  O5'  DT A 238     -14.309-154.735 -71.589 
ATOM   4885  C5'  DT A 238     -13.397-153.730 -72.073 
ATOM   4886  C4'  DT A 238     -12.471-154.329 -73.114 
ATOM   4887  O4'  DT A 238     -11.276-154.915 -72.522 
ATOM   4888  C3'  DT A 238     -13.059-155.461 -73.955 
ATOM   4889  O3'  DT A 238     -12.561-155.354 -75.283 
ATOM   4890  C2'  DT A 238     -12.500-156.739 -73.329 
ATOM   4891  C1'  DT A 238     -11.092-156.210 -73.074 
ATOM   4892  N1   DT A 238     -10.315-157.023 -72.098 
ATOM   4893  C2   DT A 238      -8.961-157.130 -72.310 
ATOM   4894  O2   DT A 238      -8.393-156.595 -73.247 
ATOM   4895  N3   DT A 238      -8.274-157.892 -71.386 
ATOM   4896  C4   DT A 238      -8.815-158.539 -70.294 
ATOM   4897  O4   DT A 238      -8.097-159.194 -69.534 
ATOM   4898  C5   DT A 238     -10.241-158.368 -70.155 
ATOM   4899  C7   DT A 238     -10.911-159.040 -68.991 
ATOM   4900  C6   DT A 238     -10.935-157.633 -71.038 
ATOM   4901  P    DA A 239     -13.548-155.656 -76.508 
ATOM   4902  OP1  DA A 239     -14.338-154.443 -76.819 
ATOM   4903  OP2  DA A 239     -14.324-156.883 -76.228 
ATOM   4904  O5'  DA A 239     -12.506-155.937 -77.690 
ATOM   4905  C5'  DA A 239     -11.226-155.279 -77.663 
ATOM   4906  C4'  DA A 239     -10.130-156.262 -78.024 
ATOM   4907  O4'  DA A 239      -9.620-156.975 -76.862 
ATOM   4908  C3'  DA A 239     -10.527-157.374 -78.994 
ATOM   4909  O3'  DA A 239      -9.431-157.643 -79.860 
ATOM   4910  C2'  DA A 239     -10.757-158.598 -78.107 
ATOM   4911  C1'  DA A 239      -9.577-158.360 -77.169 
ATOM   4912  N9   DA A 239      -9.665-159.121 -75.892 
ATOM   4913  C8   DA A 239     -10.778-159.442 -75.170 
ATOM   4914  N7   DA A 239     -10.529-160.119 -74.092 
ATOM   4915  C5   DA A 239      -9.148-160.258 -74.097 
ATOM   4916  C6   DA A 239      -8.255-160.884 -73.211 
ATOM   4917  N6   DA A 239      -8.643-161.517 -72.096 
ATOM   4918  N1   DA A 239      -6.945-160.836 -73.516 
ATOM   4919  C2   DA A 239      -6.566-160.205 -74.626 
ATOM   4920  N3   DA A 239      -7.303-159.588 -75.524 
ATOM   4921  C4   DA A 239      -8.610-159.650 -75.196 
ATOM   4922  P    DG A 240      -9.718-157.948 -81.405 
ATOM   4923  OP1  DG A 240      -9.853-156.673 -82.145 
ATOM   4924  OP2  DG A 240     -10.853-158.890 -81.521 
ATOM   4925  O5'  DG A 240      -8.364-158.682 -81.839 
ATOM   4926  C5'  DG A 240      -7.137-158.337 -81.169 
ATOM   4927  C4'  DG A 240      -6.352-159.593 -80.846 
ATOM   4928  O4'  DG A 240      -6.721-160.163 -79.557 
ATOM   4929  C3'  DG A 240      -6.524-160.755 -81.825 
ATOM   4930  O3'  DG A 240      -5.278-161.428 -81.963 
ATOM   4931  C2'  DG A 240      -7.512-161.697 -81.138 
ATOM   4932  C1'  DG A 240      -6.943-161.554 -79.729 
ATOM   4933  N9   DG A 240      -7.871-162.011 -78.658 
ATOM   4934  C8   DG A 240      -9.246-161.933 -78.605 
ATOM   4935  N7   DG A 240      -9.767-162.433 -77.511 
ATOM   4936  C5   DG A 240      -8.659-162.874 -76.789 
ATOM   4937  C6   DG A 240      -8.589-163.506 -75.519 
ATOM   4938  O6   DG A 240      -9.504-163.810 -74.760 
ATOM   4939  N1   DG A 240      -7.263-163.784 -75.160 
ATOM   4940  C2   DG A 240      -6.152-163.491 -75.925 
ATOM   4941  N2   DG A 240      -4.972-163.838 -75.404 
ATOM   4942  N3   DG A 240      -6.219-162.898 -77.116 
ATOM   4943  C4   DG A 240      -7.498-162.621 -77.480 
ATOM   4944  P    DT A 241      -4.838-161.955 -83.409 
ATOM   4945  OP1  DT A 241      -4.206-160.853 -84.168 
ATOM   4946  OP2  DT A 241      -5.985-162.621 -84.065 
ATOM   4947  O5'  DT A 241      -3.732-163.046 -83.023 
ATOM   4948  C5'  DT A 241      -2.960-162.863 -81.822 
ATOM   4949  C4'  DT A 241      -2.849-164.176 -81.072 
ATOM   4950  O4'  DT A 241      -3.957-164.384 -80.151 
ATOM   4951  C3'  DT A 241      -2.846-165.437 -81.936 
ATOM   4952  O3'  DT A 241      -1.957-166.387 -81.361 
ATOM   4953  C2'  DT A 241      -4.271-165.980 -81.833 
ATOM   4954  C1'  DT A 241      -4.461-165.697 -80.346 
ATOM   4955  N1   DT A 241      -5.885-165.714 -79.910 
ATOM   4956  C2   DT A 241      -6.147-166.187 -78.647 
ATOM   4957  O2   DT A 241      -5.275-166.581 -77.892 
ATOM   4958  N3   DT A 241      -7.479-166.189 -78.278 
ATOM   4959  C4   DT A 241      -8.542-165.768 -79.049 
ATOM   4960  O4   DT A 241      -9.693-165.818 -78.610 
ATOM   4961  C5   DT A 241      -8.168-165.289 -80.359 
ATOM   4962  C7   DT A 241      -9.265-164.811 -81.263 
ATOM   4963  C6   DT A 241      -6.881-165.276 -80.744 
ATOM   4964  P    DG A 242      -1.037-167.273 -82.325 
ATOM   4965  OP1  DG A 242       0.180-166.511 -82.685 
ATOM   4966  OP2  DG A 242      -1.845-167.777 -83.456 
ATOM   4967  O5'  DG A 242      -0.646-168.488 -81.361 
ATOM   4968  C5'  DG A 242      -0.556-168.253 -79.943 
ATOM   4969  C4'  DG A 242      -1.223-169.385 -79.186 
ATOM   4970  O4'  DG A 242      -2.647-169.154 -78.983 
ATOM   4971  C3'  DG A 242      -1.164-170.758 -79.855 
ATOM   4972  O3'  DG A 242      -1.003-171.753 -78.851 
ATOM   4973  C2'  DG A 242      -2.539-170.934 -80.498 
ATOM   4974  C1'  DG A 242      -3.348-170.330 -79.354 
ATOM   4975  N9   DG A 242      -4.733-169.941 -79.740 
ATOM   4976  C8   DG A 242      -5.197-169.444 -80.939 
ATOM   4977  N7   DG A 242      -6.484-169.201 -80.954 
ATOM   4978  C5   DG A 242      -6.904-169.562 -79.674 
ATOM   4979  C6   DG A 242      -8.198-169.522 -79.092 
ATOM   4980  O6   DG A 242      -9.256-169.153 -79.593 
ATOM   4981  N1   DG A 242      -8.178-169.981 -77.767 
ATOM   4982  C2   DG A 242      -7.054-170.420 -77.094 
ATOM   4983  N2   DG A 242      -7.244-170.816 -75.834 
ATOM   4984  N3   DG A 242      -5.840-170.456 -77.641 
ATOM   4985  C4   DG A 242      -5.844-170.015 -78.926 
ATOM   4986  P    DT A 243      -0.034-172.994 -79.137 
ATOM   4987  OP1  DT A 243       1.364-172.612 -78.833 
ATOM   4988  OP2  DT A 243      -0.282-173.514 -80.500 
ATOM   4989  O5'  DT A 243      -0.550-174.053 -78.056 
ATOM   4990  C5'  DT A 243      -1.109-173.573 -76.819 
ATOM   4991  C4'  DT A 243      -2.363-174.355 -76.478 
ATOM   4992  O4'  DT A 243      -3.558-173.774 -77.073 
ATOM   4993  C3'  DT A 243      -2.388-175.809 -76.948 
ATOM   4994  O3'  DT A 243      -3.046-176.599 -75.966 
ATOM   4995  C2'  DT A 243      -3.245-175.793 -78.213 
ATOM   4996  C1'  DT A 243      -4.294-174.811 -77.703 
ATOM   4997  N1   DT A 243      -5.120-174.202 -78.783 
ATOM   4998  C2   DT A 243      -6.435-173.934 -78.488 
ATOM   4999  O2   DT A 243      -6.934-174.172 -77.402 
ATOM   5000  N3   DT A 243      -7.171-173.371 -79.514 
ATOM   5001  C4   DT A 243      -6.710-173.061 -80.777 
ATOM   5002  O4   DT A 243      -7.463-172.558 -81.613 
ATOM   5003  C5   DT A 243      -5.317-173.379 -80.990 
ATOM   5004  C7   DT A 243      -4.735-173.074 -82.339 
ATOM   5005  C6   DT A 243      -4.579-173.927 -80.011 
ATOM   5006  P    DA A 244      -2.478-178.058 -75.634 
ATOM   5007  OP1  DA A 244      -1.375-177.949 -74.653 
ATOM   5008  OP2  DA A 244      -2.158-178.764 -76.894 
ATOM   5009  O5'  DA A 244      -3.748-178.742 -74.942 
ATOM   5010  C5'  DA A 244      -4.676-177.915 -74.214 
ATOM   5011  C4'  DA A 244      -6.099-178.313 -74.554 
ATOM   5012  O4'  DA A 244      -6.611-177.604 -75.719 
ATOM   5013  C3'  DA A 244      -6.315-179.787 -74.895 
ATOM   5014  O3'  DA A 244      -7.573-180.200 -74.375 
ATOM   5015  C2'  DA A 244      -6.384-179.825 -76.422 
ATOM   5016  C1'  DA A 244      -7.206-178.551 -76.593 
ATOM   5017  N9   DA A 244      -7.167-177.994 -77.974 
ATOM   5018  C8   DA A 244      -6.131-178.007 -78.865 
ATOM   5019  N7   DA A 244      -6.407-177.439 -79.997 
ATOM   5020  C5   DA A 244      -7.721-177.017 -79.850 
ATOM   5021  C6   DA A 244      -8.600-176.338 -80.709 
ATOM   5022  N6   DA A 244      -8.271-175.948 -81.948 
ATOM   5023  N1   DA A 244      -9.838-176.076 -80.247 
ATOM   5024  C2   DA A 244     -10.159-176.466 -79.014 
ATOM   5025  N3   DA A 244      -9.428-177.102 -78.127 
ATOM   5026  C4   DA A 244      -8.195-177.353 -78.614 
ATOM   5027  P    DT A 245      -7.702-181.656 -73.723 
ATOM   5028  OP1  DT A 245      -7.254-181.610 -72.313 
ATOM   5029  OP2  DT A 245      -7.026-182.649 -74.587 
ATOM   5030  O5'  DT A 245      -9.285-181.888 -73.778 
ATOM   5031  C5'  DT A 245     -10.160-180.747 -73.695 
ATOM   5032  C4'  DT A 245     -11.271-180.872 -74.718 
ATOM   5033  O4'  DT A 245     -10.903-180.308 -76.009 
ATOM   5034  C3'  DT A 245     -11.713-182.297 -75.050 
ATOM   5035  O3'  DT A 245     -13.120-182.306 -75.258 
ATOM   5036  C2'  DT A 245     -11.025-182.616 -76.377 
ATOM   5037  C1'  DT A 245     -11.236-181.248 -77.020 
ATOM   5038  N1   DT A 245     -10.356-180.995 -78.193 
ATOM   5039  C2   DT A 245     -10.881-180.246 -79.219 
ATOM   5040  O2   DT A 245     -12.012-179.793 -79.198 
ATOM   5041  N3   DT A 245     -10.035-180.033 -80.291 
ATOM   5042  C4   DT A 245      -8.742-180.496 -80.418 
ATOM   5043  O4   DT A 245      -8.082-180.240 -81.428 
ATOM   5044  C5   DT A 245      -8.280-181.273 -79.292 
ATOM   5045  C7   DT A 245      -6.882-181.815 -79.350 
ATOM   5046  C6   DT A 245      -9.080-181.495 -78.237 
ATOM   5047  P    DG A 246     -13.978-183.540 -74.705 
ATOM   5048  OP1  DG A 246     -14.296-183.321 -73.276 
ATOM   5049  OP2  DG A 246     -13.289-184.808 -75.030 
ATOM   5050  O5'  DG A 246     -15.312-183.414 -75.580 
ATOM   5051  C5'  DG A 246     -15.732-182.112 -76.028 
ATOM   5052  C4'  DG A 246     -16.171-182.179 -77.478 
ATOM   5053  O4'  DG A 246     -15.065-181.976 -78.402 
ATOM   5054  C3'  DG A 246     -16.787-183.505 -77.925 
ATOM   5055  O3'  DG A 246     -17.837-183.237 -78.847 
ATOM   5056  C2'  DG A 246     -15.660-184.224 -78.667 
ATOM   5057  C1'  DG A 246     -15.112-182.996 -79.389 
ATOM   5058  N9   DG A 246     -13.736-183.182 -79.928 
ATOM   5059  C8   DG A 246     -12.690-183.914 -79.410 
ATOM   5060  N7   DG A 246     -11.599-183.873 -80.137 
ATOM   5061  C5   DG A 246     -11.948-183.057 -81.212 
ATOM   5062  C6   DG A 246     -11.181-182.643 -82.332 
ATOM   5063  O6   DG A 246     -10.016-182.915 -82.609 
ATOM   5064  N1   DG A 246     -11.925-181.816 -83.185 
ATOM   5065  C2   DG A 246     -13.238-181.439 -82.982 
ATOM   5066  N2   DG A 246     -13.770-180.644 -83.914 
ATOM   5067  N3   DG A 246     -13.958-181.828 -81.931 
ATOM   5068  C4   DG A 246     -13.250-182.631 -81.094 
ATOM   5069  P    DC A 247     -19.174-184.113 -78.775 
ATOM   5070  OP1  DC A 247     -20.078-183.553 -77.745 
ATOM   5071  OP2  DC A 247     -18.824-185.542 -78.624 
ATOM   5072  O5'  DC A 247     -19.794-183.863 -80.229 
ATOM   5073  C5'  DC A 247     -19.532-182.613 -80.893 
ATOM   5074  C4'  DC A 247     -19.193-182.861 -82.349 
ATOM   5075  O4'  DC A 247     -17.770-183.098 -82.555 
ATOM   5076  C3'  DC A 247     -19.864-184.075 -82.991 
ATOM   5077  O3'  DC A 247     -20.186-183.763 -84.341 
ATOM   5078  C2'  DC A 247     -18.787-185.160 -82.989 
ATOM   5079  C1'  DC A 247     -17.621-184.253 -83.367 
ATOM   5080  N1   DC A 247     -16.284-184.846 -83.085 
ATOM   5081  C2   DC A 247     -15.242-184.546 -83.958 
ATOM   5082  O2   DC A 247     -15.468-183.805 -84.923 
ATOM   5083  N3   DC A 247     -14.017-185.078 -83.719 
ATOM   5084  C4   DC A 247     -13.813-185.876 -82.663 
ATOM   5085  N4   DC A 247     -12.599-186.370 -82.472 
ATOM   5086  C5   DC A 247     -14.871-186.198 -81.753 
ATOM   5087  C6   DC A 247     -16.089-185.656 -82.009 
ATOM   5088  P    DC A 248     -21.574-184.283 -84.948 
ATOM   5089  OP1  DC A 248     -22.658-183.343 -84.583 
ATOM   5090  OP2  DC A 248     -21.783-185.696 -84.566 
ATOM   5091  O5'  DC A 248     -21.286-184.188 -86.520 
ATOM   5092  C5'  DC A 248     -20.374-183.183 -87.004 
ATOM   5093  C4'  DC A 248     -19.448-183.782 -88.044 
ATOM   5094  O4'  DC A 248     -18.253-184.368 -87.452 
ATOM   5095  C3'  DC A 248     -20.036-184.914 -88.885 
ATOM   5096  O3'  DC A 248     -19.538-184.807 -90.214 
ATOM   5097  C2'  DC A 248     -19.478-186.192 -88.259 
ATOM   5098  C1'  DC A 248     -18.069-185.663 -88.004 
ATOM   5099  N1   DC A 248     -17.292-186.476 -87.028 
ATOM   5100  C2   DC A 248     -15.919-186.595 -87.229 
ATOM   5101  O2   DC A 248     -15.407-186.025 -88.201 
ATOM   5102  N3   DC A 248     -15.192-187.332 -86.351 
ATOM   5103  C4   DC A 248     -15.785-187.934 -85.311 
ATOM   5104  N4   DC A 248     -15.032-188.642 -84.483 
ATOM   5105  C5   DC A 248     -17.195-187.824 -85.086 
ATOM   5106  C6   DC A 248     -17.904-187.083 -85.976 
ATOM   5107  P    DG A 249     -20.525-185.108 -91.438 
ATOM   5108  OP1  DG A 249     -21.315-183.896 -91.749 
ATOM   5109  OP2  DG A 249     -21.301-186.336 -91.158 
ATOM   5110  O5'  DG A 249     -19.483-185.390 -92.620 
ATOM   5111  C5'  DG A 249     -18.203-184.732 -92.593 
ATOM   5112  C4'  DG A 249     -17.107-185.715 -92.954 
ATOM   5113  O4'  DG A 249     -16.597-186.428 -91.792 
ATOM   5114  C3'  DG A 249     -17.504-186.827 -93.924 
ATOM   5115  O3'  DG A 249     -16.408-187.096 -94.790 
ATOM   5116  C2'  DG A 249     -17.734-188.051 -93.037 
ATOM   5117  C1'  DG A 249     -16.554-187.813 -92.099 
ATOM   5118  N9   DG A 249     -16.642-188.574 -90.822 
ATOM   5119  C8   DG A 249     -17.755-188.907 -90.081 
ATOM   5120  N7   DG A 249     -17.488-189.590 -88.994 
ATOM   5121  C5   DG A 249     -16.100-189.719 -89.017 
ATOM   5122  C6   DG A 249     -15.227-190.362 -88.102 
ATOM   5123  O6   DG A 249     -15.503-190.958 -87.065 
ATOM   5124  N1   DG A 249     -13.889-190.255 -88.508 
ATOM   5125  C2   DG A 249     -13.453-189.611 -89.649 
ATOM   5126  N2   DG A 249     -12.135-189.619 -89.860 
ATOM   5127  N3   DG A 249     -14.273-189.008 -90.508 
ATOM   5128  C4   DG A 249     -15.574-189.103 -90.128 
ATOM   5129  P    DT A 250     -16.695-187.401 -96.335 
ATOM   5130  OP1  DT A 250     -16.830-186.126 -97.075 
ATOM   5131  OP2  DT A 250     -17.830-188.342 -96.452 
ATOM   5132  O5'  DT A 250     -15.341-188.135 -96.769 
ATOM   5133  C5'  DT A 250     -14.114-187.790 -96.099 
ATOM   5134  C4'  DT A 250     -13.329-189.046 -95.777 
ATOM   5135  O4'  DT A 250     -13.698-189.616 -94.488 
ATOM   5136  C3'  DT A 250     -13.501-190.208 -96.755 
ATOM   5137  O3'  DT A 250     -12.256-190.881 -96.893 
ATOM   5138  C2'  DT A 250     -14.489-191.150 -96.068 
ATOM   5139  C1'  DT A 250     -13.920-191.007 -94.660 
ATOM   5140  N1   DT A 250     -14.848-191.464 -93.588 
ATOM   5141  C2   DT A 250     -14.285-192.053 -92.482 
ATOM   5142  O2   DT A 250     -13.083-192.208 -92.353 
ATOM   5143  N3   DT A 250     -15.177-192.464 -91.511 
ATOM   5144  C4   DT A 250     -16.550-192.339 -91.554 
ATOM   5145  O4   DT A 250     -17.247-192.746 -90.621 
ATOM   5146  C5   DT A 250     -17.047-191.709 -92.754 
ATOM   5147  C7   DT A 250     -18.532-191.532 -92.883 
ATOM   5148  C6   DT A 250     -16.202-191.299 -93.715 
ATOM   5149  P    DT A 251     -11.815-191.408 -98.340 
ATOM   5150  OP1  DT A 251     -11.183-190.306 -99.098 
ATOM   5151  OP2  DT A 251     -12.962-192.074 -98.995 
ATOM   5152  O5'  DT A 251     -10.709-192.499 -97.954 
ATOM   5153  C5'  DT A 251      -9.937-192.316 -96.753 
ATOM   5154  C4'  DT A 251      -9.826-193.629 -96.002 
ATOM   5155  O4'  DT A 251     -10.934-193.837 -95.081 
ATOM   5156  C3'  DT A 251      -9.823-194.890 -96.866 
ATOM   5157  O3'  DT A 251      -8.934-195.840 -96.291 
ATOM   5158  C2'  DT A 251     -11.248-195.433 -96.763 
ATOM   5159  C1'  DT A 251     -11.438-195.150 -95.276 
ATOM   5160  N1   DT A 251     -12.862-195.167 -94.840 
ATOM   5161  C2   DT A 251     -13.124-195.640 -93.577 
ATOM   5162  O2   DT A 251     -12.252-196.034 -92.823 
ATOM   5163  N3   DT A 251     -14.456-195.642 -93.208 
ATOM   5164  C4   DT A 251     -15.519-195.221 -93.979 
ATOM   5165  O4   DT A 251     -16.670-195.270 -93.540 
ATOM   5166  C5   DT A 251     -15.145-194.742 -95.289 
ATOM   5167  C7   DT A 251     -16.242-194.264 -96.194 
ATOM   5168  C6   DT A 251     -13.858-194.729 -95.674 
ATOM   5169  P    DA A 252      -8.014-196.726 -97.255 
ATOM   5170  OP1  DA A 252      -6.797-195.964 -97.615 
ATOM   5171  OP2  DA A 252      -8.822-197.230 -98.387 
ATOM   5172  O5'  DA A 252      -7.623-197.941 -96.291 
ATOM   5173  C5'  DA A 252      -7.533-197.706 -94.873 
ATOM   5174  C4'  DA A 252      -8.200-198.838 -94.116 
ATOM   5175  O4'  DA A 252      -9.624-198.607 -93.913 
ATOM   5176  C3'  DA A 252      -8.141-200.211 -94.785 
ATOM   5177  O3'  DA A 252      -7.980-201.206 -93.782 
ATOM   5178  C2'  DA A 252      -9.516-200.387 -95.429 
ATOM   5179  C1'  DA A 252     -10.325-199.783 -94.285 
ATOM   5180  N9   DA A 252     -11.710-199.394 -94.670 
ATOM   5181  C8   DA A 252     -12.152-198.902 -95.865 
ATOM   5182  N7   DA A 252     -13.425-198.657 -95.894 
ATOM   5183  C5   DA A 252     -13.862-199.011 -94.625 
ATOM   5184  C6   DA A 252     -15.128-198.985 -94.017 
ATOM   5185  N6   DA A 252     -16.239-198.565 -94.640 
ATOM   5186  N1   DA A 252     -15.213-199.408 -92.742 
ATOM   5187  C2   DA A 252     -14.105-199.823 -92.128 
ATOM   5188  N3   DA A 252     -12.876-199.892 -92.591 
ATOM   5189  C4   DA A 252     -12.820-199.464 -93.868 
ATOM   5190  P    DA A 253      -7.011-202.447 -94.067 
ATOM   5191  OP1  DA A 253      -5.613-202.064 -93.763 
ATOM   5192  OP2  DA A 253      -7.259-202.967 -95.430 
ATOM   5193  O5'  DA A 253      -7.527-203.506 -92.986 
ATOM   5194  C5'  DA A 253      -8.087-203.026 -91.749 
ATOM   5195  C4'  DA A 253      -9.340-203.808 -91.409 
ATOM   5196  O4'  DA A 253     -10.535-203.227 -92.003 
ATOM   5197  C3'  DA A 253      -9.365-205.262 -91.878 
ATOM   5198  O3'  DA A 253     -10.023-206.052 -90.896 
ATOM   5199  C2'  DA A 253     -10.222-205.246 -93.143 
ATOM   5200  C1'  DA A 253     -11.271-204.264 -92.633 
ATOM   5201  N9   DA A 253     -12.098-203.655 -93.713 
ATOM   5202  C8   DA A 253     -11.722-203.319 -94.982 
ATOM   5203  N7   DA A 253     -12.676-202.804 -95.693 
ATOM   5204  C5   DA A 253     -13.766-202.795 -94.834 
ATOM   5205  C6   DA A 253     -15.094-202.366 -94.993 
ATOM   5206  N6   DA A 253     -15.570-201.836 -96.129 
ATOM   5207  N1   DA A 253     -15.919-202.501 -93.938 
ATOM   5208  C2   DA A 253     -15.441-203.028 -92.811 
ATOM   5209  N3   DA A 253     -14.227-203.461 -92.547 
ATOM   5210  C4   DA A 253     -13.421-203.315 -93.619 
ATOM   5211  P    DC A 254      -9.455-207.511 -90.564 
ATOM   5212  OP1  DC A 254      -8.352-207.402 -89.584 
ATOM   5213  OP2  DC A 254      -9.135-208.217 -91.824 
ATOM   5214  O5'  DC A 254     -10.725-208.195 -89.872 
ATOM   5215  C5'  DC A 254     -11.653-207.368 -89.145 
ATOM   5216  C4'  DC A 254     -13.076-207.766 -89.484 
ATOM   5217  O4'  DC A 254     -13.588-207.057 -90.649 
ATOM   5218  C3'  DC A 254     -13.292-209.240 -89.825 
ATOM   5219  O3'  DC A 254     -14.550-209.653 -89.305 
ATOM   5220  C2'  DC A 254     -13.361-209.278 -91.352 
ATOM   5221  C1'  DC A 254     -14.183-208.004 -91.523 
ATOM   5222  N1   DC A 254     -14.144-207.447 -92.904 
ATOM   5223  C2   DC A 254     -15.293-206.826 -93.387 
ATOM   5224  O2   DC A 254     -16.288-206.763 -92.656 
ATOM   5225  N3   DC A 254     -15.277-206.313 -94.644 
ATOM   5226  C4   DC A 254     -14.179-206.402 -95.404 
ATOM   5227  N4   DC A 254     -14.214-205.886 -96.623 
ATOM   5228  C5   DC A 254     -12.986-207.038 -94.927 
ATOM   5229  C6   DC A 254     -13.022-207.544 -93.668 
ATOM   5230  P    DA A 255     -14.679-211.109 -88.653 
ATOM   5231  OP1  DA A 255     -14.231-211.063 -87.243 
ATOM   5232  OP2  DA A 255     -14.003-212.101 -89.517 
ATOM   5233  O5'  DA A 255     -16.262-211.341 -88.708 
ATOM   5234  C5'  DA A 255     -17.137-210.200 -88.625 
ATOM   5235  C4'  DA A 255     -18.248-210.325 -89.648 
ATOM   5236  O4'  DA A 255     -17.881-209.760 -90.939 
ATOM   5237  C3'  DA A 255     -18.690-211.750 -89.980 
ATOM   5238  O3'  DA A 255     -20.098-211.759 -90.188 
ATOM   5239  C2'  DA A 255     -18.002-212.069 -91.307 
ATOM   5240  C1'  DA A 255     -18.213-210.701 -91.950 
ATOM   5241  N9   DA A 255     -17.333-210.448 -93.124 
ATOM   5242  C8   DA A 255     -16.049-210.867 -93.328 
ATOM   5243  N7   DA A 255     -15.546-210.484 -94.460 
ATOM   5244  C5   DA A 255     -16.569-209.756 -95.052 
ATOM   5245  C6   DA A 255     -16.662-209.077 -96.278 
ATOM   5246  N6   DA A 255     -15.664-209.021 -97.171 
ATOM   5247  N1   DA A 255     -17.824-208.458 -96.556 
ATOM   5248  C2   DA A 255     -18.812-208.517 -95.665 
ATOM   5249  N3   DA A 255     -18.842-209.116 -94.495 
ATOM   5250  C4   DA A 255     -17.667-209.729 -94.242 
ATOM   5251  P    DA A 256     -20.955-212.993 -89.635 
ATOM   5252  OP1  DA A 256     -21.274-212.774 -88.206 
ATOM   5253  OP2  DA A 256     -20.266-214.261 -89.960 
ATOM   5254  O5'  DA A 256     -22.289-212.866 -90.510 
ATOM   5255  C5'  DA A 256     -22.709-211.565 -90.958 
ATOM   5256  C4'  DA A 256     -23.148-211.632 -92.408 
ATOM   5257  O4'  DA A 256     -22.042-211.429 -93.333 
ATOM   5258  C3'  DA A 256     -23.764-212.958 -92.856 
ATOM   5259  O3'  DA A 256     -24.814-212.690 -93.777 
ATOM   5260  C2'  DA A 256     -22.637-213.677 -93.598 
ATOM   5261  C1'  DA A 256     -22.089-212.449 -94.319 
ATOM   5262  N9   DA A 256     -20.713-212.635 -94.858 
ATOM   5263  C8   DA A 256     -19.687-213.365 -94.330 
ATOM   5264  N7   DA A 256     -18.602-213.334 -95.039 
ATOM   5265  C5   DA A 256     -18.930-212.524 -96.118 
ATOM   5266  C6   DA A 256     -18.199-212.094 -97.238 
ATOM   5267  N6   DA A 256     -16.924-212.440 -97.466 
ATOM   5268  N1   DA A 256     -18.829-211.295 -98.119 
ATOM   5269  C2   DA A 256     -20.096-210.954 -97.886 
ATOM   5270  N3   DA A 256     -20.875-211.291 -96.883 
ATOM   5271  C4   DA A 256     -20.222-212.092 -96.016 
ATOM   5272  P    DC A 257     -26.151-213.566 -93.705 
ATOM   5273  OP1  DC A 257     -27.055-213.006 -92.675 
ATOM   5274  OP2  DC A 257     -25.801-214.995 -93.554 
ATOM   5275  O5'  DC A 257     -26.771-213.316 -95.159 
ATOM   5276  C5'  DC A 257     -26.509-212.066 -95.824 
ATOM   5277  C4'  DC A 257     -26.170-212.314 -97.280 
ATOM   5278  O4'  DC A 257     -24.747-212.551 -97.485 
ATOM   5279  C3'  DC A 257     -26.841-213.528 -97.922 
ATOM   5280  O3'  DC A 257     -27.163-213.216 -99.271 
ATOM   5281  C2'  DC A 257     -25.764-214.613 -97.919 
ATOM   5282  C1'  DC A 257     -24.598-213.705 -98.297 
ATOM   5283  N1   DC A 257     -23.261-214.299 -98.015 
ATOM   5284  C2   DC A 257     -22.219-213.999 -98.889 
ATOM   5285  O2   DC A 257     -22.445-213.258 -99.853 
ATOM   5286  N3   DC A 257     -20.994-214.531 -98.649 
ATOM   5287  C4   DC A 257     -20.790-215.328 -97.593 
ATOM   5288  N4   DC A 257     -19.576-215.823 -97.403 
ATOM   5289  C5   DC A 257     -21.848-215.651 -96.683 
ATOM   5290  C6   DC A 257     -23.066-215.109 -96.939 
ATOM   5291  P    DA A 258     -28.551-213.735 -99.878 
ATOM   5292  OP1  DA A 258     -29.635-212.796 -99.514 
ATOM   5293  OP2  DA A 258     -28.760-215.149 -99.496 
ATOM   5294  O5'  DA A 258     -28.263-213.641-101.450 
ATOM   5295  C5'  DA A 258     -27.351-212.636-101.934 
ATOM   5296  C4'  DA A 258     -26.425-213.235-102.974 
ATOM   5297  O4'  DA A 258     -25.230-213.821-102.382 
ATOM   5298  C3'  DA A 258     -27.013-214.367-103.816 
ATOM   5299  O3'  DA A 258     -26.515-214.260-105.144 
ATOM   5300  C2'  DA A 258     -26.455-215.645-103.189 
ATOM   5301  C1'  DA A 258     -25.046-215.116-102.934 
ATOM   5302  N9   DA A 258     -24.269-215.929-101.958 
ATOM   5303  C8   DA A 258     -24.724-216.598-100.858 
ATOM   5304  N7   DA A 258     -23.795-217.222-100.201 
ATOM   5305  C5   DA A 258     -22.639-216.947-100.917 
ATOM   5306  C6   DA A 258     -21.298-217.324-100.732 
ATOM   5307  N6   DA A 258     -20.880-218.096 -99.719 
ATOM   5308  N1   DA A 258     -20.400-216.878-101.629 
ATOM   5309  C2   DA A 258     -20.821-216.111-102.633 
ATOM   5310  N3   DA A 258     -22.038-215.697-102.907 
ATOM   5311  C4   DA A 258     -22.918-216.157-101.995 
ATOM   5312  P    DA A 259     -27.502-214.561-106.369 
ATOM   5313  OP1  DA A 259     -28.292-213.349-106.679 
ATOM   5314  OP2  DA A 259     -28.278-215.789-106.088 
ATOM   5315  O5'  DA A 259     -26.460-214.843-107.550 
ATOM   5316  C5'  DA A 259     -25.180-214.185-107.523 
ATOM   5317  C4'  DA A 259     -24.084-215.168-107.884 
ATOM   5318  O4'  DA A 259     -23.574-215.881-106.722 
ATOM   5319  C3'  DA A 259     -24.481-216.280-108.854 
ATOM   5320  O3'  DA A 259     -23.385-216.549-109.720 
ATOM   5321  C2'  DA A 259     -24.711-217.503-107.968 
ATOM   5322  C1'  DA A 259     -23.531-217.266-107.030 
ATOM   5323  N9   DA A 259     -23.619-218.027-105.753 
ATOM   5324  C8   DA A 259     -24.732-218.348-105.031 
ATOM   5325  N7   DA A 259     -24.483-219.024-103.952 
ATOM   5326  C5   DA A 259     -23.102-219.163-103.958 
ATOM   5327  C6   DA A 259     -22.209-219.789-103.072 
ATOM   5328  N6   DA A 259     -22.597-220.423-101.956 
ATOM   5329  N1   DA A 259     -20.899-219.741-103.377 
ATOM   5330  C2   DA A 259     -20.520-219.110-104.487 
ATOM   5331  N3   DA A 259     -21.257-218.493-105.384 
ATOM   5332  C4   DA A 259     -22.564-218.556-105.056 
ATOM   5333  P    DG A 260     -23.672-216.854-111.265 
ATOM   5334  OP1  DG A 260     -23.807-215.579-112.005 
ATOM   5335  OP2  DG A 260     -24.807-217.795-111.382 
ATOM   5336  O5'  DG A 260     -22.318-217.588-111.699 
ATOM   5337  C5'  DG A 260     -21.091-217.243-111.029 
ATOM   5338  C4'  DG A 260     -20.306-218.499-110.707 
ATOM   5339  O4'  DG A 260     -20.675-219.068-109.418 
ATOM   5340  C3'  DG A 260     -20.478-219.661-111.685 
ATOM   5341  O3'  DG A 260     -19.233-220.334-111.824 
ATOM   5342  C2'  DG A 260     -21.466-220.603-110.998 
ATOM   5343  C1'  DG A 260     -20.897-220.460-109.590 
ATOM   5344  N9   DG A 260     -21.825-220.917-108.519 
ATOM   5345  C8   DG A 260     -23.200-220.839-108.466 
ATOM   5346  N7   DG A 260     -23.721-221.339-107.371 
ATOM   5347  C5   DG A 260     -22.613-221.780-106.649 
ATOM   5348  C6   DG A 260     -22.543-222.411-105.380 
ATOM   5349  O6   DG A 260     -23.458-222.716-104.620 
ATOM   5350  N1   DG A 260     -21.217-222.690-105.020 
ATOM   5351  C2   DG A 260     -20.106-222.397-105.785 
ATOM   5352  N2   DG A 260     -18.926-222.743-105.264 
ATOM   5353  N3   DG A 260     -20.173-221.804-106.976 
ATOM   5354  C4   DG A 260     -21.452-221.527-107.340 
ATOM   5355  P    DC A 261     -18.792-220.861-113.270 
ATOM   5356  OP1  DC A 261     -18.160-219.759-114.028 
ATOM   5357  OP2  DC A 261     -19.939-221.527-113.925 
ATOM   5358  O5'  DC A 261     -17.687-221.952-112.884 
ATOM   5359  C5'  DC A 261     -16.914-221.769-111.683 
ATOM   5360  C4'  DC A 261     -16.803-223.082-110.933 
ATOM   5361  O4'  DC A 261     -17.911-223.290-110.011 
ATOM   5362  C3'  DC A 261     -16.800-224.343-111.796 
ATOM   5363  O3'  DC A 261     -15.911-225.293-111.221 
ATOM   5364  C2'  DC A 261     -18.225-224.886-111.693 
ATOM   5365  C1'  DC A 261     -18.415-224.602-110.206 
ATOM   5366  N1   DC A 261     -19.839-224.620-109.770 
ATOM   5367  C2   DC A 261     -20.122-225.097-108.493 
ATOM   5368  O2   DC A 261     -19.188-225.481-107.780 
ATOM   5369  N3   DC A 261     -21.414-225.122-108.077 
ATOM   5370  C4   DC A 261     -22.398-224.696-108.880 
ATOM   5371  N4   DC A 261     -23.642-224.740-108.428 
ATOM   5372  C5   DC A 261     -22.129-224.203-110.198 
ATOM   5373  C6   DC A 261     -20.831-224.186-110.595 
ATOM   5374  P    DA A 262     -14.991-226.179-112.185 
ATOM   5375  OP1  DA A 262     -13.774-225.417-112.545 
ATOM   5376  OP2  DA A 262     -15.799-226.683-113.317 
ATOM   5377  O5'  DA A 262     -14.600-227.394-111.221 
ATOM   5378  C5'  DA A 262     -14.510-227.159-109.803 
ATOM   5379  C4'  DA A 262     -15.177-228.291-109.046 
ATOM   5380  O4'  DA A 262     -16.601-228.060-108.844 
ATOM   5381  C3'  DA A 262     -15.118-229.663-109.716 
ATOM   5382  O3'  DA A 262     -14.957-230.659-108.712 
ATOM   5383  C2'  DA A 262     -16.493-229.840-110.359 
ATOM   5384  C1'  DA A 262     -17.302-229.236-109.215 
ATOM   5385  N9   DA A 262     -18.687-228.847-109.600 
ATOM   5386  C8   DA A 262     -19.129-228.355-110.795 
ATOM   5387  N7   DA A 262     -20.402-228.110-110.824 
ATOM   5388  C5   DA A 262     -20.839-228.464-109.555 
ATOM   5389  C6   DA A 262     -22.105-228.438-108.947 
ATOM   5390  N6   DA A 262     -23.216-228.018-109.570 
ATOM   5391  N1   DA A 262     -22.190-228.860-107.672 
ATOM   5392  C2   DA A 262     -21.082-229.276-107.059 
ATOM   5393  N3   DA A 262     -19.853-229.345-107.521 
ATOM   5394  C4   DA A 262     -19.797-228.917-108.798 
ATOM   5395  P    DT A 263     -13.988-231.899-108.998 
ATOM   5396  OP1  DT A 263     -12.590-231.517-108.693 
ATOM   5397  OP2  DT A 263     -14.236-232.419-110.361 
ATOM   5398  O5'  DT A 263     -14.504-232.959-107.916 
ATOM   5399  C5'  DT A 263     -15.064-232.478-106.679 
ATOM   5400  C4'  DT A 263     -16.317-233.260-106.339 
ATOM   5401  O4'  DT A 263     -17.512-232.680-106.933 
ATOM   5402  C3'  DT A 263     -16.342-234.715-106.809 
ATOM   5403  O3'  DT A 263     -17.000-235.505-105.826 
ATOM   5404  C2'  DT A 263     -17.199-234.699-108.074 
ATOM   5405  C1'  DT A 263     -18.248-233.717-107.563 
ATOM   5406  N1   DT A 263     -19.075-233.108-108.643 
ATOM   5407  C2   DT A 263     -20.389-232.840-108.349 
ATOM   5408  O2   DT A 263     -20.888-233.078-107.262 
ATOM   5409  N3   DT A 263     -21.125-232.277-109.374 
ATOM   5410  C4   DT A 263     -20.664-231.967-110.637 
ATOM   5411  O4   DT A 263     -21.417-231.464-111.473 
ATOM   5412  C5   DT A 263     -19.271-232.285-110.850 
ATOM   5413  C7   DT A 263     -18.689-231.979-112.199 
ATOM   5414  C6   DT A 263     -18.533-232.833-109.871 
ATOM   5415  P    DT A 264     -16.432-236.964-105.494 
ATOM   5416  OP1  DT A 264     -15.329-236.855-104.514 
ATOM   5417  OP2  DT A 264     -16.112-237.670-106.755 
ATOM   5418  O5'  DT A 264     -17.702-237.648-104.802 
ATOM   5419  C5'  DT A 264     -18.630-236.821-104.075 
ATOM   5420  C4'  DT A 264     -20.053-237.218-104.415 
ATOM   5421  O4'  DT A 264     -20.565-236.510-105.580 
ATOM   5422  C3'  DT A 264     -20.269-238.693-104.755 
ATOM   5423  O3'  DT A 264     -21.527-239.106-104.235 
ATOM   5424  C2'  DT A 264     -20.338-238.731-106.282 
ATOM   5425  C1'  DT A 264     -21.160-237.457-106.453 
ATOM   5426  N1   DT A 264     -21.121-236.900-107.835 
ATOM   5427  C2   DT A 264     -22.262-236.291-108.296 
ATOM   5428  O2   DT A 264     -23.278-236.193-107.629 
ATOM   5429  N3   DT A 264     -22.188-235.787-109.581 
ATOM   5430  C4   DT A 264     -21.094-235.842-110.420 
ATOM   5431  O4   DT A 264     -21.148-235.356-111.551 
ATOM   5432  C5   DT A 264     -19.945-236.501-109.847 
ATOM   5433  C7   DT A 264     -18.710-236.605-110.694 
ATOM   5434  C6   DT A 264     -19.989-237.000-108.600 
ATOM   5435  P    DC A 265     -21.656-240.562-103.584 
ATOM   5436  OP1  DC A 265     -21.208-240.516-102.173 
ATOM   5437  OP2  DC A 265     -20.980-241.554-104.447 
ATOM   5438  O5'  DC A 265     -23.239-240.794-103.638 
ATOM   5439  C5'  DC A 265     -24.114-239.653-103.556 
ATOM   5440  C4'  DC A 265     -25.225-239.778-104.578 
ATOM   5441  O4'  DC A 265     -24.858-239.213-105.870 
ATOM   5442  C3'  DC A 265     -25.667-241.203-104.911 
ATOM   5443  O3'  DC A 265     -27.075-241.212-105.119 
ATOM   5444  C2'  DC A 265     -24.979-241.521-106.238 
ATOM   5445  C1'  DC A 265     -25.190-240.154-106.880 
ATOM   5446  N1   DC A 265     -24.310-239.901-108.054 
ATOM   5447  C2   DC A 265     -24.826-239.143-109.102 
ATOM   5448  O2   DC A 265     -25.984-238.715-109.015 
ATOM   5449  N3   DC A 265     -24.040-238.902-110.182 
ATOM   5450  C4   DC A 265     -22.792-239.383-110.239 
ATOM   5451  N4   DC A 265     -22.065-239.120-111.314 
ATOM   5452  C5   DC A 265     -22.241-240.166-109.172 
ATOM   5453  C6   DC A 265     -23.043-240.396-108.102 
ATOM   5454  P    DT A 266     -27.932-242.445-104.565 
ATOM   5455  OP1  DT A 266     -28.251-242.227-103.136 
ATOM   5456  OP2  DT A 266     -27.243-243.714-104.890 
ATOM   5457  O5'  DT A 266     -29.266-242.319-105.440 
ATOM   5458  C5'  DT A 266     -29.686-241.018-105.888 
ATOM   5459  C4'  DT A 266     -30.125-241.085-107.338 
ATOM   5460  O4'  DT A 266     -29.019-240.882-108.263 
ATOM   5461  C3'  DT A 266     -30.741-242.411-107.786 
ATOM   5462  O3'  DT A 266     -31.791-242.143-108.707 
ATOM   5463  C2'  DT A 266     -29.614-243.130-108.528 
ATOM   5464  C1'  DT A 266     -29.066-241.902-109.249 
ATOM   5465  N1   DT A 266     -27.690-242.088-109.789 
ATOM   5466  C2   DT A 266     -27.391-241.455-110.970 
ATOM   5467  O2   DT A 266     -28.193-240.764-111.574 
ATOM   5468  N3   DT A 266     -26.107-241.652-111.440 
ATOM   5469  C4   DT A 266     -25.122-242.410-110.840 
ATOM   5470  O4   DT A 266     -24.008-242.513-111.355 
ATOM   5471  C5   DT A 266     -25.532-243.036-109.604 
ATOM   5472  C7   DT A 266     -24.520-243.880-108.886 
ATOM   5473  C6   DT A 266     -26.774-242.862-109.125 
ATOM   5474  P    DA A 267     -33.128-243.019-108.635 
ATOM   5475  OP1  DA A 267     -34.032-242.459-107.605 
ATOM   5476  OP2  DA A 267     -32.778-244.448-108.484 
ATOM   5477  O5'  DA A 267     -33.748-242.769-110.089 
ATOM   5478  C5'  DA A 267     -33.486-241.519-110.754 
ATOM   5479  C4'  DA A 267     -33.147-241.767-112.210 
ATOM   5480  O4'  DA A 267     -31.724-242.003-112.415 
ATOM   5481  C3'  DA A 267     -33.818-242.981-112.852 
ATOM   5482  O3'  DA A 267     -34.140-242.669-114.201 
ATOM   5483  C2'  DA A 267     -32.741-244.066-112.849 
ATOM   5484  C1'  DA A 267     -31.575-243.158-113.227 
ATOM   5485  N9   DA A 267     -30.238-243.752-112.945 
ATOM   5486  C8   DA A 267     -29.876-244.577-111.918 
ATOM   5487  N7   DA A 267     -28.628-244.930-111.945 
ATOM   5488  C5   DA A 267     -28.124-244.293-113.071 
ATOM   5489  C6   DA A 267     -26.845-244.268-113.651 
ATOM   5490  N6   DA A 267     -25.792-244.930-113.152 
ATOM   5491  N1   DA A 267     -26.688-243.534-114.769 
ATOM   5492  C2   DA A 267     -27.738-242.878-115.261 
ATOM   5493  N3   DA A 267     -28.971-242.828-114.808 
ATOM   5494  C4   DA A 267     -29.103-243.570-113.689 
ATOM   5495  P    DT A 268     -35.528-243.188-114.808 
ATOM   5496  OP1  DT A 268     -36.612-242.249-114.444 
ATOM   5497  OP2  DT A 268     -35.737-244.602-114.427 
ATOM   5498  O5'  DT A 268     -35.240-243.094-116.380 
ATOM   5499  C5'  DT A 268     -34.328-242.089-116.864 
ATOM   5500  C4'  DT A 268     -33.402-242.688-117.904 
ATOM   5501  O4'  DT A 268     -32.207-243.274-117.312 
ATOM   5502  C3'  DT A 268     -33.990-243.820-118.746 
ATOM   5503  O3'  DT A 268     -33.492-243.713-120.074 
ATOM   5504  C2'  DT A 268     -33.432-245.098-118.120 
ATOM   5505  C1'  DT A 268     -32.023-244.569-117.864 
ATOM   5506  N1   DT A 268     -31.246-245.382-116.888 
ATOM   5507  C2   DT A 268     -29.892-245.489-117.101 
ATOM   5508  O2   DT A 268     -29.324-244.954-118.038 
ATOM   5509  N3   DT A 268     -29.205-246.251-116.177 
ATOM   5510  C4   DT A 268     -29.746-246.898-115.084 
ATOM   5511  O4   DT A 268     -29.028-247.553-114.325 
ATOM   5512  C5   DT A 268     -31.173-246.727-114.945 
ATOM   5513  C7   DT A 268     -31.842-247.399-113.781 
ATOM   5514  C6   DT A 268     -31.866-245.992-115.829 
ATOM   5515  P    DT A 269     -34.479-244.014-121.299 
ATOM   5516  OP1  DT A 269     -35.269-242.802-121.609 
ATOM   5517  OP2  DT A 269     -35.255-245.242-121.018 
ATOM   5518  O5'  DT A 269     -33.437-244.296-122.480 
ATOM   5519  C5'  DT A 269     -32.157-243.637-122.453 
ATOM   5520  C4'  DT A 269     -31.061-244.620-122.814 
ATOM   5521  O4'  DT A 269     -30.551-245.334-121.652 
ATOM   5522  C3'  DT A 269     -31.458-245.733-123.785 
ATOM   5523  O3'  DT A 269     -30.362-246.002-124.650 
ATOM   5524  C2'  DT A 269     -31.688-246.956-122.898 
ATOM   5525  C1'  DT A 269     -30.508-246.719-121.960 
ATOM   5526  N1   DT A 269     -30.596-247.480-120.683 
ATOM   5527  C2   DT A 269     -29.416-247.929-120.140 
ATOM   5528  O2   DT A 269     -28.330-247.729-120.656 
ATOM   5529  N3   DT A 269     -29.536-248.631-118.956 
ATOM   5530  C4   DT A 269     -30.710-248.913-118.287 
ATOM   5531  O4   DT A 269     -30.693-249.551-117.233 
ATOM   5532  C5   DT A 269     -31.895-248.401-118.935 
ATOM   5533  C7   DT A 269     -33.216-248.664-118.273 
ATOM   5534  C6   DT A 269     -31.807-247.715-120.086 
ATOM   5535  P    DG A 270     -30.649-246.307-126.195 
ATOM   5536  OP1  DG A 270     -30.784-245.032-126.935 
ATOM   5537  OP2  DG A 270     -31.784-247.248-126.312 
ATOM   5538  O5'  DG A 270     -29.295-247.041-126.629 
ATOM   5539  C5'  DG A 270     -28.068-246.696-125.960 
ATOM   5540  C4'  DG A 270     -27.284-247.952-125.637 
ATOM   5541  O4'  DG A 270     -27.652-248.521-124.348 
ATOM   5542  C3'  DG A 270     -27.455-249.114-126.616 
ATOM   5543  O3'  DG A 270     -26.210-249.786-126.754 
ATOM   5544  C2'  DG A 270     -28.443-250.056-125.929 
ATOM   5545  C1'  DG A 270     -27.874-249.913-124.520 
ATOM   5546  N9   DG A 270     -28.802-250.370-123.449 
ATOM   5547  C8   DG A 270     -30.177-250.292-123.396 
ATOM   5548  N7   DG A 270     -30.698-250.792-122.302 
ATOM   5549  C5   DG A 270     -29.590-251.233-121.579 
ATOM   5550  C6   DG A 270     -29.520-251.864-120.310 
ATOM   5551  O6   DG A 270     -30.435-252.169-119.550 
ATOM   5552  N1   DG A 270     -28.194-252.143-119.950 
ATOM   5553  C2   DG A 270     -27.083-251.850-120.716 
ATOM   5554  N2   DG A 270     -25.903-252.196-120.194 
ATOM   5555  N3   DG A 270     -27.150-251.257-121.906 
ATOM   5556  C4   DG A 270     -28.429-250.980-122.270 
ATOM   5557  P    DA A 271     -25.769-250.314-128.200 
ATOM   5558  OP1  DA A 271     -25.137-249.212-128.959 
ATOM   5559  OP2  DA A 271     -26.916-250.980-128.855 
ATOM   5560  O5'  DA A 271     -24.664-251.405-127.814 
ATOM   5561  C5'  DA A 271     -23.891-251.222-126.613 
ATOM   5562  C4'  DA A 271     -23.780-252.535-125.863 
ATOM   5563  O4'  DA A 271     -24.888-252.743-124.941 
ATOM   5564  C3'  DA A 271     -23.777-253.796-126.727 
ATOM   5565  O3'  DA A 271     -22.888-254.746-126.151 
ATOM   5566  C2'  DA A 271     -25.202-254.339-126.623 
ATOM   5567  C1'  DA A 271     -25.392-254.055-125.137 
ATOM   5568  N9   DA A 271     -26.816-254.073-124.701 
ATOM   5569  C8   DA A 271     -27.922-253.677-125.398 
ATOM   5570  N7   DA A 271     -29.032-253.817-124.743 
ATOM   5571  C5   DA A 271     -28.638-254.344-123.521 
ATOM   5572  C6   DA A 271     -29.356-254.720-122.375 
ATOM   5573  N6   DA A 271     -30.688-254.617-122.270 
ATOM   5574  N1   DA A 271     -28.653-255.209-121.337 
ATOM   5575  C2   DA A 271     -27.329-255.309-121.447 
ATOM   5576  N3   DA A 271     -26.554-254.991-122.461 
ATOM   5577  C4   DA A 271     -27.282-254.505-123.486 
ATOM   5578  P    DT A 272     -21.968-255.632-127.115 
ATOM   5579  OP1  DT A 272     -20.751-254.870-127.475 
ATOM   5580  OP2  DT A 272     -22.776-256.136-128.247 
ATOM   5581  O5'  DT A 272     -21.577-256.846-126.151 
ATOM   5582  C5'  DT A 272     -21.487-256.612-124.733 
ATOM   5583  C4'  DT A 272     -22.154-257.743-123.977 
ATOM   5584  O4'  DT A 272     -23.578-257.512-123.774 
ATOM   5585  C3'  DT A 272     -22.095-259.116-124.646 
ATOM   5586  O3'  DT A 272     -21.934-260.111-123.642 
ATOM   5587  C2'  DT A 272     -23.470-259.293-125.289 
ATOM   5588  C1'  DT A 272     -24.279-258.689-124.145 
ATOM   5589  N1   DT A 272     -25.664-258.300-124.530 
ATOM   5590  C2   DT A 272     -26.643-258.446-123.577 
ATOM   5591  O2   DT A 272     -26.420-258.871-122.457 
ATOM   5592  N3   DT A 272     -27.915-258.075-123.972 
ATOM   5593  C4   DT A 272     -28.277-257.583-125.209 
ATOM   5594  O4   DT A 272     -29.450-257.285-125.445 
ATOM   5595  C5   DT A 272     -27.181-257.467-126.141 
ATOM   5596  C7   DT A 272     -27.490-256.939-127.512 
ATOM   5597  C6   DT A 272     -25.936-257.819-125.785 
ATOM   5598  P    DA A 273     -20.965-261.352-123.928 
ATOM   5599  OP1  DA A 273     -19.567-260.970-123.624 
ATOM   5600  OP2  DA A 273     -21.213-261.872-125.291 
ATOM   5601  O5'  DA A 273     -21.481-262.412-122.846 
ATOM   5602  C5'  DA A 273     -22.041-261.931-121.609 
ATOM   5603  C4'  DA A 273     -23.294-262.713-121.269 
ATOM   5604  O4'  DA A 273     -24.489-262.132-121.863 
ATOM   5605  C3'  DA A 273     -23.319-264.168-121.739 
ATOM   5606  O3'  DA A 273     -23.977-264.958-120.756 
ATOM   5607  C2'  DA A 273     -24.176-264.152-123.004 
ATOM   5608  C1'  DA A 273     -25.225-263.170-122.493 
ATOM   5609  N9   DA A 273     -26.052-262.560-123.573 
ATOM   5610  C8   DA A 273     -25.676-262.225-124.842 
ATOM   5611  N7   DA A 273     -26.630-261.710-125.553 
ATOM   5612  C5   DA A 273     -27.720-261.701-124.695 
ATOM   5613  C6   DA A 273     -29.048-261.272-124.853 
ATOM   5614  N6   DA A 273     -29.524-260.742-125.990 
ATOM   5615  N1   DA A 273     -29.873-261.407-123.798 
ATOM   5616  C2   DA A 273     -29.395-261.933-122.672 
ATOM   5617  N3   DA A 273     -28.181-262.367-122.408 
ATOM   5618  C4   DA A 273     -27.376-262.221-123.480 
ATOM   5619  P    DA A 274     -23.409-266.417-120.424 
ATOM   5620  OP1  DA A 274     -22.306-266.308-119.444 
ATOM   5621  OP2  DA A 274     -23.089-267.123-121.685 
ATOM   5622  O5'  DA A 274     -24.679-267.101-119.732 
ATOM   5623  C5'  DA A 274     -25.607-266.274-119.005 
ATOM   5624  C4'  DA A 274     -27.030-266.671-119.345 
ATOM   5625  O4'  DA A 274     -27.542-265.963-120.510 
ATOM   5626  C3'  DA A 274     -27.246-268.146-119.685 
ATOM   5627  O3'  DA A 274     -28.504-268.559-119.165 
ATOM   5628  C2'  DA A 274     -27.315-268.184-121.212 
ATOM   5629  C1'  DA A 274     -28.137-266.910-121.383 
ATOM   5630  N9   DA A 274     -28.098-266.353-122.765 
ATOM   5631  C8   DA A 274     -27.062-266.366-123.656 
ATOM   5632  N7   DA A 274     -27.338-265.797-124.788 
ATOM   5633  C5   DA A 274     -28.652-265.375-124.640 
ATOM   5634  C6   DA A 274     -29.532-264.697-125.499 
ATOM   5635  N6   DA A 274     -29.202-264.306-126.738 
ATOM   5636  N1   DA A 274     -30.769-264.434-125.037 
ATOM   5637  C2   DA A 274     -31.090-264.825-123.805 
ATOM   5638  N3   DA A 274     -30.359-265.461-122.917 
ATOM   5639  C4   DA A 274     -29.126-265.712-123.404 
ATOM   5640  P    DG A 275     -28.633-270.015-118.514 
ATOM   5641  OP1  DG A 275     -28.185-269.969-117.103 
ATOM   5642  OP2  DG A 275     -27.957-271.007-119.377 
ATOM   5643  O5'  DG A 275     -30.216-270.246-118.568 
ATOM   5644  C5'  DG A 275     -31.091-269.106-118.486 
ATOM   5645  C4'  DG A 275     -32.202-269.230-119.508 
ATOM   5646  O4'  DG A 275     -31.835-268.666-120.800 
ATOM   5647  C3'  DG A 275     -32.644-270.655-119.841 
ATOM   5648  O3'  DG A 275     -34.052-270.665-120.049 
ATOM   5649  C2'  DG A 275     -31.956-270.974-121.168 
ATOM   5650  C1'  DG A 275     -32.167-269.606-121.810 
ATOM   5651  N9   DG A 275     -31.287-269.354-122.984 
ATOM   5652  C8   DG A 275     -29.992-269.768-123.208 
ATOM   5653  N7   DG A 275     -29.495-269.373-124.355 
ATOM   5654  C5   DG A 275     -30.534-268.646-124.933 
ATOM   5655  C6   DG A 275     -30.595-267.971-126.179 
ATOM   5656  O6   DG A 275     -29.728-267.874-127.045 
ATOM   5657  N1   DG A 275     -31.842-267.360-126.372 
ATOM   5658  C2   DG A 275     -32.893-267.397-125.476 
ATOM   5659  N2   DG A 275     -34.000-266.751-125.845 
ATOM   5660  N3   DG A 275     -32.835-268.031-124.306 
ATOM   5661  C4   DG A 275     -31.632-268.628-124.105 
ATOM   5662  P    DG A 276     -34.909-271.898-119.495 
ATOM   5663  OP1  DG A 276     -35.228-271.680-118.067 
ATOM   5664  OP2  DG A 276     -34.220-273.166-119.820 
ATOM   5665  O5'  DG A 276     -36.243-271.772-120.370 
ATOM   5666  C5'  DG A 276     -36.663-270.471-120.818 
ATOM   5667  C4'  DG A 276     -37.102-270.538-122.269 
ATOM   5668  O4'  DG A 276     -35.996-270.335-123.193 
ATOM   5669  C3'  DG A 276     -37.718-271.863-122.716 
ATOM   5670  O3'  DG A 276     -38.768-271.596-123.637 
ATOM   5671  C2'  DG A 276     -36.591-272.583-123.458 
ATOM   5672  C1'  DG A 276     -36.043-271.355-124.179 
ATOM   5673  N9   DG A 276     -34.667-271.541-124.719 
ATOM   5674  C8   DG A 276     -33.621-272.273-124.201 
ATOM   5675  N7   DG A 276     -32.530-272.232-124.927 
ATOM   5676  C5   DG A 276     -32.879-271.416-126.002 
ATOM   5677  C6   DG A 276     -32.112-271.001-127.123 
ATOM   5678  O6   DG A 276     -30.947-271.273-127.399 
ATOM   5679  N1   DG A 276     -32.856-270.175-127.976 
ATOM   5680  C2   DG A 276     -34.170-269.798-127.773 
ATOM   5681  N2   DG A 276     -34.701-269.003-128.704 
ATOM   5682  N3   DG A 276     -34.889-270.187-126.722 
ATOM   5683  C4   DG A 276     -34.181-270.990-125.885 
ATOM   5684  P    DT A 277     -40.105-272.471-123.566 
ATOM   5685  OP1  DT A 277     -41.009-271.912-122.535 
ATOM   5686  OP2  DT A 277     -39.755-273.901-123.414 
ATOM   5687  O5'  DT A 277     -40.725-272.221-125.019 
ATOM   5688  C5'  DT A 277     -40.463-270.971-125.684 
ATOM   5689  C4'  DT A 277     -40.124-271.220-127.140 
ATOM   5690  O4'  DT A 277     -38.701-271.456-127.346 
ATOM   5691  C3'  DT A 277     -40.795-272.434-127.782 
ATOM   5692  O3'  DT A 277     -41.117-272.121-129.132 
ATOM   5693  C2'  DT A 277     -39.718-273.519-127.779 
ATOM   5694  C1'  DT A 277     -38.552-272.611-128.157 
ATOM   5695  N1   DT A 277     -37.215-273.205-127.875 
ATOM   5696  C2   DT A 277     -36.198-272.899-128.746 
ATOM   5697  O2   DT A 277     -36.350-272.176-129.716 
ATOM   5698  N3   DT A 277     -34.974-273.468-128.453 
ATOM   5699  C4   DT A 277     -34.690-274.297-127.387 
ATOM   5700  O4   DT A 277     -33.554-274.746-127.228 
ATOM   5701  C5   DT A 277     -35.821-274.560-126.529 
ATOM   5702  C7   DT A 277     -35.600-275.454-125.344 
ATOM   5703  C6   DT A 277     -37.023-274.020-126.791 
ATOM   5704  P    DA A 278     -42.505-272.641-129.739 
ATOM   5705  OP1  DA A 278     -43.589-271.702-129.374 
ATOM   5706  OP2  DA A 278     -42.714-274.055-129.357 
ATOM   5707  O5'  DA A 278     -42.217-272.546-131.310 
ATOM   5708  C5'  DA A 278     -41.305-271.542-131.794 
ATOM   5709  C4'  DA A 278     -40.379-272.140-132.834 
ATOM   5710  O4'  DA A 278     -39.184-272.727-132.243 
ATOM   5711  C3'  DA A 278     -40.967-273.273-133.676 
ATOM   5712  O3'  DA A 278     -40.469-273.165-135.004 
ATOM   5713  C2'  DA A 278     -40.409-274.551-133.050 
ATOM   5714  C1'  DA A 278     -39.000-274.022-132.794 
ATOM   5715  N9   DA A 278     -38.223-274.835-131.818 
ATOM   5716  C8   DA A 278     -38.678-275.503-130.718 
ATOM   5717  N7   DA A 278     -37.749-276.127-130.061 
ATOM   5718  C5   DA A 278     -36.593-275.853-130.777 
ATOM   5719  C6   DA A 278     -35.252-276.230-130.592 
ATOM   5720  N6   DA A 278     -34.834-277.002-129.579 
ATOM   5721  N1   DA A 278     -34.354-275.784-131.490 
ATOM   5722  C2   DA A 278     -34.775-275.017-132.494 
ATOM   5723  N3   DA A 278     -35.992-274.602-132.768 
ATOM   5724  C4   DA A 278     -36.872-275.063-131.855 
ATOM   5725  P    DA A 279     -41.456-273.467-136.229 
ATOM   5726  OP1  DA A 279     -42.246-272.255-136.540 
ATOM   5727  OP2  DA A 279     -42.232-274.695-135.949 
ATOM   5728  O5'  DA A 279     -40.414-273.749-137.410 
ATOM   5729  C5'  DA A 279     -39.134-273.090-137.384 
ATOM   5730  C4'  DA A 279     -38.038-274.073-137.745 
ATOM   5731  O4'  DA A 279     -37.528-274.787-136.582 
ATOM   5732  C3'  DA A 279     -38.435-275.186-138.715 
ATOM   5733  O3'  DA A 279     -37.339-275.455-139.580 
ATOM   5734  C2'  DA A 279     -38.665-276.409-137.828 
ATOM   5735  C1'  DA A 279     -37.486-276.172-136.890 
ATOM   5736  N9   DA A 279     -37.573-276.933-135.613 
ATOM   5737  C8   DA A 279     -38.686-277.254-134.891 
ATOM   5738  N7   DA A 279     -38.437-277.930-133.813 
ATOM   5739  C5   DA A 279     -37.056-278.069-133.818 
ATOM   5740  C6   DA A 279     -36.163-278.695-132.932 
ATOM   5741  N6   DA A 279     -36.551-279.328-131.816 
ATOM   5742  N1   DA A 279     -34.853-278.647-133.237 
ATOM   5743  C2   DA A 279     -34.474-278.016-134.347 
ATOM   5744  N3   DA A 279     -35.211-277.399-135.244 
ATOM   5745  C4   DA A 279     -36.518-277.462-134.917 
ATOM   5746  P    DC A 280     -37.626-275.759-141.126 
ATOM   5747  OP1  DC A 280     -37.761-274.485-141.865 
ATOM   5748  OP2  DC A 280     -38.761-276.701-141.242 
ATOM   5749  O5'  DC A 280     -36.272-276.494-141.559 
ATOM   5750  C5'  DC A 280     -35.045-276.149-140.890 
ATOM   5751  C4'  DC A 280     -34.261-277.405-140.567 
ATOM   5752  O4'  DC A 280     -34.630-277.974-139.278 
ATOM   5753  C3'  DC A 280     -34.432-278.566-141.546 
ATOM   5754  O3'  DC A 280     -33.187-279.239-141.684 
ATOM   5755  C2'  DC A 280     -35.420-279.509-140.859 
ATOM   5756  C1'  DC A 280     -34.851-279.366-139.450 
ATOM   5757  N1   DC A 280     -35.779-279.823-138.379 
ATOM   5758  C2   DC A 280     -35.224-280.422-137.251 
ATOM   5759  O2   DC A 280     -33.996-280.548-137.185 
ATOM   5760  N3   DC A 280     -36.054-280.846-136.263 
ATOM   5761  C4   DC A 280     -37.380-280.691-136.372 
ATOM   5762  N4   DC A 280     -38.147-281.121-135.382 
ATOM   5763  C5   DC A 280     -37.971-280.078-137.525 
ATOM   5764  C6   DC A 280     -37.125-279.661-138.501 
ATOM   5765  P    DA A 281     -32.746-279.767-143.130 
ATOM   5766  OP1  DA A 281     -32.114-278.664-143.889 
ATOM   5767  OP2  DA A 281     -33.893-280.432-143.786 
ATOM   5768  O5'  DA A 281     -31.641-280.858-142.744 
ATOM   5769  C5'  DA A 281     -30.868-280.675-141.543 
ATOM   5770  C4'  DA A 281     -30.757-281.988-140.793 
ATOM   5771  O4'  DA A 281     -31.865-282.196-139.871 
ATOM   5772  C3'  DA A 281     -30.754-283.249-141.657 
ATOM   5773  O3'  DA A 281     -29.865-284.199-141.081 
ATOM   5774  C2'  DA A 281     -32.179-283.792-141.553 
ATOM   5775  C1'  DA A 281     -32.369-283.508-140.067 
ATOM   5776  N9   DA A 281     -33.793-283.526-139.631 
ATOM   5777  C8   DA A 281     -34.899-283.129-140.328 
ATOM   5778  N7   DA A 281     -36.010-283.269-139.673 
ATOM   5779  C5   DA A 281     -35.615-283.797-138.452 
ATOM   5780  C6   DA A 281     -36.333-284.173-137.305 
ATOM   5781  N6   DA A 281     -37.665-284.070-137.200 
ATOM   5782  N1   DA A 281     -35.630-284.662-136.267 
ATOM   5783  C2   DA A 281     -34.306-284.762-136.377 
ATOM   5784  N3   DA A 281     -33.531-284.444-137.391 
ATOM   5785  C4   DA A 281     -34.259-283.958-138.416 
ATOM   5786  P    DA A 282     -28.945-285.085-142.046 
ATOM   5787  OP1  DA A 282     -27.728-284.323-142.405 
ATOM   5788  OP2  DA A 282     -29.753-285.589-143.177 
ATOM   5789  O5'  DA A 282     -28.554-286.299-141.082 
ATOM   5790  C5'  DA A 282     -28.464-286.064-139.664 
ATOM   5791  C4'  DA A 282     -29.131-287.196-138.907 
ATOM   5792  O4'  DA A 282     -30.555-286.965-138.704 
ATOM   5793  C3'  DA A 282     -29.072-288.569-139.576 
ATOM   5794  O3'  DA A 282     -28.911-289.564-138.572 
ATOM   5795  C2'  DA A 282     -30.447-288.746-140.219 
ATOM   5796  C1'  DA A 282     -31.256-288.142-139.075 
ATOM   5797  N9   DA A 282     -32.641-287.752-139.461 
ATOM   5798  C8   DA A 282     -33.083-287.261-140.655 
ATOM   5799  N7   DA A 282     -34.356-287.016-140.685 
ATOM   5800  C5   DA A 282     -34.793-287.370-139.415 
ATOM   5801  C6   DA A 282     -36.059-287.344-138.808 
ATOM   5802  N6   DA A 282     -37.170-286.924-139.431 
ATOM   5803  N1   DA A 282     -36.144-287.766-137.532 
ATOM   5804  C2   DA A 282     -35.036-288.181-136.919 
ATOM   5805  N3   DA A 282     -33.807-288.251-137.382 
ATOM   5806  C4   DA A 282     -33.751-287.823-138.659 
ATOM   5807  P    DG A 283     -27.942-290.805-138.858 
ATOM   5808  OP1  DG A 283     -26.544-290.423-138.554 
ATOM   5809  OP2  DG A 283     -28.190-291.325-140.221 
ATOM   5810  O5'  DG A 283     -28.458-291.865-137.777 
ATOM   5811  C5'  DG A 283     -29.018-291.384-136.540 
ATOM   5812  C4'  DG A 283     -30.271-292.166-136.199 
ATOM   5813  O4'  DG A 283     -31.466-291.585-136.793 
ATOM   5814  C3'  DG A 283     -30.296-293.620-136.669 
ATOM   5815  O3'  DG A 283     -30.954-294.411-135.687 
ATOM   5816  C2'  DG A 283     -31.153-293.605-137.934 
ATOM   5817  C1'  DG A 283     -32.202-292.622-137.424 
ATOM   5818  N9   DG A 283     -33.029-292.013-138.504 
ATOM   5819  C8   DG A 283     -32.667-291.669-139.787 
ATOM   5820  N7   DG A 283     -33.640-291.149-140.495 
ATOM   5821  C5   DG A 283     -34.724-291.149-139.618 
ATOM   5822  C6   DG A 283     -36.058-290.705-139.813 
ATOM   5823  O6   DG A 283     -36.566-290.213-140.816 
ATOM   5824  N1   DG A 283     -36.833-290.889-138.659 
ATOM   5825  C2   DG A 283     -36.377-291.430-137.472 
ATOM   5826  N2   DG A 283     -37.274-291.520-136.487 
ATOM   5827  N3   DG A 283     -35.126-291.845-137.290 
ATOM   5828  C4   DG A 283     -34.361-291.675-138.400 
ATOM   5829  P    DT A 284     -30.386-295.870-135.355 
ATOM   5830  OP1  DT A 284     -29.283-295.761-134.374 
ATOM   5831  OP2  DT A 284     -30.066-296.576-136.615 
ATOM   5832  O5'  DT A 284     -31.656-296.553-134.662 
ATOM   5833  C5'  DT A 284     -32.584-295.727-133.935 
ATOM   5834  C4'  DT A 284     -34.007-296.124-134.275 
ATOM   5835  O4'  DT A 284     -34.519-295.416-135.440 
ATOM   5836  C3'  DT A 284     -34.223-297.599-134.615 
ATOM   5837  O3'  DT A 284     -35.481-298.012-134.096 
ATOM   5838  C2'  DT A 284     -34.292-297.637-136.143 
ATOM   5839  C1'  DT A 284     -35.114-296.363-136.314 
ATOM   5840  N1   DT A 284     -35.075-295.806-137.695 
ATOM   5841  C2   DT A 284     -36.216-295.196-138.156 
ATOM   5842  O2   DT A 284     -37.232-295.099-137.490 
ATOM   5843  N3   DT A 284     -36.142-294.693-139.441 
ATOM   5844  C4   DT A 284     -35.048-294.748-140.280 
ATOM   5845  O4   DT A 284     -35.102-294.261-141.412 
ATOM   5846  C5   DT A 284     -33.899-295.407-139.707 
ATOM   5847  C7   DT A 284     -32.664-295.511-140.554 
ATOM   5848  C6   DT A 284     -33.943-295.906-138.461 
ATOM   5849  P    DC A 285     -35.610-299.468-133.444 
ATOM   5850  OP1  DC A 285     -35.162-299.422-132.033 
ATOM   5851  OP2  DC A 285     -34.934-300.460-134.308 
ATOM   5852  O5'  DC A 285     -37.193-299.699-133.498 
ATOM   5853  C5'  DC A 285     -38.068-298.559-133.416 
ATOM   5854  C4'  DC A 285     -39.179-298.683-134.438 
ATOM   5855  O4'  DC A 285     -38.812-298.119-135.730 
ATOM   5856  C3'  DC A 285     -39.621-300.108-134.771 
ATOM   5857  O3'  DC A 285     -41.029-300.118-134.979 
ATOM   5858  C2'  DC A 285     -38.933-300.427-136.098 
ATOM   5859  C1'  DC A 285     -39.144-299.059-136.740 
ATOM   5860  N1   DC A 285     -38.264-298.807-137.914 
ATOM   5861  C2   DC A 285     -38.780-298.049-138.962 
ATOM   5862  O2   DC A 285     -39.938-297.621-138.875 
ATOM   5863  N3   DC A 285     -37.994-297.808-140.042 
ATOM   5864  C4   DC A 285     -36.747-298.289-140.099 
ATOM   5865  N4   DC A 285     -36.019-298.026-141.174 
ATOM   5866  C5   DC A 285     -36.196-299.071-139.032 
ATOM   5867  C6   DC A 285     -36.997-299.301-137.962 
ATOM   5868  P    DG A 286     -41.886-301.351-134.426 
ATOM   5869  OP1  DG A 286     -42.205-301.133-132.997 
ATOM   5870  OP2  DG A 286     -41.197-302.619-134.750 
ATOM   5871  O5'  DG A 286     -43.220-301.225-135.301 
ATOM   5872  C5'  DG A 286     -43.640-299.923-135.749 
ATOM   5873  C4'  DG A 286     -44.079-299.991-137.199 
ATOM   5874  O4'  DG A 286     -42.973-299.788-138.123 
ATOM   5875  C3'  DG A 286     -44.695-301.316-137.646 
ATOM   5876  O3'  DG A 286     -45.745-301.049-138.568 
ATOM   5877  C2'  DG A 286     -43.568-302.036-138.388 
ATOM   5878  C1'  DG A 286     -43.020-300.808-139.109 
ATOM   5879  N9   DG A 286     -41.644-300.994-139.649 
ATOM   5880  C8   DG A 286     -40.598-301.726-139.131 
ATOM   5881  N7   DG A 286     -39.507-301.684-139.858 
ATOM   5882  C5   DG A 286     -39.856-300.869-140.933 
ATOM   5883  C6   DG A 286     -39.089-300.454-142.053 
ATOM   5884  O6   DG A 286     -37.924-300.726-142.330 
ATOM   5885  N1   DG A 286     -39.833-299.628-142.906 
ATOM   5886  C2   DG A 286     -41.147-299.251-142.703 
ATOM   5887  N2   DG A 286     -41.678-298.456-143.634 
ATOM   5888  N3   DG A 286     -41.866-299.640-141.652 
ATOM   5889  C4   DG A 286     -41.158-300.442-140.815 
ATOM   5890  P    DA A 287     -47.082-301.924-138.496 
ATOM   5891  OP1  DA A 287     -47.986-301.365-137.465 
ATOM   5892  OP2  DA A 287     -46.732-303.354-138.345 
ATOM   5893  O5'  DA A 287     -47.702-301.674-139.949 
ATOM   5894  C5'  DA A 287     -47.440-300.424-140.614 
ATOM   5895  C4'  DA A 287     -47.101-300.673-142.070 
ATOM   5896  O4'  DA A 287     -45.678-300.909-142.276 
ATOM   5897  C3'  DA A 287     -47.772-301.887-142.712 
ATOM   5898  O3'  DA A 287     -48.094-301.574-144.062 
ATOM   5899  C2'  DA A 287     -46.695-302.972-142.709 
ATOM   5900  C1'  DA A 287     -45.529-302.064-143.087 
ATOM   5901  N9   DA A 287     -44.192-302.658-142.805 
ATOM   5902  C8   DA A 287     -43.830-303.483-141.779 
ATOM   5903  N7   DA A 287     -42.582-303.836-141.805 
ATOM   5904  C5   DA A 287     -42.078-303.199-142.931 
ATOM   5905  C6   DA A 287     -40.799-303.174-143.511 
ATOM   5906  N6   DA A 287     -39.746-303.835-143.012 
ATOM   5907  N1   DA A 287     -40.642-302.440-144.629 
ATOM   5908  C2   DA A 287     -41.692-301.784-145.121 
ATOM   5909  N3   DA A 287     -42.925-301.734-144.669 
ATOM   5910  C4   DA A 287     -43.057-302.476-143.550 
ATOM   5911  P    DT A 288     -49.482-302.094-144.669 
ATOM   5912  OP1  DT A 288     -50.566-301.155-144.304 
ATOM   5913  OP2  DT A 288     -49.691-303.508-144.287 
ATOM   5914  O5'  DT A 288     -49.194-301.999-146.240 
ATOM   5915  C5'  DT A 288     -48.282-300.995-146.724 
ATOM   5916  C4'  DT A 288     -47.356-301.593-147.765 
ATOM   5917  O4'  DT A 288     -46.161-302.180-147.173 
ATOM   5918  C3'  DT A 288     -47.944-302.726-148.606 
ATOM   5919  O3'  DT A 288     -47.446-302.618-149.934 
ATOM   5920  C2'  DT A 288     -47.386-304.004-147.980 
ATOM   5921  C1'  DT A 288     -45.977-303.474-147.725 
ATOM   5922  N1   DT A 288     -45.200-304.287-146.749 
ATOM   5923  C2   DT A 288     -43.847-304.395-146.961 
ATOM   5924  O2   DT A 288     -43.278-303.860-147.898 
ATOM   5925  N3   DT A 288     -43.159-305.157-146.037 
ATOM   5926  C4   DT A 288     -43.700-305.804-144.945 
ATOM   5927  O4   DT A 288     -42.982-306.458-144.185 
ATOM   5928  C5   DT A 288     -45.127-305.632-144.806 
ATOM   5929  C7   DT A 288     -45.797-306.304-143.642 
ATOM   5930  C6   DT A 288     -45.820-304.898-145.689 
ATOM   5931  P    DG A 289     -48.433-302.920-151.159 
ATOM   5932  OP1  DG A 289     -49.223-301.708-151.470 
ATOM   5933  OP2  DG A 289     -49.209-304.148-150.879 
ATOM   5934  O5'  DG A 289     -47.391-303.202-152.341 
ATOM   5935  C5'  DG A 289     -46.111-302.543-152.314 
ATOM   5936  C4'  DG A 289     -45.015-303.526-152.675 
ATOM   5937  O4'  DG A 289     -44.505-304.240-151.513 
ATOM   5938  C3'  DG A 289     -45.412-304.639-153.645 
ATOM   5939  O3'  DG A 289     -44.316-304.908-154.511 
ATOM   5940  C2'  DG A 289     -45.642-305.862-152.758 
ATOM   5941  C1'  DG A 289     -44.463-305.625-151.820 
ATOM   5942  N9   DG A 289     -44.550-306.385-150.543 
ATOM   5943  C8   DG A 289     -45.663-306.719-149.802 
ATOM   5944  N7   DG A 289     -45.396-307.402-148.715 
ATOM   5945  C5   DG A 289     -44.008-307.531-148.738 
ATOM   5946  C6   DG A 289     -43.135-308.173-147.822 
ATOM   5947  O6   DG A 289     -43.411-308.770-146.785 
ATOM   5948  N1   DG A 289     -41.797-308.066-148.229 
ATOM   5949  C2   DG A 289     -41.361-307.423-149.370 
ATOM   5950  N2   DG A 289     -40.043-307.431-149.581 
ATOM   5951  N3   DG A 289     -42.181-306.819-150.229 
ATOM   5952  C4   DG A 289     -43.482-306.915-149.849 
ATOM   5953  P    DG A 290     -44.604-305.212-156.056 
ATOM   5954  OP1  DG A 290     -44.738-303.938-156.795 
ATOM   5955  OP2  DG A 290     -45.738-306.154-156.172 
ATOM   5956  O5'  DG A 290     -43.249-305.947-156.490 
ATOM   5957  C5'  DG A 290     -42.022-305.602-155.820 
ATOM   5958  C4'  DG A 290     -41.238-306.858-155.497 
ATOM   5959  O4'  DG A 290     -41.607-307.427-154.208 
ATOM   5960  C3'  DG A 290     -41.409-308.019-156.476 
ATOM   5961  O3'  DG A 290     -40.164-308.692-156.614 
ATOM   5962  C2'  DG A 290     -42.397-308.962-155.789 
ATOM   5963  C1'  DG A 290     -41.828-308.818-154.380 
ATOM   5964  N9   DG A 290     -42.756-309.276-153.309 
ATOM   5965  C8   DG A 290     -44.131-309.198-153.256 
ATOM   5966  N7   DG A 290     -44.652-309.698-152.162 
ATOM   5967  C5   DG A 290     -43.544-310.139-151.439 
ATOM   5968  C6   DG A 290     -43.474-310.770-150.170 
ATOM   5969  O6   DG A 290     -44.389-311.075-149.410 
ATOM   5970  N1   DG A 290     -42.148-311.049-149.811 
ATOM   5971  C2   DG A 290     -41.037-310.755-150.576 
ATOM   5972  N2   DG A 290     -39.857-311.102-150.055 
ATOM   5973  N3   DG A 290     -41.104-310.163-151.767 
ATOM   5974  C4   DG A 290     -42.383-309.886-152.131 
ATOM   5975  P    DA A 291     -39.723-309.220-158.060 
ATOM   5976  OP1  DA A 291     -39.091-308.117-158.819 
ATOM   5977  OP2  DA A 291     -40.870-309.885-158.716 
ATOM   5978  O5'  DA A 291     -38.618-310.311-157.674 
ATOM   5979  C5'  DA A 291     -37.845-310.128-156.473 
ATOM   5980  C4'  DA A 291     -37.734-311.441-155.723 
ATOM   5981  O4'  DA A 291     -38.842-311.649-154.801 
ATOM   5982  C3'  DA A 291     -37.731-312.702-156.587 
ATOM   5983  O3'  DA A 291     -36.843-313.652-156.012 
ATOM   5984  C2'  DA A 291     -39.156-313.245-156.484 
ATOM   5985  C1'  DA A 291     -39.346-312.961-154.997 
ATOM   5986  N9   DA A 291     -40.770-312.979-154.561 
ATOM   5987  C8   DA A 291     -41.876-312.582-155.258 
ATOM   5988  N7   DA A 291     -42.987-312.722-154.603 
ATOM   5989  C5   DA A 291     -42.592-313.249-153.382 
ATOM   5990  C6   DA A 291     -43.310-313.626-152.236 
ATOM   5991  N6   DA A 291     -44.642-313.523-152.130 
ATOM   5992  N1   DA A 291     -42.607-314.115-151.197 
ATOM   5993  C2   DA A 291     -41.283-314.215-151.307 
ATOM   5994  N3   DA A 291     -40.508-313.897-152.321 
ATOM   5995  C4   DA A 291     -41.236-313.411-153.347 
ATOM   5996  P    DT A 292     -35.922-314.537-156.976 
ATOM   5997  OP1  DT A 292     -34.705-313.776-157.335 
ATOM   5998  OP2  DT A 292     -36.730-315.042-158.107 
ATOM   5999  O5'  DT A 292     -35.531-315.752-156.012 
ATOM   6000  C5'  DT A 292     -35.441-315.517-154.594 
ATOM   6001  C4'  DT A 292     -36.108-316.649-153.837 
ATOM   6002  O4'  DT A 292     -37.532-316.418-153.634 
ATOM   6003  C3'  DT A 292     -36.050-318.022-154.506 
ATOM   6004  O3'  DT A 292     -35.888-319.017-153.502 
ATOM   6005  C2'  DT A 292     -37.424-318.199-155.149 
ATOM   6006  C1'  DT A 292     -38.233-317.595-154.005 
ATOM   6007  N1   DT A 292     -39.618-317.205-154.391 
ATOM   6008  C2   DT A 292     -40.597-317.351-153.437 
ATOM   6009  O2   DT A 292     -40.374-317.777-152.318 
ATOM   6010  N3   DT A 292     -41.869-316.981-153.832 
ATOM   6011  C4   DT A 292     -42.231-316.489-155.069 
ATOM   6012  O4   DT A 292     -43.404-316.191-155.305 
ATOM   6013  C5   DT A 292     -41.135-316.372-156.001 
ATOM   6014  C7   DT A 292     -41.444-315.845-157.372 
ATOM   6015  C6   DT A 292     -39.890-316.725-155.645 
ATOM   6016  P    DT A 293     -34.919-320.258-153.788 
ATOM   6017  OP1  DT A 293     -33.521-319.876-153.484 
ATOM   6018  OP2  DT A 293     -35.167-320.778-155.151 
ATOM   6019  O5'  DT A 293     -35.435-321.318-152.707 
ATOM   6020  C5'  DT A 293     -35.995-320.837-151.470 
ATOM   6021  C4'  DT A 293     -37.248-321.619-151.129 
ATOM   6022  O4'  DT A 293     -38.443-321.038-151.724 
ATOM   6023  C3'  DT A 293     -37.273-323.073-151.599 
ATOM   6024  O3'  DT A 293     -37.931-323.863-150.617 
ATOM   6025  C2'  DT A 293     -38.130-323.057-152.864 
ATOM   6026  C1'  DT A 293     -39.179-322.075-152.354 
ATOM   6027  N1   DT A 293     -40.006-321.466-153.434 
ATOM   6028  C2   DT A 293     -41.321-321.198-153.139 
ATOM   6029  O2   DT A 293     -41.819-321.437-152.052 
ATOM   6030  N3   DT A 293     -42.056-320.635-154.164 
ATOM   6031  C4   DT A 293     -41.595-320.325-155.428 
ATOM   6032  O4   DT A 293     -42.348-319.823-156.264 
ATOM   6033  C5   DT A 293     -40.202-320.643-155.641 
ATOM   6034  C7   DT A 293     -39.620-320.338-156.990 
ATOM   6035  C6   DT A 293     -39.465-321.192-154.662 
ATOM   6036  P    DC A 294     -37.363-325.323-150.285 
ATOM   6037  OP1  DC A 294     -36.260-325.213-149.304 
ATOM   6038  OP2  DC A 294     -37.043-326.029-151.545 
ATOM   6039  O5'  DC A 294     -38.633-326.006-149.593 
ATOM   6040  C5'  DC A 294     -39.561-325.180-148.865 
ATOM   6041  C4'  DC A 294     -40.984-325.577-149.205 
ATOM   6042  O4'  DC A 294     -41.496-324.869-150.370 
ATOM   6043  C3'  DC A 294     -41.200-327.051-149.546 
ATOM   6044  O3'  DC A 294     -42.458-327.465-149.026 
ATOM   6045  C2'  DC A 294     -41.269-327.089-151.073 
ATOM   6046  C1'  DC A 294     -42.091-325.816-151.244 
ATOM   6047  N1   DC A 294     -42.052-325.259-152.625 
ATOM   6048  C2   DC A 294     -43.201-324.638-153.108 
ATOM   6049  O2   DC A 294     -44.196-324.574-152.377 
ATOM   6050  N3   DC A 294     -43.185-324.125-154.364 
ATOM   6051  C4   DC A 294     -42.087-324.214-155.125 
ATOM   6052  N4   DC A 294     -42.122-323.698-156.344 
ATOM   6053  C5   DC A 294     -40.895-324.849-154.648 
ATOM   6054  C6   DC A 294     -40.930-325.356-153.389 
ATOM   6055  P    DC A 295     -42.587-328.921-148.374 
ATOM   6056  OP1  DC A 295     -42.139-328.875-146.964 
ATOM   6057  OP2  DC A 295     -41.911-329.913-149.238 
ATOM   6058  O5'  DC A 295     -44.170-329.152-148.428 
ATOM   6059  C5'  DC A 295     -45.045-328.012-148.346 
ATOM   6060  C4'  DC A 295     -46.156-328.136-149.369 
ATOM   6061  O4'  DC A 295     -45.789-327.572-150.660 
ATOM   6062  C3'  DC A 295     -46.598-329.561-149.701 
ATOM   6063  O3'  DC A 295     -48.006-329.570-149.909 
ATOM   6064  C2'  DC A 295     -45.910-329.880-151.028 
ATOM   6065  C1'  DC A 295     -46.121-328.512-151.670 
ATOM   6066  N1   DC A 295     -45.241-328.260-152.844 
ATOM   6067  C2   DC A 295     -45.757-327.502-153.893 
ATOM   6068  O2   DC A 295     -46.915-327.074-153.805 
ATOM   6069  N3   DC A 295     -44.971-327.261-154.972 
ATOM   6070  C4   DC A 295     -43.724-327.742-155.029 
ATOM   6071  N4   DC A 295     -42.996-327.479-156.105 
ATOM   6072  C5   DC A 295     -43.173-328.524-153.962 
ATOM   6073  C6   DC A 295     -43.974-328.754-152.892 
ATOM   6074  P    DT A 296     -48.863-330.804-149.356 
ATOM   6075  OP1  DT A 296     -49.182-330.585-147.927 
ATOM   6076  OP2  DT A 296     -48.174-332.072-149.680 
ATOM   6077  O5'  DT A 296     -50.197-330.678-150.231 
ATOM   6078  C5'  DT A 296     -50.617-329.376-150.679 
ATOM   6079  C4'  DT A 296     -51.056-329.444-152.129 
ATOM   6080  O4'  DT A 296     -49.950-329.241-153.053 
ATOM   6081  C3'  DT A 296     -51.672-330.769-152.576 
ATOM   6082  O3'  DT A 296     -52.722-330.501-153.498 
ATOM   6083  C2'  DT A 296     -50.545-331.488-153.318 
ATOM   6084  C1'  DT A 296     -49.997-330.260-154.040 
ATOM   6085  N1   DT A 296     -48.621-330.447-154.579 
ATOM   6086  C2   DT A 296     -48.322-329.813-155.761 
ATOM   6087  O2   DT A 296     -49.124-329.123-156.364 
ATOM   6088  N3   DT A 296     -47.038-330.010-156.230 
ATOM   6089  C4   DT A 296     -46.053-330.769-155.630 
ATOM   6090  O4   DT A 296     -44.939-330.871-156.146 
ATOM   6091  C5   DT A 296     -46.463-331.394-154.394 
ATOM   6092  C7   DT A 296     -45.451-332.239-153.676 
ATOM   6093  C6   DT A 296     -47.705-331.220-153.915 
ATOM   6094  P    DC A 297     -54.059-331.377-153.426 
ATOM   6095  OP1  DC A 297     -54.964-330.818-152.396 
ATOM   6096  OP2  DC A 297     -53.709-332.807-153.275 
ATOM   6097  O5'  DC A 297     -54.679-331.127-154.880 
ATOM   6098  C5'  DC A 297     -54.417-329.877-155.544 
ATOM   6099  C4'  DC A 297     -54.078-330.126-157.000 
ATOM   6100  O4'  DC A 297     -52.655-330.362-157.206 
ATOM   6101  C3'  DC A 297     -54.749-331.340-157.642 
ATOM   6102  O3'  DC A 297     -55.071-331.027-158.992 
ATOM   6103  C2'  DC A 297     -53.672-332.425-157.639 
ATOM   6104  C1'  DC A 297     -52.506-331.517-158.018 
ATOM   6105  N1   DC A 297     -51.169-332.111-157.736 
ATOM   6106  C2   DC A 297     -50.127-331.810-158.609 
ATOM   6107  O2   DC A 297     -50.353-331.070-159.574 
ATOM   6108  N3   DC A 297     -48.902-332.342-158.370 
ATOM   6109  C4   DC A 297     -48.698-333.140-157.314 
ATOM   6110  N4   DC A 297     -47.484-333.634-157.123 
ATOM   6111  C5   DC A 297     -49.756-333.462-156.403 
ATOM   6112  C6   DC A 297     -50.974-332.921-156.660 
ATOM   6113  P    DT A 298     -56.459-331.547-159.599 
ATOM   6114  OP1  DT A 298     -57.543-330.608-159.234 
ATOM   6115  OP2  DT A 298     -56.668-332.961-159.217 
ATOM   6116  O5'  DT A 298     -56.171-331.452-161.170 
ATOM   6117  C5'  DT A 298     -55.259-330.448-161.655 
ATOM   6118  C4'  DT A 298     -54.333-331.046-162.695 
ATOM   6119  O4'  DT A 298     -53.138-331.633-162.103 
ATOM   6120  C3'  DT A 298     -54.921-332.179-163.536 
ATOM   6121  O3'  DT A 298     -54.423-332.071-164.864 
ATOM   6122  C2'  DT A 298     -54.363-333.457-162.910 
ATOM   6123  C1'  DT A 298     -52.954-332.927-162.655 
ATOM   6124  N1   DT A 298     -52.177-333.740-161.679 
ATOM   6125  C2   DT A 298     -50.824-333.848-161.891 
ATOM   6126  O2   DT A 298     -50.255-333.313-162.828 
ATOM   6127  N3   DT A 298     -50.136-334.610-160.967 
ATOM   6128  C4   DT A 298     -50.677-335.257-159.875 
ATOM   6129  O4   DT A 298     -49.959-335.911-159.116 
ATOM   6130  C5   DT A 298     -52.104-335.085-159.736 
ATOM   6131  C7   DT A 298     -52.774-335.757-158.572 
ATOM   6132  C6   DT A 298     -52.797-334.351-160.619 
ATOM   6133  P    DC A 299     -55.410-332.373-166.089 
ATOM   6134  OP1  DC A 299     -56.200-331.161-166.400 
ATOM   6135  OP2  DC A 299     -56.186-333.601-165.809 
ATOM   6136  O5'  DC A 299     -54.368-332.654-167.271 
ATOM   6137  C5'  DC A 299     -53.088-331.996-167.244 
ATOM   6138  C4'  DC A 299     -51.992-332.979-167.605 
ATOM   6139  O4'  DC A 299     -51.482-333.693-166.443 
ATOM   6140  C3'  DC A 299     -52.389-334.091-168.575 
ATOM   6141  O3'  DC A 299     -51.293-334.360-169.441 
ATOM   6142  C2'  DC A 299     -52.619-335.315-167.688 
ATOM   6143  C1'  DC A 299     -51.440-335.078-166.750 
ATOM   6144  N1   DC A 299     -51.527-335.838-165.473 
ATOM   6145  C2   DC A 299     -50.340-336.301-164.910 
ATOM   6146  O2   DC A 299     -49.273-336.062-165.488 
ATOM   6147  N3   DC A 299     -50.398-336.998-163.745 
ATOM   6148  C4   DC A 299     -51.574-337.235-163.151
[truncated: 415,700 more chars]
