# Supplementary material for: Characterization of lncRNA-protein interactions associated with Prostate cancer and Androgen receptors by molecular docking simulations
Source: Biochem Biophys Rep. 2025 Mar 9;42:101959. doi: 10.1016/j.bbrep.2025.101959 (PMC11929892; doi:10.1016/j.bbrep.2025.101959)
Supplement: Multimedia component 108 [file mmc108.zip › mmc108.pdb]

REMARK Number:    97
REMARK Ligand:     lig_628dcb8434e2f.pdb
REMARK Contact:     0     0     0
REMARK Score:  -137.37
REMARK RMSD:    297.66
MODEL       97
ATOM      1  N   ALA A  24      30.357  -5.473 -24.875 
ATOM      2  CA  ALA A  24      30.515  -4.000 -24.871 
ATOM      3  CB  ALA A  24      29.364  -3.347 -25.653 
ATOM      4  C   ALA A  24      30.496  -3.471 -23.474 
ATOM      5  O   ALA A  24      31.409  -3.720 -22.690 
ATOM      6  N   GLN A  25      29.435  -2.716 -23.129 
ATOM      7  CA  GLN A  25      29.334  -2.167 -21.810 
ATOM      8  CB  GLN A  25      28.209  -1.135 -21.640 
ATOM      9  CG  GLN A  25      28.449   0.131 -22.464 
ATOM     10  CD  GLN A  25      27.291   1.085 -22.227 
ATOM     11  OE1 GLN A  25      26.895   1.324 -21.089 
ATOM     12  NE2 GLN A  25      26.734   1.652 -23.331 
ATOM     13  C   GLN A  25      29.084  -3.296 -20.876 
ATOM     14  O   GLN A  25      28.668  -4.376 -21.290 
ATOM     15  N   ASP A  26      29.382  -3.075 -19.584 
ATOM     16  CA  ASP A  26      29.211  -4.105 -18.606 
ATOM     17  CB  ASP A  26      30.274  -4.043 -17.495 
ATOM     18  CG  ASP A  26      30.054  -5.171 -16.494 
ATOM     19  OD1 ASP A  26      28.986  -5.191 -15.826 
ATOM     20  OD2 ASP A  26      30.966  -6.032 -16.381 
ATOM     21  C   ASP A  26      27.866  -3.939 -17.988 
ATOM     22  O   ASP A  26      27.612  -2.985 -17.253 
ATOM     23  N   ASN A  27      26.945  -4.872 -18.288 
ATOM     24  CA  ASN A  27      25.662  -4.773 -17.669 
ATOM     25  CB  ASN A  27      24.503  -4.752 -18.683 
ATOM     26  CG  ASN A  27      24.583  -3.452 -19.471 
ATOM     27  OD1 ASN A  27      24.658  -2.366 -18.897 
ATOM     28  ND2 ASN A  27      24.568  -3.560 -20.827 
ATOM     29  C   ASN A  27      25.467  -5.984 -16.812 
ATOM     30  O   ASN A  27      24.473  -6.696 -16.949 
ATOM     31  N   SER A  28      26.402  -6.226 -15.873 
ATOM     32  CA  SER A  28      26.317  -7.361 -15.002 
ATOM     33  CB  SER A  28      27.559  -7.517 -14.112 
ATOM     34  OG  SER A  28      28.707  -7.731 -14.919 
ATOM     35  C   SER A  28      25.149  -7.145 -14.100 
ATOM     36  O   SER A  28      24.492  -8.089 -13.668 
ATOM     37  N   ARG A  29      24.868  -5.864 -13.806 
ATOM     38  CA  ARG A  29      23.821  -5.471 -12.913 
ATOM     39  CB  ARG A  29      23.787  -3.948 -12.704 
ATOM     40  CG  ARG A  29      25.152  -3.369 -12.324 
ATOM     41  CD  ARG A  29      25.113  -1.897 -11.913 
ATOM     42  NE  ARG A  29      26.512  -1.383 -11.942 
ATOM     43  CZ  ARG A  29      27.390  -1.720 -10.952 
ATOM     44  NH1 ARG A  29      27.024  -2.618  -9.991 
ATOM     45  NH2 ARG A  29      28.642  -1.178 -10.929 
ATOM     46  C   ARG A  29      22.506  -5.884 -13.504 
ATOM     47  O   ARG A  29      21.579  -6.255 -12.784 
ATOM     48  N   TYR A  30      22.378  -5.784 -14.840 
ATOM     49  CA  TYR A  30      21.164  -6.163 -15.505 
ATOM     50  CB  TYR A  30      21.186  -5.817 -17.003 
ATOM     51  CG  TYR A  30      19.900  -6.271 -17.606 
ATOM     52  CD1 TYR A  30      18.727  -5.600 -17.348 
ATOM     53  CD2 TYR A  30      19.876  -7.357 -18.449 
ATOM     54  CE1 TYR A  30      17.543  -6.018 -17.911 
ATOM     55  CE2 TYR A  30      18.698  -7.778 -19.016 
ATOM     56  CZ  TYR A  30      17.529  -7.109 -18.746 
ATOM     57  OH  TYR A  30      16.316  -7.539 -19.327 
ATOM     58  C   TYR A  30      20.959  -7.638 -15.363 
ATOM     59  O   TYR A  30      19.855  -8.092 -15.068 
ATOM     60  N   THR A  31      22.033  -8.431 -15.551 
ATOM     61  CA  THR A  31      21.926  -9.861 -15.473 
ATOM     62  CB  THR A  31      23.230 -10.559 -15.736 
ATOM     63  OG1 THR A  31      23.715 -10.225 -17.028 
ATOM     64  CG2 THR A  31      23.003 -12.080 -15.628 
ATOM     65  C   THR A  31      21.490 -10.229 -14.091 
ATOM     66  O   THR A  31      20.646 -11.105 -13.907 
ATOM     67  N   HIS A  32      22.064  -9.557 -13.079 
ATOM     68  CA  HIS A  32      21.744  -9.842 -11.711 
ATOM     69  ND1 HIS A  32      22.771 -10.826  -8.882 
ATOM     70  CG  HIS A  32      22.450  -9.554  -9.301 
ATOM     71  CB  HIS A  32      22.623  -9.069 -10.710 
ATOM     72  NE2 HIS A  32      22.010  -9.743  -7.096 
ATOM     73  CD2 HIS A  32      21.986  -8.905  -8.198 
ATOM     74  CE1 HIS A  32      22.488 -10.885  -7.556 
ATOM     75  C   HIS A  32      20.311  -9.481 -11.477 
ATOM     76  O   HIS A  32      19.604 -10.145 -10.722 
ATOM     77  N   PHE A  33      19.841  -8.406 -12.133 
ATOM     78  CA  PHE A  33      18.494  -7.942 -11.975 
ATOM     79  CB  PHE A  33      18.233  -6.698 -12.850 
ATOM     80  CG  PHE A  33      16.831  -6.221 -12.683 
ATOM     81  CD1 PHE A  33      15.822  -6.729 -13.471 
ATOM     82  CD2 PHE A  33      16.525  -5.261 -11.749 
ATOM     83  CE1 PHE A  33      14.528  -6.288 -13.327 
ATOM     84  CE2 PHE A  33      15.232  -4.815 -11.599 
ATOM     85  CZ  PHE A  33      14.232  -5.330 -12.388 
ATOM     86  C   PHE A  33      17.577  -9.044 -12.410 
ATOM     87  O   PHE A  33      16.584  -9.337 -11.745 
ATOM     88  N   LEU A  34      17.891  -9.694 -13.546 
ATOM     89  CA  LEU A  34      17.052 -10.740 -14.056 
ATOM     90  CB  LEU A  34      17.509 -11.262 -15.429 
ATOM     91  CG  LEU A  34      17.352 -10.227 -16.561 
ATOM     92  CD1 LEU A  34      17.815 -10.799 -17.911 
ATOM     93  CD2 LEU A  34      15.914  -9.684 -16.622 
ATOM     94  C   LEU A  34      17.034 -11.895 -13.105 
ATOM     95  O   LEU A  34      15.977 -12.463 -12.835 
ATOM     96  N   THR A  35      18.201 -12.276 -12.555 
ATOM     97  CA  THR A  35      18.222 -13.429 -11.706 
ATOM     98  CB  THR A  35      19.611 -13.827 -11.277 
ATOM     99  OG1 THR A  35      19.582 -15.110 -10.672 
ATOM    100  CG2 THR A  35      20.183 -12.793 -10.291 
ATOM    101  C   THR A  35      17.370 -13.183 -10.496 
ATOM    102  O   THR A  35      16.600 -14.054 -10.093 
ATOM    103  N   GLN A  36      17.510 -12.004  -9.861 
ATOM    104  CA  GLN A  36      16.760 -11.714  -8.673 
ATOM    105  CB  GLN A  36      17.330 -10.515  -7.900 
ATOM    106  CG  GLN A  36      18.719 -10.776  -7.318 
ATOM    107  CD  GLN A  36      19.161  -9.521  -6.583 
ATOM    108  OE1 GLN A  36      18.999  -8.403  -7.076 
ATOM    109  NE2 GLN A  36      19.727  -9.702  -5.360 
ATOM    110  C   GLN A  36      15.306 -11.414  -8.928 
ATOM    111  O   GLN A  36      14.428 -11.820  -8.172 
ATOM    112  N   HIS A  37      15.041 -10.560  -9.926 
ATOM    113  CA  HIS A  37      13.739 -10.030 -10.232 
ATOM    114  ND1 HIS A  37      13.488  -7.875  -7.943 
ATOM    115  CG  HIS A  37      14.262  -7.931  -9.081 
ATOM    116  CB  HIS A  37      13.787  -8.508 -10.384 
ATOM    117  NE2 HIS A  37      15.483  -7.062  -7.395 
ATOM    118  CD2 HIS A  37      15.476  -7.429  -8.730 
ATOM    119  CE1 HIS A  37      14.268  -7.348  -6.966 
ATOM    120  C   HIS A  37      12.906 -10.649 -11.327 
ATOM    121  O   HIS A  37      11.752 -10.256 -11.466 
ATOM    122  N   TYR A  38      13.434 -11.530 -12.202 
ATOM    123  CA  TYR A  38      12.632 -11.883 -13.350 
ATOM    124  CB  TYR A  38      13.334 -11.414 -14.642 
ATOM    125  CG  TYR A  38      12.655 -11.872 -15.887 
ATOM    126  CD1 TYR A  38      11.465 -11.319 -16.304 
ATOM    127  CD2 TYR A  38      13.246 -12.841 -16.668 
ATOM    128  CE1 TYR A  38      10.868 -11.746 -17.467 
ATOM    129  CE2 TYR A  38      12.653 -13.271 -17.830 
ATOM    130  CZ  TYR A  38      11.459 -12.724 -18.231 
ATOM    131  OH  TYR A  38      10.848 -13.164 -19.425 
ATOM    132  C   TYR A  38      12.379 -13.364 -13.432 
ATOM    133  O   TYR A  38      13.285 -14.174 -13.250 
ATOM    134  N   ASP A  39      11.102 -13.741 -13.690 
ATOM    135  CA  ASP A  39      10.698 -15.112 -13.886 
ATOM    136  CB  ASP A  39      10.028 -15.729 -12.643 
ATOM    137  CG  ASP A  39       9.940 -17.238 -12.841 
ATOM    138  OD1 ASP A  39      10.562 -17.742 -13.815 
ATOM    139  OD2 ASP A  39       9.249 -17.904 -12.025 
ATOM    140  C   ASP A  39       9.669 -15.081 -14.984 
ATOM    141  O   ASP A  39       8.529 -14.682 -14.754 
ATOM    142  N   ALA A  40      10.037 -15.519 -16.207 
ATOM    143  CA  ALA A  40       9.168 -15.355 -17.343 
ATOM    144  CB  ALA A  40       9.809 -15.843 -18.652 
ATOM    145  C   ALA A  40       7.861 -16.082 -17.196 
ATOM    146  O   ALA A  40       6.812 -15.469 -17.390 
ATOM    147  N   LYS A  41       7.868 -17.386 -16.837 
ATOM    148  CA  LYS A  41       6.612 -18.091 -16.756 
ATOM    149  CB  LYS A  41       6.394 -19.072 -17.922 
ATOM    150  CG  LYS A  41       6.320 -18.394 -19.293 
ATOM    151  CD  LYS A  41       6.383 -19.380 -20.462 
ATOM    152  CE  LYS A  41       6.315 -18.723 -21.842 
ATOM    153  NZ  LYS A  41       6.395 -19.761 -22.893 
ATOM    154  C   LYS A  41       6.607 -18.900 -15.492 
ATOM    155  O   LYS A  41       6.979 -20.072 -15.469 
ATOM    156  N   PRO A  42       6.164 -18.261 -14.447 
ATOM    157  CA  PRO A  42       6.146 -18.766 -13.096 
ATOM    158  CD  PRO A  42       5.459 -16.998 -14.579 
ATOM    159  CB  PRO A  42       5.693 -17.583 -12.242 
ATOM    160  CG  PRO A  42       4.817 -16.760 -13.203 
ATOM    161  C   PRO A  42       5.350 -19.982 -12.740 
ATOM    162  O   PRO A  42       5.866 -20.776 -11.954 
ATOM    163  N   GLN A  43       4.106 -20.125 -13.253 
ATOM    164  CA  GLN A  43       3.233 -21.210 -12.882 
ATOM    165  CB  GLN A  43       3.921 -22.559 -12.575 
ATOM    166  CG  GLN A  43       2.969 -23.746 -12.437 
ATOM    167  CD  GLN A  43       2.653 -24.258 -13.835 
ATOM    168  OE1 GLN A  43       2.011 -23.577 -14.631 
ATOM    169  NE2 GLN A  43       3.125 -25.496 -14.144 
ATOM    170  C   GLN A  43       2.428 -20.772 -11.677 
ATOM    171  O   GLN A  43       1.781 -19.726 -11.696 
ATOM    172  N   GLY A  44       2.476 -21.564 -10.580 
ATOM    173  CA  GLY A  44       1.617 -21.423  -9.423 
ATOM    174  C   GLY A  44       1.682 -20.099  -8.711 
ATOM    175  O   GLY A  44       0.636 -19.515  -8.436 
ATOM    176  N   ARG A  45       2.881 -19.573  -8.391 
ATOM    177  CA  ARG A  45       2.966 -18.320  -7.681 
ATOM    178  CB  ARG A  45       2.277 -17.177  -8.444 
ATOM    179  CG  ARG A  45       2.951 -16.883  -9.786 
ATOM    180  CD  ARG A  45       2.084 -16.065 -10.743 
ATOM    181  NE  ARG A  45       2.134 -14.640 -10.313 
ATOM    182  CZ  ARG A  45       1.083 -13.819 -10.595 
ATOM    183  NH1 ARG A  45      -0.026 -14.325 -11.205 
ATOM    184  NH2 ARG A  45       1.132 -12.493 -10.270 
ATOM    185  C   ARG A  45       2.353 -18.422  -6.307 
ATOM    186  O   ARG A  45       1.777 -17.453  -5.809 
ATOM    187  N   ASP A  46       2.452 -19.607  -5.663 
ATOM    188  CA  ASP A  46       1.984 -19.790  -4.311 
ATOM    189  CB  ASP A  46       1.250 -21.127  -4.079 
ATOM    190  CG  ASP A  46       2.197 -22.277  -4.390 
ATOM    191  OD1 ASP A  46       3.256 -22.021  -5.022 
ATOM    192  OD2 ASP A  46       1.866 -23.431  -4.005 
ATOM    193  C   ASP A  46       3.161 -19.699  -3.376 
ATOM    194  O   ASP A  46       4.259 -19.317  -3.777 
ATOM    195  N   ASP A  47       2.954 -20.056  -2.089 
ATOM    196  CA  ASP A  47       3.986 -19.963  -1.086 
ATOM    197  CB  ASP A  47       3.505 -20.399   0.311 
ATOM    198  CG  ASP A  47       2.512 -19.366   0.829 
ATOM    199  OD1 ASP A  47       2.392 -18.285   0.192 
ATOM    200  OD2 ASP A  47       1.859 -19.643   1.870 
ATOM    201  C   ASP A  47       5.122 -20.868  -1.453 
ATOM    202  O   ASP A  47       6.290 -20.503  -1.321 
ATOM    203  N   ARG A  48       4.797 -22.077  -1.942 
ATOM    204  CA  ARG A  48       5.781 -23.061  -2.293 
ATOM    205  CB  ARG A  48       5.140 -24.351  -2.823 
ATOM    206  CG  ARG A  48       6.146 -25.430  -3.211 
ATOM    207  CD  ARG A  48       5.521 -26.560  -4.029 
ATOM    208  NE  ARG A  48       5.134 -25.982  -5.348 
ATOM    209  CZ  ARG A  48       4.541 -26.764  -6.297 
ATOM    210  NH1 ARG A  48       4.304 -28.084  -6.046 
ATOM    211  NH2 ARG A  48       4.179 -26.221  -7.497 
ATOM    212  C   ARG A  48       6.632 -22.511  -3.395 
ATOM    213  O   ARG A  48       7.843 -22.722  -3.421 
ATOM    214  N   TYR A  49       6.004 -21.778  -4.332 
ATOM    215  CA  TYR A  49       6.690 -21.207  -5.452 
ATOM    216  CB  TYR A  49       5.716 -20.385  -6.317 
ATOM    217  CG  TYR A  49       6.455 -19.484  -7.246 
ATOM    218  CD1 TYR A  49       6.995 -19.944  -8.423 
ATOM    219  CD2 TYR A  49       6.580 -18.149  -6.930 
ATOM    220  CE1 TYR A  49       7.662 -19.084  -9.266 
ATOM    221  CE2 TYR A  49       7.244 -17.287  -7.767 
ATOM    222  CZ  TYR A  49       7.787 -17.755  -8.938 
ATOM    223  OH  TYR A  49       8.468 -16.868  -9.798 
ATOM    224  C   TYR A  49       7.763 -20.299  -4.937 
ATOM    225  O   TYR A  49       8.907 -20.361  -5.387 
ATOM    226  N   CYS A  50       7.427 -19.442  -3.956 
ATOM    227  CA  CYS A  50       8.387 -18.513  -3.432 
ATOM    228  CB  CYS A  50       7.789 -17.543  -2.401 
ATOM    229  SG  CYS A  50       6.919 -16.168  -3.203 
ATOM    230  C   CYS A  50       9.521 -19.233  -2.772 
ATOM    231  O   CYS A  50      10.680 -18.874  -2.966 
ATOM    232  N   GLU A  51       9.232 -20.282  -1.984 
ATOM    233  CA  GLU A  51      10.291 -20.937  -1.274 
ATOM    234  CB  GLU A  51       9.814 -22.052  -0.328 
ATOM    235  CG  GLU A  51       9.046 -21.500   0.875 
ATOM    236  CD  GLU A  51       8.647 -22.660   1.776 
ATOM    237  OE1 GLU A  51       8.797 -23.834   1.341 
ATOM    238  OE2 GLU A  51       8.191 -22.384   2.918 
ATOM    239  C   GLU A  51      11.271 -21.539  -2.238 
ATOM    240  O   GLU A  51      12.477 -21.471  -2.014 
ATOM    241  N   SER A  52      10.782 -22.163  -3.323 
ATOM    242  CA  SER A  52      11.648 -22.819  -4.266 
ATOM    243  CB  SER A  52      10.871 -23.670  -5.287 
ATOM    244  OG  SER A  52      11.770 -24.296  -6.189 
ATOM    245  C   SER A  52      12.484 -21.840  -5.041 
ATOM    246  O   SER A  52      13.695 -22.015  -5.173 
ATOM    247  N   ILE A  53      11.853 -20.774  -5.572 
ATOM    248  CA  ILE A  53      12.510 -19.830  -6.436 
ATOM    249  CB  ILE A  53      11.569 -18.839  -7.063 
ATOM    250  CG1 ILE A  53      12.268 -18.100  -8.213 
ATOM    251  CG2 ILE A  53      11.022 -17.910  -5.967 
ATOM    252  CD1 ILE A  53      11.307 -17.285  -9.080 
ATOM    253  C   ILE A  53      13.564 -19.071  -5.697 
ATOM    254  O   ILE A  53      14.625 -18.777  -6.243 
ATOM    255  N   MET A  54      13.288 -18.724  -4.431 
ATOM    256  CA  MET A  54      14.208 -17.931  -3.681 
ATOM    257  CB  MET A  54      13.657 -17.630  -2.278 
ATOM    258  CG  MET A  54      14.129 -16.292  -1.716 
ATOM    259  SD  MET A  54      13.400 -14.851  -2.557 
ATOM    260  CE  MET A  54      13.965 -13.641  -1.327 
ATOM    261  C   MET A  54      15.482 -18.715  -3.574 
ATOM    262  O   MET A  54      16.577 -18.162  -3.661 
ATOM    263  N   ARG A  55      15.360 -20.040  -3.377 
ATOM    264  CA  ARG A  55      16.487 -20.926  -3.259 
ATOM    265  CB  ARG A  55      16.035 -22.353  -2.921 
ATOM    266  CG  ARG A  55      15.198 -22.413  -1.641 
ATOM    267  CD  ARG A  55      14.502 -23.757  -1.423 
ATOM    268  NE  ARG A  55      15.339 -24.566  -0.498 
ATOM    269  CZ  ARG A  55      15.110 -25.907  -0.399 
ATOM    270  NH1 ARG A  55      14.168 -26.490  -1.198 
ATOM    271  NH2 ARG A  55      15.823 -26.659   0.486 
ATOM    272  C   ARG A  55      17.249 -20.983  -4.555 
ATOM    273  O   ARG A  55      18.476 -20.907  -4.565 
ATOM    274  N   ARG A  56      16.538 -21.101  -5.694 
ATOM    275  CA  ARG A  56      17.186 -21.258  -6.971 
ATOM    276  CB  ARG A  56      16.203 -21.454  -8.140 
ATOM    277  CG  ARG A  56      15.409 -22.759  -8.083 
ATOM    278  CD  ARG A  56      14.767 -23.128  -9.423 
ATOM    279  NE  ARG A  56      13.877 -22.004  -9.821 
ATOM    280  CZ  ARG A  56      12.561 -22.008  -9.459 
ATOM    281  NH1 ARG A  56      12.047 -23.057  -8.752 
ATOM    282  NH2 ARG A  56      11.757 -20.960  -9.804 
ATOM    283  C   ARG A  56      17.993 -20.038  -7.297 
ATOM    284  O   ARG A  56      19.094 -20.132  -7.842 
ATOM    285  N   ARG A  57      17.434 -18.858  -6.981 
ATOM    286  CA  ARG A  57      17.989 -17.566  -7.272 
ATOM    287  CB  ARG A  57      16.981 -16.432  -7.028 
ATOM    288  CG  ARG A  57      15.720 -16.618  -7.872 
ATOM    289  CD  ARG A  57      16.007 -16.749  -9.368 
ATOM    290  NE  ARG A  57      14.774 -17.286 -10.009 
ATOM    291  CZ  ARG A  57      14.462 -16.937 -11.292 
ATOM    292  NH1 ARG A  57      15.255 -16.058 -11.970 
ATOM    293  NH2 ARG A  57      13.356 -17.462 -11.896 
ATOM    294  C   ARG A  57      19.215 -17.308  -6.446 
ATOM    295  O   ARG A  57      20.047 -16.489  -6.833 
ATOM    296  N   GLY A  58      19.345 -17.952  -5.266 
ATOM    297  CA  GLY A  58      20.518 -17.749  -4.452 
ATOM    298  C   GLY A  58      20.249 -16.676  -3.435 
ATOM    299  O   GLY A  58      21.171 -16.056  -2.910 
ATOM    300  N   LEU A  59      18.957 -16.404  -3.197 
ATOM    301  CA  LEU A  59      18.390 -15.442  -2.291 
ATOM    302  CB  LEU A  59      16.997 -14.993  -2.748 
ATOM    303  CG  LEU A  59      17.057 -14.335  -4.141 
ATOM    304  CD1 LEU A  59      15.690 -13.786  -4.573 
ATOM    305  CD2 LEU A  59      18.175 -13.282  -4.214 
ATOM    306  C   LEU A  59      18.342 -15.875  -0.842 
ATOM    307  O   LEU A  59      17.877 -15.107  -0.005 
ATOM    308  N   THR A  60      18.628 -17.158  -0.543 
ATOM    309  CA  THR A  60      18.521 -17.780   0.758 
ATOM    310  CB  THR A  60      18.422 -19.273   0.655 
ATOM    311  OG1 THR A  60      19.592 -19.810   0.057 
ATOM    312  CG2 THR A  60      17.192 -19.608  -0.204 
ATOM    313  C   THR A  60      19.582 -17.448   1.776 
ATOM    314  O   THR A  60      19.306 -17.592   2.964 
ATOM    315  N   SER A  61      20.833 -17.093   1.412 
ATOM    316  CA  SER A  61      21.758 -16.859   2.493 
ATOM    317  CB  SER A  61      22.957 -17.826   2.485 
ATOM    318  OG  SER A  61      22.517 -19.158   2.702 
ATOM    319  C   SER A  61      22.320 -15.475   2.407 
ATOM    320  O   SER A  61      23.186 -15.209   1.575 
ATOM    321  N   PRO A  62      21.889 -14.572   3.254 
ATOM    322  CA  PRO A  62      20.832 -14.844   4.197 
ATOM    323  CD  PRO A  62      22.847 -13.617   3.787 
ATOM    324  CB  PRO A  62      20.985 -13.822   5.320 
ATOM    325  CG  PRO A  62      22.467 -13.428   5.263 
ATOM    326  C   PRO A  62      19.514 -14.718   3.499 
ATOM    327  O   PRO A  62      19.488 -14.279   2.350 
ATOM    328  N   CYS A  63      18.409 -15.091   4.176 
ATOM    329  CA  CYS A  63      17.107 -15.029   3.577 
ATOM    330  CB  CYS A  63      15.980 -15.525   4.508 
ATOM    331  SG  CYS A  63      16.264 -17.191   5.180 
ATOM    332  C   CYS A  63      16.811 -13.590   3.286 
ATOM    333  O   CYS A  63      16.979 -12.728   4.148 
ATOM    334  N   LYS A  64      16.363 -13.286   2.050 
ATOM    335  CA  LYS A  64      16.024 -11.933   1.733 
ATOM    336  CB  LYS A  64      15.958 -11.675   0.217 
ATOM    337  CG  LYS A  64      15.947 -10.196  -0.175 
ATOM    338  CD  LYS A  64      16.188  -9.974  -1.671 
ATOM    339  CE  LYS A  64      16.192  -8.501  -2.084 
ATOM    340  NZ  LYS A  64      16.367  -8.389  -3.549 
ATOM    341  C   LYS A  64      14.671 -11.685   2.334 
ATOM    342  O   LYS A  64      13.782 -12.531   2.250 
ATOM    343  N   ASP A  65      14.485 -10.514   2.975 
ATOM    344  CA  ASP A  65      13.252 -10.245   3.660 
ATOM    345  CB  ASP A  65      13.310  -8.967   4.522 
ATOM    346  CG  ASP A  65      13.625  -7.757   3.647 
ATOM    347  OD1 ASP A  65      14.224  -7.939   2.553 
ATOM    348  OD2 ASP A  65      13.278  -6.626   4.077 
ATOM    349  C   ASP A  65      12.107 -10.144   2.699 
ATOM    350  O   ASP A  65      11.037 -10.700   2.946 
ATOM    351  N   ILE A  66      12.280  -9.419   1.579 
ATOM    352  CA  ILE A  66      11.198  -9.300   0.645 
ATOM    353  CB  ILE A  66      10.432  -8.019   0.848 
ATOM    354  CG1 ILE A  66       9.083  -8.013   0.109 
ATOM    355  CG2 ILE A  66      11.366  -6.859   0.468 
ATOM    356  CD1 ILE A  66       9.205  -8.016  -1.410 
ATOM    357  C   ILE A  66      11.805  -9.311  -0.725 
ATOM    358  O   ILE A  66      12.863  -8.720  -0.940 
ATOM    359  N   ASN A  67      11.179 -10.019  -1.688 
ATOM    360  CA  ASN A  67      11.720 -10.015  -3.017 
ATOM    361  CB  ASN A  67      12.741 -11.139  -3.259 
ATOM    362  CG  ASN A  67      13.477 -10.847  -4.558 
ATOM    363  OD1 ASN A  67      14.272  -9.911  -4.638 
ATOM    364  ND2 ASN A  67      13.214 -11.676  -5.603 
ATOM    365  C   ASN A  67      10.584 -10.205  -3.973 
ATOM    366  O   ASN A  67       9.740 -11.082  -3.786 
ATOM    367  N   THR A  68      10.556  -9.392  -5.048 
ATOM    368  CA  THR A  68       9.471  -9.467  -5.982 
ATOM    369  CB  THR A  68       8.762  -8.158  -6.145 
ATOM    370  OG1 THR A  68       8.269  -7.721  -4.886 
ATOM    371  CG2 THR A  68       7.598  -8.348  -7.130 
ATOM    372  C   THR A  68       9.996  -9.879  -7.324 
ATOM    373  O   THR A  68      11.059  -9.439  -7.762 
ATOM    374  N   PHE A  69       9.236 -10.761  -8.006 
ATOM    375  CA  PHE A  69       9.601 -11.241  -9.309 
ATOM    376  CB  PHE A  69       9.527 -12.774  -9.435 
ATOM    377  CG  PHE A  69      10.543 -13.384  -8.526 
ATOM    378  CD1 PHE A  69      11.831 -13.609  -8.956 
ATOM    379  CD2 PHE A  69      10.207 -13.734  -7.237 
ATOM    380  CE1 PHE A  69      12.768 -14.171  -8.120 
ATOM    381  CE2 PHE A  69      11.140 -14.295  -6.395 
ATOM    382  CZ  PHE A  69      12.423 -14.515  -6.835 
ATOM    383  C   PHE A  69       8.608 -10.690 -10.287 
ATOM    384  O   PHE A  69       7.415 -10.605 -10.001 
ATOM    385  N   ILE A  70       9.099 -10.300 -11.480 
ATOM    386  CA  ILE A  70       8.279  -9.766 -12.530 
ATOM    387  CB  ILE A  70       8.894  -8.585 -13.228 
ATOM    388  CG1 ILE A  70       9.137  -7.438 -12.235 
ATOM    389  CG2 ILE A  70       7.982  -8.201 -14.407 
ATOM    390  CD1 ILE A  70      10.026  -6.325 -12.786 
ATOM    391  C   ILE A  70       8.146 -10.852 -13.550 
ATOM    392  O   ILE A  70       9.106 -11.572 -13.824 
ATOM    393  N   HIS A  71       6.934 -11.011 -14.122 
ATOM    394  CA  HIS A  71       6.704 -12.056 -15.078 
ATOM    395  ND1 HIS A  71       6.623 -14.322 -12.875 
ATOM    396  CG  HIS A  71       5.646 -13.442 -13.288 
ATOM    397  CB  HIS A  71       5.509 -12.942 -14.696 
ATOM    398  NE2 HIS A  71       5.416 -13.823 -11.074 
ATOM    399  CD2 HIS A  71       4.918 -13.148 -12.176 
ATOM    400  CE1 HIS A  71       6.439 -14.514 -11.544 
ATOM    401  C   HIS A  71       6.415 -11.410 -16.399 
ATOM    402  O   HIS A  71       6.310 -10.188 -16.486 
ATOM    403  N   GLY A  72       6.286 -12.218 -17.476 
ATOM    404  CA  GLY A  72       6.017 -11.656 -18.772 
ATOM    405  C   GLY A  72       7.295 -11.593 -19.560 
ATOM    406  O   GLY A  72       8.294 -12.209 -19.193 
ATOM    407  N   ASN A  73       7.269 -10.867 -20.702 
ATOM    408  CA  ASN A  73       8.405 -10.782 -21.584 
ATOM    409  CB  ASN A  73       8.034 -10.508 -23.057 
ATOM    410  CG  ASN A  73       7.346  -9.151 -23.163 
ATOM    411  OD1 ASN A  73       7.968  -8.146 -23.502 
ATOM    412  ND2 ASN A  73       6.017  -9.119 -22.872 
ATOM    413  C   ASN A  73       9.371  -9.723 -21.133 
ATOM    414  O   ASN A  73       8.994  -8.716 -20.538 
ATOM    415  N   LYS A  74      10.668  -9.952 -21.434 
ATOM    416  CA  LYS A  74      11.764  -9.101 -21.052 
ATOM    417  CB  LYS A  74      13.152  -9.709 -21.329 
ATOM    418  CG  LYS A  74      13.502 -10.903 -20.438 
ATOM    419  CD  LYS A  74      14.866 -11.514 -20.762 
ATOM    420  CE  LYS A  74      14.989 -11.999 -22.206 
ATOM    421  NZ  LYS A  74      16.380 -12.427 -22.480 
ATOM    422  C   LYS A  74      11.726  -7.769 -21.741 
ATOM    423  O   LYS A  74      12.108  -6.759 -21.152 
ATOM    424  N   ARG A  75      11.268  -7.726 -23.005 
ATOM    425  CA  ARG A  75      11.336  -6.518 -23.783 
ATOM    426  CB  ARG A  75      10.706  -6.680 -25.174 
ATOM    427  CG  ARG A  75      11.275  -7.856 -25.964 
ATOM    428  CD  ARG A  75      10.777  -7.928 -27.407 
ATOM    429  NE  ARG A  75       9.288  -7.909 -27.372 
ATOM    430  CZ  ARG A  75       8.587  -9.047 -27.093 
ATOM    431  NH1 ARG A  75       9.247 -10.192 -26.754 
ATOM    432  NH2 ARG A  75       7.223  -9.036 -27.147 
ATOM    433  C   ARG A  75      10.568  -5.434 -23.096 
ATOM    434  O   ARG A  75      11.000  -4.283 -23.058 
ATOM    435  N   SER A  76       9.396  -5.775 -22.533 
ATOM    436  CA  SER A  76       8.562  -4.791 -21.905 
ATOM    437  CB  SER A  76       7.236  -5.385 -21.396 
ATOM    438  OG  SER A  76       6.471  -5.878 -22.487 
ATOM    439  C   SER A  76       9.281  -4.196 -20.730 
ATOM    440  O   SER A  76       9.132  -3.009 -20.441 
ATOM    441  N   ILE A  77      10.063  -5.017 -20.003 
ATOM    442  CA  ILE A  77      10.777  -4.552 -18.848 
ATOM    443  CB  ILE A  77      11.426  -5.664 -18.076 
ATOM    444  CG1 ILE A  77      10.357  -6.647 -17.572 
ATOM    445  CG2 ILE A  77      12.260  -5.039 -16.946 
ATOM    446  CD1 ILE A  77      10.932  -7.947 -17.010 
ATOM    447  C   ILE A  77      11.850  -3.586 -19.254 
ATOM    448  O   ILE A  77      12.029  -2.547 -18.626 
ATOM    449  N   LYS A  78      12.600  -3.902 -20.324 
ATOM    450  CA  LYS A  78      13.670  -3.048 -20.763 
ATOM    451  CB  LYS A  78      14.457  -3.613 -21.957 
ATOM    452  CG  LYS A  78      15.314  -4.836 -21.619 
ATOM    453  CD  LYS A  78      15.896  -5.526 -22.854 
ATOM    454  CE  LYS A  78      16.828  -6.696 -22.531 
ATOM    455  NZ  LYS A  78      16.037  -7.912 -22.246 
ATOM    456  C   LYS A  78      13.105  -1.727 -21.186 
ATOM    457  O   LYS A  78      13.736  -0.686 -21.012 
ATOM    458  N   ALA A  79      11.881  -1.748 -21.741 
ATOM    459  CA  ALA A  79      11.200  -0.603 -22.284 
ATOM    460  CB  ALA A  79       9.821  -0.951 -22.871 
ATOM    461  C   ALA A  79      10.987   0.445 -21.231 
ATOM    462  O   ALA A  79      10.878   1.630 -21.545 
ATOM    463  N   ILE A  80      10.868   0.044 -19.956 
ATOM    464  CA  ILE A  80      10.626   1.016 -18.927 
ATOM    465  CB  ILE A  80      10.255   0.446 -17.581 
ATOM    466  CG1 ILE A  80      11.316  -0.473 -16.984 
ATOM    467  CG2 ILE A  80       8.892  -0.240 -17.747 
ATOM    468  CD1 ILE A  80      10.900  -1.026 -15.623 
ATOM    469  C   ILE A  80      11.745   2.022 -18.874 
ATOM    470  O   ILE A  80      11.546   3.160 -18.452 
ATOM    471  N   CYS A  81      12.966   1.624 -19.275 
ATOM    472  CA  CYS A  81      14.117   2.486 -19.280 
ATOM    473  CB  CYS A  81      15.428   1.734 -19.567 
ATOM    474  SG  CYS A  81      15.754   0.459 -18.312 
ATOM    475  C   CYS A  81      13.959   3.596 -20.289 
ATOM    476  O   CYS A  81      14.689   4.586 -20.237 
ATOM    477  N   GLU A  82      13.062   3.434 -21.284 
ATOM    478  CA  GLU A  82      12.862   4.454 -22.277 
ATOM    479  CB  GLU A  82      12.970   3.920 -23.715 
ATOM    480  CG  GLU A  82      11.961   2.809 -24.013 
ATOM    481  CD  GLU A  82      12.156   2.352 -25.452 
ATOM    482  OE1 GLU A  82      12.213   3.228 -26.356 
ATOM    483  OE2 GLU A  82      12.249   1.114 -25.666 
ATOM    484  C   GLU A  82      11.484   5.028 -22.107 
ATOM    485  O   GLU A  82      10.696   4.562 -21.287 
ATOM    486  N   ASN A  83      11.173   6.085 -22.884 
ATOM    487  CA  ASN A  83       9.911   6.767 -22.808 
ATOM    488  CB  ASN A  83       9.851   8.042 -23.664 
ATOM    489  CG  ASN A  83      10.676   9.103 -22.944 
ATOM    490  OD1 ASN A  83      10.664   9.185 -21.715 
ATOM    491  ND2 ASN A  83      11.416   9.938 -23.723 
ATOM    492  C   ASN A  83       8.817   5.839 -23.229 
ATOM    493  O   ASN A  83       7.665   6.001 -22.831 
ATOM    494  N   LYS A  84       9.156   4.826 -24.043 
ATOM    495  CA  LYS A  84       8.180   3.925 -24.580 
ATOM    496  CB  LYS A  84       8.857   2.817 -25.416 
ATOM    497  CG  LYS A  84       7.921   1.834 -26.122 
ATOM    498  CD  LYS A  84       7.153   0.911 -25.178 
ATOM    499  CE  LYS A  84       6.396  -0.197 -25.909 
ATOM    500  NZ  LYS A  84       7.357  -1.190 -26.441 
ATOM    501  C   LYS A  84       7.386   3.298 -23.466 
ATOM    502  O   LYS A  84       6.161   3.232 -23.563 
ATOM    503  N   ASN A  85       8.029   2.807 -22.383 
ATOM    504  CA  ASN A  85       7.206   2.217 -21.358 
ATOM    505  CB  ASN A  85       7.343   0.680 -21.318 
ATOM    506  CG  ASN A  85       6.232   0.074 -20.468 
ATOM    507  OD1 ASN A  85       5.067   0.455 -20.576 
ATOM    508  ND2 ASN A  85       6.604  -0.897 -19.592 
ATOM    509  C   ASN A  85       7.600   2.737 -20.000 
ATOM    510  O   ASN A  85       7.516   2.004 -19.015 
ATOM    511  N   GLY A  86       7.987   4.025 -19.869 
ATOM    512  CA  GLY A  86       8.358   4.440 -18.541 
ATOM    513  C   GLY A  86       8.406   5.935 -18.432 
ATOM    514  O   GLY A  86       8.529   6.651 -19.426 
ATOM    515  N   ASN A  87       8.313   6.432 -17.176 
ATOM    516  CA  ASN A  87       8.388   7.834 -16.866 
ATOM    517  CB  ASN A  87       7.070   8.434 -16.338 
ATOM    518  CG  ASN A  87       6.033   8.383 -17.450 
ATOM    519  OD1 ASN A  87       5.564   7.312 -17.828 
ATOM    520  ND2 ASN A  87       5.650   9.574 -17.983 
ATOM    521  C   ASN A  87       9.381   7.966 -15.753 
ATOM    522  O   ASN A  87       9.660   7.005 -15.039 
ATOM    523  N   PRO A  88       9.943   9.130 -15.590 
ATOM    524  CA  PRO A  88      10.890   9.367 -14.542 
ATOM    525  CD  PRO A  88       9.915  10.189 -16.582 
ATOM    526  CB  PRO A  88      11.522  10.727 -14.851 
ATOM    527  CG  PRO A  88      10.555  11.384 -15.857 
ATOM    528  C   PRO A  88      10.168   9.304 -13.236 
ATOM    529  O   PRO A  88       9.050   9.812 -13.144 
ATOM    530  N   HIS A  89      10.804   8.706 -12.212 
ATOM    531  CA  HIS A  89      10.210   8.527 -10.923 
ATOM    532  ND1 HIS A  89       7.895   6.729  -9.424 
ATOM    533  CG  HIS A  89       9.268   6.743  -9.344 
ATOM    534  CB  HIS A  89      10.169   7.046 -10.506 
ATOM    535  NE2 HIS A  89       8.415   6.182  -7.333 
ATOM    536  CD2 HIS A  89       9.569   6.408  -8.061 
ATOM    537  CE1 HIS A  89       7.434   6.387  -8.195 
ATOM    538  C   HIS A  89      11.094   9.291 -10.006 
ATOM    539  O   HIS A  89      12.249   9.524 -10.348 
ATOM    540  N   ARG A  90      10.614   9.570  -8.777 
ATOM    541  CA  ARG A  90      11.134  10.633  -7.973 
ATOM    542  CB  ARG A  90      10.638  10.532  -6.524 
ATOM    543  CG  ARG A  90       9.118  10.621  -6.401 
ATOM    544  CD  ARG A  90       8.581  12.052  -6.436 
ATOM    545  NE  ARG A  90       7.099  11.972  -6.308 
ATOM    546  CZ  ARG A  90       6.398  13.027  -5.801 
ATOM    547  NH1 ARG A  90       7.050  14.164  -5.418 
ATOM    548  NH2 ARG A  90       5.043  12.938  -5.660 
ATOM    549  C   ARG A  90      12.627  10.723  -7.915 
ATOM    550  O   ARG A  90      13.186  11.625  -8.535 
ATOM    551  N   GLU A  91      13.353   9.801  -7.262 
ATOM    552  CA  GLU A  91      14.755  10.115  -7.224 
ATOM    553  CB  GLU A  91      15.367  10.061  -5.812 
ATOM    554  CG  GLU A  91      14.958  11.232  -4.914 
ATOM    555  CD  GLU A  91      13.537  11.000  -4.427 
ATOM    556  OE1 GLU A  91      13.280   9.918  -3.836 
ATOM    557  OE2 GLU A  91      12.688  11.907  -4.644 
ATOM    558  C   GLU A  91      15.504   9.143  -8.074 
ATOM    559  O   GLU A  91      15.859   8.056  -7.623 
ATOM    560  N   ASN A  92      15.780   9.542  -9.330 
ATOM    561  CA  ASN A  92      16.570   8.776 -10.253 
ATOM    562  CB  ASN A  92      18.015   8.583  -9.762 
ATOM    563  CG  ASN A  92      18.669   9.953  -9.678 
ATOM    564  OD1 ASN A  92      18.547  10.766 -10.593 
ATOM    565  ND2 ASN A  92      19.371  10.227  -8.547 
ATOM    566  C   ASN A  92      15.991   7.412 -10.460 
ATOM    567  O   ASN A  92      16.733   6.456 -10.678 
ATOM    568  N   LEU A  93      14.653   7.283 -10.421 
ATOM    569  CA  LEU A  93      14.046   5.998 -10.644 
ATOM    570  CB  LEU A  93      13.196   5.499  -9.462 
ATOM    571  CG  LEU A  93      14.013   5.127  -8.208 
ATOM    572  CD1 LEU A  93      13.097   4.644  -7.072 
ATOM    573  CD2 LEU A  93      15.107   4.099  -8.543 
ATOM    574  C   LEU A  93      13.141   6.137 -11.825 
ATOM    575  O   LEU A  93      12.979   7.226 -12.373 
ATOM    576  N   ARG A  94      12.563   5.007 -12.286 
ATOM    577  CA  ARG A  94      11.651   5.047 -13.395 
ATOM    578  CB  ARG A  94      12.264   4.533 -14.706 
ATOM    579  CG  ARG A  94      13.421   5.410 -15.185 
ATOM    580  CD  ARG A  94      13.981   5.008 -16.550 
ATOM    581  NE  ARG A  94      12.929   5.315 -17.557 
ATOM    582  CZ  ARG A  94      12.803   6.585 -18.040 
ATOM    583  NH1 ARG A  94      13.625   7.577 -17.590 
ATOM    584  NH2 ARG A  94      11.843   6.868 -18.966 
ATOM    585  C   ARG A  94      10.481   4.169 -13.054 
ATOM    586  O   ARG A  94      10.637   3.137 -12.403 
ATOM    587  N   ILE A  95       9.268   4.577 -13.488 
ATOM    588  CA  ILE A  95       8.059   3.839 -13.228 
ATOM    589  CB  ILE A  95       7.025   4.653 -12.501 
ATOM    590  CG1 ILE A  95       5.820   3.791 -12.084 
ATOM    591  CG2 ILE A  95       6.656   5.846 -13.397 
ATOM    592  CD1 ILE A  95       6.118   2.807 -10.956 
ATOM    593  C   ILE A  95       7.471   3.433 -14.552 
ATOM    594  O   ILE A  95       7.417   4.230 -15.487 
ATOM    595  N   SER A  96       7.017   2.167 -14.668 
ATOM    596  CA  SER A  96       6.520   1.669 -15.924 
ATOM    597  CB  SER A  96       6.521   0.132 -16.021 
ATOM    598  OG  SER A  96       5.638  -0.423 -15.057 
ATOM    599  C   SER A  96       5.122   2.137 -16.200 
ATOM    600  O   SER A  96       4.324   2.355 -15.289 
ATOM    601  N   LYS A  97       4.824   2.366 -17.497 
ATOM    602  CA  LYS A  97       3.513   2.735 -17.955 
ATOM    603  CB  LYS A  97       3.499   3.283 -19.390 
ATOM    604  CG  LYS A  97       4.096   4.687 -19.504 
ATOM    605  CD  LYS A  97       4.273   5.153 -20.949 
ATOM    606  CE  LYS A  97       4.718   6.611 -21.063 
ATOM    607  NZ  LYS A  97       6.152   6.728 -20.709 
ATOM    608  C   LYS A  97       2.610   1.543 -17.924 
ATOM    609  O   LYS A  97       1.429   1.655 -17.600 
ATOM    610  N   SER A  98       3.157   0.372 -18.304 
ATOM    611  CA  SER A  98       2.430  -0.864 -18.402 
ATOM    612  CB  SER A  98       3.113  -1.826 -19.387 
ATOM    613  OG  SER A  98       2.438  -3.069 -19.433 
ATOM    614  C   SER A  98       2.391  -1.529 -17.062 
ATOM    615  O   SER A  98       3.191  -1.233 -16.178 
ATOM    616  N   SER A  99       1.438  -2.468 -16.892 
ATOM    617  CA  SER A  99       1.316  -3.181 -15.654 
ATOM    618  CB  SER A  99      -0.138  -3.329 -15.182 
ATOM    619  OG  SER A  99      -0.171  -4.036 -13.953 
ATOM    620  C   SER A  99       1.866  -4.551 -15.901 
ATOM    621  O   SER A  99       1.756  -5.075 -17.006 
ATOM    622  N   PHE A 100       2.499  -5.160 -14.875 
ATOM    623  CA  PHE A 100       3.096  -6.452 -15.063 
ATOM    624  CB  PHE A 100       4.625  -6.462 -14.858 
ATOM    625  CG  PHE A 100       5.327  -5.637 -15.887 
ATOM    626  CD1 PHE A 100       5.439  -4.271 -15.743 
ATOM    627  CD2 PHE A 100       5.897  -6.234 -16.988 
ATOM    628  CE1 PHE A 100       6.097  -3.516 -16.687 
ATOM    629  CE2 PHE A 100       6.556  -5.484 -17.934 
ATOM    630  CZ  PHE A 100       6.657  -4.121 -17.787 
ATOM    631  C   PHE A 100       2.572  -7.384 -14.016 
ATOM    632  O   PHE A 100       2.195  -6.966 -12.922 
ATOM    633  N   GLN A 101       2.513  -8.691 -14.344 
ATOM    634  CA  GLN A 101       2.171  -9.658 -13.345 
ATOM    635  CB  GLN A 101       1.839 -11.052 -13.904 
ATOM    636  CG  GLN A 101       0.489 -11.131 -14.617 
ATOM    637  CD  GLN A 101      -0.593 -11.194 -13.547 
ATOM    638  OE1 GLN A 101      -0.366 -11.697 -12.449 
ATOM    639  NE2 GLN A 101      -1.804 -10.667 -13.873 
ATOM    640  C   GLN A 101       3.394  -9.793 -12.496 
ATOM    641  O   GLN A 101       4.508  -9.873 -13.015 
ATOM    642  N   VAL A 102       3.218  -9.802 -11.161 
ATOM    643  CA  VAL A 102       4.354  -9.886 -10.293 
ATOM    644  CB  VAL A 102       4.759  -8.562  -9.714 
ATOM    645  CG1 VAL A 102       5.195  -7.637 -10.861 
ATOM    646  CG2 VAL A 102       3.584  -8.007  -8.887 
ATOM    647  C   VAL A 102       4.011 -10.774  -9.139 
ATOM    648  O   VAL A 102       2.841 -11.025  -8.854 
ATOM    649  N   THR A 103       5.050 -11.314  -8.467 
ATOM    650  CA  THR A 103       4.829 -12.120  -7.304 
ATOM    651  CB  THR A 103       5.112 -13.577  -7.530 
ATOM    652  OG1 THR A 103       4.295 -14.080  -8.577 
ATOM    653  CG2 THR A 103       4.826 -14.343  -6.226 
ATOM    654  C   THR A 103       5.781 -11.637  -6.255 
ATOM    655  O   THR A 103       6.988 -11.574  -6.489 
ATOM    656  N   THR A 104       5.262 -11.297  -5.057 
ATOM    657  CA  THR A 104       6.109 -10.812  -4.005 
ATOM    658  CB  THR A 104       5.546  -9.614  -3.295 
ATOM    659  OG1 THR A 104       5.356  -8.546  -4.210 
ATOM    660  CG2 THR A 104       6.514  -9.193  -2.176 
ATOM    661  C   THR A 104       6.242 -11.896  -2.986 
ATOM    662  O   THR A 104       5.251 -12.502  -2.581 
ATOM    663  N   CYS A 105       7.490 -12.172  -2.555 
ATOM    664  CA  CYS A 105       7.738 -13.200  -1.586 
ATOM    665  CB  CYS A 105       8.849 -14.165  -2.029 
ATOM    666  SG  CYS A 105       8.448 -14.908  -3.639 
ATOM    667  C   CYS A 105       8.189 -12.511  -0.339 
ATOM    668  O   CYS A 105       9.178 -11.779  -0.349 
ATOM    669  N   LYS A 106       7.459 -12.730   0.774 
ATOM    670  CA  LYS A 106       7.781 -12.086   2.014 
ATOM    671  CB  LYS A 106       6.585 -11.338   2.628 
ATOM    672  CG  LYS A 106       6.127 -10.139   1.793 
ATOM    673  CD  LYS A 106       4.735  -9.634   2.178 
ATOM    674  CE  LYS A 106       4.309  -8.374   1.425 
ATOM    675  NZ  LYS A 106       5.014  -7.194   1.974 
ATOM    676  C   LYS A 106       8.204 -13.134   2.988 
ATOM    677  O   LYS A 106       7.514 -14.131   3.203 
ATOM    678  N   LEU A 107       9.370 -12.908   3.618 
ATOM    679  CA  LEU A 107       9.910 -13.866   4.533 
ATOM    680  CB  LEU A 107      11.381 -13.570   4.883 
ATOM    681  CG  LEU A 107      12.026 -14.570   5.857 
ATOM    682  CD1 LEU A 107      12.138 -15.973   5.238 
ATOM    683  CD2 LEU A 107      13.375 -14.044   6.370 
ATOM    684  C   LEU A 107       9.105 -13.824   5.787 
ATOM    685  O   LEU A 107       8.661 -12.764   6.225 
ATOM    686  N   HIS A 108       8.855 -15.005   6.380 
ATOM    687  CA  HIS A 108       8.191 -15.020   7.648 
ATOM    688  ND1 HIS A 108       6.503 -17.160   5.722 
ATOM    689  CG  HIS A 108       6.507 -16.861   7.063 
ATOM    690  CB  HIS A 108       6.725 -15.489   7.618 
ATOM    691  NE2 HIS A 108       6.076 -19.059   6.793 
ATOM    692  CD2 HIS A 108       6.247 -18.033   7.703 
ATOM    693  CE1 HIS A 108       6.239 -18.488   5.615 
ATOM    694  C   HIS A 108       8.993 -15.906   8.534 
ATOM    695  O   HIS A 108       9.644 -16.843   8.076 
ATOM    696  N   GLY A 109       8.958 -15.620   9.846 
ATOM    697  CA  GLY A 109       9.793 -16.334  10.759 
ATOM    698  C   GLY A 109      10.861 -15.362  11.144 
ATOM    699  O   GLY A 109      11.206 -14.465  10.376 
ATOM    700  N   GLY A 110      11.378 -15.513  12.376 
ATOM    701  CA  GLY A 110      12.344 -14.642  12.983 
ATOM    702  C   GLY A 110      13.717 -14.700  12.379 
ATOM    703  O   GLY A 110      14.419 -13.689  12.376 
ATOM    704  N   SER A 111      14.166 -15.876  11.892 
ATOM    705  CA  SER A 111      15.555 -15.993  11.521 
ATOM    706  CB  SER A 111      16.129 -17.404  11.740 
ATOM    707  OG  SER A 111      17.494 -17.439  11.353 
ATOM    708  C   SER A 111      15.827 -15.629  10.092 
ATOM    709  O   SER A 111      15.060 -15.888   9.167 
ATOM    710  N   PRO A 112      16.953 -14.967   9.967 
ATOM    711  CA  PRO A 112      17.492 -14.571   8.686 
ATOM    712  CD  PRO A 112      17.334 -14.031  11.015 
ATOM    713  CB  PRO A 112      18.504 -13.462   8.973 
ATOM    714  CG  PRO A 112      18.025 -12.860  10.301 
ATOM    715  C   PRO A 112      18.112 -15.709   7.930 
ATOM    716  O   PRO A 112      18.498 -15.507   6.778 
ATOM    717  N   TRP A 113      18.254 -16.900   8.543 
ATOM    718  CA  TRP A 113      18.952 -17.947   7.848 
ATOM    719  CB  TRP A 113      20.140 -18.493   8.653 
ATOM    720  CG  TRP A 113      21.239 -17.473   8.801 
ATOM    721  CD2 TRP A 113      22.171 -17.157   7.757 
ATOM    722  CD1 TRP A 113      21.549 -16.668   9.857 
ATOM    723  NE1 TRP A 113      22.625 -15.874   9.541 
ATOM    724  CE2 TRP A 113      23.017 -16.164   8.250 
ATOM    725  CE3 TRP A 113      22.310 -17.654   6.495 
ATOM    726  CZ2 TRP A 113      24.022 -15.652   7.480 
ATOM    727  CZ3 TRP A 113      23.322 -17.137   5.721 
ATOM    728  CH2 TRP A 113      24.162 -16.156   6.206 
ATOM    729  C   TRP A 113      18.019 -19.078   7.526 
ATOM    730  O   TRP A 113      16.980 -19.259   8.157 
ATOM    731  N   PRO A 114      18.387 -19.844   6.525 
ATOM    732  CA  PRO A 114      17.605 -20.941   6.018 
ATOM    733  CD  PRO A 114      19.726 -19.807   5.959 
ATOM    734  CB  PRO A 114      18.412 -21.510   4.849 
ATOM    735  CG  PRO A 114      19.865 -21.131   5.190 
ATOM    736  C   PRO A 114      17.349 -21.963   7.077 
ATOM    737  O   PRO A 114      18.132 -22.055   8.021 
ATOM    738  N   PRO A 115      16.287 -22.717   6.949 
ATOM    739  CA  PRO A 115      15.417 -22.592   5.810 
ATOM    740  CD  PRO A 115      16.308 -24.080   7.460 
ATOM    741  CB  PRO A 115      14.554 -23.850   5.796 
ATOM    742  CG  PRO A 115      15.436 -24.898   6.494 
ATOM    743  C   PRO A 115      14.624 -21.326   5.826 
ATOM    744  O   PRO A 115      14.324 -20.822   6.907 
ATOM    745  N   CYS A 116      14.262 -20.805   4.637 
ATOM    746  CA  CYS A 116      13.552 -19.559   4.576 
ATOM    747  CB  CYS A 116      14.136 -18.609   3.509 
ATOM    748  SG  CYS A 116      15.947 -18.432   3.606 
ATOM    749  C   CYS A 116      12.141 -19.851   4.153 
ATOM    750  O   CYS A 116      11.913 -20.416   3.083 
ATOM    751  N   GLN A 117      11.145 -19.461   4.980 
ATOM    752  CA  GLN A 117       9.776 -19.689   4.605 
ATOM    753  CB  GLN A 117       8.829 -20.057   5.761 
ATOM    754  CG  GLN A 117       9.262 -21.272   6.578 
ATOM    755  CD  GLN A 117       9.944 -20.724   7.818 
ATOM    756  OE1 GLN A 117      10.525 -19.641   7.791 
ATOM    757  NE2 GLN A 117       9.847 -21.480   8.943 
ATOM    758  C   GLN A 117       9.264 -18.399   4.045 
ATOM    759  O   GLN A 117       9.593 -17.322   4.542 
ATOM    760  N   TYR A 118       8.444 -18.476   2.979 
ATOM    761  CA  TYR A 118       7.961 -17.279   2.352 
ATOM    762  CB  TYR A 118       8.554 -17.047   0.952 
ATOM    763  CG  TYR A 118      10.003 -16.728   1.079 
ATOM    764  CD1 TYR A 118      10.406 -15.445   1.371 
ATOM    765  CD2 TYR A 118      10.958 -17.702   0.895 
ATOM    766  CE1 TYR A 118      11.740 -15.138   1.486 
ATOM    767  CE2 TYR A 118      12.294 -17.401   1.008 
ATOM    768  CZ  TYR A 118      12.686 -16.117   1.304 
ATOM    769  OH  TYR A 118      14.057 -15.806   1.420 
ATOM    770  C   TYR A 118       6.480 -17.356   2.150 
ATOM    771  O   TYR A 118       5.907 -18.436   2.018 
ATOM    772  N   ARG A 119       5.827 -16.174   2.139 
ATOM    773  CA  ARG A 119       4.427 -16.059   1.843 
ATOM    774  CB  ARG A 119       3.652 -15.202   2.858 
ATOM    775  CG  ARG A 119       3.673 -15.788   4.269 
ATOM    776  CD  ARG A 119       2.594 -16.840   4.518 
ATOM    777  NE  ARG A 119       2.885 -17.449   5.844 
ATOM    778  CZ  ARG A 119       1.863 -17.879   6.638 
ATOM    779  NH1 ARG A 119       0.571 -17.731   6.223 
ATOM    780  NH2 ARG A 119       2.135 -18.448   7.848 
ATOM    781  C   ARG A 119       4.365 -15.344   0.526 
ATOM    782  O   ARG A 119       5.061 -14.349   0.325 
ATOM    783  N   ALA A 120       3.524 -15.828  -0.411 
ATOM    784  CA  ALA A 120       3.516 -15.241  -1.722 
ATOM    785  CB  ALA A 120       3.540 -16.279  -2.857 
ATOM    786  C   ALA A 120       2.290 -14.411  -1.918 
ATOM    787  O   ALA A 120       1.191 -14.774  -1.498 
ATOM    788  N   THR A 121       2.473 -13.235  -2.553 
ATOM    789  CA  THR A 121       1.362 -12.387  -2.858 
ATOM    790  CB  THR A 121       1.414 -11.077  -2.132 
ATOM    791  OG1 THR A 121       1.493 -11.279  -0.729 
ATOM    792  CG2 THR A 121       0.136 -10.304  -2.467 
ATOM    793  C   THR A 121       1.454 -12.058  -4.319 
ATOM    794  O   THR A 121       2.368 -11.355  -4.746 
ATOM    795  N   ALA A 122       0.503 -12.561  -5.131 
ATOM    796  CA  ALA A 122       0.506 -12.258  -6.535 
ATOM    797  CB  ALA A 122      -0.363 -13.214  -7.372 
ATOM    798  C   ALA A 122      -0.051 -10.879  -6.695 
ATOM    799  O   ALA A 122      -0.797 -10.403  -5.841 
ATOM    800  N   GLY A 123       0.311 -10.190  -7.800 
ATOM    801  CA  GLY A 123      -0.202  -8.866  -8.009 
ATOM    802  C   GLY A 123      -0.066  -8.514  -9.455 
ATOM    803  O   GLY A 123       0.601  -9.210 -10.221 
ATOM    804  N   PHE A 124      -0.738  -7.418  -9.864 
ATOM    805  CA  PHE A 124      -0.677  -6.940 -11.215 
ATOM    806  CB  PHE A 124      -1.952  -7.333 -11.988 
ATOM    807  CG  PHE A 124      -1.880  -6.953 -13.427 
ATOM    808  CD1 PHE A 124      -1.110  -7.677 -14.309 
ATOM    809  CD2 PHE A 124      -2.620  -5.893 -13.902 
ATOM    810  CE1 PHE A 124      -1.058  -7.330 -15.640 
ATOM    811  CE2 PHE A 124      -2.573  -5.544 -15.231 
ATOM    812  CZ  PHE A 124      -1.789  -6.263 -16.103 
ATOM    813  C   PHE A 124      -0.614  -5.444 -11.112 
ATOM    814  O   PHE A 124      -1.586  -4.807 -10.707 
ATOM    815  N   ARG A 125       0.538  -4.838 -11.470 
ATOM    816  CA  ARG A 125       0.653  -3.408 -11.368 
ATOM    817  CB  ARG A 125       0.731  -2.905  -9.919 
ATOM    818  CG  ARG A 125       1.922  -3.477  -9.148 
ATOM    819  CD  ARG A 125       2.201  -2.737  -7.841 
ATOM    820  NE  ARG A 125       2.654  -1.368  -8.212 
ATOM    821  CZ  ARG A 125       2.539  -0.343  -7.320 
ATOM    822  NH1 ARG A 125       2.021  -0.575  -6.078 
ATOM    823  NH2 ARG A 125       2.940   0.912  -7.672 
ATOM    824  C   ARG A 125       1.930  -2.974 -12.029 
ATOM    825  O   ARG A 125       2.704  -3.796 -12.517 
ATOM    826  N   ASN A 126       2.164  -1.643 -12.058 
ATOM    827  CA  ASN A 126       3.348  -1.060 -12.631 
ATOM    828  CB  ASN A 126       3.319   0.475 -12.733 
ATOM    829  CG  ASN A 126       2.288   0.920 -13.750 
ATOM    830  OD1 ASN A 126       1.798   0.128 -14.551 
ATOM    831  ND2 ASN A 126       1.954   2.238 -13.724 
ATOM    832  C   ASN A 126       4.475  -1.326 -11.687 
ATOM    833  O   ASN A 126       4.252  -1.649 -10.522 
ATOM    834  N   VAL A 127       5.728  -1.187 -12.170 
ATOM    835  CA  VAL A 127       6.853  -1.442 -11.318 
ATOM    836  CB  VAL A 127       7.620  -2.670 -11.710 
ATOM    837  CG1 VAL A 127       6.692  -3.888 -11.560 
ATOM    838  CG2 VAL A 127       8.164  -2.479 -13.137 
ATOM    839  C   VAL A 127       7.801  -0.286 -11.389 
ATOM    840  O   VAL A 127       7.791   0.482 -12.349 
ATOM    841  N   VAL A 128       8.640  -0.129 -10.338 
ATOM    842  CA  VAL A 128       9.608   0.932 -10.290 
ATOM    843  CB  VAL A 128       9.558   1.739  -9.024 
ATOM    844  CG1 VAL A 128      10.684   2.788  -9.058 
ATOM    845  CG2 VAL A 128       8.156   2.343  -8.876 
ATOM    846  C   VAL A 128      10.968   0.306 -10.332 
ATOM    847  O   VAL A 128      11.242  -0.659  -9.620 
ATOM    848  N   VAL A 129      11.864   0.853 -11.180 
ATOM    849  CA  VAL A 129      13.192   0.316 -11.293 
ATOM    850  CB  VAL A 129      13.377  -0.597 -12.470 
ATOM    851  CG1 VAL A 129      12.475  -1.829 -12.285 
ATOM    852  CG2 VAL A 129      13.103   0.196 -13.761 
ATOM    853  C   VAL A 129      14.143   1.454 -11.487 
ATOM    854  O   VAL A 129      13.740   2.610 -11.599 
ATOM    855  N   ALA A 130      15.453   1.141 -11.469 
ATOM    856  CA  ALA A 130      16.471   2.102 -11.776 
ATOM    857  CB  ALA A 130      17.570   2.201 -10.704 
ATOM    858  C   ALA A 130      17.107   1.586 -13.029 
ATOM    859  O   ALA A 130      17.251   0.376 -13.195 
ATOM    860  N   CYS A 131      17.489   2.483 -13.964 
ATOM    861  CA  CYS A 131      18.044   1.992 -15.195 
ATOM    862  CB  CYS A 131      17.222   2.356 -16.450 
ATOM    863  SG  CYS A 131      15.649   1.450 -16.538 
ATOM    864  C   CYS A 131      19.424   2.528 -15.408 
ATOM    865  O   CYS A 131      19.772   3.615 -14.946 
ATOM    866  N   GLU A 132      20.255   1.724 -16.108 
ATOM    867  CA  GLU A 132      21.592   2.093 -16.475 
ATOM    868  CB  GLU A 132      22.653   1.496 -15.531 
ATOM    869  CG  GLU A 132      24.095   1.876 -15.875 
ATOM    870  CD  GLU A 132      25.017   1.153 -14.901 
ATOM    871  OE1 GLU A 132      24.867  -0.090 -14.759 
ATOM    872  OE2 GLU A 132      25.883   1.833 -14.288 
ATOM    873  C   GLU A 132      21.835   1.497 -17.828 
ATOM    874  O   GLU A 132      21.581   0.315 -18.054 
ATOM    875  N   ASN A 133      22.341   2.307 -18.771 
ATOM    876  CA  ASN A 133      22.633   1.807 -20.081 
ATOM    877  CB  ASN A 133      23.666   0.669 -20.045 
ATOM    878  CG  ASN A 133      24.142   0.395 -21.460 
ATOM    879  OD1 ASN A 133      23.716   1.047 -22.412 
ATOM    880  ND2 ASN A 133      25.042  -0.612 -21.602 
ATOM    881  C   ASN A 133      21.369   1.284 -20.700 
ATOM    882  O   ASN A 133      21.405   0.415 -21.569 
ATOM    883  N   GLY A 134      20.206   1.809 -20.274 
ATOM    884  CA  GLY A 134      18.973   1.431 -20.908 
ATOM    885  C   GLY A 134      18.488   0.100 -20.407 
ATOM    886  O   GLY A 134      17.601  -0.497 -21.016 
ATOM    887  N   LEU A 135      19.052  -0.410 -19.291 
ATOM    888  CA  LEU A 135      18.626  -1.689 -18.777 
ATOM    889  CB  LEU A 135      19.722  -2.763 -18.865 
ATOM    890  CG  LEU A 135      20.118  -3.122 -20.306 
ATOM    891  CD1 LEU A 135      21.217  -4.195 -20.327 
ATOM    892  CD2 LEU A 135      18.890  -3.538 -21.130 
ATOM    893  C   LEU A 135      18.301  -1.547 -17.317 
ATOM    894  O   LEU A 135      18.890  -0.715 -16.629 
ATOM    895  N   PRO A 136      17.352  -2.313 -16.825 
ATOM    896  CA  PRO A 136      17.021  -2.252 -15.420 
ATOM    897  CD  PRO A 136      16.196  -2.669 -17.633 
ATOM    898  CB  PRO A 136      15.657  -2.921 -15.271 
ATOM    899  CG  PRO A 136      15.011  -2.730 -16.653 
ATOM    900  C   PRO A 136      18.077  -2.865 -14.544 
ATOM    901  O   PRO A 136      18.366  -4.050 -14.698 
ATOM    902  N   VAL A 137      18.700  -2.052 -13.670 
ATOM    903  CA  VAL A 137      19.685  -2.428 -12.695 
ATOM    904  CB  VAL A 137      20.708  -1.352 -12.497 
ATOM    905  CG1 VAL A 137      21.444  -1.158 -13.835 
ATOM    906  CG2 VAL A 137      20.006  -0.082 -11.995 
ATOM    907  C   VAL A 137      19.111  -2.788 -11.354 
ATOM    908  O   VAL A 137      19.737  -3.522 -10.593 
ATOM    909  N   HIS A 138      17.948  -2.222 -10.978 
ATOM    910  CA  HIS A 138      17.482  -2.425  -9.634 
ATOM    911  ND1 HIS A 138      17.868  -2.477  -6.392 
ATOM    912  CG  HIS A 138      17.517  -1.474  -7.267 
ATOM    913  CB  HIS A 138      18.027  -1.352  -8.671 
ATOM    914  NE2 HIS A 138      16.458  -1.147  -5.302 
ATOM    915  CD2 HIS A 138      16.654  -0.671  -6.586 
ATOM    916  CE1 HIS A 138      17.208  -2.233  -5.232 
ATOM    917  C   HIS A 138      15.989  -2.347  -9.596 
ATOM    918  O   HIS A 138      15.368  -1.672 -10.416 
ATOM    919  N   LEU A 139      15.380  -3.059  -8.624 
ATOM    920  CA  LEU A 139      13.959  -3.022  -8.464 
ATOM    921  CB  LEU A 139      13.328  -4.424  -8.387 
ATOM    922  CG  LEU A 139      11.796  -4.427  -8.219 
ATOM    923  CD1 LEU A 139      11.097  -3.859  -9.466 
ATOM    924  CD2 LEU A 139      11.275  -5.821  -7.830 
ATOM    925  C   LEU A 139      13.692  -2.338  -7.155 
ATOM    926  O   LEU A 139      14.328  -2.642  -6.146 
ATOM    927  N   ASP A 140      12.744  -1.377  -7.146 
ATOM    928  CA  ASP A 140      12.392  -0.683  -5.938 
ATOM    929  CB  ASP A 140      11.787   0.709  -6.222 
ATOM    930  CG  ASP A 140      11.444   1.439  -4.927 
ATOM    931  OD1 ASP A 140      10.721   0.858  -4.076 
ATOM    932  OD2 ASP A 140      11.902   2.602  -4.774 
ATOM    933  C   ASP A 140      11.357  -1.523  -5.257 
ATOM    934  O   ASP A 140      10.230  -1.654  -5.728 
ATOM    935  N   GLN A 141      11.749  -2.130  -4.123 
ATOM    936  CA  GLN A 141      10.948  -3.011  -3.316 
ATOM    937  CB  GLN A 141      11.779  -3.783  -2.278 
ATOM    938  CG  GLN A 141      12.762  -4.776  -2.905 
ATOM    939  CD  GLN A 141      11.952  -5.908  -3.523 
ATOM    940  OE1 GLN A 141      12.497  -6.786  -4.190 
ATOM    941  NE2 GLN A 141      10.610  -5.884  -3.303 
ATOM    942  C   GLN A 141       9.851  -2.293  -2.576 
ATOM    943  O   GLN A 141       8.819  -2.893  -2.282 
ATOM    944  N   SER A 142      10.034  -0.997  -2.253 
ATOM    945  CA  SER A 142       9.150  -0.301  -1.351 
ATOM    946  CB  SER A 142       9.491   1.193  -1.188 
ATOM    947  OG  SER A 142       9.124   1.919  -2.352 
ATOM    948  C   SER A 142       7.710  -0.375  -1.771 
ATOM    949  O   SER A 142       6.824  -0.464  -0.923 
ATOM    950  N   ILE A 143       7.420  -0.350  -3.080 
ATOM    951  CA  ILE A 143       6.051  -0.356  -3.517 
ATOM    952  CB  ILE A 143       5.929  -0.210  -5.009 
ATOM    953  CG1 ILE A 143       6.581  -1.395  -5.742 
ATOM    954  CG2 ILE A 143       6.534   1.151  -5.388 
ATOM    955  CD1 ILE A 143       6.281  -1.418  -7.241 
ATOM    956  C   ILE A 143       5.389  -1.633  -3.085 
ATOM    957  O   ILE A 143       4.203  -1.660  -2.760 
ATOM    958  N   PHE A 144       6.139  -2.743  -3.129 
ATOM    959  CA  PHE A 144       5.663  -4.054  -2.785 
ATOM    960  CB  PHE A 144       6.569  -5.164  -3.332 
ATOM    961  CG  PHE A 144       6.507  -4.997  -4.812 
ATOM    962  CD1 PHE A 144       5.397  -5.403  -5.519 
ATOM    963  CD2 PHE A 144       7.560  -4.429  -5.496 
ATOM    964  CE1 PHE A 144       5.340  -5.244  -6.884 
ATOM    965  CE2 PHE A 144       7.507  -4.271  -6.860 
ATOM    966  CZ  PHE A 144       6.396  -4.677  -7.557 
ATOM    967  C   PHE A 144       5.482  -4.230  -1.309 
ATOM    968  O   PHE A 144       4.699  -5.077  -0.876 
ATOM    969  N   ARG A 145       6.264  -3.500  -0.495 
ATOM    970  CA  ARG A 145       6.177  -3.640   0.929 
ATOM    971  CB  ARG A 145       7.187  -2.736   1.646 
ATOM    972  CG  ARG A 145       8.616  -2.950   1.149 
ATOM    973  CD  ARG A 145       9.671  -2.223   1.979 
ATOM    974  NE  ARG A 145       9.994  -3.112   3.127 
ATOM    975  CZ  ARG A 145      10.901  -4.116   2.955 
ATOM    976  NH1 ARG A 145      11.537  -4.250   1.755 
ATOM    977  NH2 ARG A 145      11.162  -4.987   3.973 
ATOM    978  C   ARG A 145       4.810  -3.223   1.343 
ATOM    979  O   ARG A 145       4.160  -3.893   2.145 
ATOM    980  N   ARG A 146       4.339  -2.101   0.769 
ATOM    981  CA  ARG A 146       3.061  -1.554   1.109 
ATOM    982  CB  ARG A 146       2.944  -0.061   0.750 
ATOM    983  CG  ARG A 146       4.017   0.799   1.422 
ATOM    984  CD  ARG A 146       3.933   2.291   1.088 
ATOM    985  NE  ARG A 146       5.205   2.914   1.552 
ATOM    986  CZ  ARG A 146       6.283   2.930   0.714 
ATOM    987  NH1 ARG A 146       6.168   2.412  -0.544 
ATOM    988  NH2 ARG A 146       7.470   3.456   1.131 
ATOM    989  C   ARG A 146       2.016  -2.301   0.298 
ATOM    990  O   ARG A 146       1.257  -1.625  -0.446 
ATOM    991  OXT ARG A 146       1.959  -3.554   0.415 
TER
HEADER lig_97.pdb
ATOM      1  P    DC A   1    -117.973 322.797 827.515 
ATOM      2  OP1  DC A   1    -117.439 324.116 827.923 
ATOM      3  OP2  DC A   1    -118.657 322.751 826.204 
ATOM      4  O5'  DC A   1    -116.801 321.708 827.547 
ATOM      5  C5'  DC A   1    -116.505 321.037 828.787 
ATOM      6  C4'  DC A   1    -116.301 319.556 828.538 
ATOM      7  O4'  DC A   1    -117.547 318.805 828.601 
ATOM      8  C3'  DC A   1    -115.716 319.184 827.176 
ATOM      9  O3'  DC A   1    -114.836 318.078 827.338 
ATOM     10  C2'  DC A   1    -116.918 318.730 826.348 
ATOM     11  C1'  DC A   1    -117.619 317.960 827.463 
ATOM     12  N1   DC A   1    -119.055 317.679 827.185 
ATOM     13  C2   DC A   1    -119.584 316.480 827.654 
ATOM     14  O2   DC A   1    -118.848 315.705 828.276 
ATOM     15  N3   DC A   1    -120.891 316.204 827.411 
ATOM     16  C4   DC A   1    -121.657 317.070 826.733 
ATOM     17  N4   DC A   1    -122.925 316.756 826.522 
ATOM     18  C5   DC A   1    -121.132 318.309 826.242 
ATOM     19  C6   DC A   1    -119.823 318.566 826.495 
ATOM     20  P    DA A   2    -113.472 318.041 826.502 
ATOM     21  OP1  DA A   2    -112.437 318.831 827.205 
ATOM     22  OP2  DA A   2    -113.740 318.426 825.099 
ATOM     23  O5'  DA A   2    -113.101 316.487 826.570 
ATOM     24  C5'  DA A   2    -113.511 315.721 827.719 
ATOM     25  C4'  DA A   2    -114.070 314.382 827.277 
ATOM     26  O4'  DA A   2    -115.497 314.442 826.993 
ATOM     27  C3'  DA A   2    -113.464 313.797 826.001 
ATOM     28  O3'  DA A   2    -113.372 312.385 826.141 
ATOM     29  C2'  DA A   2    -114.485 314.112 824.909 
ATOM     30  C1'  DA A   2    -115.730 313.818 825.740 
ATOM     31  N9   DA A   2    -116.982 314.386 825.166 
ATOM     32  C8   DA A   2    -117.146 315.552 824.476 
ATOM     33  N7   DA A   2    -118.368 315.774 824.102 
ATOM     34  C5   DA A   2    -119.068 314.674 824.579 
ATOM     35  C6   DA A   2    -120.422 314.310 824.508 
ATOM     36  N6   DA A   2    -121.358 315.054 823.900 
ATOM     37  N1   DA A   2    -120.783 313.149 825.087 
ATOM     38  C2   DA A   2    -119.849 312.415 825.691 
ATOM     39  N3   DA A   2    -118.562 312.652 825.819 
ATOM     40  C4   DA A   2    -118.228 313.818 825.231 
ATOM     41  P    DT A   3    -112.081 311.631 825.569 
ATOM     42  OP1  DT A   3    -110.988 311.694 826.565 
ATOM     43  OP2  DT A   3    -111.761 312.149 824.220 
ATOM     44  O5'  DT A   3    -112.618 310.129 825.454 
ATOM     45  C5'  DT A   3    -113.631 309.677 826.372 
ATOM     46  C4'  DT A   3    -114.688 308.884 825.628 
ATOM     47  O4'  DT A   3    -115.751 309.731 825.104 
ATOM     48  C3'  DT A   3    -114.200 308.108 824.405 
ATOM     49  O3'  DT A   3    -114.905 306.875 824.331 
ATOM     50  C2'  DT A   3    -114.605 308.971 823.211 
ATOM     51  C1'  DT A   3    -115.971 309.384 823.746 
ATOM     52  N1   DT A   3    -116.554 310.568 823.054 
ATOM     53  C2   DT A   3    -117.918 310.593 822.898 
ATOM     54  O2   DT A   3    -118.649 309.701 823.297 
ATOM     55  N3   DT A   3    -118.422 311.705 822.252 
ATOM     56  C4   DT A   3    -117.691 312.768 821.761 
ATOM     57  O4   DT A   3    -118.253 313.709 821.200 
ATOM     58  C5   DT A   3    -116.267 312.650 821.973 
ATOM     59  C7   DT A   3    -115.397 313.764 821.469 
ATOM     60  C6   DT A   3    -115.751 311.579 822.598 
ATOM     61  P    DG A   4    -114.117 305.554 823.888 
ATOM     62  OP1  DG A   4    -113.431 304.969 825.062 
ATOM     63  OP2  DG A   4    -113.259 305.857 822.721 
ATOM     64  O5'  DG A   4    -115.321 304.603 823.439 
ATOM     65  C5'  DG A   4    -116.604 304.753 824.074 
ATOM     66  C4'  DG A   4    -117.706 304.702 823.035 
ATOM     67  O4'  DG A   4    -117.999 306.012 822.470 
ATOM     68  C3'  DG A   4    -117.428 303.827 821.812 
ATOM     69  O3'  DG A   4    -118.638 303.192 821.415 
ATOM     70  C2'  DG A   4    -117.015 304.813 820.718 
ATOM     71  C1'  DG A   4    -118.039 305.892 821.057 
ATOM     72  N9   DG A   4    -117.721 307.224 820.470 
ATOM     73  C8   DG A   4    -116.493 307.810 820.254 
ATOM     74  N7   DG A   4    -116.558 309.003 819.714 
ATOM     75  C5   DG A   4    -117.926 309.222 819.561 
ATOM     76  C6   DG A   4    -118.618 310.341 819.028 
ATOM     77  O6   DG A   4    -118.159 311.386 818.576 
ATOM     78  N1   DG A   4    -120.006 310.147 819.060 
ATOM     79  C2   DG A   4    -120.642 309.019 819.543 
ATOM     80  N2   DG A   4    -121.976 309.029 819.485 
ATOM     81  N3   DG A   4    -119.992 307.971 820.042 
ATOM     82  C4   DG A   4    -118.645 308.142 820.018 
ATOM     83  P    DA A   5    -118.588 301.672 820.916 
ATOM     84  OP1  DA A   5    -118.619 300.765 822.086 
ATOM     85  OP2  DA A   5    -117.452 301.492 819.986 
ATOM     86  O5'  DA A   5    -119.965 301.559 820.110 
ATOM     87  C5'  DA A   5    -121.082 302.371 820.519 
ATOM     88  C4'  DA A   5    -121.758 302.972 819.303 
ATOM     89  O4'  DA A   5    -121.168 304.245 818.912 
ATOM     90  C3'  DA A   5    -121.702 302.133 818.027 
ATOM     91  O3'  DA A   5    -122.928 302.285 817.321 
ATOM     92  C2'  DA A   5    -120.584 302.764 817.198 
ATOM     93  C1'  DA A   5    -120.926 304.217 817.514 
ATOM     94  N9   DA A   5    -119.823 305.171 817.216 
ATOM     95  C8   DA A   5    -118.476 304.973 817.328 
ATOM     96  N7   DA A   5    -117.766 306.004 816.989 
ATOM     97  C5   DA A   5    -118.708 306.956 816.625 
ATOM     98  C6   DA A   5    -118.590 308.278 816.166 
ATOM     99  N6   DA A   5    -117.414 308.898 815.987 
ATOM    100  N1   DA A   5    -119.728 308.943 815.896 
ATOM    101  C2   DA A   5    -120.892 308.324 816.077 
ATOM    102  N3   DA A   5    -121.126 307.099 816.498 
ATOM    103  C4   DA A   5    -119.970 306.456 816.760 
ATOM    104  P    DA A   6    -123.573 301.008 816.603 
ATOM    105  OP1  DA A   6    -124.357 300.229 817.587 
ATOM    106  OP2  DA A   6    -122.521 300.263 815.877 
ATOM    107  O5'  DA A   6    -124.562 301.702 815.554 
ATOM    108  C5'  DA A   6    -125.139 302.980 815.879 
ATOM    109  C4'  DA A   6    -125.081 303.897 814.673 
ATOM    110  O4'  DA A   6    -123.834 304.646 814.605 
ATOM    111  C3'  DA A   6    -125.175 303.211 813.311 
ATOM    112  O3'  DA A   6    -125.925 304.038 812.429 
ATOM    113  C2'  DA A   6    -123.732 303.148 812.809 
ATOM    114  C1'  DA A   6    -123.318 304.537 813.287 
ATOM    115  N9   DA A   6    -121.843 304.735 813.349 
ATOM    116  C8   DA A   6    -120.879 303.823 813.669 
ATOM    117  N7   DA A   6    -119.673 304.300 813.634 
ATOM    118  C5   DA A   6    -119.850 305.626 813.264 
ATOM    119  C6   DA A   6    -118.945 306.680 813.051 
ATOM    120  N6   DA A   6    -117.617 306.553 813.189 
ATOM    121  N1   DA A   6    -119.455 307.872 812.690 
ATOM    122  C2   DA A   6    -120.775 307.991 812.556 
ATOM    123  N3   DA A   6    -121.713 307.085 812.726 
ATOM    124  C4   DA A   6    -121.176 305.901 813.087 
ATOM    125  P    DG A   7    -126.953 303.355 811.411 
ATOM    126  OP1  DG A   7    -128.239 303.104 812.099 
ATOM    127  OP2  DG A   7    -126.316 302.180 810.777 
ATOM    128  O5'  DG A   7    -127.141 304.515 810.325 
ATOM    129  C5'  DG A   7    -127.012 305.888 810.741 
ATOM    130  C4'  DG A   7    -126.193 306.662 809.729 
ATOM    131  O4'  DG A   7    -124.765 306.600 810.007 
ATOM    132  C3'  DG A   7    -126.306 306.189 808.280 
ATOM    133  O3'  DG A   7    -126.268 307.322 807.421 
ATOM    134  C2'  DG A   7    -125.044 305.359 808.043 
ATOM    135  C1'  DG A   7    -124.087 306.271 808.804 
ATOM    136  N9   DG A   7    -122.797 305.620 809.162 
ATOM    137  C8   DG A   7    -122.548 304.309 809.506 
ATOM    138  N7   DG A   7    -121.289 304.055 809.767 
ATOM    139  C5   DG A   7    -120.658 305.284 809.582 
ATOM    140  C6   DG A   7    -119.290 305.639 809.718 
ATOM    141  O6   DG A   7    -118.339 304.930 810.036 
ATOM    142  N1   DG A   7    -119.084 306.996 809.436 
ATOM    143  C2   DG A   7    -120.069 307.893 809.070 
ATOM    144  N2   DG A   7    -119.666 309.146 808.843 
ATOM    145  N3   DG A   7    -121.351 307.559 808.943 
ATOM    146  C4   DG A   7    -121.569 306.246 809.213 
ATOM    147  P    DA A   8    -127.225 307.357 806.138 
ATOM    148  OP1  DA A   8    -128.569 307.834 806.533 
ATOM    149  OP2  DA A   8    -127.177 306.049 805.449 
ATOM    150  O5'  DA A   8    -126.504 308.465 805.236 
ATOM    151  C5'  DA A   8    -125.773 309.524 805.883 
ATOM    152  C4'  DA A   8    -124.453 309.752 805.172 
ATOM    153  O4'  DA A   8    -123.389 308.903 805.691 
ATOM    154  C3'  DA A   8    -124.449 309.472 803.670 
ATOM    155  O3'  DA A   8    -123.613 310.425 803.026 
ATOM    156  C2'  DA A   8    -123.805 308.091 803.535 
ATOM    157  C1'  DA A   8    -122.725 308.297 804.593 
ATOM    158  N9   DA A   8    -122.104 307.030 805.069 
ATOM    159  C8   DA A   8    -122.689 305.807 805.230 
ATOM    160  N7   DA A   8    -121.880 304.890 805.665 
ATOM    161  C5   DA A   8    -120.669 305.553 805.802 
ATOM    162  C6   DA A   8    -119.400 305.128 806.229 
ATOM    163  N6   DA A   8    -119.130 303.873 806.614 
ATOM    164  N1   DA A   8    -118.413 306.044 806.245 
ATOM    165  C2   DA A   8    -118.686 307.290 805.863 
ATOM    166  N3   DA A   8    -119.824 307.800 805.447 
ATOM    167  C4   DA A   8    -120.795 306.863 805.440 
ATOM    168  P    DA A   9    -124.068 311.026 801.613 
ATOM    169  OP1  DA A   9    -125.005 312.151 801.830 
ATOM    170  OP2  DA A   9    -124.557 309.933 800.743 
ATOM    171  O5'  DA A   9    -122.680 311.583 801.046 
ATOM    172  C5'  DA A   9    -121.679 312.039 801.975 
ATOM    173  C4'  DA A   9    -120.314 311.526 801.560 
ATOM    174  O4'  DA A   9    -120.021 310.214 802.119 
ATOM    175  C3'  DA A   9    -120.101 311.343 800.058 
ATOM    176  O3'  DA A   9    -118.762 311.699 799.736 
ATOM    177  C2'  DA A   9    -120.274 309.843 799.822 
ATOM    178  C1'  DA A   9    -119.538 309.381 801.076 
ATOM    179  N9   DA A   9    -119.817 307.966 801.448 
ATOM    180  C8   DA A   9    -120.979 307.264 801.303 
ATOM    181  N7   DA A   9    -120.909 306.039 801.723 
ATOM    182  C5   DA A   9    -119.604 305.918 802.182 
ATOM    183  C6   DA A   9    -118.897 304.848 802.757 
ATOM    184  N6   DA A   9    -119.435 303.640 802.978 
ATOM    185  N1   DA A   9    -117.613 305.067 803.098 
ATOM    186  C2   DA A   9    -117.085 306.269 802.877 
ATOM    187  N3   DA A   9    -117.643 307.337 802.350 
ATOM    188  C4   DA A   9    -118.928 307.093 802.017 
ATOM    189  P    DA A  10    -118.476 312.500 798.379 
ATOM    190  OP1  DA A  10    -118.696 313.946 798.602 
ATOM    191  OP2  DA A  10    -119.245 311.889 797.272 
ATOM    192  O5'  DA A  10    -116.915 312.218 798.169 
ATOM    193  C5'  DA A  10    -116.081 312.014 799.325 
ATOM    194  C4'  DA A  10    -115.142 310.848 799.086 
ATOM    195  O4'  DA A  10    -115.731 309.573 799.471 
ATOM    196  C3'  DA A  10    -114.706 310.630 797.637 
ATOM    197  O3'  DA A  10    -113.351 310.199 797.624 
ATOM    198  C2'  DA A  10    -115.585 309.484 797.137 
ATOM    199  C1'  DA A  10    -115.530 308.649 798.413 
ATOM    200  N9   DA A  10    -116.594 307.610 798.497 
ATOM    201  C8   DA A  10    -117.877 307.672 798.033 
ATOM    202  N7   DA A  10    -118.568 306.597 798.258 
ATOM    203  C5   DA A  10    -117.680 305.760 798.919 
ATOM    204  C6   DA A  10    -117.807 304.460 799.434 
ATOM    205  N6   DA A  10    -118.936 303.741 799.357 
ATOM    206  N1   DA A  10    -116.728 303.921 800.031 
ATOM    207  C2   DA A  10    -115.609 304.640 800.105 
ATOM    208  N3   DA A  10    -115.372 305.855 799.664 
ATOM    209  C4   DA A  10    -116.468 306.372 799.069 
ATOM    210  P    DG A  11    -112.371 310.757 796.487 
ATOM    211  OP1  DG A  11    -111.837 312.076 796.895 
ATOM    212  OP2  DG A  11    -113.055 310.711 795.176 
ATOM    213  O5'  DG A  11    -111.199 309.668 796.520 
ATOM    214  C5'  DG A  11    -110.903 308.997 797.759 
ATOM    215  C4'  DG A  11    -110.699 307.516 797.510 
ATOM    216  O4'  DG A  11    -111.945 306.765 797.573 
ATOM    217  C3'  DG A  11    -110.114 307.144 796.148 
ATOM    218  O3'  DG A  11    -109.234 306.038 796.311 
ATOM    219  C2'  DG A  11    -111.316 306.690 795.321 
ATOM    220  C1'  DG A  11    -112.016 305.920 796.435 
ATOM    221  N9   DG A  11    -113.453 305.639 796.158 
ATOM    222  C8   DG A  11    -114.377 306.407 795.483 
ATOM    223  N7   DG A  11    -115.569 305.869 795.411 
ATOM    224  C5   DG A  11    -115.426 304.657 796.085 
ATOM    225  C6   DG A  11    -116.377 303.634 796.338 
ATOM    226  O6   DG A  11    -117.561 303.586 796.014 
ATOM    227  N1   DG A  11    -115.809 302.574 797.058 
ATOM    228  C2   DG A  11    -114.495 302.511 797.480 
ATOM    229  N2   DG A  11    -114.147 301.414 798.156 
ATOM    230  N3   DG A  11    -113.604 303.473 797.243 
ATOM    231  C4   DG A  11    -114.138 304.507 796.545 
ATOM    232  P    DA A  12    -107.870 306.001 795.474 
ATOM    233  OP1  DA A  12    -106.835 306.791 796.177 
ATOM    234  OP2  DA A  12    -108.138 306.386 794.071 
ATOM    235  O5'  DA A  12    -107.499 304.447 795.542 
ATOM    236  C5'  DA A  12    -107.909 303.681 796.691 
ATOM    237  C4'  DA A  12    -108.467 302.342 796.250 
ATOM    238  O4'  DA A  12    -109.895 302.402 795.965 
ATOM    239  C3'  DA A  12    -107.862 301.757 794.974 
ATOM    240  O3'  DA A  12    -107.770 300.345 795.113 
ATOM    241  C2'  DA A  12    -108.883 302.072 793.881 
ATOM    242  C1'  DA A  12    -110.128 301.778 794.712 
ATOM    243  N9   DA A  12    -111.380 302.346 794.139 
ATOM    244  C8   DA A  12    -111.544 303.512 793.449 
ATOM    245  N7   DA A  12    -112.766 303.734 793.074 
ATOM    246  C5   DA A  12    -113.466 302.634 793.551 
ATOM    247  C6   DA A  12    -114.820 302.270 793.481 
ATOM    248  N6   DA A  12    -115.756 303.013 792.872 
ATOM    249  N1   DA A  12    -115.181 301.109 794.059 
ATOM    250  C2   DA A  12    -114.247 300.375 794.663 
ATOM    251  N3   DA A  12    -112.960 300.612 794.792 
ATOM    252  C4   DA A  12    -112.626 301.778 794.204 
ATOM    253  P    DC A  13    -106.479 299.591 794.541 
ATOM    254  OP1  DC A  13    -105.385 299.654 795.537 
ATOM    255  OP2  DC A  13    -106.158 300.109 793.193 
ATOM    256  O5'  DC A  13    -107.015 298.089 794.426 
ATOM    257  C5'  DC A  13    -108.029 297.637 795.344 
ATOM    258  C4'  DC A  13    -109.086 296.844 794.600 
ATOM    259  O4'  DC A  13    -110.148 297.691 794.077 
ATOM    260  C3'  DC A  13    -108.598 296.068 793.378 
ATOM    261  O3'  DC A  13    -109.303 294.835 793.303 
ATOM    262  C2'  DC A  13    -109.002 296.931 792.183 
ATOM    263  C1'  DC A  13    -110.369 297.344 792.718 
ATOM    264  N1   DC A  13    -110.952 298.528 792.026 
ATOM    265  C2   DC A  13    -112.333 298.568 791.860 
ATOM    266  O2   DC A  13    -113.014 297.629 792.290 
ATOM    267  N3   DC A  13    -112.884 299.639 791.231 
ATOM    268  C4   DC A  13    -112.112 300.635 790.780 
ATOM    269  N4   DC A  13    -112.696 301.658 790.174 
ATOM    270  C5   DC A  13    -110.688 300.613 790.941 
ATOM    271  C6   DC A  13    -110.158 299.535 791.571 
ATOM    272  P    DG A  14    -108.514 293.514 792.861 
ATOM    273  OP1  DG A  14    -107.829 292.929 794.035 
ATOM    274  OP2  DG A  14    -107.657 293.816 791.693 
ATOM    275  O5'  DG A  14    -109.719 292.563 792.411 
ATOM    276  C5'  DG A  14    -111.002 292.713 793.047 
ATOM    277  C4'  DG A  14    -112.104 292.662 792.007 
ATOM    278  O4'  DG A  14    -112.397 293.972 791.442 
ATOM    279  C3'  DG A  14    -111.826 291.787 790.785 
ATOM    280  O3'  DG A  14    -113.036 291.152 790.387 
ATOM    281  C2'  DG A  14    -111.413 292.773 789.690 
ATOM    282  C1'  DG A  14    -112.437 293.852 790.029 
ATOM    283  N9   DG A  14    -112.119 295.184 789.442 
ATOM    284  C8   DG A  14    -110.891 295.770 789.226 
ATOM    285  N7   DG A  14    -110.956 296.963 788.687 
ATOM    286  C5   DG A  14    -112.324 297.182 788.533 
ATOM    287  C6   DG A  14    -113.016 298.301 788.001 
ATOM    288  O6   DG A  14    -112.557 299.346 787.549 
ATOM    289  N1   DG A  14    -114.404 298.107 788.032 
ATOM    290  C2   DG A  14    -115.039 296.979 788.515 
ATOM    291  N2   DG A  14    -116.374 296.989 788.457 
ATOM    292  N3   DG A  14    -114.389 295.931 789.014 
ATOM    293  C4   DG A  14    -113.042 296.102 788.991 
ATOM    294  P    DT A  15    -112.986 289.632 789.889 
ATOM    295  OP1  DT A  15    -113.017 288.725 791.058 
ATOM    296  OP2  DT A  15    -111.850 289.452 788.958 
ATOM    297  O5'  DT A  15    -114.363 289.519 789.082 
ATOM    298  C5'  DT A  15    -115.480 290.331 789.491 
ATOM    299  C4'  DT A  15    -116.156 290.932 788.276 
ATOM    300  O4'  DT A  15    -115.566 292.205 787.885 
ATOM    301  C3'  DT A  15    -116.100 290.093 786.999 
ATOM    302  O3'  DT A  15    -117.326 290.245 786.294 
ATOM    303  C2'  DT A  15    -114.981 290.724 786.170 
ATOM    304  C1'  DT A  15    -115.324 292.177 786.486 
ATOM    305  N1   DT A  15    -114.221 293.131 786.188 
ATOM    306  C2   DT A  15    -114.579 294.379 785.739 
ATOM    307  O2   DT A  15    -115.738 294.721 785.582 
ATOM    308  N3   DT A  15    -113.529 295.237 785.472 
ATOM    309  C4   DT A  15    -112.185 294.955 785.614 
ATOM    310  O4   DT A  15    -111.336 295.806 785.342 
ATOM    311  C5   DT A  15    -111.910 293.621 786.090 
ATOM    312  C7   DT A  15    -110.472 293.233 786.272 
ATOM    313  C6   DT A  15    -112.911 292.766 786.357 
ATOM    314  P    DG A  16    -117.971 288.967 785.575 
ATOM    315  OP1  DG A  16    -118.755 288.189 786.559 
ATOM    316  OP2  DG A  16    -116.919 288.223 784.849 
ATOM    317  O5'  DG A  16    -118.960 289.662 784.526 
ATOM    318  C5'  DG A  16    -119.537 290.940 784.852 
ATOM    319  C4'  DG A  16    -119.479 291.857 783.645 
ATOM    320  O4'  DG A  16    -118.232 292.606 783.577 
ATOM    321  C3'  DG A  16    -119.573 291.171 782.283 
ATOM    322  O3'  DG A  16    -120.323 291.998 781.401 
ATOM    323  C2'  DG A  16    -118.130 291.108 781.781 
ATOM    324  C1'  DG A  16    -117.716 292.497 782.259 
ATOM    325  N9   DG A  16    -116.241 292.695 782.322 
ATOM    326  C8   DG A  16    -115.255 291.788 782.641 
ATOM    327  N7   DG A  16    -114.041 292.284 782.603 
ATOM    328  C5   DG A  16    -114.239 293.613 782.230 
ATOM    329  C6   DG A  16    -113.297 294.654 782.023 
ATOM    330  O6   DG A  16    -112.074 294.617 782.129 
ATOM    331  N1   DG A  16    -113.928 295.849 781.652 
ATOM    332  C2   DG A  16    -115.291 296.016 781.501 
ATOM    333  N2   DG A  16    -115.695 297.237 781.141 
ATOM    334  N3   DG A  16    -116.174 295.040 781.696 
ATOM    335  C4   DG A  16    -115.577 293.873 782.056 
ATOM    336  P    DC A  17    -121.351 291.315 780.383 
ATOM    337  OP1  DC A  17    -122.637 291.064 781.072 
ATOM    338  OP2  DC A  17    -120.714 290.140 779.749 
ATOM    339  O5'  DC A  17    -121.539 292.475 779.298 
ATOM    340  C5'  DC A  17    -121.410 293.848 779.714 
ATOM    341  C4'  DC A  17    -120.591 294.622 778.701 
ATOM    342  O4'  DC A  17    -119.162 294.560 778.980 
ATOM    343  C3'  DC A  17    -120.704 294.149 777.252 
ATOM    344  O3'  DC A  17    -120.666 295.282 776.394 
ATOM    345  C2'  DC A  17    -119.442 293.319 777.015 
ATOM    346  C1'  DC A  17    -118.485 294.231 777.776 
ATOM    347  N1   DC A  17    -117.195 293.580 778.135 
ATOM    348  C2   DC A  17    -116.047 294.369 778.135 
ATOM    349  O2   DC A  17    -116.146 295.566 777.841 
ATOM    350  N3   DC A  17    -114.861 293.794 778.458 
ATOM    351  C4   DC A  17    -114.795 292.493 778.771 
ATOM    352  N4   DC A  17    -113.614 291.979 779.079 
ATOM    353  C5   DC A  17    -115.963 291.664 778.776 
ATOM    354  C6   DC A  17    -117.139 292.258 778.450 
ATOM    355  P    DG A  18    -121.622 295.317 775.110 
ATOM    356  OP1  DG A  18    -122.967 295.794 775.506 
ATOM    357  OP2  DG A  18    -121.575 294.009 774.421 
ATOM    358  O5'  DG A  18    -120.902 296.425 774.209 
ATOM    359  C5'  DG A  18    -120.171 297.484 774.855 
ATOM    360  C4'  DG A  18    -118.851 297.712 774.145 
ATOM    361  O4'  DG A  18    -117.787 296.863 774.663 
ATOM    362  C3'  DG A  18    -118.847 297.432 772.642 
ATOM    363  O3'  DG A  18    -118.011 298.385 771.998 
ATOM    364  C2'  DG A  18    -118.203 296.051 772.508 
ATOM    365  C1'  DG A  18    -117.122 296.257 773.565 
ATOM    366  N9   DG A  18    -116.502 294.990 774.041 
ATOM    367  C8   DG A  18    -117.076 293.748 774.210 
ATOM    368  N7   DG A  18    -116.247 292.832 774.650 
ATOM    369  C5   DG A  18    -115.039 293.516 774.781 
ATOM    370  C6   DG A  18    -113.770 293.052 775.217 
ATOM    371  O6   DG A  18    -113.446 291.926 775.583 
ATOM    372  N1   DG A  18    -112.816 294.079 775.198 
ATOM    373  C2   DG A  18    -113.056 295.382 774.808 
ATOM    374  N2   DG A  18    -112.011 296.212 774.862 
ATOM    375  N3   DG A  18    -114.247 295.815 774.400 
ATOM    376  C4   DG A  18    -115.183 294.832 774.412 
ATOM    377  P    DG A  19    -118.466 298.986 770.585 
ATOM    378  OP1  DG A  19    -119.403 300.111 770.803 
ATOM    379  OP2  DG A  19    -118.955 297.893 769.716 
ATOM    380  O5'  DG A  19    -117.078 299.543 770.018 
ATOM    381  C5'  DG A  19    -116.077 299.999 770.947 
ATOM    382  C4'  DG A  19    -114.712 299.486 770.532 
ATOM    383  O4'  DG A  19    -114.419 298.174 771.091 
ATOM    384  C3'  DG A  19    -114.499 299.303 769.030 
ATOM    385  O3'  DG A  19    -113.160 299.659 768.708 
ATOM    386  C2'  DG A  19    -114.672 297.803 768.795 
ATOM    387  C1'  DG A  19    -113.936 297.341 770.049 
ATOM    388  N9   DG A  19    -114.214 295.926 770.420 
ATOM    389  C8   DG A  19    -115.379 295.202 770.281 
ATOM    390  N7   DG A  19    -115.294 293.966 770.711 
ATOM    391  C5   DG A  19    -113.980 293.864 771.166 
ATOM    392  C6   DG A  19    -113.296 292.763 771.744 
ATOM    393  O6   DG A  19    -113.716 291.633 771.977 
ATOM    394  N1   DG A  19    -111.971 293.093 772.062 
ATOM    395  C2   DG A  19    -111.384 294.324 771.850 
ATOM    396  N2   DG A  19    -110.107 294.438 772.223 
ATOM    397  N3   DG A  19    -112.027 295.358 771.308 
ATOM    398  C4   DG A  19    -113.313 295.054 770.993 
ATOM    399  P    DA A  20    -112.874 300.460 767.352 
ATOM    400  OP1  DA A  20    -113.094 301.906 767.574 
ATOM    401  OP2  DA A  20    -113.642 299.849 766.245 
ATOM    402  O5'  DA A  20    -111.313 300.178 767.141 
ATOM    403  C5'  DA A  20    -110.478 299.974 768.297 
ATOM    404  C4'  DA A  20    -109.540 298.808 768.058 
ATOM    405  O4'  DA A  20    -110.129 297.533 768.444 
ATOM    406  C3'  DA A  20    -109.104 298.590 766.610 
ATOM    407  O3'  DA A  20    -107.749 298.159 766.596 
ATOM    408  C2'  DA A  20    -109.983 297.444 766.109 
ATOM    409  C1'  DA A  20    -109.928 296.609 767.385 
ATOM    410  N9   DA A  20    -110.992 295.570 767.469 
ATOM    411  C8   DA A  20    -112.275 295.632 767.006 
ATOM    412  N7   DA A  20    -112.966 294.557 767.230 
ATOM    413  C5   DA A  20    -112.078 293.720 767.892 
ATOM    414  C6   DA A  20    -112.205 292.420 768.406 
ATOM    415  N6   DA A  20    -113.334 291.701 768.330 
ATOM    416  N1   DA A  20    -111.126 291.881 769.004 
ATOM    417  C2   DA A  20    -110.007 292.600 769.077 
ATOM    418  N3   DA A  20    -109.770 293.815 768.636 
ATOM    419  C4   DA A  20    -110.866 294.332 768.042 
ATOM    420  P    DT A  21    -106.769 298.717 765.459 
ATOM    421  OP1  DT A  21    -106.235 300.036 765.867 
ATOM    422  OP2  DT A  21    -107.453 298.670 764.148 
ATOM    423  O5'  DT A  21    -105.596 297.628 765.492 
ATOM    424  C5'  DT A  21    -105.301 296.957 766.731 
ATOM    425  C4'  DT A  21    -105.097 295.475 766.483 
ATOM    426  O4'  DT A  21    -106.343 294.725 766.546 
ATOM    427  C3'  DT A  21    -104.511 295.104 765.120 
ATOM    428  O3'  DT A  21    -103.632 293.998 765.283 
ATOM    429  C2'  DT A  21    -105.713 294.650 764.293 
ATOM    430  C1'  DT A  21    -106.414 293.880 765.407 
ATOM    431  N1   DT A  21    -107.851 293.599 765.130 
ATOM    432  C2   DT A  21    -108.358 292.412 765.599 
ATOM    433  O2   DT A  21    -107.689 291.603 766.219 
ATOM    434  N3   DT A  21    -109.693 292.185 765.322 
ATOM    435  C4   DT A  21    -110.539 293.028 764.632 
ATOM    436  O4   DT A  21    -111.718 292.717 764.446 
ATOM    437  C5   DT A  21    -109.916 294.249 764.179 
ATOM    438  C7   DT A  21    -110.768 295.223 763.419 
ATOM    439  C6   DT A  21    -108.621 294.495 764.434 
ATOM    440  P    DC A  22    -102.268 293.961 764.446 
ATOM    441  OP1  DC A  22    -101.233 294.751 765.150 
ATOM    442  OP2  DC A  22    -102.536 294.346 763.043 
ATOM    443  O5'  DC A  22    -101.897 292.407 764.515 
ATOM    444  C5'  DC A  22    -102.307 291.641 765.664 
ATOM    445  C4'  DC A  22    -102.865 290.302 765.222 
ATOM    446  O4'  DC A  22    -104.293 290.362 764.938 
ATOM    447  C3'  DC A  22    -102.260 289.717 763.946 
ATOM    448  O3'  DC A  22    -102.168 288.305 764.086 
ATOM    449  C2'  DC A  22    -103.281 290.032 762.853 
ATOM    450  C1'  DC A  22    -104.526 289.738 763.685 
ATOM    451  N1   DC A  22    -105.778 290.306 763.111 
ATOM    452  C2   DC A  22    -106.955 289.581 763.278 
ATOM    453  O2   DC A  22    -106.913 288.508 763.891 
ATOM    454  N3   DC A  22    -108.107 290.081 762.762 
ATOM    455  C4   DC A  22    -108.110 291.249 762.105 
ATOM    456  N4   DC A  22    -109.260 291.694 761.620 
ATOM    457  C5   DC A  22    -106.910 292.009 761.922 
ATOM    458  C6   DC A  22    -105.769 291.492 762.445 
ATOM    459  P    DC A  23    -100.877 287.551 763.514 
ATOM    460  OP1  DC A  23     -99.783 287.614 764.510 
ATOM    461  OP2  DC A  23    -100.556 288.069 762.165 
ATOM    462  O5'  DC A  23    -101.413 286.049 763.398 
ATOM    463  C5'  DC A  23    -102.427 285.597 764.316 
ATOM    464  C4'  DC A  23    -103.484 284.804 763.572 
ATOM    465  O4'  DC A  23    -104.546 285.651 763.049 
ATOM    466  C3'  DC A  23    -102.996 284.028 762.350 
ATOM    467  O3'  DC A  23    -103.701 282.795 762.276 
ATOM    468  C2'  DC A  23    -103.400 284.891 761.155 
ATOM    469  C1'  DC A  23    -104.767 285.304 761.690 
ATOM    470  N1   DC A  23    -105.349 286.488 760.999 
ATOM    471  C2   DC A  23    -106.731 286.528 760.833 
ATOM    472  O2   DC A  23    -107.411 285.589 761.262 
ATOM    473  N3   DC A  23    -107.282 287.599 760.203 
ATOM    474  C4   DC A  23    -106.510 288.595 759.753 
ATOM    475  N4   DC A  23    -107.094 289.618 759.146 
ATOM    476  C5   DC A  23    -105.086 288.573 759.913 
ATOM    477  C6   DC A  23    -104.556 287.495 760.543 
ATOM    478  P    DT A  24    -102.912 281.474 761.833 
ATOM    479  OP1  DT A  24    -102.227 280.889 763.007 
ATOM    480  OP2  DT A  24    -102.055 281.776 760.665 
ATOM    481  O5'  DT A  24    -104.117 280.523 761.383 
ATOM    482  C5'  DT A  24    -105.400 280.673 762.019 
ATOM    483  C4'  DT A  24    -106.502 280.622 760.979 
ATOM    484  O4'  DT A  24    -106.795 281.932 760.415 
ATOM    485  C3'  DT A  24    -106.224 279.747 759.757 
ATOM    486  O3'  DT A  24    -107.433 279.112 759.360 
ATOM    487  C2'  DT A  24    -105.811 280.733 758.663 
ATOM    488  C1'  DT A  24    -106.835 281.812 759.001 
ATOM    489  N1   DT A  24    -106.517 283.144 758.414 
ATOM    490  C2   DT A  24    -107.577 283.923 758.021 
ATOM    491  O2   DT A  24    -108.738 283.569 758.133 
ATOM    492  N3   DT A  24    -107.244 285.150 757.481 
ATOM    493  C4   DT A  24    -105.969 285.649 757.307 
ATOM    494  O4   DT A  24    -105.795 286.765 756.811 
ATOM    495  C5   DT A  24    -104.923 284.759 757.750 
ATOM    496  C7   DT A  24    -103.505 285.224 757.597 
ATOM    497  C6   DT A  24    -105.218 283.560 758.279 
ATOM    498  P    DG A  25    -107.384 277.592 758.861 
ATOM    499  OP1  DG A  25    -107.415 276.685 760.031 
ATOM    500  OP2  DG A  25    -106.248 277.412 757.931 
ATOM    501  O5'  DG A  25    -108.761 277.479 758.055 
ATOM    502  C5'  DG A  25    -109.878 278.291 758.464 
ATOM    503  C4'  DG A  25    -110.554 278.892 757.248 
ATOM    504  O4'  DG A  25    -109.964 280.165 756.857 
ATOM    505  C3'  DG A  25    -110.497 278.053 755.972 
ATOM    506  O3'  DG A  25    -111.724 278.205 755.266 
ATOM    507  C2'  DG A  25    -109.379 278.684 755.142 
ATOM    508  C1'  DG A  25    -109.722 280.137 755.459 
ATOM    509  N9   DG A  25    -108.619 281.091 755.160 
ATOM    510  C8   DG A  25    -107.258 280.910 755.267 
ATOM    511  N7   DG A  25    -106.550 281.958 754.922 
ATOM    512  C5   DG A  25    -107.511 282.902 754.561 
ATOM    513  C6   DG A  25    -107.356 284.234 754.099 
ATOM    514  O6   DG A  25    -106.320 284.868 753.911 
ATOM    515  N1   DG A  25    -108.597 284.837 753.848 
ATOM    516  C2   DG A  25    -109.825 284.232 754.021 
ATOM    517  N2   DG A  25    -110.893 284.977 753.726 
ATOM    518  N3   DG A  25    -109.970 282.981 754.455 
ATOM    519  C4   DG A  25    -108.777 282.382 754.702 
ATOM    520  P    DC A  26    -112.369 276.927 754.548 
ATOM    521  OP1  DC A  26    -113.153 276.149 755.532 
ATOM    522  OP2  DC A  26    -111.317 276.183 753.821 
ATOM    523  O5'  DC A  26    -113.358 277.622 753.498 
ATOM    524  C5'  DC A  26    -113.935 278.900 753.824 
ATOM    525  C4'  DC A  26    -113.877 279.817 752.618 
ATOM    526  O4'  DC A  26    -112.630 280.566 752.549 
ATOM    527  C3'  DC A  26    -113.970 279.131 751.255 
ATOM    528  O3'  DC A  26    -114.721 279.958 750.374 
ATOM    529  C2'  DC A  26    -112.528 279.068 750.754 
ATOM    530  C1'  DC A  26    -112.114 280.457 751.231 
ATOM    531  N1   DC A  26    -110.639 280.655 751.294 
ATOM    532  C2   DC A  26    -110.140 281.919 750.992 
ATOM    533  O2   DC A  26    -110.935 282.816 750.689 
ATOM    534  N3   DC A  26    -108.798 282.119 751.043 
ATOM    535  C4   DC A  26    -107.971 281.120 751.376 
ATOM    536  N4   DC A  26    -106.671 281.366 751.411 
ATOM    537  C5   DC A  26    -108.464 279.812 751.689 
ATOM    538  C6   DC A  26    -109.808 279.632 751.633 
ATOM    539  P    DT A  27    -115.749 279.275 749.355 
ATOM    540  OP1  DT A  27    -117.035 279.024 750.044 
ATOM    541  OP2  DT A  27    -115.112 278.099 748.721 
ATOM    542  O5'  DT A  27    -115.937 280.435 748.270 
ATOM    543  C5'  DT A  27    -115.808 281.807 748.686 
ATOM    544  C4'  DT A  27    -114.989 282.582 747.673 
ATOM    545  O4'  DT A  27    -113.560 282.520 747.952 
ATOM    546  C3'  DT A  27    -115.102 282.109 746.224 
ATOM    547  O3'  DT A  27    -115.064 283.242 745.366 
ATOM    548  C2'  DT A  27    -113.840 281.279 745.988 
ATOM    549  C1'  DT A  27    -112.883 282.191 746.748 
ATOM    550  N1   DT A  27    -111.592 281.540 747.107 
ATOM    551  C2   DT A  27    -110.470 282.331 747.103 
ATOM    552  O2   DT A  27    -110.495 283.518 746.823 
ATOM    553  N3   DT A  27    -109.292 281.693 747.439 
ATOM    554  C4   DT A  27    -109.148 280.361 747.772 
ATOM    555  O4   DT A  27    -108.040 279.903 748.055 
ATOM    556  C5   DT A  27    -110.382 279.613 747.748 
ATOM    557  C7   DT A  27    -110.316 278.154 748.098 
ATOM    558  C6   DT A  27    -111.542 280.208 747.424 
ATOM    559  P    DG A  28    -116.020 283.277 744.083 
ATOM    560  OP1  DG A  28    -117.365 283.754 744.478 
ATOM    561  OP2  DG A  28    -115.973 281.969 743.393 
ATOM    562  O5'  DG A  28    -115.300 284.385 743.181 
ATOM    563  C5'  DG A  28    -114.569 285.444 743.828 
ATOM    564  C4'  DG A  28    -113.249 285.672 743.117 
ATOM    565  O4'  DG A  28    -112.185 284.823 743.635 
ATOM    566  C3'  DG A  28    -113.245 285.392 741.615 
ATOM    567  O3'  DG A  28    -112.409 286.345 740.970 
ATOM    568  C2'  DG A  28    -112.601 284.011 741.480 
ATOM    569  C1'  DG A  28    -111.520 284.217 742.537 
ATOM    570  N9   DG A  28    -110.900 282.950 743.014 
ATOM    571  C8   DG A  28    -111.474 281.708 743.182 
ATOM    572  N7   DG A  28    -110.645 280.792 743.622 
ATOM    573  C5   DG A  28    -109.437 281.476 743.753 
ATOM    574  C6   DG A  28    -108.168 281.012 744.189 
ATOM    575  O6   DG A  28    -107.844 279.886 744.555 
ATOM    576  N1   DG A  28    -107.214 282.039 744.170 
ATOM    577  C2   DG A  28    -107.454 283.342 743.781 
ATOM    578  N2   DG A  28    -106.409 284.172 743.834 
ATOM    579  N3   DG A  28    -108.645 283.775 743.373 
ATOM    580  C4   DG A  28    -109.581 282.792 743.385 
ATOM    581  P    DG A  29    -112.864 286.946 739.557 
ATOM    582  OP1  DG A  29    -113.801 288.071 739.775 
ATOM    583  OP2  DG A  29    -113.352 285.853 738.688 
ATOM    584  O5'  DG A  29    -111.475 287.503 738.990 
ATOM    585  C5'  DG A  29    -110.475 287.959 739.920 
ATOM    586  C4'  DG A  29    -109.110 287.446 739.505 
ATOM    587  O4'  DG A  29    -108.817 286.134 740.064 
ATOM    588  C3'  DG A  29    -108.897 287.263 738.002 
ATOM    589  O3'  DG A  29    -107.558 287.619 737.681 
ATOM    590  C2'  DG A  29    -109.070 285.763 737.767 
ATOM    591  C1'  DG A  29    -108.334 285.301 739.021 
ATOM    592  N9   DG A  29    -108.612 283.886 739.392 
ATOM    593  C8   DG A  29    -109.777 283.162 739.253 
ATOM    594  N7   DG A  29    -109.692 281.926 739.683 
ATOM    595  C5   DG A  29    -108.378 281.824 740.138 
ATOM    596  C6   DG A  29    -107.694 280.723 740.716 
ATOM    597  O6   DG A  29    -108.114 279.593 740.949 
ATOM    598  N1   DG A  29    -106.369 281.053 741.034 
ATOM    599  C2   DG A  29    -105.782 282.284 740.822 
ATOM    600  N2   DG A  29    -104.505 282.398 741.195 
ATOM    601  N3   DG A  29    -106.425 283.318 740.280 
ATOM    602  C4   DG A  29    -107.711 283.014 739.965 
ATOM    603  P    DT A  30    -107.272 288.420 736.324 
ATOM    604  OP1  DT A  30    -107.492 289.866 736.547 
ATOM    605  OP2  DT A  30    -108.040 287.809 735.217 
ATOM    606  O5'  DT A  30    -105.711 288.138 736.114 
ATOM    607  C5'  DT A  30    -104.876 287.934 737.269 
ATOM    608  C4'  DT A  30    -103.938 286.768 737.031 
ATOM    609  O4'  DT A  30    -104.527 285.493 737.416 
ATOM    610  C3'  DT A  30    -103.502 286.550 735.582 
ATOM    611  O3'  DT A  30    -102.147 286.119 735.568 
ATOM    612  C2'  DT A  30    -104.381 285.404 735.082 
ATOM    613  C1'  DT A  30    -104.325 284.569 736.358 
ATOM    614  N1   DT A  30    -105.390 283.530 736.441 
ATOM    615  C2   DT A  30    -105.063 282.347 737.059 
ATOM    616  O2   DT A  30    -103.960 282.127 737.529 
ATOM    617  N3   DT A  30    -106.075 281.409 737.117 
ATOM    618  C4   DT A  30    -107.354 281.552 736.620 
ATOM    619  O4   DT A  30    -108.176 280.639 736.732 
ATOM    620  C5   DT A  30    -107.602 282.827 735.990 
ATOM    621  C7   DT A  30    -108.970 283.066 735.421 
ATOM    622  C6   DT A  30    -106.636 283.757 735.919 
ATOM    623  P    DA A  31    -101.167 286.677 734.432 
ATOM    624  OP1  DA A  31    -100.633 287.996 734.840 
ATOM    625  OP2  DA A  31    -101.851 286.630 733.121 
ATOM    626  O5'  DA A  31     -99.994 285.588 734.464 
ATOM    627  C5'  DA A  31     -99.699 284.917 735.704 
ATOM    628  C4'  DA A  31     -99.495 283.435 735.455 
ATOM    629  O4'  DA A  31    -100.741 282.685 735.518 
ATOM    630  C3'  DA A  31     -98.909 283.064 734.093 
ATOM    631  O3'  DA A  31     -98.029 281.958 734.255 
ATOM    632  C2'  DA A  31    -100.111 282.610 733.265 
ATOM    633  C1'  DA A  31    -100.812 281.840 734.380 
ATOM    634  N9   DA A  31    -102.249 281.559 734.102 
ATOM    635  C8   DA A  31    -103.150 282.335 733.431 
ATOM    636  N7   DA A  31    -104.335 281.812 733.352 
ATOM    637  C5   DA A  31    -104.213 280.602 734.020 
ATOM    638  C6   DA A  31    -105.128 279.571 734.287 
ATOM    639  N6   DA A  31    -106.409 279.598 733.894 
ATOM    640  N1   DA A  31    -104.676 278.506 734.976 
ATOM    641  C2   DA A  31    -103.402 278.484 735.364 
ATOM    642  N3   DA A  31    -102.461 279.383 735.174 
ATOM    643  C4   DA A  31    -102.939 280.437 734.482 
ATOM    644  P    DG A  32     -96.666 281.921 733.419 
ATOM    645  OP1  DG A  32     -95.631 282.711 734.122 
ATOM    646  OP2  DG A  32     -96.934 282.306 732.016 
ATOM    647  O5'  DG A  32     -96.295 280.367 733.487 
ATOM    648  C5'  DG A  32     -96.705 279.601 734.636 
ATOM    649  C4'  DG A  32     -97.263 278.262 734.194 
ATOM    650  O4'  DG A  32     -98.691 278.322 733.910 
ATOM    651  C3'  DG A  32     -96.658 277.677 732.918 
ATOM    652  O3'  DG A  32     -96.565 276.265 733.058 
ATOM    653  C2'  DG A  32     -97.679 277.992 731.826 
ATOM    654  C1'  DG A  32     -98.924 277.698 732.657 
ATOM    655  N9   DG A  32    -100.176 278.266 732.083 
ATOM    656  C8   DG A  32    -100.360 279.439 731.385 
ATOM    657  N7   DG A  32    -101.599 279.650 731.014 
ATOM    658  C5   DG A  32    -102.284 278.538 731.500 
ATOM    659  C6   DG A  32    -103.660 278.201 731.410 
ATOM    660  O6   DG A  32    -104.571 278.825 730.873 
ATOM    661  N1   DG A  32    -103.931 276.979 732.042 
ATOM    662  C2   DG A  32    -102.994 276.188 732.678 
ATOM    663  N2   DG A  32    -103.453 275.058 733.220 
ATOM    664  N3   DG A  32    -101.704 276.505 732.763 
ATOM    665  C4   DG A  32    -101.425 277.687 732.154 
ATOM    666  P    DG A  33     -95.275 275.511 732.486 
ATOM    667  OP1  DG A  33     -94.181 275.574 733.482 
ATOM    668  OP2  DG A  33     -94.954 276.029 731.137 
ATOM    669  O5'  DG A  33     -95.811 274.009 732.371 
ATOM    670  C5'  DG A  33     -96.825 273.557 733.289 
ATOM    671  C4'  DG A  33     -97.882 272.764 732.545 
ATOM    672  O4'  DG A  33     -98.944 273.611 732.021 
ATOM    673  C3'  DG A  33     -97.394 271.988 731.322 
ATOM    674  O3'  DG A  33     -98.099 270.755 731.248 
ATOM    675  C2'  DG A  33     -97.798 272.851 730.128 
ATOM    676  C1'  DG A  33     -99.165 273.264 730.663 
ATOM    677  N9   DG A  33     -99.747 274.448 729.971 
ATOM    678  C8   DG A  33     -99.110 275.551 729.448 
ATOM    679  N7   DG A  33     -99.918 276.425 728.898 
ATOM    680  C5   DG A  33    -101.182 275.859 729.068 
ATOM    681  C6   DG A  33    -102.458 276.340 728.678 
ATOM    682  O6   DG A  33    -102.743 277.381 728.093 
ATOM    683  N1   DG A  33    -103.476 275.449 729.046 
ATOM    684  C2   DG A  33    -103.284 274.250 729.706 
ATOM    685  N2   DG A  33    -104.386 273.543 729.969 
ATOM    686  N3   DG A  33    -102.086 273.800 730.072 
ATOM    687  C4   DG A  33    -101.088 274.652 729.721 
ATOM    688  P    DA A  34     -97.310 269.434 730.805 
ATOM    689  OP1  DA A  34     -96.625 268.849 731.979 
ATOM    690  OP2  DA A  34     -96.453 269.736 729.638 
ATOM    691  O5'  DA A  34     -98.515 268.482 730.356 
ATOM    692  C5'  DA A  34     -99.798 268.633 730.991 
ATOM    693  C4'  DA A  34    -100.900 268.582 729.952 
ATOM    694  O4'  DA A  34    -101.193 269.892 729.387 
ATOM    695  C3'  DA A  34    -100.622 267.707 728.729 
ATOM    696  O3'  DA A  34    -101.831 267.072 728.332 
ATOM    697  C2'  DA A  34    -100.209 268.693 727.635 
ATOM    698  C1'  DA A  34    -101.232 269.772 727.974 
ATOM    699  N9   DA A  34    -100.915 271.104 727.387 
ATOM    700  C8   DA A  34     -99.688 271.669 727.181 
ATOM    701  N7   DA A  34     -99.739 272.850 726.646 
ATOM    702  C5   DA A  34    -101.097 273.087 726.485 
ATOM    703  C6   DA A  34    -101.813 274.178 725.965 
ATOM    704  N6   DA A  34    -101.230 275.287 725.489 
ATOM    705  N1   DA A  34    -103.157 274.086 725.952 
ATOM    706  C2   DA A  34    -103.730 272.982 726.427 
ATOM    707  N3   DA A  34    -103.169 271.907 726.933 
ATOM    708  C4   DA A  34    -101.825 272.023 726.935 
ATOM    709  P    DG A  35    -101.782 265.552 727.833 
ATOM    710  OP1  DG A  35    -101.813 264.645 729.003 
ATOM    711  OP2  DG A  35    -100.646 265.372 726.903 
ATOM    712  O5'  DG A  35    -103.159 265.439 727.027 
ATOM    713  C5'  DG A  35    -104.276 266.251 727.436 
ATOM    714  C4'  DG A  35    -104.952 266.852 726.220 
ATOM    715  O4'  DG A  35    -104.362 268.125 725.829 
ATOM    716  C3'  DG A  35    -104.895 266.013 724.944 
ATOM    717  O3'  DG A  35    -106.122 266.165 724.238 
ATOM    718  C2'  DG A  35    -103.777 266.644 724.115 
ATOM    719  C1'  DG A  35    -104.120 268.097 724.431 
ATOM    720  N9   DG A  35    -103.017 269.051 724.133 
ATOM    721  C8   DG A  35    -101.655 268.869 724.239 
ATOM    722  N7   DG A  35    -100.948 269.918 723.894 
ATOM    723  C5   DG A  35    -101.909 270.862 723.533 
ATOM    724  C6   DG A  35    -101.754 272.194 723.071 
ATOM    725  O6   DG A  35    -100.718 272.828 722.883 
ATOM    726  N1   DG A  35    -102.995 272.797 722.820 
ATOM    727  C2   DG A  35    -104.223 272.192 722.993 
ATOM    728  N2   DG A  35    -105.291 272.937 722.698 
ATOM    729  N3   DG A  35    -104.368 270.941 723.427 
ATOM    730  C4   DG A  35    -103.175 270.342 723.675 
ATOM    731  P    DA A  36    -106.766 264.887 723.520 
ATOM    732  OP1  DA A  36    -107.551 264.109 724.504 
ATOM    733  OP2  DA A  36    -105.715 264.143 722.794 
ATOM    734  O5'  DA A  36    -107.755 265.582 722.471 
ATOM    735  C5'  DA A  36    -108.333 266.860 722.796 
ATOM    736  C4'  DA A  36    -108.275 267.777 721.590 
ATOM    737  O4'  DA A  36    -107.028 268.525 721.522 
ATOM    738  C3'  DA A  36    -108.368 267.091 720.228 
ATOM    739  O3'  DA A  36    -109.118 267.918 719.346 
ATOM    740  C2'  DA A  36    -106.926 267.028 719.726 
ATOM    741  C1'  DA A  36    -106.512 268.417 720.204 
ATOM    742  N9   DA A  36    -105.037 268.615 720.266 
ATOM    743  C8   DA A  36    -104.073 267.703 720.586 
ATOM    744  N7   DA A  36    -102.867 268.180 720.551 
ATOM    745  C5   DA A  36    -103.044 269.506 720.181 
ATOM    746  C6   DA A  36    -102.138 270.559 719.968 
ATOM    747  N6   DA A  36    -100.811 270.433 720.106 
ATOM    748  N1   DA A  36    -102.649 271.751 719.607 
ATOM    749  C2   DA A  36    -103.969 271.871 719.473 
ATOM    750  N3   DA A  36    -104.906 270.965 719.643 
ATOM    751  C4   DA A  36    -104.370 269.781 720.003 
ATOM    752  P    DA A  37    -110.147 267.235 718.328 
ATOM    753  OP1  DA A  37    -111.433 266.984 719.016 
ATOM    754  OP2  DA A  37    -109.510 266.059 717.694 
ATOM    755  O5'  DA A  37    -110.334 268.395 717.242 
ATOM    756  C5'  DA A  37    -110.206 269.767 717.658 
ATOM    757  C4'  DA A  37    -109.387 270.542 716.646 
ATOM    758  O4'  DA A  37    -107.958 270.480 716.924 
ATOM    759  C3'  DA A  37    -109.500 270.069 715.197 
ATOM    760  O3'  DA A  37    -109.462 271.202 714.338 
ATOM    761  C2'  DA A  37    -108.238 269.239 714.960 
ATOM    762  C1'  DA A  37    -107.281 270.151 715.721 
ATOM    763  N9   DA A  37    -105.990 269.500 716.079 
ATOM    764  C8   DA A  37    -105.763 268.197 716.418 
ATOM    765  N7   DA A  37    -104.520 267.931 716.678 
ATOM    766  C5   DA A  37    -103.874 269.147 716.499 
ATOM    767  C6   DA A  37    -102.529 269.531 716.626 
ATOM    768  N6   DA A  37    -101.548 268.690 716.978 
ATOM    769  N1   DA A  37    -102.228 270.819 716.374 
ATOM    770  C2   DA A  37    -103.207 271.652 716.024 
ATOM    771  N3   DA A  37    -104.491 271.408 715.875 
ATOM    772  C4   DA A  37    -104.766 270.113 716.132 
ATOM    773  P    DC A  38    -110.418 271.237 713.055 
ATOM    774  OP1  DC A  38    -111.763 271.714 713.450 
ATOM    775  OP2  DC A  38    -110.370 269.929 712.366 
ATOM    776  O5'  DC A  38    -109.698 272.345 712.153 
ATOM    777  C5'  DC A  38    -108.966 273.404 712.800 
ATOM    778  C4'  DC A  38    -107.647 273.632 712.089 
ATOM    779  O4'  DC A  38    -106.583 272.783 712.608 
ATOM    780  C3'  DC A  38    -107.643 273.352 710.587 
ATOM    781  O3'  DC A  38    -106.807 274.305 709.943 
ATOM    782  C2'  DC A  38    -106.999 271.971 710.452 
ATOM    783  C1'  DC A  38    -105.918 272.177 711.510 
ATOM    784  N1   DC A  38    -105.298 270.910 711.986 
ATOM    785  C2   DC A  38    -103.946 270.934 712.320 
ATOM    786  O2   DC A  38    -103.323 271.997 712.208 
ATOM    787  N3   DC A  38    -103.361 269.789 712.755 
ATOM    788  C4   DC A  38    -104.071 268.658 712.863 
ATOM    789  N4   DC A  38    -103.454 267.568 713.293 
ATOM    790  C5   DC A  38    -105.462 268.612 712.524 
ATOM    791  C6   DC A  38    -106.028 269.767 712.090 
ATOM    792  P    DC A  39    -107.262 274.906 708.530 
ATOM    793  OP1  DC A  39    -108.198 276.031 708.747 
ATOM    794  OP2  DC A  39    -107.750 273.813 707.660 
ATOM    795  O5'  DC A  39    -105.873 275.463 707.963 
ATOM    796  C5'  DC A  39    -104.872 275.919 708.892 
ATOM    797  C4'  DC A  39    -103.508 275.406 708.477 
ATOM    798  O4'  DC A  39    -103.215 274.094 709.036 
ATOM    799  C3'  DC A  39    -103.295 275.223 706.975 
ATOM    800  O3'  DC A  39    -101.956 275.579 706.653 
ATOM    801  C2'  DC A  39    -103.468 273.723 706.739 
ATOM    802  C1'  DC A  39    -102.732 273.261 707.993 
ATOM    803  N1   DC A  39    -103.010 271.846 708.365 
ATOM    804  C2   DC A  39    -101.976 271.109 708.936 
ATOM    805  O2   DC A  39    -100.880 271.654 709.111 
ATOM    806  N3   DC A  39    -102.210 269.816 709.282 
ATOM    807  C4   DC A  39    -103.411 269.262 709.076 
ATOM    808  N4   DC A  39    -103.590 267.999 709.430 
ATOM    809  C5   DC A  39    -104.488 270.003 708.489 
ATOM    810  C6   DC A  39    -104.235 271.293 708.151 
ATOM    811  P    DT A  40    -101.670 276.380 705.296 
ATOM    812  OP1  DT A  40    -101.890 277.826 705.519 
ATOM    813  OP2  DT A  40    -102.438 275.769 704.189 
ATOM    814  O5'  DT A  40    -100.109 276.098 705.086 
ATOM    815  C5'  DT A  40     -99.274 275.893 706.242 
ATOM    816  C4'  DT A  40     -98.335 274.728 706.003 
ATOM    817  O4'  DT A  40     -98.925 273.453 706.388 
ATOM    818  C3'  DT A  40     -97.900 274.510 704.554 
ATOM    819  O3'  DT A  40     -96.545 274.079 704.541 
ATOM    820  C2'  DT A  40     -98.779 273.364 704.054 
ATOM    821  C1'  DT A  40     -98.723 272.529 705.330 
ATOM    822  N1   DT A  40     -99.788 271.490 705.414 
ATOM    823  C2   DT A  40     -99.461 270.307 706.032 
ATOM    824  O2   DT A  40     -98.358 270.087 706.501 
ATOM    825  N3   DT A  40    -100.473 269.369 706.089 
ATOM    826  C4   DT A  40    -101.752 269.512 705.593 
ATOM    827  O4   DT A  40    -102.574 268.599 705.704 
ATOM    828  C5   DT A  40    -102.000 270.787 704.962 
ATOM    829  C7   DT A  40    -103.368 271.026 704.394 
ATOM    830  C6   DT A  40    -101.034 271.717 704.891 
ATOM    831  P    DA A  41     -95.565 274.637 703.404 
ATOM    832  OP1  DA A  41     -95.031 275.956 703.812 
ATOM    833  OP2  DA A  41     -96.249 274.590 702.093 
ATOM    834  O5'  DA A  41     -94.392 273.548 703.437 
ATOM    835  C5'  DA A  41     -94.097 272.877 704.676 
ATOM    836  C4'  DA A  41     -93.893 271.395 704.427 
ATOM    837  O4'  DA A  41     -95.139 270.645 704.490 
ATOM    838  C3'  DA A  41     -93.307 271.024 703.065 
ATOM    839  O3'  DA A  41     -92.427 269.918 703.228 
ATOM    840  C2'  DA A  41     -94.509 270.570 702.238 
ATOM    841  C1'  DA A  41     -95.210 269.800 703.352 
ATOM    842  N9   DA A  41     -96.646 269.519 703.075 
ATOM    843  C8   DA A  41     -97.548 270.295 702.403 
ATOM    844  N7   DA A  41     -98.733 269.772 702.324 
ATOM    845  C5   DA A  41     -98.611 268.562 702.992 
ATOM    846  C6   DA A  41     -99.526 267.531 703.260 
ATOM    847  N6   DA A  41    -100.807 267.558 702.867 
ATOM    848  N1   DA A  41     -99.074 266.466 703.948 
ATOM    849  C2   DA A  41     -97.800 266.444 704.337 
ATOM    850  N3   DA A  41     -96.859 267.343 704.146 
ATOM    851  C4   DA A  41     -97.336 268.397 703.455 
ATOM    852  P    DG A  42     -91.063 269.881 702.391 
ATOM    853  OP1  DG A  42     -90.029 270.671 703.094 
ATOM    854  OP2  DG A  42     -91.332 270.266 700.988 
ATOM    855  O5'  DG A  42     -90.693 268.327 702.459 
ATOM    856  C5'  DG A  42     -91.103 267.561 703.608 
ATOM    857  C4'  DG A  42     -91.661 266.222 703.167 
ATOM    858  O4'  DG A  42     -93.088 266.282 702.882 
ATOM    859  C3'  DG A  42     -91.056 265.637 701.891 
ATOM    860  O3'  DG A  42     -90.963 264.225 702.030 
ATOM    861  C2'  DG A  42     -92.076 265.952 700.798 
ATOM    862  C1'  DG A  42     -93.322 265.658 701.629 
ATOM    863  N9   DG A  42     -94.574 266.226 701.056 
ATOM    864  C8   DG A  42     -94.758 267.399 700.357 
ATOM    865  N7   DG A  42     -95.997 267.610 699.986 
ATOM    866  C5   DG A  42     -96.682 266.498 700.472 
ATOM    867  C6   DG A  42     -98.058 266.161 700.382 
ATOM    868  O6   DG A  42     -98.969 266.785 699.846 
ATOM    869  N1   DG A  42     -98.328 264.939 701.014 
ATOM    870  C2   DG A  42     -97.392 264.148 701.650 
ATOM    871  N2   DG A  42     -97.851 263.018 702.193 
ATOM    872  N3   DG A  42     -96.101 264.465 701.735 
ATOM    873  C4   DG A  42     -95.823 265.647 701.126 
ATOM    874  P    DA A  43     -89.673 263.471 701.458 
ATOM    875  OP1  DA A  43     -88.579 263.534 702.455 
ATOM    876  OP2  DA A  43     -89.352 263.989 700.110 
ATOM    877  O5'  DA A  43     -90.209 261.969 701.343 
ATOM    878  C5'  DA A  43     -91.223 261.517 702.261 
ATOM    879  C4'  DA A  43     -92.280 260.724 701.517 
ATOM    880  O4'  DA A  43     -93.342 261.571 700.993 
ATOM    881  C3'  DA A  43     -91.792 259.948 700.295 
ATOM    882  O3'  DA A  43     -92.497 258.715 700.220 
ATOM    883  C2'  DA A  43     -92.196 260.811 699.100 
ATOM    884  C1'  DA A  43     -93.563 261.224 699.635 
ATOM    885  N9   DA A  43     -94.145 262.408 698.943 
ATOM    886  C8   DA A  43     -93.497 263.495 698.431 
ATOM    887  N7   DA A  43     -94.285 264.366 697.883 
ATOM    888  C5   DA A  43     -95.551 263.819 698.043 
ATOM    889  C6   DA A  43     -96.830 264.266 697.671 
ATOM    890  N6   DA A  43     -97.053 265.422 697.031 
ATOM    891  N1   DA A  43     -97.876 263.477 697.982 
ATOM    892  C2   DA A  43     -97.648 262.329 698.619 
ATOM    893  N3   DA A  43     -96.506 261.811 699.014 
ATOM    894  C4   DA A  43     -95.475 262.620 698.691 
ATOM    895  P    DG A  44     -91.708 257.394 699.778 
ATOM    896  OP1  DG A  44     -91.023 256.809 700.952 
ATOM    897  OP2  DG A  44     -90.851 257.696 698.610 
ATOM    898  O5'  DG A  44     -92.913 256.442 699.328 
ATOM    899  C5'  DG A  44     -94.196 256.593 699.964 
ATOM    900  C4'  DG A  44     -95.298 256.542 698.924 
ATOM    901  O4'  DG A  44     -95.591 257.852 698.359 
ATOM    902  C3'  DG A  44     -95.020 255.667 697.702 
ATOM    903  O3'  DG A  44     -96.229 255.032 697.304 
ATOM    904  C2'  DG A  44     -94.607 256.653 696.607 
ATOM    905  C1'  DG A  44     -95.630 257.732 696.946 
ATOM    906  N9   DG A  44     -95.313 259.064 696.359 
ATOM    907  C8   DG A  44     -94.084 259.650 696.143 
ATOM    908  N7   DG A  44     -94.150 260.842 695.604 
ATOM    909  C5   DG A  44     -95.518 261.062 695.450 
ATOM    910  C6   DG A  44     -96.210 262.181 694.918 
ATOM    911  O6   DG A  44     -95.751 263.226 694.466 
ATOM    912  N1   DG A  44     -97.597 261.987 694.949 
ATOM    913  C2   DG A  44     -98.233 260.859 695.432 
ATOM    914  N2   DG A  44     -99.567 260.869 695.374 
ATOM    915  N3   DG A  44     -97.583 259.811 695.931 
ATOM    916  C4   DG A  44     -96.236 259.982 695.908 
ATOM    917  P    DT A  45     -96.180 253.512 696.806 
ATOM    918  OP1  DT A  45     -96.211 252.605 697.975 
ATOM    919  OP2  DT A  45     -95.043 253.332 695.875 
ATOM    920  O5'  DT A  45     -97.557 253.399 695.999 
ATOM    921  C5'  DT A  45     -98.673 254.211 696.408 
ATOM    922  C4'  DT A  45     -99.350 254.812 695.193 
ATOM    923  O4'  DT A  45     -98.760 256.085 694.802 
ATOM    924  C3'  DT A  45     -99.293 253.973 693.916 
ATOM    925  O3'  DT A  45    -100.520 254.125 693.211 
ATOM    926  C2'  DT A  45     -98.175 254.604 693.087 
ATOM    927  C1'  DT A  45     -98.518 256.057 693.403 
ATOM    928  N1   DT A  45     -97.415 257.011 693.105 
ATOM    929  C2   DT A  45     -97.773 258.259 692.656 
ATOM    930  O2   DT A  45     -98.932 258.601 692.499 
ATOM    931  N3   DT A  45     -96.723 259.117 692.389 
ATOM    932  C4   DT A  45     -95.379 258.835 692.531 
ATOM    933  O4   DT A  45     -94.529 259.686 692.259 
ATOM    934  C5   DT A  45     -95.104 257.501 693.007 
ATOM    935  C7   DT A  45     -93.666 257.113 693.189 
ATOM    936  C6   DT A  45     -96.105 256.646 693.274 
ATOM    937  P    DT A  46    -101.164 252.847 692.492 
ATOM    938  OP1  DT A  46    -101.949 252.069 693.476 
ATOM    939  OP2  DT A  46    -100.113 252.103 691.766 
ATOM    940  O5'  DT A  46    -102.153 253.542 691.443 
ATOM    941  C5'  DT A  46    -102.731 254.819 691.768 
ATOM    942  C4'  DT A  46    -102.673 255.737 690.562 
ATOM    943  O4'  DT A  46    -101.426 256.485 690.494 
ATOM    944  C3'  DT A  46    -102.766 255.051 689.200 
ATOM    945  O3'  DT A  46    -103.516 255.878 688.318 
ATOM    946  C2'  DT A  46    -101.324 254.988 688.698 
ATOM    947  C1'  DT A  46    -100.910 256.377 689.176 
ATOM    948  N1   DT A  46     -99.435 256.575 689.239 
ATOM    949  C2   DT A  46     -98.959 257.828 688.938 
ATOM    950  O2   DT A  46     -99.685 258.757 688.631 
ATOM    951  N3   DT A  46     -97.587 257.972 689.006 
ATOM    952  C4   DT A  46     -96.675 256.992 689.341 
ATOM    953  O4   DT A  46     -95.468 257.241 689.368 
ATOM    954  C5   DT A  46     -97.271 255.711 689.639 
ATOM    955  C7   DT A  46     -96.349 254.587 690.013 
ATOM    956  C6   DT A  46     -98.602 255.542 689.581 
ATOM    957  P    DG A  47    -104.544 255.195 687.300 
ATOM    958  OP1  DG A  47    -105.831 254.944 687.989 
ATOM    959  OP2  DG A  47    -103.908 254.019 686.666 
ATOM    960  O5'  DG A  47    -104.732 256.355 686.214 
ATOM    961  C5'  DG A  47    -104.604 257.727 686.631 
ATOM    962  C4'  DG A  47    -103.784 258.502 685.618 
ATOM    963  O4'  DG A  47    -102.356 258.440 685.896 
ATOM    964  C3'  DG A  47    -103.898 258.029 684.169 
ATOM    965  O3'  DG A  47    -103.860 259.162 683.311 
ATOM    966  C2'  DG A  47    -102.636 257.199 683.932 
ATOM    967  C1'  DG A  47    -101.679 258.111 684.693 
ATOM    968  N9   DG A  47    -100.388 257.460 685.052 
ATOM    969  C8   DG A  47    -100.140 256.149 685.395 
ATOM    970  N7   DG A  47     -98.880 255.894 685.656 
ATOM    971  C5   DG A  47     -98.250 257.124 685.471 
ATOM    972  C6   DG A  47     -96.882 257.479 685.608 
ATOM    973  O6   DG A  47     -95.931 256.769 685.925 
ATOM    974  N1   DG A  47     -96.675 258.836 685.325 
ATOM    975  C2   DG A  47     -97.660 259.733 684.959 
ATOM    976  N2   DG A  47     -97.258 260.986 684.733 
ATOM    977  N3   DG A  47     -98.942 259.399 684.832 
ATOM    978  C4   DG A  47     -99.161 258.086 685.102 
ATOM    979  P    DG A  48    -104.816 259.197 682.027 
ATOM    980  OP1  DG A  48    -106.160 259.674 682.423 
ATOM    981  OP2  DG A  48    -104.768 257.889 681.338 
ATOM    982  O5'  DG A  48    -104.096 260.305 681.126 
ATOM    983  C5'  DG A  48    -103.364 261.364 681.772 
ATOM    984  C4'  DG A  48    -102.045 261.592 681.062 
ATOM    985  O4'  DG A  48    -100.981 260.743 681.580 
ATOM    986  C3'  DG A  48    -102.041 261.312 679.559 
ATOM    987  O3'  DG A  48    -101.205 262.265 678.915 
ATOM    988  C2'  DG A  48    -101.397 259.931 679.425 
ATOM    989  C1'  DG A  48    -100.316 260.137 680.482 
ATOM    990  N9   DG A  48     -99.696 258.870 680.958 
ATOM    991  C8   DG A  48    -100.269 257.628 681.127 
ATOM    992  N7   DG A  48     -99.441 256.712 681.567 
ATOM    993  C5   DG A  48     -98.232 257.396 681.698 
ATOM    994  C6   DG A  48     -96.964 256.932 682.134 
ATOM    995  O6   DG A  48     -96.640 255.806 682.500 
ATOM    996  N1   DG A  48     -96.009 257.959 682.115 
ATOM    997  C2   DG A  48     -96.250 259.262 681.725 
ATOM    998  N2   DG A  48     -95.205 260.092 681.779 
ATOM    999  N3   DG A  48     -97.441 259.695 681.317 
ATOM   1000  C4   DG A  48     -98.377 258.712 681.330 
ATOM   1001  P    DG A  49    -101.660 262.866 677.502 
ATOM   1002  OP1  DG A  49    -102.596 263.991 677.720 
ATOM   1003  OP2  DG A  49    -102.148 261.773 676.633 
ATOM   1004  O5'  DG A  49    -100.271 263.423 676.935 
ATOM   1005  C5'  DG A  49     -99.270 263.879 677.864 
ATOM   1006  C4'  DG A  49     -97.906 263.366 677.450 
ATOM   1007  O4'  DG A  49     -97.613 262.054 678.008 
ATOM   1008  C3'  DG A  49     -97.693 263.183 675.947 
ATOM   1009  O3'  DG A  49     -96.354 263.539 675.625 
ATOM   1010  C2'  DG A  49     -97.866 261.683 675.712 
ATOM   1011  C1'  DG A  49     -97.130 261.221 676.966 
ATOM   1012  N9   DG A  49     -97.408 259.806 677.337 
ATOM   1013  C8   DG A  49     -98.573 259.082 677.198 
ATOM   1014  N7   DG A  49     -98.488 257.846 677.628 
ATOM   1015  C5   DG A  49     -97.174 257.743 678.083 
ATOM   1016  C6   DG A  49     -96.490 256.643 678.661 
ATOM   1017  O6   DG A  49     -96.910 255.513 678.894 
ATOM   1018  N1   DG A  49     -95.165 256.973 678.979 
ATOM   1019  C2   DG A  49     -94.578 258.204 678.766 
ATOM   1020  N2   DG A  49     -93.301 258.318 679.140 
ATOM   1021  N3   DG A  49     -95.221 259.237 678.225 
ATOM   1022  C4   DG A  49     -96.507 258.934 677.910 
ATOM   1023  P    DA A  50     -96.068 264.340 674.269 
ATOM   1024  OP1  DA A  50     -96.288 265.786 674.491 
ATOM   1025  OP2  DA A  50     -96.836 263.729 673.161 
ATOM   1026  O5'  DA A  50     -94.507 264.058 674.058 
ATOM   1027  C5'  DA A  50     -93.672 263.853 675.214 
ATOM   1028  C4'  DA A  50     -92.733 262.688 674.975 
ATOM   1029  O4'  DA A  50     -93.322 261.413 675.361 
ATOM   1030  C3'  DA A  50     -92.298 262.470 673.527 
ATOM   1031  O3'  DA A  50     -90.943 262.039 673.513 
ATOM   1032  C2'  DA A  50     -93.177 261.324 673.026 
ATOM   1033  C1'  DA A  50     -93.121 260.489 674.302 
ATOM   1034  N9   DA A  50     -94.186 259.450 674.386 
ATOM   1035  C8   DA A  50     -95.468 259.512 673.923 
ATOM   1036  N7   DA A  50     -96.159 258.437 674.147 
ATOM   1037  C5   DA A  50     -95.272 257.600 674.809 
ATOM   1038  C6   DA A  50     -95.399 256.300 675.323 
ATOM   1039  N6   DA A  50     -96.528 255.581 675.247 
ATOM   1040  N1   DA A  50     -94.320 255.761 675.921 
ATOM   1041  C2   DA A  50     -93.200 256.480 675.994 
ATOM   1042  N3   DA A  50     -92.964 257.695 675.553 
ATOM   1043  C4   DA A  50     -94.060 258.212 674.959 
ATOM   1044  P    DA A  51     -89.963 262.597 672.376 
ATOM   1045  OP1  DA A  51     -89.429 263.915 672.784 
ATOM   1046  OP2  DA A  51     -90.647 262.550 671.065 
ATOM   1047  O5'  DA A  51     -88.790 261.508 672.409 
ATOM   1048  C5'  DA A  51     -88.494 260.837 673.648 
ATOM   1049  C4'  DA A  51     -88.290 259.355 673.400 
ATOM   1050  O4'  DA A  51     -89.537 258.605 673.463 
ATOM   1051  C3'  DA A  51     -87.705 258.984 672.037 
ATOM   1052  O3'  DA A  51     -86.825 257.878 672.200 
ATOM   1053  C2'  DA A  51     -88.907 258.530 671.210 
ATOM   1054  C1'  DA A  51     -89.608 257.760 672.324 
ATOM   1055  N9   DA A  51     -91.044 257.479 672.047 
ATOM   1056  C8   DA A  51     -91.946 258.255 671.375 
ATOM   1057  N7   DA A  51     -93.131 257.732 671.297 
ATOM   1058  C5   DA A  51     -93.009 256.522 671.965 
ATOM   1059  C6   DA A  51     -93.923 255.491 672.232 
ATOM   1060  N6   DA A  51     -95.205 255.518 671.839 
ATOM   1061  N1   DA A  51     -93.472 254.426 672.920 
ATOM   1062  C2   DA A  51     -92.198 254.404 673.309 
ATOM   1063  N3   DA A  51     -91.257 255.303 673.118 
ATOM   1064  C4   DA A  51     -91.734 256.357 672.427 
ATOM   1065  P    DG A  52     -85.461 257.841 671.363 
ATOM   1066  OP1  DG A  52     -84.427 258.631 672.067 
ATOM   1067  OP2  DG A  52     -85.730 258.226 669.960 
ATOM   1068  O5'  DG A  52     -85.091 256.287 671.432 
ATOM   1069  C5'  DG A  52     -85.501 255.521 672.580 
ATOM   1070  C4'  DG A  52     -86.059 254.182 672.139 
ATOM   1071  O4'  DG A  52     -87.486 254.242 671.855 
ATOM   1072  C3'  DG A  52     -85.454 253.597 670.863 
ATOM   1073  O3'  DG A  52     -85.361 252.185 671.003 
ATOM   1074  C2'  DG A  52     -86.474 253.912 669.770 
ATOM   1075  C1'  DG A  52     -87.719 253.618 670.602 
ATOM   1076  N9   DG A  52     -88.971 254.186 670.028 
ATOM   1077  C8   DG A  52     -89.156 255.359 669.329 
ATOM   1078  N7   DG A  52     -90.395 255.570 668.958 
ATOM   1079  C5   DG A  52     -91.080 254.458 669.444 
ATOM   1080  C6   DG A  52     -92.456 254.121 669.354 
ATOM   1081  O6   DG A  52     -93.367 254.745 668.818 
ATOM   1082  N1   DG A  52     -92.726 252.899 669.986 
ATOM   1083  C2   DG A  52     -91.790 252.108 670.622 
ATOM   1084  N2   DG A  52     -92.249 250.978 671.165 
ATOM   1085  N3   DG A  52     -90.499 252.425 670.707 
ATOM   1086  C4   DG A  52     -90.221 253.607 670.099 
ATOM   1087  P    DA A  53     -84.071 251.431 670.431 
ATOM   1088  OP1  DA A  53     -82.977 251.494 671.427 
ATOM   1089  OP2  DA A  53     -83.750 251.949 669.082 
ATOM   1090  O5'  DA A  53     -84.607 249.929 670.315 
ATOM   1091  C5'  DA A  53     -85.621 249.476 671.233 
ATOM   1092  C4'  DA A  53     -86.678 248.684 670.489 
ATOM   1093  O4'  DA A  53     -87.740 249.531 669.966 
ATOM   1094  C3'  DA A  53     -86.190 247.908 669.267 
ATOM   1095  O3'  DA A  53     -86.895 246.675 669.193 
ATOM   1096  C2'  DA A  53     -86.594 248.771 668.072 
ATOM   1097  C1'  DA A  53     -87.961 249.184 668.607 
ATOM   1098  N9   DA A  53     -88.543 250.368 667.916 
ATOM   1099  C8   DA A  53     -87.895 251.455 667.403 
ATOM   1100  N7   DA A  53     -88.683 252.326 666.855 
ATOM   1101  C5   DA A  53     -89.949 251.779 667.015 
ATOM   1102  C6   DA A  53     -91.228 252.226 666.644 
ATOM   1103  N6   DA A  53     -91.451 253.382 666.003 
ATOM   1104  N1   DA A  53     -92.274 251.437 666.954 
ATOM   1105  C2   DA A  53     -92.046 250.289 667.591 
ATOM   1106  N3   DA A  53     -90.903 249.771 667.986 
ATOM   1107  C4   DA A  53     -89.873 250.580 667.663 
ATOM   1108  P    DC A  54     -86.106 245.354 668.750 
ATOM   1109  OP1  DC A  54     -85.421 244.769 669.924 
ATOM   1110  OP2  DC A  54     -85.249 245.656 667.582 
ATOM   1111  O5'  DC A  54     -87.311 244.402 668.300 
ATOM   1112  C5'  DC A  54     -88.594 244.553 668.936 
ATOM   1113  C4'  DC A  54     -89.696 244.502 667.896 
ATOM   1114  O4'  DC A  54     -89.989 245.812 667.332 
ATOM   1115  C3'  DC A  54     -89.418 243.627 666.674 
ATOM   1116  O3'  DC A  54     -90.627 242.992 666.277 
ATOM   1117  C2'  DC A  54     -89.004 244.613 665.580 
ATOM   1118  C1'  DC A  54     -90.028 245.692 665.918 
ATOM   1119  N1   DC A  54     -89.711 247.024 665.331 
ATOM   1120  C2   DC A  54     -90.775 247.826 664.927 
ATOM   1121  O2   DC A  54     -91.928 247.403 665.071 
ATOM   1122  N3   DC A  54     -90.506 249.043 664.389 
ATOM   1123  C4   DC A  54     -89.242 249.464 664.250 
ATOM   1124  N4   DC A  54     -89.032 250.659 663.720 
ATOM   1125  C5   DC A  54     -88.133 248.654 664.659 
ATOM   1126  C6   DC A  54     -88.423 247.441 665.194 
ATOM   1127  P    DG A  55     -90.577 241.472 665.778 
ATOM   1128  OP1  DG A  55     -90.609 240.565 666.948 
ATOM   1129  OP2  DG A  55     -89.441 241.292 664.848 
ATOM   1130  O5'  DG A  55     -91.955 241.359 664.972 
ATOM   1131  C5'  DG A  55     -93.071 242.171 665.381 
ATOM   1132  C4'  DG A  55     -93.748 242.772 664.165 
ATOM   1133  O4'  DG A  55     -93.157 244.045 663.774 
ATOM   1134  C3'  DG A  55     -93.691 241.933 662.889 
ATOM   1135  O3'  DG A  55     -94.917 242.085 662.183 
ATOM   1136  C2'  DG A  55     -92.573 242.564 662.059 
ATOM   1137  C1'  DG A  55     -92.916 244.017 662.376 
ATOM   1138  N9   DG A  55     -91.813 244.971 662.077 
ATOM   1139  C8   DG A  55     -90.451 244.789 662.184 
ATOM   1140  N7   DG A  55     -89.744 245.838 661.839 
ATOM   1141  C5   DG A  55     -90.705 246.781 661.478 
ATOM   1142  C6   DG A  55     -90.550 248.114 661.016 
ATOM   1143  O6   DG A  55     -89.514 248.748 660.828 
ATOM   1144  N1   DG A  55     -91.790 248.717 660.765 
ATOM   1145  C2   DG A  55     -93.019 248.112 660.938 
ATOM   1146  N2   DG A  55     -94.086 248.857 660.643 
ATOM   1147  N3   DG A  55     -93.164 246.861 661.372 
ATOM   1148  C4   DG A  55     -91.971 246.262 661.619 
ATOM   1149  P    DT A  56     -95.562 240.807 661.465 
ATOM   1150  OP1  DT A  56     -96.347 240.028 662.449 
ATOM   1151  OP2  DT A  56     -94.510 240.063 660.738 
ATOM   1152  O5'  DT A  56     -96.551 241.502 660.415 
ATOM   1153  C5'  DT A  56     -97.129 242.779 660.741 
ATOM   1154  C4'  DT A  56     -97.071 243.697 659.535 
ATOM   1155  O4'  DT A  56     -95.824 244.445 659.466 
ATOM   1156  C3'  DT A  56     -97.164 243.011 658.172 
ATOM   1157  O3'  DT A  56     -97.914 243.838 657.291 
ATOM   1158  C2'  DT A  56     -95.722 242.948 657.671 
ATOM   1159  C1'  DT A  56     -95.308 244.337 658.148 
ATOM   1160  N1   DT A  56     -93.833 244.534 658.211 
ATOM   1161  C2   DT A  56     -93.357 245.788 657.911 
ATOM   1162  O2   DT A  56     -94.083 246.717 657.604 
ATOM   1163  N3   DT A  56     -91.985 245.932 657.978 
ATOM   1164  C4   DT A  56     -91.073 244.952 658.313 
ATOM   1165  O4   DT A  56     -89.866 245.201 658.340 
ATOM   1166  C5   DT A  56     -91.669 243.671 658.611 
ATOM   1167  C7   DT A  56     -90.746 242.547 658.985 
ATOM   1168  C6   DT A  56     -93.000 243.502 658.553 
ATOM   1169  P    DC A  57     -98.942 243.155 656.272 
ATOM   1170  OP1  DC A  57    -100.229 242.904 656.961 
ATOM   1171  OP2  DC A  57     -98.306 241.979 655.638 
ATOM   1172  O5'  DC A  57     -99.130 244.315 655.187 
ATOM   1173  C5'  DC A  57     -99.002 245.687 655.603 
ATOM   1174  C4'  DC A  57     -98.182 246.462 654.590 
ATOM   1175  O4'  DC A  57     -96.754 246.400 654.869 
ATOM   1176  C3'  DC A  57     -98.296 245.989 653.141 
ATOM   1177  O3'  DC A  57     -98.257 247.122 652.283 
ATOM   1178  C2'  DC A  57     -97.034 245.159 652.905 
ATOM   1179  C1'  DC A  57     -96.077 246.071 653.665 
ATOM   1180  N1   DC A  57     -94.786 245.420 654.024 
ATOM   1181  C2   DC A  57     -93.638 246.209 654.024 
ATOM   1182  O2   DC A  57     -93.738 247.406 653.730 
ATOM   1183  N3   DC A  57     -92.452 245.634 654.347 
ATOM   1184  C4   DC A  57     -92.387 244.333 654.660 
ATOM   1185  N4   DC A  57     -91.206 243.819 654.969 
ATOM   1186  C5   DC A  57     -93.555 243.504 654.665 
ATOM   1187  C6   DC A  57     -94.731 244.098 654.339 
ATOM   1188  P    DA A  58     -99.214 247.156 650.999 
ATOM   1189  OP1  DA A  58    -100.558 247.634 651.395 
ATOM   1190  OP2  DA A  58     -99.166 245.848 650.310 
ATOM   1191  O5'  DA A  58     -98.494 248.265 650.098 
ATOM   1192  C5'  DA A  58     -97.762 249.324 650.745 
ATOM   1193  C4'  DA A  58     -96.443 249.552 650.034 
ATOM   1194  O4'  DA A  58     -95.379 248.703 650.552 
ATOM   1195  C3'  DA A  58     -96.439 249.271 648.532 
ATOM   1196  O3'  DA A  58     -95.603 250.225 647.887 
ATOM   1197  C2'  DA A  58     -95.795 247.891 648.397 
ATOM   1198  C1'  DA A  58     -94.714 248.097 649.454 
ATOM   1199  N9   DA A  58     -94.094 246.830 649.931 
ATOM   1200  C8   DA A  58     -94.679 245.607 650.092 
ATOM   1201  N7   DA A  58     -93.870 244.690 650.526 
ATOM   1202  C5   DA A  58     -92.658 245.353 650.664 
ATOM   1203  C6   DA A  58     -91.389 244.928 651.091 
ATOM   1204  N6   DA A  58     -91.120 243.673 651.475 
ATOM   1205  N1   DA A  58     -90.402 245.844 651.107 
ATOM   1206  C2   DA A  58     -90.676 247.090 650.724 
ATOM   1207  N3   DA A  58     -91.814 247.600 650.309 
ATOM   1208  C4   DA A  58     -92.785 246.663 650.301 
ATOM   1209  P    DC A  59     -96.058 250.826 646.474 
ATOM   1210  OP1  DC A  59     -96.994 251.951 646.692 
ATOM   1211  OP2  DC A  59     -96.546 249.733 645.605 
ATOM   1212  O5'  DC A  59     -94.669 251.383 645.907 
ATOM   1213  C5'  DC A  59     -93.668 251.839 646.837 
ATOM   1214  C4'  DC A  59     -92.304 251.326 646.422 
ATOM   1215  O4'  DC A  59     -92.011 250.014 646.981 
ATOM   1216  C3'  DC A  59     -92.091 251.143 644.919 
ATOM   1217  O3'  DC A  59     -90.752 251.499 644.598 
ATOM   1218  C2'  DC A  59     -92.264 249.643 644.684 
ATOM   1219  C1'  DC A  59     -91.528 249.181 645.938 
ATOM   1220  N1   DC A  59     -91.806 247.766 646.309 
ATOM   1221  C2   DC A  59     -90.772 247.029 646.881 
ATOM   1222  O2   DC A  59     -89.676 247.574 647.055 
ATOM   1223  N3   DC A  59     -91.006 245.736 647.226 
ATOM   1224  C4   DC A  59     -92.207 245.182 647.021 
ATOM   1225  N4   DC A  59     -92.385 243.918 647.375 
ATOM   1226  C5   DC A  59     -93.284 245.923 646.434 
ATOM   1227  C6   DC A  59     -93.030 247.213 646.095 
ATOM   1228  P    DT A  60     -90.466 252.300 643.241 
ATOM   1229  OP1  DT A  60     -90.685 253.746 643.464 
ATOM   1230  OP2  DT A  60     -91.234 251.689 642.134 
ATOM   1231  O5'  DT A  60     -88.905 252.018 643.031 
ATOM   1232  C5'  DT A  60     -88.070 251.813 644.186 
ATOM   1233  C4'  DT A  60     -87.131 250.648 643.948 
ATOM   1234  O4'  DT A  60     -87.720 249.373 644.333 
ATOM   1235  C3'  DT A  60     -86.696 250.430 642.499 
ATOM   1236  O3'  DT A  60     -85.340 249.999 642.485 
ATOM   1237  C2'  DT A  60     -87.575 249.284 641.999 
ATOM   1238  C1'  DT A  60     -87.519 248.449 643.275 
ATOM   1239  N1   DT A  60     -88.584 247.410 643.358 
ATOM   1240  C2   DT A  60     -88.257 246.227 643.976 
ATOM   1241  O2   DT A  60     -87.154 246.007 644.446 
ATOM   1242  N3   DT A  60     -89.269 245.289 644.034 
ATOM   1243  C4   DT A  60     -90.548 245.432 643.537 
ATOM   1244  O4   DT A  60     -91.369 244.519 643.648 
ATOM   1245  C5   DT A  60     -90.796 246.707 642.906 
ATOM   1246  C7   DT A  60     -92.164 246.946 642.338 
ATOM   1247  C6   DT A  60     -89.830 247.637 642.836 
ATOM   1248  P    DG A  61     -84.361 250.557 641.348 
ATOM   1249  OP1  DG A  61     -83.827 251.875 641.757 
ATOM   1250  OP2  DG A  61     -85.045 250.510 640.038 
ATOM   1251  O5'  DG A  61     -83.188 249.468 641.381 
ATOM   1252  C5'  DG A  61     -82.892 248.797 642.621 
ATOM   1253  C4'  DG A  61     -82.688 247.315 642.372 
ATOM   1254  O4'  DG A  61     -83.934 246.565 642.435 
ATOM   1255  C3'  DG A  61     -82.103 246.944 641.010 
ATOM   1256  O3'  DG A  61     -81.223 245.838 641.172 
ATOM   1257  C2'  DG A  61     -83.305 246.490 640.182 
ATOM   1258  C1'  DG A  61     -84.006 245.720 641.297 
ATOM   1259  N9   DG A  61     -85.442 245.439 641.019 
ATOM   1260  C8   DG A  61     -86.366 246.207 640.344 
ATOM   1261  N7   DG A  61     -87.559 245.669 640.273 
ATOM   1262  C5   DG A  61     -87.415 244.457 640.947 
ATOM   1263  C6   DG A  61     -88.366 243.434 641.200 
ATOM   1264  O6   DG A  61     -89.550 243.386 640.875 
ATOM   1265  N1   DG A  61     -87.798 242.374 641.920 
ATOM   1266  C2   DG A  61     -86.485 242.311 642.342 
ATOM   1267  N2   DG A  61     -86.137 241.213 643.017 
ATOM   1268  N3   DG A  61     -85.593 243.273 642.104 
ATOM   1269  C4   DG A  61     -86.128 244.307 641.406 
ATOM   1270  P    DA A  62     -79.859 245.801 640.336 
ATOM   1271  OP1  DA A  62     -78.825 246.591 641.039 
ATOM   1272  OP2  DA A  62     -80.128 246.186 638.932 
ATOM   1273  O5'  DA A  62     -79.489 244.247 640.404 
ATOM   1274  C5'  DA A  62     -79.899 243.481 641.553 
ATOM   1275  C4'  DA A  62     -80.457 242.142 641.111 
ATOM   1276  O4'  DA A  62     -81.884 242.202 640.827 
ATOM   1277  C3'  DA A  62     -79.852 241.557 639.835 
ATOM   1278  O3'  DA A  62     -79.759 240.145 639.975 
ATOM   1279  C2'  DA A  62     -80.872 241.872 638.743 
ATOM   1280  C1'  DA A  62     -82.117 241.578 639.574 
ATOM   1281  N9   DA A  62     -83.369 242.146 639.000 
ATOM   1282  C8   DA A  62     -83.533 243.312 638.310 
ATOM   1283  N7   DA A  62     -84.755 243.534 637.936 
ATOM   1284  C5   DA A  62     -85.455 242.434 638.413 
ATOM   1285  C6   DA A  62     -86.810 242.069 638.342 
ATOM   1286  N6   DA A  62     -87.745 242.813 637.734 
ATOM   1287  N1   DA A  62     -87.171 240.909 638.921 
ATOM   1288  C2   DA A  62     -86.237 240.175 639.524 
ATOM   1289  N3   DA A  62     -84.950 240.412 639.653 
ATOM   1290  C4   DA A  62     -84.615 241.578 639.065 
ATOM   1291  P    DT A  63     -78.468 239.391 639.403 
ATOM   1292  OP1  DT A  63     -77.375 239.454 640.399 
ATOM   1293  OP2  DT A  63     -78.148 239.909 638.054 
ATOM   1294  O5'  DT A  63     -79.005 237.889 639.287 
ATOM   1295  C5'  DT A  63     -80.019 237.436 640.206 
ATOM   1296  C4'  DT A  63     -81.076 236.644 639.462 
ATOM   1297  O4'  DT A  63     -82.138 237.491 638.938 
ATOM   1298  C3'  DT A  63     -80.588 235.868 638.239 
ATOM   1299  O3'  DT A  63     -81.293 234.635 638.165 
ATOM   1300  C2'  DT A  63     -80.992 236.731 637.045 
ATOM   1301  C1'  DT A  63     -82.359 237.143 637.580 
ATOM   1302  N1   DT A  63     -82.941 238.328 636.888 
ATOM   1303  C2   DT A  63     -84.306 238.353 636.732 
ATOM   1304  O2   DT A  63     -85.036 237.461 637.131 
ATOM   1305  N3   DT A  63     -84.809 239.465 636.085 
ATOM   1306  C4   DT A  63     -84.078 240.527 635.595 
ATOM   1307  O4   DT A  63     -84.641 241.469 635.034 
ATOM   1308  C5   DT A  63     -82.654 240.410 635.807 
ATOM   1309  C7   DT A  63     -81.785 241.524 635.303 
ATOM   1310  C6   DT A  63     -82.138 239.339 636.432 
ATOM   1311  P    DT A  64     -80.504 233.314 637.722 
ATOM   1312  OP1  DT A  64     -79.819 232.729 638.896 
ATOM   1313  OP2  DT A  64     -79.647 233.616 636.555 
ATOM   1314  O5'  DT A  64     -81.709 232.362 637.273 
ATOM   1315  C5'  DT A  64     -82.992 232.513 637.908 
ATOM   1316  C4'  DT A  64     -84.094 232.462 636.869 
ATOM   1317  O4'  DT A  64     -84.386 233.772 636.304 
ATOM   1318  C3'  DT A  64     -83.816 231.587 635.646 
ATOM   1319  O3'  DT A  64     -85.025 230.952 635.249 
ATOM   1320  C2'  DT A  64     -83.402 232.573 634.552 
ATOM   1321  C1'  DT A  64     -84.426 233.652 634.891 
ATOM   1322  N1   DT A  64     -84.109 234.984 634.304 
ATOM   1323  C2   DT A  64     -85.169 235.763 633.910 
ATOM   1324  O2   DT A  64     -86.330 235.409 634.023 
ATOM   1325  N3   DT A  64     -84.835 236.990 633.370 
ATOM   1326  C4   DT A  64     -83.561 237.489 633.196 
ATOM   1327  O4   DT A  64     -83.387 238.604 632.700 
ATOM   1328  C5   DT A  64     -82.514 236.599 633.639 
ATOM   1329  C7   DT A  64     -81.096 237.064 633.486 
ATOM   1330  C6   DT A  64     -82.810 235.400 634.168 
ATOM   1331  P    DA A  65     -84.975 229.432 634.750 
ATOM   1332  OP1  DA A  65     -85.007 228.525 635.920 
ATOM   1333  OP2  DA A  65     -83.839 229.252 633.820 
ATOM   1334  O5'  DA A  65     -86.353 229.319 633.944 
ATOM   1335  C5'  DA A  65     -87.469 230.131 634.353 
ATOM   1336  C4'  DA A  65     -88.145 230.732 633.137 
ATOM   1337  O4'  DA A  65     -87.555 232.005 632.746 
ATOM   1338  C3'  DA A  65     -88.089 229.893 631.861 
ATOM   1339  O3'  DA A  65     -89.315 230.045 631.155 
ATOM   1340  C2'  DA A  65     -86.971 230.524 631.032 
ATOM   1341  C1'  DA A  65     -87.314 231.977 631.348 
ATOM   1342  N9   DA A  65     -86.211 232.931 631.050 
ATOM   1343  C8   DA A  65     -84.864 232.733 631.162 
ATOM   1344  N7   DA A  65     -84.153 233.764 630.823 
ATOM   1345  C5   DA A  65     -85.095 234.716 630.459 
ATOM   1346  C6   DA A  65     -84.977 236.038 630.000 
ATOM   1347  N6   DA A  65     -83.801 236.657 629.821 
ATOM   1348  N1   DA A  65     -86.115 236.703 629.730 
ATOM   1349  C2   DA A  65     -87.280 236.084 629.911 
ATOM   1350  N3   DA A  65     -87.513 234.859 630.332 
ATOM   1351  C4   DA A  65     -86.358 234.215 630.594 
ATOM   1352  P    DT A  66     -89.960 228.767 630.437 
ATOM   1353  OP1  DT A  66     -90.745 227.988 631.421 
ATOM   1354  OP2  DT A  66     -88.908 228.023 629.710 
ATOM   1355  O5'  DT A  66     -90.949 229.462 629.388 
ATOM   1356  C5'  DT A  66     -91.527 230.739 629.713 
ATOM   1357  C4'  DT A  66     -91.469 231.657 628.507 
ATOM   1358  O4'  DT A  66     -90.222 232.405 628.439 
ATOM   1359  C3'  DT A  66     -91.562 230.971 627.145 
ATOM   1360  O3'  DT A  66     -92.312 231.798 626.263 
ATOM   1361  C2'  DT A  66     -90.120 230.908 626.643 
ATOM   1362  C1'  DT A  66     -89.706 232.297 627.121 
ATOM   1363  N1   DT A  66     -88.231 232.494 627.183 
ATOM   1364  C2   DT A  66     -87.755 233.748 626.883 
ATOM   1365  O2   DT A  66     -88.481 234.677 626.576 
ATOM   1366  N3   DT A  66     -86.383 233.892 626.950 
ATOM   1367  C4   DT A  66     -85.471 232.912 627.286 
ATOM   1368  O4   DT A  66     -84.264 233.160 627.312 
ATOM   1369  C5   DT A  66     -86.067 231.631 627.584 
ATOM   1370  C7   DT A  66     -85.144 230.507 627.958 
ATOM   1371  C6   DT A  66     -87.398 231.462 627.525 
ATOM   1372  P    DG A  67     -93.340 231.115 625.245 
ATOM   1373  OP1  DG A  67     -94.627 230.864 625.933 
ATOM   1374  OP2  DG A  67     -92.704 229.939 624.611 
ATOM   1375  O5'  DG A  67     -93.528 232.275 624.159 
ATOM   1376  C5'  DG A  67     -93.400 233.647 624.575 
ATOM   1377  C4'  DG A  67     -92.580 234.422 623.563 
ATOM   1378  O4'  DG A  67     -91.152 234.360 623.841 
ATOM   1379  C3'  DG A  67     -92.694 233.949 622.114 
ATOM   1380  O3'  DG A  67     -92.655 235.082 621.255 
ATOM   1381  C2'  DG A  67     -91.432 233.119 621.877 
ATOM   1382  C1'  DG A  67     -90.475 234.031 622.638 
ATOM   1383  N9   DG A  67     -89.184 233.380 622.996 
ATOM   1384  C8   DG A  67     -88.936 232.069 623.340 
ATOM   1385  N7   DG A  67     -87.676 231.814 623.601 
ATOM   1386  C5   DG A  67     -87.046 233.044 623.416 
ATOM   1387  C6   DG A  67     -85.678 233.399 623.552 
ATOM   1388  O6   DG A  67     -84.727 232.689 623.870 
ATOM   1389  N1   DG A  67     -85.471 234.756 623.270 
ATOM   1390  C2   DG A  67     -86.456 235.653 622.904 
ATOM   1391  N2   DG A  67     -86.054 236.905 622.677 
ATOM   1392  N3   DG A  67     -87.738 235.319 622.777 
ATOM   1393  C4   DG A  67     -87.956 234.006 623.047 
ATOM   1394  P    DT A  68     -93.612 235.116 619.972 
ATOM   1395  OP1  DT A  68     -94.956 235.594 620.367 
ATOM   1396  OP2  DT A  68     -93.564 233.808 619.283 
ATOM   1397  O5'  DT A  68     -92.891 236.225 619.070 
ATOM   1398  C5'  DT A  68     -92.160 237.284 619.717 
ATOM   1399  C4'  DT A  68     -90.841 237.512 619.006 
ATOM   1400  O4'  DT A  68     -89.777 236.663 619.525 
ATOM   1401  C3'  DT A  68     -90.837 237.231 617.504 
ATOM   1402  O3'  DT A  68     -90.001 238.185 616.859 
ATOM   1403  C2'  DT A  68     -90.193 235.851 617.369 
ATOM   1404  C1'  DT A  68     -89.112 236.057 618.426 
ATOM   1405  N1   DT A  68     -88.492 234.790 618.903 
ATOM   1406  C2   DT A  68     -87.157 234.830 619.228 
ATOM   1407  O2   DT A  68     -86.484 235.843 619.142 
ATOM   1408  N3   DT A  68     -86.616 233.637 619.665 
ATOM   1409  C4   DT A  68     -87.284 232.437 619.800 
ATOM   1410  O4   DT A  68     -86.691 231.433 620.202 
ATOM   1411  C5   DT A  68     -88.679 232.494 619.435 
ATOM   1412  C7   DT A  68     -89.480 231.229 619.552 
ATOM   1413  C6   DT A  68     -89.231 233.640 619.007 
ATOM   1414  P    DC A  69     -90.456 238.786 615.447 
ATOM   1415  OP1  DC A  69     -91.392 239.911 615.664 
ATOM   1416  OP2  DC A  69     -90.944 237.693 614.577 
ATOM   1417  O5'  DC A  69     -89.067 239.343 614.880 
ATOM   1418  C5'  DC A  69     -88.066 239.799 615.809 
ATOM   1419  C4'  DC A  69     -86.701 239.286 615.394 
ATOM   1420  O4'  DC A  69     -86.408 237.974 615.953 
ATOM   1421  C3'  DC A  69     -86.489 239.103 613.892 
ATOM   1422  O3'  DC A  69     -85.150 239.459 613.570 
ATOM   1423  C2'  DC A  69     -86.662 237.603 613.656 
ATOM   1424  C1'  DC A  69     -85.926 237.141 614.910 
ATOM   1425  N1   DC A  69     -86.204 235.726 615.282 
ATOM   1426  C2   DC A  69     -85.170 234.989 615.853 
ATOM   1427  O2   DC A  69     -84.074 235.534 616.028 
ATOM   1428  N3   DC A  69     -85.404 233.696 616.199 
ATOM   1429  C4   DC A  69     -86.605 233.142 615.993 
ATOM   1430  N4   DC A  69     -86.783 231.878 616.347 
ATOM   1431  C5   DC A  69     -87.682 233.883 615.406 
ATOM   1432  C6   DC A  69     -87.428 235.173 615.068 
ATOM   1433  P    DT A  70     -84.864 240.260 612.213 
ATOM   1434  OP1  DT A  70     -85.083 241.706 612.436 
ATOM   1435  OP2  DT A  70     -85.632 239.649 611.106 
ATOM   1436  O5'  DT A  70     -83.303 239.978 612.003 
ATOM   1437  C5'  DT A  70     -82.468 239.773 613.159 
ATOM   1438  C4'  DT A  70     -81.529 238.608 612.920 
ATOM   1439  O4'  DT A  70     -82.118 237.333 613.305 
ATOM   1440  C3'  DT A  70     -81.094 238.390 611.471 
ATOM   1441  O3'  DT A  70     -79.738 237.959 611.458 
ATOM   1442  C2'  DT A  70     -81.973 237.244 610.971 
ATOM   1443  C1'  DT A  70     -81.917 236.409 612.247 
ATOM   1444  N1   DT A  70     -82.982 235.370 612.331 
ATOM   1445  C2   DT A  70     -82.655 234.187 612.949 
ATOM   1446  O2   DT A  70     -81.552 233.967 613.418 
ATOM   1447  N3   DT A  70     -83.666 233.249 613.006 
ATOM   1448  C4   DT A  70     -84.946 233.392 612.510 
ATOM   1449  O4   DT A  70     -85.767 232.479 612.621 
ATOM   1450  C5   DT A  70     -85.194 234.667 611.879 
ATOM   1451  C7   DT A  70     -86.562 234.906 611.311 
ATOM   1452  C6   DT A  70     -84.228 235.597 611.808 
ATOM   1453  P    DG A  71     -78.759 238.517 610.321 
ATOM   1454  OP1  DG A  71     -78.224 239.835 610.729 
ATOM   1455  OP2  DG A  71     -79.443 238.470 609.010 
ATOM   1456  O5'  DG A  71     -77.586 237.428 610.354 
ATOM   1457  C5'  DG A  71     -77.290 236.757 611.593 
ATOM   1458  C4'  DG A  71     -77.086 235.275 611.344 
ATOM   1459  O4'  DG A  71     -78.332 234.525 611.407 
ATOM   1460  C3'  DG A  71     -76.501 234.904 609.982 
ATOM   1461  O3'  DG A  71     -75.621 233.798 610.145 
ATOM   1462  C2'  DG A  71     -77.703 234.450 609.155 
ATOM   1463  C1'  DG A  71     -78.404 233.680 610.269 
ATOM   1464  N9   DG A  71     -79.840 233.399 609.992 
ATOM   1465  C8   DG A  71     -80.764 234.167 609.317 
ATOM   1466  N7   DG A  71     -81.957 233.629 609.245 
ATOM   1467  C5   DG A  71     -81.813 232.417 609.919 
ATOM   1468  C6   DG A  71     -82.764 231.394 610.172 
ATOM   1469  O6   DG A  71     -83.948 231.346 609.847 
ATOM   1470  N1   DG A  71     -82.196 230.334 610.892 
ATOM   1471  C2   DG A  71     -80.882 230.271 611.314 
ATOM   1472  N2   DG A  71     -80.534 229.173 611.990 
ATOM   1473  N3   DG A  71     -79.991 231.233 611.077 
ATOM   1474  C4   DG A  71     -80.526 232.267 610.379 
ATOM   1475  P    DG A  72     -74.257 233.761 609.308 
ATOM   1476  OP1  DG A  72     -73.222 234.551 610.011 
ATOM   1477  OP2  DG A  72     -74.526 234.146 607.905 
ATOM   1478  O5'  DG A  72     -73.887 232.207 609.376 
ATOM   1479  C5'  DG A  72     -74.297 231.441 610.525 
ATOM   1480  C4'  DG A  72     -74.855 230.102 610.083 
ATOM   1481  O4'  DG A  72     -76.282 230.162 609.799 
ATOM   1482  C3'  DG A  72     -74.250 229.517 608.808 
ATOM   1483  O3'  DG A  72     -74.157 228.104 608.947 
ATOM   1484  C2'  DG A  72     -75.270 229.832 607.715 
ATOM   1485  C1'  DG A  72     -76.515 229.538 608.546 
ATOM   1486  N9   DG A  72     -77.767 230.106 607.973 
ATOM   1487  C8   DG A  72     -77.952 231.279 607.274 
ATOM   1488  N7   DG A  72     -79.190 231.490 606.903 
ATOM   1489  C5   DG A  72     -79.876 230.378 607.389 
ATOM   1490  C6   DG A  72     -81.251 230.041 607.299 
ATOM   1491  O6   DG A  72     -82.163 230.665 606.763 
ATOM   1492  N1   DG A  72     -81.522 228.819 607.931 
ATOM   1493  C2   DG A  72     -80.586 228.028 608.567 
ATOM   1494  N2   DG A  72     -81.045 226.898 609.110 
ATOM   1495  N3   DG A  72     -79.295 228.345 608.652 
ATOM   1496  C4   DG A  72     -79.017 229.527 608.043 
ATOM   1497  P    DT A  73     -72.866 227.351 608.375 
ATOM   1498  OP1  DT A  73     -71.773 227.414 609.371 
ATOM   1499  OP2  DT A  73     -72.546 227.869 607.027 
ATOM   1500  O5'  DT A  73     -73.403 225.849 608.260 
ATOM   1501  C5'  DT A  73     -74.417 225.396 609.178 
ATOM   1502  C4'  DT A  73     -75.474 224.604 608.434 
ATOM   1503  O4'  DT A  73     -76.536 225.451 607.910 
ATOM   1504  C3'  DT A  73     -74.985 223.828 607.212 
ATOM   1505  O3'  DT A  73     -75.691 222.595 607.137 
ATOM   1506  C2'  DT A  73     -75.390 224.691 606.017 
ATOM   1507  C1'  DT A  73     -76.757 225.103 606.552 
ATOM   1508  N1   DT A  73     -77.339 226.288 605.860 
ATOM   1509  C2   DT A  73     -78.704 226.313 605.704 
ATOM   1510  O2   DT A  73     -79.434 225.421 606.103 
ATOM   1511  N3   DT A  73     -79.207 227.425 605.058 
ATOM   1512  C4   DT A  73     -78.476 228.487 604.568 
ATOM   1513  O4   DT A  73     -79.039 229.429 604.006 
ATOM   1514  C5   DT A  73     -77.052 228.370 604.779 
ATOM   1515  C7   DT A  73     -76.183 229.484 604.275 
ATOM   1516  C6   DT A  73     -76.536 227.299 605.404 
ATOM   1517  P    DC A  74     -74.902 221.274 606.695 
ATOM   1518  OP1  DC A  74     -74.217 220.689 607.869 
ATOM   1519  OP2  DC A  74     -74.045 221.576 605.527 
ATOM   1520  O5'  DC A  74     -76.107 220.322 606.245 
ATOM   1521  C5'  DC A  74     -77.390 220.473 606.881 
ATOM   1522  C4'  DC A  74     -78.492 220.422 605.841 
ATOM   1523  O4'  DC A  74     -78.784 221.732 605.276 
ATOM   1524  C3'  DC A  74     -78.214 219.547 604.618 
ATOM   1525  O3'  DC A  74     -79.423 218.912 604.221 
ATOM   1526  C2'  DC A  74     -77.800 220.533 603.524 
ATOM   1527  C1'  DC A  74     -78.824 221.611 603.863 
ATOM   1528  N1   DC A  74     -78.506 222.944 603.276 
ATOM   1529  C2   DC A  74     -79.571 223.745 602.872 
ATOM   1530  O2   DC A  74     -80.723 223.323 603.016 
ATOM   1531  N3   DC A  74     -79.302 224.963 602.334 
ATOM   1532  C4   DC A  74     -78.038 225.384 602.195 
ATOM   1533  N4   DC A  74     -77.828 226.579 601.665 
ATOM   1534  C5   DC A  74     -76.929 224.574 602.604 
ATOM   1535  C6   DC A  74     -77.219 223.361 603.139 
ATOM   1536  P    DA A  75     -79.373 217.392 603.723 
ATOM   1537  OP1  DA A  75     -79.405 216.485 604.892 
ATOM   1538  OP2  DA A  75     -78.237 217.212 602.792 
ATOM   1539  O5'  DA A  75     -80.751 217.279 602.916 
ATOM   1540  C5'  DA A  75     -81.867 218.091 603.325 
ATOM   1541  C4'  DA A  75     -82.543 218.692 602.109 
ATOM   1542  O4'  DA A  75     -81.953 219.965 601.719 
ATOM   1543  C3'  DA A  75     -82.487 217.853 600.833 
ATOM   1544  O3'  DA A  75     -83.713 218.005 600.128 
ATOM   1545  C2'  DA A  75     -81.369 218.484 600.004 
ATOM   1546  C1'  DA A  75     -81.712 219.936 600.320 
ATOM   1547  N9   DA A  75     -80.609 220.891 600.022 
ATOM   1548  C8   DA A  75     -79.262 220.693 600.134 
ATOM   1549  N7   DA A  75     -78.551 221.724 599.795 
ATOM   1550  C5   DA A  75     -79.493 222.676 599.432 
ATOM   1551  C6   DA A  75     -79.375 223.998 598.972 
ATOM   1552  N6   DA A  75     -78.199 224.617 598.793 
ATOM   1553  N1   DA A  75     -80.513 224.663 598.703 
ATOM   1554  C2   DA A  75     -81.678 224.044 598.883 
ATOM   1555  N3   DA A  75     -81.911 222.819 599.304 
ATOM   1556  C4   DA A  75     -80.755 222.175 599.567 
ATOM   1557  P    DG A  76     -84.358 216.727 599.409 
ATOM   1558  OP1  DG A  76     -85.143 215.948 600.393 
ATOM   1559  OP2  DG A  76     -83.306 215.983 598.683 
ATOM   1560  O5'  DG A  76     -85.347 217.422 598.360 
ATOM   1561  C5'  DG A  76     -85.924 218.699 598.685 
ATOM   1562  C4'  DG A  76     -85.867 219.617 597.479 
ATOM   1563  O4'  DG A  76     -84.620 220.365 597.411 
ATOM   1564  C3'  DG A  76     -85.960 218.931 596.117 
ATOM   1565  O3'  DG A  76     -86.710 219.758 595.235 
ATOM   1566  C2'  DG A  76     -84.518 218.868 595.615 
ATOM   1567  C1'  DG A  76     -84.104 220.257 596.093 
ATOM   1568  N9   DG A  76     -82.629 220.454 596.155 
ATOM   1569  C8   DG A  76     -81.642 219.548 596.475 
ATOM   1570  N7   DG A  76     -80.428 220.044 596.437 
ATOM   1571  C5   DG A  76     -80.626 221.372 596.064 
ATOM   1572  C6   DG A  76     -79.684 222.414 595.857 
ATOM   1573  O6   DG A  76     -78.461 222.377 595.963 
ATOM   1574  N1   DG A  76     -80.316 223.609 595.486 
ATOM   1575  C2   DG A  76     -81.678 223.776 595.335 
ATOM   1576  N2   DG A  76     -82.082 224.997 594.975 
ATOM   1577  N3   DG A  76     -82.561 222.799 595.530 
ATOM   1578  C4   DG A  76     -81.965 221.633 595.890 
ATOM   1579  P    DT A  77     -87.738 219.075 594.217 
ATOM   1580  OP1  DT A  77     -89.025 218.824 594.906 
ATOM   1581  OP2  DT A  77     -87.102 217.899 593.583 
ATOM   1582  O5'  DT A  77     -87.926 220.235 593.131 
ATOM   1583  C5'  DT A  77     -87.798 221.607 593.548 
ATOM   1584  C4'  DT A  77     -86.978 222.382 592.535 
ATOM   1585  O4'  DT A  77     -85.550 222.320 592.813 
ATOM   1586  C3'  DT A  77     -87.092 221.909 591.086 
ATOM   1587  O3'  DT A  77     -87.053 223.042 590.228 
ATOM   1588  C2'  DT A  77     -85.830 221.079 590.849 
ATOM   1589  C1'  DT A  77     -84.873 221.991 591.610 
ATOM   1590  N1   DT A  77     -83.582 221.340 591.969 
ATOM   1591  C2   DT A  77     -82.459 222.131 591.964 
ATOM   1592  O2   DT A  77     -82.485 223.318 591.684 
ATOM   1593  N3   DT A  77     -81.281 221.493 592.301 
ATOM   1594  C4   DT A  77     -81.138 220.161 592.633 
ATOM   1595  O4   DT A  77     -80.030 219.703 592.917 
ATOM   1596  C5   DT A  77     -82.372 219.412 592.610 
ATOM   1597  C7   DT A  77     -82.305 217.954 592.959 
ATOM   1598  C6   DT A  77     -83.531 220.008 592.286 
ATOM   1599  P    DG A  78     -88.010 223.076 588.944 
ATOM   1600  OP1  DG A  78     -89.354 223.554 589.340 
ATOM   1601  OP2  DG A  78     -87.962 221.768 588.255 
ATOM   1602  O5'  DG A  78     -87.289 224.185 588.042 
ATOM   1603  C5'  DG A  78     -86.558 225.244 588.689 
ATOM   1604  C4'  DG A  78     -85.238 225.472 587.979 
ATOM   1605  O4'  DG A  78     -84.174 224.623 588.497 
ATOM   1606  C3'  DG A  78     -85.235 225.191 586.476 
ATOM   1607  O3'  DG A  78     -84.399 226.145 585.832 
ATOM   1608  C2'  DG A  78     -84.591 223.811 586.342 
ATOM   1609  C1'  DG A  78     -83.510 224.017 587.399 
ATOM   1610  N9   DG A  78     -82.890 222.750 587.875 
ATOM   1611  C8   DG A  78     -83.463 221.508 588.044 
ATOM   1612  N7   DG A  78     -82.634 220.592 588.483 
ATOM   1613  C5   DG A  78     -81.426 221.276 588.615 
ATOM   1614  C6   DG A  78     -80.158 220.812 589.051 
ATOM   1615  O6   DG A  78     -79.834 219.686 589.417 
ATOM   1616  N1   DG A  78     -79.203 221.838 589.032 
ATOM   1617  C2   DG A  78     -79.443 223.142 588.642 
ATOM   1618  N2   DG A  78     -78.399 223.972 588.696 
ATOM   1619  N3   DG A  78     -80.634 223.575 588.234 
ATOM   1620  C4   DG A  78     -81.571 222.592 588.246 
ATOM   1621  P    DA A  79     -84.853 226.746 584.419 
ATOM   1622  OP1  DA A  79     -85.790 227.871 584.637 
ATOM   1623  OP2  DA A  79     -85.342 225.653 583.550 
ATOM   1624  O5'  DA A  79     -83.465 227.303 583.852 
ATOM   1625  C5'  DA A  79     -82.464 227.759 584.781 
ATOM   1626  C4'  DA A  79     -81.099 227.246 584.366 
ATOM   1627  O4'  DA A  79     -80.806 225.934 584.925 
ATOM   1628  C3'  DA A  79     -80.887 227.063 582.864 
ATOM   1629  O3'  DA A  79     -79.547 227.419 582.542 
ATOM   1630  C2'  DA A  79     -81.059 225.563 582.628 
ATOM   1631  C1'  DA A  79     -80.324 225.101 583.883 
ATOM   1632  N9   DA A  79     -80.602 223.686 584.254 
ATOM   1633  C8   DA A  79     -81.764 222.984 584.109 
ATOM   1634  N7   DA A  79     -81.694 221.759 584.529 
ATOM   1635  C5   DA A  79     -80.389 221.638 584.988 
ATOM   1636  C6   DA A  79     -79.683 220.568 585.563 
ATOM   1637  N6   DA A  79     -80.220 219.360 585.784 
ATOM   1638  N1   DA A  79     -78.399 220.787 585.904 
ATOM   1639  C2   DA A  79     -77.871 221.989 585.683 
ATOM   1640  N3   DA A  79     -78.429 223.057 585.156 
ATOM   1641  C4   DA A  79     -79.713 222.812 584.823 
ATOM   1642  P    DA A  80     -79.262 228.220 581.186 
ATOM   1643  OP1  DA A  80     -79.481 229.666 581.408 
ATOM   1644  OP2  DA A  80     -80.030 227.609 580.078 
ATOM   1645  O5'  DA A  80     -77.700 227.938 580.975 
ATOM   1646  C5'  DA A  80     -76.866 227.733 582.131 
ATOM   1647  C4'  DA A  80     -75.927 226.568 581.892 
ATOM   1648  O4'  DA A  80     -76.516 225.293 582.278 
ATOM   1649  C3'  DA A  80     -75.491 226.350 580.444 
ATOM   1650  O3'  DA A  80     -74.136 225.919 580.430 
ATOM   1651  C2'  DA A  80     -76.370 225.204 579.943 
ATOM   1652  C1'  DA A  80     -76.315 224.369 581.219 
ATOM   1653  N9   DA A  80     -77.380 223.330 581.303 
ATOM   1654  C8   DA A  80     -78.662 223.392 580.840 
ATOM   1655  N7   DA A  80     -79.353 222.317 581.064 
ATOM   1656  C5   DA A  80     -78.465 221.480 581.726 
ATOM   1657  C6   DA A  80     -78.593 220.180 582.240 
ATOM   1658  N6   DA A  80     -79.722 219.461 582.164 
ATOM   1659  N1   DA A  80     -77.513 219.641 582.837 
ATOM   1660  C2   DA A  80     -76.394 220.359 582.911 
ATOM   1661  N3   DA A  80     -76.158 221.575 582.470 
ATOM   1662  C4   DA A  80     -77.254 222.092 581.876 
ATOM   1663  P    DG A  81     -73.156 226.477 579.293 
ATOM   1664  OP1  DG A  81     -72.622 227.795 579.701 
ATOM   1665  OP2  DG A  81     -73.840 226.430 577.982 
ATOM   1666  O5'  DG A  81     -71.984 225.388 579.326 
ATOM   1667  C5'  DG A  81     -71.688 224.717 580.565 
ATOM   1668  C4'  DG A  81     -71.484 223.235 580.317 
ATOM   1669  O4'  DG A  81     -72.730 222.485 580.380 
ATOM   1670  C3'  DG A  81     -70.899 222.864 578.954 
ATOM   1671  O3'  DG A  81     -70.019 221.758 579.117 
ATOM   1672  C2'  DG A  81     -72.101 222.410 578.127 
ATOM   1673  C1'  DG A  81     -72.802 221.640 579.241 
ATOM   1674  N9   DG A  81     -74.238 221.359 578.964 
ATOM   1675  C8   DG A  81     -75.162 222.127 578.289 
ATOM   1676  N7   DG A  81     -76.354 221.589 578.217 
ATOM   1677  C5   DG A  81     -76.211 220.377 578.892 
ATOM   1678  C6   DG A  81     -77.162 219.354 579.144 
ATOM   1679  O6   DG A  81     -78.346 219.305 578.820 
ATOM   1680  N1   DG A  81     -76.594 218.294 579.865 
ATOM   1681  C2   DG A  81     -75.280 218.231 580.286 
ATOM   1682  N2   DG A  81     -74.932 217.133 580.962 
ATOM   1683  N3   DG A  81     -74.389 219.193 580.049 
ATOM   1684  C4   DG A  81     -74.924 220.227 579.351 
ATOM   1685  P    DA A  82     -68.655 221.721 578.280 
ATOM   1686  OP1  DA A  82     -67.620 222.511 578.984 
ATOM   1687  OP2  DA A  82     -68.924 222.106 576.877 
ATOM   1688  O5'  DA A  82     -68.284 220.167 578.349 
ATOM   1689  C5'  DA A  82     -68.694 219.401 579.497 
ATOM   1690  C4'  DA A  82     -69.253 218.062 579.056 
ATOM   1691  O4'  DA A  82     -70.680 218.122 578.772 
ATOM   1692  C3'  DA A  82     -68.647 217.477 577.780 
ATOM   1693  O3'  DA A  82     -68.555 216.064 577.920 
ATOM   1694  C2'  DA A  82     -69.668 217.792 576.687 
ATOM   1695  C1'  DA A  82     -70.913 217.498 577.518 
ATOM   1696  N9   DA A  82     -72.165 218.065 576.945 
ATOM   1697  C8   DA A  82     -72.329 219.232 576.255 
ATOM   1698  N7   DA A  82     -73.551 219.454 575.881 
ATOM   1699  C5   DA A  82     -74.251 218.354 576.357 
ATOM   1700  C6   DA A  82     -75.606 217.989 576.287 
ATOM   1701  N6   DA A  82     -76.541 218.733 575.678 
ATOM   1702  N1   DA A  82     -75.967 216.829 576.866 
ATOM   1703  C2   DA A  82     -75.033 216.095 577.469 
ATOM   1704  N3   DA A  82     -73.745 216.332 577.598 
ATOM   1705  C4   DA A  82     -73.411 217.498 577.010 
ATOM   1706  P    DA A  83     -67.264 215.311 577.348 
ATOM   1707  OP1  DA A  83     -66.171 215.374 578.344 
ATOM   1708  OP2  DA A  83     -66.944 215.829 575.999 
ATOM   1709  O5'  DA A  83     -67.801 213.809 577.232 
ATOM   1710  C5'  DA A  83     -68.815 213.356 578.150 
ATOM   1711  C4'  DA A  83     -69.872 212.564 577.406 
ATOM   1712  O4'  DA A  83     -70.934 213.411 576.883 
ATOM   1713  C3'  DA A  83     -69.383 211.788 576.184 
ATOM   1714  O3'  DA A  83     -70.089 210.555 576.110 
ATOM   1715  C2'  DA A  83     -69.788 212.651 574.989 
ATOM   1716  C1'  DA A  83     -71.155 213.063 575.524 
ATOM   1717  N9   DA A  83     -71.737 214.248 574.833 
ATOM   1718  C8   DA A  83     -71.089 215.335 574.320 
ATOM   1719  N7   DA A  83     -71.877 216.206 573.772 
ATOM   1720  C5   DA A  83     -73.143 215.659 573.932 
ATOM   1721  C6   DA A  83     -74.421 216.106 573.560 
ATOM   1722  N6   DA A  83     -74.645 217.262 572.920 
ATOM   1723  N1   DA A  83     -75.467 215.317 573.871 
ATOM   1724  C2   DA A  83     -75.240 214.169 574.508 
ATOM   1725  N3   DA A  83     -74.097 213.651 574.903 
ATOM   1726  C4   DA A  83     -73.067 214.460 574.580 
ATOM   1727  P    DT A  84     -69.300 209.234 575.667 
ATOM   1728  OP1  DT A  84     -68.615 208.649 576.841 
ATOM   1729  OP2  DT A  84     -68.443 209.536 574.499 
ATOM   1730  O5'  DT A  84     -70.505 208.282 575.217 
ATOM   1731  C5'  DT A  84     -71.788 208.432 575.853 
ATOM   1732  C4'  DT A  84     -72.889 208.382 574.813 
ATOM   1733  O4'  DT A  84     -73.182 209.692 574.249 
ATOM   1734  C3'  DT A  84     -72.612 207.507 573.591 
ATOM   1735  O3'  DT A  84     -73.821 206.872 573.194 
ATOM   1736  C2'  DT A  84     -72.198 208.493 572.497 
ATOM   1737  C1'  DT A  84     -73.222 209.571 572.835 
ATOM   1738  N1   DT A  84     -72.904 210.904 572.248 
ATOM   1739  C2   DT A  84     -73.965 211.682 571.855 
ATOM   1740  O2   DT A  84     -75.126 211.329 571.967 
ATOM   1741  N3   DT A  84     -73.631 212.910 571.314 
ATOM   1742  C4   DT A  84     -72.357 213.409 571.141 
ATOM   1743  O4   DT A  84     -72.183 214.524 570.645 
ATOM   1744  C5   DT A  84     -71.310 212.519 571.584 
ATOM   1745  C7   DT A  84     -69.892 212.984 571.431 
ATOM   1746  C6   DT A  84     -71.606 211.320 572.112 
ATOM   1747  P    DT A  85     -73.771 205.352 572.695 
ATOM   1748  OP1  DT A  85     -73.803 204.445 573.865 
ATOM   1749  OP2  DT A  85     -72.635 205.172 571.765 
ATOM   1750  O5'  DT A  85     -75.148 205.239 571.889 
ATOM   1751  C5'  DT A  85     -76.265 206.051 572.298 
ATOM   1752  C4'  DT A  85     -76.941 206.652 571.082 
ATOM   1753  O4'  DT A  85     -76.351 207.925 570.691 
ATOM   1754  C3'  DT A  85     -76.885 205.813 569.806 
ATOM   1755  O3'  DT A  85     -78.111 205.965 569.100 
ATOM   1756  C2'  DT A  85     -75.767 206.444 568.976 
ATOM   1757  C1'  DT A  85     -76.110 207.896 569.293 
ATOM   1758  N1   DT A  85     -75.007 208.851 568.994 
ATOM   1759  C2   DT A  85     -75.364 210.099 568.545 
ATOM   1760  O2   DT A  85     -76.523 210.441 568.388 
ATOM   1761  N3   DT A  85     -74.314 210.957 568.278 
ATOM   1762  C4   DT A  85     -72.971 210.675 568.420 
ATOM   1763  O4   DT A  85     -72.121 211.526 568.149 
ATOM   1764  C5   DT A  85     -72.696 209.341 568.896 
ATOM   1765  C7   DT A  85     -71.257 208.953 569.078 
ATOM   1766  C6   DT A  85     -73.696 208.486 569.164 
ATOM   1767  P    DT A  86     -78.756 204.687 568.382 
ATOM   1768  OP1  DT A  86     -79.541 203.908 569.366 
ATOM   1769  OP2  DT A  86     -77.704 203.943 567.655 
ATOM   1770  O5'  DT A  86     -79.745 205.382 567.332 
ATOM   1771  C5'  DT A  86     -80.322 206.659 567.658 
ATOM   1772  C4'  DT A  86     -80.265 207.577 566.452 
ATOM   1773  O4'  DT A  86     -79.018 208.325 566.383 
ATOM   1774  C3'  DT A  86     -80.358 206.891 565.089 
ATOM   1775  O3'  DT A  86     -81.108 207.718 564.208 
ATOM   1776  C2'  DT A  86     -78.916 206.828 564.588 
ATOM   1777  C1'  DT A  86     -78.502 208.217 565.065 
ATOM   1778  N1   DT A  86     -77.026 208.414 565.128 
ATOM   1779  C2   DT A  86     -76.550 209.668 564.828 
ATOM   1780  O2   DT A  86     -77.276 210.597 564.521 
ATOM   1781  N3   DT A  86     -75.178 209.812 564.895 
ATOM   1782  C4   DT A  86     -74.266 208.832 565.230 
ATOM   1783  O4   DT A  86     -73.060 209.080 565.257 
ATOM   1784  C5   DT A  86     -74.863 207.550 565.528 
ATOM   1785  C7   DT A  86     -73.940 206.427 565.902 
ATOM   1786  C6   DT A  86     -76.194 207.382 565.470 
ATOM   1787  P    DC A  87     -82.136 207.035 563.189 
ATOM   1788  OP1  DC A  87     -83.423 206.784 563.878 
ATOM   1789  OP2  DC A  87     -81.500 205.859 562.555 
ATOM   1790  O5'  DC A  87     -82.324 208.195 562.104 
ATOM   1791  C5'  DC A  87     -82.196 209.567 562.520 
ATOM   1792  C4'  DC A  87     -81.376 210.341 561.507 
ATOM   1793  O4'  DC A  87     -79.948 210.280 561.786 
ATOM   1794  C3'  DC A  87     -81.489 209.869 560.058 
ATOM   1795  O3'  DC A  87     -81.451 211.002 559.200 
ATOM   1796  C2'  DC A  87     -80.227 209.039 559.822 
ATOM   1797  C1'  DC A  87     -79.271 209.951 560.582 
ATOM   1798  N1   DC A  87     -77.980 209.300 560.941 
ATOM   1799  C2   DC A  87     -76.832 210.089 560.941 
ATOM   1800  O2   DC A  87     -76.931 211.285 560.647 
ATOM   1801  N3   DC A  87     -75.646 209.513 561.264 
ATOM   1802  C4   DC A  87     -75.581 208.213 561.577 
ATOM   1803  N4   DC A  87     -74.400 207.699 561.885 
ATOM   1804  C5   DC A  87     -76.749 207.384 561.582 
ATOM   1805  C6   DC A  87     -77.925 207.978 561.256 
ATOM   1806  P    DC A  88     -82.408 211.036 557.916 
ATOM   1807  OP1  DC A  88     -83.752 211.514 558.312 
ATOM   1808  OP2  DC A  88     -82.360 209.728 557.227 
ATOM   1809  O5'  DC A  88     -81.687 212.145 557.015 
ATOM   1810  C5'  DC A  88     -80.956 213.204 557.661 
ATOM   1811  C4'  DC A  88     -79.636 213.432 556.951 
ATOM   1812  O4'  DC A  88     -78.572 212.583 557.469 
ATOM   1813  C3'  DC A  88     -79.633 213.151 555.449 
ATOM   1814  O3'  DC A  88     -78.797 214.105 554.804 
ATOM   1815  C2'  DC A  88     -78.989 211.771 555.314 
ATOM   1816  C1'  DC A  88     -77.908 211.977 556.371 
ATOM   1817  N1   DC A  88     -77.288 210.710 556.848 
ATOM   1818  C2   DC A  88     -75.935 210.734 557.181 
ATOM   1819  O2   DC A  88     -75.312 211.797 557.070 
ATOM   1820  N3   DC A  88     -75.351 209.589 557.617 
ATOM   1821  C4   DC A  88     -76.061 208.458 557.724 
ATOM   1822  N4   DC A  88     -75.444 207.368 558.154 
ATOM   1823  C5   DC A  88     -77.452 208.412 557.385 
ATOM   1824  C6   DC A  88     -78.018 209.567 556.952 
ATOM   1825  P    DA A  89     -79.251 214.706 553.391 
ATOM   1826  OP1  DA A  89     -80.188 215.831 553.609 
ATOM   1827  OP2  DA A  89     -79.740 213.613 552.522 
ATOM   1828  O5'  DA A  89     -77.863 215.263 552.824 
ATOM   1829  C5'  DA A  89     -76.862 215.719 553.754 
ATOM   1830  C4'  DA A  89     -75.497 215.206 553.339 
ATOM   1831  O4'  DA A  89     -75.204 213.894 553.898 
ATOM   1832  C3'  DA A  89     -75.285 215.023 551.836 
ATOM   1833  O3'  DA A  89     -73.945 215.379 551.514 
ATOM   1834  C2'  DA A  89     -75.457 213.523 551.601 
ATOM   1835  C1'  DA A  89     -74.721 213.061 552.855 
ATOM   1836  N9   DA A  89     -75.000 211.646 553.226 
ATOM   1837  C8   DA A  89     -76.162 210.944 553.081 
ATOM   1838  N7   DA A  89     -76.092 209.719 553.502 
ATOM   1839  C5   DA A  89     -74.787 209.598 553.961 
ATOM   1840  C6   DA A  89     -74.081 208.528 554.536 
ATOM   1841  N6   DA A  89     -74.618 207.320 554.756 
ATOM   1842  N1   DA A  89     -72.797 208.747 554.876 
ATOM   1843  C2   DA A  89     -72.269 209.949 554.655 
ATOM   1844  N3   DA A  89     -72.827 211.017 554.128 
ATOM   1845  C4   DA A  89     -74.111 210.772 553.795 
ATOM   1846  P    DG A  90     -73.660 216.180 550.158 
ATOM   1847  OP1  DG A  90     -73.879 217.626 550.380 
ATOM   1848  OP2  DG A  90     -74.428 215.569 549.051 
ATOM   1849  O5'  DG A  90     -72.098 215.898 549.948 
ATOM   1850  C5'  DG A  90     -71.264 215.693 551.103 
ATOM   1851  C4'  DG A  90     -70.325 214.528 550.865 
ATOM   1852  O4'  DG A  90     -70.914 213.253 551.250 
ATOM   1853  C3'  DG A  90     -69.889 214.310 549.416 
ATOM   1854  O3'  DG A  90     -68.534 213.879 549.402 
ATOM   1855  C2'  DG A  90     -70.768 213.164 548.916 
ATOM   1856  C1'  DG A  90     -70.713 212.329 550.192 
ATOM   1857  N9   DG A  90     -71.778 211.290 550.275 
ATOM   1858  C8   DG A  90     -73.075 211.334 549.814 
ATOM   1859  N7   DG A  90     -73.762 210.242 550.048 
ATOM   1860  C5   DG A  90     -72.855 209.416 550.711 
ATOM   1861  C6   DG A  90     -73.019 208.101 551.219 
ATOM   1862  O6   DG A  90     -74.014 207.383 551.188 
ATOM   1863  N1   DG A  90     -71.842 207.634 551.819 
ATOM   1864  C2   DG A  90     -70.662 208.345 551.916 
ATOM   1865  N2   DG A  90     -69.650 207.722 552.528 
ATOM   1866  N3   DG A  90     -70.508 209.579 551.440 
ATOM   1867  C4   DG A  90     -71.641 210.046 550.854 
ATOM   1868  P    DA A  91     -67.554 214.437 548.265 
ATOM   1869  OP1  DA A  91     -67.020 215.755 548.674 
ATOM   1870  OP2  DA A  91     -68.238 214.390 546.955 
ATOM   1871  O5'  DA A  91     -66.382 213.348 548.298 
ATOM   1872  C5'  DA A  91     -66.086 212.677 549.538 
ATOM   1873  C4'  DA A  91     -65.882 211.195 549.289 
ATOM   1874  O4'  DA A  91     -67.128 210.445 549.352 
ATOM   1875  C3'  DA A  91     -65.297 210.824 547.927 
ATOM   1876  O3'  DA A  91     -64.417 209.718 548.089 
ATOM   1877  C2'  DA A  91     -66.499 210.370 547.099 
ATOM   1878  C1'  DA A  91     -67.200 209.600 548.214 
ATOM   1879  N9   DA A  91     -68.636 209.319 547.936 
ATOM   1880  C8   DA A  91     -69.538 210.094 547.265 
ATOM   1881  N7   DA A  91     -70.722 209.572 547.186 
ATOM   1882  C5   DA A  91     -70.600 208.362 547.854 
ATOM   1883  C6   DA A  91     -71.515 207.331 548.121 
ATOM   1884  N6   DA A  91     -72.797 207.358 547.728 
ATOM   1885  N1   DA A  91     -71.064 206.266 548.810 
ATOM   1886  C2   DA A  91     -69.790 206.244 549.198 
ATOM   1887  N3   DA A  91     -68.848 207.143 549.008 
ATOM   1888  C4   DA A  91     -69.326 208.197 548.316 
ATOM   1889  P    DA A  92     -63.053 209.681 547.253 
ATOM   1890  OP1  DA A  92     -62.018 210.471 547.956 
ATOM   1891  OP2  DA A  92     -63.322 210.066 545.849 
ATOM   1892  O5'  DA A  92     -62.682 208.127 547.321 
ATOM   1893  C5'  DA A  92     -63.092 207.361 548.470 
ATOM   1894  C4'  DA A  92     -63.651 206.022 548.028 
ATOM   1895  O4'  DA A  92     -65.078 206.082 547.744 
ATOM   1896  C3'  DA A  92     -63.045 205.437 546.752 
ATOM   1897  O3'  DA A  92     -62.953 204.024 546.892 
ATOM   1898  C2'  DA A  92     -64.066 205.752 545.659 
ATOM   1899  C1'  DA A  92     -65.311 205.458 546.491 
ATOM   1900  N9   DA A  92     -66.563 206.025 545.917 
ATOM   1901  C8   DA A  92     -66.727 207.192 545.227 
ATOM   1902  N7   DA A  92     -67.949 207.414 544.853 
ATOM   1903  C5   DA A  92     -68.649 206.314 545.330 
ATOM   1904  C6   DA A  92     -70.004 205.949 545.259 
ATOM   1905  N6   DA A  92     -70.939 206.693 544.650 
ATOM   1906  N1   DA A  92     -70.364 204.789 545.838 
ATOM   1907  C2   DA A  92     -69.431 204.055 546.441 
ATOM   1908  N3   DA A  92     -68.143 204.292 546.570 
ATOM   1909  C4   DA A  92     -67.809 205.458 545.982 
ATOM   1910  P    DG A  93     -61.662 203.271 546.320 
ATOM   1911  OP1  DG A  93     -60.569 203.334 547.316 
ATOM   1912  OP2  DG A  93     -61.342 203.789 544.971 
ATOM   1913  O5'  DG A  93     -62.199 201.768 546.204 
ATOM   1914  C5'  DG A  93     -63.212 201.316 547.122 
ATOM   1915  C4'  DG A  93     -64.270 200.524 546.379 
ATOM   1916  O4'  DG A  93     -65.332 201.371 545.855 
ATOM   1917  C3'  DG A  93     -63.781 199.748 545.156 
ATOM   1918  O3'  DG A  93     -64.487 198.515 545.082 
ATOM   1919  C2'  DG A  93     -64.186 200.611 543.962 
ATOM   1920  C1'  DG A  93     -65.553 201.023 544.497 
ATOM   1921  N9   DG A  93     -66.135 202.208 543.805 
ATOM   1922  C8   DG A  93     -65.497 203.311 543.282 
ATOM   1923  N7   DG A  93     -66.305 204.184 542.732 
ATOM   1924  C5   DG A  93     -67.569 203.618 542.902 
ATOM   1925  C6   DG A  93     -68.845 204.100 542.512 
ATOM   1926  O6   DG A  93     -69.130 205.141 541.927 
ATOM   1927  N1   DG A  93     -69.863 203.209 542.880 
ATOM   1928  C2   DG A  93     -69.671 202.010 543.540 
ATOM   1929  N2   DG A  93     -70.774 201.303 543.802 
ATOM   1930  N3   DG A  93     -68.474 201.560 543.906 
ATOM   1931  C4   DG A  93     -67.475 202.412 543.555 
ATOM   1932  P    DA A  94     -63.698 197.194 544.639 
ATOM   1933  OP1  DA A  94     -63.012 196.609 545.813 
ATOM   1934  OP2  DA A  94     -62.841 197.496 543.471 
ATOM   1935  O5'  DA A  94     -64.903 196.242 544.190 
ATOM   1936  C5'  DA A  94     -66.186 196.392 544.825 
ATOM   1937  C4'  DA A  94     -67.287 196.342 543.786 
ATOM   1938  O4'  DA A  94     -67.580 197.652 543.221 
ATOM   1939  C3'  DA A  94     -67.009 195.467 542.563 
ATOM   1940  O3'  DA A  94     -68.219 194.832 542.166 
ATOM   1941  C2'  DA A  94     -66.596 196.453 541.469 
ATOM   1942  C1'  DA A  94     -67.620 197.531 541.807 
ATOM   1943  N9   DA A  94     -67.302 198.864 541.221 
ATOM   1944  C8   DA A  94     -66.076 199.429 541.015 
ATOM   1945  N7   DA A  94     -66.127 200.609 540.480 
ATOM   1946  C5   DA A  94     -67.485 200.847 540.319 
ATOM   1947  C6   DA A  94     -68.200 201.937 539.799 
ATOM   1948  N6   DA A  94     -67.618 203.047 539.323 
ATOM   1949  N1   DA A  94     -69.544 201.846 539.786 
ATOM   1950  C2   DA A  94     -70.117 200.742 540.261 
ATOM   1951  N3   DA A  94     -69.556 199.667 540.767 
ATOM   1952  C4   DA A  94     -68.213 199.783 540.769 
ATOM   1953  P    DG A  95     -68.169 193.312 541.667 
ATOM   1954  OP1  DG A  95     -68.200 192.405 542.837 
ATOM   1955  OP2  DG A  95     -67.033 193.132 540.737 
ATOM   1956  O5'  DG A  95     -69.546 193.199 540.861 
ATOM   1957  C5'  DG A  95     -70.663 194.011 541.270 
ATOM   1958  C4'  DG A  95     -71.339 194.612 540.054 
ATOM   1959  O4'  DG A  95     -70.749 195.885 539.663 
ATOM   1960  C3'  DG A  95     -71.283 193.773 538.778 
ATOM   1961  O3'  DG A  95     -72.509 193.925 538.072 
ATOM   1962  C2'  DG A  95     -70.165 194.404 537.949 
ATOM   1963  C1'  DG A  95     -70.508 195.856 538.265 
ATOM   1964  N9   DG A  95     -69.405 196.811 537.967 
ATOM   1965  C8   DG A  95     -68.043 196.629 538.073 
ATOM   1966  N7   DG A  95     -67.335 197.678 537.728 
ATOM   1967  C5   DG A  95     -68.296 198.621 537.367 
ATOM   1968  C6   DG A  95     -68.141 199.954 536.905 
ATOM   1969  O6   DG A  95     -67.106 200.588 536.717 
ATOM   1970  N1   DG A  95     -69.382 200.557 536.654 
ATOM   1971  C2   DG A  95     -70.611 199.952 536.827 
ATOM   1972  N2   DG A  95     -71.678 200.697 536.532 
ATOM   1973  N3   DG A  95     -70.756 198.701 537.261 
ATOM   1974  C4   DG A  95     -69.562 198.102 537.509 
ATOM   1975  P    DG A  96     -73.154 192.647 537.354 
ATOM   1976  OP1  DG A  96     -73.938 191.868 538.338 
ATOM   1977  OP2  DG A  96     -72.102 191.903 536.627 
ATOM   1978  O5'  DG A  96     -74.143 193.342 536.304 
ATOM   1979  C5'  DG A  96     -74.720 194.619 536.630 
ATOM   1980  C4'  DG A  96     -74.663 195.537 535.424 
ATOM   1981  O4'  DG A  96     -73.415 196.285 535.356 
ATOM   1982  C3'  DG A  96     -74.756 194.851 534.062 
ATOM   1983  O3'  DG A  96     -75.506 195.678 533.180 
ATOM   1984  C2'  DG A  96     -73.313 194.788 533.560 
ATOM   1985  C1'  DG A  96     -72.899 196.177 534.038 
ATOM   1986  N9   DG A  96     -71.424 196.374 534.100 
ATOM   1987  C8   DG A  96     -70.438 195.468 534.420 
ATOM   1988  N7   DG A  96     -69.224 195.964 534.381 
ATOM   1989  C5   DG A  96     -69.422 197.292 534.008 
ATOM   1990  C6   DG A  96     -68.480 198.334 533.802 
ATOM   1991  O6   DG A  96     -67.257 198.297 533.907 
ATOM   1992  N1   DG A  96     -69.111 199.529 533.430 
ATOM   1993  C2   DG A  96     -70.474 199.696 533.280 
ATOM   1994  N2   DG A  96     -70.878 200.917 532.920 
ATOM   1995  N3   DG A  96     -71.357 198.719 533.474 
ATOM   1996  C4   DG A  96     -70.761 197.553 533.834 
ATOM   1997  P    DT A  97     -76.534 194.995 532.162 
ATOM   1998  OP1  DT A  97     -77.821 194.744 532.850 
ATOM   1999  OP2  DT A  97     -75.898 193.819 531.528 
ATOM   2000  O5'  DT A  97     -76.722 196.155 531.076 
ATOM   2001  C5'  DT A  97     -76.594 197.527 531.492 
ATOM   2002  C4'  DT A  97     -75.774 198.301 530.480 
ATOM   2003  O4'  DT A  97     -74.346 198.240 530.758 
ATOM   2004  C3'  DT A  97     -75.887 197.829 529.030 
ATOM   2005  O3'  DT A  97     -75.849 198.962 528.172 
ATOM   2006  C2'  DT A  97     -74.625 196.999 528.794 
ATOM   2007  C1'  DT A  97     -73.669 197.911 529.555 
ATOM   2008  N1   DT A  97     -72.378 197.260 529.913 
ATOM   2009  C2   DT A  97     -71.255 198.051 529.909 
ATOM   2010  O2   DT A  97     -71.281 199.238 529.629 
ATOM   2011  N3   DT A  97     -70.077 197.413 530.245 
ATOM   2012  C4   DT A  97     -69.934 196.081 530.578 
ATOM   2013  O4   DT A  97     -68.826 195.622 530.861 
ATOM   2014  C5   DT A  97     -71.167 195.332 530.554 
ATOM   2015  C7   DT A  97     -71.101 193.874 530.904 
ATOM   2016  C6   DT A  97     -72.327 195.928 530.230 
ATOM   2017  P    DT A  98     -76.806 198.996 526.889 
ATOM   2018  OP1  DT A  98     -78.150 199.474 527.284 
ATOM   2019  OP2  DT A  98     -76.758 197.688 526.200 
ATOM   2020  O5'  DT A  98     -76.085 200.105 525.987 
ATOM   2021  C5'  DT A  98     -75.354 201.164 526.634 
ATOM   2022  C4'  DT A  98     -74.034 201.392 525.923 
ATOM   2023  O4'  DT A  98     -72.970 200.543 526.442 
ATOM   2024  C3'  DT A  98     -74.031 201.111 524.421 
ATOM   2025  O3'  DT A  98     -73.195 202.065 523.776 
ATOM   2026  C2'  DT A  98     -73.387 199.731 524.286 
ATOM   2027  C1'  DT A  98     -72.306 199.937 525.343 
ATOM   2028  N1   DT A  98     -71.686 198.670 525.820 
ATOM   2029  C2   DT A  98     -70.351 198.710 526.145 
ATOM   2030  O2   DT A  98     -69.678 199.723 526.059 
ATOM   2031  N3   DT A  98     -69.810 197.517 526.582 
ATOM   2032  C4   DT A  98     -70.477 196.317 526.717 
ATOM   2033  O4   DT A  98     -69.885 195.313 527.119 
ATOM   2034  C5   DT A  98     -71.872 196.374 526.352 
ATOM   2035  C7   DT A  98     -72.673 195.109 526.469 
ATOM   2036  C6   DT A  98     -72.425 197.520 525.924 
ATOM   2037  P    DC A  99     -73.649 202.666 522.364 
ATOM   2038  OP1  DC A  99     -74.586 203.791 522.581 
ATOM   2039  OP2  DC A  99     -74.138 201.573 521.494 
ATOM   2040  O5'  DC A  99     -72.261 203.223 521.797 
ATOM   2041  C5'  DC A  99     -71.260 203.679 522.726 
ATOM   2042  C4'  DC A  99     -69.895 203.166 522.311 
ATOM   2043  O4'  DC A  99     -69.602 201.854 522.870 
ATOM   2044  C3'  DC A  99     -69.682 202.983 520.809 
ATOM   2045  O3'  DC A  99     -68.343 203.339 520.487 
ATOM   2046  C2'  DC A  99     -69.855 201.483 520.573 
ATOM   2047  C1'  DC A  99     -69.119 201.021 521.827 
ATOM   2048  N1   DC A  99     -69.398 199.606 522.199 
ATOM   2049  C2   DC A  99     -68.364 198.869 522.770 
ATOM   2050  O2   DC A  99     -67.268 199.414 522.945 
ATOM   2051  N3   DC A  99     -68.598 197.576 523.116 
ATOM   2052  C4   DC A  99     -69.799 197.022 522.910 
ATOM   2053  N4   DC A  99     -69.977 195.758 523.264 
ATOM   2054  C5   DC A  99     -70.875 197.763 522.323 
ATOM   2055  C6   DC A  99     -70.622 199.052 521.985 
ATOM   2056  P    DC A 100     -68.058 204.140 519.130 
ATOM   2057  OP1  DC A 100     -68.277 205.586 519.353 
ATOM   2058  OP2  DC A 100     -68.826 203.529 518.023 
ATOM   2059  O5'  DC A 100     -66.496 203.858 518.920 
ATOM   2060  C5'  DC A 100     -65.662 203.653 520.076 
ATOM   2061  C4'  DC A 100     -64.723 202.488 519.837 
ATOM   2062  O4'  DC A 100     -65.312 201.212 520.222 
ATOM   2063  C3'  DC A 100     -64.287 202.270 518.388 
ATOM   2064  O3'  DC A 100     -62.932 201.839 518.375 
ATOM   2065  C2'  DC A 100     -65.166 201.124 517.888 
ATOM   2066  C1'  DC A 100     -65.111 200.288 519.164 
ATOM   2067  N1   DC A 100     -66.175 199.250 519.247 
ATOM   2068  C2   DC A 100     -65.859 198.045 519.871 
ATOM   2069  O2   DC A 100     -64.720 197.889 520.325 
ATOM   2070  N3   DC A 100     -66.816 197.085 519.957 
ATOM   2071  C4   DC A 100     -68.039 197.293 519.452 
ATOM   2072  N4   DC A 100     -68.937 196.327 519.560 
ATOM   2073  C5   DC A 100     -68.384 198.525 518.806 
ATOM   2074  C6   DC A 100     -67.414 199.472 518.730 
ATOM   2075  P    DT A 101     -61.952 202.397 517.238 
ATOM   2076  OP1  DT A 101     -61.418 203.715 517.646 
ATOM   2077  OP2  DT A 101     -62.636 202.350 515.927 
ATOM   2078  O5'  DT A 101     -60.780 201.308 517.271 
ATOM   2079  C5'  DT A 101     -60.484 200.637 518.510 
ATOM   2080  C4'  DT A 101     -60.280 199.155 518.261 
ATOM   2081  O4'  DT A 101     -61.526 198.405 518.324 
ATOM   2082  C3'  DT A 101     -59.695 198.784 516.899 
ATOM   2083  O3'  DT A 101     -58.815 197.678 517.062 
ATOM   2084  C2'  DT A 101     -60.897 198.330 516.072 
ATOM   2085  C1'  DT A 101     -61.598 197.560 517.186 
ATOM   2086  N1   DT A 101     -63.034 197.279 516.909 
ATOM   2087  C2   DT A 101     -63.541 196.092 517.378 
ATOM   2088  O2   DT A 101     -62.872 195.283 517.997 
ATOM   2089  N3   DT A 101     -64.876 195.865 517.101 
ATOM   2090  C4   DT A 101     -65.723 196.708 516.411 
ATOM   2091  O4   DT A 101     -66.901 196.396 516.224 
ATOM   2092  C5   DT A 101     -65.100 197.929 515.958 
ATOM   2093  C7   DT A 101     -65.951 198.903 515.198 
ATOM   2094  C6   DT A 101     -63.804 198.175 516.213 
ATOM   2095  P    DC A 102     -57.451 197.641 516.225 
ATOM   2096  OP1  DC A 102     -56.416 198.431 516.928 
ATOM   2097  OP2  DC A 102     -57.720 198.026 514.822 
ATOM   2098  O5'  DC A 102     -57.080 196.087 516.293 
ATOM   2099  C5'  DC A 102     -57.490 195.321 517.442 
ATOM   2100  C4'  DC A 102     -58.049 193.982 517.000 
ATOM   2101  O4'  DC A 102     -59.476 194.042 516.716 
ATOM   2102  C3'  DC A 102     -57.443 193.397 515.725 
ATOM   2103  O3'  DC A 102     -57.351 191.984 515.864 
ATOM   2104  C2'  DC A 102     -58.464 193.712 514.632 
ATOM   2105  C1'  DC A 102     -59.709 193.418 515.463 
ATOM   2106  N1   DC A 102     -60.961 193.985 514.890 
ATOM   2107  C2   DC A 102     -62.138 193.261 515.057 
ATOM   2108  O2   DC A 102     -62.096 192.188 515.669 
ATOM   2109  N3   DC A 102     -63.291 193.761 514.541 
ATOM   2110  C4   DC A 102     -63.293 194.929 513.884 
ATOM   2111  N4   DC A 102     -64.443 195.374 513.399 
ATOM   2112  C5   DC A 102     -62.093 195.689 513.700 
ATOM   2113  C6   DC A 102     -60.953 195.171 514.223 
ATOM   2114  P    DC A 103     -56.060 191.231 515.292 
ATOM   2115  OP1  DC A 103     -54.967 191.294 516.288 
ATOM   2116  OP2  DC A 103     -55.740 191.749 513.944 
ATOM   2117  O5'  DC A 103     -56.597 189.728 515.177 
ATOM   2118  C5'  DC A 103     -57.610 189.276 516.095 
ATOM   2119  C4'  DC A 103     -58.667 188.484 515.351 
ATOM   2120  O4'  DC A 103     -59.730 189.331 514.827 
ATOM   2121  C3'  DC A 103     -58.179 187.708 514.129 
ATOM   2122  O3'  DC A 103     -58.884 186.475 514.054 
ATOM   2123  C2'  DC A 103     -58.584 188.571 512.934 
ATOM   2124  C1'  DC A 103     -59.951 188.983 513.469 
ATOM   2125  N1   DC A 103     -60.533 190.168 512.777 
ATOM   2126  C2   DC A 103     -61.914 190.208 512.611 
ATOM   2127  O2   DC A 103     -62.595 189.269 513.041 
ATOM   2128  N3   DC A 103     -62.465 191.279 511.982 
ATOM   2129  C4   DC A 103     -61.694 192.275 511.531 
ATOM   2130  N4   DC A 103     -62.277 193.297 510.925 
ATOM   2131  C5   DC A 103     -60.270 192.253 511.691 
ATOM   2132  C6   DC A 103     -59.739 191.174 512.322 
ATOM   2133  P    DC A 104     -58.096 185.154 513.612 
ATOM   2134  OP1  DC A 104     -57.410 184.569 514.786 
ATOM   2135  OP2  DC A 104     -57.238 185.456 512.444 
ATOM   2136  O5'  DC A 104     -59.301 184.202 513.162 
ATOM   2137  C5'  DC A 104     -60.584 184.352 513.798 
ATOM   2138  C4'  DC A 104     -61.685 184.302 512.758 
ATOM   2139  O4'  DC A 104     -61.978 185.612 512.193 
ATOM   2140  C3'  DC A 104     -61.407 183.427 511.535 
ATOM   2141  O3'  DC A 104     -62.617 182.792 511.138 
ATOM   2142  C2'  DC A 104     -60.994 184.412 510.441 
ATOM   2143  C1'  DC A 104     -62.018 185.491 510.780 
ATOM   2144  N1   DC A 104     -61.700 186.824 510.193 
ATOM   2145  C2   DC A 104     -62.764 187.625 509.789 
ATOM   2146  O2   DC A 104     -63.917 187.203 509.933 
ATOM   2147  N3   DC A 104     -62.495 188.842 509.251 
ATOM   2148  C4   DC A 104     -61.232 189.264 509.112 
ATOM   2149  N4   DC A 104     -61.021 190.459 508.582 
ATOM   2150  C5   DC A 104     -60.123 188.454 509.521 
ATOM   2151  C6   DC A 104     -60.412 187.241 510.056 
ATOM   2152  P    DC A 105     -62.567 181.272 510.639 
ATOM   2153  OP1  DC A 105     -62.598 180.365 511.809 
ATOM   2154  OP2  DC A 105     -61.431 181.092 509.709 
ATOM   2155  O5'  DC A 105     -63.944 181.159 509.833 
ATOM   2156  C5'  DC A 105     -65.061 181.971 510.242 
ATOM   2157  C4'  DC A 105     -65.737 182.572 509.026 
ATOM   2158  O4'  DC A 105     -65.147 183.845 508.636 
ATOM   2159  C3'  DC A 105     -65.681 181.733 507.750 
ATOM   2160  O3'  DC A 105     -66.907 181.885 507.045 
ATOM   2161  C2'  DC A 105     -64.563 182.363 506.921 
ATOM   2162  C1'  DC A 105     -64.906 183.816 507.237 
ATOM   2163  N1   DC A 105     -63.803 184.771 506.939 
ATOM   2164  C2   DC A 105     -64.147 186.041 506.483 
ATOM   2165  O2   DC A 105     -65.345 186.320 506.346 
ATOM   2166  N3   DC A 105     -63.156 186.925 506.204 
ATOM   2167  C4   DC A 105     -61.872 186.584 506.365 
ATOM   2168  N4   DC A 105     -60.942 187.483 506.080 
ATOM   2169  C5   DC A 105     -61.495 185.283 506.832 
ATOM   2170  C6   DC A 105     -62.500 184.413 507.105 
ATOM   2171  P    DG A 106     -67.552 180.607 506.326 
ATOM   2172  OP1  DG A 106     -68.336 179.828 507.310 
ATOM   2173  OP2  DG A 106     -66.500 179.863 505.600 
ATOM   2174  O5'  DG A 106     -68.541 181.302 505.277 
ATOM   2175  C5'  DG A 106     -69.118 182.579 505.602 
ATOM   2176  C4'  DG A 106     -69.061 183.497 504.396 
ATOM   2177  O4'  DG A 106     -67.813 184.245 504.328 
ATOM   2178  C3'  DG A 106     -69.154 182.811 503.034 
ATOM   2179  O3'  DG A 106     -69.904 183.638 502.152 
ATOM   2180  C2'  DG A 106     -67.711 182.748 502.532 
ATOM   2181  C1'  DG A 106     -67.297 184.137 503.010 
ATOM   2182  N9   DG A 106     -65.822 184.334 503.072 
ATOM   2183  C8   DG A 106     -64.836 183.428 503.392 
ATOM   2184  N7   DG A 106     -63.622 183.924 503.354 
ATOM   2185  C5   DG A 106     -63.820 185.252 502.981 
ATOM   2186  C6   DG A 106     -62.878 186.294 502.774 
ATOM   2187  O6   DG A 106     -61.655 186.257 502.880 
ATOM   2188  N1   DG A 106     -63.509 187.489 502.403 
ATOM   2189  C2   DG A 106     -64.872 187.656 502.252 
ATOM   2190  N2   DG A 106     -65.276 188.877 501.892 
ATOM   2191  N3   DG A 106     -65.755 186.679 502.447 
ATOM   2192  C4   DG A 106     -65.159 185.513 502.807 
ATOM   2193  P    DG A 107     -70.932 182.955 501.134 
ATOM   2194  OP1  DG A 107     -72.218 182.704 501.823 
ATOM   2195  OP2  DG A 107     -70.295 181.779 500.500 
ATOM   2196  O5'  DG A 107     -71.120 184.115 500.048 
ATOM   2197  C5'  DG A 107     -70.991 185.487 500.465 
ATOM   2198  C4'  DG A 107     -70.172 186.261 499.452 
ATOM   2199  O4'  DG A 107     -68.744 186.200 499.730 
ATOM   2200  C3'  DG A 107     -70.285 185.789 498.003 
ATOM   2201  O3'  DG A 107     -70.247 186.922 497.145 
ATOM   2202  C2'  DG A 107     -69.023 184.959 497.766 
ATOM   2203  C1'  DG A 107     -68.067 185.871 498.527 
ATOM   2204  N9   DG A 107     -66.776 185.220 498.885 
ATOM   2205  C8   DG A 107     -66.527 183.909 499.229 
ATOM   2206  N7   DG A 107     -65.268 183.654 499.490 
ATOM   2207  C5   DG A 107     -64.637 184.884 499.305 
ATOM   2208  C6   DG A 107     -63.269 185.239 499.442 
ATOM   2209  O6   DG A 107     -62.318 184.529 499.759 
ATOM   2210  N1   DG A 107     -63.063 186.596 499.159 
ATOM   2211  C2   DG A 107     -64.048 187.493 498.793 
ATOM   2212  N2   DG A 107     -63.646 188.745 498.567 
ATOM   2213  N3   DG A 107     -65.330 187.158 498.666 
ATOM   2214  C4   DG A 107     -65.548 185.845 498.936 
ATOM   2215  P    DG A 108     -71.204 186.956 495.861 
ATOM   2216  OP1  DG A 108     -72.548 187.434 496.256 
ATOM   2217  OP2  DG A 108     -71.156 185.648 495.172 
ATOM   2218  O5'  DG A 108     -70.483 188.065 494.959 
ATOM   2219  C5'  DG A 108     -69.752 189.124 495.606 
ATOM   2220  C4'  DG A 108     -68.432 189.352 494.896 
ATOM   2221  O4'  DG A 108     -67.368 188.503 495.414 
ATOM   2222  C3'  DG A 108     -68.428 189.071 493.393 
ATOM   2223  O3'  DG A 108     -67.593 190.025 492.749 
ATOM   2224  C2'  DG A 108     -67.785 187.691 493.259 
ATOM   2225  C1'  DG A 108     -66.704 187.897 494.316 
ATOM   2226  N9   DG A 108     -66.084 186.630 494.792 
ATOM   2227  C8   DG A 108     -66.657 185.388 494.961 
ATOM   2228  N7   DG A 108     -65.828 184.472 495.400 
ATOM   2229  C5   DG A 108     -64.620 185.155 495.532 
ATOM   2230  C6   DG A 108     -63.352 184.692 495.968 
ATOM   2231  O6   DG A 108     -63.028 183.566 496.334 
ATOM   2232  N1   DG A 108     -62.397 185.718 495.949 
ATOM   2233  C2   DG A 108     -62.637 187.022 495.559 
ATOM   2234  N2   DG A 108     -61.593 187.852 495.613 
ATOM   2235  N3   DG A 108     -63.828 187.455 495.151 
ATOM   2236  C4   DG A 108     -64.764 186.472 495.163 
ATOM   2237  P    DC A 109     -68.047 190.626 491.336 
ATOM   2238  OP1  DC A 109     -68.984 191.751 491.554 
ATOM   2239  OP2  DC A 109     -68.536 189.533 490.467 
ATOM   2240  O5'  DC A 109     -66.659 191.183 490.769 
ATOM   2241  C5'  DC A 109     -65.658 191.639 491.698 
ATOM   2242  C4'  DC A 109     -64.293 191.126 491.283 
ATOM   2243  O4'  DC A 109     -64.000 189.814 491.842 
ATOM   2244  C3'  DC A 109     -64.080 190.943 489.781 
ATOM   2245  O3'  DC A 109     -62.741 191.299 489.459 
ATOM   2246  C2'  DC A 109     -64.253 189.443 489.545 
ATOM   2247  C1'  DC A 109     -63.517 188.981 490.799 
ATOM   2248  N1   DC A 109     -63.796 187.566 491.171 
ATOM   2249  C2   DC A 109     -62.762 186.829 491.743 
ATOM   2250  O2   DC A 109     -61.666 187.374 491.917 
ATOM   2251  N3   DC A 109     -62.996 185.536 492.088 
ATOM   2252  C4   DC A 109     -64.196 184.982 491.883 
ATOM   2253  N4   DC A 109     -64.375 183.718 492.236 
ATOM   2254  C5   DC A 109     -65.273 185.723 491.295 
ATOM   2255  C6   DC A 109     -65.020 187.012 490.957 
ATOM   2256  P    DA A 110     -62.455 192.100 488.102 
ATOM   2257  OP1  DA A 110     -62.675 193.546 488.325 
ATOM   2258  OP2  DA A 110     -63.224 191.489 486.995 
ATOM   2259  O5'  DA A 110     -60.894 191.818 487.892 
ATOM   2260  C5'  DA A 110     -60.060 191.613 489.048 
ATOM   2261  C4'  DA A 110     -59.121 190.448 488.809 
ATOM   2262  O4'  DA A 110     -59.710 189.172 489.195 
ATOM   2263  C3'  DA A 110     -58.685 190.230 487.361 
ATOM   2264  O3'  DA A 110     -57.330 189.799 487.347 
ATOM   2265  C2'  DA A 110     -59.564 189.084 486.860 
ATOM   2266  C1'  DA A 110     -59.509 188.248 488.136 
ATOM   2267  N9   DA A 110     -60.573 187.210 488.220 
ATOM   2268  C8   DA A 110     -61.856 187.272 487.757 
ATOM   2269  N7   DA A 110     -62.547 186.197 487.981 
ATOM   2270  C5   DA A 110     -61.659 185.360 488.643 
ATOM   2271  C6   DA A 110     -61.787 184.060 489.157 
ATOM   2272  N6   DA A 110     -62.915 183.341 489.081 
ATOM   2273  N1   DA A 110     -60.707 183.521 489.754 
ATOM   2274  C2   DA A 110     -59.588 184.239 489.828 
ATOM   2275  N3   DA A 110     -59.351 185.455 489.387 
ATOM   2276  C4   DA A 110     -60.448 185.972 488.793 
ATOM   2277  P    DG A 111     -56.350 190.357 486.210 
ATOM   2278  OP1  DG A 111     -55.816 191.675 486.618 
ATOM   2279  OP2  DG A 111     -57.034 190.310 484.899 
ATOM   2280  O5'  DG A 111     -55.178 189.268 486.243 
ATOM   2281  C5'  DG A 111     -54.882 188.597 487.482 
ATOM   2282  C4'  DG A 111     -54.678 187.115 487.234 
ATOM   2283  O4'  DG A 111     -55.924 186.365 487.296 
ATOM   2284  C3'  DG A 111     -54.093 186.744 485.871 
ATOM   2285  O3'  DG A 111     -53.213 185.638 486.034 
ATOM   2286  C2'  DG A 111     -55.295 186.290 485.044 
ATOM   2287  C1'  DG A 111     -55.996 185.520 486.158 
ATOM   2288  N9   DG A 111     -57.432 185.239 485.881 
ATOM   2289  C8   DG A 111     -58.356 186.007 485.206 
ATOM   2290  N7   DG A 111     -59.548 185.468 485.134 
ATOM   2291  C5   DG A 111     -59.405 184.257 485.809 
ATOM   2292  C6   DG A 111     -60.356 183.234 486.061 
ATOM   2293  O6   DG A 111     -61.540 183.185 485.737 
ATOM   2294  N1   DG A 111     -59.788 182.174 486.782 
ATOM   2295  C2   DG A 111     -58.474 182.111 487.203 
ATOM   2296  N2   DG A 111     -58.126 181.013 487.879 
ATOM   2297  N3   DG A 111     -57.583 183.072 486.966 
ATOM   2298  C4   DG A 111     -58.117 184.107 486.268 
ATOM   2299  P    DA A 112     -51.849 185.601 485.197 
ATOM   2300  OP1  DA A 112     -50.814 186.391 485.901 
ATOM   2301  OP2  DA A 112     -52.117 185.986 483.794 
ATOM   2302  O5'  DA A 112     -51.478 184.047 485.266 
ATOM   2303  C5'  DA A 112     -51.888 183.281 486.414 
ATOM   2304  C4'  DA A 112     -52.447 181.942 485.973 
ATOM   2305  O4'  DA A 112     -53.874 182.002 485.689 
ATOM   2306  C3'  DA A 112     -51.841 181.357 484.697 
ATOM   2307  O3'  DA A 112     -51.749 179.944 484.837 
ATOM   2308  C2'  DA A 112     -52.862 181.672 483.604 
ATOM   2309  C1'  DA A 112     -54.107 181.378 484.435 
ATOM   2310  N9   DA A 112     -55.359 181.945 483.862 
ATOM   2311  C8   DA A 112     -55.523 183.112 483.172 
ATOM   2312  N7   DA A 112     -56.745 183.334 482.798 
ATOM   2313  C5   DA A 112     -57.445 182.234 483.274 
ATOM   2314  C6   DA A 112     -58.799 181.869 483.204 
ATOM   2315  N6   DA A 112     -59.735 182.613 482.595 
ATOM   2316  N1   DA A 112     -59.160 180.709 483.783 
ATOM   2317  C2   DA A 112     -58.226 179.975 484.386 
ATOM   2318  N3   DA A 112     -56.939 180.211 484.515 
ATOM   2319  C4   DA A 112     -56.605 181.378 483.927 
ATOM   2320  P    DA A 113     -50.458 179.191 484.264 
ATOM   2321  OP1  DA A 113     -49.365 179.254 485.261 
ATOM   2322  OP2  DA A 113     -50.138 179.709 482.916 
ATOM   2323  O5'  DA A 113     -50.995 177.688 484.149 
ATOM   2324  C5'  DA A 113     -52.008 177.236 485.067 
ATOM   2325  C4'  DA A 113     -53.065 176.444 484.323 
ATOM   2326  O4'  DA A 113     -54.128 177.291 483.800 
ATOM   2327  C3'  DA A 113     -52.577 175.667 483.101 
ATOM   2328  O3'  DA A 113     -53.282 174.435 483.027 
ATOM   2329  C2'  DA A 113     -52.982 176.531 481.906 
ATOM   2330  C1'  DA A 113     -54.349 176.943 482.441 
ATOM   2331  N9   DA A 113     -54.931 178.128 481.750 
ATOM   2332  C8   DA A 113     -54.282 179.215 481.237 
ATOM   2333  N7   DA A 113     -55.071 180.085 480.689 
ATOM   2334  C5   DA A 113     -56.336 179.539 480.849 
ATOM   2335  C6   DA A 113     -57.615 179.986 480.477 
ATOM   2336  N6   DA A 113     -57.838 181.142 479.837 
ATOM   2337  N1   DA A 113     -58.661 179.197 480.788 
ATOM   2338  C2   DA A 113     -58.434 178.049 481.425 
ATOM   2339  N3   DA A 113     -57.291 177.531 481.820 
ATOM   2340  C4   DA A 113     -56.260 178.339 481.497 
ATOM   2341  P    DG A 114     -52.494 173.114 482.584 
ATOM   2342  OP1  DG A 114     -51.808 172.529 483.758 
ATOM   2343  OP2  DG A 114     -51.636 173.416 481.416 
ATOM   2344  O5'  DG A 114     -53.698 172.162 482.134 
ATOM   2345  C5'  DG A 114     -54.981 172.312 482.770 
ATOM   2346  C4'  DG A 114     -56.083 172.262 481.730 
ATOM   2347  O4'  DG A 114     -56.376 173.572 481.166 
ATOM   2348  C3'  DG A 114     -55.805 171.387 480.508 
ATOM   2349  O3'  DG A 114     -57.015 170.752 480.111 
ATOM   2350  C2'  DG A 114     -55.392 172.372 479.414 
ATOM   2351  C1'  DG A 114     -56.416 173.451 479.752 
ATOM   2352  N9   DG A 114     -56.098 174.784 479.165 
ATOM   2353  C8   DG A 114     -54.870 175.370 478.949 
ATOM   2354  N7   DG A 114     -54.935 176.562 478.410 
ATOM   2355  C5   DG A 114     -56.303 176.782 478.256 
ATOM   2356  C6   DG A 114     -56.995 177.901 477.724 
ATOM   2357  O6   DG A 114     -56.536 178.946 477.272 
ATOM   2358  N1   DG A 114     -58.383 177.706 477.756 
ATOM   2359  C2   DG A 114     -59.019 176.579 478.238 
ATOM   2360  N2   DG A 114     -60.353 176.589 478.181 
ATOM   2361  N3   DG A 114     -58.369 175.530 478.737 
ATOM   2362  C4   DG A 114     -57.022 175.702 478.714 
ATOM   2363  P    DA A 115     -56.965 169.232 479.612 
ATOM   2364  OP1  DA A 115     -56.996 168.325 480.782 
ATOM   2365  OP2  DA A 115     -55.829 169.052 478.682 
ATOM   2366  O5'  DA A 115     -58.342 169.119 478.806 
ATOM   2367  C5'  DA A 115     -59.459 169.931 479.215 
ATOM   2368  C4'  DA A 115     -60.135 170.532 477.999 
ATOM   2369  O4'  DA A 115     -59.545 171.805 477.608 
ATOM   2370  C3'  DA A 115     -60.079 169.693 476.723 
ATOM   2371  O3'  DA A 115     -61.305 169.845 476.017 
ATOM   2372  C2'  DA A 115     -58.961 170.323 475.893 
ATOM   2373  C1'  DA A 115     -59.303 171.776 476.210 
ATOM   2374  N9   DA A 115     -58.200 172.731 475.911 
ATOM   2375  C8   DA A 115     -56.853 172.533 476.023 
ATOM   2376  N7   DA A 115     -56.143 173.564 475.684 
ATOM   2377  C5   DA A 115     -57.085 174.516 475.321 
ATOM   2378  C6   DA A 115     -56.967 175.838 474.862 
ATOM   2379  N6   DA A 115     -55.791 176.457 474.683 
ATOM   2380  N1   DA A 115     -58.105 176.503 474.592 
ATOM   2381  C2   DA A 115     -59.269 175.883 474.772 
ATOM   2382  N3   DA A 115     -59.503 174.659 475.193 
ATOM   2383  C4   DA A 115     -58.347 174.015 475.456 
ATOM   2384  P    DA A 116     -61.950 168.567 475.299 
ATOM   2385  OP1  DA A 116     -62.734 167.788 476.283 
ATOM   2386  OP2  DA A 116     -60.898 167.823 474.572 
ATOM   2387  O5'  DA A 116     -62.939 169.262 474.249 
ATOM   2388  C5'  DA A 116     -63.516 170.539 474.575 
ATOM   2389  C4'  DA A 116     -63.458 171.457 473.369 
ATOM   2390  O4'  DA A 116     -62.211 172.205 473.300 
ATOM   2391  C3'  DA A 116     -63.552 170.771 472.006 
ATOM   2392  O3'  DA A 116     -64.302 171.598 471.124 
ATOM   2393  C2'  DA A 116     -62.109 170.708 471.505 
ATOM   2394  C1'  DA A 116     -61.695 172.097 471.982 
ATOM   2395  N9   DA A 116     -60.220 172.294 472.045 
ATOM   2396  C8   DA A 116     -59.256 171.383 472.365 
ATOM   2397  N7   DA A 116     -58.050 171.860 472.330 
ATOM   2398  C5   DA A 116     -58.227 173.186 471.960 
ATOM   2399  C6   DA A 116     -57.322 174.239 471.747 
ATOM   2400  N6   DA A 116     -55.994 174.113 471.885 
ATOM   2401  N1   DA A 116     -57.832 175.431 471.386 
ATOM   2402  C2   DA A 116     -59.152 175.551 471.251 
ATOM   2403  N3   DA A 116     -60.090 174.645 471.422 
ATOM   2404  C4   DA A 116     -59.553 173.461 471.782 
ATOM   2405  P    DA A 117     -65.330 170.915 470.106 
ATOM   2406  OP1  DA A 117     -66.616 170.664 470.795 
ATOM   2407  OP2  DA A 117     -64.693 169.739 469.472 
ATOM   2408  O5'  DA A 117     -65.518 172.075 469.021 
ATOM   2409  C5'  DA A 117     -65.389 173.447 469.437 
ATOM   2410  C4'  DA A 117     -64.570 174.221 468.424 
ATOM   2411  O4'  DA A 117     -63.142 174.160 468.703 
ATOM   2412  C3'  DA A 117     -64.683 173.749 466.975 
ATOM   2413  O3'  DA A 117     -64.645 174.882 466.117 
ATOM   2414  C2'  DA A 117     -63.421 172.919 466.739 
ATOM   2415  C1'  DA A 117     -62.464 173.831 467.499 
ATOM   2416  N9   DA A 117     -61.174 173.180 467.858 
ATOM   2417  C8   DA A 117     -60.947 171.876 468.197 
ATOM   2418  N7   DA A 117     -59.704 171.611 468.457 
ATOM   2419  C5   DA A 117     -59.057 172.827 468.278 
ATOM   2420  C6   DA A 117     -57.713 173.211 468.404 
ATOM   2421  N6   DA A 117     -56.731 172.369 468.757 
ATOM   2422  N1   DA A 117     -57.412 174.499 468.152 
ATOM   2423  C2   DA A 117     -58.391 175.332 467.802 
ATOM   2424  N3   DA A 117     -59.674 175.088 467.653 
ATOM   2425  C4   DA A 117     -59.949 173.793 467.911 
ATOM   2426  P    DT A 118     -65.602 174.916 464.833 
ATOM   2427  OP1  DT A 118     -66.946 175.394 465.229 
ATOM   2428  OP2  DT A 118     -65.554 173.608 464.144 
ATOM   2429  O5'  DT A 118     -64.881 176.025 463.932 
ATOM   2430  C5'  DT A 118     -64.150 177.084 464.578 
ATOM   2431  C4'  DT A 118     -62.830 177.312 463.868 
ATOM   2432  O4'  DT A 118     -61.766 176.463 464.386 
ATOM   2433  C3'  DT A 118     -62.826 177.031 462.365 
ATOM   2434  O3'  DT A 118     -61.990 177.985 461.721 
ATOM   2435  C2'  DT A 118     -62.182 175.651 462.231 
ATOM   2436  C1'  DT A 118     -61.102 175.857 463.288 
ATOM   2437  N1   DT A 118     -60.481 174.590 463.765 
ATOM   2438  C2   DT A 118     -59.146 174.630 464.090 
ATOM   2439  O2   DT A 118     -58.473 175.643 464.003 
ATOM   2440  N3   DT A 118     -58.606 173.437 464.527 
ATOM   2441  C4   DT A 118     -59.273 172.237 464.662 
ATOM   2442  O4   DT A 118     -58.681 171.232 465.064 
ATOM   2443  C5   DT A 118     -60.668 172.294 464.297 
ATOM   2444  C7   DT A 118     -61.469 171.029 464.414 
ATOM   2445  C6   DT A 118     -61.220 173.440 463.868 
ATOM   2446  P    DC A 119     -62.445 178.586 460.308 
ATOM   2447  OP1  DC A 119     -63.382 179.711 460.526 
ATOM   2448  OP2  DC A 119     -62.934 177.493 459.439 
ATOM   2449  O5'  DC A 119     -61.057 179.143 459.741 
ATOM   2450  C5'  DC A 119     -60.056 179.599 460.671 
ATOM   2451  C4'  DC A 119     -58.691 179.086 460.256 
ATOM   2452  O4'  DC A 119     -58.398 177.774 460.814 
ATOM   2453  C3'  DC A 119     -58.478 178.903 458.753 
ATOM   2454  O3'  DC A 119     -57.139 179.259 458.431 
ATOM   2455  C2'  DC A 119     -58.651 177.402 458.518 
ATOM   2456  C1'  DC A 119     -57.915 176.941 459.772 
ATOM   2457  N1   DC A 119     -58.194 175.526 460.143 
ATOM   2458  C2   DC A 119     -57.160 174.789 460.715 
ATOM   2459  O2   DC A 119     -56.063 175.334 460.889 
ATOM   2460  N3   DC A 119     -57.393 173.496 461.060 
ATOM   2461  C4   DC A 119     -58.594 172.942 460.855 
ATOM   2462  N4   DC A 119     -58.773 171.678 461.209 
ATOM   2463  C5   DC A 119     -59.671 173.683 460.268 
ATOM   2464  C6   DC A 119     -59.418 174.972 459.929 
ATOM   2465  P    DA A 120     -56.853 180.060 457.075 
ATOM   2466  OP1  DA A 120     -57.073 181.506 457.297 
ATOM   2467  OP2  DA A 120     -57.622 179.449 455.968 
ATOM   2468  O5'  DA A 120     -55.292 179.777 456.865 
ATOM   2469  C5'  DA A 120     -54.458 179.573 458.020 
ATOM   2470  C4'  DA A 120     -53.519 178.408 457.782 
ATOM   2471  O4'  DA A 120     -54.108 177.132 458.167 
ATOM   2472  C3'  DA A 120     -53.083 178.190 456.333 
ATOM   2473  O3'  DA A 120     -51.728 177.759 456.319 
ATOM   2474  C2'  DA A 120     -53.962 177.043 455.833 
ATOM   2475  C1'  DA A 120     -53.907 176.208 457.109 
ATOM   2476  N9   DA A 120     -54.971 175.170 457.192 
ATOM   2477  C8   DA A 120     -56.254 175.232 456.729 
ATOM   2478  N7   DA A 120     -56.945 174.157 456.954 
ATOM   2479  C5   DA A 120     -56.057 173.320 457.615 
ATOM   2480  C6   DA A 120     -56.184 172.020 458.129 
ATOM   2481  N6   DA A 120     -57.313 171.301 458.053 
ATOM   2482  N1   DA A 120     -55.105 171.481 458.727 
ATOM   2483  C2   DA A 120     -53.986 172.199 458.800 
ATOM   2484  N3   DA A 120     -53.749 173.415 458.359 
ATOM   2485  C4   DA A 120     -54.845 173.932 457.765 
ATOM   2486  P    DC A 121     -50.748 178.317 455.182 
ATOM   2487  OP1  DC A 121     -50.214 179.635 455.591 
ATOM   2488  OP2  DC A 121     -51.432 178.270 453.872 
ATOM   2489  O5'  DC A 121     -49.576 177.228 455.215 
ATOM   2490  C5'  DC A 121     -49.280 176.557 456.455 
ATOM   2491  C4'  DC A 121     -49.076 175.075 456.206 
ATOM   2492  O4'  DC A 121     -50.322 174.325 456.269 
ATOM   2493  C3'  DC A 121     -48.491 174.704 454.844 
ATOM   2494  O3'  DC A 121     -47.611 173.598 455.006 
ATOM   2495  C2'  DC A 121     -49.693 174.250 454.016 
ATOM   2496  C1'  DC A 121     -50.393 173.480 455.131 
ATOM   2497  N1   DC A 121     -51.830 173.199 454.853 
ATOM   2498  C2   DC A 121     -52.359 171.999 455.322 
ATOM   2499  O2   DC A 121     -51.623 171.225 455.943 
ATOM   2500  N3   DC A 121     -53.666 171.724 455.078 
ATOM   2501  C4   DC A 121     -54.432 172.590 454.401 
ATOM   2502  N4   DC A 121     -55.700 172.275 454.189 
ATOM   2503  C5   DC A 121     -53.907 173.829 453.910 
ATOM   2504  C6   DC A 121     -52.598 174.085 454.163 
ATOM   2505  P    DC A 122     -46.247 173.561 454.169 
ATOM   2506  OP1  DC A 122     -45.212 174.351 454.873 
ATOM   2507  OP2  DC A 122     -46.515 173.946 452.766 
ATOM   2508  O5'  DC A 122     -45.876 172.007 454.238 
ATOM   2509  C5'  DC A 122     -46.286 171.241 455.387 
ATOM   2510  C4'  DC A 122     -46.844 169.902 454.945 
ATOM   2511  O4'  DC A 122     -48.272 169.962 454.661 
ATOM   2512  C3'  DC A 122     -46.239 169.317 453.669 
ATOM   2513  O3'  DC A 122     -46.147 167.904 453.809 
ATOM   2514  C2'  DC A 122     -47.260 169.632 452.576 
ATOM   2515  C1'  DC A 122     -48.505 169.338 453.408 
ATOM   2516  N1   DC A 122     -49.757 169.905 452.834 
ATOM   2517  C2   DC A 122     -50.934 169.181 453.002 
ATOM   2518  O2   DC A 122     -50.892 168.108 453.614 
ATOM   2519  N3   DC A 122     -52.087 169.681 452.485 
ATOM   2520  C4   DC A 122     -52.089 170.849 451.828 
ATOM   2521  N4   DC A 122     -53.239 171.294 451.344 
ATOM   2522  C5   DC A 122     -50.889 171.609 451.645 
ATOM   2523  C6   DC A 122     -49.748 171.091 452.168 
ATOM   2524  P    DA A 123     -44.856 167.151 453.237 
ATOM   2525  OP1  DA A 123     -43.763 167.214 454.233 
ATOM   2526  OP2  DA A 123     -44.535 167.669 451.888 
ATOM   2527  O5'  DA A 123     -45.392 165.648 453.121 
ATOM   2528  C5'  DA A 123     -46.406 165.196 454.039 
ATOM   2529  C4'  DA A 123     -47.463 164.404 453.296 
ATOM   2530  O4'  DA A 123     -48.525 165.251 452.772 
ATOM   2531  C3'  DA A 123     -46.975 163.627 452.073 
ATOM   2532  O3'  DA A 123     -47.680 162.395 451.999 
ATOM   2533  C2'  DA A 123     -47.379 164.491 450.879 
ATOM   2534  C1'  DA A 123     -48.746 164.903 451.414 
ATOM   2535  N9   DA A 123     -49.329 166.088 450.722 
ATOM   2536  C8   DA A 123     -48.680 167.174 450.209 
ATOM   2537  N7   DA A 123     -49.469 168.045 449.662 
ATOM   2538  C5   DA A 123     -50.734 167.499 449.821 
ATOM   2539  C6   DA A 123     -52.013 167.946 449.450 
ATOM   2540  N6   DA A 123     -52.236 169.102 448.809 
ATOM   2541  N1   DA A 123     -53.059 167.157 449.761 
ATOM   2542  C2   DA A 123     -52.832 166.009 450.397 
ATOM   2543  N3   DA A 123     -51.689 165.491 450.792 
ATOM   2544  C4   DA A 123     -50.658 166.299 450.469 
ATOM   2545  P    DT A 124     -46.891 161.074 451.556 
ATOM   2546  OP1  DT A 124     -46.206 160.489 452.730 
ATOM   2547  OP2  DT A 124     -46.034 161.376 450.388 
ATOM   2548  O5'  DT A 124     -48.096 160.122 451.106 
ATOM   2549  C5'  DT A 124     -49.379 160.272 451.742 
ATOM   2550  C4'  DT A 124     -50.481 160.222 450.703 
ATOM   2551  O4'  DT A 124     -50.774 161.532 450.138 
ATOM   2552  C3'  DT A 124     -50.203 159.347 449.480 
ATOM   2553  O3'  DT A 124     -51.413 158.712 449.083 
ATOM   2554  C2'  DT A 124     -49.790 160.332 448.386 
ATOM   2555  C1'  DT A 124     -50.814 161.411 448.724 
ATOM   2556  N1   DT A 124     -50.496 162.744 448.138 
ATOM   2557  C2   DT A 124     -51.556 163.522 447.744 
ATOM   2558  O2   DT A 124     -52.717 163.169 447.857 
ATOM   2559  N3   DT A 124     -51.223 164.750 447.204 
ATOM   2560  C4   DT A 124     -49.948 165.249 447.030 
ATOM   2561  O4   DT A 124     -49.775 166.364 446.534 
ATOM   2562  C5   DT A 124     -48.902 164.359 447.473 
ATOM   2563  C7   DT A 124     -47.484 164.824 447.320 
ATOM   2564  C6   DT A 124     -49.198 163.160 448.002 
ATOM   2565  P    DT A 125     -51.363 157.192 448.584 
ATOM   2566  OP1  DT A 125     -51.394 156.285 449.754 
ATOM   2567  OP2  DT A 125     -50.227 157.012 447.654 
ATOM   2568  O5'  DT A 125     -52.740 157.079 447.778 
ATOM   2569  C5'  DT A 125     -53.857 157.891 448.187 
ATOM   2570  C4'  DT A 125     -54.533 158.492 446.971 
ATOM   2571  O4'  DT A 125     -53.943 159.765 446.580 
ATOM   2572  C3'  DT A 125     -54.477 157.653 445.695 
ATOM   2573  O3'  DT A 125     -55.703 157.805 444.989 
ATOM   2574  C2'  DT A 125     -53.358 158.283 444.866 
ATOM   2575  C1'  DT A 125     -53.701 159.736 445.182 
ATOM   2576  N1   DT A 125     -52.598 160.691 444.884 
ATOM   2577  C2   DT A 125     -52.956 161.939 444.434 
ATOM   2578  O2   DT A 125     -54.115 162.281 444.277 
ATOM   2579  N3   DT A 125     -51.906 162.797 444.167 
ATOM   2580  C4   DT A 125     -50.562 162.515 444.309 
ATOM   2581  O4   DT A 125     -49.713 163.366 444.038 
ATOM   2582  C5   DT A 125     -50.287 161.180 444.785 
ATOM   2583  C7   DT A 125     -48.849 160.792 444.967 
ATOM   2584  C6   DT A 125     -51.288 160.326 445.053 
ATOM   2585  P    DC A 126     -56.348 156.527 444.271 
ATOM   2586  OP1  DC A 126     -57.132 155.748 445.255 
ATOM   2587  OP2  DC A 126     -55.296 155.783 443.544 
ATOM   2588  O5'  DC A 126     -57.337 157.222 443.221 
ATOM   2589  C5'  DC A 126     -57.914 158.499 443.547 
ATOM   2590  C4'  DC A 126     -57.856 159.417 442.341 
ATOM   2591  O4'  DC A 126     -56.609 160.165 442.273 
ATOM   2592  C3'  DC A 126     -57.950 158.731 440.978 
ATOM   2593  O3'  DC A 126     -58.700 159.558 440.097 
ATOM   2594  C2'  DC A 126     -56.507 158.668 440.477 
ATOM   2595  C1'  DC A 126     -56.093 160.057 440.955 
ATOM   2596  N1   DC A 126     -54.618 160.254 441.017 
ATOM   2597  C2   DC A 126     -54.120 161.519 440.715 
ATOM   2598  O2   DC A 126     -54.914 162.416 440.412 
ATOM   2599  N3   DC A 126     -52.777 161.719 440.766 
ATOM   2600  C4   DC A 126     -51.950 160.720 441.099 
ATOM   2601  N4   DC A 126     -50.650 160.966 441.134 
ATOM   2602  C5   DC A 126     -52.443 159.412 441.412 
ATOM   2603  C6   DC A 126     -53.787 159.232 441.356 
ATOM   2604  P    DC A 127     -59.728 158.875 439.079 
ATOM   2605  OP1  DC A 127     -61.014 158.624 439.767 
ATOM   2606  OP2  DC A 127     -59.091 157.699 438.444 
ATOM   2607  O5'  DC A 127     -59.916 160.035 437.993 
ATOM   2608  C5'  DC A 127     -59.787 161.407 438.409 
ATOM   2609  C4'  DC A 127     -58.968 162.181 437.397 
ATOM   2610  O4'  DC A 127     -57.539 162.120 437.675 
ATOM   2611  C3'  DC A 127     -59.081 161.709 435.947 
ATOM   2612  O3'  DC A 127     -59.043 162.842 435.089 
ATOM   2613  C2'  DC A 127     -57.819 160.879 435.711 
ATOM   2614  C1'  DC A 127     -56.862 161.791 436.472 
ATOM   2615  N1   DC A 127     -55.572 161.140 436.830 
ATOM   2616  C2   DC A 127     -54.424 161.929 436.830 
ATOM   2617  O2   DC A 127     -54.523 163.125 436.536 
ATOM   2618  N3   DC A 127     -53.238 161.353 437.153 
ATOM   2619  C4   DC A 127     -53.172 160.053 437.466 
ATOM   2620  N4   DC A 127     -51.991 159.539 437.775 
ATOM   2621  C5   DC A 127     -54.340 159.224 437.472 
ATOM   2622  C6   DC A 127     -55.516 159.818 437.145 
ATOM   2623  P    DA A 128     -60.000 162.876 433.806 
ATOM   2624  OP1  DA A 128     -61.344 163.354 434.201 
ATOM   2625  OP2  DA A 128     -59.952 161.568 433.117 
ATOM   2626  O5'  DA A 128     -59.279 163.985 432.904 
ATOM   2627  C5'  DA A 128     -58.548 165.044 433.551 
ATOM   2628  C4'  DA A 128     -57.228 165.272 432.840 
ATOM   2629  O4'  DA A 128     -56.164 164.423 433.359 
ATOM   2630  C3'  DA A 128     -57.224 164.991 431.338 
ATOM   2631  O3'  DA A 128     -56.388 165.945 430.693 
ATOM   2632  C2'  DA A 128     -56.580 163.611 431.203 
ATOM   2633  C1'  DA A 128     -55.499 163.817 432.260 
ATOM   2634  N9   DA A 128     -54.879 162.550 432.737 
ATOM   2635  C8   DA A 128     -55.464 161.327 432.898 
ATOM   2636  N7   DA A 128     -54.655 160.410 433.332 
ATOM   2637  C5   DA A 128     -53.444 161.073 433.470 
ATOM   2638  C6   DA A 128     -52.175 160.648 433.897 
ATOM   2639  N6   DA A 128     -51.905 159.392 434.281 
ATOM   2640  N1   DA A 128     -51.188 161.564 433.913 
ATOM   2641  C2   DA A 128     -51.461 162.810 433.531 
ATOM   2642  N3   DA A 128     -52.599 163.320 433.115 
ATOM   2643  C4   DA A 128     -53.570 162.383 433.108 
ATOM   2644  P    DG A 129     -56.843 166.546 429.281 
ATOM   2645  OP1  DG A 129     -57.780 167.671 429.498 
ATOM   2646  OP2  DG A 129     -57.332 165.453 428.411 
ATOM   2647  O5'  DG A 129     -55.455 167.103 428.714 
ATOM   2648  C5'  DG A 129     -54.454 167.559 429.643 
ATOM   2649  C4'  DG A 129     -53.089 167.046 429.228 
ATOM   2650  O4'  DG A 129     -52.796 165.734 429.787 
ATOM   2651  C3'  DG A 129     -52.876 166.863 427.726 
ATOM   2652  O3'  DG A 129     -51.537 167.219 427.404 
ATOM   2653  C2'  DG A 129     -53.049 165.362 427.490 
ATOM   2654  C1'  DG A 129     -52.313 164.901 428.744 
ATOM   2655  N9   DG A 129     -52.591 163.486 429.116 
ATOM   2656  C8   DG A 129     -53.756 162.761 428.977 
ATOM   2657  N7   DG A 129     -53.671 161.526 429.406 
ATOM   2658  C5   DG A 129     -52.357 161.423 429.861 
ATOM   2659  C6   DG A 129     -51.673 160.323 430.439 
ATOM   2660  O6   DG A 129     -52.093 159.193 430.672 
ATOM   2661  N1   DG A 129     -50.348 160.652 430.757 
ATOM   2662  C2   DG A 129     -49.761 161.884 430.545 
ATOM   2663  N2   DG A 129     -48.484 161.998 430.918 
ATOM   2664  N3   DG A 129     -50.404 162.917 430.003 
ATOM   2665  C4   DG A 129     -51.690 162.613 429.689 
ATOM   2666  P    DC A 130     -51.251 168.020 426.047 
ATOM   2667  OP1  DC A 130     -51.471 169.466 426.270 
ATOM   2668  OP2  DC A 130     -52.019 167.409 424.940 
ATOM   2669  O5'  DC A 130     -49.690 167.737 425.837 
ATOM   2670  C5'  DC A 130     -48.855 167.533 426.993 
ATOM   2671  C4'  DC A 130     -47.917 166.368 426.754 
ATOM   2672  O4'  DC A 130     -48.506 165.092 427.139 
ATOM   2673  C3'  DC A 130     -47.481 166.150 425.305 
ATOM   2674  O3'  DC A 130     -46.126 165.719 425.292 
ATOM   2675  C2'  DC A 130     -48.360 165.003 424.805 
ATOM   2676  C1'  DC A 130     -48.305 164.168 426.081 
ATOM   2677  N1   DC A 130     -49.369 163.130 426.164 
ATOM   2678  C2   DC A 130     -49.053 161.925 426.788 
ATOM   2679  O2   DC A 130     -47.914 161.769 427.242 
ATOM   2680  N3   DC A 130     -50.010 160.965 426.874 
ATOM   2681  C4   DC A 130     -51.233 161.173 426.369 
ATOM   2682  N4   DC A 130     -52.131 160.207 426.477 
ATOM   2683  C5   DC A 130     -51.578 162.405 425.723 
ATOM   2684  C6   DC A 130     -50.608 163.352 425.647 
ATOM   2685  P    DT A 131     -45.146 166.277 424.155 
ATOM   2686  OP1  DT A 131     -44.612 167.595 424.563 
ATOM   2687  OP2  DT A 131     -45.830 166.230 422.844 
ATOM   2688  O5'  DT A 131     -43.973 165.188 424.188 
ATOM   2689  C5'  DT A 131     -43.678 164.517 425.427 
ATOM   2690  C4'  DT A 131     -43.474 163.035 425.178 
ATOM   2691  O4'  DT A 131     -44.720 162.285 425.241 
ATOM   2692  C3'  DT A 131     -42.888 162.664 423.816 
ATOM   2693  O3'  DT A 131     -42.009 161.558 423.979 
ATOM   2694  C2'  DT A 131     -44.090 162.210 422.989 
ATOM   2695  C1'  DT A 131     -44.791 161.440 424.103 
ATOM   2696  N1   DT A 131     -46.228 161.159 423.825 
ATOM   2697  C2   DT A 131     -46.735 159.971 424.294 
ATOM   2698  O2   DT A 131     -46.066 159.163 424.914 
ATOM   2699  N3   DT A 131     -48.070 159.745 424.018 
ATOM   2700  C4   DT A 131     -48.916 160.588 423.328 
ATOM   2701  O4   DT A 131     -50.095 160.276 423.141 
ATOM   2702  C5   DT A 131     -48.293 161.809 422.875 
ATOM   2703  C7   DT A 131     -49.145 162.783 422.115 
ATOM   2704  C6   DT A 131     -46.998 162.055 423.130 
ATOM   2705  P    DG A 132     -40.645 161.521 423.142 
ATOM   2706  OP1  DG A 132     -39.610 162.311 423.845 
ATOM   2707  OP2  DG A 132     -40.913 161.906 421.739 
ATOM   2708  O5'  DG A 132     -40.274 159.967 423.210 
ATOM   2709  C5'  DG A 132     -40.684 159.201 424.359 
ATOM   2710  C4'  DG A 132     -41.242 157.862 423.917 
ATOM   2711  O4'  DG A 132     -42.670 157.921 423.633 
ATOM   2712  C3'  DG A 132     -40.637 157.277 422.642 
ATOM   2713  O3'  DG A 132     -40.545 155.864 422.781 
ATOM   2714  C2'  DG A 132     -41.658 157.592 421.549 
ATOM   2715  C1'  DG A 132     -42.903 157.298 422.380 
ATOM   2716  N9   DG A 132     -44.155 157.865 421.807 
ATOM   2717  C8   DG A 132     -44.339 159.039 421.108 
ATOM   2718  N7   DG A 132     -45.578 159.250 420.737 
ATOM   2719  C5   DG A 132     -46.263 158.138 421.223 
ATOM   2720  C6   DG A 132     -47.639 157.801 421.133 
ATOM   2721  O6   DG A 132     -48.550 158.425 420.597 
ATOM   2722  N1   DG A 132     -47.910 156.579 421.765 
ATOM   2723  C2   DG A 132     -46.973 155.787 422.401 
ATOM   2724  N2   DG A 132     -47.433 154.657 422.944 
ATOM   2725  N3   DG A 132     -45.683 156.105 422.486 
ATOM   2726  C4   DG A 132     -45.404 157.287 421.877 
ATOM   2727  P    DA A 133     -39.254 155.111 422.209 
ATOM   2728  OP1  DA A 133     -38.160 155.174 423.205 
ATOM   2729  OP2  DA A 133     -38.933 155.629 420.861 
ATOM   2730  O5'  DA A 133     -39.790 153.608 422.094 
ATOM   2731  C5'  DA A 133     -40.804 153.156 423.012 
ATOM   2732  C4'  DA A 133     -41.861 152.364 422.268 
ATOM   2733  O4'  DA A 133     -42.923 153.211 421.744 
ATOM   2734  C3'  DA A 133     -41.373 151.587 421.045 
ATOM   2735  O3'  DA A 133     -42.078 150.355 420.971 
ATOM   2736  C2'  DA A 133     -41.777 152.451 419.851 
ATOM   2737  C1'  DA A 133     -43.144 152.863 420.386 
ATOM   2738  N9   DA A 133     -43.726 154.048 419.694 
ATOM   2739  C8   DA A 133     -43.078 155.134 419.182 
ATOM   2740  N7   DA A 133     -43.866 156.005 418.634 
ATOM   2741  C5   DA A 133     -45.132 155.459 418.794 
ATOM   2742  C6   DA A 133     -46.411 155.906 418.422 
ATOM   2743  N6   DA A 133     -46.634 157.062 417.782 
ATOM   2744  N1   DA A 133     -47.457 155.117 418.733 
ATOM   2745  C2   DA A 133     -47.230 153.969 419.370 
ATOM   2746  N3   DA A 133     -46.087 153.451 419.765 
ATOM   2747  C4   DA A 133     -45.056 154.259 419.441 
ATOM   2748  P    DT A 134     -41.289 149.034 420.529 
ATOM   2749  OP1  DT A 134     -40.604 148.449 421.703 
ATOM   2750  OP2  DT A 134     -40.432 149.336 419.361 
ATOM   2751  O5'  DT A 134     -42.494 148.082 420.079 
ATOM   2752  C5'  DT A 134     -43.777 148.232 420.715 
ATOM   2753  C4'  DT A 134     -44.879 148.182 419.675 
ATOM   2754  O4'  DT A 134     -45.172 149.492 419.110 
ATOM   2755  C3'  DT A 134     -44.601 147.307 418.452 
ATOM   2756  O3'  DT A 134     -45.810 146.672 418.055 
ATOM   2757  C2'  DT A 134     -44.188 148.292 417.358 
ATOM   2758  C1'  DT A 134     -45.212 149.371 417.697 
ATOM   2759  N1   DT A 134     -44.894 150.704 417.110 
ATOM   2760  C2   DT A 134     -45.954 151.482 416.716 
ATOM   2761  O2   DT A 134     -47.115 151.129 416.829 
ATOM   2762  N3   DT A 134     -45.621 152.710 416.176 
ATOM   2763  C4   DT A 134     -44.346 153.209 416.003 
ATOM   2764  O4   DT A 134     -44.172 154.324 415.507 
ATOM   2765  C5   DT A 134     -43.300 152.319 416.446 
ATOM   2766  C7   DT A 134     -41.882 152.784 416.293 
ATOM   2767  C6   DT A 134     -43.596 151.119 416.974 
ATOM   2768  P    DG A 135     -45.761 145.152 417.556 
ATOM   2769  OP1  DG A 135     -45.792 144.245 418.726 
ATOM   2770  OP2  DG A 135     -44.625 144.972 416.626 
ATOM   2771  O5'  DG A 135     -47.138 145.039 416.750 
ATOM   2772  C5'  DG A 135     -48.255 145.851 417.159 
ATOM   2773  C4'  DG A 135     -48.931 146.452 415.943 
ATOM   2774  O4'  DG A 135     -48.341 147.725 415.553 
ATOM   2775  C3'  DG A 135     -48.874 145.613 414.667 
ATOM   2776  O3'  DG A 135     -50.101 145.765 413.961 
ATOM   2777  C2'  DG A 135     -47.756 146.243 413.838 
ATOM   2778  C1'  DG A 135     -48.099 147.696 414.154 
ATOM   2779  N9   DG A 135     -46.996 148.651 413.856 
ATOM   2780  C8   DG A 135     -45.635 148.469 413.962 
ATOM   2781  N7   DG A 135     -44.927 149.518 413.618 
ATOM   2782  C5   DG A 135     -45.888 150.461 413.256 
ATOM   2783  C6   DG A 135     -45.733 151.794 412.795 
ATOM   2784  O6   DG A 135     -44.697 152.427 412.606 
ATOM   2785  N1   DG A 135     -46.974 152.397 412.543 
ATOM   2786  C2   DG A 135     -48.202 151.792 412.716 
ATOM   2787  N2   DG A 135     -49.270 152.537 412.421 
ATOM   2788  N3   DG A 135     -48.347 150.541 413.150 
ATOM   2789  C4   DG A 135     -47.154 149.942 413.398 
ATOM   2790  P    DT A 136     -50.746 144.487 413.243 
ATOM   2791  OP1  DT A 136     -51.530 143.708 414.227 
ATOM   2792  OP2  DT A 136     -49.694 143.743 412.517 
ATOM   2793  O5'  DT A 136     -51.735 145.182 412.194 
ATOM   2794  C5'  DT A 136     -52.312 146.459 412.519 
ATOM   2795  C4'  DT A 136     -52.254 147.377 411.313 
ATOM   2796  O4'  DT A 136     -51.007 148.125 411.245 
ATOM   2797  C3'  DT A 136     -52.347 146.691 409.951 
ATOM   2798  O3'  DT A 136     -53.098 147.518 409.069 
ATOM   2799  C2'  DT A 136     -50.905 146.628 409.449 
ATOM   2800  C1'  DT A 136     -50.491 148.017 409.927 
ATOM   2801  N1   DT A 136     -49.016 148.214 409.989 
ATOM   2802  C2   DT A 136     -48.540 149.467 409.689 
ATOM   2803  O2   DT A 136     -49.266 150.397 409.382 
ATOM   2804  N3   DT A 136     -47.168 149.612 409.757 
ATOM   2805  C4   DT A 136     -46.256 148.632 410.092 
ATOM   2806  O4   DT A 136     -45.049 148.880 410.119 
ATOM   2807  C5   DT A 136     -46.852 147.350 410.390 
ATOM   2808  C7   DT A 136     -45.930 146.227 410.764 
ATOM   2809  C6   DT A 136     -48.183 147.182 410.332 
ATOM   2810  P    DC A 137     -54.126 146.835 408.051 
ATOM   2811  OP1  DC A 137     -55.412 146.584 408.740 
ATOM   2812  OP2  DC A 137     -53.489 145.659 407.417 
ATOM   2813  O5'  DC A 137     -54.314 147.995 406.965 
ATOM   2814  C5'  DC A 137     -54.185 149.367 407.382 
ATOM   2815  C4'  DC A 137     -53.366 150.141 406.369 
ATOM   2816  O4'  DC A 137     -51.937 150.080 406.647 
ATOM   2817  C3'  DC A 137     -53.479 149.669 404.920 
ATOM   2818  O3'  DC A 137     -53.441 150.802 404.062 
ATOM   2819  C2'  DC A 137     -52.217 148.839 404.683 
ATOM   2820  C1'  DC A 137     -51.260 149.751 405.444 
ATOM   2821  N1   DC A 137     -49.969 149.100 405.802 
ATOM   2822  C2   DC A 137     -48.822 149.889 405.803 
ATOM   2823  O2   DC A 137     -48.921 151.085 405.508 
ATOM   2824  N3   DC A 137     -47.635 149.313 406.126 
ATOM   2825  C4   DC A 137     -47.570 148.013 406.439 
ATOM   2826  N4   DC A 137     -46.389 147.499 406.747 
ATOM   2827  C5   DC A 137     -48.738 147.184 406.444 
ATOM   2828  C6   DC A 137     -49.914 147.778 406.118 
ATOM   2829  P    DA A 138     -54.397 150.836 402.778 
ATOM   2830  OP1  DA A 138     -55.742 151.314 403.173 
ATOM   2831  OP2  DA A 138     -54.350 149.528 402.089 
ATOM   2832  O5'  DA A 138     -53.677 151.945 401.876 
ATOM   2833  C5'  DA A 138     -52.946 153.004 402.523 
ATOM   2834  C4'  DA A 138     -51.626 153.232 401.812 
ATOM   2835  O4'  DA A 138     -50.562 152.383 402.331 
ATOM   2836  C3'  DA A 138     -51.622 152.951 400.310 
ATOM   2837  O3'  DA A 138     -50.786 153.905 399.666 
ATOM   2838  C2'  DA A 138     -50.978 151.571 400.176 
ATOM   2839  C1'  DA A 138     -49.897 151.777 401.233 
ATOM   2840  N9   DA A 138     -49.277 150.510 401.709 
ATOM   2841  C8   DA A 138     -49.862 149.287 401.870 
ATOM   2842  N7   DA A 138     -49.053 148.370 402.305 
ATOM   2843  C5   DA A 138     -47.841 149.033 402.442 
ATOM   2844  C6   DA A 138     -46.572 148.608 402.869 
ATOM   2845  N6   DA A 138     -46.303 147.352 403.254 
ATOM   2846  N1   DA A 138     -45.586 149.524 402.886 
ATOM   2847  C2   DA A 138     -45.859 150.770 402.503 
ATOM   2848  N3   DA A 138     -46.997 151.280 402.087 
ATOM   2849  C4   DA A 138     -47.968 150.343 402.080 
ATOM   2850  P    DC A 139     -51.241 154.506 398.253 
ATOM   2851  OP1  DC A 139     -52.178 155.631 398.471 
ATOM   2852  OP2  DC A 139     -51.729 153.413 397.384 
ATOM   2853  O5'  DC A 139     -49.852 155.063 397.686 
ATOM   2854  C5'  DC A 139     -48.852 155.519 398.615 
ATOM   2855  C4'  DC A 139     -47.487 155.006 398.200 
ATOM   2856  O4'  DC A 139     -47.194 153.694 398.759 
ATOM   2857  C3'  DC A 139     -47.274 154.823 396.698 
ATOM   2858  O3'  DC A 139     -45.935 155.179 396.376 
ATOM   2859  C2'  DC A 139     -47.447 153.322 396.462 
ATOM   2860  C1'  DC A 139     -46.711 152.861 397.716 
ATOM   2861  N1   DC A 139     -46.989 151.446 398.088 
ATOM   2862  C2   DC A 139     -45.955 150.709 398.660 
ATOM   2863  O2   DC A 139     -44.859 151.254 398.834 
ATOM   2864  N3   DC A 139     -46.189 149.416 399.005 
ATOM   2865  C4   DC A 139     -47.390 148.862 398.800 
ATOM   2866  N4   DC A 139     -47.569 147.598 399.153 
ATOM   2867  C5   DC A 139     -48.467 149.602 398.212 
ATOM   2868  C6   DC A 139     -48.214 150.892 397.874 
ATOM   2869  P    DC A 140     -45.649 155.980 395.019 
ATOM   2870  OP1  DC A 140     -45.869 157.426 395.242 
ATOM   2871  OP2  DC A 140     -46.417 155.369 393.912 
ATOM   2872  O5'  DC A 140     -44.088 155.697 394.809 
ATOM   2873  C5'  DC A 140     -43.253 155.493 395.965 
ATOM   2874  C4'  DC A 140     -42.315 154.328 395.726 
ATOM   2875  O4'  DC A 140     -42.904 153.052 396.112 
ATOM   2876  C3'  DC A 140     -41.879 154.110 394.278 
ATOM   2877  O3'  DC A 140     -40.524 153.679 394.264 
ATOM   2878  C2'  DC A 140     -42.758 152.963 393.777 
ATOM   2879  C1'  DC A 140     -42.702 152.128 395.053 
ATOM   2880  N1   DC A 140     -43.767 151.090 395.137 
ATOM   2881  C2   DC A 140     -43.451 149.885 395.760 
ATOM   2882  O2   DC A 140     -42.312 149.729 396.215 
ATOM   2883  N3   DC A 140     -44.408 148.925 395.846 
ATOM   2884  C4   DC A 140     -45.631 149.133 395.341 
ATOM   2885  N4   DC A 140     -46.529 148.166 395.449 
ATOM   2886  C5   DC A 140     -45.976 150.365 394.695 
ATOM   2887  C6   DC A 140     -45.006 151.312 394.619 
ATOM   2888  P    DC A 141     -39.544 154.237 393.127 
ATOM   2889  OP1  DC A 141     -39.010 155.555 393.535 
ATOM   2890  OP2  DC A 141     -40.228 154.190 391.816 
ATOM   2891  O5'  DC A 141     -38.371 153.148 393.160 
ATOM   2892  C5'  DC A 141     -38.076 152.477 394.399 
ATOM   2893  C4'  DC A 141     -37.872 150.995 394.151 
ATOM   2894  O4'  DC A 141     -39.118 150.245 394.213 
ATOM   2895  C3'  DC A 141     -37.286 150.624 392.788 
ATOM   2896  O3'  DC A 141     -36.406 149.518 392.951 
ATOM   2897  C2'  DC A 141     -38.488 150.170 391.961 
ATOM   2898  C1'  DC A 141     -39.189 149.400 393.075 
ATOM   2899  N1   DC A 141     -40.626 149.119 392.798 
ATOM   2900  C2   DC A 141     -41.155 147.919 393.266 
ATOM   2901  O2   DC A 141     -40.419 147.145 393.888 
ATOM   2902  N3   DC A 141     -42.462 147.644 393.023 
ATOM   2903  C4   DC A 141     -43.227 148.510 392.345 
ATOM   2904  N4   DC A 141     -44.496 148.195 392.134 
ATOM   2905  C5   DC A 141     -42.702 149.749 391.854 
ATOM   2906  C6   DC A 141     -41.394 150.005 392.107 
ATOM   2907  P    DC A 142     -35.043 149.481 392.114 
ATOM   2908  OP1  DC A 142     -34.008 150.271 392.818 
ATOM   2909  OP2  DC A 142     -35.311 149.866 390.711 
ATOM   2910  O5'  DC A 142     -34.672 147.926 392.183 
ATOM   2911  C5'  DC A 142     -35.082 147.161 393.331 
ATOM   2912  C4'  DC A 142     -35.640 145.822 392.890 
ATOM   2913  O4'  DC A 142     -37.068 145.881 392.606 
ATOM   2914  C3'  DC A 142     -35.035 145.237 391.614 
ATOM   2915  O3'  DC A 142     -34.942 143.824 391.753 
ATOM   2916  C2'  DC A 142     -36.056 145.552 390.521 
ATOM   2917  C1'  DC A 142     -37.301 145.258 391.352 
ATOM   2918  N1   DC A 142     -38.553 145.825 390.779 
ATOM   2919  C2   DC A 142     -39.730 145.101 390.946 
ATOM   2920  O2   DC A 142     -39.688 144.028 391.559 
ATOM   2921  N3   DC A 142     -40.882 145.601 390.430 
ATOM   2922  C4   DC A 142     -40.885 146.769 389.773 
ATOM   2923  N4   DC A 142     -42.035 147.214 389.288 
ATOM   2924  C5   DC A 142     -39.685 147.529 389.589 
ATOM   2925  C6   DC A 142     -38.544 147.011 390.112 
ATOM   2926  P    DA A 143     -33.652 143.071 391.181 
ATOM   2927  OP1  DA A 143     -32.558 143.134 392.178 
ATOM   2928  OP2  DA A 143     -33.331 143.589 389.833 
ATOM   2929  O5'  DA A 143     -34.188 141.568 391.066 
ATOM   2930  C5'  DA A 143     -35.202 141.116 391.984 
ATOM   2931  C4'  DA A 143     -36.259 140.324 391.240 
ATOM   2932  O4'  DA A 143     -37.321 141.171 390.717 
ATOM   2933  C3'  DA A 143     -35.771 139.547 390.018 
ATOM   2934  O3'  DA A 143     -36.476 138.315 389.944 
ATOM   2935  C2'  DA A 143     -36.175 140.411 388.823 
ATOM   2936  C1'  DA A 143     -37.542 140.823 389.358 
ATOM   2937  N9   DA A 143     -38.124 142.008 388.667 
ATOM   2938  C8   DA A 143     -37.476 143.094 388.154 
ATOM   2939  N7   DA A 143     -38.264 143.965 387.606 
ATOM   2940  C5   DA A 143     -39.530 143.419 387.766 
ATOM   2941  C6   DA A 143     -40.809 143.866 387.394 
ATOM   2942  N6   DA A 143     -41.032 145.022 386.754 
ATOM   2943  N1   DA A 143     -41.855 143.077 387.705 
ATOM   2944  C2   DA A 143     -41.627 141.929 388.342 
ATOM   2945  N3   DA A 143     -40.485 141.411 388.737 
ATOM   2946  C4   DA A 143     -39.454 142.219 388.414 
ATOM   2947  P    DG A 144     -35.687 136.994 389.501 
ATOM   2948  OP1  DG A 144     -35.002 136.409 390.675 
ATOM   2949  OP2  DG A 144     -34.830 137.296 388.333 
ATOM   2950  O5'  DG A 144     -36.892 136.042 389.051 
ATOM   2951  C5'  DG A 144     -38.175 136.192 389.687 
ATOM   2952  C4'  DG A 144     -39.277 136.142 388.647 
ATOM   2953  O4'  DG A 144     -39.570 137.452 388.083 
ATOM   2954  C3'  DG A 144     -38.999 135.267 387.425 
ATOM   2955  O3'  DG A 144     -40.208 134.632 387.028 
ATOM   2956  C2'  DG A 144     -38.586 136.252 386.331 
ATOM   2957  C1'  DG A 144     -39.610 137.331 386.669 
ATOM   2958  N9   DG A 144     -39.292 138.664 386.082 
ATOM   2959  C8   DG A 144     -38.063 139.250 385.866 
ATOM   2960  N7   DG A 144     -38.129 140.442 385.327 
ATOM   2961  C5   DG A 144     -39.497 140.662 385.173 
ATOM   2962  C6   DG A 144     -40.189 141.781 384.641 
ATOM   2963  O6   DG A 144     -39.730 142.826 384.189 
ATOM   2964  N1   DG A 144     -41.576 141.586 384.673 
ATOM   2965  C2   DG A 144     -42.212 140.459 385.155 
ATOM   2966  N2   DG A 144     -43.547 140.469 385.098 
ATOM   2967  N3   DG A 144     -41.562 139.410 385.654 
ATOM   2968  C4   DG A 144     -40.215 139.582 385.631 
ATOM   2969  P    DA A 145     -40.159 133.112 386.529 
ATOM   2970  OP1  DA A 145     -40.190 132.205 387.699 
ATOM   2971  OP2  DA A 145     -39.023 132.932 385.599 
ATOM   2972  O5'  DA A 145     -41.536 132.999 385.723 
ATOM   2973  C5'  DA A 145     -42.653 133.811 386.131 
ATOM   2974  C4'  DA A 145     -43.329 134.412 384.916 
ATOM   2975  O4'  DA A 145     -42.739 135.685 384.525 
ATOM   2976  C3'  DA A 145     -43.272 133.573 383.640 
ATOM   2977  O3'  DA A 145     -44.499 133.725 382.934 
ATOM   2978  C2'  DA A 145     -42.154 134.203 382.810 
ATOM   2979  C1'  DA A 145     -42.497 135.656 383.126 
ATOM   2980  N9   DA A 145     -41.394 136.611 382.828 
ATOM   2981  C8   DA A 145     -40.047 136.413 382.940 
ATOM   2982  N7   DA A 145     -39.336 137.444 382.601 
ATOM   2983  C5   DA A 145     -40.278 138.396 382.238 
ATOM   2984  C6   DA A 145     -40.160 139.718 381.779 
ATOM   2985  N6   DA A 145     -38.985 140.337 381.600 
ATOM   2986  N1   DA A 145     -41.298 140.383 381.509 
ATOM   2987  C2   DA A 145     -42.463 139.763 381.689 
ATOM   2988  N3   DA A 145     -42.696 138.539 382.110 
ATOM   2989  C4   DA A 145     -41.541 137.895 382.373 
ATOM   2990  P    DG A 146     -45.143 132.447 382.216 
ATOM   2991  OP1  DG A 146     -45.928 131.668 383.200 
ATOM   2992  OP2  DG A 146     -44.092 131.703 381.489 
ATOM   2993  O5'  DG A 146     -46.132 133.142 381.166 
ATOM   2994  C5'  DG A 146     -46.710 134.419 381.492 
ATOM   2995  C4'  DG A 146     -46.652 135.337 380.286 
ATOM   2996  O4'  DG A 146     -45.405 136.085 380.217 
ATOM   2997  C3'  DG A 146     -46.745 134.651 378.923 
ATOM   2998  O3'  DG A 146     -47.495 135.478 378.041 
ATOM   2999  C2'  DG A 146     -45.303 134.587 378.422 
ATOM   3000  C1'  DG A 146     -44.889 135.977 378.899 
ATOM   3001  N9   DG A 146     -43.414 136.174 378.962 
ATOM   3002  C8   DG A 146     -42.427 135.268 379.282 
ATOM   3003  N7   DG A 146     -41.214 135.764 379.243 
ATOM   3004  C5   DG A 146     -41.412 137.092 378.870 
ATOM   3005  C6   DG A 146     -40.470 138.134 378.663 
ATOM   3006  O6   DG A 146     -39.247 138.096 378.769 
ATOM   3007  N1   DG A 146     -41.101 139.329 378.292 
ATOM   3008  C2   DG A 146     -42.464 139.496 378.141 
ATOM   3009  N2   DG A 146     -42.867 140.717 377.782 
ATOM   3010  N3   DG A 146     -43.347 138.519 378.336 
ATOM   3011  C4   DG A 146     -42.750 137.353 378.696 
ATOM   3012  P    DA A 147     -48.524 134.795 377.023 
ATOM   3013  OP1  DA A 147     -49.810 134.544 377.712 
ATOM   3014  OP2  DA A 147     -47.887 133.619 376.389 
ATOM   3015  O5'  DA A 147     -48.711 135.955 375.938 
ATOM   3016  C5'  DA A 147     -48.583 137.327 376.354 
ATOM   3017  C4'  DA A 147     -47.764 138.101 375.341 
ATOM   3018  O4'  DA A 147     -46.335 138.040 375.620 
ATOM   3019  C3'  DA A 147     -47.877 137.629 373.892 
ATOM   3020  O3'  DA A 147     -47.839 138.762 373.034 
ATOM   3021  C2'  DA A 147     -46.615 136.799 373.656 
ATOM   3022  C1'  DA A 147     -45.658 137.711 374.416 
ATOM   3023  N9   DA A 147     -44.367 137.060 374.775 
ATOM   3024  C8   DA A 147     -44.140 135.756 375.114 
ATOM   3025  N7   DA A 147     -42.897 135.491 375.374 
ATOM   3026  C5   DA A 147     -42.251 136.707 375.195 
ATOM   3027  C6   DA A 147     -40.906 137.091 375.321 
ATOM   3028  N6   DA A 147     -39.925 136.249 375.674 
ATOM   3029  N1   DA A 147     -40.605 138.379 375.069 
ATOM   3030  C2   DA A 147     -41.585 139.212 374.719 
ATOM   3031  N3   DA A 147     -42.868 138.968 374.570 
ATOM   3032  C4   DA A 147     -43.143 137.673 374.828 
ATOM   3033  P    DG A 148     -48.795 138.796 371.750 
ATOM   3034  OP1  DG A 148     -50.140 139.274 372.146 
ATOM   3035  OP2  DG A 148     -48.747 137.488 371.061 
ATOM   3036  O5'  DG A 148     -48.075 139.905 370.849 
ATOM   3037  C5'  DG A 148     -47.343 140.964 371.495 
ATOM   3038  C4'  DG A 148     -46.024 141.192 370.785 
ATOM   3039  O4'  DG A 148     -44.960 140.343 371.303 
ATOM   3040  C3'  DG A 148     -46.020 140.911 369.282 
ATOM   3041  O3'  DG A 148     -45.184 141.865 368.638 
ATOM   3042  C2'  DG A 148     -45.376 139.531 369.148 
ATOM   3043  C1'  DG A 148     -44.295 139.737 370.205 
ATOM   3044  N9   DG A 148     -43.675 138.470 370.682 
ATOM   3045  C8   DG A 148     -44.248 137.228 370.850 
ATOM   3046  N7   DG A 148     -43.420 136.312 371.290 
ATOM   3047  C5   DG A 148     -42.211 136.995 371.421 
ATOM   3048  C6   DG A 148     -40.943 136.532 371.857 
ATOM   3049  O6   DG A 148     -40.619 135.406 372.223 
ATOM   3050  N1   DG A 148     -39.988 137.558 371.838 
ATOM   3051  C2   DG A 148     -40.229 138.861 371.449 
ATOM   3052  N2   DG A 148     -39.184 139.692 371.502 
ATOM   3053  N3   DG A 148     -41.420 139.295 371.040 
ATOM   3054  C4   DG A 148     -42.356 138.312 371.053 
ATOM   3055  P    DA A 149     -45.639 142.466 367.225 
ATOM   3056  OP1  DA A 149     -46.575 143.591 367.443 
ATOM   3057  OP2  DA A 149     -46.127 141.373 366.356 
ATOM   3058  O5'  DA A 149     -44.250 143.023 366.658 
ATOM   3059  C5'  DA A 149     -43.249 143.479 367.588 
ATOM   3060  C4'  DA A 149     -41.885 142.966 367.173 
ATOM   3061  O4'  DA A 149     -41.592 141.654 367.731 
ATOM   3062  C3'  DA A 149     -41.672 142.783 365.670 
ATOM   3063  O3'  DA A 149     -40.333 143.139 365.348 
ATOM   3064  C2'  DA A 149     -41.845 141.282 365.435 
ATOM   3065  C1'  DA A 149     -41.109 140.820 366.689 
ATOM   3066  N9   DA A 149     -41.387 139.406 367.060 
ATOM   3067  C8   DA A 149     -42.549 138.703 366.915 
ATOM   3068  N7   DA A 149     -42.479 137.478 367.336 
ATOM   3069  C5   DA A 149     -41.175 137.357 367.795 
ATOM   3070  C6   DA A 149     -40.468 136.288 368.370 
ATOM   3071  N6   DA A 149     -41.005 135.080 368.590 
ATOM   3072  N1   DA A 149     -39.184 136.506 368.710 
ATOM   3073  C2   DA A 149     -38.656 137.709 368.489 
ATOM   3074  N3   DA A 149     -39.214 138.777 367.962 
ATOM   3075  C4   DA A 149     -40.498 138.532 367.629 
ATOM   3076  P    DG A 150     -40.047 143.940 363.992 
ATOM   3077  OP1  DG A 150     -40.267 145.386 364.214 
ATOM   3078  OP2  DG A 150     -40.815 143.329 362.885 
ATOM   3079  O5'  DG A 150     -38.486 143.657 363.782 
ATOM   3080  C5'  DG A 150     -37.651 143.453 364.937 
ATOM   3081  C4'  DG A 150     -36.712 142.288 364.699 
ATOM   3082  O4'  DG A 150     -37.302 141.012 365.084 
ATOM   3083  C3'  DG A 150     -36.277 142.070 363.250 
ATOM   3084  O3'  DG A 150     -34.922 141.639 363.236 
ATOM   3085  C2'  DG A 150     -37.156 140.923 362.750 
ATOM   3086  C1'  DG A 150     -37.100 140.088 364.026 
ATOM   3087  N9   DG A 150     -38.165 139.050 364.109 
ATOM   3088  C8   DG A 150     -39.463 139.093 363.648 
ATOM   3089  N7   DG A 150     -40.149 138.001 363.882 
ATOM   3090  C5   DG A 150     -39.242 137.176 364.545 
ATOM   3091  C6   DG A 150     -39.406 135.861 365.053 
ATOM   3092  O6   DG A 150     -40.402 135.143 365.022 
ATOM   3093  N1   DG A 150     -38.229 135.394 365.653 
ATOM   3094  C2   DG A 150     -37.049 136.104 365.750 
ATOM   3095  N2   DG A 150     -36.038 135.482 366.362 
ATOM   3096  N3   DG A 150     -36.896 137.339 365.274 
ATOM   3097  C4   DG A 150     -38.029 137.806 364.688 
ATOM   3098  P    DT A 151     -33.942 142.197 362.099 
ATOM   3099  OP1  DT A 151     -33.408 143.515 362.508 
ATOM   3100  OP2  DT A 151     -34.626 142.150 360.789 
ATOM   3101  O5'  DT A 151     -32.769 141.108 362.132 
ATOM   3102  C5'  DT A 151     -32.474 140.437 363.371 
ATOM   3103  C4'  DT A 151     -32.270 138.955 363.123 
ATOM   3104  O4'  DT A 151     -33.516 138.205 363.186 
ATOM   3105  C3'  DT A 151     -31.684 138.584 361.761 
ATOM   3106  O3'  DT A 151     -30.804 137.478 361.923 
ATOM   3107  C2'  DT A 151     -32.886 138.130 360.933 
ATOM   3108  C1'  DT A 151     -33.587 137.360 362.048 
ATOM   3109  N1   DT A 151     -35.023 137.079 361.770 
ATOM   3110  C2   DT A 151     -35.531 135.891 362.239 
ATOM   3111  O2   DT A 151     -34.862 135.083 362.859 
ATOM   3112  N3   DT A 151     -36.866 135.665 361.962 
ATOM   3113  C4   DT A 151     -37.712 136.508 361.272 
ATOM   3114  O4   DT A 151     -38.890 136.196 361.086 
ATOM   3115  C5   DT A 151     -37.089 137.729 360.820 
ATOM   3116  C7   DT A 151     -37.941 138.703 360.059 
ATOM   3117  C6   DT A 151     -35.794 137.975 361.075 
ATOM   3118  P    DT A 152     -29.440 137.441 361.086 
ATOM   3119  OP1  DT A 152     -28.406 138.231 361.790 
ATOM   3120  OP2  DT A 152     -29.709 137.826 359.683 
ATOM   3121  O5'  DT A 152     -29.070 135.886 361.155 
ATOM   3122  C5'  DT A 152     -29.480 135.121 362.304 
ATOM   3123  C4'  DT A 152     -30.038 133.782 361.862 
ATOM   3124  O4'  DT A 152     -31.465 133.841 361.578 
ATOM   3125  C3'  DT A 152     -29.433 133.197 360.586 
ATOM   3126  O3'  DT A 152     -29.340 131.784 360.726 
ATOM   3127  C2'  DT A 152     -30.453 133.512 359.493 
ATOM   3128  C1'  DT A 152     -31.699 133.218 360.325 
ATOM   3129  N1   DT A 152     -32.951 133.785 359.751 
ATOM   3130  C2   DT A 152     -34.103 133.058 359.925 
ATOM   3131  O2   DT A 152     -34.134 131.994 360.517 
ATOM   3132  N3   DT A 152     -35.244 133.617 359.379 
ATOM   3133  C4   DT A 152     -35.322 134.810 358.691 
ATOM   3134  O4   DT A 152     -36.402 135.207 358.248 
ATOM   3135  C5   DT A 152     -34.061 135.499 358.560 
ATOM   3136  C7   DT A 152     -34.059 136.807 357.825 
ATOM   3137  C6   DT A 152     -32.937 134.981 359.081 
ATOM   3138  P    DC A 153     -28.050 131.031 360.154 
ATOM   3139  OP1  DC A 153     -26.956 131.094 361.150 
ATOM   3140  OP2  DC A 153     -27.729 131.549 358.805 
ATOM   3141  O5'  DC A 153     -28.586 129.528 360.038 
ATOM   3142  C5'  DC A 153     -29.600 129.076 360.956 
ATOM   3143  C4'  DC A 153     -30.657 128.284 360.213 
ATOM   3144  O4'  DC A 153     -31.719 129.131 359.689 
ATOM   3145  C3'  DC A 153     -30.169 127.507 358.990 
ATOM   3146  O3'  DC A 153     -30.874 126.274 358.916 
ATOM   3147  C2'  DC A 153     -30.573 128.371 357.796 
ATOM   3148  C1'  DC A 153     -31.940 128.783 358.331 
ATOM   3149  N1   DC A 153     -32.522 129.967 357.639 
ATOM   3150  C2   DC A 153     -33.904 130.008 357.473 
ATOM   3151  O2   DC A 153     -34.584 129.069 357.902 
ATOM   3152  N3   DC A 153     -34.455 131.078 356.844 
ATOM   3153  C4   DC A 153     -33.683 132.075 356.393 
ATOM   3154  N4   DC A 153     -34.267 133.097 355.786 
ATOM   3155  C5   DC A 153     -32.259 132.053 356.553 
ATOM   3156  C6   DC A 153     -31.729 130.974 357.184 
ATOM   3157  P    DC A 154     -30.085 124.954 358.473 
ATOM   3158  OP1  DC A 154     -29.400 124.369 359.647 
ATOM   3159  OP2  DC A 154     -29.228 125.256 357.305 
ATOM   3160  O5'  DC A 154     -31.290 124.002 358.023 
ATOM   3161  C5'  DC A 154     -32.573 124.152 358.659 
ATOM   3162  C4'  DC A 154     -33.675 124.102 357.620 
ATOM   3163  O4'  DC A 154     -33.968 125.412 357.055 
ATOM   3164  C3'  DC A 154     -33.397 123.227 356.397 
ATOM   3165  O3'  DC A 154     -34.606 122.592 356.000 
ATOM   3166  C2'  DC A 154     -32.984 124.212 355.303 
ATOM   3167  C1'  DC A 154     -34.007 125.291 355.641 
ATOM   3168  N1   DC A 154     -33.690 126.623 355.055 
ATOM   3169  C2   DC A 154     -34.754 127.425 354.650 
ATOM   3170  O2   DC A 154     -35.907 127.003 354.794 
ATOM   3171  N3   DC A 154     -34.485 128.642 354.112 
ATOM   3172  C4   DC A 154     -33.221 129.064 353.974 
ATOM   3173  N4   DC A 154     -33.011 130.259 353.443 
ATOM   3174  C5   DC A 154     -32.112 128.254 354.383 
ATOM   3175  C6   DC A 154     -32.402 127.041 354.917 
ATOM   3176  P    DA A 155     -34.557 121.072 355.501 
ATOM   3177  OP1  DA A 155     -34.588 120.165 356.671 
ATOM   3178  OP2  DA A 155     -33.420 120.892 354.571 
ATOM   3179  O5'  DA A 155     -35.934 120.959 354.695 
ATOM   3180  C5'  DA A 155     -37.050 121.771 355.104 
ATOM   3181  C4'  DA A 155     -37.727 122.372 353.888 
ATOM   3182  O4'  DA A 155     -37.137 123.645 353.497 
ATOM   3183  C3'  DA A 155     -37.670 121.533 352.612 
ATOM   3184  O3'  DA A 155     -38.897 121.685 351.906 
ATOM   3185  C2'  DA A 155     -36.552 122.163 351.783 
ATOM   3186  C1'  DA A 155     -36.895 123.616 352.099 
ATOM   3187  N9   DA A 155     -35.792 124.571 351.800 
ATOM   3188  C8   DA A 155     -34.445 124.373 351.913 
ATOM   3189  N7   DA A 155     -33.734 125.404 351.574 
ATOM   3190  C5   DA A 155     -34.676 126.356 351.210 
ATOM   3191  C6   DA A 155     -34.558 127.678 350.751 
ATOM   3192  N6   DA A 155     -33.382 128.297 350.572 
ATOM   3193  N1   DA A 155     -35.696 128.343 350.481 
ATOM   3194  C2   DA A 155     -36.861 127.723 350.661 
ATOM   3195  N3   DA A 155     -37.094 126.499 351.082 
ATOM   3196  C4   DA A 155     -35.939 125.855 351.345 
ATOM   3197  P    DA A 156     -39.541 120.407 351.188 
ATOM   3198  OP1  DA A 156     -40.326 119.628 352.172 
ATOM   3199  OP2  DA A 156     -38.490 119.663 350.461 
ATOM   3200  O5'  DA A 156     -40.530 121.102 350.138 
ATOM   3201  C5'  DA A 156     -41.108 122.379 350.464 
ATOM   3202  C4'  DA A 156     -41.050 123.297 349.258 
ATOM   3203  O4'  DA A 156     -39.803 124.045 349.189 
ATOM   3204  C3'  DA A 156     -41.143 122.611 347.895 
ATOM   3205  O3'  DA A 156     -41.893 123.438 347.014 
ATOM   3206  C2'  DA A 156     -39.701 122.547 347.394 
ATOM   3207  C1'  DA A 156     -39.287 123.937 347.872 
ATOM   3208  N9   DA A 156     -37.812 124.134 347.934 
ATOM   3209  C8   DA A 156     -36.848 123.223 348.254 
ATOM   3210  N7   DA A 156     -35.642 123.700 348.219 
ATOM   3211  C5   DA A 156     -35.819 125.026 347.849 
ATOM   3212  C6   DA A 156     -34.913 126.079 347.636 
ATOM   3213  N6   DA A 156     -33.586 125.953 347.774 
ATOM   3214  N1   DA A 156     -35.424 127.271 347.275 
ATOM   3215  C2   DA A 156     -36.744 127.391 347.141 
ATOM   3216  N3   DA A 156     -37.681 126.485 347.311 
ATOM   3217  C4   DA A 156     -37.144 125.301 347.671 
ATOM   3218  P    DC A 157     -42.922 122.755 345.996 
ATOM   3219  OP1  DC A 157     -44.208 122.504 346.684 
ATOM   3220  OP2  DC A 157     -42.285 121.579 345.361 
ATOM   3221  O5'  DC A 157     -43.109 123.915 344.910 
ATOM   3222  C5'  DC A 157     -42.981 125.287 345.326 
ATOM   3223  C4'  DC A 157     -42.161 126.061 344.314 
ATOM   3224  O4'  DC A 157     -40.733 126.000 344.592 
ATOM   3225  C3'  DC A 157     -42.275 125.589 342.864 
ATOM   3226  O3'  DC A 157     -42.237 126.722 342.006 
ATOM   3227  C2'  DC A 157     -41.013 124.759 342.628 
ATOM   3228  C1'  DC A 157     -40.056 125.671 343.389 
ATOM   3229  N1   DC A 157     -38.765 125.020 343.747 
ATOM   3230  C2   DC A 157     -37.617 125.808 343.747 
ATOM   3231  O2   DC A 157     -37.717 127.005 343.453 
ATOM   3232  N3   DC A 157     -36.431 125.233 344.070 
ATOM   3233  C4   DC A 157     -36.366 123.933 344.383 
ATOM   3234  N4   DC A 157     -35.185 123.419 344.692 
ATOM   3235  C5   DC A 157     -37.534 123.104 344.389 
ATOM   3236  C6   DC A 157     -38.710 123.698 344.062 
ATOM   3237  P    DA A 158     -43.193 126.756 340.723 
ATOM   3238  OP1  DA A 158     -44.537 127.234 341.118 
ATOM   3239  OP2  DA A 158     -43.145 125.448 340.034 
ATOM   3240  O5'  DA A 158     -42.473 127.865 339.821 
ATOM   3241  C5'  DA A 158     -41.741 128.924 340.468 
ATOM   3242  C4'  DA A 158     -40.422 129.152 339.757 
ATOM   3243  O4'  DA A 158     -39.358 128.303 340.276 
ATOM   3244  C3'  DA A 158     -40.418 128.871 338.255 
ATOM   3245  O3'  DA A 158     -39.582 129.825 337.610 
ATOM   3246  C2'  DA A 158     -39.774 127.491 338.120 
ATOM   3247  C1'  DA A 158     -38.693 127.697 339.177 
ATOM   3248  N9   DA A 158     -38.073 126.430 339.654 
ATOM   3249  C8   DA A 158     -38.658 125.206 339.815 
ATOM   3250  N7   DA A 158     -37.849 124.290 340.249 
ATOM   3251  C5   DA A 158     -36.637 124.953 340.387 
ATOM   3252  C6   DA A 158     -35.368 124.528 340.814 
ATOM   3253  N6   DA A 158     -35.099 123.272 341.198 
ATOM   3254  N1   DA A 158     -34.382 125.444 340.830 
ATOM   3255  C2   DA A 158     -34.655 126.689 340.448 
ATOM   3256  N3   DA A 158     -35.793 127.200 340.032 
ATOM   3257  C4   DA A 158     -36.764 126.263 340.024 
ATOM   3258  P    DC A 159     -40.037 130.426 336.198 
ATOM   3259  OP1  DC A 159     -40.973 131.551 336.415 
ATOM   3260  OP2  DC A 159     -40.525 129.333 335.328 
ATOM   3261  O5'  DC A 159     -38.648 130.983 335.631 
ATOM   3262  C5'  DC A 159     -37.647 131.439 336.560 
ATOM   3263  C4'  DC A 159     -36.283 130.926 336.145 
ATOM   3264  O4'  DC A 159     -35.990 129.614 336.704 
ATOM   3265  C3'  DC A 159     -36.070 130.743 334.643 
ATOM   3266  O3'  DC A 159     -34.731 131.099 334.321 
ATOM   3267  C2'  DC A 159     -36.243 129.242 334.407 
ATOM   3268  C1'  DC A 159     -35.507 128.780 335.661 
ATOM   3269  N1   DC A 159     -35.785 127.366 336.033 
ATOM   3270  C2   DC A 159     -34.751 126.629 336.604 
ATOM   3271  O2   DC A 159     -33.655 127.174 336.779 
ATOM   3272  N3   DC A 159     -34.985 125.336 336.950 
ATOM   3273  C4   DC A 159     -36.186 124.782 336.744 
ATOM   3274  N4   DC A 159     -36.364 123.518 337.098 
ATOM   3275  C5   DC A 159     -37.263 125.522 336.157 
ATOM   3276  C6   DC A 159     -37.010 126.812 335.818 
ATOM   3277  P    DA A 160     -34.445 131.900 332.964 
ATOM   3278  OP1  DA A 160     -34.665 133.346 333.187 
ATOM   3279  OP2  DA A 160     -35.213 131.289 331.857 
ATOM   3280  O5'  DA A 160     -32.884 131.617 332.754 
ATOM   3281  C5'  DA A 160     -32.049 131.413 333.910 
ATOM   3282  C4'  DA A 160     -31.110 130.248 333.671 
ATOM   3283  O4'  DA A 160     -31.699 128.972 334.056 
ATOM   3284  C3'  DA A 160     -30.675 130.030 332.222 
ATOM   3285  O3'  DA A 160     -29.320 129.599 332.209 
ATOM   3286  C2'  DA A 160     -31.554 128.883 331.722 
ATOM   3287  C1'  DA A 160     -31.498 128.048 332.998 
ATOM   3288  N9   DA A 160     -32.563 127.010 333.081 
ATOM   3289  C8   DA A 160     -33.845 127.071 332.618 
ATOM   3290  N7   DA A 160     -34.536 125.997 332.843 
ATOM   3291  C5   DA A 160     -33.649 125.160 333.504 
ATOM   3292  C6   DA A 160     -33.776 123.860 334.018 
ATOM   3293  N6   DA A 160     -34.905 123.141 333.942 
ATOM   3294  N1   DA A 160     -32.697 123.320 334.616 
ATOM   3295  C2   DA A 160     -31.577 124.039 334.689 
ATOM   3296  N3   DA A 160     -31.341 125.255 334.248 
ATOM   3297  C4   DA A 160     -32.437 125.772 333.654 
ATOM   3298  P    DC A 161     -28.340 130.157 331.072 
ATOM   3299  OP1  DC A 161     -27.806 131.475 331.480 
ATOM   3300  OP2  DC A 161     -29.024 130.110 329.761 
ATOM   3301  O5'  DC A 161     -27.167 129.068 331.104 
ATOM   3302  C5'  DC A 161     -26.871 128.397 332.344 
ATOM   3303  C4'  DC A 161     -26.667 126.915 332.095 
ATOM   3304  O4'  DC A 161     -27.914 126.165 332.158 
ATOM   3305  C3'  DC A 161     -26.082 126.544 330.733 
ATOM   3306  O3'  DC A 161     -25.202 125.438 330.896 
ATOM   3307  C2'  DC A 161     -27.284 126.090 329.906 
ATOM   3308  C1'  DC A 161     -27.985 125.320 331.020 
ATOM   3309  N1   DC A 161     -29.421 125.039 330.742 
ATOM   3310  C2   DC A 161     -29.951 123.839 331.211 
ATOM   3311  O2   DC A 161     -29.215 123.065 331.833 
ATOM   3312  N3   DC A 161     -31.258 123.564 330.968 
ATOM   3313  C4   DC A 161     -32.023 124.430 330.290 
ATOM   3314  N4   DC A 161     -33.292 124.115 330.079 
ATOM   3315  C5   DC A 161     -31.498 125.668 329.799 
ATOM   3316  C6   DC A 161     -30.190 125.925 330.052 
ATOM   3317  P    DA A 162     -23.838 125.401 330.059 
ATOM   3318  OP1  DA A 162     -22.804 126.191 330.762 
ATOM   3319  OP2  DA A 162     -24.107 125.786 328.656 
ATOM   3320  O5'  DA A 162     -23.468 123.846 330.127 
ATOM   3321  C5'  DA A 162     -23.878 123.081 331.276 
ATOM   3322  C4'  DA A 162     -24.436 121.742 330.834 
ATOM   3323  O4'  DA A 162     -25.863 121.801 330.550 
ATOM   3324  C3'  DA A 162     -23.831 121.157 329.559 
ATOM   3325  O3'  DA A 162     -23.738 119.744 329.698 
ATOM   3326  C2'  DA A 162     -24.851 121.472 328.466 
ATOM   3327  C1'  DA A 162     -26.096 121.178 329.297 
ATOM   3328  N9   DA A 162     -27.348 121.745 328.723 
ATOM   3329  C8   DA A 162     -27.512 122.912 328.033 
ATOM   3330  N7   DA A 162     -28.734 123.134 327.659 
ATOM   3331  C5   DA A 162     -29.434 122.033 328.136 
ATOM   3332  C6   DA A 162     -30.789 121.669 328.065 
ATOM   3333  N6   DA A 162     -31.724 122.413 327.457 
ATOM   3334  N1   DA A 162     -31.150 120.509 328.644 
ATOM   3335  C2   DA A 162     -30.216 119.775 329.248 
ATOM   3336  N3   DA A 162     -28.929 120.011 329.376 
ATOM   3337  C4   DA A 162     -28.594 121.177 328.788 
ATOM   3338  P    DT A 163     -22.448 118.991 329.126 
ATOM   3339  OP1  DT A 163     -21.354 119.054 330.122 
ATOM   3340  OP2  DT A 163     -22.127 119.509 327.778 
ATOM   3341  O5'  DT A 163     -22.984 117.488 329.011 
ATOM   3342  C5'  DT A 163     -23.998 117.036 329.929 
ATOM   3343  C4'  DT A 163     -25.055 116.244 329.185 
ATOM   3344  O4'  DT A 163     -26.117 117.091 328.661 
ATOM   3345  C3'  DT A 163     -24.567 115.467 327.962 
ATOM   3346  O3'  DT A 163     -25.272 114.234 327.888 
ATOM   3347  C2'  DT A 163     -24.971 116.331 326.768 
ATOM   3348  C1'  DT A 163     -26.338 116.743 327.303 
ATOM   3349  N1   DT A 163     -26.920 117.927 326.611 
ATOM   3350  C2   DT A 163     -28.285 117.952 326.455 
ATOM   3351  O2   DT A 163     -29.015 117.061 326.854 
ATOM   3352  N3   DT A 163     -28.789 119.064 325.809 
ATOM   3353  C4   DT A 163     -28.057 120.127 325.318 
ATOM   3354  O4   DT A 163     -28.620 121.069 324.757 
ATOM   3355  C5   DT A 163     -26.633 120.010 325.530 
ATOM   3356  C7   DT A 163     -25.764 121.124 325.026 
ATOM   3357  C6   DT A 163     -26.117 118.939 326.155 
ATOM   3358  P    DT A 164     -24.483 112.914 327.445 
ATOM   3359  OP1  DT A 164     -23.798 112.329 328.620 
ATOM   3360  OP2  DT A 164     -23.626 113.216 326.278 
ATOM   3361  O5'  DT A 164     -25.688 111.962 326.996 
ATOM   3362  C5'  DT A 164     -26.971 112.112 327.632 
ATOM   3363  C4'  DT A 164     -28.073 112.062 326.592 
ATOM   3364  O4'  DT A 164     -28.366 113.372 326.027 
ATOM   3365  C3'  DT A 164     -27.795 111.187 325.369 
ATOM   3366  O3'  DT A 164     -29.004 110.552 324.972 
ATOM   3367  C2'  DT A 164     -27.381 112.172 324.275 
ATOM   3368  C1'  DT A 164     -28.405 113.251 324.614 
ATOM   3369  N1   DT A 164     -28.088 114.583 324.027 
ATOM   3370  C2   DT A 164     -29.148 115.362 323.633 
ATOM   3371  O2   DT A 164     -30.309 115.009 323.746 
ATOM   3372  N3   DT A 164     -28.815 116.590 323.093 
ATOM   3373  C4   DT A 164     -27.540 117.089 322.920 
ATOM   3374  O4   DT A 164     -27.366 118.204 322.424 
ATOM   3375  C5   DT A 164     -26.493 116.199 323.363 
ATOM   3376  C7   DT A 164     -25.075 116.664 323.210 
ATOM   3377  C6   DT A 164     -26.789 114.999 323.891 
ATOM   3378  P    DA A 165     -28.954 109.032 324.473 
ATOM   3379  OP1  DA A 165     -28.986 108.125 325.643 
ATOM   3380  OP2  DA A 165     -27.818 108.852 323.543 
ATOM   3381  O5'  DA A 165     -30.332 108.919 323.667 
ATOM   3382  C5'  DA A 165     -31.448 109.731 324.076 
ATOM   3383  C4'  DA A 165     -32.125 110.332 322.860 
ATOM   3384  O4'  DA A 165     -31.534 111.605 322.470 
ATOM   3385  C3'  DA A 165     -32.068 109.493 321.584 
ATOM   3386  O3'  DA A 165     -33.294 109.645 320.878 
ATOM   3387  C2'  DA A 165     -30.950 110.123 320.755 
ATOM   3388  C1'  DA A 165     -31.293 111.576 321.071 
ATOM   3389  N9   DA A 165     -30.190 112.531 320.773 
ATOM   3390  C8   DA A 165     -28.843 112.333 320.885 
ATOM   3391  N7   DA A 165     -28.132 113.364 320.546 
ATOM   3392  C5   DA A 165     -29.074 114.315 320.183 
ATOM   3393  C6   DA A 165     -28.956 115.638 319.723 
ATOM   3394  N6   DA A 165     -27.780 116.257 319.544 
ATOM   3395  N1   DA A 165     -30.094 116.303 319.453 
ATOM   3396  C2   DA A 165     -31.259 115.683 319.634 
ATOM   3397  N3   DA A 165     -31.492 114.459 320.055 
ATOM   3398  C4   DA A 165     -30.337 113.815 320.317 
ATOM   3399  P    DT A 166     -33.939 108.367 320.160 
ATOM   3400  OP1  DT A 166     -34.724 107.588 321.144 
ATOM   3401  OP2  DT A 166     -32.887 107.623 319.434 
ATOM   3402  O5'  DT A 166     -34.928 109.062 319.111 
ATOM   3403  C5'  DT A 166     -35.506 110.339 319.436 
ATOM   3404  C4'  DT A 166     -35.448 111.257 318.230 
ATOM   3405  O4'  DT A 166     -34.201 112.005 318.162 
ATOM   3406  C3'  DT A 166     -35.541 110.571 316.868 
ATOM   3407  O3'  DT A 166     -36.291 111.398 315.986 
ATOM   3408  C2'  DT A 166     -34.099 110.507 316.366 
ATOM   3409  C1'  DT A 166     -33.685 111.897 316.844 
ATOM   3410  N1   DT A 166     -32.210 112.094 316.906 
ATOM   3411  C2   DT A 166     -31.734 113.347 316.606 
ATOM   3412  O2   DT A 166     -32.460 114.276 316.299 
ATOM   3413  N3   DT A 166     -30.362 113.492 316.674 
ATOM   3414  C4   DT A 166     -29.450 112.512 317.009 
ATOM   3415  O4   DT A 166     -28.243 112.760 317.036 
ATOM   3416  C5   DT A 166     -30.046 111.230 317.307 
ATOM   3417  C7   DT A 166     -29.123 110.107 317.681 
ATOM   3418  C6   DT A 166     -31.377 111.062 317.249 
ATOM   3419  P    DA A 167     -37.319 110.715 314.968 
ATOM   3420  OP1  DA A 167     -38.606 110.464 315.657 
ATOM   3421  OP2  DA A 167     -36.683 109.539 314.334 
ATOM   3422  O5'  DA A 167     -37.507 111.875 313.882 
ATOM   3423  C5'  DA A 167     -37.379 113.247 314.299 
ATOM   3424  C4'  DA A 167     -36.559 114.021 313.286 
ATOM   3425  O4'  DA A 167     -35.131 113.960 313.564 
ATOM   3426  C3'  DA A 167     -36.673 113.549 311.837 
ATOM   3427  O3'  DA A 167     -36.634 114.682 310.978 
ATOM   3428  C2'  DA A 167     -35.411 112.718 311.600 
ATOM   3429  C1'  DA A 167     -34.454 113.631 312.361 
ATOM   3430  N9   DA A 167     -33.163 112.980 312.719 
ATOM   3431  C8   DA A 167     -32.936 111.676 313.058 
ATOM   3432  N7   DA A 167     -31.693 111.411 313.318 
ATOM   3433  C5   DA A 167     -31.047 112.627 313.139 
ATOM   3434  C6   DA A 167     -29.702 113.011 313.266 
ATOM   3435  N6   DA A 167     -28.721 112.169 313.618 
ATOM   3436  N1   DA A 167     -29.401 114.299 313.014 
ATOM   3437  C2   DA A 167     -30.380 115.132 312.664 
ATOM   3438  N3   DA A 167     -31.664 114.888 312.515 
ATOM   3439  C4   DA A 167     -31.939 113.592 312.772 
ATOM   3440  P    DG A 168     -37.591 114.716 309.695 
ATOM   3441  OP1  DG A 168     -38.935 115.194 310.090 
ATOM   3442  OP2  DG A 168     -37.543 113.408 309.006 
ATOM   3443  O5'  DG A 168     -36.871 115.825 308.793 
ATOM   3444  C5'  DG A 168     -36.139 116.884 309.440 
ATOM   3445  C4'  DG A 168     -34.820 117.112 308.729 
ATOM   3446  O4'  DG A 168     -33.756 116.263 309.248 
ATOM   3447  C3'  DG A 168     -34.816 116.831 307.227 
ATOM   3448  O3'  DG A 168     -33.980 117.785 306.583 
ATOM   3449  C2'  DG A 168     -34.172 115.451 307.092 
ATOM   3450  C1'  DG A 168     -33.091 115.657 308.150 
ATOM   3451  N9   DG A 168     -32.471 114.390 308.626 
ATOM   3452  C8   DG A 168     -33.044 113.147 308.795 
ATOM   3453  N7   DG A 168     -32.216 112.232 309.234 
ATOM   3454  C5   DG A 168     -31.007 112.915 309.366 
ATOM   3455  C6   DG A 168     -29.739 112.452 309.802 
ATOM   3456  O6   DG A 168     -29.415 111.325 310.168 
ATOM   3457  N1   DG A 168     -28.784 113.478 309.783 
ATOM   3458  C2   DG A 168     -29.025 114.781 309.393 
ATOM   3459  N2   DG A 168     -27.980 115.612 309.447 
ATOM   3460  N3   DG A 168     -30.216 115.215 308.985 
ATOM   3461  C4   DG A 168     -31.152 114.232 308.997 
ATOM   3462  P    DA A 169     -34.435 118.386 305.170 
ATOM   3463  OP1  DA A 169     -35.371 119.511 305.388 
ATOM   3464  OP2  DA A 169     -34.923 117.293 304.301 
ATOM   3465  O5'  DA A 169     -33.046 118.943 304.603 
ATOM   3466  C5'  DA A 169     -32.045 119.399 305.532 
ATOM   3467  C4'  DA A 169     -30.681 118.886 305.117 
ATOM   3468  O4'  DA A 169     -30.388 117.574 305.676 
ATOM   3469  C3'  DA A 169     -30.468 118.703 303.615 
ATOM   3470  O3'  DA A 169     -29.129 119.059 303.293 
ATOM   3471  C2'  DA A 169     -30.641 117.202 303.379 
ATOM   3472  C1'  DA A 169     -29.905 116.740 304.633 
ATOM   3473  N9   DA A 169     -30.183 115.326 305.005 
ATOM   3474  C8   DA A 169     -31.345 114.623 304.860 
ATOM   3475  N7   DA A 169     -31.275 113.398 305.280 
ATOM   3476  C5   DA A 169     -29.970 113.277 305.739 
ATOM   3477  C6   DA A 169     -29.264 112.208 306.314 
ATOM   3478  N6   DA A 169     -29.801 111.000 306.535 
ATOM   3479  N1   DA A 169     -27.980 112.426 306.655 
ATOM   3480  C2   DA A 169     -27.452 113.629 306.434 
ATOM   3481  N3   DA A 169     -28.010 114.697 305.907 
ATOM   3482  C4   DA A 169     -29.294 114.452 305.574 
ATOM   3483  P    DT A 170     -28.843 119.860 301.936 
ATOM   3484  OP1  DT A 170     -29.062 121.306 302.159 
ATOM   3485  OP2  DT A 170     -29.611 119.249 300.829 
ATOM   3486  O5'  DT A 170     -27.282 119.577 301.726 
ATOM   3487  C5'  DT A 170     -26.447 119.373 302.882 
ATOM   3488  C4'  DT A 170     -25.508 118.208 302.643 
ATOM   3489  O4'  DT A 170     -26.097 116.932 303.028 
ATOM   3490  C3'  DT A 170     -25.073 117.990 301.195 
ATOM   3491  O3'  DT A 170     -23.717 117.559 301.181 
ATOM   3492  C2'  DT A 170     -25.952 116.843 300.694 
ATOM   3493  C1'  DT A 170     -25.896 116.008 301.970 
ATOM   3494  N1   DT A 170     -26.961 114.970 302.054 
ATOM   3495  C2   DT A 170     -26.634 113.787 302.672 
ATOM   3496  O2   DT A 170     -25.531 113.567 303.141 
ATOM   3497  N3   DT A 170     -27.646 112.848 302.729 
ATOM   3498  C4   DT A 170     -28.925 112.992 302.233 
ATOM   3499  O4   DT A 170     -29.746 112.079 302.344 
ATOM   3500  C5   DT A 170     -29.173 114.267 301.602 
ATOM   3501  C7   DT A 170     -30.541 114.506 301.034 
ATOM   3502  C6   DT A 170     -28.207 115.197 301.532 
ATOM   3503  P    DT A 171     -22.738 118.117 300.044 
ATOM   3504  OP1  DT A 171     -22.204 119.435 300.452 
ATOM   3505  OP2  DT A 171     -23.422 118.070 298.733 
ATOM   3506  O5'  DT A 171     -21.565 117.028 300.077 
ATOM   3507  C5'  DT A 171     -21.269 116.357 301.316 
ATOM   3508  C4'  DT A 171     -21.065 114.875 301.068 
ATOM   3509  O4'  DT A 171     -22.311 114.125 301.130 
ATOM   3510  C3'  DT A 171     -20.480 114.504 299.705 
ATOM   3511  O3'  DT A 171     -19.600 113.398 299.868 
ATOM   3512  C2'  DT A 171     -21.682 114.050 298.878 
ATOM   3513  C1'  DT A 171     -22.383 113.280 299.992 
ATOM   3514  N1   DT A 171     -23.819 112.998 299.715 
ATOM   3515  C2   DT A 171     -24.327 111.811 300.184 
ATOM   3516  O2   DT A 171     -23.658 111.003 300.803 
ATOM   3517  N3   DT A 171     -25.661 111.584 299.907 
ATOM   3518  C4   DT A 171     -26.508 112.428 299.217 
ATOM   3519  O4   DT A 171     -27.686 112.116 299.030 
ATOM   3520  C5   DT A 171     -25.885 113.649 298.764 
ATOM   3521  C7   DT A 171     -26.737 114.623 298.004 
ATOM   3522  C6   DT A 171     -24.589 113.894 299.019 
ATOM   3523  P    DA A 172     -18.236 113.361 299.031 
ATOM   3524  OP1  DA A 172     -17.202 114.151 299.735 
ATOM   3525  OP2  DA A 172     -18.505 113.746 297.628 
ATOM   3526  O5'  DA A 172     -17.866 111.806 299.100 
ATOM   3527  C5'  DA A 172     -18.276 111.041 300.248 
ATOM   3528  C4'  DA A 172     -18.834 109.702 299.807 
ATOM   3529  O4'  DA A 172     -20.261 109.761 299.523 
ATOM   3530  C3'  DA A 172     -18.229 109.117 298.531 
ATOM   3531  O3'  DA A 172     -18.136 107.704 298.670 
ATOM   3532  C2'  DA A 172     -19.249 109.432 297.438 
ATOM   3533  C1'  DA A 172     -20.494 109.137 298.269 
ATOM   3534  N9   DA A 172     -21.746 109.705 297.696 
ATOM   3535  C8   DA A 172     -21.910 110.872 297.006 
ATOM   3536  N7   DA A 172     -23.132 111.094 296.632 
ATOM   3537  C5   DA A 172     -23.832 109.993 297.108 
ATOM   3538  C6   DA A 172     -25.187 109.629 297.038 
ATOM   3539  N6   DA A 172     -26.122 110.373 296.429 
ATOM   3540  N1   DA A 172     -25.548 108.469 297.616 
ATOM   3541  C2   DA A 172     -24.614 107.735 298.220 
ATOM   3542  N3   DA A 172     -23.327 107.971 298.349 
ATOM   3543  C4   DA A 172     -22.992 109.137 297.761 
ATOM   3544  P    DC A 173     -16.845 106.951 298.098 
ATOM   3545  OP1  DC A 173     -15.752 107.014 299.095 
ATOM   3546  OP2  DC A 173     -16.525 107.469 296.750 
ATOM   3547  O5'  DC A 173     -17.382 105.448 297.983 
ATOM   3548  C5'  DC A 173     -18.396 104.996 298.901 
ATOM   3549  C4'  DC A 173     -19.453 104.204 298.157 
ATOM   3550  O4'  DC A 173     -20.515 105.051 297.634 
ATOM   3551  C3'  DC A 173     -18.965 103.427 296.935 
ATOM   3552  O3'  DC A 173     -19.670 102.194 296.860 
ATOM   3553  C2'  DC A 173     -19.369 104.291 295.740 
ATOM   3554  C1'  DC A 173     -20.736 104.703 296.275 
ATOM   3555  N1   DC A 173     -21.318 105.887 295.583 
ATOM   3556  C2   DC A 173     -22.700 105.928 295.417 
ATOM   3557  O2   DC A 173     -23.380 104.989 295.847 
ATOM   3558  N3   DC A 173     -23.251 106.998 294.788 
ATOM   3559  C4   DC A 173     -22.479 107.995 294.337 
ATOM   3560  N4   DC A 173     -23.062 109.017 293.731 
ATOM   3561  C5   DC A 173     -21.055 107.973 294.498 
ATOM   3562  C6   DC A 173     -20.525 106.894 295.128 
ATOM   3563  P    DT A 174     -18.881 100.874 296.418 
ATOM   3564  OP1  DT A 174     -18.196 100.289 297.592 
ATOM   3565  OP2  DT A 174     -18.024 101.176 295.250 
ATOM   3566  O5'  DT A 174     -20.086  99.922 295.968 
ATOM   3567  C5'  DT A 174     -21.369 100.072 296.604 
ATOM   3568  C4'  DT A 174     -22.471 100.022 295.564 
ATOM   3569  O4'  DT A 174     -22.763 101.332 295.000 
ATOM   3570  C3'  DT A 174     -22.193  99.147 294.342 
ATOM   3571  O3'  DT A 174     -23.402  98.512 293.945 
ATOM   3572  C2'  DT A 174     -21.779 100.132 293.248 
ATOM   3573  C1'  DT A 174     -22.803 101.211 293.586 
ATOM   3574  N1   DT A 174     -22.486 102.543 292.999 
ATOM   3575  C2   DT A 174     -23.546 103.322 292.606 
ATOM   3576  O2   DT A 174     -24.707 102.969 292.718 
ATOM   3577  N3   DT A 174     -23.213 104.550 292.065 
ATOM   3578  C4   DT A 174     -21.938 105.049 291.892 
ATOM   3579  O4   DT A 174     -21.764 106.164 291.396 
ATOM   3580  C5   DT A 174     -20.891 104.159 292.335 
ATOM   3581  C7   DT A 174     -19.473 104.624 292.182 
ATOM   3582  C6   DT A 174     -21.187 102.959 292.863 
ATOM   3583  P    DC A 175     -23.352  96.992 293.446 
ATOM   3584  OP1  DC A 175     -23.384  96.085 294.616 
ATOM   3585  OP2  DC A 175     -22.216  96.812 292.515 
ATOM   3586  O5'  DC A 175     -24.730  96.878 292.640 
ATOM   3587  C5'  DC A 175     -25.846  97.691 293.048 
ATOM   3588  C4'  DC A 175     -26.522  98.292 291.833 
ATOM   3589  O4'  DC A 175     -25.932  99.565 291.442 
ATOM   3590  C3'  DC A 175     -26.466  97.453 290.557 
ATOM   3591  O3'  DC A 175     -27.692  97.605 289.851 
ATOM   3592  C2'  DC A 175     -25.348  98.083 289.727 
ATOM   3593  C1'  DC A 175     -25.691  99.536 290.043 
ATOM   3594  N1   DC A 175     -24.588 100.490 289.745 
ATOM   3595  C2   DC A 175     -24.933 101.761 289.289 
ATOM   3596  O2   DC A 175     -26.130 102.040 289.152 
ATOM   3597  N3   DC A 175     -23.942 102.645 289.010 
ATOM   3598  C4   DC A 175     -22.658 102.304 289.171 
ATOM   3599  N4   DC A 175     -21.727 103.203 288.886 
ATOM   3600  C5   DC A 175     -22.280 101.003 289.639 
ATOM   3601  C6   DC A 175     -23.286 100.133 289.911 
ATOM   3602  P    DA A 176     -28.337  96.327 289.133 
ATOM   3603  OP1  DA A 176     -29.122  95.548 290.117 
ATOM   3604  OP2  DA A 176     -27.285  95.583 288.406 
ATOM   3605  O5'  DA A 176     -29.326  97.022 288.083 
ATOM   3606  C5'  DA A 176     -29.904  98.299 288.409 
ATOM   3607  C4'  DA A 176     -29.846  99.217 287.203 
ATOM   3608  O4'  DA A 176     -28.599  99.965 287.134 
ATOM   3609  C3'  DA A 176     -29.939  98.531 285.840 
ATOM   3610  O3'  DA A 176     -30.689  99.357 284.958 
ATOM   3611  C2'  DA A 176     -28.497  98.467 285.339 
ATOM   3612  C1'  DA A 176     -28.083  99.857 285.816 
ATOM   3613  N9   DA A 176     -26.608 100.054 285.879 
ATOM   3614  C8   DA A 176     -25.643  99.143 286.199 
ATOM   3615  N7   DA A 176     -24.438  99.620 286.164 
ATOM   3616  C5   DA A 176     -24.614 100.946 285.793 
ATOM   3617  C6   DA A 176     -23.709 101.999 285.581 
ATOM   3618  N6   DA A 176     -22.382 101.873 285.718 
ATOM   3619  N1   DA A 176     -24.220 103.191 285.220 
ATOM   3620  C2   DA A 176     -25.540 103.311 285.085 
ATOM   3621  N3   DA A 176     -26.477 102.405 285.256 
ATOM   3622  C4   DA A 176     -25.940 101.221 285.616 
ATOM   3623  P    DG A 177     -31.717  98.675 283.940 
ATOM   3624  OP1  DG A 177     -33.004  98.423 284.629 
ATOM   3625  OP2  DG A 177     -31.081  97.499 283.306 
ATOM   3626  O5'  DG A 177     -31.905  99.835 282.855 
ATOM   3627  C5'  DG A 177     -31.777 101.207 283.271 
ATOM   3628  C4'  DG A 177     -30.957 101.981 282.258 
ATOM   3629  O4'  DG A 177     -29.529 101.919 282.537 
ATOM   3630  C3'  DG A 177     -31.071 101.509 280.809 
ATOM   3631  O3'  DG A 177     -31.032 102.642 279.951 
ATOM   3632  C2'  DG A 177     -29.809 100.678 280.573 
ATOM   3633  C1'  DG A 177     -28.852 101.591 281.333 
ATOM   3634  N9   DG A 177     -27.561 100.940 281.692 
ATOM   3635  C8   DG A 177     -27.313  99.629 282.035 
ATOM   3636  N7   DG A 177     -26.053  99.374 282.296 
ATOM   3637  C5   DG A 177     -25.423 100.603 282.111 
ATOM   3638  C6   DG A 177     -24.055 100.958 282.248 
ATOM   3639  O6   DG A 177     -23.104 100.249 282.565 
ATOM   3640  N1   DG A 177     -23.848 102.316 281.965 
ATOM   3641  C2   DG A 177     -24.833 103.212 281.599 
ATOM   3642  N2   DG A 177     -24.431 104.465 281.373 
ATOM   3643  N3   DG A 177     -26.115 102.878 281.472 
ATOM   3644  C4   DG A 177     -26.333 101.565 281.742 
ATOM   3645  P    DA A 178     -31.989 102.676 278.667 
ATOM   3646  OP1  DA A 178     -33.333 103.154 279.063 
ATOM   3647  OP2  DA A 178     -31.941 101.368 277.978 
ATOM   3648  O5'  DA A 178     -31.268 103.785 277.766 
ATOM   3649  C5'  DA A 178     -30.537 104.844 278.412 
ATOM   3650  C4'  DA A 178     -29.218 105.072 277.702 
ATOM   3651  O4'  DA A 178     -28.154 104.223 278.220 
ATOM   3652  C3'  DA A 178     -29.214 104.791 276.199 
ATOM   3653  O3'  DA A 178     -28.378 105.745 275.555 
ATOM   3654  C2'  DA A 178     -28.570 103.411 276.065 
ATOM   3655  C1'  DA A 178     -27.489 103.617 277.122 
ATOM   3656  N9   DA A 178     -26.869 102.350 277.599 
ATOM   3657  C8   DA A 178     -27.454 101.126 277.760 
ATOM   3658  N7   DA A 178     -26.645 100.210 278.194 
ATOM   3659  C5   DA A 178     -25.433 100.873 278.332 
ATOM   3660  C6   DA A 178     -24.164 100.448 278.758 
ATOM   3661  N6   DA A 178     -23.895  99.192 279.143 
ATOM   3662  N1   DA A 178     -23.177 101.364 278.775 
ATOM   3663  C2   DA A 178     -23.451 102.609 278.392 
ATOM   3664  N3   DA A 178     -24.589 103.120 277.977 
ATOM   3665  C4   DA A 178     -25.560 102.183 277.969 
ATOM   3666  P    DA A 179     -28.833 106.346 274.142 
ATOM   3667  OP1  DA A 179     -29.769 107.471 274.360 
ATOM   3668  OP2  DA A 179     -29.321 105.253 273.273 
ATOM   3669  O5'  DA A 179     -27.444 106.903 273.575 
ATOM   3670  C5'  DA A 179     -26.443 107.359 274.505 
ATOM   3671  C4'  DA A 179     -25.078 106.846 274.090 
ATOM   3672  O4'  DA A 179     -24.785 105.534 274.648 
ATOM   3673  C3'  DA A 179     -24.866 106.663 272.587 
ATOM   3674  O3'  DA A 179     -23.527 107.019 272.265 
ATOM   3675  C2'  DA A 179     -25.039 105.162 272.352 
ATOM   3676  C1'  DA A 179     -24.303 104.700 273.606 
ATOM   3677  N9   DA A 179     -24.581 103.286 273.977 
ATOM   3678  C8   DA A 179     -25.743 102.583 273.832 
ATOM   3679  N7   DA A 179     -25.673 101.358 274.253 
ATOM   3680  C5   DA A 179     -24.368 101.237 274.711 
ATOM   3681  C6   DA A 179     -23.662 100.168 275.287 
ATOM   3682  N6   DA A 179     -24.199  98.960 275.507 
ATOM   3683  N1   DA A 179     -22.378 100.386 275.627 
ATOM   3684  C2   DA A 179     -21.850 101.589 275.406 
ATOM   3685  N3   DA A 179     -22.408 102.657 274.879 
ATOM   3686  C4   DA A 179     -23.692 102.412 274.546 
ATOM   3687  P    DG A 180     -23.241 107.820 270.909 
ATOM   3688  OP1  DG A 180     -23.460 109.266 271.131 
ATOM   3689  OP2  DG A 180     -24.009 107.209 269.802 
ATOM   3690  O5'  DG A 180     -21.680 107.537 270.699 
ATOM   3691  C5'  DG A 180     -20.845 107.333 271.854 
ATOM   3692  C4'  DG A 180     -19.906 106.168 271.616 
ATOM   3693  O4'  DG A 180     -20.495 104.892 272.001 
ATOM   3694  C3'  DG A 180     -19.471 105.950 270.167 
ATOM   3695  O3'  DG A 180     -18.115 105.519 270.153 
ATOM   3696  C2'  DG A 180     -20.350 104.803 269.666 
ATOM   3697  C1'  DG A 180     -20.294 103.968 270.942 
ATOM   3698  N9   DG A 180     -21.359 102.930 271.026 
ATOM   3699  C8   DG A 180     -22.656 102.973 270.565 
ATOM   3700  N7   DG A 180     -23.343 101.881 270.799 
ATOM   3701  C5   DG A 180     -22.436 101.056 271.462 
ATOM   3702  C6   DG A 180     -22.600  99.741 271.970 
ATOM   3703  O6   DG A 180     -23.596  99.023 271.939 
ATOM   3704  N1   DG A 180     -21.423  99.274 272.570 
ATOM   3705  C2   DG A 180     -20.243  99.984 272.667 
ATOM   3706  N2   DG A 180     -19.232  99.362 273.279 
ATOM   3707  N3   DG A 180     -20.090 101.219 272.191 
ATOM   3708  C4   DG A 180     -21.223 101.686 271.605 
ATOM   3709  P    DC A 181     -17.136 106.077 269.016 
ATOM   3710  OP1  DC A 181     -16.601 107.395 269.424 
ATOM   3711  OP2  DC A 181     -17.820 106.030 267.706 
ATOM   3712  O5'  DC A 181     -15.963 104.987 269.049 
ATOM   3713  C5'  DC A 181     -15.667 104.317 270.288 
ATOM   3714  C4'  DC A 181     -15.463 102.835 270.040 
ATOM   3715  O4'  DC A 181     -16.709 102.085 270.103 
ATOM   3716  C3'  DC A 181     -14.878 102.464 268.677 
ATOM   3717  O3'  DC A 181     -13.998 101.358 268.840 
ATOM   3718  C2'  DC A 181     -16.080 102.010 267.850 
ATOM   3719  C1'  DC A 181     -16.781 101.240 268.965 
ATOM   3720  N1   DC A 181     -18.217 100.958 268.687 
ATOM   3721  C2   DC A 181     -18.747  99.759 269.156 
ATOM   3722  O2   DC A 181     -18.011  98.985 269.777 
ATOM   3723  N3   DC A 181     -20.054  99.484 268.912 
ATOM   3724  C4   DC A 181     -20.819 100.350 268.235 
ATOM   3725  N4   DC A 181     -22.088 100.035 268.023 
ATOM   3726  C5   DC A 181     -20.294 101.588 267.743 
ATOM   3727  C6   DC A 181     -18.985 101.845 267.996 
ATOM   3728  P    DA A 182     -12.634 101.321 268.003 
ATOM   3729  OP1  DA A 182     -11.599 102.111 268.707 
ATOM   3730  OP2  DA A 182     -12.903 101.706 266.600 
ATOM   3731  O5'  DA A 182     -12.264  99.766 268.072 
ATOM   3732  C5'  DA A 182     -12.674  99.001 269.221 
ATOM   3733  C4'  DA A 182     -13.232  97.662 268.779 
ATOM   3734  O4'  DA A 182     -14.659  97.721 268.495 
ATOM   3735  C3'  DA A 182     -12.627  97.077 267.503 
ATOM   3736  O3'  DA A 182     -12.534  95.664 267.643 
ATOM   3737  C2'  DA A 182     -13.647  97.392 266.410 
ATOM   3738  C1'  DA A 182     -14.892  97.097 267.242 
ATOM   3739  N9   DA A 182     -16.144  97.665 266.668 
ATOM   3740  C8   DA A 182     -16.308  98.832 265.978 
ATOM   3741  N7   DA A 182     -17.530  99.054 265.604 
ATOM   3742  C5   DA A 182     -18.230  97.953 266.081 
ATOM   3743  C6   DA A 182     -19.585  97.589 266.010 
ATOM   3744  N6   DA A 182     -20.520  98.333 265.401 
ATOM   3745  N1   DA A 182     -19.946  96.429 266.589 
ATOM   3746  C2   DA A 182     -19.012  95.695 267.192 
ATOM   3747  N3   DA A 182     -17.725  95.931 267.321 
ATOM   3748  C4   DA A 182     -17.390  97.097 266.733 
ATOM   3749  P    DG A 183     -11.243  94.911 267.071 
ATOM   3750  OP1  DG A 183     -10.150  94.974 268.067 
ATOM   3751  OP2  DG A 183     -10.923  95.429 265.722 
ATOM   3752  O5'  DG A 183     -11.780  93.408 266.955 
ATOM   3753  C5'  DG A 183     -12.794  92.956 267.873 
ATOM   3754  C4'  DG A 183     -13.851  92.164 267.130 
ATOM   3755  O4'  DG A 183     -14.913  93.011 266.606 
ATOM   3756  C3'  DG A 183     -13.362  91.387 265.907 
ATOM   3757  O3'  DG A 183     -14.068  90.154 265.833 
ATOM   3758  C2'  DG A 183     -13.767  92.251 264.713 
ATOM   3759  C1'  DG A 183     -15.134  92.663 265.248 
ATOM   3760  N9   DG A 183     -15.716  93.847 264.556 
ATOM   3761  C8   DG A 183     -15.078  94.951 264.033 
ATOM   3762  N7   DG A 183     -15.887  95.824 263.483 
ATOM   3763  C5   DG A 183     -17.150  95.258 263.653 
ATOM   3764  C6   DG A 183     -18.427  95.740 263.262 
ATOM   3765  O6   DG A 183     -18.711  96.781 262.678 
ATOM   3766  N1   DG A 183     -19.445  94.849 263.631 
ATOM   3767  C2   DG A 183     -19.252  93.650 264.291 
ATOM   3768  N2   DG A 183     -20.355  92.943 264.553 
ATOM   3769  N3   DG A 183     -18.055  93.199 264.657 
ATOM   3770  C4   DG A 183     -17.056  94.052 264.306 
ATOM   3771  P    DA A 184     -13.279  88.834 265.390 
ATOM   3772  OP1  DA A 184     -12.594  88.249 266.564 
ATOM   3773  OP2  DA A 184     -12.422  89.136 264.222 
ATOM   3774  O5'  DA A 184     -14.484  87.882 264.940 
ATOM   3775  C5'  DA A 184     -15.767  88.032 265.576 
ATOM   3776  C4'  DA A 184     -16.869  87.982 264.536 
ATOM   3777  O4'  DA A 184     -17.161  89.292 263.972 
ATOM   3778  C3'  DA A 184     -16.591  87.107 263.314 
ATOM   3779  O3'  DA A 184     -17.800  86.472 262.917 
ATOM   3780  C2'  DA A 184     -16.177  88.092 262.220 
ATOM   3781  C1'  DA A 184     -17.201  89.171 262.558 
ATOM   3782  N9   DA A 184     -16.883  90.503 261.971 
ATOM   3783  C8   DA A 184     -15.657  91.069 261.766 
ATOM   3784  N7   DA A 184     -15.708  92.249 261.231 
ATOM   3785  C5   DA A 184     -17.066  92.487 261.070 
ATOM   3786  C6   DA A 184     -17.782  93.577 260.550 
ATOM   3787  N6   DA A 184     -17.199  94.686 260.074 
ATOM   3788  N1   DA A 184     -19.126  93.486 260.537 
ATOM   3789  C2   DA A 184     -19.698  92.382 261.012 
ATOM   3790  N3   DA A 184     -19.138  91.306 261.518 
ATOM   3791  C4   DA A 184     -17.794  91.423 261.520 
ATOM   3792  P    DA A 185     -17.750  84.952 262.418 
ATOM   3793  OP1  DA A 185     -17.782  84.045 263.588 
ATOM   3794  OP2  DA A 185     -16.614  84.772 261.488 
ATOM   3795  O5'  DA A 185     -19.128  84.838 261.612 
ATOM   3796  C5'  DA A 185     -20.244  85.651 262.021 
ATOM   3797  C4'  DA A 185     -20.920  86.252 260.805 
ATOM   3798  O4'  DA A 185     -20.330  87.525 260.414 
ATOM   3799  C3'  DA A 185     -20.864  85.412 259.529 
ATOM   3800  O3'  DA A 185     -22.090  85.565 258.823 
ATOM   3801  C2'  DA A 185     -19.746  86.043 258.700 
ATOM   3802  C1'  DA A 185     -20.089  87.496 259.016 
ATOM   3803  N9   DA A 185     -18.986  88.450 258.717 
ATOM   3804  C8   DA A 185     -17.639  88.253 258.829 
ATOM   3805  N7   DA A 185     -16.928  89.284 258.491 
ATOM   3806  C5   DA A 185     -17.870  90.235 258.127 
ATOM   3807  C6   DA A 185     -17.752  91.558 257.668 
ATOM   3808  N6   DA A 185     -16.576  92.177 257.489 
ATOM   3809  N1   DA A 185     -18.890  92.223 257.398 
ATOM   3810  C2   DA A 185     -20.055  91.603 257.578 
ATOM   3811  N3   DA A 185     -20.288  90.379 257.999 
ATOM   3812  C4   DA A 185     -19.132  89.735 258.262 
ATOM   3813  P    DC A 186     -22.735  84.287 258.105 
ATOM   3814  OP1  DC A 186     -23.520  83.508 259.089 
ATOM   3815  OP2  DC A 186     -21.683  83.543 257.378 
ATOM   3816  O5'  DC A 186     -23.724  84.982 257.055 
ATOM   3817  C5'  DC A 186     -24.301  86.259 257.381 
ATOM   3818  C4'  DC A 186     -24.244  87.177 256.175 
ATOM   3819  O4'  DC A 186     -22.997  87.925 256.106 
ATOM   3820  C3'  DC A 186     -24.337  86.491 254.812 
ATOM   3821  O3'  DC A 186     -25.087  87.317 253.931 
ATOM   3822  C2'  DC A 186     -22.895  86.427 254.311 
ATOM   3823  C1'  DC A 186     -22.481  87.817 254.789 
ATOM   3824  N1   DC A 186     -21.006  88.014 254.851 
ATOM   3825  C2   DC A 186     -20.507  89.279 254.549 
ATOM   3826  O2   DC A 186     -21.301  90.176 254.246 
ATOM   3827  N3   DC A 186     -19.164  89.479 254.600 
ATOM   3828  C4   DC A 186     -18.338  88.480 254.933 
ATOM   3829  N4   DC A 186     -17.037  88.726 254.968 
ATOM   3830  C5   DC A 186     -18.831  87.172 255.246 
ATOM   3831  C6   DC A 186     -20.175  86.992 255.190 
ATOM   3832  P    DA A 187     -26.115  86.634 252.913 
ATOM   3833  OP1  DA A 187     -27.402  86.383 253.601 
ATOM   3834  OP2  DA A 187     -25.479  85.459 252.278 
ATOM   3835  O5'  DA A 187     -26.303  87.795 251.827 
ATOM   3836  C5'  DA A 187     -26.175  89.167 252.243 
ATOM   3837  C4'  DA A 187     -25.355  89.941 251.230 
ATOM   3838  O4'  DA A 187     -23.927  89.879 251.509 
ATOM   3839  C3'  DA A 187     -25.469  89.469 249.781 
ATOM   3840  O3'  DA A 187     -25.430  90.602 248.923 
ATOM   3841  C2'  DA A 187     -24.207  88.638 249.545 
ATOM   3842  C1'  DA A 187     -23.250  89.551 250.306 
ATOM   3843  N9   DA A 187     -21.959  88.900 250.664 
ATOM   3844  C8   DA A 187     -21.732  87.596 251.003 
ATOM   3845  N7   DA A 187     -20.489  87.331 251.263 
ATOM   3846  C5   DA A 187     -19.843  88.547 251.084 
ATOM   3847  C6   DA A 187     -18.498  88.931 251.210 
ATOM   3848  N6   DA A 187     -17.517  88.089 251.563 
ATOM   3849  N1   DA A 187     -18.197  90.219 250.959 
ATOM   3850  C2   DA A 187     -19.176  91.052 250.609 
ATOM   3851  N3   DA A 187     -20.460  90.808 250.460 
ATOM   3852  C4   DA A 187     -20.735  89.512 250.717 
ATOM   3853  P    DG A 188     -26.387  90.636 247.640 
ATOM   3854  OP1  DG A 188     -27.731  91.114 248.035 
ATOM   3855  OP2  DG A 188     -26.339  89.328 246.951 
ATOM   3856  O5'  DG A 188     -25.666  91.745 246.738 
ATOM   3857  C5'  DG A 188     -24.935  92.804 247.385 
ATOM   3858  C4'  DG A 188     -23.615  93.032 246.674 
ATOM   3859  O4'  DG A 188     -22.551  92.183 247.192 
ATOM   3860  C3'  DG A 188     -23.612  92.751 245.172 
ATOM   3861  O3'  DG A 188     -22.776  93.705 244.527 
ATOM   3862  C2'  DG A 188     -22.968  91.371 245.037 
ATOM   3863  C1'  DG A 188     -21.887  91.577 246.094 
ATOM   3864  N9   DG A 188     -21.267  90.310 246.571 
ATOM   3865  C8   DG A 188     -21.840  89.067 246.739 
ATOM   3866  N7   DG A 188     -21.011  88.152 247.179 
ATOM   3867  C5   DG A 188     -19.803  88.835 247.310 
ATOM   3868  C6   DG A 188     -18.535  88.372 247.746 
ATOM   3869  O6   DG A 188     -18.211  87.245 248.113 
ATOM   3870  N1   DG A 188     -17.580  89.398 247.727 
ATOM   3871  C2   DG A 188     -17.820  90.701 247.338 
ATOM   3872  N2   DG A 188     -16.776  91.532 247.391 
ATOM   3873  N3   DG A 188     -19.011  91.135 246.930 
ATOM   3874  C4   DG A 188     -19.948  90.152 246.942 
ATOM   3875  P    DA A 189     -23.230  94.306 243.114 
ATOM   3876  OP1  DA A 189     -24.167  95.431 243.332 
ATOM   3877  OP2  DA A 189     -23.719  93.213 242.245 
ATOM   3878  O5'  DA A 189     -21.842  94.863 242.547 
ATOM   3879  C5'  DA A 189     -20.841  95.319 243.477 
ATOM   3880  C4'  DA A 189     -19.476  94.806 243.062 
ATOM   3881  O4'  DA A 189     -19.183  93.494 243.621 
ATOM   3882  C3'  DA A 189     -19.264  94.623 241.559 
ATOM   3883  O3'  DA A 189     -17.924  94.979 241.238 
ATOM   3884  C2'  DA A 189     -19.436  93.122 241.324 
ATOM   3885  C1'  DA A 189     -18.701  92.660 242.578 
ATOM   3886  N9   DA A 189     -18.979  91.246 242.950 
ATOM   3887  C8   DA A 189     -20.141  90.543 242.804 
ATOM   3888  N7   DA A 189     -20.071  89.318 243.225 
ATOM   3889  C5   DA A 189     -18.766  89.197 243.684 
ATOM   3890  C6   DA A 189     -18.060  88.128 244.259 
ATOM   3891  N6   DA A 189     -18.597  86.920 244.479 
ATOM   3892  N1   DA A 189     -16.776  88.346 244.600 
ATOM   3893  C2   DA A 189     -16.248  89.549 244.378 
ATOM   3894  N3   DA A 189     -16.806  90.617 243.851 
ATOM   3895  C4   DA A 189     -18.090  90.372 243.519 
ATOM   3896  P    DG A 190     -17.639  95.780 239.881 
ATOM   3897  OP1  DG A 190     -17.858  97.226 240.104 
ATOM   3898  OP2  DG A 190     -18.407  95.169 238.774 
ATOM   3899  O5'  DG A 190     -16.077  95.497 239.671 
ATOM   3900  C5'  DG A 190     -15.243  95.293 240.827 
ATOM   3901  C4'  DG A 190     -14.304  94.128 240.588 
ATOM   3902  O4'  DG A 190     -14.893  92.852 240.973 
ATOM   3903  C3'  DG A 190     -13.868  93.910 239.139 
ATOM   3904  O3'  DG A 190     -12.513  93.479 239.126 
ATOM   3905  C2'  DG A 190     -14.747  92.763 238.639 
ATOM   3906  C1'  DG A 190     -14.692  91.928 239.915 
ATOM   3907  N9   DG A 190     -15.757  90.890 239.998 
ATOM   3908  C8   DG A 190     -17.054  90.933 239.537 
ATOM   3909  N7   DG A 190     -17.741  89.841 239.772 
ATOM   3910  C5   DG A 190     -16.834  89.016 240.434 
ATOM   3911  C6   DG A 190     -16.998  87.701 240.942 
ATOM   3912  O6   DG A 190     -17.993  86.983 240.912 
ATOM   3913  N1   DG A 190     -15.821  87.234 241.542 
ATOM   3914  C2   DG A 190     -14.641  87.944 241.640 
ATOM   3915  N2   DG A 190     -13.630  87.322 242.251 
ATOM   3916  N3   DG A 190     -14.487  89.178 241.163 
ATOM   3917  C4   DG A 190     -15.620  89.646 240.577 
ATOM   3918  P    DT A 191     -11.533  94.037 237.989 
ATOM   3919  OP1  DT A 191     -10.999  95.355 238.397 
ATOM   3920  OP2  DT A 191     -12.218  93.990 236.678 
ATOM   3921  O5'  DT A 191     -10.361  92.947 238.021 
ATOM   3922  C5'  DT A 191     -10.065  92.277 239.261 
ATOM   3923  C4'  DT A 191      -9.861  90.795 239.012 
ATOM   3924  O4'  DT A 191     -11.107  90.045 239.075 
ATOM   3925  C3'  DT A 191      -9.276  90.424 237.650 
ATOM   3926  O3'  DT A 191      -8.396  89.318 237.813 
ATOM   3927  C2'  DT A 191     -10.478  89.970 236.822 
ATOM   3928  C1'  DT A 191     -11.179  89.200 237.937 
ATOM   3929  N1   DT A 191     -12.615  88.918 237.659 
ATOM   3930  C2   DT A 191     -13.123  87.731 238.128 
ATOM   3931  O2   DT A 191     -12.453  86.923 238.748 
ATOM   3932  N3   DT A 191     -14.457  87.504 237.851 
ATOM   3933  C4   DT A 191     -15.304  88.348 237.162 
ATOM   3934  O4   DT A 191     -16.482  88.036 236.975 
ATOM   3935  C5   DT A 191     -14.681  89.569 236.709 
ATOM   3936  C7   DT A 191     -15.532  90.543 235.949 
ATOM   3937  C6   DT A 191     -13.385  89.814 236.964 
ATOM   3938  P    DG A 192      -7.032  89.281 236.976 
ATOM   3939  OP1  DG A 192      -5.997  90.071 237.679 
ATOM   3940  OP2  DG A 192      -7.301  89.666 235.573 
ATOM   3941  O5'  DG A 192      -6.661  87.726 237.044 
ATOM   3942  C5'  DG A 192      -7.071  86.961 238.193 
ATOM   3943  C4'  DG A 192      -7.630  85.622 237.751 
ATOM   3944  O4'  DG A 192      -9.057  85.681 237.467 
ATOM   3945  C3'  DG A 192      -7.024  85.037 236.476 
ATOM   3946  O3'  DG A 192      -6.932  83.624 236.615 
ATOM   3947  C2'  DG A 192      -8.045  85.352 235.383 
ATOM   3948  C1'  DG A 192      -9.290  85.057 236.214 
ATOM   3949  N9   DG A 192     -10.542  85.625 235.640 
ATOM   3950  C8   DG A 192     -10.726  86.799 234.942 
ATOM   3951  N7   DG A 192     -11.965  87.010 234.571 
ATOM   3952  C5   DG A 192     -12.651  85.898 235.057 
ATOM   3953  C6   DG A 192     -14.026  85.561 234.967 
ATOM   3954  O6   DG A 192     -14.938  86.185 234.430 
ATOM   3955  N1   DG A 192     -14.297  84.339 235.599 
ATOM   3956  C2   DG A 192     -13.361  83.547 236.235 
ATOM   3957  N2   DG A 192     -13.820  82.417 236.777 
ATOM   3958  N3   DG A 192     -12.070  83.865 236.320 
ATOM   3959  C4   DG A 192     -11.792  85.047 235.711 
ATOM   3960  P    DA A 193      -5.641  82.871 236.043 
ATOM   3961  OP1  DA A 193      -4.548  82.934 237.039 
ATOM   3962  OP2  DA A 193      -5.321  83.389 234.695 
ATOM   3963  O5'  DA A 193      -6.178  81.368 235.928 
ATOM   3964  C5'  DA A 193      -7.192  80.916 236.846 
ATOM   3965  C4'  DA A 193      -8.249  80.124 236.102 
ATOM   3966  O4'  DA A 193      -9.311  80.971 235.578 
ATOM   3967  C3'  DA A 193      -7.760  79.347 234.879 
ATOM   3968  O3'  DA A 193      -8.466  78.114 234.805 
ATOM   3969  C2'  DA A 193      -8.165  80.211 233.685 
ATOM   3970  C1'  DA A 193      -9.532  80.623 234.220 
ATOM   3971  N9   DA A 193     -10.114  81.807 233.528 
ATOM   3972  C8   DA A 193      -9.466  82.894 233.016 
ATOM   3973  N7   DA A 193     -10.254  83.765 232.468 
ATOM   3974  C5   DA A 193     -11.520  83.219 232.628 
ATOM   3975  C6   DA A 193     -12.798  83.665 232.256 
ATOM   3976  N6   DA A 193     -13.022  84.822 231.616 
ATOM   3977  N1   DA A 193     -13.844  82.877 232.567 
ATOM   3978  C2   DA A 193     -13.617  81.729 233.204 
ATOM   3979  N3   DA A 193     -12.474  81.211 233.599 
ATOM   3980  C4   DA A 193     -11.444  82.019 233.275 
ATOM   3981  P    DT A 194      -7.677  76.794 234.362 
ATOM   3982  OP1  DT A 194      -6.992  76.209 235.537 
ATOM   3983  OP2  DT A 194      -6.820  77.096 233.195 
ATOM   3984  O5'  DT A 194      -8.882  75.842 233.913 
ATOM   3985  C5'  DT A 194     -10.165  75.992 234.548 
ATOM   3986  C4'  DT A 194     -11.266  75.942 233.509 
ATOM   3987  O4'  DT A 194     -11.559  77.252 232.944 
ATOM   3988  C3'  DT A 194     -10.989  75.067 232.286 
ATOM   3989  O3'  DT A 194     -12.198  74.432 231.889 
ATOM   3990  C2'  DT A 194     -10.575  76.052 231.192 
ATOM   3991  C1'  DT A 194     -11.599  77.131 231.531 
ATOM   3992  N1   DT A 194     -11.281  78.463 230.944 
ATOM   3993  C2   DT A 194     -12.342  79.242 230.550 
ATOM   3994  O2   DT A 194     -13.503  78.888 230.663 
ATOM   3995  N3   DT A 194     -12.008  80.470 230.010 
ATOM   3996  C4   DT A 194     -10.734  80.969 229.837 
ATOM   3997  O4   DT A 194     -10.560  82.084 229.341 
ATOM   3998  C5   DT A 194      -9.687  80.079 230.280 
ATOM   3999  C7   DT A 194      -8.269  80.544 230.127 
ATOM   4000  C6   DT A 194      -9.983  78.879 230.808 
ATOM   4001  P    DG A 195     -12.148  72.912 231.390 
ATOM   4002  OP1  DG A 195     -12.180  72.005 232.560 
ATOM   4003  OP2  DG A 195     -11.012  72.732 230.460 
ATOM   4004  O5'  DG A 195     -13.525  72.798 230.584 
ATOM   4005  C5'  DG A 195     -14.642  73.611 230.993 
ATOM   4006  C4'  DG A 195     -15.318  74.212 229.777 
ATOM   4007  O4'  DG A 195     -14.728  75.485 229.387 
ATOM   4008  C3'  DG A 195     -15.262  73.372 228.501 
ATOM   4009  O3'  DG A 195     -16.488  73.525 227.795 
ATOM   4010  C2'  DG A 195     -14.144  74.003 227.672 
ATOM   4011  C1'  DG A 195     -14.487  75.456 227.988 
ATOM   4012  N9   DG A 195     -13.384  76.410 227.690 
ATOM   4013  C8   DG A 195     -12.022  76.229 227.796 
ATOM   4014  N7   DG A 195     -11.315  77.278 227.452 
ATOM   4015  C5   DG A 195     -12.276  78.221 227.090 
ATOM   4016  C6   DG A 195     -12.120  79.553 226.629 
ATOM   4017  O6   DG A 195     -11.085  80.187 226.440 
ATOM   4018  N1   DG A 195     -13.361  80.157 226.377 
ATOM   4019  C2   DG A 195     -14.590  79.551 226.550 
ATOM   4020  N2   DG A 195     -15.657  80.297 226.255 
ATOM   4021  N3   DG A 195     -14.735  78.300 226.984 
ATOM   4022  C4   DG A 195     -13.541  77.702 227.232 
ATOM   4023  P    DA A 196     -17.133  72.247 227.077 
ATOM   4024  OP1  DA A 196     -17.918  71.468 228.061 
ATOM   4025  OP2  DA A 196     -16.081  71.503 226.351 
ATOM   4026  O5'  DA A 196     -18.122  72.942 226.028 
ATOM   4027  C5'  DA A 196     -18.699  74.219 226.353 
ATOM   4028  C4'  DA A 196     -18.642  75.137 225.147 
ATOM   4029  O4'  DA A 196     -17.395  75.885 225.079 
ATOM   4030  C3'  DA A 196     -18.735  74.451 223.785 
ATOM   4031  O3'  DA A 196     -19.485  75.277 222.903 
ATOM   4032  C2'  DA A 196     -17.293  74.387 223.283 
ATOM   4033  C1'  DA A 196     -16.879  75.776 223.761 
ATOM   4034  N9   DA A 196     -15.403  75.974 223.823 
ATOM   4035  C8   DA A 196     -14.439  75.063 224.143 
ATOM   4036  N7   DA A 196     -13.234  75.540 224.108 
ATOM   4037  C5   DA A 196     -13.410  76.866 223.738 
ATOM   4038  C6   DA A 196     -12.505  77.919 223.526 
ATOM   4039  N6   DA A 196     -11.177  77.793 223.663 
ATOM   4040  N1   DA A 196     -13.015  79.111 223.164 
ATOM   4041  C2   DA A 196     -14.336  79.230 223.030 
ATOM   4042  N3   DA A 196     -15.273  78.325 223.200 
ATOM   4043  C4   DA A 196     -14.736  77.141 223.561 
ATOM   4044  P    DA A 197     -20.513  74.594 221.885 
ATOM   4045  OP1  DA A 197     -21.800  74.343 222.573 
ATOM   4046  OP2  DA A 197     -19.877  73.419 221.251 
ATOM   4047  O5'  DA A 197     -20.701  75.755 220.799 
ATOM   4048  C5'  DA A 197     -20.573  77.127 221.216 
ATOM   4049  C4'  DA A 197     -19.753  77.901 220.203 
ATOM   4050  O4'  DA A 197     -18.325  77.839 220.481 
ATOM   4051  C3'  DA A 197     -19.866  77.429 218.754 
ATOM   4052  O3'  DA A 197     -19.828  78.562 217.895 
ATOM   4053  C2'  DA A 197     -18.604  76.598 218.517 
ATOM   4054  C1'  DA A 197     -17.648  77.511 219.278 
ATOM   4055  N9   DA A 197     -16.357  76.860 219.636 
ATOM   4056  C8   DA A 197     -16.130  75.556 219.975 
ATOM   4057  N7   DA A 197     -14.887  75.291 220.235 
ATOM   4058  C5   DA A 197     -14.241  76.507 220.056 
ATOM   4059  C6   DA A 197     -12.896  76.891 220.183 
ATOM   4060  N6   DA A 197     -11.915  76.049 220.535 
ATOM   4061  N1   DA A 197     -12.595  78.179 219.931 
ATOM   4062  C2   DA A 197     -13.574  79.012 219.581 
ATOM   4063  N3   DA A 197     -14.858  78.768 219.432 
ATOM   4064  C4   DA A 197     -15.133  77.472 219.689 
ATOM   4065  P    DC A 198     -20.785  78.596 216.612 
ATOM   4066  OP1  DC A 198     -22.129  79.074 217.007 
ATOM   4067  OP2  DC A 198     -20.737  77.288 215.923 
ATOM   4068  O5'  DC A 198     -20.064  79.705 215.710 
ATOM   4069  C5'  DC A 198     -19.333  80.764 216.357 
ATOM   4070  C4'  DC A 198     -18.013  80.992 215.646 
ATOM   4071  O4'  DC A 198     -16.949  80.143 216.165 
ATOM   4072  C3'  DC A 198     -18.010  80.711 214.144 
ATOM   4073  O3'  DC A 198     -17.174  81.665 213.500 
ATOM   4074  C2'  DC A 198     -17.366  79.331 214.009 
ATOM   4075  C1'  DC A 198     -16.285  79.537 215.067 
ATOM   4076  N1   DC A 198     -15.665  78.270 215.543 
ATOM   4077  C2   DC A 198     -14.312  78.294 215.877 
ATOM   4078  O2   DC A 198     -13.689  79.356 215.765 
ATOM   4079  N3   DC A 198     -13.728  77.149 216.313 
ATOM   4080  C4   DC A 198     -14.438  76.018 216.420 
ATOM   4081  N4   DC A 198     -13.821  74.927 216.850 
ATOM   4082  C5   DC A 198     -15.829  75.972 216.081 
ATOM   4083  C6   DC A 198     -16.395  77.126 215.647 
ATOM   4084  P    DA A 199     -17.628  82.266 212.087 
ATOM   4085  OP1  DA A 199     -18.565  83.391 212.305 
ATOM   4086  OP2  DA A 199     -18.117  81.173 211.218 
ATOM   4087  O5'  DA A 199     -16.240  82.823 211.520 
ATOM   4088  C5'  DA A 199     -15.239  83.279 212.449 
ATOM   4089  C4'  DA A 199     -13.874  82.766 212.034 
ATOM   4090  O4'  DA A 199     -13.581  81.454 212.593 
ATOM   4091  C3'  DA A 199     -13.662  82.583 210.532 
ATOM   4092  O3'  DA A 199     -12.322  82.939 210.210 
ATOM   4093  C2'  DA A 199     -13.834  81.082 210.296 
ATOM   4094  C1'  DA A 199     -13.098  80.620 211.550 
ATOM   4095  N9   DA A 199     -13.377  79.206 211.922 
ATOM   4096  C8   DA A 199     -14.539  78.503 211.777 
ATOM   4097  N7   DA A 199     -14.469  77.278 212.197 
ATOM   4098  C5   DA A 199     -13.164  77.157 212.656 
ATOM   4099  C6   DA A 199     -12.458  76.088 213.231 
ATOM   4100  N6   DA A 199     -12.995  74.880 213.452 
ATOM   4101  N1   DA A 199     -11.174  76.306 213.572 
ATOM   4102  C2   DA A 199     -10.646  77.509 213.351 
ATOM   4103  N3   DA A 199     -11.204  78.577 212.824 
ATOM   4104  C4   DA A 199     -12.488  78.332 212.491 
ATOM   4105  P    DA A 200     -12.037  83.740 208.853 
ATOM   4106  OP1  DA A 200     -12.256  85.186 209.076 
ATOM   4107  OP2  DA A 200     -12.805  83.129 207.746 
ATOM   4108  O5'  DA A 200     -10.475  83.457 208.643 
ATOM   4109  C5'  DA A 200      -9.641  83.253 209.799 
ATOM   4110  C4'  DA A 200      -8.702  82.088 209.560 
ATOM   4111  O4'  DA A 200      -9.291  80.812 209.945 
ATOM   4112  C3'  DA A 200      -8.266  81.870 208.111 
ATOM   4113  O3'  DA A 200      -6.911  81.439 208.098 
ATOM   4114  C2'  DA A 200      -9.145  80.723 207.611 
ATOM   4115  C1'  DA A 200      -9.090  79.888 208.887 
ATOM   4116  N9   DA A 200     -10.155  78.850 208.971 
ATOM   4117  C8   DA A 200     -11.437  78.911 208.507 
ATOM   4118  N7   DA A 200     -12.128  77.837 208.732 
ATOM   4119  C5   DA A 200     -11.240  77.000 209.393 
ATOM   4120  C6   DA A 200     -11.368  75.700 209.908 
ATOM   4121  N6   DA A 200     -12.496  74.981 209.832 
ATOM   4122  N1   DA A 200     -10.288  75.160 210.505 
ATOM   4123  C2   DA A 200      -9.169  75.879 210.579 
ATOM   4124  N3   DA A 200      -8.932  77.095 210.138 
ATOM   4125  C4   DA A 200     -10.029  77.611 209.543 
ATOM   4126  P    DC A 201      -5.931  81.996 206.961 
ATOM   4127  OP1  DC A 201      -5.397  83.315 207.369 
ATOM   4128  OP2  DC A 201      -6.615  81.950 205.650 
ATOM   4129  O5'  DC A 201      -4.759  80.907 206.994 
ATOM   4130  C5'  DC A 201      -4.463  80.237 208.233 
ATOM   4131  C4'  DC A 201      -4.259  78.755 207.984 
ATOM   4132  O4'  DC A 201      -5.505  78.005 208.047 
ATOM   4133  C3'  DC A 201      -3.674  78.384 206.622 
ATOM   4134  O3'  DC A 201      -2.794  77.278 206.785 
ATOM   4135  C2'  DC A 201      -4.876  77.930 205.795 
ATOM   4136  C1'  DC A 201      -5.577  77.160 206.909 
ATOM   4137  N1   DC A 201      -7.013  76.878 206.632 
ATOM   4138  C2   DC A 201      -7.543  75.679 207.100 
ATOM   4139  O2   DC A 201      -6.806  74.905 207.722 
ATOM   4140  N3   DC A 201      -8.850  75.404 206.857 
ATOM   4141  C4   DC A 201      -9.615  76.270 206.179 
ATOM   4142  N4   DC A 201     -10.884  75.955 205.968 
ATOM   4143  C5   DC A 201      -9.090  77.508 205.688 
ATOM   4144  C6   DC A 201      -7.781  77.765 205.941 
ATOM   4145  P    DT A 202      -1.430  77.241 205.948 
ATOM   4146  OP1  DT A 202      -0.395  78.031 206.652 
ATOM   4147  OP2  DT A 202      -1.699  77.625 204.545 
ATOM   4148  O5'  DT A 202      -1.059  75.686 206.017 
ATOM   4149  C5'  DT A 202      -1.469  74.921 207.165 
ATOM   4150  C4'  DT A 202      -2.028  73.582 206.724 
ATOM   4151  O4'  DT A 202      -3.455  73.641 206.440 
ATOM   4152  C3'  DT A 202      -1.422  72.997 205.448 
ATOM   4153  O3'  DT A 202      -1.330  71.584 205.587 
ATOM   4154  C2'  DT A 202      -2.443  73.312 204.355 
ATOM   4155  C1'  DT A 202      -3.688  73.017 205.186 
ATOM   4156  N1   DT A 202      -4.940  73.585 204.613 
ATOM   4157  C2   DT A 202      -6.093  72.858 204.787 
ATOM   4158  O2   DT A 202      -6.123  71.794 205.379 
ATOM   4159  N3   DT A 202      -7.233  73.416 204.240 
ATOM   4160  C4   DT A 202      -7.312  74.610 203.553 
ATOM   4161  O4   DT A 202      -8.392  75.007 203.109 
ATOM   4162  C5   DT A 202      -6.050  75.299 203.422 
ATOM   4163  C7   DT A 202      -6.048  76.607 202.686 
ATOM   4164  C6   DT A 202      -4.927  74.780 203.942 
ATOM   4165  P    DT A 203      -0.039  70.831 205.015 
ATOM   4166  OP1  DT A 203       1.054  70.894 206.012 
ATOM   4167  OP2  DT A 203       0.281  71.349 203.667 
ATOM   4168  O5'  DT A 203      -0.576  69.328 204.900 
ATOM   4169  C5'  DT A 203      -1.589  68.876 205.818 
ATOM   4170  C4'  DT A 203      -2.647  68.084 205.074 
ATOM   4171  O4'  DT A 203      -3.709  68.931 204.551 
ATOM   4172  C3'  DT A 203      -2.158  67.307 203.852 
ATOM   4173  O3'  DT A 203      -2.864  66.074 203.777 
ATOM   4174  C2'  DT A 203      -2.563  68.171 202.657 
ATOM   4175  C1'  DT A 203      -3.930  68.583 203.192 
ATOM   4176  N1   DT A 203      -4.512  69.767 202.500 
ATOM   4177  C2   DT A 203      -5.876  69.792 202.344 
ATOM   4178  O2   DT A 203      -6.607  68.901 202.743 
ATOM   4179  N3   DT A 203      -6.380  70.904 201.698 
ATOM   4180  C4   DT A 203      -5.649  71.967 201.208 
ATOM   4181  O4   DT A 203      -6.211  72.909 200.646 
ATOM   4182  C5   DT A 203      -4.225  71.850 201.419 
ATOM   4183  C7   DT A 203      -3.355  72.964 200.915 
ATOM   4184  C6   DT A 203      -3.709  70.779 202.044 
ATOM   4185  P    DC A 204      -2.075  64.754 203.335 
ATOM   4186  OP1  DC A 204      -1.389  64.169 204.509 
ATOM   4187  OP2  DC A 204      -1.218  65.056 202.167 
ATOM   4188  O5'  DC A 204      -3.280  63.802 202.885 
ATOM   4189  C5'  DC A 204      -4.563  63.952 203.521 
ATOM   4190  C4'  DC A 204      -5.664  63.902 202.481 
ATOM   4191  O4'  DC A 204      -5.957  65.212 201.917 
ATOM   4192  C3'  DC A 204      -5.386  63.027 201.259 
ATOM   4193  O3'  DC A 204      -6.596  62.392 200.862 
ATOM   4194  C2'  DC A 204      -4.973  64.012 200.165 
ATOM   4195  C1'  DC A 204      -5.997  65.091 200.503 
ATOM   4196  N1   DC A 204      -5.679  66.423 199.916 
ATOM   4197  C2   DC A 204      -6.744  67.225 199.512 
ATOM   4198  O2   DC A 204      -7.896  66.803 199.656 
ATOM   4199  N3   DC A 204      -6.474  68.442 198.974 
ATOM   4200  C4   DC A 204      -5.211  68.863 198.835 
ATOM   4201  N4   DC A 204      -5.001  70.058 198.305 
ATOM   4202  C5   DC A 204      -4.102  68.054 199.244 
ATOM   4203  C6   DC A 204      -4.392  66.840 199.779 
ATOM   4204  P    DA A 205      -6.546  60.872 200.363 
ATOM   4205  OP1  DA A 205      -6.577  59.965 201.533 
ATOM   4206  OP2  DA A 205      -5.410  60.692 199.432 
ATOM   4207  O5'  DA A 205      -7.923  60.758 199.557 
ATOM   4208  C5'  DA A 205      -9.040  61.571 199.965 
ATOM   4209  C4'  DA A 205      -9.716  62.172 198.750 
ATOM   4210  O4'  DA A 205      -9.126  63.445 198.359 
ATOM   4211  C3'  DA A 205      -9.660  61.332 197.473 
ATOM   4212  O3'  DA A 205     -10.886  61.485 196.768 
ATOM   4213  C2'  DA A 205      -8.542  61.963 196.644 
ATOM   4214  C1'  DA A 205      -8.885  63.416 196.960 
ATOM   4215  N9   DA A 205      -7.782  64.370 196.662 
ATOM   4216  C8   DA A 205      -6.434  64.173 196.774 
ATOM   4217  N7   DA A 205      -5.724  65.203 196.435 
ATOM   4218  C5   DA A 205      -6.666  66.155 196.072 
ATOM   4219  C6   DA A 205      -6.548  67.478 195.613 
ATOM   4220  N6   DA A 205      -5.372  68.097 195.433 
ATOM   4221  N1   DA A 205      -7.686  68.143 195.343 
ATOM   4222  C2   DA A 205      -8.850  67.523 195.523 
ATOM   4223  N3   DA A 205      -9.084  66.299 195.944 
ATOM   4224  C4   DA A 205      -7.928  65.655 196.207 
ATOM   4225  P    DT A 206     -11.531  60.207 196.050 
ATOM   4226  OP1  DT A 206     -12.315  59.428 197.034 
ATOM   4227  OP2  DT A 206     -10.479  59.463 195.323 
ATOM   4228  O5'  DT A 206     -12.520  60.902 195.000 
ATOM   4229  C5'  DT A 206     -13.097  62.179 195.326 
ATOM   4230  C4'  DT A 206     -13.040  63.097 194.120 
ATOM   4231  O4'  DT A 206     -11.792  63.845 194.051 
ATOM   4232  C3'  DT A 206     -13.133  62.410 192.757 
ATOM   4233  O3'  DT A 206     -13.883  63.237 191.875 
ATOM   4234  C2'  DT A 206     -11.690  62.347 192.256 
ATOM   4235  C1'  DT A 206     -11.276  63.736 192.733 
ATOM   4236  N1   DT A 206      -9.801  63.934 192.796 
ATOM   4237  C2   DT A 206      -9.325  65.187 192.495 
ATOM   4238  O2   DT A 206     -10.051  66.116 192.189 
ATOM   4239  N3   DT A 206      -7.953  65.332 192.563 
ATOM   4240  C4   DT A 206      -7.041  64.352 192.898 
ATOM   4241  O4   DT A 206      -5.835  64.600 192.925 
ATOM   4242  C5   DT A 206      -7.638  63.070 193.196 
ATOM   4243  C7   DT A 206      -6.715  61.947 193.570 
ATOM   4244  C6   DT A 206      -8.968  62.902 193.138 
ATOM   4245  P    DC A 207     -14.911  62.554 190.857 
ATOM   4246  OP1  DC A 207     -16.198  62.303 191.546 
ATOM   4247  OP2  DC A 207     -14.275  61.379 190.223 
ATOM   4248  O5'  DC A 207     -15.099  63.715 189.772 
ATOM   4249  C5'  DC A 207     -14.971  65.087 190.188 
ATOM   4250  C4'  DC A 207     -14.151  65.861 189.175 
ATOM   4251  O4'  DC A 207     -12.723  65.799 189.454 
ATOM   4252  C3'  DC A 207     -14.264  65.389 187.726 
ATOM   4253  O3'  DC A 207     -14.226  66.522 186.868 
ATOM   4254  C2'  DC A 207     -13.002  64.558 187.490 
ATOM   4255  C1'  DC A 207     -12.046  65.471 188.250 
ATOM   4256  N1   DC A 207     -10.755  64.820 188.609 
ATOM   4257  C2   DC A 207      -9.607  65.608 188.609 
ATOM   4258  O2   DC A 207      -9.706  66.805 188.315 
ATOM   4259  N3   DC A 207      -8.421  65.033 188.932 
ATOM   4260  C4   DC A 207      -8.356  63.733 189.245 
ATOM   4261  N4   DC A 207      -7.175  63.218 189.553 
ATOM   4262  C5   DC A 207      -9.524  62.904 189.250 
ATOM   4263  C6   DC A 207     -10.700  63.497 188.924 
ATOM   4264  P    DA A 208     -15.183  66.556 185.584 
ATOM   4265  OP1  DA A 208     -16.527  67.034 185.980 
ATOM   4266  OP2  DA A 208     -15.135  65.248 184.895 
ATOM   4267  O5'  DA A 208     -14.462  67.665 184.683 
ATOM   4268  C5'  DA A 208     -13.731  68.724 185.329 
ATOM   4269  C4'  DA A 208     -12.411  68.952 184.619 
ATOM   4270  O4'  DA A 208     -11.347  68.103 185.137 
ATOM   4271  C3'  DA A 208     -12.408  68.671 183.116 
ATOM   4272  O3'  DA A 208     -11.572  69.625 182.472 
ATOM   4273  C2'  DA A 208     -11.764  67.291 182.982 
ATOM   4274  C1'  DA A 208     -10.683  67.497 184.039 
ATOM   4275  N9   DA A 208     -10.063  66.230 184.515 
ATOM   4276  C8   DA A 208     -10.648  65.006 184.677 
ATOM   4277  N7   DA A 208      -9.838  64.090 185.111 
ATOM   4278  C5   DA A 208      -8.627  64.753 185.249 
ATOM   4279  C6   DA A 208      -7.358  64.328 185.675 
ATOM   4280  N6   DA A 208      -7.089  63.072 186.060 
ATOM   4281  N1   DA A 208      -6.371  65.244 185.692 
ATOM   4282  C2   DA A 208      -6.645  66.489 185.309 
ATOM   4283  N3   DA A 208      -7.782  67.000 184.894 
ATOM   4284  C4   DA A 208      -8.753  66.063 184.886 
ATOM   4285  P    DA A 209     -12.026  70.226 181.059 
ATOM   4286  OP1  DA A 209     -12.963  71.351 181.277 
ATOM   4287  OP2  DA A 209     -12.515  69.133 180.190 
ATOM   4288  O5'  DA A 209     -10.638  70.783 180.492 
ATOM   4289  C5'  DA A 209      -9.637  71.239 181.422 
ATOM   4290  C4'  DA A 209      -8.272  70.726 181.007 
ATOM   4291  O4'  DA A 209      -7.979  69.414 181.565 
ATOM   4292  C3'  DA A 209      -8.059  70.543 179.504 
ATOM   4293  O3'  DA A 209      -6.720  70.899 179.182 
ATOM   4294  C2'  DA A 209      -8.232  69.042 179.269 
ATOM   4295  C1'  DA A 209      -7.496  68.580 180.523 
ATOM   4296  N9   DA A 209      -7.775  67.166 180.894 
ATOM   4297  C8   DA A 209      -8.937  66.463 180.749 
ATOM   4298  N7   DA A 209      -8.867  65.238 181.170 
ATOM   4299  C5   DA A 209      -7.562  65.117 181.628 
ATOM   4300  C6   DA A 209      -6.855  64.048 182.204 
ATOM   4301  N6   DA A 209      -7.393  62.840 182.424 
ATOM   4302  N1   DA A 209      -5.572  64.266 182.544 
ATOM   4303  C2   DA A 209      -5.044  65.469 182.323 
ATOM   4304  N3   DA A 209      -5.602  66.537 181.796 
ATOM   4305  C4   DA A 209      -6.886  66.292 181.463 
ATOM   4306  P    DG A 210      -6.435  71.699 177.826 
ATOM   4307  OP1  DG A 210      -6.654  73.146 178.048 
ATOM   4308  OP2  DG A 210      -7.203  71.089 176.719 
ATOM   4309  O5'  DG A 210      -4.873  71.417 177.616 
ATOM   4310  C5'  DG A 210      -4.039  71.213 178.771 
ATOM   4311  C4'  DG A 210      -3.100  70.048 178.533 
ATOM   4312  O4'  DG A 210      -3.689  68.772 178.918 
ATOM   4313  C3'  DG A 210      -2.664  69.830 177.084 
ATOM   4314  O3'  DG A 210      -1.309  69.399 177.070 
ATOM   4315  C2'  DG A 210      -3.543  68.683 176.583 
ATOM   4316  C1'  DG A 210      -3.488  67.848 177.859 
ATOM   4317  N9   DG A 210      -4.552  66.810 177.943 
ATOM   4318  C8   DG A 210      -5.850  66.853 177.482 
ATOM   4319  N7   DG A 210      -6.537  65.761 177.716 
ATOM   4320  C5   DG A 210      -5.630  64.936 178.379 
ATOM   4321  C6   DG A 210      -5.794  63.621 178.887 
ATOM   4322  O6   DG A 210      -6.789  62.903 178.856 
ATOM   4323  N1   DG A 210      -4.616  63.154 179.487 
ATOM   4324  C2   DG A 210      -3.436  63.864 179.584 
ATOM   4325  N2   DG A 210      -2.425  63.241 180.196 
ATOM   4326  N3   DG A 210      -3.283  65.098 179.108 
ATOM   4327  C4   DG A 210      -4.416  65.566 178.522 
ATOM   4328  P    DA A 211      -0.329  69.956 175.933 
ATOM   4329  OP1  DA A 211       0.205  71.275 176.341 
ATOM   4330  OP2  DA A 211      -1.013  69.910 174.623 
ATOM   4331  O5'  DA A 211       0.843  68.867 175.966 
ATOM   4332  C5'  DA A 211       1.139  68.197 177.205 
ATOM   4333  C4'  DA A 211       1.343  66.715 176.957 
ATOM   4334  O4'  DA A 211       0.097  65.965 177.020 
ATOM   4335  C3'  DA A 211       1.928  66.344 175.594 
ATOM   4336  O3'  DA A 211       2.808  65.238 175.757 
ATOM   4337  C2'  DA A 211       0.726  65.890 174.767 
ATOM   4338  C1'  DA A 211       0.025  65.119 175.881 
ATOM   4339  N9   DA A 211      -1.411  64.838 175.604 
ATOM   4340  C8   DA A 211      -2.313  65.614 174.932 
ATOM   4341  N7   DA A 211      -3.497  65.091 174.854 
ATOM   4342  C5   DA A 211      -3.375  63.881 175.522 
ATOM   4343  C6   DA A 211      -4.290  62.850 175.789 
ATOM   4344  N6   DA A 211      -5.571  62.878 175.396 
ATOM   4345  N1   DA A 211      -3.839  61.785 176.478 
ATOM   4346  C2   DA A 211      -2.565  61.764 176.866 
ATOM   4347  N3   DA A 211      -1.623  62.662 176.675 
ATOM   4348  C4   DA A 211      -2.101  63.717 175.984 
ATOM   4349  P    DA A 212       4.172  65.201 174.920 
ATOM   4350  OP1  DA A 212       5.207  65.991 175.624 
ATOM   4351  OP2  DA A 212       3.903  65.585 173.517 
ATOM   4352  O5'  DA A 212       4.543  63.646 174.989 
ATOM   4353  C5'  DA A 212       4.133  62.881 176.138 
ATOM   4354  C4'  DA A 212       3.574  61.542 175.696 
ATOM   4355  O4'  DA A 212       2.147  61.601 175.412 
ATOM   4356  C3'  DA A 212       4.180  60.957 174.420 
ATOM   4357  O3'  DA A 212       4.272  59.544 174.560 
ATOM   4358  C2'  DA A 212       3.159  61.272 173.327 
ATOM   4359  C1'  DA A 212       1.914  60.977 174.159 
ATOM   4360  N9   DA A 212       0.662  61.545 173.585 
ATOM   4361  C8   DA A 212       0.498  62.712 172.895 
ATOM   4362  N7   DA A 212      -0.724  62.934 172.521 
ATOM   4363  C5   DA A 212      -1.424  61.833 172.998 
ATOM   4364  C6   DA A 212      -2.778  61.469 172.927 
ATOM   4365  N6   DA A 212      -3.714  62.213 172.318 
ATOM   4366  N1   DA A 212      -3.139  60.309 173.506 
ATOM   4367  C2   DA A 212      -2.205  59.575 174.109 
ATOM   4368  N3   DA A 212      -0.918  59.811 174.238 
ATOM   4369  C4   DA A 212      -0.584  60.977 173.650 
ATOM   4370  P    DA A 213       5.563  58.791 173.988 
ATOM   4371  OP1  DA A 213       6.656  58.854 174.984 
ATOM   4372  OP2  DA A 213       5.883  59.309 172.639 
ATOM   4373  O5'  DA A 213       5.026  57.288 173.872 
ATOM   4374  C5'  DA A 213       4.013  56.836 174.790 
ATOM   4375  C4'  DA A 213       2.956  56.044 174.047 
ATOM   4376  O4'  DA A 213       1.893  56.890 173.523 
ATOM   4377  C3'  DA A 213       3.444  55.267 172.824 
ATOM   4378  O3'  DA A 213       2.739  54.034 172.750 
ATOM   4379  C2'  DA A 213       3.039  56.131 171.629 
ATOM   4380  C1'  DA A 213       1.672  56.543 172.165 
ATOM   4381  N9   DA A 213       1.090  57.727 171.473 
ATOM   4382  C8   DA A 213       1.739  58.814 170.960 
ATOM   4383  N7   DA A 213       0.950  59.685 170.413 
ATOM   4384  C5   DA A 213      -0.315  59.139 170.572 
ATOM   4385  C6   DA A 213      -1.594  59.585 170.201 
ATOM   4386  N6   DA A 213      -1.817  60.742 169.560 
ATOM   4387  N1   DA A 213      -2.640  58.797 170.511 
ATOM   4388  C2   DA A 213      -2.413  57.649 171.148 
ATOM   4389  N3   DA A 213      -1.270  57.131 171.543 
ATOM   4390  C4   DA A 213      -0.239  57.939 171.220 
ATOM   4391  P    DT A 214       3.527  52.714 172.307 
ATOM   4392  OP1  DT A 214       4.213  52.129 173.481 
ATOM   4393  OP2  DT A 214       4.385  53.016 171.139 
ATOM   4394  O5'  DT A 214       2.322  51.762 171.857 
ATOM   4395  C5'  DT A 214       1.039  51.912 172.493 
ATOM   4396  C4'  DT A 214      -0.062  51.862 171.453 
ATOM   4397  O4'  DT A 214      -0.355  53.172 170.889 
ATOM   4398  C3'  DT A 214       0.216  50.987 170.231 
ATOM   4399  O3'  DT A 214      -0.994  50.352 169.834 
ATOM   4400  C2'  DT A 214       0.629  51.972 169.137 
ATOM   4401  C1'  DT A 214      -0.395  53.051 169.475 
ATOM   4402  N1   DT A 214      -0.077  54.383 168.888 
ATOM   4403  C2   DT A 214      -1.138  55.162 168.495 
ATOM   4404  O2   DT A 214      -2.299  54.808 168.607 
ATOM   4405  N3   DT A 214      -0.804  56.390 167.955 
ATOM   4406  C4   DT A 214       0.471  56.889 167.781 
ATOM   4407  O4   DT A 214       0.644  58.004 167.285 
ATOM   4408  C5   DT A 214       1.517  55.999 168.224 
ATOM   4409  C7   DT A 214       2.935  56.464 168.071 
ATOM   4410  C6   DT A 214       1.221  54.799 168.753 
ATOM   4411  P    DA A 215      -0.944  48.832 169.335 
ATOM   4412  OP1  DA A 215      -0.975  47.925 170.505 
ATOM   4413  OP2  DA A 215       0.192  48.652 168.405 
ATOM   4414  O5'  DA A 215      -2.321  48.718 168.529 
ATOM   4415  C5'  DA A 215      -3.438  49.531 168.938 
ATOM   4416  C4'  DA A 215      -4.114  50.132 167.722 
ATOM   4417  O4'  DA A 215      -3.524  51.405 167.331 
ATOM   4418  C3'  DA A 215      -4.058  49.292 166.446 
ATOM   4419  O3'  DA A 215      -5.284  49.444 165.740 
ATOM   4420  C2'  DA A 215      -2.940  49.923 165.617 
ATOM   4421  C1'  DA A 215      -3.283  51.376 165.933 
ATOM   4422  N9   DA A 215      -2.180  52.330 165.634 
ATOM   4423  C8   DA A 215      -0.832  52.133 165.746 
ATOM   4424  N7   DA A 215      -0.122  53.163 165.407 
ATOM   4425  C5   DA A 215      -1.064  54.115 165.044 
ATOM   4426  C6   DA A 215      -0.946  55.438 164.585 
ATOM   4427  N6   DA A 215       0.230  56.057 164.406 
ATOM   4428  N1   DA A 215      -2.084  56.103 164.315 
ATOM   4429  C2   DA A 215      -3.248  55.483 164.495 
ATOM   4430  N3   DA A 215      -3.482  54.259 164.916 
ATOM   4431  C4   DA A 215      -2.326  53.615 165.179 
ATOM   4432  P    DT A 216      -5.929  48.167 165.022 
ATOM   4433  OP1  DT A 216      -6.713  47.388 166.006 
ATOM   4434  OP2  DT A 216      -4.877  47.423 164.295 
ATOM   4435  O5'  DT A 216      -6.918  48.861 163.972 
ATOM   4436  C5'  DT A 216      -7.495  50.139 164.298 
ATOM   4437  C4'  DT A 216      -7.438  51.057 163.092 
ATOM   4438  O4'  DT A 216      -6.190  51.805 163.023 
ATOM   4439  C3'  DT A 216      -7.531  50.370 161.729 
ATOM   4440  O3'  DT A 216      -8.281  51.197 160.848 
ATOM   4441  C2'  DT A 216      -6.088  50.307 161.228 
ATOM   4442  C1'  DT A 216      -5.674  51.696 161.705 
ATOM   4443  N1   DT A 216      -4.199  51.894 161.768 
ATOM   4444  C2   DT A 216      -3.723  53.147 161.468 
ATOM   4445  O2   DT A 216      -4.449  54.076 161.161 
ATOM   4446  N3   DT A 216      -2.351  53.292 161.535 
ATOM   4447  C4   DT A 216      -1.439  52.312 161.870 
ATOM   4448  O4   DT A 216      -0.233  52.560 161.897 
ATOM   4449  C5   DT A 216      -2.036  51.030 162.169 
ATOM   4450  C7   DT A 216      -1.113  49.907 162.543 
ATOM   4451  C6   DT A 216      -3.366  50.862 162.110 
ATOM   4452  P    DC A 217      -9.309  50.514 159.830 
ATOM   4453  OP1  DC A 217     -10.595  50.263 160.518 
ATOM   4454  OP2  DC A 217      -8.672  49.339 159.195 
ATOM   4455  O5'  DC A 217      -9.497  51.675 158.744 
ATOM   4456  C5'  DC A 217      -9.368  53.047 159.160 
ATOM   4457  C4'  DC A 217      -8.549  53.821 158.147 
ATOM   4458  O4'  DC A 217      -7.121  53.759 158.426 
ATOM   4459  C3'  DC A 217      -8.662  53.349 156.698 
ATOM   4460  O3'  DC A 217      -8.624  54.482 155.840 
ATOM   4461  C2'  DC A 217      -7.400  52.518 156.462 
ATOM   4462  C1'  DC A 217      -6.444  53.431 157.222 
ATOM   4463  N1   DC A 217      -5.153  52.780 157.581 
ATOM   4464  C2   DC A 217      -4.005  53.568 157.581 
ATOM   4465  O2   DC A 217      -4.104  54.765 157.287 
ATOM   4466  N3   DC A 217      -2.819  52.993 157.904 
ATOM   4467  C4   DC A 217      -2.754  51.693 158.217 
ATOM   4468  N4   DC A 217      -1.573  51.178 158.526 
ATOM   4469  C5   DC A 217      -3.922  50.864 158.223 
ATOM   4470  C6   DC A 217      -5.098  51.457 157.896 
ATOM   4471  P    DT A 218      -9.581  54.516 154.557 
ATOM   4472  OP1  DT A 218     -10.925  54.994 154.952 
ATOM   4473  OP2  DT A 218      -9.533  53.208 153.868 
ATOM   4474  O5'  DT A 218      -8.860  55.625 153.655 
ATOM   4475  C5'  DT A 218      -8.129  56.684 154.302 
ATOM   4476  C4'  DT A 218      -6.809  56.912 153.591 
ATOM   4477  O4'  DT A 218      -5.745  56.063 154.109 
ATOM   4478  C3'  DT A 218      -6.805  56.631 152.089 
ATOM   4479  O3'  DT A 218      -5.970  57.585 151.444 
ATOM   4480  C2'  DT A 218      -6.162  55.251 151.954 
ATOM   4481  C1'  DT A 218      -5.081  55.457 153.011 
ATOM   4482  N1   DT A 218      -4.461  54.190 153.488 
ATOM   4483  C2   DT A 218      -3.126  54.230 153.813 
ATOM   4484  O2   DT A 218      -2.453  55.243 153.726 
ATOM   4485  N3   DT A 218      -2.585  53.037 154.250 
ATOM   4486  C4   DT A 218      -3.252  51.836 154.385 
ATOM   4487  O4   DT A 218      -2.660  50.832 154.787 
ATOM   4488  C5   DT A 218      -4.647  51.894 154.020 
ATOM   4489  C7   DT A 218      -5.448  50.629 154.137 
ATOM   4490  C6   DT A 218      -5.199  53.040 153.592 
ATOM   4491  P    DC A 219      -6.424  58.186 150.031 
ATOM   4492  OP1  DC A 219      -7.361  59.311 150.249 
ATOM   4493  OP2  DC A 219      -6.913  57.092 149.162 
ATOM   4494  O5'  DC A 219      -5.036  58.743 149.464 
ATOM   4495  C5'  DC A 219      -4.035  59.199 150.394 
ATOM   4496  C4'  DC A 219      -2.670  58.686 149.979 
ATOM   4497  O4'  DC A 219      -2.377  57.374 150.538 
ATOM   4498  C3'  DC A 219      -2.457  58.503 148.476 
ATOM   4499  O3'  DC A 219      -1.118  58.859 148.155 
ATOM   4500  C2'  DC A 219      -2.630  57.002 148.241 
ATOM   4501  C1'  DC A 219      -1.894  56.540 149.495 
ATOM   4502  N1   DC A 219      -2.173  55.126 149.867 
ATOM   4503  C2   DC A 219      -1.139  54.389 150.438 
ATOM   4504  O2   DC A 219      -0.043  54.934 150.613 
ATOM   4505  N3   DC A 219      -1.373  53.095 150.783 
ATOM   4506  C4   DC A 219      -2.573  52.542 150.578 
ATOM   4507  N4   DC A 219      -2.752  51.278 150.932 
ATOM   4508  C5   DC A 219      -3.650  53.282 149.991 
ATOM   4509  C6   DC A 219      -3.397  54.572 149.652 
ATOM   4510  P    DA A 220      -0.832  59.659 146.798 
ATOM   4511  OP1  DA A 220      -1.052  61.106 147.021 
ATOM   4512  OP2  DA A 220      -1.601  59.049 145.691 
ATOM   4513  O5'  DA A 220       0.729  59.377 146.588 
ATOM   4514  C5'  DA A 220       1.563  59.173 147.743 
ATOM   4515  C4'  DA A 220       2.502  58.007 147.505 
ATOM   4516  O4'  DA A 220       1.913  56.732 147.890 
ATOM   4517  C3'  DA A 220       2.938  57.789 146.056 
ATOM   4518  O3'  DA A 220       4.293  57.359 146.043 
ATOM   4519  C2'  DA A 220       2.059  56.643 145.556 
ATOM   4520  C1'  DA A 220       2.114  55.808 146.832 
ATOM   4521  N9   DA A 220       1.050  54.770 146.915 
ATOM   4522  C8   DA A 220      -0.233  54.831 146.452 
ATOM   4523  N7   DA A 220      -0.924  53.757 146.677 
ATOM   4524  C5   DA A 220      -0.036  52.920 147.338 
ATOM   4525  C6   DA A 220      -0.164  51.619 147.852 
ATOM   4526  N6   DA A 220      -1.292  50.901 147.776 
ATOM   4527  N1   DA A 220       0.916  51.080 148.450 
ATOM   4528  C2   DA A 220       2.035  51.799 148.523 
ATOM   4529  N3   DA A 220       2.272  53.015 148.082 
ATOM   4530  C4   DA A 220       1.175  53.531 147.488 
ATOM   4531  P    DG A 221       5.273  57.916 144.906 
ATOM   4532  OP1  DG A 221       5.807  59.235 145.314 
ATOM   4533  OP2  DG A 221       4.589  57.870 143.595 
ATOM   4534  O5'  DG A 221       6.445  56.827 144.938 
ATOM   4535  C5'  DG A 221       6.741  56.157 146.178 
ATOM   4536  C4'  DG A 221       6.945  54.675 145.929 
ATOM   4537  O4'  DG A 221       5.699  53.924 145.992 
ATOM   4538  C3'  DG A 221       7.530  54.304 144.567 
ATOM   4539  O3'  DG A 221       8.410  53.198 144.729 
ATOM   4540  C2'  DG A 221       6.328  53.850 143.739 
ATOM   4541  C1'  DG A 221       5.627  53.079 144.854 
ATOM   4542  N9   DG A 221       4.191  52.798 144.576 
ATOM   4543  C8   DG A 221       3.267  53.567 143.901 
ATOM   4544  N7   DG A 221       2.075  53.028 143.830 
ATOM   4545  C5   DG A 221       2.218  51.817 144.504 
ATOM   4546  C6   DG A 221       1.267  50.793 144.757 
ATOM   4547  O6   DG A 221       0.083  50.745 144.432 
ATOM   4548  N1   DG A 221       1.835  49.734 145.477 
ATOM   4549  C2   DG A 221       3.149  49.671 145.899 
ATOM   4550  N2   DG A 221       3.497  48.573 146.575 
ATOM   4551  N3   DG A 221       4.040  50.632 145.662 
ATOM   4552  C4   DG A 221       3.506  51.667 144.963 
ATOM   4553  P    DG A 222       9.774  53.161 143.893 
ATOM   4554  OP1  DG A 222      10.809  53.951 144.596 
ATOM   4555  OP2  DG A 222       9.505  53.545 142.490 
ATOM   4556  O5'  DG A 222      10.145  51.606 143.961 
ATOM   4557  C5'  DG A 222       9.735  50.841 145.110 
ATOM   4558  C4'  DG A 222       9.176  49.502 144.668 
ATOM   4559  O4'  DG A 222       7.749  49.561 144.384 
ATOM   4560  C3'  DG A 222       9.782  48.917 143.392 
ATOM   4561  O3'  DG A 222       9.874  47.504 143.532 
ATOM   4562  C2'  DG A 222       8.761  49.232 142.300 
ATOM   4563  C1'  DG A 222       7.516  48.937 143.131 
ATOM   4564  N9   DG A 222       6.264  49.505 142.557 
ATOM   4565  C8   DG A 222       6.080  50.679 141.859 
ATOM   4566  N7   DG A 222       4.841  50.890 141.488 
ATOM   4567  C5   DG A 222       4.155  49.778 141.974 
ATOM   4568  C6   DG A 222       2.780  49.441 141.884 
ATOM   4569  O6   DG A 222       1.868  50.065 141.347 
ATOM   4570  N1   DG A 222       2.509  48.219 142.516 
ATOM   4571  C2   DG A 222       3.446  47.427 143.152 
ATOM   4572  N2   DG A 222       2.986  46.297 143.694 
ATOM   4573  N3   DG A 222       4.736  47.745 143.237 
ATOM   4574  C4   DG A 222       5.015  48.927 142.628 
ATOM   4575  P    DC A 223      11.165  46.750 142.960 
ATOM   4576  OP1  DC A 223      12.258  46.814 143.956 
ATOM   4577  OP2  DC A 223      11.485  47.269 141.612 
ATOM   4578  O5'  DC A 223      10.628  45.248 142.845 
ATOM   4579  C5'  DC A 223       9.615  44.796 143.763 
ATOM   4580  C4'  DC A 223       8.558  44.004 143.019 
ATOM   4581  O4'  DC A 223       7.495  44.850 142.495 
ATOM   4582  C3'  DC A 223       9.046  43.227 141.796 
ATOM   4583  O3'  DC A 223       8.341  41.994 141.722 
ATOM   4584  C2'  DC A 223       8.641  44.091 140.602 
ATOM   4585  C1'  DC A 223       7.274  44.503 141.137 
ATOM   4586  N1   DC A 223       6.692  45.687 140.445 
ATOM   4587  C2   DC A 223       5.311  45.728 140.279 
ATOM   4588  O2   DC A 223       4.630  44.788 140.709 
ATOM   4589  N3   DC A 223       4.760  46.798 139.650 
ATOM   4590  C4   DC A 223       5.532  47.795 139.199 
ATOM   4591  N4   DC A 223       4.948  48.817 138.593 
ATOM   4592  C5   DC A 223       6.955  47.773 139.359 
ATOM   4593  C6   DC A 223       7.486  46.694 139.990 
ATOM   4594  P    DT A 224       9.129  40.674 141.279 
ATOM   4595  OP1  DT A 224       9.815  40.089 142.454 
ATOM   4596  OP2  DT A 224       9.987  40.976 140.112 
ATOM   4597  O5'  DT A 224       7.925  39.722 140.830 
ATOM   4598  C5'  DT A 224       6.642  39.872 141.465 
ATOM   4599  C4'  DT A 224       5.540  39.821 140.426 
ATOM   4600  O4'  DT A 224       5.247  41.132 139.861 
ATOM   4601  C3'  DT A 224       5.818  38.947 139.203 
ATOM   4602  O3'  DT A 224       4.608  38.312 138.806 
ATOM   4603  C2'  DT A 224       6.231  39.932 138.109 
ATOM   4604  C1'  DT A 224       5.207  41.011 138.448 
ATOM   4605  N1   DT A 224       5.525  42.343 137.861 
ATOM   4606  C2   DT A 224       4.464  43.122 137.467 
ATOM   4607  O2   DT A 224       3.304  42.768 137.580 
ATOM   4608  N3   DT A 224       4.798  44.350 136.927 
ATOM   4609  C4   DT A 224       6.073  44.849 136.754 
ATOM   4610  O4   DT A 224       6.246  45.964 136.258 
ATOM   4611  C5   DT A 224       7.119  43.959 137.197 
ATOM   4612  C7   DT A 224       8.537  44.424 137.044 
ATOM   4613  C6   DT A 224       6.823  42.759 137.725 
ATOM   4614  P    DA A 225       4.658  36.792 138.307 
ATOM   4615  OP1  DA A 225       4.627  35.884 139.477 
ATOM   4616  OP2  DA A 225       5.794  36.612 137.377 
ATOM   4617  O5'  DA A 225       3.281  36.678 137.501 
ATOM   4618  C5'  DA A 225       2.164  37.491 137.910 
ATOM   4619  C4'  DA A 225       1.488  38.092 136.694 
ATOM   4620  O4'  DA A 225       2.078  39.365 136.304 
ATOM   4621  C3'  DA A 225       1.544  37.252 135.418 
ATOM   4622  O3'  DA A 225       0.318  37.404 134.712 
ATOM   4623  C2'  DA A 225       2.662  37.883 134.589 
ATOM   4624  C1'  DA A 225       2.320  39.336 134.905 
ATOM   4625  N9   DA A 225       3.423  40.290 134.607 
ATOM   4626  C8   DA A 225       4.770  40.093 134.719 
ATOM   4627  N7   DA A 225       5.480  41.123 134.380 
ATOM   4628  C5   DA A 225       4.538  42.075 134.017 
ATOM   4629  C6   DA A 225       4.656  43.398 133.557 
ATOM   4630  N6   DA A 225       5.832  44.017 133.378 
ATOM   4631  N1   DA A 225       3.518  44.063 133.287 
ATOM   4632  C2   DA A 225       2.354  43.443 133.468 
ATOM   4633  N3   DA A 225       2.120  42.219 133.889 
ATOM   4634  C4   DA A 225       3.276  41.575 134.151 
ATOM   4635  P    DA A 226      -0.327  36.127 133.994 
ATOM   4636  OP1  DA A 226      -1.111  35.348 134.978 
ATOM   4637  OP2  DA A 226       0.725  35.383 133.268 
ATOM   4638  O5'  DA A 226      -1.316  36.821 132.945 
ATOM   4639  C5'  DA A 226      -1.893  38.099 133.270 
ATOM   4640  C4'  DA A 226      -1.835  39.017 132.064 
ATOM   4641  O4'  DA A 226      -0.588  39.765 131.996 
ATOM   4642  C3'  DA A 226      -1.929  38.330 130.702 
ATOM   4643  O3'  DA A 226      -2.679  39.157 129.820 
ATOM   4644  C2'  DA A 226      -0.486  38.267 130.200 
ATOM   4645  C1'  DA A 226      -0.072  39.656 130.678 
ATOM   4646  N9   DA A 226       1.403  39.854 130.740 
ATOM   4647  C8   DA A 226       2.367  38.942 131.060 
ATOM   4648  N7   DA A 226       3.573  39.420 131.025 
ATOM   4649  C5   DA A 226       3.396  40.746 130.655 
ATOM   4650  C6   DA A 226       4.301  41.799 130.442 
ATOM   4651  N6   DA A 226       5.629  41.673 130.580 
ATOM   4652  N1   DA A 226       3.791  42.991 130.081 
ATOM   4653  C2   DA A 226       2.471  43.110 129.947 
ATOM   4654  N3   DA A 226       1.533  42.204 130.117 
ATOM   4655  C4   DA A 226       2.070  41.021 130.478 
ATOM   4656  P    DT A 227      -3.707  38.474 128.802 
ATOM   4657  OP1  DT A 227      -4.993  38.223 129.490 
ATOM   4658  OP2  DT A 227      -3.070  37.299 128.168 
ATOM   4659  O5'  DT A 227      -3.895  39.635 127.716 
ATOM   4660  C5'  DT A 227      -3.766  41.007 128.133 
ATOM   4661  C4'  DT A 227      -2.947  41.781 127.120 
ATOM   4662  O4'  DT A 227      -1.519  41.719 127.398 
ATOM   4663  C3'  DT A 227      -3.060  41.309 125.671 
ATOM   4664  O3'  DT A 227      -3.022  42.442 124.812 
ATOM   4665  C2'  DT A 227      -1.798  40.478 125.434 
ATOM   4666  C1'  DT A 227      -0.841  41.391 126.195 
ATOM   4667  N1   DT A 227       0.449  40.740 126.553 
ATOM   4668  C2   DT A 227       1.572  41.531 126.549 
ATOM   4669  O2   DT A 227       1.547  42.717 126.269 
ATOM   4670  N3   DT A 227       2.750  40.893 126.885 
ATOM   4671  C4   DT A 227       2.893  39.561 127.218 
ATOM   4672  O4   DT A 227       4.001  39.102 127.502 
ATOM   4673  C5   DT A 227       1.660  38.812 127.195 
ATOM   4674  C7   DT A 227       1.726  37.354 127.544 
ATOM   4675  C6   DT A 227       0.500  39.407 126.871 
ATOM   4676  P    DG A 228      -3.979  42.476 123.529 
ATOM   4677  OP1  DG A 228      -5.323  42.954 123.924 
ATOM   4678  OP2  DG A 228      -3.931  41.168 122.840 
ATOM   4679  O5'  DG A 228      -3.258  43.585 122.627 
ATOM   4680  C5'  DG A 228      -2.527  44.644 123.274 
ATOM   4681  C4'  DG A 228      -1.207  44.872 122.563 
ATOM   4682  O4'  DG A 228      -0.143  44.023 123.082 
ATOM   4683  C3'  DG A 228      -1.203  44.591 121.061 
ATOM   4684  O3'  DG A 228      -0.367  45.545 120.417 
ATOM   4685  C2'  DG A 228      -0.559  43.211 120.926 
ATOM   4686  C1'  DG A 228       0.521  43.417 121.984 
ATOM   4687  N9   DG A 228       1.142  42.149 122.460 
ATOM   4688  C8   DG A 228       0.568  40.907 122.629 
ATOM   4689  N7   DG A 228       1.397  39.992 123.068 
ATOM   4690  C5   DG A 228       2.605  40.675 123.200 
ATOM   4691  C6   DG A 228       3.873  40.212 123.636 
ATOM   4692  O6   DG A 228       4.198  39.085 124.002 
ATOM   4693  N1   DG A 228       4.828  41.238 123.616 
ATOM   4694  C2   DG A 228       4.588  42.541 123.227 
ATOM   4695  N2   DG A 228       5.633  43.372 123.281 
ATOM   4696  N3   DG A 228       3.397  42.975 122.819 
ATOM   4697  C4   DG A 228       2.461  41.992 122.831 
ATOM   4698  P    DT A 229      -0.822  46.146 119.004 
ATOM   4699  OP1  DT A 229      -1.759  47.271 119.221 
ATOM   4700  OP2  DT A 229      -1.311  45.052 118.135 
ATOM   4701  O5'  DT A 229       0.566  46.703 118.437 
ATOM   4702  C5'  DT A 229       1.567  47.159 119.366 
ATOM   4703  C4'  DT A 229       2.932  46.646 118.951 
ATOM   4704  O4'  DT A 229       3.225  45.334 119.510 
ATOM   4705  C3'  DT A 229       3.145  46.462 117.449 
ATOM   4706  O3'  DT A 229       4.484  46.819 117.127 
ATOM   4707  C2'  DT A 229       2.972  44.962 117.213 
ATOM   4708  C1'  DT A 229       3.708  44.500 118.467 
ATOM   4709  N1   DT A 229       3.429  43.085 118.839 
ATOM   4710  C2   DT A 229       4.460  42.372 119.402 
ATOM   4711  O2   DT A 229       5.564  42.847 119.602 
ATOM   4712  N3   DT A 229       4.165  41.063 119.732 
ATOM   4713  C4   DT A 229       2.954  40.426 119.551 
ATOM   4714  O4   DT A 229       2.808  39.249 119.887 
ATOM   4715  C5   DT A 229       1.934  41.257 118.953 
ATOM   4716  C7   DT A 229       0.586  40.640 118.721 
ATOM   4717  C6   DT A 229       2.194  42.532 118.622 
ATOM   4718  P    DC A 230       4.770  47.619 115.770 
ATOM   4719  OP1  DC A 230       4.550  49.066 115.993 
ATOM   4720  OP2  DC A 230       4.001  47.009 114.663 
ATOM   4721  O5'  DC A 230       6.331  47.337 115.560 
ATOM   4722  C5'  DC A 230       7.165  47.133 116.716 
ATOM   4723  C4'  DC A 230       8.104  45.967 116.477 
ATOM   4724  O4'  DC A 230       7.515  44.692 116.862 
ATOM   4725  C3'  DC A 230       8.540  45.749 115.028 
ATOM   4726  O3'  DC A 230       9.895  45.319 115.015 
ATOM   4727  C2'  DC A 230       7.661  44.603 114.528 
ATOM   4728  C1'  DC A 230       7.716  43.768 115.804 
ATOM   4729  N1   DC A 230       6.652  42.730 115.888 
ATOM   4730  C2   DC A 230       6.968  41.525 116.511 
ATOM   4731  O2   DC A 230       8.107  41.369 116.965 
ATOM   4732  N3   DC A 230       6.011  40.565 116.597 
ATOM   4733  C4   DC A 230       4.788  40.773 116.092 
ATOM   4734  N4   DC A 230       3.890  39.806 116.200 
ATOM   4735  C5   DC A 230       4.443  42.005 115.446 
ATOM   4736  C6   DC A 230       5.413  42.952 115.370 
ATOM   4737  P    DG A 231      10.875  45.876 113.878 
ATOM   4738  OP1  DG A 231      11.409  47.195 114.286 
ATOM   4739  OP2  DG A 231      10.191  45.830 112.567 
ATOM   4740  O5'  DG A 231      12.047  44.787 113.911 
ATOM   4741  C5'  DG A 231      12.343  44.117 115.150 
ATOM   4742  C4'  DG A 231      12.547  42.635 114.901 
ATOM   4743  O4'  DG A 231      11.301  41.884 114.964 
ATOM   4744  C3'  DG A 231      13.132  42.264 113.539 
ATOM   4745  O3'  DG A 231      14.012  41.158 113.702 
ATOM   4746  C2'  DG A 231      11.930  41.810 112.712 
ATOM   4747  C1'  DG A 231      11.229  41.039 113.826 
ATOM   4748  N9   DG A 231       9.793  40.758 113.549 
ATOM   4749  C8   DG A 231       8.869  41.527 112.874 
ATOM   4750  N7   DG A 231       7.677  40.988 112.802 
ATOM   4751  C5   DG A 231       7.820  39.777 113.477 
ATOM   4752  C6   DG A 231       6.869  38.753 113.729 
ATOM   4753  O6   DG A 231       5.685  38.705 113.405 
ATOM   4754  N1   DG A 231       7.437  37.694 114.450 
ATOM   4755  C2   DG A 231       8.751  37.631 114.871 
ATOM   4756  N2   DG A 231       9.099  36.533 115.547 
ATOM   4757  N3   DG A 231       9.642  38.592 114.634 
ATOM   4758  C4   DG A 231       9.108  39.627 113.936 
ATOM   4759  P    DT A 232      15.376  41.121 112.865 
ATOM   4760  OP1  DT A 232      16.411  41.911 113.569 
ATOM   4761  OP2  DT A 232      15.108  41.505 111.462 
ATOM   4762  O5'  DT A 232      15.747  39.566 112.934 
ATOM   4763  C5'  DT A 232      15.337  38.801 114.082 
ATOM   4764  C4'  DT A 232      14.779  37.462 113.641 
ATOM   4765  O4'  DT A 232      13.351  37.521 113.357 
ATOM   4766  C3'  DT A 232      15.384  36.877 112.365 
ATOM   4767  O3'  DT A 232      15.476  35.464 112.504 
ATOM   4768  C2'  DT A 232      14.363  37.192 111.272 
ATOM   4769  C1'  DT A 232      13.118  36.897 112.103 
ATOM   4770  N1   DT A 232      11.866  37.465 111.530 
ATOM   4771  C2   DT A 232      10.713  36.738 111.704 
ATOM   4772  O2   DT A 232      10.683  35.674 112.296 
ATOM   4773  N3   DT A 232       9.573  37.296 111.157 
ATOM   4774  C4   DT A 232       9.494  38.490 110.470 
ATOM   4775  O4   DT A 232       8.414  38.887 110.026 
ATOM   4776  C5   DT A 232      10.756  39.179 110.339 
ATOM   4777  C7   DT A 232      10.758  40.487 109.603 
ATOM   4778  C6   DT A 232      11.879  38.660 110.859 
ATOM   4779  P    DC A 233      16.767  34.710 111.932 
ATOM   4780  OP1  DC A 233      17.860  34.774 112.929 
ATOM   4781  OP2  DC A 233      17.088  35.229 110.584 
ATOM   4782  O5'  DC A 233      16.231  33.208 111.817 
ATOM   4783  C5'  DC A 233      15.217  32.756 112.735 
ATOM   4784  C4'  DC A 233      14.160  31.964 111.991 
ATOM   4785  O4'  DC A 233      13.098  32.810 111.468 
ATOM   4786  C3'  DC A 233      14.648  31.187 110.769 
ATOM   4787  O3'  DC A 233      13.943  29.954 110.694 
ATOM   4788  C2'  DC A 233      14.244  32.051 109.574 
ATOM   4789  C1'  DC A 233      12.877  32.463 110.109 
ATOM   4790  N1   DC A 233      12.294  33.647 109.417 
ATOM   4791  C2   DC A 233      10.913  33.688 109.251 
ATOM   4792  O2   DC A 233      10.232  32.748 109.681 
ATOM   4793  N3   DC A 233      10.362  34.758 108.622 
ATOM   4794  C4   DC A 233      11.134  35.755 108.171 
ATOM   4795  N4   DC A 233      10.550  36.777 107.565 
ATOM   4796  C5   DC A 233      12.558  35.733 108.332 
ATOM   4797  C6   DC A 233      13.088  34.654 108.962 
ATOM   4798  P    DT A 234      14.732  28.634 110.252 
ATOM   4799  OP1  DT A 234      15.417  28.049 111.426 
ATOM   4800  OP2  DT A 234      15.589  28.936 109.084 
ATOM   4801  O5'  DT A 234      13.527  27.682 109.802 
ATOM   4802  C5'  DT A 234      12.244  27.832 110.438 
ATOM   4803  C4'  DT A 234      11.142  27.781 109.398 
ATOM   4804  O4'  DT A 234      10.849  29.092 108.833 
ATOM   4805  C3'  DT A 234      11.420  26.907 108.176 
ATOM   4806  O3'  DT A 234      10.210  26.272 107.778 
ATOM   4807  C2'  DT A 234      11.833  27.892 107.081 
ATOM   4808  C1'  DT A 234      10.809  28.971 107.420 
ATOM   4809  N1   DT A 234      11.127  30.303 106.833 
ATOM   4810  C2   DT A 234      10.066  31.082 106.439 
ATOM   4811  O2   DT A 234       8.906  30.728 106.552 
ATOM   4812  N3   DT A 234      10.400  32.310 105.899 
ATOM   4813  C4   DT A 234      11.675  32.809 105.726 
ATOM   4814  O4   DT A 234      11.848  33.924 105.230 
ATOM   4815  C5   DT A 234      12.721  31.919 106.169 
ATOM   4816  C7   DT A 234      14.139  32.384 106.016 
ATOM   4817  C6   DT A 234      12.425  30.719 106.697 
ATOM   4818  P    DG A 235      10.260  24.752 107.280 
ATOM   4819  OP1  DG A 235      10.229  23.844 108.449 
ATOM   4820  OP2  DG A 235      11.396  24.572 106.349 
ATOM   4821  O5'  DG A 235       8.883  24.638 106.473 
ATOM   4822  C5'  DG A 235       7.766  25.451 106.882 
ATOM   4823  C4'  DG A 235       7.090  26.052 105.667 
ATOM   4824  O4'  DG A 235       7.680  27.325 105.276 
ATOM   4825  C3'  DG A 235       7.146  25.212 104.390 
ATOM   4826  O3'  DG A 235       5.920  25.364 103.685 
ATOM   4827  C2'  DG A 235       8.265  25.843 103.561 
ATOM   4828  C1'  DG A 235       7.922  27.296 103.877 
ATOM   4829  N9   DG A 235       9.025  28.250 103.579 
ATOM   4830  C8   DG A 235      10.386  28.069 103.685 
ATOM   4831  N7   DG A 235      11.094  29.118 103.341 
ATOM   4832  C5   DG A 235      10.133  30.061 102.980 
ATOM   4833  C6   DG A 235      10.288  31.393 102.518 
ATOM   4834  O6   DG A 235      11.324  32.027 102.329 
ATOM   4835  N1   DG A 235       9.047  31.997 102.266 
ATOM   4836  C2   DG A 235       7.818  31.391 102.439 
ATOM   4837  N2   DG A 235       6.751  32.136 102.145 
ATOM   4838  N3   DG A 235       7.674  30.140 102.874 
ATOM   4839  C4   DG A 235       8.867  29.542 103.121 
ATOM   4840  P    DT A 236       5.275  24.087 102.967 
ATOM   4841  OP1  DT A 236       4.491  23.308 103.951 
ATOM   4842  OP2  DT A 236       6.327  23.343 102.240 
ATOM   4843  O5'  DT A 236       4.286  24.781 101.917 
ATOM   4844  C5'  DT A 236       3.709  26.059 102.243 
ATOM   4845  C4'  DT A 236       3.767  26.977 101.037 
ATOM   4846  O4'  DT A 236       5.014  27.725 100.968 
ATOM   4847  C3'  DT A 236       3.673  26.290  99.674 
ATOM   4848  O3'  DT A 236       2.923  27.117  98.792 
ATOM   4849  C2'  DT A 236       5.116  26.227  99.172 
ATOM   4850  C1'  DT A 236       5.530  27.616  99.650 
ATOM   4851  N1   DT A 236       7.005  27.814  99.713 
ATOM   4852  C2   DT A 236       7.481  29.067  99.412 
ATOM   4853  O2   DT A 236       6.755  29.996  99.106 
ATOM   4854  N3   DT A 236       8.853  29.212  99.480 
ATOM   4855  C4   DT A 236       9.765  28.231  99.815 
ATOM   4856  O4   DT A 236      10.972  28.480  99.842 
ATOM   4857  C5   DT A 236       9.169  26.950 100.113 
ATOM   4858  C7   DT A 236      10.091  25.827 100.487 
ATOM   4859  C6   DT A 236       7.838  26.781 100.055 
ATOM   4860  P    DA A 237       1.895  26.434  97.774 
ATOM   4861  OP1  DA A 237       0.609  26.183  98.463 
ATOM   4862  OP2  DA A 237       2.532  25.259  97.140 
ATOM   4863  O5'  DA A 237       1.707  27.595  96.689 
ATOM   4864  C5'  DA A 237       1.836  28.967  97.105 
ATOM   4865  C4'  DA A 237       2.655  29.741  96.092 
ATOM   4866  O4'  DA A 237       4.084  29.679  96.371 
ATOM   4867  C3'  DA A 237       2.542  29.268  94.643 
ATOM   4868  O3'  DA A 237       2.580  30.402  93.785 
ATOM   4869  C2'  DA A 237       3.804  28.438  94.406 
ATOM   4870  C1'  DA A 237       4.761  29.351  95.167 
ATOM   4871  N9   DA A 237       6.051  28.700  95.526 
ATOM   4872  C8   DA A 237       6.278  27.396  95.865 
ATOM   4873  N7   DA A 237       7.521  27.131  96.125 
ATOM   4874  C5   DA A 237       8.168  28.347  95.946 
ATOM   4875  C6   DA A 237       9.513  28.731  96.072 
ATOM   4876  N6   DA A 237      10.494  27.889  96.425 
ATOM   4877  N1   DA A 237       9.814  30.019  95.820 
ATOM   4878  C2   DA A 237       8.834  30.852  95.470 
ATOM   4879  N3   DA A 237       7.551  30.608  95.321 
ATOM   4880  C4   DA A 237       7.276  29.312  95.579 
ATOM   4881  P    DT A 238       1.623  30.436  92.501 
ATOM   4882  OP1  DT A 238       0.279  30.914  92.897 
ATOM   4883  OP2  DT A 238       1.671  29.128  91.812 
ATOM   4884  O5'  DT A 238       2.344  31.545  91.600 
ATOM   4885  C5'  DT A 238       3.075  32.604  92.246 
ATOM   4886  C4'  DT A 238       4.395  32.832  91.536 
ATOM   4887  O4'  DT A 238       5.459  31.983  92.054 
ATOM   4888  C3'  DT A 238       4.399  32.551  90.033 
ATOM   4889  O3'  DT A 238       5.235  33.505  89.389 
ATOM   4890  C2'  DT A 238       5.043  31.171  89.899 
ATOM   4891  C1'  DT A 238       6.124  31.377  90.956 
ATOM   4892  N1   DT A 238       6.744  30.109  91.432 
ATOM   4893  C2   DT A 238       8.079  30.150  91.758 
ATOM   4894  O2   DT A 238       8.752  31.163  91.671 
ATOM   4895  N3   DT A 238       8.619  28.957  92.194 
ATOM   4896  C4   DT A 238       7.952  27.756  92.330 
ATOM   4897  O4   DT A 238       8.544  26.752  92.732 
ATOM   4898  C5   DT A 238       6.557  27.814  91.964 
ATOM   4899  C7   DT A 238       5.756  26.549  92.082 
ATOM   4900  C6   DT A 238       6.005  28.960  91.536 
ATOM   4901  P    DA A 239       4.780  34.106  87.976 
ATOM   4902  OP1  DA A 239       3.843  35.231  88.194 
ATOM   4903  OP2  DA A 239       4.291  33.012  87.107 
ATOM   4904  O5'  DA A 239       6.168  34.663  87.409 
ATOM   4905  C5'  DA A 239       7.169  35.119  88.339 
ATOM   4906  C4'  DA A 239       8.534  34.606  87.924 
ATOM   4907  O4'  DA A 239       8.827  33.294  88.482 
ATOM   4908  C3'  DA A 239       8.747  34.422  86.421 
ATOM   4909  O3'  DA A 239      10.086  34.779  86.099 
ATOM   4910  C2'  DA A 239       8.574  32.922  86.186 
ATOM   4911  C1'  DA A 239       9.310  32.460  87.440 
ATOM   4912  N9   DA A 239       9.032  31.045  87.811 
ATOM   4913  C8   DA A 239       7.869  30.343  87.666 
ATOM   4914  N7   DA A 239       7.939  29.118  88.087 
ATOM   4915  C5   DA A 239       9.244  28.997  88.545 
ATOM   4916  C6   DA A 239       9.951  27.928  89.121 
ATOM   4917  N6   DA A 239       9.413  26.720  89.341 
ATOM   4918  N1   DA A 239      11.235  28.146  89.461 
ATOM   4919  C2   DA A 239      11.763  29.349  89.240 
ATOM   4920  N3   DA A 239      11.205  30.417  88.713 
ATOM   4921  C4   DA A 239       9.921  30.172  88.380 
ATOM   4922  P    DG A 240      10.372  35.579  84.743 
ATOM   4923  OP1  DG A 240      10.152  37.026  84.965 
ATOM   4924  OP2  DG A 240       9.604  34.969  83.636 
ATOM   4925  O5'  DG A 240      11.933  35.297  84.533 
ATOM   4926  C5'  DG A 240      12.768  35.093  85.688 
ATOM   4927  C4'  DG A 240      13.706  33.927  85.450 
ATOM   4928  O4'  DG A 240      13.117  32.652  85.835 
ATOM   4929  C3'  DG A 240      14.142  33.709  84.001 
ATOM   4930  O3'  DG A 240      15.497  33.279  83.987 
ATOM   4931  C2'  DG A 240      13.263  32.563  83.500 
ATOM   4932  C1'  DG A 240      13.318  31.728  84.776 
ATOM   4933  N9   DG A 240      12.254  30.690  84.860 
ATOM   4934  C8   DG A 240      10.956  30.733  84.399 
ATOM   4935  N7   DG A 240      10.269  29.641  84.633 
ATOM   4936  C5   DG A 240      11.177  28.816  85.296 
ATOM   4937  C6   DG A 240      11.013  27.500  85.804 
ATOM   4938  O6   DG A 240      10.017  26.783  85.773 
ATOM   4939  N1   DG A 240      12.190  27.034  86.404 
ATOM   4940  C2   DG A 240      13.370  27.744  86.501 
ATOM   4941  N2   DG A 240      14.381  27.121  87.113 
ATOM   4942  N3   DG A 240      13.523  28.978  86.025 
ATOM   4943  C4   DG A 240      12.390  29.446  85.439 
ATOM   4944  P    DT A 241      16.477  33.836  82.850 
ATOM   4945  OP1  DT A 241      17.011  35.155  83.258 
ATOM   4946  OP2  DT A 241      15.793  33.790  81.540 
ATOM   4947  O5'  DT A 241      17.650  32.747  82.883 
ATOM   4948  C5'  DT A 241      17.945  32.076  84.122 
ATOM   4949  C4'  DT A 241      18.149  30.595  83.874 
ATOM   4950  O4'  DT A 241      16.903  29.844  83.937 
ATOM   4951  C3'  DT A 241      18.735  30.224  82.511 
ATOM   4952  O3'  DT A 241      19.614  29.118  82.674 
ATOM   4953  C2'  DT A 241      17.533  29.770  81.684 
ATOM   4954  C1'  DT A 241      16.832  28.999  82.798 
ATOM   4955  N1   DT A 241      15.395  28.718  82.521 
ATOM   4956  C2   DT A 241      14.888  27.531  82.990 
ATOM   4957  O2   DT A 241      15.557  26.723  83.610 
ATOM   4958  N3   DT A 241      13.553  27.304  82.713 
ATOM   4959  C4   DT A 241      12.707  28.147  82.023 
ATOM   4960  O4   DT A 241      11.528  27.836  81.837 
ATOM   4961  C5   DT A 241      13.330  29.368  81.570 
ATOM   4962  C7   DT A 241      12.478  30.342  80.810 
ATOM   4963  C6   DT A 241      14.625  29.614  81.825 
ATOM   4964  P    DG A 242      20.978  29.081  81.837 
ATOM   4965  OP1  DG A 242      22.013  29.871  82.541 
ATOM   4966  OP2  DG A 242      20.710  29.465  80.434 
ATOM   4967  O5'  DG A 242      21.349  27.526  81.906 
ATOM   4968  C5'  DG A 242      20.939  26.761  83.055 
ATOM   4969  C4'  DG A 242      20.381  25.422  82.613 
ATOM   4970  O4'  DG A 242      18.953  25.481  82.329 
ATOM   4971  C3'  DG A 242      20.986  24.837  81.337 
ATOM   4972  O3'  DG A 242      21.078  23.424  81.477 
ATOM   4973  C2'  DG A 242      19.965  25.152  80.244 
ATOM   4974  C1'  DG A 242      18.720  24.857  81.076 
ATOM   4975  N9   DG A 242      17.468  25.425  80.502 
ATOM   4976  C8   DG A 242      17.284  26.599  79.803 
ATOM   4977  N7   DG A 242      16.045  26.810  79.433 
ATOM   4978  C5   DG A 242      15.360  25.698  79.919 
ATOM   4979  C6   DG A 242      13.984  25.360  79.828 
ATOM   4980  O6   DG A 242      13.073  25.985  79.292 
ATOM   4981  N1   DG A 242      13.713  24.139  80.460 
ATOM   4982  C2   DG A 242      14.650  23.347  81.096 
ATOM   4983  N2   DG A 242      14.190  22.217  81.639 
ATOM   4984  N3   DG A 242      15.940  23.665  81.181 
ATOM   4985  C4   DG A 242      16.219  24.847  80.573 
ATOM   4986  P    DT A 243      22.369  22.670  80.905 
ATOM   4987  OP1  DT A 243      23.463  22.734  81.901 
ATOM   4988  OP2  DT A 243      22.690  23.189  79.556 
ATOM   4989  O5'  DT A 243      21.833  21.168  80.789 
ATOM   4990  C5'  DT A 243      20.819  20.716  81.707 
ATOM   4991  C4'  DT A 243      19.762  19.924  80.963 
ATOM   4992  O4'  DT A 243      18.700  20.770  80.440 
ATOM   4993  C3'  DT A 243      20.250  19.147  79.741 
ATOM   4994  O3'  DT A 243      19.545  17.914  79.667 
ATOM   4995  C2'  DT A 243      19.846  20.011  78.546 
ATOM   4996  C1'  DT A 243      18.479  20.423  79.082 
ATOM   4997  N1   DT A 243      17.897  21.607  78.390 
ATOM   4998  C2   DT A 243      16.532  21.632  78.234 
ATOM   4999  O2   DT A 243      15.802  20.741  78.633 
ATOM   5000  N3   DT A 243      16.028  22.744  77.587 
ATOM   5001  C4   DT A 243      16.760  23.807  77.097 
ATOM   5002  O4   DT A 243      16.197  24.749  76.535 
ATOM   5003  C5   DT A 243      18.183  23.689  77.308 
ATOM   5004  C7   DT A 243      19.053  24.804  76.804 
ATOM   5005  C6   DT A 243      18.700  22.619  77.933 
ATOM   5006  P    DA A 244      20.334  16.594  79.224 
ATOM   5007  OP1  DA A 244      21.019  16.009  80.398 
ATOM   5008  OP2  DA A 244      21.191  16.896  78.056 
ATOM   5009  O5'  DA A 244      19.129  15.642  78.774 
ATOM   5010  C5'  DA A 244      17.846  15.792  79.410 
ATOM   5011  C4'  DA A 244      16.744  15.741  78.370 
ATOM   5012  O4'  DA A 244      16.451  17.052  77.806 
ATOM   5013  C3'  DA A 244      17.022  14.867  77.148 
ATOM   5014  O3'  DA A 244      15.813  14.232  76.751 
ATOM   5015  C2'  DA A 244      17.435  15.852  76.054 
ATOM   5016  C1'  DA A 244      16.411  16.931  76.392 
ATOM   5017  N9   DA A 244      16.729  18.263  75.805 
ATOM   5018  C8   DA A 244      17.955  18.829  75.600 
ATOM   5019  N7   DA A 244      17.905  20.009  75.065 
ATOM   5020  C5   DA A 244      16.547  20.247  74.904 
ATOM   5021  C6   DA A 244      15.831  21.337  74.384 
ATOM   5022  N6   DA A 244      16.414  22.446  73.908 
ATOM   5023  N1   DA A 244      14.487  21.246  74.370 
ATOM   5024  C2   DA A 244      13.914  20.142  74.846 
ATOM   5025  N3   DA A 244      14.475  19.066  75.352 
ATOM   5026  C4   DA A 244      15.819  19.182  75.354 
ATOM   5027  P    DT A 245      15.862  12.712  76.252 
ATOM   5028  OP1  DT A 245      15.831  11.804  77.422 
ATOM   5029  OP2  DT A 245      16.998  12.532  75.322 
ATOM   5030  O5'  DT A 245      14.485  12.598  75.446 
ATOM   5031  C5'  DT A 245      13.368  13.410  75.855 
ATOM   5032  C4'  DT A 245      12.692  14.012  74.639 
ATOM   5033  O4'  DT A 245      13.282  15.285  74.248 
ATOM   5034  C3'  DT A 245      12.749  13.172  73.363 
ATOM   5035  O3'  DT A 245      11.522  13.324  72.657 
ATOM   5036  C2'  DT A 245      13.867  13.803  72.533 
ATOM   5037  C1'  DT A 245      13.524  15.256  72.850 
ATOM   5038  N1   DT A 245      14.627  16.210  72.551 
ATOM   5039  C2   DT A 245      14.269  17.459  72.102 
ATOM   5040  O2   DT A 245      13.110  17.801  71.945 
ATOM   5041  N3   DT A 245      15.319  18.317  71.835 
ATOM   5042  C4   DT A 245      16.663  18.035  71.977 
ATOM   5043  O4   DT A 245      17.513  18.885  71.706 
ATOM   5044  C5   DT A 245      16.938  16.700  72.453 
ATOM   5045  C7   DT A 245      18.376  16.312  72.635 
ATOM   5046  C6   DT A 245      15.937  15.846  72.721 
ATOM   5047  P    DG A 246      10.877  12.047  71.939 
ATOM   5048  OP1  DG A 246      10.093  11.268  72.923 
ATOM   5049  OP2  DG A 246      11.929  11.303  71.212 
ATOM   5050  O5'  DG A 246       9.888  12.741  70.889 
ATOM   5051  C5'  DG A 246       9.311  14.019  71.215 
ATOM   5052  C4'  DG A 246       9.369  14.937  70.009 
ATOM   5053  O4'  DG A 246      10.616  15.685  69.940 
ATOM   5054  C3'  DG A 246       9.276  14.250  68.646 
ATOM   5055  O3'  DG A 246       8.525  15.077  67.765 
ATOM   5056  C2'  DG A 246      10.718  14.187  68.145 
ATOM   5057  C1'  DG A 246      11.132  15.576  68.622 
ATOM   5058  N9   DG A 246      12.607  15.774  68.685 
ATOM   5059  C8   DG A 246      13.594  14.867  69.005 
ATOM   5060  N7   DG A 246      14.807  15.364  68.966 
ATOM   5061  C5   DG A 246      14.609  16.692  68.593 
ATOM   5062  C6   DG A 246      15.551  17.734  68.386 
ATOM   5063  O6   DG A 246      16.774  17.696  68.492 
ATOM   5064  N1   DG A 246      14.920  18.929  68.015 
ATOM   5065  C2   DG A 246      13.557  19.096  67.864 
ATOM   5066  N2   DG A 246      13.154  20.317  67.505 
ATOM   5067  N3   DG A 246      12.674  18.119  68.059 
ATOM   5068  C4   DG A 246      13.271  16.953  68.419 
ATOM   5069  P    DC A 247       7.497  14.394  66.747 
ATOM   5070  OP1  DC A 247       6.211  14.143  67.435 
ATOM   5071  OP2  DC A 247       8.134  13.219  66.112 
ATOM   5072  O5'  DC A 247       7.309  15.555  65.661 
ATOM   5073  C5'  DC A 247       7.438  16.927  66.077 
ATOM   5074  C4'  DC A 247       8.257  17.701  65.064 
ATOM   5075  O4'  DC A 247       9.686  17.639  65.343 
ATOM   5076  C3'  DC A 247       8.144  17.228  63.615 
ATOM   5077  O3'  DC A 247       8.182  18.362  62.757 
ATOM   5078  C2'  DC A 247       9.406  16.398  63.379 
ATOM   5079  C1'  DC A 247      10.363  17.311  64.139 
ATOM   5080  N1   DC A 247      11.654  16.660  64.498 
ATOM   5081  C2   DC A 247      12.801  17.448  64.498 
ATOM   5082  O2   DC A 247      12.702  18.645  64.204 
ATOM   5083  N3   DC A 247      13.987  16.873  64.821 
ATOM   5084  C4   DC A 247      14.053  15.573  65.134 
ATOM   5085  N4   DC A 247      15.234  15.058  65.443 
ATOM   5086  C5   DC A 247      12.885  14.744  65.139 
ATOM   5087  C6   DC A 247      11.709  15.337  64.813 
ATOM   5088  P    DC A 248       7.226  18.396  61.474 
ATOM   5089  OP1  DC A 248       5.881  18.874  61.869 
ATOM   5090  OP2  DC A 248       7.273  17.088  60.785 
ATOM   5091  O5'  DC A 248       7.946  19.505  60.572 
ATOM   5092  C5'  DC A 248       8.677  20.564  61.219 
ATOM   5093  C4'  DC A 248       9.997  20.792  60.508 
ATOM   5094  O4'  DC A 248      11.061  19.943  61.026 
ATOM   5095  C3'  DC A 248      10.001  20.511  59.006 
ATOM   5096  O3'  DC A 248      10.837  21.464  58.361 
ATOM   5097  C2'  DC A 248      10.645  19.131  58.871 
ATOM   5098  C1'  DC A 248      11.726  19.337  59.928 
ATOM   5099  N1   DC A 248      12.346  18.069  60.405 
ATOM   5100  C2   DC A 248      13.698  18.094  60.738 
ATOM   5101  O2   DC A 248      14.321  19.156  60.627 
ATOM   5102  N3   DC A 248      14.283  16.949  61.174 
ATOM   5103  C4   DC A 248      13.573  15.818  61.281 
ATOM   5104  N4   DC A 248      14.190  14.727  61.711 
ATOM   5105  C5   DC A 248      12.182  15.772  60.943 
ATOM   5106  C6   DC A 248      11.616  16.926  60.509 
ATOM   5107  P    DG A 249      10.382  22.066  56.948 
ATOM   5108  OP1  DG A 249       9.445  23.191  57.166 
ATOM   5109  OP2  DG A 249       9.894  20.972  56.079 
ATOM   5110  O5'  DG A 249      11.771  22.623  56.381 
ATOM   5111  C5'  DG A 249      12.771  23.079  57.311 
ATOM   5112  C4'  DG A 249      14.136  22.566  56.896 
ATOM   5113  O4'  DG A 249      14.429  21.254  57.455 
ATOM   5114  C3'  DG A 249      14.349  22.382  55.393 
ATOM   5115  O3'  DG A 249      15.688  22.739  55.072 
ATOM   5116  C2'  DG A 249      14.176  20.882  55.158 
ATOM   5117  C1'  DG A 249      14.912  20.420  56.412 
ATOM   5118  N9   DG A 249      14.634  19.005  56.783 
ATOM   5119  C8   DG A 249      13.469  18.281  56.644 
ATOM   5120  N7   DG A 249      13.554  17.045  57.074 
ATOM   5121  C5   DG A 249      14.868  16.943  57.529 
ATOM   5122  C6   DG A 249      15.552  15.842  58.107 
ATOM   5123  O6   DG A 249      15.132  14.712  58.340 
ATOM   5124  N1   DG A 249      16.877  16.172  58.425 
ATOM   5125  C2   DG A 249      17.464  17.404  58.213 
ATOM   5126  N2   DG A 249      18.741  17.518  58.586 
ATOM   5127  N3   DG A 249      16.821  18.437  57.671 
ATOM   5128  C4   DG A 249      15.535  18.133  57.356 
ATOM   5129  P    DT A 250      15.974  23.539  53.715 
ATOM   5130  OP1  DT A 250      15.754  24.986  53.938 
ATOM   5131  OP2  DT A 250      15.206  22.929  52.608 
ATOM   5132  O5'  DT A 250      17.535  23.257  53.505 
ATOM   5133  C5'  DT A 250      18.370  23.053  54.660 
ATOM   5134  C4'  DT A 250      19.308  21.887  54.422 
ATOM   5135  O4'  DT A 250      18.719  20.612  54.807 
ATOM   5136  C3'  DT A 250      19.744  21.669  52.973 
ATOM   5137  O3'  DT A 250      21.099  21.239  52.960 
ATOM   5138  C2'  DT A 250      18.865  20.523  52.473 
ATOM   5139  C1'  DT A 250      18.921  19.688  53.749 
ATOM   5140  N1   DT A 250      17.856  18.650  53.832 
ATOM   5141  C2   DT A 250      18.183  17.467  54.450 
ATOM   5142  O2   DT A 250      19.286  17.247  54.920 
ATOM   5143  N3   DT A 250      17.171  16.528  54.508 
ATOM   5144  C4   DT A 250      15.892  16.671  54.011 
ATOM   5145  O4   DT A 250      15.070  15.759  54.123 
ATOM   5146  C5   DT A 250      15.644  17.946  53.380 
ATOM   5147  C7   DT A 250      14.276  18.185  52.812 
ATOM   5148  C6   DT A 250      16.610  18.877  53.310 
ATOM   5149  P    DT A 251      22.079  21.796  51.823 
ATOM   5150  OP1  DT A 251      22.613  23.115  52.231 
ATOM   5151  OP2  DT A 251      21.395  21.750  50.512 
ATOM   5152  O5'  DT A 251      23.252  20.707  51.855 
ATOM   5153  C5'  DT A 251      23.547  20.036  53.095 
ATOM   5154  C4'  DT A 251      23.751  18.555  52.846 
ATOM   5155  O4'  DT A 251      22.505  17.804  52.909 
ATOM   5156  C3'  DT A 251      24.337  18.184  51.484 
ATOM   5157  O3'  DT A 251      25.217  17.078  51.646 
ATOM   5158  C2'  DT A 251      23.135  17.730  50.656 
ATOM   5159  C1'  DT A 251      22.434  16.959  51.771 
ATOM   5160  N1   DT A 251      20.997  16.678  51.493 
ATOM   5161  C2   DT A 251      20.490  15.491  51.962 
ATOM   5162  O2   DT A 251      21.159  14.682  52.582 
ATOM   5163  N3   DT A 251      19.155  15.264  51.685 
ATOM   5164  C4   DT A 251      18.309  16.107  50.996 
ATOM   5165  O4   DT A 251      17.131  15.796  50.809 
ATOM   5166  C5   DT A 251      18.932  17.328  50.543 
ATOM   5167  C7   DT A 251      18.080  18.302  49.783 
ATOM   5168  C6   DT A 251      20.227  17.574  50.798 
ATOM   5169  P    DA A 252      26.580  17.041  50.810 
ATOM   5170  OP1  DA A 252      27.615  17.831  51.513 
ATOM   5171  OP2  DA A 252      26.312  17.425  49.407 
ATOM   5172  O5'  DA A 252      26.951  15.486  50.878 
ATOM   5173  C5'  DA A 252      26.541  14.721  52.027 
ATOM   5174  C4'  DA A 252      25.983  13.382  51.585 
ATOM   5175  O4'  DA A 252      24.555  13.441  51.301 
ATOM   5176  C3'  DA A 252      26.588  12.797  50.309 
ATOM   5177  O3'  DA A 252      26.681  11.384  50.449 
ATOM   5178  C2'  DA A 252      25.567  13.112  49.217 
ATOM   5179  C1'  DA A 252      24.322  12.817  50.048 
ATOM   5180  N9   DA A 252      23.070  13.385  49.474 
ATOM   5181  C8   DA A 252      22.906  14.552  48.784 
ATOM   5182  N7   DA A 252      21.684  14.773  48.410 
ATOM   5183  C5   DA A 252      20.984  13.673  48.887 
ATOM   5184  C6   DA A 252      19.630  13.309  48.816 
ATOM   5185  N6   DA A 252      18.695  14.053  48.208 
ATOM   5186  N1   DA A 252      19.269  12.149  49.395 
ATOM   5187  C2   DA A 252      20.203  11.415  49.999 
ATOM   5188  N3   DA A 252      21.490  11.651  50.127 
ATOM   5189  C4   DA A 252      21.824  12.817  49.539 
ATOM   5190  P    DA A 253      27.971  10.630  49.877 
ATOM   5191  OP1  DA A 253      29.065  10.694  50.873 
ATOM   5192  OP2  DA A 253      28.292  11.149  48.529 
ATOM   5193  O5'  DA A 253      27.435   9.128  49.762 
ATOM   5194  C5'  DA A 253      26.421   8.676  50.680 
ATOM   5195  C4'  DA A 253      25.364   7.884  49.936 
ATOM   5196  O4'  DA A 253      24.302   8.730  49.412 
ATOM   5197  C3'  DA A 253      25.852   7.107  48.713 
ATOM   5198  O3'  DA A 253      25.147   5.874  48.639 
ATOM   5199  C2'  DA A 253      25.448   7.971  47.519 
ATOM   5200  C1'  DA A 253      24.081   8.383  48.054 
ATOM   5201  N9   DA A 253      23.499   9.567  47.362 
ATOM   5202  C8   DA A 253      24.147  10.654  46.850 
ATOM   5203  N7   DA A 253      23.359  11.525  46.302 
ATOM   5204  C5   DA A 253      22.093  10.979  46.461 
ATOM   5205  C6   DA A 253      20.814  11.425  46.090 
ATOM   5206  N6   DA A 253      20.591  12.582  45.450 
ATOM   5207  N1   DA A 253      19.768  10.637  46.401 
ATOM   5208  C2   DA A 253      19.996   9.489  47.037 
ATOM   5209  N3   DA A 253      21.138   8.971  47.433 
ATOM   5210  C4   DA A 253      22.169   9.779  47.109 
ATOM   5211  P    DC A 254      25.936   4.554  48.196 
ATOM   5212  OP1  DC A 254      26.621   3.969  49.371 
ATOM   5213  OP2  DC A 254      26.793   4.856  47.029 
ATOM   5214  O5'  DC A 254      24.731   3.602  47.747 
ATOM   5215  C5'  DC A 254      23.448   3.752  48.382 
ATOM   5216  C4'  DC A 254      22.346   3.701  47.343 
ATOM   5217  O4'  DC A 254      22.053   5.012  46.778 
ATOM   5218  C3'  DC A 254      22.624   2.827  46.120 
ATOM   5219  O3'  DC A 254      21.415   2.192  45.723 
ATOM   5220  C2'  DC A 254      23.037   3.812  45.026 
ATOM   5221  C1'  DC A 254      22.013   4.891  45.365 
ATOM   5222  N1   DC A 254      22.331   6.223  44.778 
ATOM   5223  C2   DC A 254      21.267   7.025  44.373 
ATOM   5224  O2   DC A 254      20.114   6.603  44.517 
ATOM   5225  N3   DC A 254      21.536   8.242  43.836 
ATOM   5226  C4   DC A 254      22.800   8.663  43.697 
ATOM   5227  N4   DC A 254      23.010   9.858  43.167 
ATOM   5228  C5   DC A 254      23.908   7.853  44.106 
ATOM   5229  C6   DC A 254      23.619   6.640  44.641 
ATOM   5230  P    DA A 255      21.464   0.672  45.224 
ATOM   5231  OP1  DA A 255      21.433  -0.236  46.394 
ATOM   5232  OP2  DA A 255      22.600   0.492  44.294 
ATOM   5233  O5'  DA A 255      20.087   0.558  44.418 
ATOM   5234  C5'  DA A 255      18.970   1.370  44.827 
ATOM   5235  C4'  DA A 255      18.294   1.972  43.611 
ATOM   5236  O4'  DA A 255      18.884   3.245  43.220 
ATOM   5237  C3'  DA A 255      18.351   1.132  42.335 
ATOM   5238  O3'  DA A 255      17.124   1.284  41.629 
ATOM   5239  C2'  DA A 255      19.469   1.763  41.506 
ATOM   5240  C1'  DA A 255      19.126   3.216  41.822 
ATOM   5241  N9   DA A 255      20.229   4.170  41.524 
ATOM   5242  C8   DA A 255      21.576   3.973  41.636 
ATOM   5243  N7   DA A 255      22.287   5.003  41.297 
ATOM   5244  C5   DA A 255      21.345   5.955  40.934 
ATOM   5245  C6   DA A 255      21.463   7.278  40.474 
ATOM   5246  N6   DA A 255      22.638   7.897  40.295 
ATOM   5247  N1   DA A 255      20.325   7.943  40.204 
ATOM   5248  C2   DA A 255      19.160   7.323  40.385 
ATOM   5249  N3   DA A 255      18.927   6.099  40.806 
ATOM   5250  C4   DA A 255      20.082   5.455  41.068 
ATOM   5251  P    DA A 256      16.479   0.007  40.911 
ATOM   5252  OP1  DA A 256      15.695  -0.772  41.895 
ATOM   5253  OP2  DA A 256      17.531  -0.737  40.185 
ATOM   5254  O5'  DA A 256      15.491   0.701  39.862 
ATOM   5255  C5'  DA A 256      14.913   1.979  40.187 
ATOM   5256  C4'  DA A 256      14.971   2.897  38.981 
ATOM   5257  O4'  DA A 256      16.218   3.645  38.913 
ATOM   5258  C3'  DA A 256      14.878   2.210  37.619 
ATOM   5259  O3'  DA A 256      14.127   3.037  36.737 
ATOM   5260  C2'  DA A 256      16.320   2.147  37.117 
ATOM   5261  C1'  DA A 256      16.734   3.536  37.595 
ATOM   5262  N9   DA A 256      18.209   3.734  37.657 
ATOM   5263  C8   DA A 256      19.173   2.822  37.977 
ATOM   5264  N7   DA A 256      20.379   3.300  37.942 
ATOM   5265  C5   DA A 256      20.202   4.626  37.572 
ATOM   5266  C6   DA A 256      21.108   5.679  37.359 
ATOM   5267  N6   DA A 256      22.435   5.552  37.497 
ATOM   5268  N1   DA A 256      20.597   6.871  36.998 
ATOM   5269  C2   DA A 256      19.277   6.990  36.864 
ATOM   5270  N3   DA A 256      18.340   6.084  37.034 
ATOM   5271  C4   DA A 256      18.876   4.901  37.395 
ATOM   5272  P    DC A 257      13.099   2.354  35.719 
ATOM   5273  OP1  DC A 257      11.813   2.103  36.407 
ATOM   5274  OP2  DC A 257      13.736   1.179  35.085 
ATOM   5275  O5'  DC A 257      12.912   3.514  34.633 
ATOM   5276  C5'  DC A 257      13.040   4.887  35.049 
ATOM   5277  C4'  DC A 257      13.859   5.661  34.037 
ATOM   5278  O4'  DC A 257      15.288   5.599  34.315 
ATOM   5279  C3'  DC A 257      13.746   5.188  32.588 
ATOM   5280  O3'  DC A 257      13.784   6.322  31.729 
ATOM   5281  C2'  DC A 257      15.008   4.358  32.351 
ATOM   5282  C1'  DC A 257      15.965   5.271  33.112 
ATOM   5283  N1   DC A 257      17.256   4.620  33.470 
ATOM   5284  C2   DC A 257      18.404   5.408  33.470 
ATOM   5285  O2   DC A 257      18.304   6.605  33.176 
ATOM   5286  N3   DC A 257      19.590   4.833  33.794 
ATOM   5287  C4   DC A 257      19.655   3.533  34.107 
ATOM   5288  N4   DC A 257      20.836   3.018  34.415 
ATOM   5289  C5   DC A 257      18.487   2.704  34.112 
ATOM   5290  C6   DC A 257      17.311   3.297  33.785 
ATOM   5291  P    DA A 258      12.828   6.356  30.446 
ATOM   5292  OP1  DA A 258      11.483   6.834  30.841 
ATOM   5293  OP2  DA A 258      12.876   5.048  29.757 
ATOM   5294  O5'  DA A 258      13.548   7.465  29.544 
ATOM   5295  C5'  DA A 258      14.280   8.524  30.191 
ATOM   5296  C4'  DA A 258      15.599   8.752  29.480 
ATOM   5297  O4'  DA A 258      16.663   7.903  29.999 
ATOM   5298  C3'  DA A 258      15.603   8.471  27.978 
ATOM   5299  O3'  DA A 258      16.439   9.424  27.334 
ATOM   5300  C2'  DA A 258      16.247   7.091  27.843 
ATOM   5301  C1'  DA A 258      17.328   7.297  28.901 
ATOM   5302  N9   DA A 258      17.948   6.029  29.377 
ATOM   5303  C8   DA A 258      17.363   4.806  29.538 
ATOM   5304  N7   DA A 258      18.172   3.890  29.973 
ATOM   5305  C5   DA A 258      19.384   4.553  30.110 
ATOM   5306  C6   DA A 258      20.653   4.128  30.537 
ATOM   5307  N6   DA A 258      20.922   2.872  30.922 
ATOM   5308  N1   DA A 258      21.639   5.043  30.553 
ATOM   5309  C2   DA A 258      21.366   6.289  30.171 
ATOM   5310  N3   DA A 258      20.228   6.799  29.755 
ATOM   5311  C4   DA A 258      19.257   5.863  29.748 
ATOM   5312  P    DA A 259      15.984  10.026  25.921 
ATOM   5313  OP1  DA A 259      15.048  11.151  26.138 
ATOM   5314  OP2  DA A 259      15.496   8.932  25.052 
ATOM   5315  O5'  DA A 259      17.373  10.583  25.354 
ATOM   5316  C5'  DA A 259      18.373  11.039  26.283 
ATOM   5317  C4'  DA A 259      19.738  10.526  25.868 
ATOM   5318  O4'  DA A 259      20.031   9.214  26.427 
ATOM   5319  C3'  DA A 259      19.951  10.342  24.366 
ATOM   5320  O3'  DA A 259      21.290  10.699  24.044 
ATOM   5321  C2'  DA A 259      19.778   8.842  24.130 
ATOM   5322  C1'  DA A 259      20.514   8.380  25.384 
ATOM   5323  N9   DA A 259      20.236   6.965  25.756 
ATOM   5324  C8   DA A 259      19.074   6.263  25.611 
ATOM   5325  N7   DA A 259      19.144   5.038  26.031 
ATOM   5326  C5   DA A 259      20.448   4.917  26.490 
ATOM   5327  C6   DA A 259      21.155   3.848  27.065 
ATOM   5328  N6   DA A 259      20.618   2.640  27.286 
ATOM   5329  N1   DA A 259      22.439   4.066  27.406 
ATOM   5330  C2   DA A 259      22.967   5.269  27.185 
ATOM   5331  N3   DA A 259      22.409   6.337  26.658 
ATOM   5332  C4   DA A 259      21.125   6.092  26.325 
ATOM   5333  P    DG A 260      21.576  11.499  22.687 
ATOM   5334  OP1  DG A 260      21.356  12.946  22.910 
ATOM   5335  OP2  DG A 260      20.808  10.889  21.580 
ATOM   5336  O5'  DG A 260      23.137  11.217  22.477 
ATOM   5337  C5'  DG A 260      23.972  11.013  23.633 
ATOM   5338  C4'  DG A 260      24.911   9.847  23.394 
ATOM   5339  O4'  DG A 260      24.321   8.572  23.779 
ATOM   5340  C3'  DG A 260      25.346   9.629  21.945 
ATOM   5341  O3'  DG A 260      26.701   9.199  21.932 
ATOM   5342  C2'  DG A 260      24.467   8.483  21.445 
ATOM   5343  C1'  DG A 260      24.523   7.648  22.721 
ATOM   5344  N9   DG A 260      23.458   6.610  22.805 
ATOM   5345  C8   DG A 260      22.160   6.653  22.343 
ATOM   5346  N7   DG A 260      21.474   5.561  22.578 
ATOM   5347  C5   DG A 260      22.381   4.736  23.240 
ATOM   5348  C6   DG A 260      22.217   3.420  23.748 
ATOM   5349  O6   DG A 260      21.221   2.702  23.718 
ATOM   5350  N1   DG A 260      23.394   2.954  24.349 
ATOM   5351  C2   DG A 260      24.574   3.664  24.446 
ATOM   5352  N2   DG A 260      25.585   3.041  25.057 
ATOM   5353  N3   DG A 260      24.727   4.898  23.970 
ATOM   5354  C4   DG A 260      23.594   5.366  23.384 
ATOM   5355  P    DC A 261      27.681   9.756  20.795 
ATOM   5356  OP1  DC A 261      28.215  11.075  21.203 
ATOM   5357  OP2  DC A 261      26.997   9.710  19.484 
ATOM   5358  O5'  DC A 261      28.854   8.667  20.828 
ATOM   5359  C5'  DC A 261      29.149   7.996  22.067 
ATOM   5360  C4'  DC A 261      29.353   6.515  21.818 
ATOM   5361  O4'  DC A 261      28.107   5.764  21.881 
ATOM   5362  C3'  DC A 261      29.939   6.144  20.456 
ATOM   5363  O3'  DC A 261      30.819   5.038  20.619 
ATOM   5364  C2'  DC A 261      28.737   5.690  19.629 
ATOM   5365  C1'  DC A 261      28.036   4.919  20.743 
ATOM   5366  N1   DC A 261      26.600   4.638  20.466 
ATOM   5367  C2   DC A 261      26.070   3.439  20.934 
ATOM   5368  O2   DC A 261      26.806   2.664  21.556 
ATOM   5369  N3   DC A 261      24.763   3.164  20.691 
ATOM   5370  C4   DC A 261      23.998   4.030  20.013 
ATOM   5371  N4   DC A 261      22.729   3.715  19.802 
ATOM   5372  C5   DC A 261      24.523   5.268  19.522 
ATOM   5373  C6   DC A 261      25.831   5.525  19.775 
ATOM   5374  P    DA A 262      32.183   5.000  19.782 
ATOM   5375  OP1  DA A 262      33.217   5.791  20.486 
ATOM   5376  OP2  DA A 262      31.914   5.385  18.379 
ATOM   5377  O5'  DA A 262      32.553   3.446  19.850 
ATOM   5378  C5'  DA A 262      32.143   2.680  20.999 
ATOM   5379  C4'  DA A 262      31.585   1.342  20.558 
ATOM   5380  O4'  DA A 262      30.158   1.401  20.273 
ATOM   5381  C3'  DA A 262      32.190   0.757  19.282 
ATOM   5382  O3'  DA A 262      32.283  -0.656  19.421 
ATOM   5383  C2'  DA A 262      31.170   1.072  18.189 
ATOM   5384  C1'  DA A 262      29.924   0.777  19.020 
ATOM   5385  N9   DA A 262      28.672   1.345  18.447 
ATOM   5386  C8   DA A 262      28.509   2.512  17.757 
ATOM   5387  N7   DA A 262      27.287   2.733  17.382 
ATOM   5388  C5   DA A 262      26.587   1.633  17.859 
ATOM   5389  C6   DA A 262      25.232   1.269  17.789 
ATOM   5390  N6   DA A 262      24.297   2.013  17.180 
ATOM   5391  N1   DA A 262      24.871   0.109  18.367 
ATOM   5392  C2   DA A 262      25.805  -0.625  18.971 
ATOM   5393  N3   DA A 262      27.092  -0.389  19.100 
ATOM   5394  C4   DA A 262      27.427   0.777  18.512 
ATOM   5395  P    DT A 263      33.573  -1.410  18.849 
ATOM   5396  OP1  DT A 263      34.667  -1.346  19.846 
ATOM   5397  OP2  DT A 263      33.894  -0.891  17.501 
ATOM   5398  O5'  DT A 263      33.037  -2.912  18.734 
ATOM   5399  C5'  DT A 263      32.023  -3.364  19.652 
ATOM   5400  C4'  DT A 263      30.966  -4.156  18.908 
ATOM   5401  O4'  DT A 263      29.904  -3.310  18.385 
ATOM   5402  C3'  DT A 263      31.454  -4.933  17.686 
ATOM   5403  O3'  DT A 263      30.749  -6.166  17.611 
ATOM   5404  C2'  DT A 263      31.050  -4.069  16.491 
ATOM   5405  C1'  DT A 263      29.683  -3.657  17.026 
ATOM   5406  N1   DT A 263      29.101  -2.473  16.334 
ATOM   5407  C2   DT A 263      27.736  -2.448  16.178 
ATOM   5408  O2   DT A 263      27.006  -3.339  16.577 
ATOM   5409  N3   DT A 263      27.232  -1.336  15.532 
ATOM   5410  C4   DT A 263      27.964  -0.273  15.042 
ATOM   5411  O4   DT A 263      27.401   0.669  14.480 
ATOM   5412  C5   DT A 263      29.388  -0.391  15.253 
ATOM   5413  C7   DT A 263      30.257   0.724  14.749 
ATOM   5414  C6   DT A 263      29.904  -1.461  15.878 
ATOM   5415  P    DT A 264      31.538  -7.486  17.169 
ATOM   5416  OP1  DT A 264      32.223  -8.071  18.343 
ATOM   5417  OP2  DT A 264      32.395  -7.184  16.001 
ATOM   5418  O5'  DT A 264      30.333  -8.438  16.719 
ATOM   5419  C5'  DT A 264      29.050  -8.288  17.355 
ATOM   5420  C4'  DT A 264      27.948  -8.339  16.315 
ATOM   5421  O4'  DT A 264      27.655  -7.028  15.750 
ATOM   5422  C3'  DT A 264      28.226  -9.213  15.093 
ATOM   5423  O3'  DT A 264      27.017  -9.848  14.695 
ATOM   5424  C2'  DT A 264      28.639  -8.228  13.998 
ATOM   5425  C1'  DT A 264      27.616  -7.149  14.337 
ATOM   5426  N1   DT A 264      27.933  -5.817  13.750 
ATOM   5427  C2   DT A 264      26.873  -5.038  13.356 
ATOM   5428  O2   DT A 264      25.712  -5.392  13.469 
ATOM   5429  N3   DT A 264      27.206  -3.810  12.816 
ATOM   5430  C4   DT A 264      28.481  -3.311  12.643 
ATOM   5431  O4   DT A 264      28.655  -2.196  12.147 
ATOM   5432  C5   DT A 264      29.527  -4.201  13.086 
ATOM   5433  C7   DT A 264      30.946  -3.736  12.933 
ATOM   5434  C6   DT A 264      29.232  -5.401  13.614 
ATOM   5435  P    DC A 265      27.066 -11.368  14.197 
ATOM   5436  OP1  DC A 265      27.035 -12.276  15.366 
ATOM   5437  OP2  DC A 265      28.202 -11.548  13.266 
ATOM   5438  O5'  DC A 265      25.689 -11.482  13.390 
ATOM   5439  C5'  DC A 265      24.573 -10.670  13.799 
ATOM   5440  C4'  DC A 265      23.896 -10.068  12.584 
ATOM   5441  O4'  DC A 265      24.486  -8.795  12.193 
ATOM   5442  C3'  DC A 265      23.953 -10.908  11.307 
ATOM   5443  O3'  DC A 265      22.726 -10.756  10.602 
ATOM   5444  C2'  DC A 265      25.071 -10.277  10.478 
ATOM   5445  C1'  DC A 265      24.728  -8.824  10.794 
ATOM   5446  N1   DC A 265      25.831  -7.870  10.496 
ATOM   5447  C2   DC A 265      25.486  -6.600  10.040 
ATOM   5448  O2   DC A 265      24.289  -6.320   9.903 
ATOM   5449  N3   DC A 265      26.477  -5.715   9.761 
ATOM   5450  C4   DC A 265      27.761  -6.056   9.922 
ATOM   5451  N4   DC A 265      28.692  -5.157   9.637 
ATOM   5452  C5   DC A 265      28.138  -7.357  10.390 
ATOM   5453  C6   DC A 265      27.133  -8.227  10.662 
ATOM   5454  P    DT A 266      22.082 -12.033   9.883 
ATOM   5455  OP1  DT A 266      21.297 -12.812  10.868 
ATOM   5456  OP2  DT A 266      23.133 -12.777   9.157 
ATOM   5457  O5'  DT A 266      21.093 -11.339   8.834 
ATOM   5458  C5'  DT A 266      20.515 -10.061   9.160 
ATOM   5459  C4'  DT A 266      20.573  -9.143   7.954 
ATOM   5460  O4'  DT A 266      21.820  -8.395   7.885 
ATOM   5461  C3'  DT A 266      20.480  -9.830   6.591 
ATOM   5462  O3'  DT A 266      19.730  -9.003   5.709 
ATOM   5463  C2'  DT A 266      21.922  -9.893   6.089 
ATOM   5464  C1'  DT A 266      22.336  -8.504   6.567 
ATOM   5465  N1   DT A 266      23.811  -8.306   6.630 
ATOM   5466  C2   DT A 266      24.287  -7.053   6.329 
ATOM   5467  O2   DT A 266      23.561  -6.124   6.023 
ATOM   5468  N3   DT A 266      25.659  -6.908   6.397 
ATOM   5469  C4   DT A 266      26.571  -7.889   6.732 
ATOM   5470  O4   DT A 266      27.778  -7.640   6.759 
ATOM   5471  C5   DT A 266      25.975  -9.170   7.030 
ATOM   5472  C7   DT A 266      26.897 -10.293   7.404 
ATOM   5473  C6   DT A 266      24.644  -9.339   6.972 
ATOM   5474  P    DA A 267      18.701  -9.686   4.691 
ATOM   5475  OP1  DA A 267      17.415  -9.937   5.380 
ATOM   5476  OP2  DA A 267      19.338 -10.861   4.057 
ATOM   5477  O5'  DA A 267      18.514  -8.526   3.606 
ATOM   5478  C5'  DA A 267      18.642  -7.153   4.022 
ATOM   5479  C4'  DA A 267      19.462  -6.379   3.009 
ATOM   5480  O4'  DA A 267      20.890  -6.441   3.288 
ATOM   5481  C3'  DA A 267      19.348  -6.852   1.560 
ATOM   5482  O3'  DA A 267      19.386  -5.718   0.702 
ATOM   5483  C2'  DA A 267      20.610  -7.682   1.323 
ATOM   5484  C1'  DA A 267      21.567  -6.769   2.084 
ATOM   5485  N9   DA A 267      22.858  -7.420   2.443 
ATOM   5486  C8   DA A 267      23.085  -8.724   2.782 
ATOM   5487  N7   DA A 267      24.328  -8.989   3.042 
ATOM   5488  C5   DA A 267      24.974  -7.774   2.863 
ATOM   5489  C6   DA A 267      26.319  -7.389   2.989 
ATOM   5490  N6   DA A 267      27.300  -8.231   3.342 
ATOM   5491  N1   DA A 267      26.620  -6.101   2.737 
ATOM   5492  C2   DA A 267      25.641  -5.268   2.387 
ATOM   5493  N3   DA A 267      24.357  -5.512   2.238 
ATOM   5494  C4   DA A 267      24.082  -6.808   2.495 
ATOM   5495  P    DT A 268      18.430  -5.684  -0.582 
ATOM   5496  OP1  DT A 268      17.086  -5.207  -0.186 
ATOM   5497  OP2  DT A 268      18.478  -6.992  -1.271 
ATOM   5498  O5'  DT A 268      19.150  -4.575  -1.483 
ATOM   5499  C5'  DT A 268      19.882  -3.516  -0.837 
ATOM   5500  C4'  DT A 268      21.201  -3.288  -1.547 
ATOM   5501  O4'  DT A 268      22.265  -4.137  -1.029 
ATOM   5502  C3'  DT A 268      21.205  -3.569  -3.050 
ATOM   5503  O3'  DT A 268      22.041  -2.616  -3.694 
ATOM   5504  C2'  DT A 268      21.849  -4.949  -3.184 
ATOM   5505  C1'  DT A 268      22.930  -4.743  -2.127 
ATOM   5506  N1   DT A 268      23.550  -6.011  -1.651 
ATOM   5507  C2   DT A 268      24.885  -5.970  -1.325 
ATOM   5508  O2   DT A 268      25.558  -4.957  -1.412 
ATOM   5509  N3   DT A 268      25.426  -7.163  -0.889 
ATOM   5510  C4   DT A 268      24.758  -8.364  -0.753 
ATOM   5511  O4   DT A 268      25.351  -9.368  -0.351 
ATOM   5512  C5   DT A 268      23.363  -8.307  -1.119 
ATOM   5513  C7   DT A 268      22.562  -9.571  -1.001 
ATOM   5514  C6   DT A 268      22.811  -7.160  -1.547 
ATOM   5515  P    DT A 269      21.586  -2.014  -5.107 
ATOM   5516  OP1  DT A 269      20.650  -0.889  -4.889 
ATOM   5517  OP2  DT A 269      21.098  -3.108  -5.976 
ATOM   5518  O5'  DT A 269      22.975  -1.457  -5.674 
ATOM   5519  C5'  DT A 269      23.976  -1.001  -4.745 
ATOM   5520  C4'  DT A 269      25.340  -1.514  -5.159 
ATOM   5521  O4'  DT A 269      25.633  -2.826  -4.601 
ATOM   5522  C3'  DT A 269      25.553  -1.698  -6.662 
ATOM   5523  O3'  DT A 269      26.892  -1.341  -6.984 
ATOM   5524  C2'  DT A 269      25.380  -3.198  -6.897 
ATOM   5525  C1'  DT A 269      26.116  -3.660  -5.643 
ATOM   5526  N1   DT A 269      25.838  -5.075  -5.272 
ATOM   5527  C2   DT A 269      26.869  -5.788  -4.709 
ATOM   5528  O2   DT A 269      27.972  -5.313  -4.509 
ATOM   5529  N3   DT A 269      26.573  -7.097  -4.378 
ATOM   5530  C4   DT A 269      25.362  -7.734  -4.560 
ATOM   5531  O4   DT A 269      25.217  -8.911  -4.224 
ATOM   5532  C5   DT A 269      24.343  -6.903  -5.157 
ATOM   5533  C7   DT A 269      22.995  -7.520  -5.390 
ATOM   5534  C6   DT A 269      24.603  -5.628  -5.489 
ATOM   5535  P    DG A 270      27.178  -0.541  -8.340 
ATOM   5536  OP1  DG A 270      26.958   0.906  -8.118 
ATOM   5537  OP2  DG A 270      26.410  -1.151  -9.447 
ATOM   5538  O5'  DG A 270      28.739  -0.823  -8.551 
ATOM   5539  C5'  DG A 270      29.574  -1.027  -7.395 
ATOM   5540  C4'  DG A 270      30.513  -2.193  -7.633 
ATOM   5541  O4'  DG A 270      29.924  -3.468  -7.248 
ATOM   5542  C3'  DG A 270      30.948  -2.411  -9.082 
ATOM   5543  O3'  DG A 270      32.303  -2.841  -9.096 
ATOM   5544  C2'  DG A 270      30.069  -3.557  -9.583 
ATOM   5545  C1'  DG A 270      30.125  -4.392  -8.307 
ATOM   5546  N9   DG A 270      29.060  -5.430  -8.223 
ATOM   5547  C8   DG A 270      27.762  -5.387  -8.684 
ATOM   5548  N7   DG A 270      27.076  -6.479  -8.450 
ATOM   5549  C5   DG A 270      27.983  -7.304  -7.787 
ATOM   5550  C6   DG A 270      27.819  -8.620  -7.279 
ATOM   5551  O6   DG A 270      26.823  -9.338  -7.310 
ATOM   5552  N1   DG A 270      28.996  -9.086  -6.679 
ATOM   5553  C2   DG A 270      30.176  -8.376  -6.582 
ATOM   5554  N2   DG A 270      31.187  -8.999  -5.970 
ATOM   5555  N3   DG A 270      30.329  -7.142  -7.058 
ATOM   5556  C4   DG A 270      29.196  -6.674  -7.644 
ATOM   5557  P    DA A 271      33.283  -2.284 -10.233 
ATOM   5558  OP1  DA A 271      33.817  -0.965  -9.825 
ATOM   5559  OP2  DA A 271      32.599  -2.330 -11.543 
ATOM   5560  O5'  DA A 271      34.456  -3.373 -10.200 
ATOM   5561  C5'  DA A 271      34.752  -4.044  -8.961 
ATOM   5562  C4'  DA A 271      34.956  -5.525  -9.209 
ATOM   5563  O4'  DA A 271      33.709  -6.276  -9.146 
ATOM   5564  C3'  DA A 271      35.541  -5.896 -10.572 
ATOM   5565  O3'  DA A 271      36.421  -7.002 -10.409 
ATOM   5566  C2'  DA A 271      34.339  -6.350 -11.399 
ATOM   5567  C1'  DA A 271      33.638  -7.121 -10.285 
ATOM   5568  N9   DA A 271      32.202  -7.402 -10.562 
ATOM   5569  C8   DA A 271      31.300  -6.626 -11.234 
ATOM   5570  N7   DA A 271      30.115  -7.149 -11.312 
ATOM   5571  C5   DA A 271      30.237  -8.359 -10.644 
ATOM   5572  C6   DA A 271      29.323  -9.390 -10.377 
ATOM   5573  N6   DA A 271      28.041  -9.363 -10.770 
ATOM   5574  N1   DA A 271      29.774 -10.455  -9.688 
ATOM   5575  C2   DA A 271      31.048 -10.477  -9.300 
ATOM   5576  N3   DA A 271      31.989  -9.578  -9.491 
ATOM   5577  C4   DA A 271      31.512  -8.523 -10.182 
ATOM   5578  P    DT A 272      37.785  -7.040 -11.246 
ATOM   5579  OP1  DT A 272      38.819  -6.249 -10.542 
ATOM   5580  OP2  DT A 272      37.516  -6.655 -12.649 
ATOM   5581  O5'  DT A 272      38.155  -8.594 -11.177 
ATOM   5582  C5'  DT A 272      37.745  -9.360 -10.028 
ATOM   5583  C4'  DT A 272      37.187 -10.698 -10.470 
ATOM   5584  O4'  DT A 272      35.760 -10.639 -10.754 
ATOM   5585  C3'  DT A 272      37.792 -11.283 -11.746 
ATOM   5586  O3'  DT A 272      37.885 -12.696 -11.606 
ATOM   5587  C2'  DT A 272      36.772 -10.968 -12.839 
ATOM   5588  C1'  DT A 272      35.527 -11.263 -12.007 
ATOM   5589  N1   DT A 272      34.275 -10.695 -12.581 
ATOM   5590  C2   DT A 272      33.122 -11.422 -12.407 
ATOM   5591  O2   DT A 272      33.091 -12.486 -11.815 
ATOM   5592  N3   DT A 272      31.981 -10.864 -12.954 
ATOM   5593  C4   DT A 272      31.903  -9.670 -13.641 
ATOM   5594  O4   DT A 272      30.823  -9.273 -14.085 
ATOM   5595  C5   DT A 272      33.164  -8.981 -13.772 
ATOM   5596  C7   DT A 272      33.167  -7.673 -14.507 
ATOM   5597  C6   DT A 272      34.288  -9.500 -13.251 
ATOM   5598  P    DA A 273      39.175 -13.450 -12.178 
ATOM   5599  OP1  DA A 273      40.269 -13.386 -11.182 
ATOM   5600  OP2  DA A 273      39.496 -12.931 -13.527 
ATOM   5601  O5'  DA A 273      38.639 -14.952 -12.294 
ATOM   5602  C5'  DA A 273      37.625 -15.404 -11.376 
ATOM   5603  C4'  DA A 273      36.568 -16.196 -12.120 
ATOM   5604  O4'  DA A 273      35.506 -15.350 -12.643 
ATOM   5605  C3'  DA A 273      37.056 -16.973 -13.342 
ATOM   5606  O3'  DA A 273      36.351 -18.206 -13.416 
ATOM   5607  C2'  DA A 273      36.652 -16.109 -14.537 
ATOM   5608  C1'  DA A 273      35.285 -15.697 -14.001 
ATOM   5609  N9   DA A 273      34.703 -14.513 -14.693 
ATOM   5610  C8   DA A 273      35.351 -13.426 -15.206 
ATOM   5611  N7   DA A 273      34.563 -12.555 -15.754 
ATOM   5612  C5   DA A 273      33.297 -13.101 -15.594 
ATOM   5613  C6   DA A 273      32.018 -12.655 -15.965 
ATOM   5614  N6   DA A 273      31.795 -11.498 -16.606 
ATOM   5615  N1   DA A 273      30.972 -13.443 -15.655 
ATOM   5616  C2   DA A 273      31.200 -14.592 -15.018 
ATOM   5617  N3   DA A 273      32.343 -15.109 -14.623 
ATOM   5618  C4   DA A 273      33.373 -14.301 -14.946 
ATOM   5619  P    DA A 274      37.140 -19.526 -13.859 
ATOM   5620  OP1  DA A 274      37.825 -20.111 -12.685 
ATOM   5621  OP2  DA A 274      37.997 -19.224 -15.027 
ATOM   5622  O5'  DA A 274      35.935 -20.478 -14.309 
ATOM   5623  C5'  DA A 274      34.652 -20.328 -13.673 
ATOM   5624  C4'  DA A 274      33.550 -20.379 -14.713 
ATOM   5625  O4'  DA A 274      33.257 -19.068 -15.277 
ATOM   5626  C3'  DA A 274      33.828 -21.253 -15.935 
ATOM   5627  O3'  DA A 274      32.619 -21.888 -16.332 
ATOM   5628  C2'  DA A 274      34.242 -20.268 -17.029 
ATOM   5629  C1'  DA A 274      33.218 -19.189 -16.691 
ATOM   5630  N9   DA A 274      33.535 -17.857 -17.278 
ATOM   5631  C8   DA A 274      34.762 -17.291 -17.483 
ATOM   5632  N7   DA A 274      34.711 -16.111 -18.018 
ATOM   5633  C5   DA A 274      33.353 -15.873 -18.179 
ATOM   5634  C6   DA A 274      32.637 -14.783 -18.699 
ATOM   5635  N6   DA A 274      33.220 -13.674 -19.175 
ATOM   5636  N1   DA A 274      31.293 -14.874 -18.713 
ATOM   5637  C2   DA A 274      30.720 -15.979 -18.237 
ATOM   5638  N3   DA A 274      31.281 -17.054 -17.731 
ATOM   5639  C4   DA A 274      32.625 -16.938 -17.729 
ATOM   5640  P    DG A 275      32.669 -23.408 -16.831 
ATOM   5641  OP1  DG A 275      32.637 -24.316 -15.661 
ATOM   5642  OP2  DG A 275      33.805 -23.588 -17.761 
ATOM   5643  O5'  DG A 275      31.291 -23.522 -17.637 
ATOM   5644  C5'  DG A 275      30.175 -22.710 -17.228 
ATOM   5645  C4'  DG A 275      29.498 -22.108 -18.444 
ATOM   5646  O4'  DG A 275      30.088 -20.835 -18.835 
ATOM   5647  C3'  DG A 275      29.555 -22.948 -19.720 
ATOM   5648  O3'  DG A 275      28.329 -22.796 -20.426 
ATOM   5649  C2'  DG A 275      30.673 -22.317 -20.550 
ATOM   5650  C1'  DG A 275      30.330 -20.864 -20.233 
ATOM   5651  N9   DG A 275      31.433 -19.910 -20.532 
ATOM   5652  C8   DG A 275      32.795 -20.091 -20.425 
ATOM   5653  N7   DG A 275      33.502 -19.042 -20.770 
ATOM   5654  C5   DG A 275      32.541 -18.099 -21.131 
ATOM   5655  C6   DG A 275      32.696 -16.767 -21.593 
ATOM   5656  O6   DG A 275      33.732 -16.133 -21.781 
ATOM   5657  N1   DG A 275      31.456 -16.163 -21.844 
ATOM   5658  C2   DG A 275      30.227 -16.769 -21.671 
ATOM   5659  N2   DG A 275      29.160 -16.024 -21.966 
ATOM   5660  N3   DG A 275      30.082 -18.020 -21.237 
ATOM   5661  C4   DG A 275      31.275 -18.618 -20.990 
ATOM   5662  P    DG A 276      27.684 -24.073 -21.144 
ATOM   5663  OP1  DG A 276      26.899 -24.852 -20.160 
ATOM   5664  OP2  DG A 276      28.736 -24.817 -21.871 
ATOM   5665  O5'  DG A 276      26.695 -23.379 -22.194 
ATOM   5666  C5'  DG A 276      26.117 -22.101 -21.868 
ATOM   5667  C4'  DG A 276      26.175 -21.183 -23.074 
ATOM   5668  O4'  DG A 276      27.422 -20.435 -23.143 
ATOM   5669  C3'  DG A 276      26.082 -21.870 -24.437 
ATOM   5670  O3'  DG A 276      25.332 -21.043 -25.318 
ATOM   5671  C2'  DG A 276      27.524 -21.933 -24.938 
ATOM   5672  C1'  DG A 276      27.938 -20.544 -24.461 
ATOM   5673  N9   DG A 276      29.413 -20.346 -24.398 
ATOM   5674  C8   DG A 276      30.400 -21.253 -24.078 
ATOM   5675  N7   DG A 276      31.614 -20.756 -24.117 
ATOM   5676  C5   DG A 276      31.416 -19.428 -24.490 
ATOM   5677  C6   DG A 276      32.358 -18.386 -24.697 
ATOM   5678  O6   DG A 276      33.580 -18.424 -24.591 
ATOM   5679  N1   DG A 276      31.726 -17.191 -25.068 
ATOM   5680  C2   DG A 276      30.364 -17.024 -25.219 
ATOM   5681  N2   DG A 276      29.960 -15.803 -25.578 
ATOM   5682  N3   DG A 276      29.480 -18.001 -25.024 
ATOM   5683  C4   DG A 276      30.077 -19.167 -24.664 
ATOM   5684  P    DT A 277      24.304 -21.726 -26.336 
ATOM   5685  OP1  DT A 277      23.017 -21.977 -25.648 
ATOM   5686  OP2  DT A 277      24.940 -22.901 -26.971 
ATOM   5687  O5'  DT A 277      24.116 -20.566 -27.422 
ATOM   5688  C5'  DT A 277      24.244 -19.193 -27.006 
ATOM   5689  C4'  DT A 277      25.064 -18.419 -28.019 
ATOM   5690  O4'  DT A 277      26.492 -18.481 -27.740 
ATOM   5691  C3'  DT A 277      24.950 -18.892 -29.468 
ATOM   5692  O3'  DT A 277      24.988 -17.758 -30.326 
ATOM   5693  C2'  DT A 277      26.212 -19.722 -29.704 
ATOM   5694  C1'  DT A 277      27.169 -18.809 -28.944 
ATOM   5695  N1   DT A 277      28.460 -19.460 -28.585 
ATOM   5696  C2   DT A 277      29.583 -18.669 -28.589 
ATOM   5697  O2   DT A 277      29.557 -17.483 -28.869 
ATOM   5698  N3   DT A 277      30.761 -19.307 -28.253 
ATOM   5699  C4   DT A 277      30.904 -20.639 -27.920 
ATOM   5700  O4   DT A 277      32.012 -21.098 -27.637 
ATOM   5701  C5   DT A 277      29.670 -21.388 -27.944 
ATOM   5702  C7   DT A 277      29.736 -22.846 -27.594 
ATOM   5703  C6   DT A 277      28.511 -20.793 -28.268 
ATOM   5704  P    DA A 278      24.032 -17.724 -31.609 
ATOM   5705  OP1  DA A 278      22.688 -17.247 -31.214 
ATOM   5706  OP2  DA A 278      24.080 -19.032 -32.299 
ATOM   5707  O5'  DA A 278      24.752 -16.615 -32.511 
ATOM   5708  C5'  DA A 278      25.484 -15.556 -31.864 
ATOM   5709  C4'  DA A 278      26.803 -15.328 -32.575 
ATOM   5710  O4'  DA A 278      27.867 -16.178 -32.057 
ATOM   5711  C3'  DA A 278      26.807 -15.609 -34.077 
ATOM   5712  O3'  DA A 278      27.643 -14.656 -34.722 
ATOM   5713  C2'  DA A 278      27.451 -16.989 -34.212 
ATOM   5714  C1'  DA A 278      28.532 -16.783 -33.155 
ATOM   5715  N9   DA A 278      29.152 -18.051 -32.678 
ATOM   5716  C8   DA A 278      28.567 -19.274 -32.517 
ATOM   5717  N7   DA A 278      29.376 -20.190 -32.083 
ATOM   5718  C5   DA A 278      30.588 -19.527 -31.945 
ATOM   5719  C6   DA A 278      31.857 -19.952 -31.518 
ATOM   5720  N6   DA A 278      32.126 -21.208 -31.134 
ATOM   5721  N1   DA A 278      32.844 -19.037 -31.502 
ATOM   5722  C2   DA A 278      32.570 -17.791 -31.885 
ATOM   5723  N3   DA A 278      31.432 -17.281 -32.300 
ATOM   5724  C4   DA A 278      30.461 -18.217 -32.308 
ATOM   5725  P    DA A 279      27.188 -14.054 -36.135 
ATOM   5726  OP1  DA A 279      26.252 -12.929 -35.917 
ATOM   5727  OP2  DA A 279      26.700 -15.148 -37.004 
ATOM   5728  O5'  DA A 279      28.577 -13.497 -36.702 
ATOM   5729  C5'  DA A 279      29.578 -13.042 -35.772 
ATOM   5730  C4'  DA A 279      30.942 -13.554 -36.187 
ATOM   5731  O4'  DA A 279      31.235 -14.866 -35.628 
ATOM   5732  C3'  DA A 279      31.155 -13.738 -37.690 
ATOM   5733  O3'  DA A 279      32.494 -13.381 -38.011 
ATOM   5734  C2'  DA A 279      30.982 -15.238 -37.925 
ATOM   5735  C1'  DA A 279      31.718 -15.700 -36.671 
ATOM   5736  N9   DA A 279      31.440 -17.115 -36.300 
ATOM   5737  C8   DA A 279      30.278 -17.817 -36.445 
ATOM   5738  N7   DA A 279      30.348 -19.042 -36.024 
ATOM   5739  C5   DA A 279      31.653 -19.163 -35.565 
ATOM   5740  C6   DA A 279      32.359 -20.232 -34.990 
ATOM   5741  N6   DA A 279      31.822 -21.440 -34.770 
ATOM   5742  N1   DA A 279      33.643 -20.014 -34.650 
ATOM   5743  C2   DA A 279      34.171 -18.811 -34.871 
ATOM   5744  N3   DA A 279      33.613 -17.743 -35.398 
ATOM   5745  C4   DA A 279      32.329 -17.988 -35.730 
ATOM   5746  P    DC A 280      32.780 -12.581 -39.368 
ATOM   5747  OP1  DC A 280      32.561 -11.134 -39.145 
ATOM   5748  OP2  DC A 280      32.012 -13.191 -40.475 
ATOM   5749  O5'  DC A 280      34.341 -12.863 -39.578 
ATOM   5750  C5'  DC A 280      35.176 -13.067 -38.423 
ATOM   5751  C4'  DC A 280      36.115 -14.233 -38.661 
ATOM   5752  O4'  DC A 280      35.526 -15.508 -38.276 
ATOM   5753  C3'  DC A 280      36.550 -14.451 -40.110 
ATOM   5754  O3'  DC A 280      37.906 -14.881 -40.124 
ATOM   5755  C2'  DC A 280      35.671 -15.597 -40.610 
ATOM   5756  C1'  DC A 280      35.727 -16.432 -39.334 
ATOM   5757  N1   DC A 280      34.662 -17.471 -39.251 
ATOM   5758  C2   DC A 280      34.978 -18.675 -38.627 
ATOM   5759  O2   DC A 280      36.117 -18.831 -38.173 
ATOM   5760  N3   DC A 280      34.021 -19.635 -38.542 
ATOM   5761  C4   DC A 280      32.799 -19.427 -39.047 
ATOM   5762  N4   DC A 280      31.901 -20.394 -38.938 
ATOM   5763  C5   DC A 280      32.454 -18.195 -39.692 
ATOM   5764  C6   DC A 280      33.424 -17.249 -39.768 
ATOM   5765  P    DA A 281      38.885 -14.324 -41.260 
ATOM   5766  OP1  DA A 281      39.419 -13.005 -40.852 
ATOM   5767  OP2  DA A 281      38.201 -14.370 -42.571 
ATOM   5768  O5'  DA A 281      40.058 -15.413 -41.228 
ATOM   5769  C5'  DA A 281      40.354 -16.084 -39.988 
ATOM   5770  C4'  DA A 281      40.558 -17.565 -40.237 
ATOM   5771  O4'  DA A 281      39.312 -18.316 -40.174 
ATOM   5772  C3'  DA A 281      41.143 -17.936 -41.599 
ATOM   5773  O3'  DA A 281      42.023 -19.042 -41.437 
ATOM   5774  C2'  DA A 281      39.941 -18.390 -42.427 
ATOM   5775  C1'  DA A 281      39.240 -19.161 -41.312 
ATOM   5776  N9   DA A 281      37.804 -19.442 -41.590 
ATOM   5777  C8   DA A 281      36.902 -18.666 -42.261 
ATOM   5778  N7   DA A 281      35.717 -19.189 -42.340 
ATOM   5779  C5   DA A 281      35.839 -20.399 -41.672 
ATOM   5780  C6   DA A 281      34.925 -21.430 -41.405 
ATOM   5781  N6   DA A 281      33.643 -21.403 -41.798 
ATOM   5782  N1   DA A 281      35.376 -22.495 -40.716 
ATOM   5783  C2   DA A 281      36.650 -22.517 -40.328 
ATOM   5784  N3   DA A 281      37.591 -21.618 -40.518 
ATOM   5785  C4   DA A 281      37.114 -20.563 -41.210 
ATOM   5786  P    DA A 282      43.387 -19.080 -42.273 
ATOM   5787  OP1  DA A 282      44.421 -18.289 -41.570 
ATOM   5788  OP2  DA A 282      43.118 -18.695 -43.676 
ATOM   5789  O5'  DA A 282      43.757 -20.634 -42.205 
ATOM   5790  C5'  DA A 282      43.347 -21.400 -41.056 
ATOM   5791  C4'  DA A 282      42.789 -22.738 -41.498 
ATOM   5792  O4'  DA A 282      41.362 -22.679 -41.782 
ATOM   5793  C3'  DA A 282      43.394 -23.323 -42.774 
ATOM   5794  O3'  DA A 282      43.487 -24.736 -42.634 
ATOM   5795  C2'  DA A 282      42.374 -23.008 -43.866 
ATOM   5796  C1'  DA A 282      41.129 -23.303 -43.035 
ATOM   5797  N9   DA A 282      39.877 -22.735 -43.609 
ATOM   5798  C8   DA A 282      39.713 -21.569 -44.299 
ATOM   5799  N7   DA A 282      38.491 -21.347 -44.673 
ATOM   5800  C5   DA A 282      37.791 -22.447 -44.196 
ATOM   5801  C6   DA A 282      36.436 -22.811 -44.267 
ATOM   5802  N6   DA A 282      35.501 -22.067 -44.875 
ATOM   5803  N1   DA A 282      36.075 -23.972 -43.688 
ATOM   5804  C2   DA A 282      37.009 -24.705 -43.084 
ATOM   5805  N3   DA A 282      38.296 -24.469 -42.956 
ATOM   5806  C4   DA A 282      38.631 -23.303 -43.544 
ATOM   5807  P    DG A 283      44.778 -25.490 -43.206 
ATOM   5808  OP1  DG A 283      45.871 -25.426 -42.210 
ATOM   5809  OP2  DG A 283      45.098 -24.971 -44.555 
ATOM   5810  O5'  DG A 283      44.241 -26.992 -43.321 
ATOM   5811  C5'  DG A 283      43.227 -27.444 -42.403 
ATOM   5812  C4'  DG A 283      42.170 -28.236 -43.147 
ATOM   5813  O4'  DG A 283      41.108 -27.390 -43.671 
ATOM   5814  C3'  DG A 283      42.658 -29.013 -44.370 
ATOM   5815  O3'  DG A 283      41.953 -30.246 -44.444 
ATOM   5816  C2'  DG A 283      42.254 -28.149 -45.564 
ATOM   5817  C1'  DG A 283      40.887 -27.737 -45.029 
ATOM   5818  N9   DG A 283      40.305 -26.553 -45.721 
ATOM   5819  C8   DG A 283      40.943 -25.450 -46.244 
ATOM   5820  N7   DG A 283      40.134 -24.576 -46.794 
ATOM   5821  C5   DG A 283      38.871 -25.142 -46.624 
ATOM   5822  C6   DG A 283      37.594 -24.661 -47.014 
ATOM   5823  O6   DG A 283      37.310 -23.619 -47.599 
ATOM   5824  N1   DG A 283      36.576 -25.552 -46.646 
ATOM   5825  C2   DG A 283      36.769 -26.750 -45.986 
ATOM   5826  N2   DG A 283      35.666 -27.458 -45.723 
ATOM   5827  N3   DG A 283      37.966 -27.201 -45.620 
ATOM   5828  C4   DG A 283      38.965 -26.348 -45.971 
ATOM   5829  P    DT A 284      42.742 -31.566 -44.887 
ATOM   5830  OP1  DT A 284      43.427 -32.151 -43.712 
ATOM   5831  OP2  DT A 284      43.599 -31.264 -46.054 
ATOM   5832  O5'  DT A 284      41.537 -32.518 -45.336 
ATOM   5833  C5'  DT A 284      40.254 -32.368 -44.701 
ATOM   5834  C4'  DT A 284      39.152 -32.419 -45.740 
ATOM   5835  O4'  DT A 284      38.860 -31.108 -46.305 
ATOM   5836  C3'  DT A 284      39.430 -33.293 -46.963 
ATOM   5837  O3'  DT A 284      38.221 -33.928 -47.360 
ATOM   5838  C2'  DT A 284      39.844 -32.308 -48.057 
ATOM   5839  C1'  DT A 284      38.820 -31.229 -47.718 
ATOM   5840  N1   DT A 284      39.137 -29.897 -48.305 
ATOM   5841  C2   DT A 284      38.077 -29.118 -48.699 
ATOM   5842  O2   DT A 284      36.916 -29.472 -48.586 
ATOM   5843  N3   DT A 284      38.410 -27.890 -49.239 
ATOM   5844  C4   DT A 284      39.685 -27.391 -49.412 
ATOM   5845  O4   DT A 284      39.859 -26.276 -49.909 
ATOM   5846  C5   DT A 284      40.732 -28.281 -48.970 
ATOM   5847  C7   DT A 284      42.150 -27.816 -49.122 
ATOM   5848  C6   DT A 284      40.436 -29.481 -48.441 
ATOM   5849  P    DC A 285      38.271 -35.448 -47.859 
ATOM   5850  OP1  DC A 285      38.239 -36.356 -46.689 
ATOM   5851  OP2  DC A 285      39.407 -35.628 -48.789 
ATOM   5852  O5'  DC A 285      36.893 -35.562 -48.665 
ATOM   5853  C5'  DC A 285      35.777 -34.750 -48.256 
ATOM   5854  C4'  DC A 285      35.100 -34.148 -49.472 
ATOM   5855  O4'  DC A 285      35.691 -32.875 -49.863 
ATOM   5856  C3'  DC A 285      35.157 -34.988 -50.748 
ATOM   5857  O3'  DC A 285      33.931 -34.836 -51.454 
ATOM   5858  C2'  DC A 285      36.275 -34.357 -51.577 
ATOM   5859  C1'  DC A 285      35.932 -32.904 -51.261 
ATOM   5860  N1   DC A 285      37.035 -31.950 -51.559 
ATOM   5861  C2   DC A 285      36.690 -30.680 -52.016 
ATOM   5862  O2   DC A 285      35.493 -30.400 -52.152 
ATOM   5863  N3   DC A 285      37.681 -29.795 -52.294 
ATOM   5864  C4   DC A 285      38.965 -30.136 -52.133 
ATOM   5865  N4   DC A 285      39.896 -29.238 -52.418 
ATOM   5866  C5   DC A 285      39.343 -31.438 -51.666 
ATOM   5867  C6   DC A 285      38.337 -32.307 -51.393 
ATOM   5868  P    DG A 286      33.286 -36.113 -52.172 
ATOM   5869  OP1  DG A 286      32.501 -36.892 -51.188 
ATOM   5870  OP2  DG A 286      34.338 -36.857 -52.898 
ATOM   5871  O5'  DG A 286      32.297 -35.419 -53.221 
ATOM   5872  C5'  DG A 286      31.719 -34.141 -52.896 
ATOM   5873  C4'  DG A 286      31.777 -33.223 -54.102 
ATOM   5874  O4'  DG A 286      33.024 -32.475 -54.170 
ATOM   5875  C3'  DG A 286      31.684 -33.910 -55.464 
ATOM   5876  O3'  DG A 286      30.934 -33.083 -56.346 
ATOM   5877  C2'  DG A 286      33.126 -33.973 -55.966 
ATOM   5878  C1'  DG A 286      33.540 -32.584 -55.488 
ATOM   5879  N9   DG A 286      35.015 -32.386 -55.426 
ATOM   5880  C8   DG A 286      36.002 -33.293 -55.106 
ATOM   5881  N7   DG A 286      37.216 -32.796 -55.145 
ATOM   5882  C5   DG A 286      37.018 -31.468 -55.517 
ATOM   5883  C6   DG A 286      37.960 -30.426 -55.724 
ATOM   5884  O6   DG A 286      39.183 -30.464 -55.618 
ATOM   5885  N1   DG A 286      37.328 -29.231 -56.095 
ATOM   5886  C2   DG A 286      35.966 -29.064 -56.246 
ATOM   5887  N2   DG A 286      35.562 -27.843 -56.606 
ATOM   5888  N3   DG A 286      35.082 -30.041 -56.052 
ATOM   5889  C4   DG A 286      35.679 -31.207 -55.692 
ATOM   5890  P    DA A 287      29.906 -33.766 -57.364 
ATOM   5891  OP1  DA A 287      28.619 -34.017 -56.676 
ATOM   5892  OP2  DA A 287      30.542 -34.941 -57.998 
ATOM   5893  O5'  DA A 287      29.718 -32.606 -58.450 
ATOM   5894  C5'  DA A 287      29.846 -31.233 -58.034 
ATOM   5895  C4'  DA A 287      30.666 -30.459 -59.046 
ATOM   5896  O4'  DA A 287      32.094 -30.521 -58.768 
ATOM   5897  C3'  DA A 287      30.552 -30.932 -60.495 
ATOM   5898  O3'  DA A 287      30.591 -29.798 -61.354 
ATOM   5899  C2'  DA A 287      31.814 -31.762 -60.732 
ATOM   5900  C1'  DA A 287      32.771 -30.849 -59.971 
ATOM   5901  N9   DA A 287      34.062 -31.500 -59.613 
ATOM   5902  C8   DA A 287      34.289 -32.804 -59.274 
ATOM   5903  N7   DA A 287      35.532 -33.069 -59.014 
ATOM   5904  C5   DA A 287      36.178 -31.854 -59.193 
ATOM   5905  C6   DA A 287      37.523 -31.469 -59.066 
ATOM   5906  N6   DA A 287      38.504 -32.311 -58.714 
ATOM   5907  N1   DA A 287      37.824 -30.181 -59.318 
ATOM   5908  C2   DA A 287      36.845 -29.348 -59.668 
ATOM   5909  N3   DA A 287      35.561 -29.592 -59.817 
ATOM   5910  C4   DA A 287      35.286 -30.888 -59.560 
ATOM   5911  P    DT A 288      29.634 -29.764 -62.637 
ATOM   5912  OP1  DT A 288      28.290 -29.287 -62.242 
ATOM   5913  OP2  DT A 288      29.682 -31.072 -63.326 
ATOM   5914  O5'  DT A 288      30.355 -28.655 -63.539 
ATOM   5915  C5'  DT A 288      31.086 -27.596 -62.892 
ATOM   5916  C4'  DT A 288      32.405 -27.368 -63.603 
ATOM   5917  O4'  DT A 288      33.469 -28.218 -63.084 
ATOM   5918  C3'  DT A 288      32.409 -27.649 -65.105 
ATOM   5919  O3'  DT A 288      33.245 -26.696 -65.749 
ATOM   5920  C2'  DT A 288      33.053 -29.029 -65.240 
ATOM   5921  C1'  DT A 288      34.134 -28.823 -64.182 
ATOM   5922  N1   DT A 288      34.754 -30.091 -63.706 
ATOM   5923  C2   DT A 288      36.089 -30.050 -63.381 
ATOM   5924  O2   DT A 288      36.762 -29.037 -63.467 
ATOM   5925  N3   DT A 288      36.630 -31.243 -62.944 
ATOM   5926  C4   DT A 288      35.962 -32.444 -62.809 
ATOM   5927  O4   DT A 288      36.555 -33.448 -62.407 
ATOM   5928  C5   DT A 288      34.567 -32.387 -63.174 
ATOM   5929  C7   DT A 288      33.766 -33.651 -63.056 
ATOM   5930  C6   DT A 288      34.015 -31.240 -63.602 
ATOM   5931  P    DG A 289      32.790 -26.095 -67.162 
ATOM   5932  OP1  DG A 289      31.854 -24.969 -66.945 
ATOM   5933  OP2  DG A 289      32.302 -27.188 -68.032 
ATOM   5934  O5'  DG A 289      34.179 -25.537 -67.729 
ATOM   5935  C5'  DG A 289      35.180 -25.082 -66.800 
ATOM   5936  C4'  DG A 289      36.545 -25.594 -67.215 
ATOM   5937  O4'  DG A 289      36.838 -26.906 -66.656 
ATOM   5938  C3'  DG A 289      36.757 -25.778 -68.717 
ATOM   5939  O3'  DG A 289      38.096 -25.421 -69.039 
ATOM   5940  C2'  DG A 289      36.584 -27.278 -68.953 
ATOM   5941  C1'  DG A 289      37.320 -27.740 -67.699 
ATOM   5942  N9   DG A 289      37.042 -29.155 -67.327 
ATOM   5943  C8   DG A 289      35.878 -29.879 -67.466 
ATOM   5944  N7   DG A 289      35.963 -31.115 -67.037 
ATOM   5945  C5   DG A 289      37.276 -31.217 -66.581 
ATOM   5946  C6   DG A 289      37.960 -32.318 -66.004 
ATOM   5947  O6   DG A 289      37.541 -33.448 -65.770 
ATOM   5948  N1   DG A 289      39.286 -31.988 -65.686 
ATOM   5949  C2   DG A 289      39.872 -30.756 -65.898 
ATOM   5950  N2   DG A 289      41.149 -30.642 -65.524 
ATOM   5951  N3   DG A 289      39.229 -29.723 -66.440 
ATOM   5952  C4   DG A 289      37.943 -30.027 -66.754 
ATOM   5953  P    DG A 290      38.382 -24.621 -70.396 
ATOM   5954  OP1  DG A 290      38.163 -23.174 -70.173 
ATOM   5955  OP2  DG A 290      37.614 -25.231 -71.503 
ATOM   5956  O5'  DG A 290      39.943 -24.903 -70.606 
ATOM   5957  C5'  DG A 290      40.778 -25.107 -69.450 
ATOM   5958  C4'  DG A 290      41.717 -26.273 -69.689 
ATOM   5959  O4'  DG A 290      41.128 -27.548 -69.304 
ATOM   5960  C3'  DG A 290      42.152 -26.491 -71.138 
ATOM   5961  O3'  DG A 290      43.508 -26.921 -71.151 
ATOM   5962  C2'  DG A 290      41.273 -27.637 -71.638 
ATOM   5963  C1'  DG A 290      41.329 -28.472 -70.362 
ATOM   5964  N9   DG A 290      40.264 -29.511 -70.278 
ATOM   5965  C8   DG A 290      38.967 -29.467 -70.740 
ATOM   5966  N7   DG A 290      38.280 -30.559 -70.505 
ATOM   5967  C5   DG A 290      39.187 -31.384 -69.843 
ATOM   5968  C6   DG A 290      39.023 -32.700 -69.335 
ATOM   5969  O6   DG A 290      38.027 -33.418 -69.365 
ATOM   5970  N1   DG A 290      40.200 -33.166 -68.734 
ATOM   5971  C2   DG A 290      41.380 -32.456 -68.637 
ATOM   5972  N2   DG A 290      42.391 -33.079 -68.026 
ATOM   5973  N3   DG A 290      41.533 -31.222 -69.113 
ATOM   5974  C4   DG A 290      40.400 -30.754 -69.699 
ATOM   5975  P    DA A 291      44.487 -26.364 -72.288 
ATOM   5976  OP1  DA A 291      45.021 -25.045 -71.880 
ATOM   5977  OP2  DA A 291      43.803 -26.410 -73.599 
ATOM   5978  O5'  DA A 291      45.660 -27.453 -72.255 
ATOM   5979  C5'  DA A 291      45.956 -28.124 -71.016 
ATOM   5980  C4'  DA A 291      46.160 -29.605 -71.265 
ATOM   5981  O4'  DA A 291      44.914 -30.356 -71.202 
ATOM   5982  C3'  DA A 291      46.745 -29.976 -72.627 
ATOM   5983  O3'  DA A 291      47.625 -31.082 -72.464 
ATOM   5984  C2'  DA A 291      45.543 -30.430 -73.454 
ATOM   5985  C1'  DA A 291      44.842 -31.201 -72.340 
ATOM   5986  N9   DA A 291      43.406 -31.482 -72.617 
ATOM   5987  C8   DA A 291      42.504 -30.706 -73.289 
ATOM   5988  N7   DA A 291      41.319 -31.229 -73.368 
ATOM   5989  C5   DA A 291      41.441 -32.439 -72.700 
ATOM   5990  C6   DA A 291      40.527 -33.470 -72.432 
ATOM   5991  N6   DA A 291      39.245 -33.443 -72.825 
ATOM   5992  N1   DA A 291      40.978 -34.535 -71.744 
ATOM   5993  C2   DA A 291      42.252 -34.557 -71.355 
ATOM   5994  N3   DA A 291      43.193 -33.658 -71.546 
ATOM   5995  C4   DA A 291      42.716 -32.603 -72.237 
ATOM   5996  P    DT A 292      48.989 -31.120 -73.301 
ATOM   5997  OP1  DT A 292      50.024 -30.329 -72.598 
ATOM   5998  OP2  DT A 292      48.720 -30.735 -74.704 
ATOM   5999  O5'  DT A 292      49.359 -32.674 -73.233 
ATOM   6000  C5'  DT A 292      48.949 -33.440 -72.084 
ATOM   6001  C4'  DT A 292      48.391 -34.779 -72.525 
ATOM   6002  O4'  DT A 292      46.964 -34.719 -72.810 
ATOM   6003  C3'  DT A 292      48.996 -35.363 -73.801 
ATOM   6004  O3'  DT A 292      49.089 -36.776 -73.662 
ATOM   6005  C2'  DT A 292      47.976 -35.049 -74.894 
ATOM   6006  C1'  DT A 292      46.731 -35.343 -74.063 
ATOM   6007  N1   DT A 292      45.479 -34.775 -74.636 
ATOM   6008  C2   DT A 292      44.326 -35.502 -74.462 
ATOM   6009  O2   DT A 292      44.295 -36.566 -73.870 
ATOM   6010  N3   DT A 292      43.185 -34.944 -75.009 
ATOM   6011  C4   DT A 292      43.107 -33.750 -75.696 
ATOM   6012  O4   DT A 292      42.027 -33.353 -76.140 
ATOM   6013  C5   DT A 292      44.368 -33.061 -75.827 
ATOM   6014  C7   DT A 292      44.371 -31.753 -76.563 
ATOM   6015  C6   DT A 292      45.492 -33.580 -75.307 
ATOM   6016  P    DT A 293      50.380 -37.530 -74.234 
ATOM   6017  OP1  DT A 293      51.473 -37.466 -73.237 
ATOM   6018  OP2  DT A 293      50.700 -37.011 -75.582 
ATOM   6019  O5'  DT A 293      49.843 -39.032 -74.349 
ATOM   6020  C5'  DT A 293      48.829 -39.484 -73.431 
ATOM   6021  C4'  DT A 293      47.772 -40.276 -74.175 
ATOM   6022  O4'  DT A 293      46.710 -39.430 -74.698 
ATOM   6023  C3'  DT A 293      48.261 -41.053 -75.397 
ATOM   6024  O3'  DT A 293      47.555 -42.286 -75.472 
ATOM   6025  C2'  DT A 293      47.856 -40.189 -76.592 
ATOM   6026  C1'  DT A 293      46.489 -39.777 -76.057 
ATOM   6027  N1   DT A 293      45.907 -38.593 -76.749 
ATOM   6028  C2   DT A 293      44.542 -38.568 -76.905 
ATOM   6029  O2   DT A 293      43.812 -39.459 -76.506 
ATOM   6030  N3   DT A 293      44.039 -37.456 -77.551 
ATOM   6031  C4   DT A 293      44.770 -36.393 -78.041 
ATOM   6032  O4   DT A 293      44.207 -35.451 -78.603 
ATOM   6033  C5   DT A 293      46.194 -36.511 -77.830 
ATOM   6034  C7   DT A 293      47.063 -35.396 -78.334 
ATOM   6035  C6   DT A 293      46.710 -37.581 -77.205 
ATOM   6036  P    DC A 294      48.344 -43.606 -75.914 
ATOM   6037  OP1  DC A 294      49.029 -44.191 -74.740 
ATOM   6038  OP2  DC A 294      49.201 -43.304 -77.082 
ATOM   6039  O5'  DC A 294      47.139 -44.558 -76.364 
ATOM   6040  C5'  DC A 294      45.856 -44.408 -75.728 
ATOM   6041  C4'  DC A 294      44.754 -44.459 -76.768 
ATOM   6042  O4'  DC A 294      44.462 -43.148 -77.333 
ATOM   6043  C3'  DC A 294      45.032 -45.333 -77.990 
ATOM   6044  O3'  DC A 294      43.823 -45.969 -78.388 
ATOM   6045  C2'  DC A 294      45.446 -44.348 -79.085 
ATOM   6046  C1'  DC A 294      44.422 -43.269 -78.746 
ATOM   6047  N1   DC A 294      44.740 -41.937 -79.333 
ATOM   6048  C2   DC A 294      43.675 -41.135 -79.737 
ATOM   6049  O2   DC A 294      42.523 -41.557 -79.593 
ATOM   6050  N3   DC A 294      43.944 -39.918 -80.275 
ATOM   6051  C4   DC A 294      45.208 -39.497 -80.414 
ATOM   6052  N4   DC A 294      45.418 -38.302 -80.944 
ATOM   6053  C5   DC A 294      46.317 -40.307 -80.005 
ATOM   6054  C6   DC A 294      46.027 -41.520 -79.470 
ATOM   6055  P    DC A 295      43.873 -47.488 -78.886 
ATOM   6056  OP1  DC A 295      43.841 -48.396 -77.717 
ATOM   6057  OP2  DC A 295      45.009 -47.668 -79.817 
ATOM   6058  O5'  DC A 295      42.495 -47.602 -79.693 
ATOM   6059  C5'  DC A 295      41.379 -46.790 -79.284 
ATOM   6060  C4'  DC A 295      40.703 -46.188 -80.499 
ATOM   6061  O4'  DC A 295      41.293 -44.915 -80.890 
ATOM   6062  C3'  DC A 295      40.759 -47.028 -81.776 
ATOM   6063  O3'  DC A 295      39.533 -46.876 -82.481 
ATOM   6064  C2'  DC A 295      41.877 -46.397 -82.605 
ATOM   6065  C1'  DC A 295      41.534 -44.944 -82.289 
ATOM   6066  N1   DC A 295      42.637 -43.990 -82.587 
ATOM   6067  C2   DC A 295      42.292 -42.720 -83.043 
ATOM   6068  O2   DC A 295      41.095 -42.440 -83.180 
ATOM   6069  N3   DC A 295      43.283 -41.835 -83.322 
ATOM   6070  C4   DC A 295      44.567 -42.176 -83.161 
ATOM   6071  N4   DC A 295      45.498 -41.278 -83.446 
ATOM   6072  C5   DC A 295      44.945 -43.478 -82.693 
ATOM   6073  C6   DC A 295      43.939 -44.347 -82.421 
ATOM   6074  P    DT A 296      38.888 -48.153 -83.200 
ATOM   6075  OP1  DT A 296      38.103 -48.932 -82.216 
ATOM   6076  OP2  DT A 296      39.940 -48.897 -83.926 
ATOM   6077  O5'  DT A 296      37.899 -47.459 -84.249 
ATOM   6078  C5'  DT A 296      37.321 -46.181 -83.923 
ATOM   6079  C4'  DT A 296      37.379 -45.264 -85.130 
ATOM   6080  O4'  DT A 296      38.626 -44.515 -85.198 
ATOM   6081  C3'  DT A 296      37.286 -45.950 -86.492 
ATOM   6082  O3'  DT A 296      36.536 -45.123 -87.374 
ATOM   6083  C2'  DT A 296      38.728 -46.013 -86.994 
ATOM   6084  C1'  DT A 296      39.142 -44.624 -86.516 
ATOM   6085  N1   DT A 296      40.617 -44.426 -86.454 
ATOM   6086  C2   DT A 296      41.094 -43.173 -86.754 
ATOM   6087  O2   DT A 296      40.367 -42.244 -87.061 
ATOM   6088  N3   DT A 296      42.466 -43.028 -86.686 
ATOM   6089  C4   DT A 296      43.377 -44.009 -86.351 
ATOM   6090  O4   DT A 296      44.584 -43.760 -86.324 
ATOM   6091  C5   DT A 296      42.781 -45.290 -86.053 
ATOM   6092  C7   DT A 296      43.704 -46.413 -85.679 
ATOM   6093  C6   DT A 296      41.450 -45.459 -86.111 
ATOM   6094  P    DC A 297      35.508 -45.806 -88.392 
ATOM   6095  OP1  DC A 297      34.221 -46.057 -87.703 
ATOM   6096  OP2  DC A 297      36.144 -46.981 -89.026 
ATOM   6097  O5'  DC A 297      35.320 -44.646 -89.477 
ATOM   6098  C5'  DC A 297      35.448 -43.273 -89.061 
ATOM   6099  C4'  DC A 297      36.268 -42.499 -90.074 
ATOM   6100  O4'  DC A 297      37.696 -42.561 -89.795 
ATOM   6101  C3'  DC A 297      36.154 -42.972 -91.523 
ATOM   6102  O3'  DC A 297      36.193 -41.838 -92.381 
ATOM   6103  C2'  DC A 297      37.416 -43.802 -91.760 
ATOM   6104  C1'  DC A 297      38.373 -42.889 -90.999 
ATOM   6105  N1   DC A 297      39.664 -43.541 -90.640 
ATOM   6106  C2   DC A 297      40.812 -42.752 -90.640 
ATOM   6107  O2   DC A 297      40.712 -41.555 -90.934 
ATOM   6108  N3   DC A 297      41.998 -43.327 -90.317 
ATOM   6109  C4   DC A 297      42.063 -44.627 -90.004 
ATOM   6110  N4   DC A 297      43.244 -45.142 -89.696 
ATOM   6111  C5   DC A 297      40.895 -45.456 -89.999 
ATOM   6112  C6   DC A 297      39.719 -44.863 -90.325 
ATOM   6113  P    DT A 298      35.236 -41.804 -93.665 
ATOM   6114  OP1  DT A 298      33.892 -41.327 -93.269 
ATOM   6115  OP2  DT A 298      35.284 -43.112 -94.354 
ATOM   6116  O5'  DT A 298      35.957 -40.696 -94.566 
ATOM   6117  C5'  DT A 298      36.688 -39.636 -93.920 
ATOM   6118  C4'  DT A 298      38.008 -39.408 -94.630 
ATOM   6119  O4'  DT A 298      39.072 -40.258 -94.112 
ATOM   6120  C3'  DT A 298      38.011 -39.689 -96.133 
ATOM   6121  O3'  DT A 298      38.847 -38.736 -96.777 
ATOM   6122  C2'  DT A 298      38.655 -41.069 -96.267 
ATOM   6123  C1'  DT A 298      39.736 -40.863 -95.210 
ATOM   6124  N1   DT A 298      40.356 -42.131 -94.734 
ATOM   6125  C2   DT A 298      41.691 -42.090 -94.408 
ATOM   6126  O2   DT A 298      42.364 -41.077 -94.495 
ATOM   6127  N3   DT A 298      42.232 -43.283 -93.972 
ATOM   6128  C4   DT A 298      41.565 -44.484 -93.836 
ATOM   6129  O4   DT A 298      42.157 -45.488 -93.434 
ATOM   6130  C5   DT A 298      40.169 -44.427 -94.202 
ATOM   6131  C7   DT A 298      39.368 -45.691 -94.084 
ATOM   6132  C6   DT A 298      39.617 -43.280 -94.630 
ATOM   6133  P    DC A 299      38.393 -38.135 -98.190 
ATOM   6134  OP1  DC A 299      37.456 -37.010 -97.972 
ATOM   6135  OP2  DC A 299      37.904 -39.228 -99.059 
ATOM   6136  O5'  DC A 299      39.781 -37.577 -98.757 
ATOM   6137  C5'  DC A 299      40.782 -37.122 -97.828 
ATOM   6138  C4'  DC A 299      42.147 -37.634 -98.242 
ATOM   6139  O4'  DC A 299      42.440 -38.947 -97.684 
ATOM   6140  C3'  DC A 299      42.359 -37.818 -99.745 
ATOM   6141  O3'  DC A 299      43.699 -37.461-100.067 
ATOM   6142  C2'  DC A 299      42.187 -39.318 -99.980 
ATOM   6143  C1'  DC A 299      42.922 -39.780 -98.726 
ATOM   6144  N1   DC A 299      42.644 -41.195 -98.355 
ATOM   6145  C2   DC A 299      43.678 -41.932 -97.783 
ATOM   6146  O2   DC A 299      44.774 -41.386 -97.609 
ATOM   6147  N3   DC A 299      43.444 -43.225 -97.438 
ATOM   6148  C4   DC A 299      42.243 -43.779 -97.643
[truncated: 415,700 more chars]
