# Supplementary material for: Characterization of lncRNA-protein interactions associated with Prostate cancer and Androgen receptors by molecular docking simulations
Source: Biochem Biophys Rep. 2025 Mar 9;42:101959. doi: 10.1016/j.bbrep.2025.101959 (PMC11929892; doi:10.1016/j.bbrep.2025.101959)
Supplement: Multimedia component 109 [file mmc109.zip › mmc109.pdb]

REMARK Number:    98
REMARK Ligand:     lig_628dcb8434e2f.pdb
REMARK Contact:     0     0     0
REMARK Score:  -137.14
REMARK RMSD:    873.76
MODEL       98
ATOM      1  N   ALA A  24      30.357  -5.473 -24.875 
ATOM      2  CA  ALA A  24      30.515  -4.000 -24.871 
ATOM      3  CB  ALA A  24      29.364  -3.347 -25.653 
ATOM      4  C   ALA A  24      30.496  -3.471 -23.474 
ATOM      5  O   ALA A  24      31.409  -3.720 -22.690 
ATOM      6  N   GLN A  25      29.435  -2.716 -23.129 
ATOM      7  CA  GLN A  25      29.334  -2.167 -21.810 
ATOM      8  CB  GLN A  25      28.209  -1.135 -21.640 
ATOM      9  CG  GLN A  25      28.449   0.131 -22.464 
ATOM     10  CD  GLN A  25      27.291   1.085 -22.227 
ATOM     11  OE1 GLN A  25      26.895   1.324 -21.089 
ATOM     12  NE2 GLN A  25      26.734   1.652 -23.331 
ATOM     13  C   GLN A  25      29.084  -3.296 -20.876 
ATOM     14  O   GLN A  25      28.668  -4.376 -21.290 
ATOM     15  N   ASP A  26      29.382  -3.075 -19.584 
ATOM     16  CA  ASP A  26      29.211  -4.105 -18.606 
ATOM     17  CB  ASP A  26      30.274  -4.043 -17.495 
ATOM     18  CG  ASP A  26      30.054  -5.171 -16.494 
ATOM     19  OD1 ASP A  26      28.986  -5.191 -15.826 
ATOM     20  OD2 ASP A  26      30.966  -6.032 -16.381 
ATOM     21  C   ASP A  26      27.866  -3.939 -17.988 
ATOM     22  O   ASP A  26      27.612  -2.985 -17.253 
ATOM     23  N   ASN A  27      26.945  -4.872 -18.288 
ATOM     24  CA  ASN A  27      25.662  -4.773 -17.669 
ATOM     25  CB  ASN A  27      24.503  -4.752 -18.683 
ATOM     26  CG  ASN A  27      24.583  -3.452 -19.471 
ATOM     27  OD1 ASN A  27      24.658  -2.366 -18.897 
ATOM     28  ND2 ASN A  27      24.568  -3.560 -20.827 
ATOM     29  C   ASN A  27      25.467  -5.984 -16.812 
ATOM     30  O   ASN A  27      24.473  -6.696 -16.949 
ATOM     31  N   SER A  28      26.402  -6.226 -15.873 
ATOM     32  CA  SER A  28      26.317  -7.361 -15.002 
ATOM     33  CB  SER A  28      27.559  -7.517 -14.112 
ATOM     34  OG  SER A  28      28.707  -7.731 -14.919 
ATOM     35  C   SER A  28      25.149  -7.145 -14.100 
ATOM     36  O   SER A  28      24.492  -8.089 -13.668 
ATOM     37  N   ARG A  29      24.868  -5.864 -13.806 
ATOM     38  CA  ARG A  29      23.821  -5.471 -12.913 
ATOM     39  CB  ARG A  29      23.787  -3.948 -12.704 
ATOM     40  CG  ARG A  29      25.152  -3.369 -12.324 
ATOM     41  CD  ARG A  29      25.113  -1.897 -11.913 
ATOM     42  NE  ARG A  29      26.512  -1.383 -11.942 
ATOM     43  CZ  ARG A  29      27.390  -1.720 -10.952 
ATOM     44  NH1 ARG A  29      27.024  -2.618  -9.991 
ATOM     45  NH2 ARG A  29      28.642  -1.178 -10.929 
ATOM     46  C   ARG A  29      22.506  -5.884 -13.504 
ATOM     47  O   ARG A  29      21.579  -6.255 -12.784 
ATOM     48  N   TYR A  30      22.378  -5.784 -14.840 
ATOM     49  CA  TYR A  30      21.164  -6.163 -15.505 
ATOM     50  CB  TYR A  30      21.186  -5.817 -17.003 
ATOM     51  CG  TYR A  30      19.900  -6.271 -17.606 
ATOM     52  CD1 TYR A  30      18.727  -5.600 -17.348 
ATOM     53  CD2 TYR A  30      19.876  -7.357 -18.449 
ATOM     54  CE1 TYR A  30      17.543  -6.018 -17.911 
ATOM     55  CE2 TYR A  30      18.698  -7.778 -19.016 
ATOM     56  CZ  TYR A  30      17.529  -7.109 -18.746 
ATOM     57  OH  TYR A  30      16.316  -7.539 -19.327 
ATOM     58  C   TYR A  30      20.959  -7.638 -15.363 
ATOM     59  O   TYR A  30      19.855  -8.092 -15.068 
ATOM     60  N   THR A  31      22.033  -8.431 -15.551 
ATOM     61  CA  THR A  31      21.926  -9.861 -15.473 
ATOM     62  CB  THR A  31      23.230 -10.559 -15.736 
ATOM     63  OG1 THR A  31      23.715 -10.225 -17.028 
ATOM     64  CG2 THR A  31      23.003 -12.080 -15.628 
ATOM     65  C   THR A  31      21.490 -10.229 -14.091 
ATOM     66  O   THR A  31      20.646 -11.105 -13.907 
ATOM     67  N   HIS A  32      22.064  -9.557 -13.079 
ATOM     68  CA  HIS A  32      21.744  -9.842 -11.711 
ATOM     69  ND1 HIS A  32      22.771 -10.826  -8.882 
ATOM     70  CG  HIS A  32      22.450  -9.554  -9.301 
ATOM     71  CB  HIS A  32      22.623  -9.069 -10.710 
ATOM     72  NE2 HIS A  32      22.010  -9.743  -7.096 
ATOM     73  CD2 HIS A  32      21.986  -8.905  -8.198 
ATOM     74  CE1 HIS A  32      22.488 -10.885  -7.556 
ATOM     75  C   HIS A  32      20.311  -9.481 -11.477 
ATOM     76  O   HIS A  32      19.604 -10.145 -10.722 
ATOM     77  N   PHE A  33      19.841  -8.406 -12.133 
ATOM     78  CA  PHE A  33      18.494  -7.942 -11.975 
ATOM     79  CB  PHE A  33      18.233  -6.698 -12.850 
ATOM     80  CG  PHE A  33      16.831  -6.221 -12.683 
ATOM     81  CD1 PHE A  33      15.822  -6.729 -13.471 
ATOM     82  CD2 PHE A  33      16.525  -5.261 -11.749 
ATOM     83  CE1 PHE A  33      14.528  -6.288 -13.327 
ATOM     84  CE2 PHE A  33      15.232  -4.815 -11.599 
ATOM     85  CZ  PHE A  33      14.232  -5.330 -12.388 
ATOM     86  C   PHE A  33      17.577  -9.044 -12.410 
ATOM     87  O   PHE A  33      16.584  -9.337 -11.745 
ATOM     88  N   LEU A  34      17.891  -9.694 -13.546 
ATOM     89  CA  LEU A  34      17.052 -10.740 -14.056 
ATOM     90  CB  LEU A  34      17.509 -11.262 -15.429 
ATOM     91  CG  LEU A  34      17.352 -10.227 -16.561 
ATOM     92  CD1 LEU A  34      17.815 -10.799 -17.911 
ATOM     93  CD2 LEU A  34      15.914  -9.684 -16.622 
ATOM     94  C   LEU A  34      17.034 -11.895 -13.105 
ATOM     95  O   LEU A  34      15.977 -12.463 -12.835 
ATOM     96  N   THR A  35      18.201 -12.276 -12.555 
ATOM     97  CA  THR A  35      18.222 -13.429 -11.706 
ATOM     98  CB  THR A  35      19.611 -13.827 -11.277 
ATOM     99  OG1 THR A  35      19.582 -15.110 -10.672 
ATOM    100  CG2 THR A  35      20.183 -12.793 -10.291 
ATOM    101  C   THR A  35      17.370 -13.183 -10.496 
ATOM    102  O   THR A  35      16.600 -14.054 -10.093 
ATOM    103  N   GLN A  36      17.510 -12.004  -9.861 
ATOM    104  CA  GLN A  36      16.760 -11.714  -8.673 
ATOM    105  CB  GLN A  36      17.330 -10.515  -7.900 
ATOM    106  CG  GLN A  36      18.719 -10.776  -7.318 
ATOM    107  CD  GLN A  36      19.161  -9.521  -6.583 
ATOM    108  OE1 GLN A  36      18.999  -8.403  -7.076 
ATOM    109  NE2 GLN A  36      19.727  -9.702  -5.360 
ATOM    110  C   GLN A  36      15.306 -11.414  -8.928 
ATOM    111  O   GLN A  36      14.428 -11.820  -8.172 
ATOM    112  N   HIS A  37      15.041 -10.560  -9.926 
ATOM    113  CA  HIS A  37      13.739 -10.030 -10.232 
ATOM    114  ND1 HIS A  37      13.488  -7.875  -7.943 
ATOM    115  CG  HIS A  37      14.262  -7.931  -9.081 
ATOM    116  CB  HIS A  37      13.787  -8.508 -10.384 
ATOM    117  NE2 HIS A  37      15.483  -7.062  -7.395 
ATOM    118  CD2 HIS A  37      15.476  -7.429  -8.730 
ATOM    119  CE1 HIS A  37      14.268  -7.348  -6.966 
ATOM    120  C   HIS A  37      12.906 -10.649 -11.327 
ATOM    121  O   HIS A  37      11.752 -10.256 -11.466 
ATOM    122  N   TYR A  38      13.434 -11.530 -12.202 
ATOM    123  CA  TYR A  38      12.632 -11.883 -13.350 
ATOM    124  CB  TYR A  38      13.334 -11.414 -14.642 
ATOM    125  CG  TYR A  38      12.655 -11.872 -15.887 
ATOM    126  CD1 TYR A  38      11.465 -11.319 -16.304 
ATOM    127  CD2 TYR A  38      13.246 -12.841 -16.668 
ATOM    128  CE1 TYR A  38      10.868 -11.746 -17.467 
ATOM    129  CE2 TYR A  38      12.653 -13.271 -17.830 
ATOM    130  CZ  TYR A  38      11.459 -12.724 -18.231 
ATOM    131  OH  TYR A  38      10.848 -13.164 -19.425 
ATOM    132  C   TYR A  38      12.379 -13.364 -13.432 
ATOM    133  O   TYR A  38      13.285 -14.174 -13.250 
ATOM    134  N   ASP A  39      11.102 -13.741 -13.690 
ATOM    135  CA  ASP A  39      10.698 -15.112 -13.886 
ATOM    136  CB  ASP A  39      10.028 -15.729 -12.643 
ATOM    137  CG  ASP A  39       9.940 -17.238 -12.841 
ATOM    138  OD1 ASP A  39      10.562 -17.742 -13.815 
ATOM    139  OD2 ASP A  39       9.249 -17.904 -12.025 
ATOM    140  C   ASP A  39       9.669 -15.081 -14.984 
ATOM    141  O   ASP A  39       8.529 -14.682 -14.754 
ATOM    142  N   ALA A  40      10.037 -15.519 -16.207 
ATOM    143  CA  ALA A  40       9.168 -15.355 -17.343 
ATOM    144  CB  ALA A  40       9.809 -15.843 -18.652 
ATOM    145  C   ALA A  40       7.861 -16.082 -17.196 
ATOM    146  O   ALA A  40       6.812 -15.469 -17.390 
ATOM    147  N   LYS A  41       7.868 -17.386 -16.837 
ATOM    148  CA  LYS A  41       6.612 -18.091 -16.756 
ATOM    149  CB  LYS A  41       6.394 -19.072 -17.922 
ATOM    150  CG  LYS A  41       6.320 -18.394 -19.293 
ATOM    151  CD  LYS A  41       6.383 -19.380 -20.462 
ATOM    152  CE  LYS A  41       6.315 -18.723 -21.842 
ATOM    153  NZ  LYS A  41       6.395 -19.761 -22.893 
ATOM    154  C   LYS A  41       6.607 -18.900 -15.492 
ATOM    155  O   LYS A  41       6.979 -20.072 -15.469 
ATOM    156  N   PRO A  42       6.164 -18.261 -14.447 
ATOM    157  CA  PRO A  42       6.146 -18.766 -13.096 
ATOM    158  CD  PRO A  42       5.459 -16.998 -14.579 
ATOM    159  CB  PRO A  42       5.693 -17.583 -12.242 
ATOM    160  CG  PRO A  42       4.817 -16.760 -13.203 
ATOM    161  C   PRO A  42       5.350 -19.982 -12.740 
ATOM    162  O   PRO A  42       5.866 -20.776 -11.954 
ATOM    163  N   GLN A  43       4.106 -20.125 -13.253 
ATOM    164  CA  GLN A  43       3.233 -21.210 -12.882 
ATOM    165  CB  GLN A  43       3.921 -22.559 -12.575 
ATOM    166  CG  GLN A  43       2.969 -23.746 -12.437 
ATOM    167  CD  GLN A  43       2.653 -24.258 -13.835 
ATOM    168  OE1 GLN A  43       2.011 -23.577 -14.631 
ATOM    169  NE2 GLN A  43       3.125 -25.496 -14.144 
ATOM    170  C   GLN A  43       2.428 -20.772 -11.677 
ATOM    171  O   GLN A  43       1.781 -19.726 -11.696 
ATOM    172  N   GLY A  44       2.476 -21.564 -10.580 
ATOM    173  CA  GLY A  44       1.617 -21.423  -9.423 
ATOM    174  C   GLY A  44       1.682 -20.099  -8.711 
ATOM    175  O   GLY A  44       0.636 -19.515  -8.436 
ATOM    176  N   ARG A  45       2.881 -19.573  -8.391 
ATOM    177  CA  ARG A  45       2.966 -18.320  -7.681 
ATOM    178  CB  ARG A  45       2.277 -17.177  -8.444 
ATOM    179  CG  ARG A  45       2.951 -16.883  -9.786 
ATOM    180  CD  ARG A  45       2.084 -16.065 -10.743 
ATOM    181  NE  ARG A  45       2.134 -14.640 -10.313 
ATOM    182  CZ  ARG A  45       1.083 -13.819 -10.595 
ATOM    183  NH1 ARG A  45      -0.026 -14.325 -11.205 
ATOM    184  NH2 ARG A  45       1.132 -12.493 -10.270 
ATOM    185  C   ARG A  45       2.353 -18.422  -6.307 
ATOM    186  O   ARG A  45       1.777 -17.453  -5.809 
ATOM    187  N   ASP A  46       2.452 -19.607  -5.663 
ATOM    188  CA  ASP A  46       1.984 -19.790  -4.311 
ATOM    189  CB  ASP A  46       1.250 -21.127  -4.079 
ATOM    190  CG  ASP A  46       2.197 -22.277  -4.390 
ATOM    191  OD1 ASP A  46       3.256 -22.021  -5.022 
ATOM    192  OD2 ASP A  46       1.866 -23.431  -4.005 
ATOM    193  C   ASP A  46       3.161 -19.699  -3.376 
ATOM    194  O   ASP A  46       4.259 -19.317  -3.777 
ATOM    195  N   ASP A  47       2.954 -20.056  -2.089 
ATOM    196  CA  ASP A  47       3.986 -19.963  -1.086 
ATOM    197  CB  ASP A  47       3.505 -20.399   0.311 
ATOM    198  CG  ASP A  47       2.512 -19.366   0.829 
ATOM    199  OD1 ASP A  47       2.392 -18.285   0.192 
ATOM    200  OD2 ASP A  47       1.859 -19.643   1.870 
ATOM    201  C   ASP A  47       5.122 -20.868  -1.453 
ATOM    202  O   ASP A  47       6.290 -20.503  -1.321 
ATOM    203  N   ARG A  48       4.797 -22.077  -1.942 
ATOM    204  CA  ARG A  48       5.781 -23.061  -2.293 
ATOM    205  CB  ARG A  48       5.140 -24.351  -2.823 
ATOM    206  CG  ARG A  48       6.146 -25.430  -3.211 
ATOM    207  CD  ARG A  48       5.521 -26.560  -4.029 
ATOM    208  NE  ARG A  48       5.134 -25.982  -5.348 
ATOM    209  CZ  ARG A  48       4.541 -26.764  -6.297 
ATOM    210  NH1 ARG A  48       4.304 -28.084  -6.046 
ATOM    211  NH2 ARG A  48       4.179 -26.221  -7.497 
ATOM    212  C   ARG A  48       6.632 -22.511  -3.395 
ATOM    213  O   ARG A  48       7.843 -22.722  -3.421 
ATOM    214  N   TYR A  49       6.004 -21.778  -4.332 
ATOM    215  CA  TYR A  49       6.690 -21.207  -5.452 
ATOM    216  CB  TYR A  49       5.716 -20.385  -6.317 
ATOM    217  CG  TYR A  49       6.455 -19.484  -7.246 
ATOM    218  CD1 TYR A  49       6.995 -19.944  -8.423 
ATOM    219  CD2 TYR A  49       6.580 -18.149  -6.930 
ATOM    220  CE1 TYR A  49       7.662 -19.084  -9.266 
ATOM    221  CE2 TYR A  49       7.244 -17.287  -7.767 
ATOM    222  CZ  TYR A  49       7.787 -17.755  -8.938 
ATOM    223  OH  TYR A  49       8.468 -16.868  -9.798 
ATOM    224  C   TYR A  49       7.763 -20.299  -4.937 
ATOM    225  O   TYR A  49       8.907 -20.361  -5.387 
ATOM    226  N   CYS A  50       7.427 -19.442  -3.956 
ATOM    227  CA  CYS A  50       8.387 -18.513  -3.432 
ATOM    228  CB  CYS A  50       7.789 -17.543  -2.401 
ATOM    229  SG  CYS A  50       6.919 -16.168  -3.203 
ATOM    230  C   CYS A  50       9.521 -19.233  -2.772 
ATOM    231  O   CYS A  50      10.680 -18.874  -2.966 
ATOM    232  N   GLU A  51       9.232 -20.282  -1.984 
ATOM    233  CA  GLU A  51      10.291 -20.937  -1.274 
ATOM    234  CB  GLU A  51       9.814 -22.052  -0.328 
ATOM    235  CG  GLU A  51       9.046 -21.500   0.875 
ATOM    236  CD  GLU A  51       8.647 -22.660   1.776 
ATOM    237  OE1 GLU A  51       8.797 -23.834   1.341 
ATOM    238  OE2 GLU A  51       8.191 -22.384   2.918 
ATOM    239  C   GLU A  51      11.271 -21.539  -2.238 
ATOM    240  O   GLU A  51      12.477 -21.471  -2.014 
ATOM    241  N   SER A  52      10.782 -22.163  -3.323 
ATOM    242  CA  SER A  52      11.648 -22.819  -4.266 
ATOM    243  CB  SER A  52      10.871 -23.670  -5.287 
ATOM    244  OG  SER A  52      11.770 -24.296  -6.189 
ATOM    245  C   SER A  52      12.484 -21.840  -5.041 
ATOM    246  O   SER A  52      13.695 -22.015  -5.173 
ATOM    247  N   ILE A  53      11.853 -20.774  -5.572 
ATOM    248  CA  ILE A  53      12.510 -19.830  -6.436 
ATOM    249  CB  ILE A  53      11.569 -18.839  -7.063 
ATOM    250  CG1 ILE A  53      12.268 -18.100  -8.213 
ATOM    251  CG2 ILE A  53      11.022 -17.910  -5.967 
ATOM    252  CD1 ILE A  53      11.307 -17.285  -9.080 
ATOM    253  C   ILE A  53      13.564 -19.071  -5.697 
ATOM    254  O   ILE A  53      14.625 -18.777  -6.243 
ATOM    255  N   MET A  54      13.288 -18.724  -4.431 
ATOM    256  CA  MET A  54      14.208 -17.931  -3.681 
ATOM    257  CB  MET A  54      13.657 -17.630  -2.278 
ATOM    258  CG  MET A  54      14.129 -16.292  -1.716 
ATOM    259  SD  MET A  54      13.400 -14.851  -2.557 
ATOM    260  CE  MET A  54      13.965 -13.641  -1.327 
ATOM    261  C   MET A  54      15.482 -18.715  -3.574 
ATOM    262  O   MET A  54      16.577 -18.162  -3.661 
ATOM    263  N   ARG A  55      15.360 -20.040  -3.377 
ATOM    264  CA  ARG A  55      16.487 -20.926  -3.259 
ATOM    265  CB  ARG A  55      16.035 -22.353  -2.921 
ATOM    266  CG  ARG A  55      15.198 -22.413  -1.641 
ATOM    267  CD  ARG A  55      14.502 -23.757  -1.423 
ATOM    268  NE  ARG A  55      15.339 -24.566  -0.498 
ATOM    269  CZ  ARG A  55      15.110 -25.907  -0.399 
ATOM    270  NH1 ARG A  55      14.168 -26.490  -1.198 
ATOM    271  NH2 ARG A  55      15.823 -26.659   0.486 
ATOM    272  C   ARG A  55      17.249 -20.983  -4.555 
ATOM    273  O   ARG A  55      18.476 -20.907  -4.565 
ATOM    274  N   ARG A  56      16.538 -21.101  -5.694 
ATOM    275  CA  ARG A  56      17.186 -21.258  -6.971 
ATOM    276  CB  ARG A  56      16.203 -21.454  -8.140 
ATOM    277  CG  ARG A  56      15.409 -22.759  -8.083 
ATOM    278  CD  ARG A  56      14.767 -23.128  -9.423 
ATOM    279  NE  ARG A  56      13.877 -22.004  -9.821 
ATOM    280  CZ  ARG A  56      12.561 -22.008  -9.459 
ATOM    281  NH1 ARG A  56      12.047 -23.057  -8.752 
ATOM    282  NH2 ARG A  56      11.757 -20.960  -9.804 
ATOM    283  C   ARG A  56      17.993 -20.038  -7.297 
ATOM    284  O   ARG A  56      19.094 -20.132  -7.842 
ATOM    285  N   ARG A  57      17.434 -18.858  -6.981 
ATOM    286  CA  ARG A  57      17.989 -17.566  -7.272 
ATOM    287  CB  ARG A  57      16.981 -16.432  -7.028 
ATOM    288  CG  ARG A  57      15.720 -16.618  -7.872 
ATOM    289  CD  ARG A  57      16.007 -16.749  -9.368 
ATOM    290  NE  ARG A  57      14.774 -17.286 -10.009 
ATOM    291  CZ  ARG A  57      14.462 -16.937 -11.292 
ATOM    292  NH1 ARG A  57      15.255 -16.058 -11.970 
ATOM    293  NH2 ARG A  57      13.356 -17.462 -11.896 
ATOM    294  C   ARG A  57      19.215 -17.308  -6.446 
ATOM    295  O   ARG A  57      20.047 -16.489  -6.833 
ATOM    296  N   GLY A  58      19.345 -17.952  -5.266 
ATOM    297  CA  GLY A  58      20.518 -17.749  -4.452 
ATOM    298  C   GLY A  58      20.249 -16.676  -3.435 
ATOM    299  O   GLY A  58      21.171 -16.056  -2.910 
ATOM    300  N   LEU A  59      18.957 -16.404  -3.197 
ATOM    301  CA  LEU A  59      18.390 -15.442  -2.291 
ATOM    302  CB  LEU A  59      16.997 -14.993  -2.748 
ATOM    303  CG  LEU A  59      17.057 -14.335  -4.141 
ATOM    304  CD1 LEU A  59      15.690 -13.786  -4.573 
ATOM    305  CD2 LEU A  59      18.175 -13.282  -4.214 
ATOM    306  C   LEU A  59      18.342 -15.875  -0.842 
ATOM    307  O   LEU A  59      17.877 -15.107  -0.005 
ATOM    308  N   THR A  60      18.628 -17.158  -0.543 
ATOM    309  CA  THR A  60      18.521 -17.780   0.758 
ATOM    310  CB  THR A  60      18.422 -19.273   0.655 
ATOM    311  OG1 THR A  60      19.592 -19.810   0.057 
ATOM    312  CG2 THR A  60      17.192 -19.608  -0.204 
ATOM    313  C   THR A  60      19.582 -17.448   1.776 
ATOM    314  O   THR A  60      19.306 -17.592   2.964 
ATOM    315  N   SER A  61      20.833 -17.093   1.412 
ATOM    316  CA  SER A  61      21.758 -16.859   2.493 
ATOM    317  CB  SER A  61      22.957 -17.826   2.485 
ATOM    318  OG  SER A  61      22.517 -19.158   2.702 
ATOM    319  C   SER A  61      22.320 -15.475   2.407 
ATOM    320  O   SER A  61      23.186 -15.209   1.575 
ATOM    321  N   PRO A  62      21.889 -14.572   3.254 
ATOM    322  CA  PRO A  62      20.832 -14.844   4.197 
ATOM    323  CD  PRO A  62      22.847 -13.617   3.787 
ATOM    324  CB  PRO A  62      20.985 -13.822   5.320 
ATOM    325  CG  PRO A  62      22.467 -13.428   5.263 
ATOM    326  C   PRO A  62      19.514 -14.718   3.499 
ATOM    327  O   PRO A  62      19.488 -14.279   2.350 
ATOM    328  N   CYS A  63      18.409 -15.091   4.176 
ATOM    329  CA  CYS A  63      17.107 -15.029   3.577 
ATOM    330  CB  CYS A  63      15.980 -15.525   4.508 
ATOM    331  SG  CYS A  63      16.264 -17.191   5.180 
ATOM    332  C   CYS A  63      16.811 -13.590   3.286 
ATOM    333  O   CYS A  63      16.979 -12.728   4.148 
ATOM    334  N   LYS A  64      16.363 -13.286   2.050 
ATOM    335  CA  LYS A  64      16.024 -11.933   1.733 
ATOM    336  CB  LYS A  64      15.958 -11.675   0.217 
ATOM    337  CG  LYS A  64      15.947 -10.196  -0.175 
ATOM    338  CD  LYS A  64      16.188  -9.974  -1.671 
ATOM    339  CE  LYS A  64      16.192  -8.501  -2.084 
ATOM    340  NZ  LYS A  64      16.367  -8.389  -3.549 
ATOM    341  C   LYS A  64      14.671 -11.685   2.334 
ATOM    342  O   LYS A  64      13.782 -12.531   2.250 
ATOM    343  N   ASP A  65      14.485 -10.514   2.975 
ATOM    344  CA  ASP A  65      13.252 -10.245   3.660 
ATOM    345  CB  ASP A  65      13.310  -8.967   4.522 
ATOM    346  CG  ASP A  65      13.625  -7.757   3.647 
ATOM    347  OD1 ASP A  65      14.224  -7.939   2.553 
ATOM    348  OD2 ASP A  65      13.278  -6.626   4.077 
ATOM    349  C   ASP A  65      12.107 -10.144   2.699 
ATOM    350  O   ASP A  65      11.037 -10.700   2.946 
ATOM    351  N   ILE A  66      12.280  -9.419   1.579 
ATOM    352  CA  ILE A  66      11.198  -9.300   0.645 
ATOM    353  CB  ILE A  66      10.432  -8.019   0.848 
ATOM    354  CG1 ILE A  66       9.083  -8.013   0.109 
ATOM    355  CG2 ILE A  66      11.366  -6.859   0.468 
ATOM    356  CD1 ILE A  66       9.205  -8.016  -1.410 
ATOM    357  C   ILE A  66      11.805  -9.311  -0.725 
ATOM    358  O   ILE A  66      12.863  -8.720  -0.940 
ATOM    359  N   ASN A  67      11.179 -10.019  -1.688 
ATOM    360  CA  ASN A  67      11.720 -10.015  -3.017 
ATOM    361  CB  ASN A  67      12.741 -11.139  -3.259 
ATOM    362  CG  ASN A  67      13.477 -10.847  -4.558 
ATOM    363  OD1 ASN A  67      14.272  -9.911  -4.638 
ATOM    364  ND2 ASN A  67      13.214 -11.676  -5.603 
ATOM    365  C   ASN A  67      10.584 -10.205  -3.973 
ATOM    366  O   ASN A  67       9.740 -11.082  -3.786 
ATOM    367  N   THR A  68      10.556  -9.392  -5.048 
ATOM    368  CA  THR A  68       9.471  -9.467  -5.982 
ATOM    369  CB  THR A  68       8.762  -8.158  -6.145 
ATOM    370  OG1 THR A  68       8.269  -7.721  -4.886 
ATOM    371  CG2 THR A  68       7.598  -8.348  -7.130 
ATOM    372  C   THR A  68       9.996  -9.879  -7.324 
ATOM    373  O   THR A  68      11.059  -9.439  -7.762 
ATOM    374  N   PHE A  69       9.236 -10.761  -8.006 
ATOM    375  CA  PHE A  69       9.601 -11.241  -9.309 
ATOM    376  CB  PHE A  69       9.527 -12.774  -9.435 
ATOM    377  CG  PHE A  69      10.543 -13.384  -8.526 
ATOM    378  CD1 PHE A  69      11.831 -13.609  -8.956 
ATOM    379  CD2 PHE A  69      10.207 -13.734  -7.237 
ATOM    380  CE1 PHE A  69      12.768 -14.171  -8.120 
ATOM    381  CE2 PHE A  69      11.140 -14.295  -6.395 
ATOM    382  CZ  PHE A  69      12.423 -14.515  -6.835 
ATOM    383  C   PHE A  69       8.608 -10.690 -10.287 
ATOM    384  O   PHE A  69       7.415 -10.605 -10.001 
ATOM    385  N   ILE A  70       9.099 -10.300 -11.480 
ATOM    386  CA  ILE A  70       8.279  -9.766 -12.530 
ATOM    387  CB  ILE A  70       8.894  -8.585 -13.228 
ATOM    388  CG1 ILE A  70       9.137  -7.438 -12.235 
ATOM    389  CG2 ILE A  70       7.982  -8.201 -14.407 
ATOM    390  CD1 ILE A  70      10.026  -6.325 -12.786 
ATOM    391  C   ILE A  70       8.146 -10.852 -13.550 
ATOM    392  O   ILE A  70       9.106 -11.572 -13.824 
ATOM    393  N   HIS A  71       6.934 -11.011 -14.122 
ATOM    394  CA  HIS A  71       6.704 -12.056 -15.078 
ATOM    395  ND1 HIS A  71       6.623 -14.322 -12.875 
ATOM    396  CG  HIS A  71       5.646 -13.442 -13.288 
ATOM    397  CB  HIS A  71       5.509 -12.942 -14.696 
ATOM    398  NE2 HIS A  71       5.416 -13.823 -11.074 
ATOM    399  CD2 HIS A  71       4.918 -13.148 -12.176 
ATOM    400  CE1 HIS A  71       6.439 -14.514 -11.544 
ATOM    401  C   HIS A  71       6.415 -11.410 -16.399 
ATOM    402  O   HIS A  71       6.310 -10.188 -16.486 
ATOM    403  N   GLY A  72       6.286 -12.218 -17.476 
ATOM    404  CA  GLY A  72       6.017 -11.656 -18.772 
ATOM    405  C   GLY A  72       7.295 -11.593 -19.560 
ATOM    406  O   GLY A  72       8.294 -12.209 -19.193 
ATOM    407  N   ASN A  73       7.269 -10.867 -20.702 
ATOM    408  CA  ASN A  73       8.405 -10.782 -21.584 
ATOM    409  CB  ASN A  73       8.034 -10.508 -23.057 
ATOM    410  CG  ASN A  73       7.346  -9.151 -23.163 
ATOM    411  OD1 ASN A  73       7.968  -8.146 -23.502 
ATOM    412  ND2 ASN A  73       6.017  -9.119 -22.872 
ATOM    413  C   ASN A  73       9.371  -9.723 -21.133 
ATOM    414  O   ASN A  73       8.994  -8.716 -20.538 
ATOM    415  N   LYS A  74      10.668  -9.952 -21.434 
ATOM    416  CA  LYS A  74      11.764  -9.101 -21.052 
ATOM    417  CB  LYS A  74      13.152  -9.709 -21.329 
ATOM    418  CG  LYS A  74      13.502 -10.903 -20.438 
ATOM    419  CD  LYS A  74      14.866 -11.514 -20.762 
ATOM    420  CE  LYS A  74      14.989 -11.999 -22.206 
ATOM    421  NZ  LYS A  74      16.380 -12.427 -22.480 
ATOM    422  C   LYS A  74      11.726  -7.769 -21.741 
ATOM    423  O   LYS A  74      12.108  -6.759 -21.152 
ATOM    424  N   ARG A  75      11.268  -7.726 -23.005 
ATOM    425  CA  ARG A  75      11.336  -6.518 -23.783 
ATOM    426  CB  ARG A  75      10.706  -6.680 -25.174 
ATOM    427  CG  ARG A  75      11.275  -7.856 -25.964 
ATOM    428  CD  ARG A  75      10.777  -7.928 -27.407 
ATOM    429  NE  ARG A  75       9.288  -7.909 -27.372 
ATOM    430  CZ  ARG A  75       8.587  -9.047 -27.093 
ATOM    431  NH1 ARG A  75       9.247 -10.192 -26.754 
ATOM    432  NH2 ARG A  75       7.223  -9.036 -27.147 
ATOM    433  C   ARG A  75      10.568  -5.434 -23.096 
ATOM    434  O   ARG A  75      11.000  -4.283 -23.058 
ATOM    435  N   SER A  76       9.396  -5.775 -22.533 
ATOM    436  CA  SER A  76       8.562  -4.791 -21.905 
ATOM    437  CB  SER A  76       7.236  -5.385 -21.396 
ATOM    438  OG  SER A  76       6.471  -5.878 -22.487 
ATOM    439  C   SER A  76       9.281  -4.196 -20.730 
ATOM    440  O   SER A  76       9.132  -3.009 -20.441 
ATOM    441  N   ILE A  77      10.063  -5.017 -20.003 
ATOM    442  CA  ILE A  77      10.777  -4.552 -18.848 
ATOM    443  CB  ILE A  77      11.426  -5.664 -18.076 
ATOM    444  CG1 ILE A  77      10.357  -6.647 -17.572 
ATOM    445  CG2 ILE A  77      12.260  -5.039 -16.946 
ATOM    446  CD1 ILE A  77      10.932  -7.947 -17.010 
ATOM    447  C   ILE A  77      11.850  -3.586 -19.254 
ATOM    448  O   ILE A  77      12.029  -2.547 -18.626 
ATOM    449  N   LYS A  78      12.600  -3.902 -20.324 
ATOM    450  CA  LYS A  78      13.670  -3.048 -20.763 
ATOM    451  CB  LYS A  78      14.457  -3.613 -21.957 
ATOM    452  CG  LYS A  78      15.314  -4.836 -21.619 
ATOM    453  CD  LYS A  78      15.896  -5.526 -22.854 
ATOM    454  CE  LYS A  78      16.828  -6.696 -22.531 
ATOM    455  NZ  LYS A  78      16.037  -7.912 -22.246 
ATOM    456  C   LYS A  78      13.105  -1.727 -21.186 
ATOM    457  O   LYS A  78      13.736  -0.686 -21.012 
ATOM    458  N   ALA A  79      11.881  -1.748 -21.741 
ATOM    459  CA  ALA A  79      11.200  -0.603 -22.284 
ATOM    460  CB  ALA A  79       9.821  -0.951 -22.871 
ATOM    461  C   ALA A  79      10.987   0.445 -21.231 
ATOM    462  O   ALA A  79      10.878   1.630 -21.545 
ATOM    463  N   ILE A  80      10.868   0.044 -19.956 
ATOM    464  CA  ILE A  80      10.626   1.016 -18.927 
ATOM    465  CB  ILE A  80      10.255   0.446 -17.581 
ATOM    466  CG1 ILE A  80      11.316  -0.473 -16.984 
ATOM    467  CG2 ILE A  80       8.892  -0.240 -17.747 
ATOM    468  CD1 ILE A  80      10.900  -1.026 -15.623 
ATOM    469  C   ILE A  80      11.745   2.022 -18.874 
ATOM    470  O   ILE A  80      11.546   3.160 -18.452 
ATOM    471  N   CYS A  81      12.966   1.624 -19.275 
ATOM    472  CA  CYS A  81      14.117   2.486 -19.280 
ATOM    473  CB  CYS A  81      15.428   1.734 -19.567 
ATOM    474  SG  CYS A  81      15.754   0.459 -18.312 
ATOM    475  C   CYS A  81      13.959   3.596 -20.289 
ATOM    476  O   CYS A  81      14.689   4.586 -20.237 
ATOM    477  N   GLU A  82      13.062   3.434 -21.284 
ATOM    478  CA  GLU A  82      12.862   4.454 -22.277 
ATOM    479  CB  GLU A  82      12.970   3.920 -23.715 
ATOM    480  CG  GLU A  82      11.961   2.809 -24.013 
ATOM    481  CD  GLU A  82      12.156   2.352 -25.452 
ATOM    482  OE1 GLU A  82      12.213   3.228 -26.356 
ATOM    483  OE2 GLU A  82      12.249   1.114 -25.666 
ATOM    484  C   GLU A  82      11.484   5.028 -22.107 
ATOM    485  O   GLU A  82      10.696   4.562 -21.287 
ATOM    486  N   ASN A  83      11.173   6.085 -22.884 
ATOM    487  CA  ASN A  83       9.911   6.767 -22.808 
ATOM    488  CB  ASN A  83       9.851   8.042 -23.664 
ATOM    489  CG  ASN A  83      10.676   9.103 -22.944 
ATOM    490  OD1 ASN A  83      10.664   9.185 -21.715 
ATOM    491  ND2 ASN A  83      11.416   9.938 -23.723 
ATOM    492  C   ASN A  83       8.817   5.839 -23.229 
ATOM    493  O   ASN A  83       7.665   6.001 -22.831 
ATOM    494  N   LYS A  84       9.156   4.826 -24.043 
ATOM    495  CA  LYS A  84       8.180   3.925 -24.580 
ATOM    496  CB  LYS A  84       8.857   2.817 -25.416 
ATOM    497  CG  LYS A  84       7.921   1.834 -26.122 
ATOM    498  CD  LYS A  84       7.153   0.911 -25.178 
ATOM    499  CE  LYS A  84       6.396  -0.197 -25.909 
ATOM    500  NZ  LYS A  84       7.357  -1.190 -26.441 
ATOM    501  C   LYS A  84       7.386   3.298 -23.466 
ATOM    502  O   LYS A  84       6.161   3.232 -23.563 
ATOM    503  N   ASN A  85       8.029   2.807 -22.383 
ATOM    504  CA  ASN A  85       7.206   2.217 -21.358 
ATOM    505  CB  ASN A  85       7.343   0.680 -21.318 
ATOM    506  CG  ASN A  85       6.232   0.074 -20.468 
ATOM    507  OD1 ASN A  85       5.067   0.455 -20.576 
ATOM    508  ND2 ASN A  85       6.604  -0.897 -19.592 
ATOM    509  C   ASN A  85       7.600   2.737 -20.000 
ATOM    510  O   ASN A  85       7.516   2.004 -19.015 
ATOM    511  N   GLY A  86       7.987   4.025 -19.869 
ATOM    512  CA  GLY A  86       8.358   4.440 -18.541 
ATOM    513  C   GLY A  86       8.406   5.935 -18.432 
ATOM    514  O   GLY A  86       8.529   6.651 -19.426 
ATOM    515  N   ASN A  87       8.313   6.432 -17.176 
ATOM    516  CA  ASN A  87       8.388   7.834 -16.866 
ATOM    517  CB  ASN A  87       7.070   8.434 -16.338 
ATOM    518  CG  ASN A  87       6.033   8.383 -17.450 
ATOM    519  OD1 ASN A  87       5.564   7.312 -17.828 
ATOM    520  ND2 ASN A  87       5.650   9.574 -17.983 
ATOM    521  C   ASN A  87       9.381   7.966 -15.753 
ATOM    522  O   ASN A  87       9.660   7.005 -15.039 
ATOM    523  N   PRO A  88       9.943   9.130 -15.590 
ATOM    524  CA  PRO A  88      10.890   9.367 -14.542 
ATOM    525  CD  PRO A  88       9.915  10.189 -16.582 
ATOM    526  CB  PRO A  88      11.522  10.727 -14.851 
ATOM    527  CG  PRO A  88      10.555  11.384 -15.857 
ATOM    528  C   PRO A  88      10.168   9.304 -13.236 
ATOM    529  O   PRO A  88       9.050   9.812 -13.144 
ATOM    530  N   HIS A  89      10.804   8.706 -12.212 
ATOM    531  CA  HIS A  89      10.210   8.527 -10.923 
ATOM    532  ND1 HIS A  89       7.895   6.729  -9.424 
ATOM    533  CG  HIS A  89       9.268   6.743  -9.344 
ATOM    534  CB  HIS A  89      10.169   7.046 -10.506 
ATOM    535  NE2 HIS A  89       8.415   6.182  -7.333 
ATOM    536  CD2 HIS A  89       9.569   6.408  -8.061 
ATOM    537  CE1 HIS A  89       7.434   6.387  -8.195 
ATOM    538  C   HIS A  89      11.094   9.291 -10.006 
ATOM    539  O   HIS A  89      12.249   9.524 -10.348 
ATOM    540  N   ARG A  90      10.614   9.570  -8.777 
ATOM    541  CA  ARG A  90      11.134  10.633  -7.973 
ATOM    542  CB  ARG A  90      10.638  10.532  -6.524 
ATOM    543  CG  ARG A  90       9.118  10.621  -6.401 
ATOM    544  CD  ARG A  90       8.581  12.052  -6.436 
ATOM    545  NE  ARG A  90       7.099  11.972  -6.308 
ATOM    546  CZ  ARG A  90       6.398  13.027  -5.801 
ATOM    547  NH1 ARG A  90       7.050  14.164  -5.418 
ATOM    548  NH2 ARG A  90       5.043  12.938  -5.660 
ATOM    549  C   ARG A  90      12.627  10.723  -7.915 
ATOM    550  O   ARG A  90      13.186  11.625  -8.535 
ATOM    551  N   GLU A  91      13.353   9.801  -7.262 
ATOM    552  CA  GLU A  91      14.755  10.115  -7.224 
ATOM    553  CB  GLU A  91      15.367  10.061  -5.812 
ATOM    554  CG  GLU A  91      14.958  11.232  -4.914 
ATOM    555  CD  GLU A  91      13.537  11.000  -4.427 
ATOM    556  OE1 GLU A  91      13.280   9.918  -3.836 
ATOM    557  OE2 GLU A  91      12.688  11.907  -4.644 
ATOM    558  C   GLU A  91      15.504   9.143  -8.074 
ATOM    559  O   GLU A  91      15.859   8.056  -7.623 
ATOM    560  N   ASN A  92      15.780   9.542  -9.330 
ATOM    561  CA  ASN A  92      16.570   8.776 -10.253 
ATOM    562  CB  ASN A  92      18.015   8.583  -9.762 
ATOM    563  CG  ASN A  92      18.669   9.953  -9.678 
ATOM    564  OD1 ASN A  92      18.547  10.766 -10.593 
ATOM    565  ND2 ASN A  92      19.371  10.227  -8.547 
ATOM    566  C   ASN A  92      15.991   7.412 -10.460 
ATOM    567  O   ASN A  92      16.733   6.456 -10.678 
ATOM    568  N   LEU A  93      14.653   7.283 -10.421 
ATOM    569  CA  LEU A  93      14.046   5.998 -10.644 
ATOM    570  CB  LEU A  93      13.196   5.499  -9.462 
ATOM    571  CG  LEU A  93      14.013   5.127  -8.208 
ATOM    572  CD1 LEU A  93      13.097   4.644  -7.072 
ATOM    573  CD2 LEU A  93      15.107   4.099  -8.543 
ATOM    574  C   LEU A  93      13.141   6.137 -11.825 
ATOM    575  O   LEU A  93      12.979   7.226 -12.373 
ATOM    576  N   ARG A  94      12.563   5.007 -12.286 
ATOM    577  CA  ARG A  94      11.651   5.047 -13.395 
ATOM    578  CB  ARG A  94      12.264   4.533 -14.706 
ATOM    579  CG  ARG A  94      13.421   5.410 -15.185 
ATOM    580  CD  ARG A  94      13.981   5.008 -16.550 
ATOM    581  NE  ARG A  94      12.929   5.315 -17.557 
ATOM    582  CZ  ARG A  94      12.803   6.585 -18.040 
ATOM    583  NH1 ARG A  94      13.625   7.577 -17.590 
ATOM    584  NH2 ARG A  94      11.843   6.868 -18.966 
ATOM    585  C   ARG A  94      10.481   4.169 -13.054 
ATOM    586  O   ARG A  94      10.637   3.137 -12.403 
ATOM    587  N   ILE A  95       9.268   4.577 -13.488 
ATOM    588  CA  ILE A  95       8.059   3.839 -13.228 
ATOM    589  CB  ILE A  95       7.025   4.653 -12.501 
ATOM    590  CG1 ILE A  95       5.820   3.791 -12.084 
ATOM    591  CG2 ILE A  95       6.656   5.846 -13.397 
ATOM    592  CD1 ILE A  95       6.118   2.807 -10.956 
ATOM    593  C   ILE A  95       7.471   3.433 -14.552 
ATOM    594  O   ILE A  95       7.417   4.230 -15.487 
ATOM    595  N   SER A  96       7.017   2.167 -14.668 
ATOM    596  CA  SER A  96       6.520   1.669 -15.924 
ATOM    597  CB  SER A  96       6.521   0.132 -16.021 
ATOM    598  OG  SER A  96       5.638  -0.423 -15.057 
ATOM    599  C   SER A  96       5.122   2.137 -16.200 
ATOM    600  O   SER A  96       4.324   2.355 -15.289 
ATOM    601  N   LYS A  97       4.824   2.366 -17.497 
ATOM    602  CA  LYS A  97       3.513   2.735 -17.955 
ATOM    603  CB  LYS A  97       3.499   3.283 -19.390 
ATOM    604  CG  LYS A  97       4.096   4.687 -19.504 
ATOM    605  CD  LYS A  97       4.273   5.153 -20.949 
ATOM    606  CE  LYS A  97       4.718   6.611 -21.063 
ATOM    607  NZ  LYS A  97       6.152   6.728 -20.709 
ATOM    608  C   LYS A  97       2.610   1.543 -17.924 
ATOM    609  O   LYS A  97       1.429   1.655 -17.600 
ATOM    610  N   SER A  98       3.157   0.372 -18.304 
ATOM    611  CA  SER A  98       2.430  -0.864 -18.402 
ATOM    612  CB  SER A  98       3.113  -1.826 -19.387 
ATOM    613  OG  SER A  98       2.438  -3.069 -19.433 
ATOM    614  C   SER A  98       2.391  -1.529 -17.062 
ATOM    615  O   SER A  98       3.191  -1.233 -16.178 
ATOM    616  N   SER A  99       1.438  -2.468 -16.892 
ATOM    617  CA  SER A  99       1.316  -3.181 -15.654 
ATOM    618  CB  SER A  99      -0.138  -3.329 -15.182 
ATOM    619  OG  SER A  99      -0.171  -4.036 -13.953 
ATOM    620  C   SER A  99       1.866  -4.551 -15.901 
ATOM    621  O   SER A  99       1.756  -5.075 -17.006 
ATOM    622  N   PHE A 100       2.499  -5.160 -14.875 
ATOM    623  CA  PHE A 100       3.096  -6.452 -15.063 
ATOM    624  CB  PHE A 100       4.625  -6.462 -14.858 
ATOM    625  CG  PHE A 100       5.327  -5.637 -15.887 
ATOM    626  CD1 PHE A 100       5.439  -4.271 -15.743 
ATOM    627  CD2 PHE A 100       5.897  -6.234 -16.988 
ATOM    628  CE1 PHE A 100       6.097  -3.516 -16.687 
ATOM    629  CE2 PHE A 100       6.556  -5.484 -17.934 
ATOM    630  CZ  PHE A 100       6.657  -4.121 -17.787 
ATOM    631  C   PHE A 100       2.572  -7.384 -14.016 
ATOM    632  O   PHE A 100       2.195  -6.966 -12.922 
ATOM    633  N   GLN A 101       2.513  -8.691 -14.344 
ATOM    634  CA  GLN A 101       2.171  -9.658 -13.345 
ATOM    635  CB  GLN A 101       1.839 -11.052 -13.904 
ATOM    636  CG  GLN A 101       0.489 -11.131 -14.617 
ATOM    637  CD  GLN A 101      -0.593 -11.194 -13.547 
ATOM    638  OE1 GLN A 101      -0.366 -11.697 -12.449 
ATOM    639  NE2 GLN A 101      -1.804 -10.667 -13.873 
ATOM    640  C   GLN A 101       3.394  -9.793 -12.496 
ATOM    641  O   GLN A 101       4.508  -9.873 -13.015 
ATOM    642  N   VAL A 102       3.218  -9.802 -11.161 
ATOM    643  CA  VAL A 102       4.354  -9.886 -10.293 
ATOM    644  CB  VAL A 102       4.759  -8.562  -9.714 
ATOM    645  CG1 VAL A 102       5.195  -7.637 -10.861 
ATOM    646  CG2 VAL A 102       3.584  -8.007  -8.887 
ATOM    647  C   VAL A 102       4.011 -10.774  -9.139 
ATOM    648  O   VAL A 102       2.841 -11.025  -8.854 
ATOM    649  N   THR A 103       5.050 -11.314  -8.467 
ATOM    650  CA  THR A 103       4.829 -12.120  -7.304 
ATOM    651  CB  THR A 103       5.112 -13.577  -7.530 
ATOM    652  OG1 THR A 103       4.295 -14.080  -8.577 
ATOM    653  CG2 THR A 103       4.826 -14.343  -6.226 
ATOM    654  C   THR A 103       5.781 -11.637  -6.255 
ATOM    655  O   THR A 103       6.988 -11.574  -6.489 
ATOM    656  N   THR A 104       5.262 -11.297  -5.057 
ATOM    657  CA  THR A 104       6.109 -10.812  -4.005 
ATOM    658  CB  THR A 104       5.546  -9.614  -3.295 
ATOM    659  OG1 THR A 104       5.356  -8.546  -4.210 
ATOM    660  CG2 THR A 104       6.514  -9.193  -2.176 
ATOM    661  C   THR A 104       6.242 -11.896  -2.986 
ATOM    662  O   THR A 104       5.251 -12.502  -2.581 
ATOM    663  N   CYS A 105       7.490 -12.172  -2.555 
ATOM    664  CA  CYS A 105       7.738 -13.200  -1.586 
ATOM    665  CB  CYS A 105       8.849 -14.165  -2.029 
ATOM    666  SG  CYS A 105       8.448 -14.908  -3.639 
ATOM    667  C   CYS A 105       8.189 -12.511  -0.339 
ATOM    668  O   CYS A 105       9.178 -11.779  -0.349 
ATOM    669  N   LYS A 106       7.459 -12.730   0.774 
ATOM    670  CA  LYS A 106       7.781 -12.086   2.014 
ATOM    671  CB  LYS A 106       6.585 -11.338   2.628 
ATOM    672  CG  LYS A 106       6.127 -10.139   1.793 
ATOM    673  CD  LYS A 106       4.735  -9.634   2.178 
ATOM    674  CE  LYS A 106       4.309  -8.374   1.425 
ATOM    675  NZ  LYS A 106       5.014  -7.194   1.974 
ATOM    676  C   LYS A 106       8.204 -13.134   2.988 
ATOM    677  O   LYS A 106       7.514 -14.131   3.203 
ATOM    678  N   LEU A 107       9.370 -12.908   3.618 
ATOM    679  CA  LEU A 107       9.910 -13.866   4.533 
ATOM    680  CB  LEU A 107      11.381 -13.570   4.883 
ATOM    681  CG  LEU A 107      12.026 -14.570   5.857 
ATOM    682  CD1 LEU A 107      12.138 -15.973   5.238 
ATOM    683  CD2 LEU A 107      13.375 -14.044   6.370 
ATOM    684  C   LEU A 107       9.105 -13.824   5.787 
ATOM    685  O   LEU A 107       8.661 -12.764   6.225 
ATOM    686  N   HIS A 108       8.855 -15.005   6.380 
ATOM    687  CA  HIS A 108       8.191 -15.020   7.648 
ATOM    688  ND1 HIS A 108       6.503 -17.160   5.722 
ATOM    689  CG  HIS A 108       6.507 -16.861   7.063 
ATOM    690  CB  HIS A 108       6.725 -15.489   7.618 
ATOM    691  NE2 HIS A 108       6.076 -19.059   6.793 
ATOM    692  CD2 HIS A 108       6.247 -18.033   7.703 
ATOM    693  CE1 HIS A 108       6.239 -18.488   5.615 
ATOM    694  C   HIS A 108       8.993 -15.906   8.534 
ATOM    695  O   HIS A 108       9.644 -16.843   8.076 
ATOM    696  N   GLY A 109       8.958 -15.620   9.846 
ATOM    697  CA  GLY A 109       9.793 -16.334  10.759 
ATOM    698  C   GLY A 109      10.861 -15.362  11.144 
ATOM    699  O   GLY A 109      11.206 -14.465  10.376 
ATOM    700  N   GLY A 110      11.378 -15.513  12.376 
ATOM    701  CA  GLY A 110      12.344 -14.642  12.983 
ATOM    702  C   GLY A 110      13.717 -14.700  12.379 
ATOM    703  O   GLY A 110      14.419 -13.689  12.376 
ATOM    704  N   SER A 111      14.166 -15.876  11.892 
ATOM    705  CA  SER A 111      15.555 -15.993  11.521 
ATOM    706  CB  SER A 111      16.129 -17.404  11.740 
ATOM    707  OG  SER A 111      17.494 -17.439  11.353 
ATOM    708  C   SER A 111      15.827 -15.629  10.092 
ATOM    709  O   SER A 111      15.060 -15.888   9.167 
ATOM    710  N   PRO A 112      16.953 -14.967   9.967 
ATOM    711  CA  PRO A 112      17.492 -14.571   8.686 
ATOM    712  CD  PRO A 112      17.334 -14.031  11.015 
ATOM    713  CB  PRO A 112      18.504 -13.462   8.973 
ATOM    714  CG  PRO A 112      18.025 -12.860  10.301 
ATOM    715  C   PRO A 112      18.112 -15.709   7.930 
ATOM    716  O   PRO A 112      18.498 -15.507   6.778 
ATOM    717  N   TRP A 113      18.254 -16.900   8.543 
ATOM    718  CA  TRP A 113      18.952 -17.947   7.848 
ATOM    719  CB  TRP A 113      20.140 -18.493   8.653 
ATOM    720  CG  TRP A 113      21.239 -17.473   8.801 
ATOM    721  CD2 TRP A 113      22.171 -17.157   7.757 
ATOM    722  CD1 TRP A 113      21.549 -16.668   9.857 
ATOM    723  NE1 TRP A 113      22.625 -15.874   9.541 
ATOM    724  CE2 TRP A 113      23.017 -16.164   8.250 
ATOM    725  CE3 TRP A 113      22.310 -17.654   6.495 
ATOM    726  CZ2 TRP A 113      24.022 -15.652   7.480 
ATOM    727  CZ3 TRP A 113      23.322 -17.137   5.721 
ATOM    728  CH2 TRP A 113      24.162 -16.156   6.206 
ATOM    729  C   TRP A 113      18.019 -19.078   7.526 
ATOM    730  O   TRP A 113      16.980 -19.259   8.157 
ATOM    731  N   PRO A 114      18.387 -19.844   6.525 
ATOM    732  CA  PRO A 114      17.605 -20.941   6.018 
ATOM    733  CD  PRO A 114      19.726 -19.807   5.959 
ATOM    734  CB  PRO A 114      18.412 -21.510   4.849 
ATOM    735  CG  PRO A 114      19.865 -21.131   5.190 
ATOM    736  C   PRO A 114      17.349 -21.963   7.077 
ATOM    737  O   PRO A 114      18.132 -22.055   8.021 
ATOM    738  N   PRO A 115      16.287 -22.717   6.949 
ATOM    739  CA  PRO A 115      15.417 -22.592   5.810 
ATOM    740  CD  PRO A 115      16.308 -24.080   7.460 
ATOM    741  CB  PRO A 115      14.554 -23.850   5.796 
ATOM    742  CG  PRO A 115      15.436 -24.898   6.494 
ATOM    743  C   PRO A 115      14.624 -21.326   5.826 
ATOM    744  O   PRO A 115      14.324 -20.822   6.907 
ATOM    745  N   CYS A 116      14.262 -20.805   4.637 
ATOM    746  CA  CYS A 116      13.552 -19.559   4.576 
ATOM    747  CB  CYS A 116      14.136 -18.609   3.509 
ATOM    748  SG  CYS A 116      15.947 -18.432   3.606 
ATOM    749  C   CYS A 116      12.141 -19.851   4.153 
ATOM    750  O   CYS A 116      11.913 -20.416   3.083 
ATOM    751  N   GLN A 117      11.145 -19.461   4.980 
ATOM    752  CA  GLN A 117       9.776 -19.689   4.605 
ATOM    753  CB  GLN A 117       8.829 -20.057   5.761 
ATOM    754  CG  GLN A 117       9.262 -21.272   6.578 
ATOM    755  CD  GLN A 117       9.944 -20.724   7.818 
ATOM    756  OE1 GLN A 117      10.525 -19.641   7.791 
ATOM    757  NE2 GLN A 117       9.847 -21.480   8.943 
ATOM    758  C   GLN A 117       9.264 -18.399   4.045 
ATOM    759  O   GLN A 117       9.593 -17.322   4.542 
ATOM    760  N   TYR A 118       8.444 -18.476   2.979 
ATOM    761  CA  TYR A 118       7.961 -17.279   2.352 
ATOM    762  CB  TYR A 118       8.554 -17.047   0.952 
ATOM    763  CG  TYR A 118      10.003 -16.728   1.079 
ATOM    764  CD1 TYR A 118      10.406 -15.445   1.371 
ATOM    765  CD2 TYR A 118      10.958 -17.702   0.895 
ATOM    766  CE1 TYR A 118      11.740 -15.138   1.486 
ATOM    767  CE2 TYR A 118      12.294 -17.401   1.008 
ATOM    768  CZ  TYR A 118      12.686 -16.117   1.304 
ATOM    769  OH  TYR A 118      14.057 -15.806   1.420 
ATOM    770  C   TYR A 118       6.480 -17.356   2.150 
ATOM    771  O   TYR A 118       5.907 -18.436   2.018 
ATOM    772  N   ARG A 119       5.827 -16.174   2.139 
ATOM    773  CA  ARG A 119       4.427 -16.059   1.843 
ATOM    774  CB  ARG A 119       3.652 -15.202   2.858 
ATOM    775  CG  ARG A 119       3.673 -15.788   4.269 
ATOM    776  CD  ARG A 119       2.594 -16.840   4.518 
ATOM    777  NE  ARG A 119       2.885 -17.449   5.844 
ATOM    778  CZ  ARG A 119       1.863 -17.879   6.638 
ATOM    779  NH1 ARG A 119       0.571 -17.731   6.223 
ATOM    780  NH2 ARG A 119       2.135 -18.448   7.848 
ATOM    781  C   ARG A 119       4.365 -15.344   0.526 
ATOM    782  O   ARG A 119       5.061 -14.349   0.325 
ATOM    783  N   ALA A 120       3.524 -15.828  -0.411 
ATOM    784  CA  ALA A 120       3.516 -15.241  -1.722 
ATOM    785  CB  ALA A 120       3.540 -16.279  -2.857 
ATOM    786  C   ALA A 120       2.290 -14.411  -1.918 
ATOM    787  O   ALA A 120       1.191 -14.774  -1.498 
ATOM    788  N   THR A 121       2.473 -13.235  -2.553 
ATOM    789  CA  THR A 121       1.362 -12.387  -2.858 
ATOM    790  CB  THR A 121       1.414 -11.077  -2.132 
ATOM    791  OG1 THR A 121       1.493 -11.279  -0.729 
ATOM    792  CG2 THR A 121       0.136 -10.304  -2.467 
ATOM    793  C   THR A 121       1.454 -12.058  -4.319 
ATOM    794  O   THR A 121       2.368 -11.355  -4.746 
ATOM    795  N   ALA A 122       0.503 -12.561  -5.131 
ATOM    796  CA  ALA A 122       0.506 -12.258  -6.535 
ATOM    797  CB  ALA A 122      -0.363 -13.214  -7.372 
ATOM    798  C   ALA A 122      -0.051 -10.879  -6.695 
ATOM    799  O   ALA A 122      -0.797 -10.403  -5.841 
ATOM    800  N   GLY A 123       0.311 -10.190  -7.800 
ATOM    801  CA  GLY A 123      -0.202  -8.866  -8.009 
ATOM    802  C   GLY A 123      -0.066  -8.514  -9.455 
ATOM    803  O   GLY A 123       0.601  -9.210 -10.221 
ATOM    804  N   PHE A 124      -0.738  -7.418  -9.864 
ATOM    805  CA  PHE A 124      -0.677  -6.940 -11.215 
ATOM    806  CB  PHE A 124      -1.952  -7.333 -11.988 
ATOM    807  CG  PHE A 124      -1.880  -6.953 -13.427 
ATOM    808  CD1 PHE A 124      -1.110  -7.677 -14.309 
ATOM    809  CD2 PHE A 124      -2.620  -5.893 -13.902 
ATOM    810  CE1 PHE A 124      -1.058  -7.330 -15.640 
ATOM    811  CE2 PHE A 124      -2.573  -5.544 -15.231 
ATOM    812  CZ  PHE A 124      -1.789  -6.263 -16.103 
ATOM    813  C   PHE A 124      -0.614  -5.444 -11.112 
ATOM    814  O   PHE A 124      -1.586  -4.807 -10.707 
ATOM    815  N   ARG A 125       0.538  -4.838 -11.470 
ATOM    816  CA  ARG A 125       0.653  -3.408 -11.368 
ATOM    817  CB  ARG A 125       0.731  -2.905  -9.919 
ATOM    818  CG  ARG A 125       1.922  -3.477  -9.148 
ATOM    819  CD  ARG A 125       2.201  -2.737  -7.841 
ATOM    820  NE  ARG A 125       2.654  -1.368  -8.212 
ATOM    821  CZ  ARG A 125       2.539  -0.343  -7.320 
ATOM    822  NH1 ARG A 125       2.021  -0.575  -6.078 
ATOM    823  NH2 ARG A 125       2.940   0.912  -7.672 
ATOM    824  C   ARG A 125       1.930  -2.974 -12.029 
ATOM    825  O   ARG A 125       2.704  -3.796 -12.517 
ATOM    826  N   ASN A 126       2.164  -1.643 -12.058 
ATOM    827  CA  ASN A 126       3.348  -1.060 -12.631 
ATOM    828  CB  ASN A 126       3.319   0.475 -12.733 
ATOM    829  CG  ASN A 126       2.288   0.920 -13.750 
ATOM    830  OD1 ASN A 126       1.798   0.128 -14.551 
ATOM    831  ND2 ASN A 126       1.954   2.238 -13.724 
ATOM    832  C   ASN A 126       4.475  -1.326 -11.687 
ATOM    833  O   ASN A 126       4.252  -1.649 -10.522 
ATOM    834  N   VAL A 127       5.728  -1.187 -12.170 
ATOM    835  CA  VAL A 127       6.853  -1.442 -11.318 
ATOM    836  CB  VAL A 127       7.620  -2.670 -11.710 
ATOM    837  CG1 VAL A 127       6.692  -3.888 -11.560 
ATOM    838  CG2 VAL A 127       8.164  -2.479 -13.137 
ATOM    839  C   VAL A 127       7.801  -0.286 -11.389 
ATOM    840  O   VAL A 127       7.791   0.482 -12.349 
ATOM    841  N   VAL A 128       8.640  -0.129 -10.338 
ATOM    842  CA  VAL A 128       9.608   0.932 -10.290 
ATOM    843  CB  VAL A 128       9.558   1.739  -9.024 
ATOM    844  CG1 VAL A 128      10.684   2.788  -9.058 
ATOM    845  CG2 VAL A 128       8.156   2.343  -8.876 
ATOM    846  C   VAL A 128      10.968   0.306 -10.332 
ATOM    847  O   VAL A 128      11.242  -0.659  -9.620 
ATOM    848  N   VAL A 129      11.864   0.853 -11.180 
ATOM    849  CA  VAL A 129      13.192   0.316 -11.293 
ATOM    850  CB  VAL A 129      13.377  -0.597 -12.470 
ATOM    851  CG1 VAL A 129      12.475  -1.829 -12.285 
ATOM    852  CG2 VAL A 129      13.103   0.196 -13.761 
ATOM    853  C   VAL A 129      14.143   1.454 -11.487 
ATOM    854  O   VAL A 129      13.740   2.610 -11.599 
ATOM    855  N   ALA A 130      15.453   1.141 -11.469 
ATOM    856  CA  ALA A 130      16.471   2.102 -11.776 
ATOM    857  CB  ALA A 130      17.570   2.201 -10.704 
ATOM    858  C   ALA A 130      17.107   1.586 -13.029 
ATOM    859  O   ALA A 130      17.251   0.376 -13.195 
ATOM    860  N   CYS A 131      17.489   2.483 -13.964 
ATOM    861  CA  CYS A 131      18.044   1.992 -15.195 
ATOM    862  CB  CYS A 131      17.222   2.356 -16.450 
ATOM    863  SG  CYS A 131      15.649   1.450 -16.538 
ATOM    864  C   CYS A 131      19.424   2.528 -15.408 
ATOM    865  O   CYS A 131      19.772   3.615 -14.946 
ATOM    866  N   GLU A 132      20.255   1.724 -16.108 
ATOM    867  CA  GLU A 132      21.592   2.093 -16.475 
ATOM    868  CB  GLU A 132      22.653   1.496 -15.531 
ATOM    869  CG  GLU A 132      24.095   1.876 -15.875 
ATOM    870  CD  GLU A 132      25.017   1.153 -14.901 
ATOM    871  OE1 GLU A 132      24.867  -0.090 -14.759 
ATOM    872  OE2 GLU A 132      25.883   1.833 -14.288 
ATOM    873  C   GLU A 132      21.835   1.497 -17.828 
ATOM    874  O   GLU A 132      21.581   0.315 -18.054 
ATOM    875  N   ASN A 133      22.341   2.307 -18.771 
ATOM    876  CA  ASN A 133      22.633   1.807 -20.081 
ATOM    877  CB  ASN A 133      23.666   0.669 -20.045 
ATOM    878  CG  ASN A 133      24.142   0.395 -21.460 
ATOM    879  OD1 ASN A 133      23.716   1.047 -22.412 
ATOM    880  ND2 ASN A 133      25.042  -0.612 -21.602 
ATOM    881  C   ASN A 133      21.369   1.284 -20.700 
ATOM    882  O   ASN A 133      21.405   0.415 -21.569 
ATOM    883  N   GLY A 134      20.206   1.809 -20.274 
ATOM    884  CA  GLY A 134      18.973   1.431 -20.908 
ATOM    885  C   GLY A 134      18.488   0.100 -20.407 
ATOM    886  O   GLY A 134      17.601  -0.497 -21.016 
ATOM    887  N   LEU A 135      19.052  -0.410 -19.291 
ATOM    888  CA  LEU A 135      18.626  -1.689 -18.777 
ATOM    889  CB  LEU A 135      19.722  -2.763 -18.865 
ATOM    890  CG  LEU A 135      20.118  -3.122 -20.306 
ATOM    891  CD1 LEU A 135      21.217  -4.195 -20.327 
ATOM    892  CD2 LEU A 135      18.890  -3.538 -21.130 
ATOM    893  C   LEU A 135      18.301  -1.547 -17.317 
ATOM    894  O   LEU A 135      18.890  -0.715 -16.629 
ATOM    895  N   PRO A 136      17.352  -2.313 -16.825 
ATOM    896  CA  PRO A 136      17.021  -2.252 -15.420 
ATOM    897  CD  PRO A 136      16.196  -2.669 -17.633 
ATOM    898  CB  PRO A 136      15.657  -2.921 -15.271 
ATOM    899  CG  PRO A 136      15.011  -2.730 -16.653 
ATOM    900  C   PRO A 136      18.077  -2.865 -14.544 
ATOM    901  O   PRO A 136      18.366  -4.050 -14.698 
ATOM    902  N   VAL A 137      18.700  -2.052 -13.670 
ATOM    903  CA  VAL A 137      19.685  -2.428 -12.695 
ATOM    904  CB  VAL A 137      20.708  -1.352 -12.497 
ATOM    905  CG1 VAL A 137      21.444  -1.158 -13.835 
ATOM    906  CG2 VAL A 137      20.006  -0.082 -11.995 
ATOM    907  C   VAL A 137      19.111  -2.788 -11.354 
ATOM    908  O   VAL A 137      19.737  -3.522 -10.593 
ATOM    909  N   HIS A 138      17.948  -2.222 -10.978 
ATOM    910  CA  HIS A 138      17.482  -2.425  -9.634 
ATOM    911  ND1 HIS A 138      17.868  -2.477  -6.392 
ATOM    912  CG  HIS A 138      17.517  -1.474  -7.267 
ATOM    913  CB  HIS A 138      18.027  -1.352  -8.671 
ATOM    914  NE2 HIS A 138      16.458  -1.147  -5.302 
ATOM    915  CD2 HIS A 138      16.654  -0.671  -6.586 
ATOM    916  CE1 HIS A 138      17.208  -2.233  -5.232 
ATOM    917  C   HIS A 138      15.989  -2.347  -9.596 
ATOM    918  O   HIS A 138      15.368  -1.672 -10.416 
ATOM    919  N   LEU A 139      15.380  -3.059  -8.624 
ATOM    920  CA  LEU A 139      13.959  -3.022  -8.464 
ATOM    921  CB  LEU A 139      13.328  -4.424  -8.387 
ATOM    922  CG  LEU A 139      11.796  -4.427  -8.219 
ATOM    923  CD1 LEU A 139      11.097  -3.859  -9.466 
ATOM    924  CD2 LEU A 139      11.275  -5.821  -7.830 
ATOM    925  C   LEU A 139      13.692  -2.338  -7.155 
ATOM    926  O   LEU A 139      14.328  -2.642  -6.146 
ATOM    927  N   ASP A 140      12.744  -1.377  -7.146 
ATOM    928  CA  ASP A 140      12.392  -0.683  -5.938 
ATOM    929  CB  ASP A 140      11.787   0.709  -6.222 
ATOM    930  CG  ASP A 140      11.444   1.439  -4.927 
ATOM    931  OD1 ASP A 140      10.721   0.858  -4.076 
ATOM    932  OD2 ASP A 140      11.902   2.602  -4.774 
ATOM    933  C   ASP A 140      11.357  -1.523  -5.257 
ATOM    934  O   ASP A 140      10.230  -1.654  -5.728 
ATOM    935  N   GLN A 141      11.749  -2.130  -4.123 
ATOM    936  CA  GLN A 141      10.948  -3.011  -3.316 
ATOM    937  CB  GLN A 141      11.779  -3.783  -2.278 
ATOM    938  CG  GLN A 141      12.762  -4.776  -2.905 
ATOM    939  CD  GLN A 141      11.952  -5.908  -3.523 
ATOM    940  OE1 GLN A 141      12.497  -6.786  -4.190 
ATOM    941  NE2 GLN A 141      10.610  -5.884  -3.303 
ATOM    942  C   GLN A 141       9.851  -2.293  -2.576 
ATOM    943  O   GLN A 141       8.819  -2.893  -2.282 
ATOM    944  N   SER A 142      10.034  -0.997  -2.253 
ATOM    945  CA  SER A 142       9.150  -0.301  -1.351 
ATOM    946  CB  SER A 142       9.491   1.193  -1.188 
ATOM    947  OG  SER A 142       9.124   1.919  -2.352 
ATOM    948  C   SER A 142       7.710  -0.375  -1.771 
ATOM    949  O   SER A 142       6.824  -0.464  -0.923 
ATOM    950  N   ILE A 143       7.420  -0.350  -3.080 
ATOM    951  CA  ILE A 143       6.051  -0.356  -3.517 
ATOM    952  CB  ILE A 143       5.929  -0.210  -5.009 
ATOM    953  CG1 ILE A 143       6.581  -1.395  -5.742 
ATOM    954  CG2 ILE A 143       6.534   1.151  -5.388 
ATOM    955  CD1 ILE A 143       6.281  -1.418  -7.241 
ATOM    956  C   ILE A 143       5.389  -1.633  -3.085 
ATOM    957  O   ILE A 143       4.203  -1.660  -2.760 
ATOM    958  N   PHE A 144       6.139  -2.743  -3.129 
ATOM    959  CA  PHE A 144       5.663  -4.054  -2.785 
ATOM    960  CB  PHE A 144       6.569  -5.164  -3.332 
ATOM    961  CG  PHE A 144       6.507  -4.997  -4.812 
ATOM    962  CD1 PHE A 144       5.397  -5.403  -5.519 
ATOM    963  CD2 PHE A 144       7.560  -4.429  -5.496 
ATOM    964  CE1 PHE A 144       5.340  -5.244  -6.884 
ATOM    965  CE2 PHE A 144       7.507  -4.271  -6.860 
ATOM    966  CZ  PHE A 144       6.396  -4.677  -7.557 
ATOM    967  C   PHE A 144       5.482  -4.230  -1.309 
ATOM    968  O   PHE A 144       4.699  -5.077  -0.876 
ATOM    969  N   ARG A 145       6.264  -3.500  -0.495 
ATOM    970  CA  ARG A 145       6.177  -3.640   0.929 
ATOM    971  CB  ARG A 145       7.187  -2.736   1.646 
ATOM    972  CG  ARG A 145       8.616  -2.950   1.149 
ATOM    973  CD  ARG A 145       9.671  -2.223   1.979 
ATOM    974  NE  ARG A 145       9.994  -3.112   3.127 
ATOM    975  CZ  ARG A 145      10.901  -4.116   2.955 
ATOM    976  NH1 ARG A 145      11.537  -4.250   1.755 
ATOM    977  NH2 ARG A 145      11.162  -4.987   3.973 
ATOM    978  C   ARG A 145       4.810  -3.223   1.343 
ATOM    979  O   ARG A 145       4.160  -3.893   2.145 
ATOM    980  N   ARG A 146       4.339  -2.101   0.769 
ATOM    981  CA  ARG A 146       3.061  -1.554   1.109 
ATOM    982  CB  ARG A 146       2.944  -0.061   0.750 
ATOM    983  CG  ARG A 146       4.017   0.799   1.422 
ATOM    984  CD  ARG A 146       3.933   2.291   1.088 
ATOM    985  NE  ARG A 146       5.205   2.914   1.552 
ATOM    986  CZ  ARG A 146       6.283   2.930   0.714 
ATOM    987  NH1 ARG A 146       6.168   2.412  -0.544 
ATOM    988  NH2 ARG A 146       7.470   3.456   1.131 
ATOM    989  C   ARG A 146       2.016  -2.301   0.298 
ATOM    990  O   ARG A 146       1.257  -1.625  -0.446 
ATOM    991  OXT ARG A 146       1.959  -3.554   0.415 
TER
HEADER lig_98.pdb
ATOM      1  P    DC A   1    -512.676-517.996-297.697 
ATOM      2  OP1  DC A   1    -513.971-518.216-297.015 
ATOM      3  OP2  DC A   1    -512.262-516.586-297.866 
ATOM      4  O5'  DC A   1    -511.524-518.807-296.937 
ATOM      5  C5'  DC A   1    -511.299-520.188-297.279 
ATOM      6  C4'  DC A   1    -509.812-520.457-297.394 
ATOM      7  O4'  DC A   1    -509.303-520.197-298.733 
ATOM      8  C3'  DC A   1    -508.911-519.618-296.488 
ATOM      9  O3'  DC A   1    -507.828-520.425-296.041 
ATOM     10  C2'  DC A   1    -508.358-518.523-297.399 
ATOM     11  C1'  DC A   1    -508.128-519.408-298.620 
ATOM     12  N1   DC A   1    -507.959-518.646-299.889 
ATOM     13  C2   DC A   1    -507.082-519.157-300.842 
ATOM     14  O2   DC A   1    -506.486-520.212-300.598 
ATOM     15  N3   DC A   1    -506.914-518.476-302.004 
ATOM     16  C4   DC A   1    -507.579-517.336-302.230 
ATOM     17  N4   DC A   1    -507.380-516.710-303.380 
ATOM     18  C5   DC A   1    -508.484-516.792-301.263 
ATOM     19  C6   DC A   1    -508.639-517.487-300.107 
ATOM     20  P    DA A   2    -507.319-520.276-294.531 
ATOM     21  OP1  DA A   2    -508.163-521.103-293.640 
ATOM     22  OP2  DA A   2    -507.218-518.841-294.182 
ATOM     23  O5'  DA A   2    -505.854-520.910-294.627 
ATOM     24  C5'  DA A   2    -505.603-521.944-295.597 
ATOM     25  C4'  DA A   2    -504.280-521.691-296.294 
ATOM     26  O4'  DA A   2    -504.423-520.834-297.463 
ATOM     27  C3'  DA A   2    -503.210-520.993-295.455 
ATOM     28  O3'  DA A   2    -501.937-521.535-295.789 
ATOM     29  C2'  DA A   2    -503.251-519.534-295.909 
ATOM     30  C1'  DA A   2    -503.435-519.818-297.397 
ATOM     31  N9   DA A   2    -503.924-518.646-298.175 
ATOM     32  C8   DA A   2    -504.784-517.663-297.777 
ATOM     33  N7   DA A   2    -505.019-516.770-298.688 
ATOM     34  C5   DA A   2    -504.259-517.190-299.772 
ATOM     35  C6   DA A   2    -504.075-516.664-301.061 
ATOM     36  N6   DA A   2    -504.673-515.546-301.496 
ATOM     37  N1   DA A   2    -503.250-517.331-301.891 
ATOM     38  C2   DA A   2    -502.660-518.442-301.452 
ATOM     39  N3   DA A   2    -502.755-519.025-300.278 
ATOM     40  C4   DA A   2    -503.585-518.338-299.467 
ATOM     41  P    DT A   3    -500.868-521.779-294.624 
ATOM     42  OP1  DT A   3    -501.133-523.081-293.972 
ATOM     43  OP2  DT A   3    -500.831-520.601-293.729 
ATOM     44  O5'  DT A   3    -499.505-521.862-295.458 
ATOM     45  C5'  DT A   3    -499.543-522.360-296.809 
ATOM     46  C4'  DT A   3    -498.686-521.489-297.706 
ATOM     47  O4'  DT A   3    -499.426-520.364-298.259 
ATOM     48  C3'  DT A   3    -497.472-520.841-297.042 
ATOM     49  O3'  DT A   3    -496.396-520.817-297.972 
ATOM     50  C2'  DT A   3    -497.905-519.402-296.763 
ATOM     51  C1'  DT A   3    -498.656-519.186-298.073 
ATOM     52  N1   DT A   3    -499.586-518.023-298.046 
ATOM     53  C2   DT A   3    -499.734-517.313-299.213 
ATOM     54  O2   DT A   3    -499.144-517.597-300.242 
ATOM     55  N3   DT A   3    -500.603-516.242-299.150 
ATOM     56  C4   DT A   3    -501.319-515.832-298.044 
ATOM     57  O4   DT A   3    -502.069-514.856-298.108 
ATOM     58  C5   DT A   3    -501.098-516.640-296.867 
ATOM     59  C7   DT A   3    -501.838-516.263-295.618 
ATOM     60  C6   DT A   3    -500.257-517.687-296.900 
ATOM     61  P    DG A   4    -494.913-521.118-297.451 
ATOM     62  OP1  DG A   4    -494.694-522.580-297.398 
ATOM     63  OP2  DG A   4    -494.669-520.378-296.193 
ATOM     64  O5'  DG A   4    -494.031-520.484-298.626 
ATOM     65  C5'  DG A   4    -494.563-520.461-299.964 
ATOM     66  C4'  DG A   4    -494.295-519.114-300.605 
ATOM     67  O4'  DG A   4    -495.349-518.148-300.330 
ATOM     68  C3'  DG A   4    -493.018-518.405-300.155 
ATOM     69  O3'  DG A   4    -492.448-517.729-301.270 
ATOM     70  C2'  DG A   4    -493.491-517.360-299.144 
ATOM     71  C1'  DG A   4    -494.745-516.937-299.902 
ATOM     72  N9   DG A   4    -495.731-516.199-299.064 
ATOM     73  C8   DG A   4    -496.037-516.363-297.730 
ATOM     74  N7   DG A   4    -496.961-515.545-297.290 
ATOM     75  C5   DG A   4    -497.290-514.783-298.410 
ATOM     76  C6   DG A   4    -498.231-513.731-298.555 
ATOM     77  O6   DG A   4    -498.980-513.246-297.711 
ATOM     78  N1   DG A   4    -498.245-513.234-299.865 
ATOM     79  C2   DG A   4    -497.453-513.694-300.900 
ATOM     80  N2   DG A   4    -497.618-513.086-302.078 
ATOM     81  N3   DG A   4    -496.572-514.681-300.763 
ATOM     82  C4   DG A   4    -496.545-515.174-299.498 
ATOM     83  P    DA A   5    -490.858-517.728-301.447 
ATOM     84  OP1  DA A   5    -490.433-518.976-302.121 
ATOM     85  OP2  DA A   5    -490.214-517.442-300.146 
ATOM     86  O5'  DA A   5    -490.650-516.486-302.434 
ATOM     87  C5'  DA A   5    -491.694-516.157-303.370 
ATOM     88  C4'  DA A   5    -491.912-514.658-303.397 
ATOM     89  O4'  DA A   5    -492.877-514.219-302.397 
ATOM     90  C3'  DA A   5    -490.678-513.800-303.119 
ATOM     91  O3'  DA A   5    -490.732-512.636-303.936 
ATOM     92  C2'  DA A   5    -490.823-513.374-301.658 
ATOM     93  C1'  DA A   5    -492.326-513.113-301.698 
ATOM     94  N9   DA A   5    -492.961-513.055-300.353 
ATOM     95  C8   DA A   5    -492.640-513.766-299.231 
ATOM     96  N7   DA A   5    -493.382-513.488-298.205 
ATOM     97  C5   DA A   5    -494.260-512.523-298.677 
ATOM     98  C6   DA A   5    -495.309-511.816-298.066 
ATOM     99  N6   DA A   5    -495.665-511.981-296.784 
ATOM    100  N1   DA A   5    -495.980-510.928-298.822 
ATOM    101  C2   DA A   5    -495.622-510.768-300.095 
ATOM    102  N3   DA A   5    -494.666-511.368-300.771 
ATOM    103  C4   DA A   5    -494.010-512.251-299.991 
ATOM    104  P    DA A   6    -489.380-512.090-304.598 
ATOM    105  OP1  DA A   6    -489.108-512.829-305.851 
ATOM    106  OP2  DA A   6    -488.296-512.098-303.591 
ATOM    107  O5'  DA A   6    -489.785-510.580-304.939 
ATOM    108  C5'  DA A   6    -491.159-510.277-305.240 
ATOM    109  C4'  DA A   6    -491.578-509.005-304.527 
ATOM    110  O4'  DA A   6    -492.083-509.262-303.186 
ATOM    111  C3'  DA A   6    -490.474-507.969-304.313 
ATOM    112  O3'  DA A   6    -491.029-506.668-304.464 
ATOM    113  C2'  DA A   6    -490.050-508.151-302.856 
ATOM    114  C1'  DA A   6    -491.451-508.362-302.289 
ATOM    115  N9   DA A   6    -491.462-508.976-300.932 
ATOM    116  C8   DA A   6    -490.602-509.901-300.414 
ATOM    117  N7   DA A   6    -490.874-510.243-299.192 
ATOM    118  C5   DA A   6    -491.996-509.489-298.876 
ATOM    119  C6   DA A   6    -492.778-509.396-297.713 
ATOM    120  N6   DA A   6    -492.534-510.102-296.599 
ATOM    121  N1   DA A   6    -493.822-508.548-297.735 
ATOM    122  C2   DA A   6    -494.060-507.850-298.845 
ATOM    123  N3   DA A   6    -493.403-507.853-299.984 
ATOM    124  C4   DA A   6    -492.362-508.709-299.935 
ATOM    125  P    DG A   7    -490.173-505.541-305.211 
ATOM    126  OP1  DG A   7    -490.352-505.672-306.675 
ATOM    127  OP2  DG A   7    -488.777-505.573-304.723 
ATOM    128  O5'  DG A   7    -490.891-504.207-304.698 
ATOM    129  C5'  DG A   7    -492.293-504.250-304.371 
ATOM    130  C4'  DG A   7    -492.546-503.502-303.077 
ATOM    131  O4'  DG A   7    -492.399-504.355-301.906 
ATOM    132  C3'  DG A   7    -491.613-502.325-302.796 
ATOM    133  O3'  DG A   7    -492.356-501.289-302.166 
ATOM    134  C2'  DG A   7    -490.594-502.869-301.794 
ATOM    135  C1'  DG A   7    -491.582-503.680-300.961 
ATOM    136  N9   DG A   7    -490.934-504.704-300.095 
ATOM    137  C8   DG A   7    -489.808-505.461-300.333 
ATOM    138  N7   DG A   7    -489.498-506.280-299.357 
ATOM    139  C5   DG A   7    -490.489-506.049-298.405 
ATOM    140  C6   DG A   7    -490.686-506.640-297.129 
ATOM    141  O6   DG A   7    -490.015-507.503-296.569 
ATOM    142  N1   DG A   7    -491.817-506.113-296.490 
ATOM    143  C2   DG A   7    -492.649-505.143-297.015 
ATOM    144  N2   DG A   7    -493.677-504.775-296.248 
ATOM    145  N3   DG A   7    -492.464-504.591-298.212 
ATOM    146  C4   DG A   7    -491.370-505.090-298.845 
ATOM    147  P    DA A   8    -492.062-499.767-302.569 
ATOM    148  OP1  DA A   8    -492.821-499.422-303.792 
ATOM    149  OP2  DA A   8    -490.601-499.543-302.626 
ATOM    150  O5'  DA A   8    -492.678-498.984-301.316 
ATOM    151  C5'  DA A   8    -493.790-499.563-300.608 
ATOM    152  C4'  DA A   8    -493.578-499.433-299.113 
ATOM    153  O4'  DA A   8    -492.833-500.555-298.558 
ATOM    154  C3'  DA A   8    -492.789-498.206-298.657 
ATOM    155  O3'  DA A   8    -493.336-497.736-297.431 
ATOM    156  C2'  DA A   8    -491.377-498.731-298.390 
ATOM    157  C1'  DA A   8    -491.798-500.042-297.734 
ATOM    158  N9   DA A   8    -490.710-501.057-297.673 
ATOM    159  C8   DA A   8    -489.710-501.285-298.574 
ATOM    160  N7   DA A   8    -488.907-502.246-298.237 
ATOM    161  C5   DA A   8    -489.410-502.690-297.022 
ATOM    162  C6   DA A   8    -488.999-503.703-296.140 
ATOM    163  N6   DA A   8    -487.935-504.489-296.359 
ATOM    164  N1   DA A   8    -489.724-503.880-295.019 
ATOM    165  C2   DA A   8    -490.780-503.097-294.807 
ATOM    166  N3   DA A   8    -491.256-502.125-295.552 
ATOM    167  C4   DA A   8    -490.513-501.968-296.667 
ATOM    168  P    DA A   9    -493.455-496.158-297.189 
ATOM    169  OP1  DA A   9    -494.698-495.653-297.815 
ATOM    170  OP2  DA A   9    -492.201-495.496-297.610 
ATOM    171  O5'  DA A   9    -493.589-496.092-295.596 
ATOM    172  C5'  DA A   9    -494.207-497.192-294.902 
ATOM    173  C4'  DA A   9    -493.406-497.538-293.662 
ATOM    174  O4'  DA A   9    -492.348-498.500-293.936 
ATOM    175  C3'  DA A   9    -492.680-496.372-292.993 
ATOM    176  O3'  DA A   9    -492.720-496.553-291.583 
ATOM    177  C2'  DA A   9    -491.229-496.501-293.457 
ATOM    178  C1'  DA A   9    -491.145-498.021-293.354 
ATOM    179  N9   DA A   9    -490.002-498.611-294.103 
ATOM    180  C8   DA A   9    -489.453-498.192-295.281 
ATOM    181  N7   DA A   9    -488.456-498.917-295.685 
ATOM    182  C5   DA A   9    -488.334-499.891-294.703 
ATOM    183  C6   DA A   9    -487.452-500.974-294.547 
ATOM    184  N6   DA A   9    -486.481-501.268-295.422 
ATOM    185  N1   DA A   9    -487.605-501.744-293.453 
ATOM    186  C2   DA A   9    -488.572-501.446-292.588 
ATOM    187  N3   DA A   9    -489.450-500.468-292.627 
ATOM    188  C4   DA A   9    -489.275-499.711-293.730 
ATOM    189  P    DA A  10    -492.947-495.277-290.643 
ATOM    190  OP1  DA A  10    -494.395-494.987-290.541 
ATOM    191  OP2  DA A  10    -492.093-494.161-291.106 
ATOM    192  O5'  DA A  10    -492.406-495.820-289.238 
ATOM    193  C5'  DA A  10    -492.514-497.226-288.944 
ATOM    194  C4'  DA A  10    -491.226-497.724-288.320 
ATOM    195  O4'  DA A  10    -490.257-498.159-289.317 
ATOM    196  C3'  DA A  10    -490.457-496.707-287.478 
ATOM    197  O3'  DA A  10    -489.875-497.375-286.366 
ATOM    198  C2'  DA A  10    -489.334-496.217-288.392 
ATOM    199  C1'  DA A  10    -489.002-497.574-289.006 
ATOM    200  N9   DA A  10    -488.209-497.485-290.264 
ATOM    201  C8   DA A  10    -488.272-496.532-291.240 
ATOM    202  N7   DA A  10    -487.446-496.731-292.221 
ATOM    203  C5   DA A  10    -486.786-497.901-291.871 
ATOM    204  C6   DA A  10    -485.779-498.646-292.505 
ATOM    205  N6   DA A  10    -485.235-498.305-293.681 
ATOM    206  N1   DA A  10    -485.348-499.760-291.883 
ATOM    207  C2   DA A  10    -485.892-500.094-290.714 
ATOM    208  N3   DA A  10    -486.833-499.481-290.030 
ATOM    209  C4   DA A  10    -487.247-498.369-290.674 
ATOM    210  P    DG A  11    -489.862-496.644-284.941 
ATOM    211  OP1  DG A  11    -491.158-496.864-284.259 
ATOM    212  OP2  DG A  11    -489.448-495.234-285.110 
ATOM    213  O5'  DG A  11    -488.710-497.455-284.181 
ATOM    214  C5'  DG A  11    -488.486-498.836-284.523 
ATOM    215  C4'  DG A  11    -486.998-499.105-284.639 
ATOM    216  O4'  DG A  11    -486.489-498.845-285.978 
ATOM    217  C3'  DG A  11    -486.098-498.266-283.732 
ATOM    218  O3'  DG A  11    -485.015-499.073-283.286 
ATOM    219  C2'  DG A  11    -485.544-497.171-284.643 
ATOM    220  C1'  DG A  11    -485.315-498.056-285.864 
ATOM    221  N9   DG A  11    -485.146-497.294-287.133 
ATOM    222  C8   DG A  11    -485.742-496.115-287.528 
ATOM    223  N7   DG A  11    -485.375-495.703-288.716 
ATOM    224  C5   DG A  11    -484.470-496.676-289.139 
ATOM    225  C6   DG A  11    -483.736-496.777-290.350 
ATOM    226  O6   DG A  11    -483.733-496.016-291.314 
ATOM    227  N1   DG A  11    -482.933-497.926-290.367 
ATOM    228  C2   DG A  11    -482.850-498.855-289.348 
ATOM    229  N2   DG A  11    -482.025-499.883-289.558 
ATOM    230  N3   DG A  11    -483.540-498.759-288.213 
ATOM    231  C4   DG A  11    -484.323-497.651-288.180 
ATOM    232  P    DA A  12    -484.506-498.924-281.775 
ATOM    233  OP1  DA A  12    -485.350-499.751-280.884 
ATOM    234  OP2  DA A  12    -484.404-497.490-281.426 
ATOM    235  O5'  DA A  12    -483.041-499.558-281.871 
ATOM    236  C5'  DA A  12    -482.790-500.592-282.841 
ATOM    237  C4'  DA A  12    -481.467-500.339-283.538 
ATOM    238  O4'  DA A  12    -481.610-499.482-284.708 
ATOM    239  C3'  DA A  12    -480.396-499.641-282.700 
ATOM    240  O3'  DA A  12    -479.124-500.183-283.033 
ATOM    241  C2'  DA A  12    -480.438-498.182-283.154 
ATOM    242  C1'  DA A  12    -480.621-498.466-284.642 
ATOM    243  N9   DA A  12    -481.111-497.294-285.420 
ATOM    244  C8   DA A  12    -481.970-496.311-285.022 
ATOM    245  N7   DA A  12    -482.205-495.418-285.933 
ATOM    246  C5   DA A  12    -481.445-495.838-287.016 
ATOM    247  C6   DA A  12    -481.261-495.312-288.305 
ATOM    248  N6   DA A  12    -481.860-494.194-288.740 
ATOM    249  N1   DA A  12    -480.437-495.979-289.135 
ATOM    250  C2   DA A  12    -479.846-497.090-288.697 
ATOM    251  N3   DA A  12    -479.941-497.673-287.522 
ATOM    252  C4   DA A  12    -480.771-496.986-286.712 
ATOM    253  P    DC A  13    -478.054-500.427-281.868 
ATOM    254  OP1  DC A  13    -478.320-501.729-281.216 
ATOM    255  OP2  DC A  13    -478.018-499.249-280.973 
ATOM    256  O5'  DC A  13    -476.692-500.510-282.702 
ATOM    257  C5'  DC A  13    -476.730-501.008-284.053 
ATOM    258  C4'  DC A  13    -475.873-500.137-284.951 
ATOM    259  O4'  DC A  13    -476.613-499.012-285.503 
ATOM    260  C3'  DC A  13    -474.659-499.489-284.286 
ATOM    261  O3'  DC A  13    -473.583-499.465-285.216 
ATOM    262  C2'  DC A  13    -475.092-498.050-284.007 
ATOM    263  C1'  DC A  13    -475.842-497.834-285.317 
ATOM    264  N1   DC A  13    -476.773-496.671-285.290 
ATOM    265  C2   DC A  13    -476.933-495.941-286.465 
ATOM    266  O2   DC A  13    -476.304-496.286-287.472 
ATOM    267  N3   DC A  13    -477.777-494.876-286.462 
ATOM    268  C4   DC A  13    -478.440-494.536-285.350 
ATOM    269  N4   DC A  13    -479.251-493.490-285.397 
ATOM    270  C5   DC A  13    -478.289-495.273-284.131 
ATOM    271  C6   DC A  13    -477.441-496.333-284.155 
ATOM    272  P    DG A  14    -472.099-499.766-284.696 
ATOM    273  OP1  DG A  14    -471.880-501.228-284.642 
ATOM    274  OP2  DG A  14    -471.856-499.026-283.437 
ATOM    275  O5'  DG A  14    -471.218-499.132-285.871 
ATOM    276  C5'  DG A  14    -471.749-499.109-287.209 
ATOM    277  C4'  DG A  14    -471.482-497.762-287.849 
ATOM    278  O4'  DG A  14    -472.536-496.796-287.574 
ATOM    279  C3'  DG A  14    -470.204-497.053-287.400 
ATOM    280  O3'  DG A  14    -469.635-496.377-288.515 
ATOM    281  C2'  DG A  14    -470.678-496.008-286.388 
ATOM    282  C1'  DG A  14    -471.932-495.585-287.147 
ATOM    283  N9   DG A  14    -472.918-494.847-286.309 
ATOM    284  C8   DG A  14    -473.224-495.011-284.975 
ATOM    285  N7   DG A  14    -474.148-494.193-284.534 
ATOM    286  C5   DG A  14    -474.477-493.431-285.655 
ATOM    287  C6   DG A  14    -475.418-492.379-285.799 
ATOM    288  O6   DG A  14    -476.167-491.894-284.956 
ATOM    289  N1   DG A  14    -475.431-491.882-287.110 
ATOM    290  C2   DG A  14    -474.640-492.342-288.145 
ATOM    291  N2   DG A  14    -474.805-491.734-289.322 
ATOM    292  N3   DG A  14    -473.758-493.329-288.007 
ATOM    293  C4   DG A  14    -473.732-493.822-286.742 
ATOM    294  P    DT A  15    -468.045-496.376-288.691 
ATOM    295  OP1  DT A  15    -467.619-497.624-289.365 
ATOM    296  OP2  DT A  15    -467.401-496.090-287.391 
ATOM    297  O5'  DT A  15    -467.837-495.134-289.679 
ATOM    298  C5'  DT A  15    -468.880-494.805-290.615 
ATOM    299  C4'  DT A  15    -469.099-493.306-290.641 
ATOM    300  O4'  DT A  15    -470.064-492.867-289.642 
ATOM    301  C3'  DT A  15    -467.864-492.448-290.363 
ATOM    302  O3'  DT A  15    -467.918-491.284-291.180 
ATOM    303  C2'  DT A  15    -468.010-492.022-288.902 
ATOM    304  C1'  DT A  15    -469.513-491.761-288.943 
ATOM    305  N1   DT A  15    -470.147-491.703-287.597 
ATOM    306  C2   DT A  15    -471.193-490.826-287.437 
ATOM    307  O2   DT A  15    -471.607-490.115-288.336 
ATOM    308  N3   DT A  15    -471.756-490.799-286.175 
ATOM    309  C4   DT A  15    -471.368-491.557-285.089 
ATOM    310  O4   DT A  15    -471.949-491.445-284.008 
ATOM    311  C5   DT A  15    -470.262-492.446-285.356 
ATOM    312  C7   DT A  15    -469.777-493.307-284.226 
ATOM    313  C6   DT A  15    -469.696-492.493-286.572 
ATOM    314  P    DG A  16    -466.567-490.738-291.842 
ATOM    315  OP1  DG A  16    -466.294-491.477-293.095 
ATOM    316  OP2  DG A  16    -465.483-490.746-290.835 
ATOM    317  O5'  DG A  16    -466.971-489.228-292.184 
ATOM    318  C5'  DG A  16    -468.346-488.925-292.484 
ATOM    319  C4'  DG A  16    -468.764-487.653-291.771 
ATOM    320  O4'  DG A  16    -469.269-487.910-290.430 
ATOM    321  C3'  DG A  16    -467.661-486.617-291.558 
ATOM    322  O3'  DG A  16    -468.216-485.316-291.709 
ATOM    323  C2'  DG A  16    -467.236-486.799-290.101 
ATOM    324  C1'  DG A  16    -468.637-487.010-289.533 
ATOM    325  N9   DG A  16    -468.648-487.624-288.176 
ATOM    326  C8   DG A  16    -467.791-488.557-287.637 
ATOM    327  N7   DG A  16    -468.077-488.894-286.402 
ATOM    328  C5   DG A  16    -469.203-488.129-286.103 
ATOM    329  C6   DG A  16    -469.972-488.059-284.912 
ATOM    330  O6   DG A  16    -469.813-488.669-283.858 
ATOM    331  N1   DG A  16    -471.032-487.151-285.038 
ATOM    332  C2   DG A  16    -471.313-486.408-286.168 
ATOM    333  N2   DG A  16    -472.371-485.597-286.088 
ATOM    334  N3   DG A  16    -470.592-486.474-287.286 
ATOM    335  C4   DG A  16    -469.560-487.350-287.179 
ATOM    336  P    DC A  17    -467.360-484.189-292.456 
ATOM    337  OP1  DC A  17    -467.539-484.320-293.920 
ATOM    338  OP2  DC A  17    -465.964-484.222-291.967 
ATOM    339  O5'  DC A  17    -468.078-482.855-291.943 
ATOM    340  C5'  DC A  17    -469.479-482.898-291.615 
ATOM    341  C4'  DC A  17    -469.732-482.150-290.322 
ATOM    342  O4'  DC A  17    -469.585-483.003-289.150 
ATOM    343  C3'  DC A  17    -468.800-480.973-290.040 
ATOM    344  O3'  DC A  17    -469.543-479.937-289.410 
ATOM    345  C2'  DC A  17    -467.781-481.517-289.038 
ATOM    346  C1'  DC A  17    -468.768-482.328-288.205 
ATOM    347  N1   DC A  17    -468.121-483.352-287.339 
ATOM    348  C2   DC A  17    -468.701-483.616-286.101 
ATOM    349  O2   DC A  17    -469.720-482.996-285.775 
ATOM    350  N3   DC A  17    -468.125-484.546-285.296 
ATOM    351  C4   DC A  17    -467.022-485.197-285.686 
ATOM    352  N4   DC A  17    -466.498-486.095-284.865 
ATOM    353  C5   DC A  17    -466.409-484.940-286.955 
ATOM    354  C6   DC A  17    -466.999-484.007-287.744 
ATOM    355  P    DG A  18    -469.249-478.415-289.813 
ATOM    356  OP1  DG A  18    -470.007-478.070-291.037 
ATOM    357  OP2  DG A  18    -467.788-478.191-289.870 
ATOM    358  O5'  DG A  18    -469.864-477.632-288.560 
ATOM    359  C5'  DG A  18    -470.977-478.211-287.853 
ATOM    360  C4'  DG A  18    -470.764-478.081-286.357 
ATOM    361  O4'  DG A  18    -470.020-479.203-285.802 
ATOM    362  C3'  DG A  18    -469.975-476.854-285.901 
ATOM    363  O3'  DG A  18    -470.522-476.384-284.675 
ATOM    364  C2'  DG A  18    -468.564-477.379-285.635 
ATOM    365  C1'  DG A  18    -468.985-478.690-284.978 
ATOM    366  N9   DG A  18    -467.896-479.705-284.917 
ATOM    367  C8   DG A  18    -466.880-479.949-285.816 
ATOM    368  N7   DG A  18    -466.077-480.923-285.462 
ATOM    369  C5   DG A  18    -466.597-481.355-284.243 
ATOM    370  C6   DG A  18    -466.154-482.386-283.375 
ATOM    371  O6   DG A  18    -465.197-483.143-283.505 
ATOM    372  N1   DG A  18    -466.973-482.489-282.241 
ATOM    373  C2   DG A  18    -468.076-481.698-281.982 
ATOM    374  N2   DG A  18    -468.727-481.954-280.844 
ATOM    375  N3   DG A  18    -468.491-480.731-282.798 
ATOM    376  C4   DG A  18    -467.707-480.618-283.901 
ATOM    377  P    DG A  19    -470.642-474.806-284.434 
ATOM    378  OP1  DG A  19    -471.884-474.301-285.060 
ATOM    379  OP2  DG A  19    -469.387-474.144-284.854 
ATOM    380  O5'  DG A  19    -470.776-474.740-282.841 
ATOM    381  C5'  DG A  19    -471.394-475.840-282.146 
ATOM    382  C4'  DG A  19    -470.593-476.186-280.907 
ATOM    383  O4'  DG A  19    -469.535-477.148-281.181 
ATOM    384  C3'  DG A  19    -469.866-475.020-280.238 
ATOM    385  O3'  DG A  19    -469.907-475.201-278.827 
ATOM    386  C2'  DG A  19    -468.416-475.149-280.702 
ATOM    387  C1'  DG A  19    -468.332-476.669-280.599 
ATOM    388  N9   DG A  19    -467.188-477.259-281.348 
ATOM    389  C8   DG A  19    -466.621-476.850-282.536 
ATOM    390  N7   DG A  19    -465.616-477.593-282.931 
ATOM    391  C5   DG A  19    -465.508-478.562-281.935 
ATOM    392  C6   DG A  19    -464.602-479.646-281.809 
ATOM    393  O6   DG A  19    -463.692-479.980-282.562 
ATOM    394  N1   DG A  19    -464.845-480.384-280.641 
ATOM    395  C2   DG A  19    -465.834-480.110-279.718 
ATOM    396  N2   DG A  19    -465.903-480.935-278.670 
ATOM    397  N3   DG A  19    -466.686-479.093-279.838 
ATOM    398  C4   DG A  19    -466.463-478.367-280.965 
ATOM    399  P    DA A  20    -470.134-473.925-277.887 
ATOM    400  OP1  DA A  20    -471.581-473.635-277.785 
ATOM    401  OP2  DA A  20    -469.280-472.810-278.350 
ATOM    402  O5'  DA A  20    -469.593-474.468-276.482 
ATOM    403  C5'  DA A  20    -469.700-475.874-276.188 
ATOM    404  C4'  DA A  20    -468.413-476.372-275.564 
ATOM    405  O4'  DA A  20    -467.444-476.807-276.561 
ATOM    406  C3'  DA A  20    -467.644-475.355-274.722 
ATOM    407  O3'  DA A  20    -467.061-476.023-273.610 
ATOM    408  C2'  DA A  20    -466.521-474.865-275.637 
ATOM    409  C1'  DA A  20    -466.189-476.222-276.251 
ATOM    410  N9   DA A  20    -465.396-476.133-277.509 
ATOM    411  C8   DA A  20    -465.459-475.180-278.485 
ATOM    412  N7   DA A  20    -464.633-475.379-279.465 
ATOM    413  C5   DA A  20    -463.973-476.549-279.116 
ATOM    414  C6   DA A  20    -462.966-477.294-279.749 
ATOM    415  N6   DA A  20    -462.421-476.953-280.925 
ATOM    416  N1   DA A  20    -462.534-478.408-279.127 
ATOM    417  C2   DA A  20    -463.079-478.742-277.958 
ATOM    418  N3   DA A  20    -464.019-478.129-277.274 
ATOM    419  C4   DA A  20    -464.433-477.017-277.918 
ATOM    420  P    DT A  21    -467.049-475.292-272.185 
ATOM    421  OP1  DT A  21    -468.344-475.512-271.504 
ATOM    422  OP2  DT A  21    -466.635-473.882-272.355 
ATOM    423  O5'  DT A  21    -465.897-476.103-271.426 
ATOM    424  C5'  DT A  21    -465.672-477.484-271.768 
ATOM    425  C4'  DT A  21    -464.185-477.754-271.883 
ATOM    426  O4'  DT A  21    -463.676-477.493-273.222 
ATOM    427  C3'  DT A  21    -463.285-476.915-270.977 
ATOM    428  O3'  DT A  21    -462.201-477.721-270.530 
ATOM    429  C2'  DT A  21    -462.731-475.819-271.887 
ATOM    430  C1'  DT A  21    -462.501-476.704-273.109 
ATOM    431  N1   DT A  21    -462.332-475.942-274.377 
ATOM    432  C2   DT A  21    -461.464-476.459-275.307 
ATOM    433  O2   DT A  21    -460.845-477.494-275.133 
ATOM    434  N3   DT A  21    -461.332-475.725-276.471 
ATOM    435  C4   DT A  21    -461.982-474.546-276.771 
ATOM    436  O4   DT A  21    -461.783-473.978-277.848 
ATOM    437  C5   DT A  21    -462.872-474.081-275.734 
ATOM    438  C7   DT A  21    -463.620-472.804-275.981 
ATOM    439  C6   DT A  21    -463.019-474.775-274.594 
ATOM    440  P    DC A  22    -461.693-477.572-269.020 
ATOM    441  OP1  DC A  22    -462.536-478.399-268.129 
ATOM    442  OP2  DC A  22    -461.591-476.138-268.671 
ATOM    443  O5'  DC A  22    -460.228-478.206-269.115 
ATOM    444  C5'  DC A  22    -459.976-479.240-270.086 
ATOM    445  C4'  DC A  22    -458.653-478.987-270.783 
ATOM    446  O4'  DC A  22    -458.797-478.130-271.952 
ATOM    447  C3'  DC A  22    -457.583-478.289-269.944 
ATOM    448  O3'  DC A  22    -456.311-478.831-270.278 
ATOM    449  C2'  DC A  22    -457.624-476.831-270.398 
ATOM    450  C1'  DC A  22    -457.808-477.114-271.886 
ATOM    451  N1   DC A  22    -458.297-475.942-272.664 
ATOM    452  C2   DC A  22    -457.840-475.794-273.971 
ATOM    453  O2   DC A  22    -457.055-476.633-274.427 
ATOM    454  N3   DC A  22    -458.273-474.731-274.697 
ATOM    455  C4   DC A  22    -459.124-473.843-274.165 
ATOM    456  N4   DC A  22    -459.518-472.824-274.914 
ATOM    457  C5   DC A  22    -459.606-473.977-272.823 
ATOM    458  C6   DC A  22    -459.161-475.046-272.114 
ATOM    459  P    DC A  23    -455.241-479.075-269.113 
ATOM    460  OP1  DC A  23    -455.506-480.377-268.461 
ATOM    461  OP2  DC A  23    -455.204-477.897-268.218 
ATOM    462  O5'  DC A  23    -453.879-479.158-269.947 
ATOM    463  C5'  DC A  23    -453.916-479.656-271.298 
ATOM    464  C4'  DC A  23    -453.059-478.785-272.195 
ATOM    465  O4'  DC A  23    -453.799-477.660-272.747 
ATOM    466  C3'  DC A  23    -451.845-478.137-271.531 
ATOM    467  O3'  DC A  23    -450.769-478.113-272.461 
ATOM    468  C2'  DC A  23    -452.278-476.698-271.252 
ATOM    469  C1'  DC A  23    -453.029-476.482-272.562 
ATOM    470  N1   DC A  23    -453.959-475.319-272.535 
ATOM    471  C2   DC A  23    -454.120-474.589-273.710 
ATOM    472  O2   DC A  23    -453.490-474.934-274.717 
ATOM    473  N3   DC A  23    -454.963-473.524-273.706 
ATOM    474  C4   DC A  23    -455.627-473.184-272.594 
ATOM    475  N4   DC A  23    -456.438-472.138-272.641 
ATOM    476  C5   DC A  23    -455.475-473.921-271.375 
ATOM    477  C6   DC A  23    -454.628-474.981-271.399 
ATOM    478  P    DT A  24    -449.286-478.414-271.940 
ATOM    479  OP1  DT A  24    -449.067-479.876-271.887 
ATOM    480  OP2  DT A  24    -449.042-477.674-270.682 
ATOM    481  O5'  DT A  24    -448.404-477.780-273.115 
ATOM    482  C5'  DT A  24    -448.936-477.758-274.453 
ATOM    483  C4'  DT A  24    -448.668-476.410-275.094 
ATOM    484  O4'  DT A  24    -449.722-475.444-274.819 
ATOM    485  C3'  DT A  24    -447.391-475.701-274.644 
ATOM    486  O3'  DT A  24    -446.822-475.025-275.759 
ATOM    487  C2'  DT A  24    -447.865-474.657-273.633 
ATOM    488  C1'  DT A  24    -449.118-474.233-274.391 
ATOM    489  N1   DT A  24    -450.105-473.495-273.553 
ATOM    490  C2   DT A  24    -450.827-472.501-274.167 
ATOM    491  O2   DT A  24    -450.692-472.212-275.343 
ATOM    492  N3   DT A  24    -451.731-471.839-273.358 
ATOM    493  C4   DT A  24    -451.965-472.083-272.020 
ATOM    494  O4   DT A  24    -452.801-471.423-271.399 
ATOM    495  C5   DT A  24    -451.158-473.144-271.465 
ATOM    496  C7   DT A  24    -451.349-473.475-270.014 
ATOM    497  C6   DT A  24    -450.271-473.804-272.229 
ATOM    498  P    DG A  25    -445.231-475.024-275.936 
ATOM    499  OP1  DG A  25    -444.806-476.272-276.610 
ATOM    500  OP2  DG A  25    -444.587-474.738-274.635 
ATOM    501  O5'  DG A  25    -445.023-473.782-276.923 
ATOM    502  C5'  DG A  25    -446.067-473.453-277.859 
ATOM    503  C4'  DG A  25    -446.285-471.954-277.886 
ATOM    504  O4'  DG A  25    -447.250-471.515-276.886 
ATOM    505  C3'  DG A  25    -445.051-471.096-277.607 
ATOM    506  O3'  DG A  25    -445.105-469.933-278.424 
ATOM    507  C2'  DG A  25    -445.197-470.671-276.147 
ATOM    508  C1'  DG A  25    -446.700-470.409-276.187 
ATOM    509  N9   DG A  25    -447.334-470.351-274.842 
ATOM    510  C8   DG A  25    -447.024-471.058-273.701 
ATOM    511  N7   DG A  25    -447.781-470.770-272.670 
ATOM    512  C5   DG A  25    -448.655-469.801-273.163 
ATOM    513  C6   DG A  25    -449.707-469.104-272.515 
ATOM    514  O6   DG A  25    -450.092-469.200-271.352 
ATOM    515  N1   DG A  25    -450.341-468.207-273.386 
ATOM    516  C2   DG A  25    -450.002-468.010-274.710 
ATOM    517  N2   DG A  25    -450.730-467.108-275.373 
ATOM    518  N3   DG A  25    -449.015-468.665-275.318 
ATOM    519  C4   DG A  25    -448.390-469.538-274.487 
ATOM    520  P    DC A  26    -443.753-469.386-279.086 
ATOM    521  OP1  DC A  26    -443.481-470.125-280.339 
ATOM    522  OP2  DC A  26    -442.670-469.394-278.080 
ATOM    523  O5'  DC A  26    -444.158-467.876-279.428 
ATOM    524  C5'  DC A  26    -445.532-467.573-279.729 
ATOM    525  C4'  DC A  26    -445.951-466.301-279.016 
ATOM    526  O4'  DC A  26    -446.456-466.558-277.675 
ATOM    527  C3'  DC A  26    -444.848-465.265-278.802 
ATOM    528  O3'  DC A  26    -445.402-463.964-278.953 
ATOM    529  C2'  DC A  26    -444.423-465.447-277.345 
ATOM    530  C1'  DC A  26    -445.824-465.658-276.778 
ATOM    531  N1   DC A  26    -445.835-466.272-275.421 
ATOM    532  C2   DC A  26    -446.835-465.875-274.537 
ATOM    533  O2   DC A  26    -447.664-465.039-274.912 
ATOM    534  N3   DC A  26    -446.861-466.423-273.294 
ATOM    535  C4   DC A  26    -445.944-467.327-272.927 
ATOM    536  N4   DC A  26    -446.013-467.831-271.705 
ATOM    537  C5   DC A  26    -444.907-467.747-273.821 
ATOM    538  C6   DC A  26    -444.897-467.188-275.058 
ATOM    539  P    DT A  27    -444.547-462.837-279.700 
ATOM    540  OP1  DT A  27    -444.726-462.968-281.164 
ATOM    541  OP2  DT A  27    -443.150-462.870-279.212 
ATOM    542  O5'  DT A  27    -445.264-461.503-279.187 
ATOM    543  C5'  DT A  27    -446.666-461.546-278.860 
ATOM    544  C4'  DT A  27    -446.919-460.798-277.566 
ATOM    545  O4'  DT A  27    -446.772-461.651-276.394 
ATOM    546  C3'  DT A  27    -445.986-459.621-277.285 
ATOM    547  O3'  DT A  27    -446.729-458.585-276.655 
ATOM    548  C2'  DT A  27    -444.967-460.165-276.283 
ATOM    549  C1'  DT A  27    -445.955-460.976-275.450 
ATOM    550  N1   DT A  27    -445.308-462.000-274.583 
ATOM    551  C2   DT A  27    -445.892-462.249-273.365 
ATOM    552  O2   DT A  27    -446.896-461.675-272.981 
ATOM    553  N3   DT A  27    -445.264-463.204-272.589 
ATOM    554  C4   DT A  27    -444.127-463.913-272.924 
ATOM    555  O4   DT A  27    -443.656-464.744-272.145 
ATOM    556  C5   DT A  27    -443.587-463.582-274.221 
ATOM    557  C7   DT A  27    -442.350-464.308-274.664 
ATOM    558  C6   DT A  27    -444.178-462.658-274.996 
ATOM    559  P    DG A  28    -446.435-457.063-277.058 
ATOM    560  OP1  DG A  28    -447.194-456.718-278.281 
ATOM    561  OP2  DG A  28    -444.974-456.839-277.114 
ATOM    562  O5'  DG A  28    -447.051-456.280-275.805 
ATOM    563  C5'  DG A  28    -448.164-456.859-275.097 
ATOM    564  C4'  DG A  28    -447.951-456.729-273.602 
ATOM    565  O4'  DG A  28    -447.206-457.852-273.047 
ATOM    566  C3'  DG A  28    -447.162-455.502-273.146 
ATOM    567  O3'  DG A  28    -447.709-455.032-271.920 
ATOM    568  C2'  DG A  28    -445.751-456.027-272.879 
ATOM    569  C1'  DG A  28    -446.171-457.338-272.223 
ATOM    570  N9   DG A  28    -445.083-458.353-272.161 
ATOM    571  C8   DG A  28    -444.066-458.597-273.060 
ATOM    572  N7   DG A  28    -443.263-459.571-272.707 
ATOM    573  C5   DG A  28    -443.784-460.003-271.487 
ATOM    574  C6   DG A  28    -443.341-461.034-270.619 
ATOM    575  O6   DG A  28    -442.383-461.791-270.749 
ATOM    576  N1   DG A  28    -444.160-461.137-269.486 
ATOM    577  C2   DG A  28    -445.262-460.346-269.226 
ATOM    578  N2   DG A  28    -445.913-460.602-268.089 
ATOM    579  N3   DG A  28    -445.677-459.379-270.042 
ATOM    580  C4   DG A  28    -444.893-459.266-271.145 
ATOM    581  P    DG A  29    -447.828-453.454-271.678 
ATOM    582  OP1  DG A  29    -449.071-452.949-272.304 
ATOM    583  OP2  DG A  29    -446.574-452.792-272.099 
ATOM    584  O5'  DG A  29    -447.962-453.388-270.085 
ATOM    585  C5'  DG A  29    -448.580-454.488-269.391 
ATOM    586  C4'  DG A  29    -447.779-454.834-268.151 
ATOM    587  O4'  DG A  29    -446.721-455.796-268.425 
ATOM    588  C3'  DG A  29    -447.053-453.668-267.482 
ATOM    589  O3'  DG A  29    -447.093-453.849-266.072 
ATOM    590  C2'  DG A  29    -445.602-453.797-267.946 
ATOM    591  C1'  DG A  29    -445.519-455.317-267.843 
ATOM    592  N9   DG A  29    -444.375-455.907-268.592 
ATOM    593  C8   DG A  29    -443.808-455.498-269.780 
ATOM    594  N7   DG A  29    -442.803-456.241-270.176 
ATOM    595  C5   DG A  29    -442.695-457.210-269.180 
ATOM    596  C6   DG A  29    -441.788-458.294-269.053 
ATOM    597  O6   DG A  29    -440.878-458.628-269.807 
ATOM    598  N1   DG A  29    -442.031-459.032-267.886 
ATOM    599  C2   DG A  29    -443.021-458.758-266.963 
ATOM    600  N2   DG A  29    -443.090-459.583-265.915 
ATOM    601  N3   DG A  29    -443.872-457.741-267.082 
ATOM    602  C4   DG A  29    -443.649-457.015-268.209 
ATOM    603  P    DT A  30    -447.320-452.573-265.131 
ATOM    604  OP1  DT A  30    -448.768-452.284-265.030 
ATOM    605  OP2  DT A  30    -446.466-451.458-265.595 
ATOM    606  O5'  DT A  30    -446.779-453.116-263.727 
ATOM    607  C5'  DT A  30    -446.887-454.522-263.433 
ATOM    608  C4'  DT A  30    -445.599-455.020-262.808 
ATOM    609  O4'  DT A  30    -444.630-455.455-263.806 
ATOM    610  C3'  DT A  30    -444.830-454.003-261.966 
ATOM    611  O3'  DT A  30    -444.248-454.671-260.854 
ATOM    612  C2'  DT A  30    -443.707-453.513-262.881 
ATOM    613  C1'  DT A  30    -443.375-454.870-263.495 
ATOM    614  N1   DT A  30    -442.582-454.781-264.753 
ATOM    615  C2   DT A  30    -441.661-455.774-264.983 
ATOM    616  O2   DT A  30    -441.477-456.699-264.212 
ATOM    617  N3   DT A  30    -440.944-455.657-266.158 
ATOM    618  C4   DT A  30    -441.071-454.655-267.098 
ATOM    619  O4   DT A  30    -440.372-454.657-268.115 
ATOM    620  C5   DT A  30    -442.063-453.659-266.769 
ATOM    621  C7   DT A  30    -442.264-452.532-267.739 
ATOM    622  C6   DT A  30    -442.773-453.748-265.632 
ATOM    623  P    DA A  31    -444.236-453.940-259.430 
ATOM    624  OP1  DA A  31    -445.531-454.160-258.748 
ATOM    625  OP2  DA A  31    -443.821-452.531-259.599 
ATOM    626  O5'  DA A  31    -443.083-454.751-258.670 
ATOM    627  C5'  DA A  31    -442.859-456.132-259.012 
ATOM    628  C4'  DA A  31    -441.372-456.402-259.128 
ATOM    629  O4'  DA A  31    -440.862-456.141-260.467 
ATOM    630  C3'  DA A  31    -440.471-455.563-258.221 
ATOM    631  O3'  DA A  31    -439.388-456.369-257.775 
ATOM    632  C2'  DA A  31    -439.918-454.467-259.132 
ATOM    633  C1'  DA A  31    -439.688-455.352-260.353 
ATOM    634  N9   DA A  31    -439.519-454.590-261.622 
ATOM    635  C8   DA A  31    -440.120-453.422-261.996 
ATOM    636  N7   DA A  31    -439.764-453.002-263.171 
ATOM    637  C5   DA A  31    -438.862-453.960-263.610 
ATOM    638  C6   DA A  31    -438.121-454.091-264.795 
ATOM    639  N6   DA A  31    -438.176-453.210-265.804 
ATOM    640  N1   DA A  31    -437.316-455.165-264.908 
ATOM    641  C2   DA A  31    -437.265-456.038-263.903 
ATOM    642  N3   DA A  31    -437.907-456.020-262.755 
ATOM    643  C4   DA A  31    -438.704-454.936-262.668 
ATOM    644  P    DG A  32    -438.879-456.220-256.264 
ATOM    645  OP1  DG A  32    -439.723-457.047-255.373 
ATOM    646  OP2  DG A  32    -438.777-454.786-255.915 
ATOM    647  O5'  DG A  32    -437.414-456.854-256.360 
ATOM    648  C5'  DG A  32    -437.163-457.888-257.330 
ATOM    649  C4'  DG A  32    -435.840-457.635-258.027 
ATOM    650  O4'  DG A  32    -435.983-456.778-259.196 
ATOM    651  C3'  DG A  32    -434.769-456.937-257.188 
ATOM    652  O3'  DG A  32    -433.497-457.479-257.522 
ATOM    653  C2'  DG A  32    -434.811-455.479-257.643 
ATOM    654  C1'  DG A  32    -434.995-455.762-259.130 
ATOM    655  N9   DG A  32    -435.484-454.590-259.909 
ATOM    656  C8   DG A  32    -436.350-453.589-259.524 
ATOM    657  N7   DG A  32    -436.578-452.695-260.454 
ATOM    658  C5   DG A  32    -435.809-453.133-261.531 
ATOM    659  C6   DG A  32    -435.645-452.574-262.825 
ATOM    660  O6   DG A  32    -436.155-451.560-263.295 
ATOM    661  N1   DG A  32    -434.771-453.340-263.608 
ATOM    662  C2   DG A  32    -434.138-454.496-263.194 
ATOM    663  N2   DG A  32    -433.342-455.082-264.092 
ATOM    664  N3   DG A  32    -434.292-455.021-261.980 
ATOM    665  C4   DG A  32    -435.137-454.288-261.208 
ATOM    666  P    DG A  33    -432.427-457.723-256.357 
ATOM    667  OP1  DG A  33    -432.693-459.025-255.705 
ATOM    668  OP2  DG A  33    -432.391-456.545-255.462 
ATOM    669  O5'  DG A  33    -431.065-457.806-257.191 
ATOM    670  C5'  DG A  33    -431.103-458.304-258.542 
ATOM    671  C4'  DG A  33    -430.246-457.433-259.440 
ATOM    672  O4'  DG A  33    -430.986-456.308-259.992 
ATOM    673  C3'  DG A  33    -429.032-456.785-258.775 
ATOM    674  O3'  DG A  33    -427.956-456.761-259.705 
ATOM    675  C2'  DG A  33    -429.465-455.346-258.496 
ATOM    676  C1'  DG A  33    -430.215-455.130-259.806 
ATOM    677  N9   DG A  33    -431.146-453.967-259.779 
ATOM    678  C8   DG A  33    -431.900-453.480-258.735 
ATOM    679  N7   DG A  33    -432.623-452.430-259.042 
ATOM    680  C5   DG A  33    -432.324-452.205-260.386 
ATOM    681  C6   DG A  33    -432.801-451.205-261.273 
ATOM    682  O6   DG A  33    -433.598-450.297-261.053 
ATOM    683  N1   DG A  33    -432.239-451.343-262.550 
ATOM    684  C2   DG A  33    -431.335-452.320-262.920 
ATOM    685  N2   DG A  33    -430.917-452.281-264.188 
ATOM    686  N3   DG A  33    -430.889-453.258-262.088 
ATOM    687  C4   DG A  33    -431.424-453.138-260.845 
ATOM    688  P    DA A  34    -426.472-457.062-259.185 
ATOM    689  OP1  DA A  34    -426.253-458.524-259.131 
ATOM    690  OP2  DA A  34    -426.229-456.323-257.926 
ATOM    691  O5'  DA A  34    -425.591-456.428-260.360 
ATOM    692  C5'  DA A  34    -426.122-456.406-261.697 
ATOM    693  C4'  DA A  34    -425.855-455.059-262.338 
ATOM    694  O4'  DA A  34    -426.909-454.092-262.063 
ATOM    695  C3'  DA A  34    -424.577-454.349-261.889 
ATOM    696  O3'  DA A  34    -424.008-453.673-263.004 
ATOM    697  C2'  DA A  34    -425.051-453.305-260.877 
ATOM    698  C1'  DA A  34    -426.305-452.881-261.636 
ATOM    699  N9   DA A  34    -427.291-452.143-260.797 
ATOM    700  C8   DA A  34    -427.581-452.321-259.475 
ATOM    701  N7   DA A  34    -428.494-451.516-259.026 
ATOM    702  C5   DA A  34    -428.836-450.747-260.129 
ATOM    703  C6   DA A  34    -429.758-449.704-260.308 
ATOM    704  N6   DA A  34    -430.541-449.232-259.328 
ATOM    705  N1   DA A  34    -429.845-449.157-261.536 
ATOM    706  C2   DA A  34    -429.065-449.631-262.505 
ATOM    707  N3   DA A  34    -428.172-450.595-262.458 
ATOM    708  C4   DA A  34    -428.104-451.124-261.219 
ATOM    709  P    DG A  35    -422.418-453.672-263.180 
ATOM    710  OP1  DG A  35    -421.993-454.921-263.854 
ATOM    711  OP2  DG A  35    -421.774-453.386-261.880 
ATOM    712  O5'  DG A  35    -422.210-452.430-264.167 
ATOM    713  C5'  DG A  35    -423.254-452.101-265.104 
ATOM    714  C4'  DG A  35    -423.472-450.602-265.130 
ATOM    715  O4'  DG A  35    -424.437-450.163-264.131 
ATOM    716  C3'  DG A  35    -422.238-449.744-264.852 
ATOM    717  O3'  DG A  35    -422.292-448.581-265.669 
ATOM    718  C2'  DG A  35    -422.383-449.319-263.391 
ATOM    719  C1'  DG A  35    -423.886-449.057-263.432 
ATOM    720  N9   DG A  35    -424.520-448.999-262.086 
ATOM    721  C8   DG A  35    -424.210-449.706-260.945 
ATOM    722  N7   DG A  35    -424.968-449.418-259.915 
ATOM    723  C5   DG A  35    -425.842-448.449-260.407 
ATOM    724  C6   DG A  35    -426.893-447.752-259.759 
ATOM    725  O6   DG A  35    -427.278-447.848-258.596 
ATOM    726  N1   DG A  35    -427.527-446.855-260.630 
ATOM    727  C2   DG A  35    -427.189-446.658-261.954 
ATOM    728  N2   DG A  35    -427.916-445.756-262.617 
ATOM    729  N3   DG A  35    -426.201-447.313-262.562 
ATOM    730  C4   DG A  35    -425.577-448.186-261.731 
ATOM    731  P    DA A  36    -420.940-448.035-266.331 
ATOM    732  OP1  DA A  36    -420.668-448.773-267.584 
ATOM    733  OP2  DA A  36    -419.856-448.042-265.324 
ATOM    734  O5'  DA A  36    -421.344-446.524-266.673 
ATOM    735  C5'  DA A  36    -422.719-446.221-266.973 
ATOM    736  C4'  DA A  36    -423.137-444.950-266.260 
ATOM    737  O4'  DA A  36    -423.643-445.206-264.919 
ATOM    738  C3'  DA A  36    -422.034-443.913-266.046 
ATOM    739  O3'  DA A  36    -422.589-442.612-266.198 
ATOM    740  C2'  DA A  36    -421.609-444.095-264.590 
ATOM    741  C1'  DA A  36    -423.010-444.306-264.022 
ATOM    742  N9   DA A  36    -423.021-444.920-262.665 
ATOM    743  C8   DA A  36    -422.162-445.846-262.147 
ATOM    744  N7   DA A  36    -422.433-446.187-260.925 
ATOM    745  C5   DA A  36    -423.555-445.434-260.609 
ATOM    746  C6   DA A  36    -424.337-445.340-259.446 
ATOM    747  N6   DA A  36    -424.094-446.046-258.332 
ATOM    748  N1   DA A  36    -425.382-444.492-259.468 
ATOM    749  C2   DA A  36    -425.619-443.794-260.578 
ATOM    750  N3   DA A  36    -424.963-443.797-261.717 
ATOM    751  C4   DA A  36    -423.922-444.654-261.669 
ATOM    752  P    DA A  37    -421.733-441.486-266.945 
ATOM    753  OP1  DA A  37    -421.912-441.616-268.409 
ATOM    754  OP2  DA A  37    -420.337-441.518-266.456 
ATOM    755  O5'  DA A  37    -422.451-440.151-266.432 
ATOM    756  C5'  DA A  37    -423.852-440.194-266.104 
ATOM    757  C4'  DA A  37    -424.106-439.446-264.811 
ATOM    758  O4'  DA A  37    -423.958-440.299-263.639 
ATOM    759  C3'  DA A  37    -423.173-438.269-264.529 
ATOM    760  O3'  DA A  37    -423.916-437.233-263.899 
ATOM    761  C2'  DA A  37    -422.154-438.813-263.527 
ATOM    762  C1'  DA A  37    -423.141-439.624-262.694 
ATOM    763  N9   DA A  37    -422.494-440.649-261.828 
ATOM    764  C8   DA A  37    -421.376-441.390-262.082 
ATOM    765  N7   DA A  37    -421.057-442.204-261.123 
ATOM    766  C5   DA A  37    -422.036-441.989-260.162 
ATOM    767  C6   DA A  37    -422.260-442.554-258.896 
ATOM    768  N6   DA A  37    -421.475-443.496-258.356 
ATOM    769  N1   DA A  37    -423.325-442.112-258.202 
ATOM    770  C2   DA A  37    -424.103-441.175-258.743 
ATOM    771  N3   DA A  37    -423.993-440.578-259.910 
ATOM    772  C4   DA A  37    -422.919-441.038-260.585 
ATOM    773  P    DC A  38    -423.622-435.711-264.302 
ATOM    774  OP1  DC A  38    -424.381-435.367-265.525 
ATOM    775  OP2  DC A  38    -422.161-435.487-264.359 
ATOM    776  O5'  DC A  38    -424.237-434.928-263.049 
ATOM    777  C5'  DC A  38    -425.350-435.507-262.341 
ATOM    778  C4'  DC A  38    -425.138-435.377-260.846 
ATOM    779  O4'  DC A  38    -424.393-436.500-260.291 
ATOM    780  C3'  DC A  38    -424.348-434.150-260.390 
ATOM    781  O3'  DC A  38    -424.895-433.680-259.164 
ATOM    782  C2'  DC A  38    -422.937-434.675-260.123 
ATOM    783  C1'  DC A  38    -423.358-435.986-259.467 
ATOM    784  N1   DC A  38    -422.269-437.001-259.406 
ATOM    785  C2   DC A  38    -422.231-437.846-258.299 
ATOM    786  O2   DC A  38    -423.095-437.721-257.423 
ATOM    787  N3   DC A  38    -421.246-438.778-258.224 
ATOM    788  C4   DC A  38    -420.329-438.882-259.195 
ATOM    789  N4   DC A  38    -419.389-439.807-259.075 
ATOM    790  C5   DC A  38    -420.351-438.022-260.341 
ATOM    791  C6   DC A  38    -421.343-437.097-260.397 
ATOM    792  P    DC A  39    -425.015-432.102-258.923 
ATOM    793  OP1  DC A  39    -426.257-431.597-259.548 
ATOM    794  OP2  DC A  39    -423.760-431.440-259.343 
ATOM    795  O5'  DC A  39    -425.149-432.036-257.330 
ATOM    796  C5'  DC A  39    -425.767-433.136-256.635 
ATOM    797  C4'  DC A  39    -424.966-433.482-255.396 
ATOM    798  O4'  DC A  39    -423.908-434.444-255.669 
ATOM    799  C3'  DC A  39    -424.239-432.316-254.727 
ATOM    800  O3'  DC A  39    -424.280-432.497-253.316 
ATOM    801  C2'  DC A  39    -422.789-432.445-255.191 
ATOM    802  C1'  DC A  39    -422.705-433.965-255.087 
ATOM    803  N1   DC A  39    -421.561-434.555-255.837 
ATOM    804  C2   DC A  39    -420.943-435.681-255.298 
ATOM    805  O2   DC A  39    -421.366-436.140-254.231 
ATOM    806  N3   DC A  39    -419.897-436.233-255.966 
ATOM    807  C4   DC A  39    -419.470-435.705-257.120 
ATOM    808  N4   DC A  39    -418.447-436.280-257.733 
ATOM    809  C5   DC A  39    -420.091-434.547-257.690 
ATOM    810  C6   DC A  39    -421.134-434.010-257.008 
ATOM    811  P    DT A  40    -424.507-431.221-252.376 
ATOM    812  OP1  DT A  40    -425.955-430.932-252.274 
ATOM    813  OP2  DT A  40    -423.653-430.106-252.839 
ATOM    814  O5'  DT A  40    -423.966-431.764-250.971 
ATOM    815  C5'  DT A  40    -424.074-433.170-250.677 
ATOM    816  C4'  DT A  40    -422.786-433.669-250.053 
ATOM    817  O4'  DT A  40    -421.817-434.103-251.050 
ATOM    818  C3'  DT A  40    -422.017-432.651-249.211 
ATOM    819  O3'  DT A  40    -421.434-433.319-248.099 
ATOM    820  C2'  DT A  40    -420.894-432.161-250.126 
ATOM    821  C1'  DT A  40    -420.562-433.518-250.740 
ATOM    822  N1   DT A  40    -419.769-433.429-251.998 
ATOM    823  C2   DT A  40    -418.847-434.422-252.228 
ATOM    824  O2   DT A  40    -418.663-435.347-251.457 
ATOM    825  N3   DT A  40    -418.131-434.305-253.403 
ATOM    826  C4   DT A  40    -418.257-433.303-254.343 
ATOM    827  O4   DT A  40    -417.559-433.305-255.359 
ATOM    828  C5   DT A  40    -419.249-432.307-254.013 
ATOM    829  C7   DT A  40    -419.451-431.180-254.983 
ATOM    830  C6   DT A  40    -419.960-432.396-252.877 
ATOM    831  P    DA A  41    -421.422-432.588-246.674 
ATOM    832  OP1  DA A  41    -422.718-432.808-245.993 
ATOM    833  OP2  DA A  41    -421.008-431.179-246.843 
ATOM    834  O5'  DA A  41    -420.270-433.399-245.914 
ATOM    835  C5'  DA A  41    -420.046-434.780-246.257 
ATOM    836  C4'  DA A  41    -418.558-435.050-246.372 
ATOM    837  O4'  DA A  41    -418.049-434.789-247.711 
ATOM    838  C3'  DA A  41    -417.658-434.211-245.466 
ATOM    839  O3'  DA A  41    -416.574-435.017-245.019 
ATOM    840  C2'  DA A  41    -417.104-433.115-246.376 
ATOM    841  C1'  DA A  41    -416.875-434.000-247.598 
ATOM    842  N9   DA A  41    -416.706-433.238-248.866 
ATOM    843  C8   DA A  41    -417.307-432.070-249.241 
ATOM    844  N7   DA A  41    -416.951-431.650-250.415 
ATOM    845  C5   DA A  41    -416.048-432.609-250.855 
ATOM    846  C6   DA A  41    -415.307-432.739-252.040 
ATOM    847  N6   DA A  41    -415.363-431.858-253.048 
ATOM    848  N1   DA A  41    -414.503-433.813-252.152 
ATOM    849  C2   DA A  41    -414.452-434.686-251.147 
ATOM    850  N3   DA A  41    -415.094-434.668-249.999 
ATOM    851  C4   DA A  41    -415.891-433.584-249.912 
ATOM    852  P    DG A  42    -416.066-434.868-243.509 
ATOM    853  OP1  DG A  42    -416.910-435.695-242.618 
ATOM    854  OP2  DG A  42    -415.964-433.434-243.159 
ATOM    855  O5'  DG A  42    -414.601-435.502-243.604 
ATOM    856  C5'  DG A  42    -414.349-436.536-244.575 
ATOM    857  C4'  DG A  42    -413.027-436.283-245.271 
ATOM    858  O4'  DG A  42    -413.170-435.426-246.441 
ATOM    859  C3'  DG A  42    -411.956-435.585-244.433 
ATOM    860  O3'  DG A  42    -410.684-436.127-244.767 
ATOM    861  C2'  DG A  42    -411.997-434.127-244.887 
ATOM    862  C1'  DG A  42    -412.181-434.410-246.375 
ATOM    863  N9   DG A  42    -412.670-433.238-247.153 
ATOM    864  C8   DG A  42    -413.536-432.237-246.769 
ATOM    865  N7   DG A  42    -413.765-431.343-247.699 
ATOM    866  C5   DG A  42    -412.995-431.781-248.775 
ATOM    867  C6   DG A  42    -412.832-431.222-250.069 
ATOM    868  O6   DG A  42    -413.342-430.208-250.539 
ATOM    869  N1   DG A  42    -411.958-431.988-250.852 
ATOM    870  C2   DG A  42    -411.325-433.144-250.439 
ATOM    871  N2   DG A  42    -410.529-433.730-251.336 
ATOM    872  N3   DG A  42    -411.479-433.669-249.224 
ATOM    873  C4   DG A  42    -412.324-432.936-248.453 
ATOM    874  P    DA A  43    -409.614-436.371-243.602 
ATOM    875  OP1  DA A  43    -409.879-437.674-242.950 
ATOM    876  OP2  DA A  43    -409.578-435.193-242.706 
ATOM    877  O5'  DA A  43    -408.252-436.454-244.435 
ATOM    878  C5'  DA A  43    -408.289-436.952-245.787 
ATOM    879  C4'  DA A  43    -407.432-436.081-246.684 
ATOM    880  O4'  DA A  43    -408.173-434.956-247.236 
ATOM    881  C3'  DA A  43    -406.218-435.433-246.020 
ATOM    882  O3'  DA A  43    -405.142-435.409-246.950 
ATOM    883  C2'  DA A  43    -406.651-433.994-245.741 
ATOM    884  C1'  DA A  43    -407.402-433.778-247.050 
ATOM    885  N9   DA A  43    -408.332-432.615-247.024 
ATOM    886  C8   DA A  43    -409.074-432.146-245.978 
ATOM    887  N7   DA A  43    -409.792-431.107-246.269 
ATOM    888  C5   DA A  43    -409.509-430.867-247.606 
ATOM    889  C6   DA A  43    -409.960-429.892-248.510 
ATOM    890  N6   DA A  43    -410.836-428.930-248.186 
ATOM    891  N1   DA A  43    -409.476-429.940-249.766 
ATOM    892  C2   DA A  43    -408.606-430.898-250.083 
ATOM    893  N3   DA A  43    -408.115-431.857-249.328 
ATOM    894  C4   DA A  43    -408.615-431.786-248.077 
ATOM    895  P    DG A  44    -403.659-435.710-246.429 
ATOM    896  OP1  DG A  44    -403.440-437.172-246.376 
ATOM    897  OP2  DG A  44    -403.415-434.971-245.171 
ATOM    898  O5'  DG A  44    -402.777-435.076-247.604 
ATOM    899  C5'  DG A  44    -403.309-435.054-248.942 
ATOM    900  C4'  DG A  44    -403.041-433.707-249.583 
ATOM    901  O4'  DG A  44    -404.095-432.740-249.307 
ATOM    902  C3'  DG A  44    -401.764-432.997-249.133 
ATOM    903  O3'  DG A  44    -401.195-432.322-250.248 
ATOM    904  C2'  DG A  44    -402.238-431.953-248.122 
ATOM    905  C1'  DG A  44    -403.491-431.529-248.880 
ATOM    906  N9   DG A  44    -404.478-430.791-248.042 
ATOM    907  C8   DG A  44    -404.784-430.956-246.708 
ATOM    908  N7   DG A  44    -405.707-430.137-246.268 
ATOM    909  C5   DG A  44    -406.036-429.375-247.388 
ATOM    910  C6   DG A  44    -406.978-428.323-247.532 
ATOM    911  O6   DG A  44    -407.727-427.839-246.689 
ATOM    912  N1   DG A  44    -406.991-427.826-248.843 
ATOM    913  C2   DG A  44    -406.200-428.286-249.878 
ATOM    914  N2   DG A  44    -406.364-427.678-251.056 
ATOM    915  N3   DG A  44    -405.318-429.273-249.741 
ATOM    916  C4   DG A  44    -405.292-429.766-248.476 
ATOM    917  P    DT A  45    -399.604-432.320-250.425 
ATOM    918  OP1  DT A  45    -399.179-433.569-251.099 
ATOM    919  OP2  DT A  45    -398.961-432.034-249.124 
ATOM    920  O5'  DT A  45    -399.397-431.078-251.412 
ATOM    921  C5'  DT A  45    -400.440-430.749-252.348 
ATOM    922  C4'  DT A  45    -400.659-429.250-252.375 
ATOM    923  O4'  DT A  45    -401.623-428.811-251.375 
ATOM    924  C3'  DT A  45    -399.424-428.392-252.096 
ATOM    925  O3'  DT A  45    -399.478-427.229-252.913 
ATOM    926  C2'  DT A  45    -399.570-427.967-250.636 
ATOM    927  C1'  DT A  45    -401.073-427.706-250.676 
ATOM    928  N1   DT A  45    -401.707-427.647-249.331 
ATOM    929  C2   DT A  45    -402.753-426.770-249.170 
ATOM    930  O2   DT A  45    -403.167-426.060-250.069 
ATOM    931  N3   DT A  45    -403.316-426.743-247.908 
ATOM    932  C4   DT A  45    -402.928-427.501-246.822 
ATOM    933  O4   DT A  45    -403.509-427.389-245.741 
ATOM    934  C5   DT A  45    -401.822-428.390-247.089 
ATOM    935  C7   DT A  45    -401.337-429.251-245.959 
ATOM    936  C6   DT A  45    -401.256-428.438-248.306 
ATOM    937  P    DT A  46    -398.126-426.683-253.575 
ATOM    938  OP1  DT A  46    -397.854-427.422-254.828 
ATOM    939  OP2  DT A  46    -397.043-426.691-252.568 
ATOM    940  O5'  DT A  46    -398.531-425.172-253.917 
ATOM    941  C5'  DT A  46    -399.905-424.869-254.218 
ATOM    942  C4'  DT A  46    -400.324-423.598-253.505 
ATOM    943  O4'  DT A  46    -400.829-423.854-252.163 
ATOM    944  C3'  DT A  46    -399.221-422.561-253.291 
ATOM    945  O3'  DT A  46    -399.776-421.260-253.442 
ATOM    946  C2'  DT A  46    -398.796-422.743-251.834 
ATOM    947  C1'  DT A  46    -400.197-422.954-251.267 
ATOM    948  N1   DT A  46    -400.208-423.568-249.909 
ATOM    949  C2   DT A  46    -401.201-423.166-249.049 
ATOM    950  O2   DT A  46    -402.050-422.346-249.353 
ATOM    951  N3   DT A  46    -401.178-423.756-247.801 
ATOM    952  C4   DT A  46    -400.267-424.692-247.353 
ATOM    953  O4   DT A  46    -400.348-425.149-246.212 
ATOM    954  C5   DT A  46    -399.263-425.049-248.328 
ATOM    955  C7   DT A  46    -398.232-426.062-247.921 
ATOM    956  C6   DT A  46    -399.262-424.491-249.549 
ATOM    957  P    DG A  47    -398.920-420.134-254.189 
ATOM    958  OP1  DG A  47    -399.099-420.264-255.653 
ATOM    959  OP2  DG A  47    -397.523-420.166-253.701 
ATOM    960  O5'  DG A  47    -399.638-418.799-253.676 
ATOM    961  C5'  DG A  47    -401.039-418.842-253.348 
ATOM    962  C4'  DG A  47    -401.292-418.094-252.055 
ATOM    963  O4'  DG A  47    -401.145-418.947-250.883 
ATOM    964  C3'  DG A  47    -400.359-416.917-251.773 
ATOM    965  O3'  DG A  47    -401.103-415.881-251.143 
ATOM    966  C2'  DG A  47    -399.341-417.461-250.771 
ATOM    967  C1'  DG A  47    -400.328-418.272-249.939 
ATOM    968  N9   DG A  47    -399.681-419.297-249.072 
ATOM    969  C8   DG A  47    -398.554-420.053-249.311 
ATOM    970  N7   DG A  47    -398.244-420.872-248.335 
ATOM    971  C5   DG A  47    -399.235-420.641-247.382 
ATOM    972  C6   DG A  47    -399.432-421.233-246.107 
ATOM    973  O6   DG A  47    -398.761-422.096-245.547 
ATOM    974  N1   DG A  47    -400.564-420.706-245.468 
ATOM    975  C2   DG A  47    -401.395-419.736-245.993 
ATOM    976  N2   DG A  47    -402.424-419.367-245.225 
ATOM    977  N3   DG A  47    -401.210-419.183-247.189 
ATOM    978  C4   DG A  47    -400.117-419.682-247.822 
ATOM    979  P    DG A  48    -400.809-414.359-251.546 
ATOM    980  OP1  DG A  48    -401.567-414.015-252.770 
ATOM    981  OP2  DG A  48    -399.348-414.135-251.603 
ATOM    982  O5'  DG A  48    -401.424-413.576-250.294 
ATOM    983  C5'  DG A  48    -402.537-414.155-249.586 
ATOM    984  C4'  DG A  48    -402.324-414.025-248.090 
ATOM    985  O4'  DG A  48    -401.580-415.148-247.536 
ATOM    986  C3'  DG A  48    -401.535-412.798-247.635 
ATOM    987  O3'  DG A  48    -402.082-412.329-246.409 
ATOM    988  C2'  DG A  48    -400.124-413.323-247.368 
ATOM    989  C1'  DG A  48    -400.544-414.634-246.711 
ATOM    990  N9   DG A  48    -399.456-415.649-246.650 
ATOM    991  C8   DG A  48    -398.439-415.893-247.549 
ATOM    992  N7   DG A  48    -397.637-416.867-247.195 
ATOM    993  C5   DG A  48    -398.157-417.299-245.976 
ATOM    994  C6   DG A  48    -397.714-418.330-245.108 
ATOM    995  O6   DG A  48    -396.756-419.088-245.238 
ATOM    996  N1   DG A  48    -398.533-418.433-243.975 
ATOM    997  C2   DG A  48    -399.635-417.642-243.715 
ATOM    998  N2   DG A  48    -400.286-417.898-242.577 
ATOM    999  N3   DG A  48    -400.050-416.675-244.531 
ATOM   1000  C4   DG A  48    -399.267-416.563-245.634 
ATOM   1001  P    DG A  49    -402.202-410.750-246.167 
ATOM   1002  OP1  DG A  49    -403.444-410.245-246.793 
ATOM   1003  OP2  DG A  49    -400.947-410.088-246.587 
ATOM   1004  O5'  DG A  49    -402.336-410.684-244.574 
ATOM   1005  C5'  DG A  49    -402.953-411.784-243.880 
ATOM   1006  C4'  DG A  49    -402.152-412.130-242.640 
ATOM   1007  O4'  DG A  49    -401.094-413.092-242.914 
ATOM   1008  C3'  DG A  49    -401.426-410.964-241.971 
ATOM   1009  O3'  DG A  49    -401.467-411.145-240.560 
ATOM   1010  C2'  DG A  49    -399.975-411.093-242.435 
ATOM   1011  C1'  DG A  49    -399.892-412.613-242.332 
ATOM   1012  N9   DG A  49    -398.748-413.203-243.081 
ATOM   1013  C8   DG A  49    -398.181-412.794-244.269 
ATOM   1014  N7   DG A  49    -397.176-413.537-244.665 
ATOM   1015  C5   DG A  49    -397.068-414.506-243.668 
ATOM   1016  C6   DG A  49    -396.161-415.590-243.542 
ATOM   1017  O6   DG A  49    -395.252-415.924-244.296 
ATOM   1018  N1   DG A  49    -396.404-416.328-242.375 
ATOM   1019  C2   DG A  49    -397.394-416.054-241.452 
ATOM   1020  N2   DG A  49    -397.463-416.879-240.404 
ATOM   1021  N3   DG A  49    -398.245-415.037-241.571 
ATOM   1022  C4   DG A  49    -398.023-414.311-242.698 
ATOM   1023  P    DA A  50    -401.694-409.869-239.620 
ATOM   1024  OP1  DA A  50    -403.141-409.580-239.519 
ATOM   1025  OP2  DA A  50    -400.839-408.754-240.083 
ATOM   1026  O5'  DA A  50    -401.153-410.412-238.215 
ATOM   1027  C5'  DA A  50    -401.260-411.818-237.922 
ATOM   1028  C4'  DA A  50    -399.972-412.317-237.297 
ATOM   1029  O4'  DA A  50    -399.004-412.751-238.294 
ATOM   1030  C3'  DA A  50    -399.203-411.299-236.455 
ATOM   1031  O3'  DA A  50    -398.621-411.967-235.343 
ATOM   1032  C2'  DA A  50    -398.081-410.809-237.370 
ATOM   1033  C1'  DA A  50    -397.748-412.166-237.984 
ATOM   1034  N9   DA A  50    -396.956-412.077-239.242 
ATOM   1035  C8   DA A  50    -397.018-411.125-240.218 
ATOM   1036  N7   DA A  50    -396.193-411.323-241.198 
ATOM   1037  C5   DA A  50    -395.533-412.493-240.849 
ATOM   1038  C6   DA A  50    -394.525-413.238-241.482 
ATOM   1039  N6   DA A  50    -393.981-412.897-242.659 
ATOM   1040  N1   DA A  50    -394.094-414.352-240.861 
ATOM   1041  C2   DA A  50    -394.639-414.687-239.692 
ATOM   1042  N3   DA A  50    -395.579-414.073-239.008 
ATOM   1043  C4   DA A  50    -395.993-412.962-239.652 
ATOM   1044  P    DA A  51    -398.609-411.237-233.919 
ATOM   1045  OP1  DA A  51    -399.904-411.456-233.237 
ATOM   1046  OP2  DA A  51    -398.194-409.827-234.088 
ATOM   1047  O5'  DA A  51    -397.457-412.047-233.159 
ATOM   1048  C5'  DA A  51    -397.232-413.428-233.501 
ATOM   1049  C4'  DA A  51    -395.745-413.698-233.617 
ATOM   1050  O4'  DA A  51    -395.235-413.437-234.955 
ATOM   1051  C3'  DA A  51    -394.844-412.859-232.710 
ATOM   1052  O3'  DA A  51    -393.761-413.665-232.263 
ATOM   1053  C2'  DA A  51    -394.291-411.763-233.621 
ATOM   1054  C1'  DA A  51    -394.061-412.648-234.842 
ATOM   1055  N9   DA A  51    -393.892-411.886-236.111 
ATOM   1056  C8   DA A  51    -394.493-410.718-236.485 
ATOM   1057  N7   DA A  51    -394.137-410.298-237.660 
ATOM   1058  C5   DA A  51    -393.235-411.257-238.099 
ATOM   1059  C6   DA A  51    -392.494-411.387-239.284 
ATOM   1060  N6   DA A  51    -392.549-410.506-240.293 
ATOM   1061  N1   DA A  51    -391.690-412.461-239.397 
ATOM   1062  C2   DA A  51    -391.638-413.334-238.392 
ATOM   1063  N3   DA A  51    -392.280-413.317-237.244 
ATOM   1064  C4   DA A  51    -393.077-412.233-237.157 
ATOM   1065  P    DG A  52    -393.252-413.516-230.753 
ATOM   1066  OP1  DG A  52    -394.096-414.343-229.862 
ATOM   1067  OP2  DG A  52    -393.151-412.082-230.404 
ATOM   1068  O5'  DG A  52    -391.787-414.150-230.849 
ATOM   1069  C5'  DG A  52    -391.536-415.184-231.819 
ATOM   1070  C4'  DG A  52    -390.213-414.931-232.516 
ATOM   1071  O4'  DG A  52    -390.356-414.075-233.685 
ATOM   1072  C3'  DG A  52    -389.143-414.233-231.677 
ATOM   1073  O3'  DG A  52    -387.870-414.775-232.011 
ATOM   1074  C2'  DG A  52    -389.184-412.775-232.131 
ATOM   1075  C1'  DG A  52    -389.368-413.058-233.619 
ATOM   1076  N9   DG A  52    -389.857-411.886-234.397 
ATOM   1077  C8   DG A  52    -390.723-410.885-234.013 
ATOM   1078  N7   DG A  52    -390.951-409.991-234.943 
ATOM   1079  C5   DG A  52    -390.182-410.429-236.020 
ATOM   1080  C6   DG A  52    -390.019-409.870-237.314 
ATOM   1081  O6   DG A  52    -390.528-408.856-237.784 
ATOM   1082  N1   DG A  52    -389.144-410.636-238.097 
ATOM   1083  C2   DG A  52    -388.511-411.792-237.683 
ATOM   1084  N2   DG A  52    -387.715-412.378-238.581 
ATOM   1085  N3   DG A  52    -388.665-412.317-236.469 
ATOM   1086  C4   DG A  52    -389.510-411.584-235.697 
ATOM   1087  P    DA A  53    -386.801-415.019-230.846 
ATOM   1088  OP1  DA A  53    -387.066-416.322-230.194 
ATOM   1089  OP2  DA A  53    -386.764-413.841-229.951 
ATOM   1090  O5'  DA A  53    -385.438-415.102-231.680 
ATOM   1091  C5'  DA A  53    -385.476-415.600-233.031 
ATOM   1092  C4'  DA A  53    -384.619-414.729-233.929 
ATOM   1093  O4'  DA A  53    -385.359-413.604-234.481 
ATOM   1094  C3'  DA A  53    -383.405-414.081-233.264 
ATOM   1095  O3'  DA A  53    -382.329-414.057-234.194 
ATOM   1096  C2'  DA A  53    -383.838-412.642-232.985 
ATOM   1097  C1'  DA A  53    -384.588-412.427-234.295 
ATOM   1098  N9   DA A  53    -385.519-411.263-234.268 
ATOM   1099  C8   DA A  53    -386.261-410.794-233.222 
ATOM   1100  N7   DA A  53    -386.979-409.755-233.513 
ATOM   1101  C5   DA A  53    -386.695-409.515-234.850 
ATOM   1102  C6   DA A  53    -387.147-408.540-235.755 
ATOM   1103  N6   DA A  53    -388.023-407.578-235.430 
ATOM   1104  N1   DA A  53    -386.663-408.588-237.010 
ATOM   1105  C2   DA A  53    -385.793-409.546-237.327 
ATOM   1106  N3   DA A  53    -385.302-410.505-236.572 
ATOM   1107  C4   DA A  53    -385.801-410.434-235.321 
ATOM   1108  P    DC A  54    -380.846-414.358-233.674 
ATOM   1109  OP1  DC A  54    -380.626-415.821-233.620 
ATOM   1110  OP2  DC A  54    -380.602-413.619-232.415 
ATOM   1111  O5'  DC A  54    -379.964-413.724-234.848 
ATOM   1112  C5'  DC A  54    -380.496-413.702-236.186 
ATOM   1113  C4'  DC A  54    -380.228-412.355-236.827 
ATOM   1114  O4'  DC A  54    -381.282-411.388-236.552 
ATOM   1115  C3'  DC A  54    -378.951-411.645-236.377 
ATOM   1116  O3'  DC A  54    -378.381-410.970-237.492 
ATOM   1117  C2'  DC A  54    -379.424-410.601-235.366 
ATOM   1118  C1'  DC A  54    -380.678-410.177-236.125 
ATOM   1119  N1   DC A  54    -381.664-409.439-235.286 
ATOM   1120  C2   DC A  54    -382.405-408.428-235.894 
ATOM   1121  O2   DC A  54    -382.216-408.188-237.091 
ATOM   1122  N3   DC A  54    -383.308-407.744-235.146 
ATOM   1123  C4   DC A  54    -383.484-408.035-233.851 
ATOM   1124  N4   DC A  54    -384.377-407.339-233.165 
ATOM   1125  C5   DC A  54    -382.731-409.070-233.207 
ATOM   1126  C6   DC A  54    -381.833-409.743-233.971 
ATOM   1127  P    DG A  55    -376.791-410.968-237.669 
ATOM   1128  OP1  DG A  55    -376.366-412.217-238.343 
ATOM   1129  OP2  DG A  55    -376.147-410.682-236.368 
ATOM   1130  O5'  DG A  55    -376.583-409.727-238.656 
ATOM   1131  C5'  DG A  55    -377.627-409.397-239.592 
ATOM   1132  C4'  DG A  55    -377.845-407.898-239.619 
ATOM   1133  O4'  DG A  55    -378.810-407.460-238.620 
ATOM   1134  C3'  DG A  55    -376.611-407.041-239.341 
ATOM   1135  O3'  DG A  55    -376.665-405.877-240.158 
ATOM   1136  C2'  DG A  55    -376.756-406.615-237.880 
ATOM   1137  C1'  DG A  55    -378.259-406.354-237.921 
ATOM   1138  N9   DG A  55    -378.893-406.295-236.575 
ATOM   1139  C8   DG A  55    -378.583-407.003-235.434 
ATOM   1140  N7   DG A  55    -379.341-406.714-234.404 
ATOM   1141  C5   DG A  55    -380.215-405.745-234.896 
ATOM   1142  C6   DG A  55    -381.267-405.048-234.248 
ATOM   1143  O6   DG A  55    -381.651-405.144-233.085 
ATOM   1144  N1   DG A  55    -381.901-404.151-235.119 
ATOM   1145  C2   DG A  55    -381.562-403.954-236.443 
ATOM   1146  N2   DG A  55    -382.289-403.052-237.106 
ATOM   1147  N3   DG A  55    -380.575-404.609-237.051 
ATOM   1148  C4   DG A  55    -379.950-405.482-236.220 
ATOM   1149  P    DT A  56    -375.313-405.331-240.820 
ATOM   1150  OP1  DT A  56    -375.041-406.070-242.073 
ATOM   1151  OP2  DT A  56    -374.229-405.339-239.813 
ATOM   1152  O5'  DT A  56    -375.717-403.820-241.162 
ATOM   1153  C5'  DT A  56    -377.092-403.517-241.462 
ATOM   1154  C4'  DT A  56    -377.510-402.246-240.749 
ATOM   1155  O4'  DT A  56    -378.016-402.502-239.408 
ATOM   1156  C3'  DT A  56    -376.407-401.210-240.535 
ATOM   1157  O3'  DT A  56    -376.962-399.908-240.686 
ATOM   1158  C2'  DT A  56    -375.982-401.391-239.078 
ATOM   1159  C1'  DT A  56    -377.383-401.602-238.511 
ATOM   1160  N1   DT A  56    -377.394-402.216-237.154 
ATOM   1161  C2   DT A  56    -378.387-401.814-236.294 
ATOM   1162  O2   DT A  56    -379.236-400.995-236.598 
ATOM   1163  N3   DT A  56    -378.365-402.404-235.045 
ATOM   1164  C4   DT A  56    -377.454-403.340-234.597 
ATOM   1165  O4   DT A  56    -377.535-403.797-233.456 
ATOM   1166  C5   DT A  56    -376.450-403.697-235.572 
ATOM   1167  C7   DT A  56    -375.419-404.710-235.165 
ATOM   1168  C6   DT A  56    -376.448-403.139-236.793 
ATOM   1169  P    DC A  57    -376.106-398.782-241.433 
ATOM   1170  OP1  DC A  57    -376.285-398.912-242.897 
ATOM   1171  OP2  DC A  57    -374.710-398.814-240.945 
ATOM   1172  O5'  DC A  57    -376.824-397.447-240.920 
ATOM   1173  C5'  DC A  57    -378.226-397.490-240.593 
ATOM   1174  C4'  DC A  57    -378.479-396.742-239.299 
ATOM   1175  O4'  DC A  57    -378.332-397.595-238.128 
ATOM   1176  C3'  DC A  57    -377.546-395.565-239.018 
ATOM   1177  O3'  DC A  57    -378.289-394.529-238.388 
ATOM   1178  C2'  DC A  57    -376.527-396.109-238.016 
ATOM   1179  C1'  DC A  57    -377.515-396.920-237.183 
ATOM   1180  N1   DC A  57    -376.867-397.945-236.317 
ATOM   1181  C2   DC A  57    -377.447-398.209-235.078 
ATOM   1182  O2   DC A  57    -378.466-397.588-234.753 
ATOM   1183  N3   DC A  57    -376.872-399.138-234.274 
ATOM   1184  C4   DC A  57    -375.768-399.789-234.663 
ATOM   1185  N4   DC A  57    -375.245-400.687-233.843 
ATOM   1186  C5   DC A  57    -375.156-399.532-235.932 
ATOM   1187  C6   DC A  57    -375.746-398.599-236.722 
ATOM   1188  P    DA A  58    -377.995-393.008-238.791 
ATOM   1189  OP1  DA A  58    -378.754-392.663-240.014 
ATOM   1190  OP2  DA A  58    -376.534-392.783-238.848 
ATOM   1191  O5'  DA A  58    -378.610-392.224-237.538 
ATOM   1192  C5'  DA A  58    -379.723-392.803-236.830 
ATOM   1193  C4'  DA A  58    -379.511-392.673-235.335 
ATOM   1194  O4'  DA A  58    -378.766-393.796-234.780 
ATOM   1195  C3'  DA A  58    -378.721-391.447-234.879 
ATOM   1196  O3'  DA A  58    -379.268-390.977-233.653 
ATOM   1197  C2'  DA A  58    -377.310-391.971-234.612 
ATOM   1198  C1'  DA A  58    -377.731-393.283-233.956 
ATOM   1199  N9   DA A  58    -376.642-394.297-233.895 
ATOM   1200  C8   DA A  58    -375.643-394.525-234.796 
ATOM   1201  N7   DA A  58    -374.840-395.486-234.459 
ATOM   1202  C5   DA A  58    -375.343-395.930-233.244 
ATOM   1203  C6   DA A  58    -374.932-396.944-232.362 
ATOM   1204  N6   DA A  58    -373.868-397.729-232.582 
ATOM   1205  N1   DA A  58    -375.657-397.120-231.241 
ATOM   1206  C2   DA A  58    -376.713-396.337-231.029 
ATOM   1207  N3   DA A  58    -377.189-395.365-231.774 
ATOM   1208  C4   DA A  58    -376.446-395.208-232.890 
ATOM   1209  P    DC A  59    -379.388-389.398-233.411 
ATOM   1210  OP1  DC A  59    -380.631-388.893-234.037 
ATOM   1211  OP2  DC A  59    -378.133-388.736-233.832 
ATOM   1212  O5'  DC A  59    -379.522-389.332-231.818 
ATOM   1213  C5'  DC A  59    -380.140-390.432-231.124 
ATOM   1214  C4'  DC A  59    -379.339-390.778-229.885 
ATOM   1215  O4'  DC A  59    -378.281-391.740-230.158 
ATOM   1216  C3'  DC A  59    -378.612-389.612-229.215 
ATOM   1217  O3'  DC A  59    -378.653-389.793-227.805 
ATOM   1218  C2'  DC A  59    -377.162-389.742-229.680 
ATOM   1219  C1'  DC A  59    -377.078-391.261-229.576 
ATOM   1220  N1   DC A  59    -375.935-391.851-230.325 
ATOM   1221  C2   DC A  59    -375.317-392.977-229.787 
ATOM   1222  O2   DC A  59    -375.739-393.436-228.720 
ATOM   1223  N3   DC A  59    -374.271-393.529-230.455 
ATOM   1224  C4   DC A  59    -373.843-393.001-231.608 
ATOM   1225  N4   DC A  59    -372.820-393.576-232.222 
ATOM   1226  C5   DC A  59    -374.464-391.843-232.179 
ATOM   1227  C6   DC A  59    -375.508-391.306-231.496 
ATOM   1228  P    DT A  60    -378.880-388.517-226.865 
ATOM   1229  OP1  DT A  60    -380.328-388.228-226.763 
ATOM   1230  OP2  DT A  60    -378.026-387.402-227.328 
ATOM   1231  O5'  DT A  60    -378.339-389.060-225.460 
ATOM   1232  C5'  DT A  60    -378.447-390.466-225.166 
ATOM   1233  C4'  DT A  60    -377.159-390.965-224.542 
ATOM   1234  O4'  DT A  60    -376.190-391.399-225.539 
ATOM   1235  C3'  DT A  60    -376.390-389.947-223.700 
ATOM   1236  O3'  DT A  60    -375.808-390.615-222.588 
ATOM   1237  C2'  DT A  60    -375.267-389.457-224.614 
ATOM   1238  C1'  DT A  60    -374.935-390.814-225.228 
ATOM   1239  N1   DT A  60    -374.142-390.725-226.486 
ATOM   1240  C2   DT A  60    -373.220-391.718-226.716 
ATOM   1241  O2   DT A  60    -373.036-392.643-225.945 
ATOM   1242  N3   DT A  60    -372.504-391.601-227.892 
ATOM   1243  C4   DT A  60    -372.630-390.599-228.832 
ATOM   1244  O4   DT A  60    -371.932-390.601-229.848 
ATOM   1245  C5   DT A  60    -373.623-389.603-228.502 
ATOM   1246  C7   DT A  60    -373.824-388.476-229.472 
ATOM   1247  C6   DT A  60    -374.333-389.692-227.366 
ATOM   1248  P    DG A  61    -375.795-389.885-221.163 
ATOM   1249  OP1  DG A  61    -377.091-390.104-220.482 
ATOM   1250  OP2  DG A  61    -375.381-388.475-221.332 
ATOM   1251  O5'  DG A  61    -374.643-390.695-220.403 
ATOM   1252  C5'  DG A  61    -374.419-392.076-220.745 
ATOM   1253  C4'  DG A  61    -372.931-392.346-220.861 
ATOM   1254  O4'  DG A  61    -372.422-392.085-222.200 
ATOM   1255  C3'  DG A  61    -372.031-391.507-219.955 
ATOM   1256  O3'  DG A  61    -370.947-392.313-219.508 
ATOM   1257  C2'  DG A  61    -371.477-390.411-220.865 
ATOM   1258  C1'  DG A  61    -371.248-391.296-222.086 
ATOM   1259  N9   DG A  61    -371.079-390.534-223.355 
ATOM   1260  C8   DG A  61    -371.675-389.356-223.750 
ATOM   1261  N7   DG A  61    -371.308-388.943-224.938 
ATOM   1262  C5   DG A  61    -370.403-389.917-225.361 
ATOM   1263  C6   DG A  61    -369.669-390.017-226.572 
ATOM   1264  O6   DG A  61    -369.666-389.256-227.536 
ATOM   1265  N1   DG A  61    -368.866-391.166-226.589 
ATOM   1266  C2   DG A  61    -368.783-392.095-225.571 
ATOM   1267  N2   DG A  61    -367.957-393.124-225.780 
ATOM   1268  N3   DG A  61    -369.473-392.000-224.435 
ATOM   1269  C4   DG A  61    -370.256-390.891-224.402 
ATOM   1270  P    DA A  62    -370.439-392.164-217.998 
ATOM   1271  OP1  DA A  62    -371.283-392.991-217.107 
ATOM   1272  OP2  DA A  62    -370.337-390.730-217.648 
ATOM   1273  O5'  DA A  62    -368.974-392.798-218.093 
ATOM   1274  C5'  DA A  62    -368.722-393.832-219.063 
ATOM   1275  C4'  DA A  62    -367.400-393.579-219.760 
ATOM   1276  O4'  DA A  62    -367.543-392.723-220.930 
ATOM   1277  C3'  DA A  62    -366.329-392.881-218.922 
ATOM   1278  O3'  DA A  62    -365.057-393.423-219.256 
ATOM   1279  C2'  DA A  62    -366.371-391.423-219.376 
ATOM   1280  C1'  DA A  62    -366.554-391.706-220.864 
ATOM   1281  N9   DA A  62    -367.043-390.534-221.642 
ATOM   1282  C8   DA A  62    -367.903-389.551-221.244 
ATOM   1283  N7   DA A  62    -368.138-388.658-222.155 
ATOM   1284  C5   DA A  62    -367.378-389.079-223.238 
ATOM   1285  C6   DA A  62    -367.194-388.553-224.527 
ATOM   1286  N6   DA A  62    -367.793-387.434-224.962 
ATOM   1287  N1   DA A  62    -366.370-389.219-225.357 
ATOM   1288  C2   DA A  62    -365.779-390.330-224.919 
ATOM   1289  N3   DA A  62    -365.874-390.913-223.744 
ATOM   1290  C4   DA A  62    -366.704-390.226-222.934 
ATOM   1291  P    DT A  63    -363.987-393.667-218.090 
ATOM   1292  OP1  DT A  63    -364.253-394.970-217.438 
ATOM   1293  OP2  DT A  63    -363.951-392.489-217.195 
ATOM   1294  O5'  DT A  63    -362.625-393.750-218.924 
ATOM   1295  C5'  DT A  63    -362.662-394.248-220.275 
ATOM   1296  C4'  DT A  63    -361.806-393.377-221.173 
ATOM   1297  O4'  DT A  63    -362.546-392.252-221.725 
ATOM   1298  C3'  DT A  63    -360.591-392.729-220.508 
ATOM   1299  O3'  DT A  63    -359.516-392.705-221.438 
ATOM   1300  C2'  DT A  63    -361.025-391.290-220.230 
ATOM   1301  C1'  DT A  63    -361.775-391.075-221.539 
ATOM   1302  N1   DT A  63    -362.706-389.911-221.513 
ATOM   1303  C2   DT A  63    -362.853-389.202-222.680 
ATOM   1304  O2   DT A  63    -362.264-389.486-223.709 
ATOM   1305  N3   DT A  63    -363.723-388.130-222.617 
ATOM   1306  C4   DT A  63    -364.439-387.721-221.510 
ATOM   1307  O4   DT A  63    -365.188-386.744-221.575 
ATOM   1308  C5   DT A  63    -364.217-388.528-220.334 
ATOM   1309  C7   DT A  63    -364.958-388.151-219.085 
ATOM   1310  C6   DT A  63    -363.377-389.575-220.367 
ATOM   1311  P    DT A  64    -358.032-393.006-220.918 
ATOM   1312  OP1  DT A  64    -357.813-394.469-220.864 
ATOM   1313  OP2  DT A  64    -357.788-392.267-219.659 
ATOM   1314  O5'  DT A  64    -357.150-392.372-222.093 
ATOM   1315  C5'  DT A  64    -357.682-392.350-223.431 
ATOM   1316  C4'  DT A  64    -357.414-391.003-224.072 
ATOM   1317  O4'  DT A  64    -358.469-390.036-223.796 
ATOM   1318  C3'  DT A  64    -356.137-390.293-223.622 
ATOM   1319  O3'  DT A  64    -355.568-389.618-224.737 
ATOM   1320  C2'  DT A  64    -356.611-389.249-222.610 
ATOM   1321  C1'  DT A  64    -357.865-388.825-223.369 
ATOM   1322  N1   DT A  64    -358.851-388.087-222.531 
ATOM   1323  C2   DT A  64    -359.574-387.094-223.144 
ATOM   1324  O2   DT A  64    -359.438-386.804-224.321 
ATOM   1325  N3   DT A  64    -360.478-386.431-222.335 
ATOM   1326  C4   DT A  64    -360.711-386.676-220.998 
ATOM   1327  O4   DT A  64    -361.547-386.015-220.377 
ATOM   1328  C5   DT A  64    -359.904-387.736-220.443 
ATOM   1329  C7   DT A  64    -360.095-388.067-218.992 
ATOM   1330  C6   DT A  64    -359.018-388.396-221.206 
ATOM   1331  P    DA A  65    -353.977-389.617-224.914 
ATOM   1332  OP1  DA A  65    -353.552-390.865-225.588 
ATOM   1333  OP2  DA A  65    -353.334-389.330-223.613 
ATOM   1334  O5'  DA A  65    -353.770-388.375-225.901 
ATOM   1335  C5'  DA A  65    -354.813-388.045-226.837 
ATOM   1336  C4'  DA A  65    -355.032-386.546-226.863 
ATOM   1337  O4'  DA A  65    -355.996-386.108-225.864 
ATOM   1338  C3'  DA A  65    -353.797-385.689-226.585 
ATOM   1339  O3'  DA A  65    -353.851-384.525-227.402 
ATOM   1340  C2'  DA A  65    -353.943-385.263-225.124 
ATOM   1341  C1'  DA A  65    -355.446-385.002-225.165 
ATOM   1342  N9   DA A  65    -356.080-384.943-223.819 
ATOM   1343  C8   DA A  65    -355.759-385.654-222.698 
ATOM   1344  N7   DA A  65    -356.501-385.376-221.671 
ATOM   1345  C5   DA A  65    -357.380-384.412-222.144 
ATOM   1346  C6   DA A  65    -358.428-383.704-221.532 
ATOM   1347  N6   DA A  65    -358.784-383.870-220.250 
ATOM   1348  N1   DA A  65    -359.099-382.817-222.289 
ATOM   1349  C2   DA A  65    -358.742-382.656-223.561 
ATOM   1350  N3   DA A  65    -357.786-383.256-224.238 
ATOM   1351  C4   DA A  65    -357.130-384.139-223.457 
ATOM   1352  P    DT A  66    -352.500-383.979-228.064 
ATOM   1353  OP1  DT A  66    -352.227-384.718-229.317 
ATOM   1354  OP2  DT A  66    -351.416-383.987-227.057 
ATOM   1355  O5'  DT A  66    -352.904-382.468-228.406 
ATOM   1356  C5'  DT A  66    -354.279-382.165-228.706 
ATOM   1357  C4'  DT A  66    -354.697-380.894-227.994 
ATOM   1358  O4'  DT A  66    -355.202-381.150-226.652 
ATOM   1359  C3'  DT A  66    -353.594-379.858-227.780 
ATOM   1360  O3'  DT A  66    -354.149-378.556-227.931 
ATOM   1361  C2'  DT A  66    -353.169-380.039-226.323 
ATOM   1362  C1'  DT A  66    -354.570-380.250-225.755 
ATOM   1363  N1   DT A  66    -354.581-380.864-224.398 
ATOM   1364  C2   DT A  66    -355.574-380.462-223.538 
ATOM   1365  O2   DT A  66    -356.423-379.643-223.842 
ATOM   1366  N3   DT A  66    -355.551-381.052-222.290 
ATOM   1367  C4   DT A  66    -354.641-381.988-221.842 
ATOM   1368  O4   DT A  66    -354.722-382.446-220.700 
ATOM   1369  C5   DT A  66    -353.637-382.345-222.817 
ATOM   1370  C7   DT A  66    -352.606-383.358-222.410 
ATOM   1371  C6   DT A  66    -353.635-381.787-224.038 
ATOM   1372  P    DG A  67    -353.293-377.430-228.678 
ATOM   1373  OP1  DG A  67    -353.472-377.561-230.142 
ATOM   1374  OP2  DG A  67    -351.897-377.462-228.190 
ATOM   1375  O5'  DG A  67    -354.011-376.095-228.165 
ATOM   1376  C5'  DG A  67    -355.412-376.138-227.837 
ATOM   1377  C4'  DG A  67    -355.665-375.390-226.544 
ATOM   1378  O4'  DG A  67    -355.518-376.243-225.372 
ATOM   1379  C3'  DG A  67    -354.732-374.213-226.262 
ATOM   1380  O3'  DG A  67    -355.476-373.177-225.632 
ATOM   1381  C2'  DG A  67    -353.714-374.757-225.260 
ATOM   1382  C1'  DG A  67    -354.701-375.568-224.427 
ATOM   1383  N9   DG A  67    -354.054-376.593-223.561 
ATOM   1384  C8   DG A  67    -352.927-377.349-223.799 
ATOM   1385  N7   DG A  67    -352.617-378.168-222.824 
ATOM   1386  C5   DG A  67    -353.608-377.937-221.871 
ATOM   1387  C6   DG A  67    -353.805-378.529-220.596 
ATOM   1388  O6   DG A  67    -353.135-379.392-220.036 
ATOM   1389  N1   DG A  67    -354.937-378.002-219.957 
ATOM   1390  C2   DG A  67    -355.768-377.032-220.482 
ATOM   1391  N2   DG A  67    -356.797-376.663-219.714 
ATOM   1392  N3   DG A  67    -355.583-376.479-221.678 
ATOM   1393  C4   DG A  67    -354.490-376.978-222.311 
ATOM   1394  P    DT A  68    -355.182-371.656-226.035 
ATOM   1395  OP1  DT A  68    -355.940-371.311-227.259 
ATOM   1396  OP2  DT A  68    -353.721-371.431-226.092 
ATOM   1397  O5'  DT A  68    -355.797-370.872-224.783 
ATOM   1398  C5'  DT A  68    -356.910-371.451-224.075 
ATOM   1399  C4'  DT A  68    -356.697-371.322-222.579 
ATOM   1400  O4'  DT A  68    -355.953-372.444-222.024 
ATOM   1401  C3'  DT A  68    -355.908-370.095-222.124 
ATOM   1402  O3'  DT A  68    -356.455-369.625-220.898 
ATOM   1403  C2'  DT A  68    -354.497-370.619-221.857 
ATOM   1404  C1'  DT A  68    -354.917-371.931-221.200 
ATOM   1405  N1   DT A  68    -353.829-372.945-221.139 
ATOM   1406  C2   DT A  68    -353.805-373.772-220.041 
ATOM   1407  O2   DT A  68    -354.625-373.702-219.141 
ATOM   1408  N3   DT A  68    -352.782-374.699-220.018 
ATOM   1409  C4   DT A  68    -351.805-374.864-220.979 
ATOM   1410  O4   DT A  68    -350.938-375.731-220.848 
ATOM   1411  C5   DT A  68    -351.913-373.951-222.092 
ATOM   1412  C7   DT A  68    -350.888-374.062-223.183 
ATOM   1413  C6   DT A  68    -352.897-373.039-222.140 
ATOM   1414  P    DC A  69    -356.575-368.046-220.656 
ATOM   1415  OP1  DC A  69    -357.817-367.541-221.282 
ATOM   1416  OP2  DC A  69    -355.320-367.384-221.076 
ATOM   1417  O5'  DC A  69    -356.709-367.981-219.063 
ATOM   1418  C5'  DC A  69    -357.326-369.080-218.369 
ATOM   1419  C4'  DC A  69    -356.526-369.426-217.129 
ATOM   1420  O4'  DC A  69    -355.468-370.388-217.403 
ATOM   1421  C3'  DC A  69    -355.799-368.260-216.460 
ATOM   1422  O3'  DC A  69    -355.840-368.441-215.049 
ATOM   1423  C2'  DC A  69    -354.349-368.390-216.924 
ATOM   1424  C1'  DC A  69    -354.265-369.909-216.821 
ATOM   1425  N1   DC A  69    -353.121-370.499-217.570 
ATOM   1426  C2   DC A  69    -352.503-371.625-217.031 
ATOM   1427  O2   DC A  69    -352.926-372.084-215.964 
ATOM   1428  N3   DC A  69    -351.457-372.177-217.700 
ATOM   1429  C4   DC A  69    -351.030-371.649-218.853 
ATOM   1430  N4   DC A  69    -350.007-372.224-219.466 
ATOM   1431  C5   DC A  69    -351.651-370.491-219.423 
ATOM   1432  C6   DC A  69    -352.694-369.954-218.741 
ATOM   1433  P    DT A  70    -356.067-367.165-214.109 
ATOM   1434  OP1  DT A  70    -357.514-366.876-214.008 
ATOM   1435  OP2  DT A  70    -355.213-366.050-214.572 
ATOM   1436  O5'  DT A  70    -355.526-367.708-212.704 
ATOM   1437  C5'  DT A  70    -355.633-369.114-212.411 
ATOM   1438  C4'  DT A  70    -354.346-369.613-211.786 
ATOM   1439  O4'  DT A  70    -353.377-370.047-212.783 
ATOM   1440  C3'  DT A  70    -353.576-368.595-210.944 
ATOM   1441  O3'  DT A  70    -352.994-369.263-209.832 
ATOM   1442  C2'  DT A  70    -352.454-368.105-211.859 
ATOM   1443  C1'  DT A  70    -352.122-369.462-212.473 
ATOM   1444  N1   DT A  70    -351.329-369.373-213.731 
ATOM   1445  C2   DT A  70    -350.407-370.366-213.961 
ATOM   1446  O2   DT A  70    -350.223-371.291-213.190 
ATOM   1447  N3   DT A  70    -349.690-370.249-215.136 
ATOM   1448  C4   DT A  70    -349.817-369.247-216.076 
ATOM   1449  O4   DT A  70    -349.119-369.249-217.092 
ATOM   1450  C5   DT A  70    -350.809-368.251-215.746 
ATOM   1451  C7   DT A  70    -351.011-367.124-216.717 
ATOM   1452  C6   DT A  70    -351.520-368.340-214.610 
ATOM   1453  P    DG A  71    -352.982-368.533-208.407 
ATOM   1454  OP1  DG A  71    -354.277-368.752-207.726 
ATOM   1455  OP2  DG A  71    -352.568-367.123-208.577 
ATOM   1456  O5'  DG A  71    -351.830-369.343-207.648 
ATOM   1457  C5'  DG A  71    -351.605-370.724-207.990 
ATOM   1458  C4'  DG A  71    -350.118-370.994-208.105 
ATOM   1459  O4'  DG A  71    -349.609-370.733-209.444 
ATOM   1460  C3'  DG A  71    -349.218-370.155-207.199 
ATOM   1461  O3'  DG A  71    -348.134-370.961-206.752 
ATOM   1462  C2'  DG A  71    -348.664-369.060-208.110 
ATOM   1463  C1'  DG A  71    -348.434-369.944-209.331 
ATOM   1464  N9   DG A  71    -348.265-369.182-210.599 
ATOM   1465  C8   DG A  71    -348.862-368.004-210.994 
ATOM   1466  N7   DG A  71    -348.494-367.592-212.183 
ATOM   1467  C5   DG A  71    -347.590-368.565-212.605 
ATOM   1468  C6   DG A  71    -346.856-368.665-213.816 
ATOM   1469  O6   DG A  71    -346.852-367.904-214.781 
ATOM   1470  N1   DG A  71    -346.052-369.814-213.833 
ATOM   1471  C2   DG A  71    -345.969-370.743-212.815 
ATOM   1472  N2   DG A  71    -345.144-371.772-213.024 
ATOM   1473  N3   DG A  71    -346.660-370.648-211.679 
ATOM   1474  C4   DG A  71    -347.443-369.539-211.647 
ATOM   1475  P    DG A  72    -347.626-370.812-205.242 
ATOM   1476  OP1  DG A  72    -348.469-371.639-204.351 
ATOM   1477  OP2  DG A  72    -347.524-369.378-204.893 
ATOM   1478  O5'  DG A  72    -346.160-371.446-205.338 
ATOM   1479  C5'  DG A  72    -345.909-372.480-206.308 
ATOM   1480  C4'  DG A  72    -344.586-372.227-207.005 
ATOM   1481  O4'  DG A  72    -344.729-371.371-208.174 
ATOM   1482  C3'  DG A  72    -343.516-371.529-206.166 
ATOM   1483  O3'  DG A  72    -342.243-372.071-206.500 
ATOM   1484  C2'  DG A  72    -343.557-370.071-206.620 
ATOM   1485  C1'  DG A  72    -343.741-370.355-208.108 
ATOM   1486  N9   DG A  72    -344.230-369.182-208.886 
ATOM   1487  C8   DG A  72    -345.096-368.181-208.502 
ATOM   1488  N7   DG A  72    -345.324-367.287-209.432 
ATOM   1489  C5   DG A  72    -344.555-367.725-210.509 
ATOM   1490  C6   DG A  72    -344.392-367.166-211.803 
ATOM   1491  O6   DG A  72    -344.902-366.152-212.273 
ATOM   1492  N1   DG A  72    -343.517-367.933-212.586 
ATOM   1493  C2   DG A  72    -342.884-369.088-212.172 
ATOM   1494  N2   DG A  72    -342.089-369.674-213.069 
ATOM   1495  N3   DG A  72    -343.039-369.613-210.957 
ATOM   1496  C4   DG A  72    -343.883-368.880-210.186 
ATOM   1497  P    DT A  73    -341.174-372.315-205.335 
ATOM   1498  OP1  DT A  73    -341.439-373.618-204.683 
ATOM   1499  OP2  DT A  73    -341.137-371.137-204.440 
ATOM   1500  O5'  DT A  73    -339.811-372.398-206.169 
ATOM   1501  C5'  DT A  73    -339.849-372.896-207.520 
ATOM   1502  C4'  DT A  73    -338.992-372.025-208.417 
ATOM   1503  O4'  DT A  73    -339.732-370.900-208.969 
ATOM   1504  C3'  DT A  73    -337.778-371.377-207.753 
ATOM   1505  O3'  DT A  73    -336.702-371.353-208.683 
ATOM   1506  C2'  DT A  73    -338.211-369.938-207.474 
ATOM   1507  C1'  DT A  73    -338.962-369.723-208.784 
ATOM   1508  N1   DT A  73    -339.892-368.559-208.757 
ATOM   1509  C2   DT A  73    -340.040-367.850-209.924 
ATOM   1510  O2   DT A  73    -339.450-368.134-210.953 
ATOM   1511  N3   DT A  73    -340.909-366.778-209.861 
ATOM   1512  C4   DT A  73    -341.626-366.369-208.755 
ATOM   1513  O4   DT A  73    -342.375-365.393-208.819 
ATOM   1514  C5   DT A  73    -341.404-367.176-207.578 
ATOM   1515  C7   DT A  73    -342.144-366.799-206.329 
ATOM   1516  C6   DT A  73    -340.563-368.223-207.611 
ATOM   1517  P    DC A  74    -335.219-371.654-208.162 
ATOM   1518  OP1  DC A  74    -335.000-373.117-208.109 
ATOM   1519  OP2  DC A  74    -334.975-370.915-206.904 
ATOM   1520  O5'  DC A  74    -334.337-371.020-209.337 
ATOM   1521  C5'  DC A  74    -334.869-370.998-210.675 
ATOM   1522  C4'  DC A  74    -334.601-369.651-211.316 
ATOM   1523  O4'  DC A  74    -335.655-368.684-211.041 
ATOM   1524  C3'  DC A  74    -333.324-368.942-210.866 
ATOM   1525  O3'  DC A  74    -332.754-368.266-211.981 
ATOM   1526  C2'  DC A  74    -333.797-367.897-209.855 
ATOM   1527  C1'  DC A  74    -335.051-367.473-210.613 
ATOM   1528  N1   DC A  74    -336.037-366.735-209.775 
ATOM   1529  C2   DC A  74    -336.778-365.724-210.382 
ATOM   1530  O2   DC A  74    -336.589-365.484-211.580 
ATOM   1531  N3   DC A  74    -337.682-365.040-209.635 
ATOM   1532  C4   DC A  74    -337.857-365.331-208.340 
ATOM   1533  N4   DC A  74    -338.750-364.635-207.654 
ATOM   1534  C5   DC A  74    -337.104-366.366-207.696 
ATOM   1535  C6   DC A  74    -336.206-367.039-208.460 
ATOM   1536  P    DA A  75    -331.164-368.265-212.158 
ATOM   1537  OP1  DA A  75    -330.739-369.513-212.832 
ATOM   1538  OP2  DA A  75    -330.520-367.978-210.857 
ATOM   1539  O5'  DA A  75    -330.956-367.023-213.145 
ATOM   1540  C5'  DA A  75    -332.000-366.694-214.081 
ATOM   1541  C4'  DA A  75    -332.218-365.194-214.108 
ATOM   1542  O4'  DA A  75    -333.183-364.756-213.108 
ATOM   1543  C3'  DA A  75    -330.984-364.337-213.830 
ATOM   1544  O3'  DA A  75    -331.038-363.173-214.646 
ATOM   1545  C2'  DA A  75    -331.130-363.911-212.369 
ATOM   1546  C1'  DA A  75    -332.632-363.650-212.409 
ATOM   1547  N9   DA A  75    -333.267-363.591-211.064 
ATOM   1548  C8   DA A  75    -332.946-364.302-209.942 
ATOM   1549  N7   DA A  75    -333.688-364.024-208.915 
ATOM   1550  C5   DA A  75    -334.566-363.060-209.388 
ATOM   1551  C6   DA A  75    -335.615-362.352-208.777 
ATOM   1552  N6   DA A  75    -335.971-362.518-207.495 
ATOM   1553  N1   DA A  75    -336.286-361.465-209.533 
ATOM   1554  C2   DA A  75    -335.928-361.304-210.806 
ATOM   1555  N3   DA A  75    -334.972-361.904-211.482 
ATOM   1556  C4   DA A  75    -334.316-362.787-210.702 
ATOM   1557  P    DG A  76    -329.686-362.627-215.308 
ATOM   1558  OP1  DG A  76    -329.414-363.366-216.562 
ATOM   1559  OP2  DG A  76    -328.602-362.635-214.302 
ATOM   1560  O5'  DG A  76    -330.091-361.116-215.650 
ATOM   1561  C5'  DG A  76    -331.465-360.813-215.951 
ATOM   1562  C4'  DG A  76    -331.884-359.542-215.238 
ATOM   1563  O4'  DG A  76    -332.389-359.798-213.897 
ATOM   1564  C3'  DG A  76    -330.780-358.506-215.024 
ATOM   1565  O3'  DG A  76    -331.335-357.204-215.175 
ATOM   1566  C2'  DG A  76    -330.356-358.687-213.567 
ATOM   1567  C1'  DG A  76    -331.757-358.898-213.000 
ATOM   1568  N9   DG A  76    -331.768-359.512-211.643 
ATOM   1569  C8   DG A  76    -330.910-360.446-211.103 
ATOM   1570  N7   DG A  76    -331.197-360.782-209.868 
ATOM   1571  C5   DG A  76    -332.323-360.017-209.570 
ATOM   1572  C6   DG A  76    -333.091-359.947-208.378 
ATOM   1573  O6   DG A  76    -332.933-360.558-207.324 
ATOM   1574  N1   DG A  76    -334.151-359.039-208.505 
ATOM   1575  C2   DG A  76    -334.432-358.296-209.635 
ATOM   1576  N2   DG A  76    -335.490-357.486-209.554 
ATOM   1577  N3   DG A  76    -333.712-358.362-210.752 
ATOM   1578  C4   DG A  76    -332.679-359.238-210.645 
ATOM   1579  P    DT A  77    -330.479-356.078-215.922 
ATOM   1580  OP1  DT A  77    -330.658-356.209-217.386 
ATOM   1581  OP2  DT A  77    -329.083-356.110-215.434 
ATOM   1582  O5'  DT A  77    -331.197-354.743-215.409 
ATOM   1583  C5'  DT A  77    -332.599-354.786-215.082 
ATOM   1584  C4'  DT A  77    -332.852-354.039-213.788 
ATOM   1585  O4'  DT A  77    -332.705-354.891-212.617 
ATOM   1586  C3'  DT A  77    -331.919-352.861-213.507 
ATOM   1587  O3'  DT A  77    -332.662-351.825-212.877 
ATOM   1588  C2'  DT A  77    -330.900-353.405-212.505 
ATOM   1589  C1'  DT A  77    -331.888-354.216-211.672 
ATOM   1590  N1   DT A  77    -331.240-355.241-210.805 
ATOM   1591  C2   DT A  77    -331.825-355.490-209.587 
ATOM   1592  O2   DT A  77    -332.829-354.915-209.203 
ATOM   1593  N3   DT A  77    -331.196-356.444-208.811 
ATOM   1594  C4   DT A  77    -330.060-357.153-209.146 
ATOM   1595  O4   DT A  77    -329.589-357.984-208.368 
ATOM   1596  C5   DT A  77    -329.520-356.823-210.443 
ATOM   1597  C7   DT A  77    -328.283-357.548-210.886 
ATOM   1598  C6   DT A  77    -330.111-355.898-211.218 
ATOM   1599  P    DG A  78    -332.368-350.304-213.280 
ATOM   1600  OP1  DG A  78    -333.127-349.959-214.503 
ATOM   1601  OP2  DG A  78    -330.907-350.079-213.336 
ATOM   1602  O5'  DG A  78    -332.984-349.521-212.027 
ATOM   1603  C5'  DG A  78    -334.096-350.099-211.319 
ATOM   1604  C4'  DG A  78    -333.884-349.970-209.824 
ATOM   1605  O4'  DG A  78    -333.139-351.092-209.269 
ATOM   1606  C3'  DG A  78    -333.095-348.743-209.368 
ATOM   1607  O3'  DG A  78    -333.641-348.273-208.142 
ATOM   1608  C2'  DG A  78    -331.683-349.267-209.101 
ATOM   1609  C1'  DG A  78    -332.104-350.579-208.445 
ATOM   1610  N9   DG A  78    -331.016-351.593-208.384 
ATOM   1611  C8   DG A  78    -329.999-351.837-209.282 
ATOM   1612  N7   DG A  78    -329.196-352.811-208.929 
ATOM   1613  C5   DG A  78    -329.717-353.243-207.709 
ATOM   1614  C6   DG A  78    -329.274-354.274-206.841 
ATOM   1615  O6   DG A  78    -328.316-355.032-206.971 
ATOM   1616  N1   DG A  78    -330.093-354.377-205.708 
ATOM   1617  C2   DG A  78    -331.195-353.586-205.448 
ATOM   1618  N2   DG A  78    -331.846-353.842-204.311 
ATOM   1619  N3   DG A  78    -331.610-352.619-206.264 
ATOM   1620  C4   DG A  78    -330.826-352.507-207.367 
ATOM   1621  P    DA A  79    -333.761-346.694-207.900 
ATOM   1622  OP1  DA A  79    -335.004-346.189-208.526 
ATOM   1623  OP2  DA A  79    -332.507-346.032-208.321 
ATOM   1624  O5'  DA A  79    -333.895-346.629-206.307 
ATOM   1625  C5'  DA A  79    -334.513-347.728-205.613 
ATOM   1626  C4'  DA A  79    -333.712-348.074-204.373 
ATOM   1627  O4'  DA A  79    -332.654-349.036-204.647 
ATOM   1628  C3'  DA A  79    -332.986-346.908-203.704 
ATOM   1629  O3'  DA A  79    -333.026-347.089-202.294 
ATOM   1630  C2'  DA A  79    -331.535-347.038-204.168 
ATOM   1631  C1'  DA A  79    -331.451-348.557-204.065 
ATOM   1632  N9   DA A  79    -330.308-349.147-204.814 
ATOM   1633  C8   DA A  79    -329.759-348.728-205.992 
ATOM   1634  N7   DA A  79    -328.762-349.454-206.396 
ATOM   1635  C5   DA A  79    -328.640-350.427-205.414 
ATOM   1636  C6   DA A  79    -327.758-351.510-205.258 
ATOM   1637  N6   DA A  79    -326.787-351.805-206.133 
ATOM   1638  N1   DA A  79    -327.911-352.281-204.164 
ATOM   1639  C2   DA A  79    -328.878-351.983-203.298 
ATOM   1640  N3   DA A  79    -329.756-351.004-203.338 
ATOM   1641  C4   DA A  79    -329.581-350.247-204.441 
ATOM   1642  P    DA A  80    -333.253-345.813-201.353 
ATOM   1643  OP1  DA A  80    -334.701-345.524-201.252 
ATOM   1644  OP2  DA A  80    -332.399-344.698-201.817 
ATOM   1645  O5'  DA A  80    -332.712-346.357-199.949 
ATOM   1646  C5'  DA A  80    -332.820-347.762-199.655 
ATOM   1647  C4'  DA A  80    -331.532-348.261-199.030 
ATOM   1648  O4'  DA A  80    -330.563-348.695-200.028 
ATOM   1649  C3'  DA A  80    -330.763-347.243-198.189 
ATOM   1650  O3'  DA A  80    -330.181-347.911-197.077 
ATOM   1651  C2'  DA A  80    -329.640-346.753-199.103 
ATOM   1652  C1'  DA A  80    -329.308-348.110-199.717 
ATOM   1653  N9   DA A  80    -328.515-348.021-200.975 
ATOM   1654  C8   DA A  80    -328.578-347.069-201.951 
ATOM   1655  N7   DA A  80    -327.752-347.267-202.932 
ATOM   1656  C5   DA A  80    -327.093-348.437-202.582 
ATOM   1657  C6   DA A  80    -326.085-349.182-203.216 
ATOM   1658  N6   DA A  80    -325.541-348.842-204.392 
ATOM   1659  N1   DA A  80    -325.654-350.296-202.594 
ATOM   1660  C2   DA A  80    -326.198-350.631-201.425 
ATOM   1661  N3   DA A  80    -327.139-350.017-200.741 
ATOM   1662  C4   DA A  80    -327.553-348.906-201.385 
ATOM   1663  P    DG A  81    -330.168-347.181-195.652 
ATOM   1664  OP1  DG A  81    -331.464-347.400-194.970 
ATOM   1665  OP2  DG A  81    -329.754-345.771-195.821 
ATOM   1666  O5'  DG A  81    -329.016-347.992-194.892 
ATOM   1667  C5'  DG A  81    -328.792-349.372-195.234 
ATOM   1668  C4'  DG A  81    -327.305-349.642-195.350 
ATOM   1669  O4'  DG A  81    -326.795-349.381-196.689 
ATOM   1670  C3'  DG A  81    -326.404-348.803-194.443 
ATOM   1671  O3'  DG A  81    -325.321-349.609-193.997 
ATOM   1672  C2'  DG A  81    -325.851-347.708-195.354 
ATOM   1673  C1'  DG A  81    -325.621-348.592-196.575 
ATOM   1674  N9   DG A  81    -325.452-347.830-197.844 
ATOM   1675  C8   DG A  81    -326.048-346.652-198.239 
ATOM   1676  N7   DG A  81    -325.681-346.240-199.427 
ATOM   1677  C5   DG A  81    -324.776-347.213-199.850 
ATOM   1678  C6   DG A  81    -324.042-347.313-201.061 
ATOM   1679  O6   DG A  81    -324.039-346.552-202.025 
ATOM   1680  N1   DG A  81    -323.239-348.462-201.078 
ATOM   1681  C2   DG A  81    -323.156-349.391-200.059 
ATOM   1682  N2   DG A  81    -322.331-350.420-200.269 
ATOM   1683  N3   DG A  81    -323.846-349.296-198.924 
ATOM   1684  C4   DG A  81    -324.630-348.187-198.891 
ATOM   1685  P    DA A  82    -324.812-349.460-192.486 
ATOM   1686  OP1  DA A  82    -325.656-350.287-191.595 
ATOM   1687  OP2  DA A  82    -324.710-348.026-192.137 
ATOM   1688  O5'  DA A  82    -323.347-350.094-192.582 
ATOM   1689  C5'  DA A  82    -323.096-351.128-193.552 
ATOM   1690  C4'  DA A  82    -321.773-350.875-194.249 
ATOM   1691  O4'  DA A  82    -321.916-350.019-195.419 
ATOM   1692  C3'  DA A  82    -320.702-350.177-193.411 
ATOM   1693  O3'  DA A  82    -319.430-350.719-193.744 
ATOM   1694  C2'  DA A  82    -320.744-348.719-193.865 
ATOM   1695  C1'  DA A  82    -320.927-349.003-195.353 
ATOM   1696  N9   DA A  82    -321.417-347.830-196.131 
ATOM   1697  C8   DA A  82    -322.276-346.847-195.733 
ATOM   1698  N7   DA A  82    -322.511-345.954-196.644 
ATOM   1699  C5   DA A  82    -321.751-346.375-197.727 
ATOM   1700  C6   DA A  82    -321.567-345.849-199.016 
ATOM   1701  N6   DA A  82    -322.166-344.730-199.451 
ATOM   1702  N1   DA A  82    -320.743-346.515-199.846 
ATOM   1703  C2   DA A  82    -320.152-347.626-199.408 
ATOM   1704  N3   DA A  82    -320.247-348.209-198.233 
ATOM   1705  C4   DA A  82    -321.077-347.522-197.422 
ATOM   1706  P    DA A  83    -318.360-350.963-192.579 
ATOM   1707  OP1  DA A  83    -318.626-352.266-191.927 
ATOM   1708  OP2  DA A  83    -318.324-349.785-191.684 
ATOM   1709  O5'  DA A  83    -316.998-351.047-193.413 
ATOM   1710  C5'  DA A  83    -317.036-351.544-194.764 
ATOM   1711  C4'  DA A  83    -316.179-350.673-195.662 
ATOM   1712  O4'  DA A  83    -316.919-349.548-196.214 
ATOM   1713  C3'  DA A  83    -314.965-350.025-194.997 
ATOM   1714  O3'  DA A  83    -313.889-350.001-195.927 
ATOM   1715  C2'  DA A  83    -315.398-348.586-194.718 
ATOM   1716  C1'  DA A  83    -316.148-348.371-196.028 
ATOM   1717  N9   DA A  83    -317.079-347.208-196.001 
ATOM   1718  C8   DA A  83    -317.820-346.738-194.956 
ATOM   1719  N7   DA A  83    -318.539-345.699-195.246 
ATOM   1720  C5   DA A  83    -318.255-345.459-196.583 
ATOM   1721  C6   DA A  83    -318.706-344.484-197.488 
ATOM   1722  N6   DA A  83    -319.582-343.522-197.163 
ATOM   1723  N1   DA A  83    -318.223-344.532-198.743 
ATOM   1724  C2   DA A  83    -317.353-345.490-199.061 
ATOM   1725  N3   DA A  83    -316.862-346.449-198.305 
ATOM   1726  C4   DA A  83    -317.361-346.378-197.054 
ATOM   1727  P    DT A  84    -312.405-350.302-195.407 
ATOM   1728  OP1  DT A  84    -312.186-351.765-195.353 
ATOM   1729  OP2  DT A  84    -312.162-349.563-194.148 
ATOM   1730  O5'  DT A  84    -311.524-349.668-196.582 
ATOM   1731  C5'  DT A  84    -312.055-349.646-197.919 
ATOM   1732  C4'  DT A  84    -311.788-348.299-198.560 
ATOM   1733  O4'  DT A  84    -312.842-347.332-198.285 
ATOM   1734  C3'  DT A  84    -310.510-347.590-198.111 
ATOM   1735  O3'  DT A  84    -309.941-346.914-199.226 
ATOM   1736  C2'  DT A  84    -310.984-346.545-197.099 
ATOM   1737  C1'  DT A  84    -312.238-346.121-197.858 
ATOM   1738  N1   DT A  84    -313.224-345.383-197.020 
ATOM   1739  C2   DT A  84    -313.947-344.390-197.633 
ATOM   1740  O2   DT A  84    -313.811-344.100-198.809 
ATOM   1741  N3   DT A  84    -314.851-343.727-196.824 
ATOM   1742  C4   DT A  84    -315.084-343.972-195.486 
ATOM   1743  O4   DT A  84    -315.920-343.311-194.866 
ATOM   1744  C5   DT A  84    -314.278-345.032-194.932 
ATOM   1745  C7   DT A  84    -314.468-345.363-193.481 
ATOM   1746  C6   DT A  84    -313.391-345.693-195.695 
ATOM   1747  P    DT A  85    -308.351-346.913-199.402 
ATOM   1748  OP1  DT A  85    -307.925-348.161-200.076 
ATOM   1749  OP2  DT A  85    -307.707-346.626-198.102 
ATOM   1750  O5'  DT A  85    -308.143-345.671-200.389 
ATOM   1751  C5'  DT A  85    -309.186-345.342-201.326 
ATOM   1752  C4'  DT A  85    -309.405-343.842-201.352 
ATOM   1753  O4'  DT A  85    -310.370-343.404-200.353 
ATOM   1754  C3'  DT A  85    -308.170-342.985-201.074 
ATOM   1755  O3'  DT A  85    -308.224-341.821-201.891 
ATOM   1756  C2'  DT A  85    -308.316-342.559-199.613 
ATOM   1757  C1'  DT A  85    -309.819-342.298-199.654 
ATOM   1758  N1   DT A  85    -310.453-342.239-198.308 
ATOM   1759  C2   DT A  85    -311.499-341.363-198.148 
ATOM   1760  O2   DT A  85    -311.914-340.652-199.047 
ATOM   1761  N3   DT A  85    -312.062-341.335-196.886 
ATOM   1762  C4   DT A  85    -311.674-342.094-195.800 
ATOM   1763  O4   DT A  85    -312.255-341.981-194.718 
ATOM   1764  C5   DT A  85    -310.568-342.983-196.067 
ATOM   1765  C7   DT A  85    -310.083-343.843-194.937 
ATOM   1766  C6   DT A  85    -310.002-343.030-197.283 
ATOM   1767  P    DT A  86    -306.873-341.275-202.553 
ATOM   1768  OP1  DT A  86    -306.600-342.014-203.806 
ATOM   1769  OP2  DT A  86    -305.789-341.283-201.546 
ATOM   1770  O5'  DT A  86    -307.277-339.764-202.895 
ATOM   1771  C5'  DT A  86    -308.652-339.461-203.195 
ATOM   1772  C4'  DT A  86    -309.070-338.190-202.482 
ATOM   1773  O4'  DT A  86    -309.575-338.446-201.141 
ATOM   1774  C3'  DT A  86    -307.967-337.154-202.269 
ATOM   1775  O3'  DT A  86    -308.522-335.853-202.420 
ATOM   1776  C2'  DT A  86    -307.542-337.335-200.812 
ATOM   1777  C1'  DT A  86    -308.943-337.546-200.244 
ATOM   1778  N1   DT A  86    -308.954-338.160-198.887 
ATOM   1779  C2   DT A  86    -309.947-337.758-198.027 
ATOM   1780  O2   DT A  86    -310.796-336.939-198.331 
ATOM   1781  N3   DT A  86    -309.924-338.348-196.778 
ATOM   1782  C4   DT A  86    -309.014-339.284-196.331 
ATOM   1783  O4   DT A  86    -309.095-339.742-195.189 
ATOM   1784  C5   DT A  86    -308.010-339.642-197.305 
ATOM   1785  C7   DT A  86    -306.979-340.654-196.899 
ATOM   1786  C6   DT A  86    -308.008-339.083-198.526 
ATOM   1787  P    DC A  87    -307.666-334.726-203.167 
ATOM   1788  OP1  DC A  87    -307.845-334.857-204.631 
ATOM   1789  OP2  DC A  87    -306.270-334.758-202.678 
ATOM   1790  O5'  DC A  87    -308.384-333.391-202.654 
ATOM   1791  C5'  DC A  87    -309.785-333.435-202.326 
ATOM   1792  C4'  DC A  87    -310.039-332.687-201.033 
ATOM   1793  O4'  DC A  87    -309.891-333.539-199.861 
ATOM   1794  C3'  DC A  87    -309.106-331.509-200.751 
ATOM   1795  O3'  DC A  87    -309.849-330.473-200.121 
ATOM   1796  C2'  DC A  87    -308.087-332.053-199.749 
ATOM   1797  C1'  DC A  87    -309.074-332.865-198.916 
ATOM   1798  N1   DC A  87    -308.427-333.889-198.050 
ATOM   1799  C2   DC A  87    -309.007-334.153-196.811 
ATOM   1800  O2   DC A  87    -310.026-333.532-196.486 
ATOM   1801  N3   DC A  87    -308.431-335.082-196.007 
ATOM   1802  C4   DC A  87    -307.328-335.733-196.397 
ATOM   1803  N4   DC A  87    -306.804-336.631-195.576 
ATOM   1804  C5   DC A  87    -306.715-335.476-197.666 
ATOM   1805  C6   DC A  87    -307.305-334.543-198.455 
ATOM   1806  P    DC A  88    -309.555-328.952-200.524 
ATOM   1807  OP1  DC A  88    -310.313-328.607-201.748 
ATOM   1808  OP2  DC A  88    -308.094-328.727-200.581 
ATOM   1809  O5'  DC A  88    -310.170-328.169-199.271 
ATOM   1810  C5'  DC A  88    -311.283-328.747-198.564 
ATOM   1811  C4'  DC A  88    -311.071-328.618-197.068 
ATOM   1812  O4'  DC A  88    -310.326-329.740-196.513 
ATOM   1813  C3'  DC A  88    -310.281-327.391-196.612 
ATOM   1814  O3'  DC A  88    -310.828-326.921-195.386 
ATOM   1815  C2'  DC A  88    -308.870-327.915-196.346 
ATOM   1816  C1'  DC A  88    -309.291-329.227-195.689 
ATOM   1817  N1   DC A  88    -308.202-330.241-195.628 
ATOM   1818  C2   DC A  88    -308.164-331.087-194.521 
ATOM   1819  O2   DC A  88    -309.028-330.961-193.645 
ATOM   1820  N3   DC A  88    -307.179-332.018-194.446 
ATOM   1821  C4   DC A  88    -306.262-332.122-195.417 
ATOM   1822  N4   DC A  88    -305.322-333.047-195.297 
ATOM   1823  C5   DC A  88    -306.284-331.262-196.563 
ATOM   1824  C6   DC A  88    -307.276-330.337-196.619 
ATOM   1825  P    DA A  89    -310.948-325.342-195.145 
ATOM   1826  OP1  DA A  89    -312.190-324.837-195.770 
ATOM   1827  OP2  DA A  89    -309.693-324.680-195.565 
ATOM   1828  O5'  DA A  89    -311.082-325.277-193.552 
ATOM   1829  C5'  DA A  89    -311.700-326.376-192.857 
ATOM   1830  C4'  DA A  89    -310.899-326.723-191.618 
ATOM   1831  O4'  DA A  89    -309.841-327.685-191.891 
ATOM   1832  C3'  DA A  89    -310.172-325.556-190.949 
ATOM   1833  O3'  DA A  89    -310.213-325.737-189.538 
ATOM   1834  C2'  DA A  89    -308.722-325.686-191.413 
ATOM   1835  C1'  DA A  89    -308.638-327.206-191.310 
ATOM   1836  N9   DA A  89    -307.494-327.795-192.059 
ATOM   1837  C8   DA A  89    -306.945-327.376-193.237 
ATOM   1838  N7   DA A  89    -305.949-328.102-193.640 
ATOM   1839  C5   DA A  89    -305.826-329.075-192.658 
ATOM   1840  C6   DA A  89    -304.945-330.158-192.502 
ATOM   1841  N6   DA A  89    -303.974-330.453-193.377 
ATOM   1842  N1   DA A  89    -305.098-330.929-191.409 
ATOM   1843  C2   DA A  89    -306.065-330.631-190.543 
ATOM   1844  N3   DA A  89    -306.943-329.652-190.582 
ATOM   1845  C4   DA A  89    -306.768-328.895-191.685 
ATOM   1846  P    DG A  90    -310.440-324.461-188.598 
ATOM   1847  OP1  DG A  90    -311.887-324.172-188.496 
ATOM   1848  OP2  DG A  90    -309.586-323.346-189.061 
ATOM   1849  O5'  DG A  90    -309.899-325.005-187.193 
ATOM   1850  C5'  DG A  90    -310.006-326.410-186.899 
ATOM   1851  C4'  DG A  90    -308.719-326.909-186.275 
ATOM   1852  O4'  DG A  90    -307.750-327.343-187.272 
ATOM   1853  C3'  DG A  90    -307.950-325.891-185.433 
ATOM   1854  O3'  DG A  90    -307.367-326.559-184.321 
ATOM   1855  C2'  DG A  90    -306.827-325.401-186.348 
ATOM   1856  C1'  DG A  90    -306.495-326.758-186.962 
ATOM   1857  N9   DG A  90    -305.702-326.669-188.220 
ATOM   1858  C8   DG A  90    -305.751-325.717-189.215 
ATOM   1859  N7   DG A  90    -304.912-325.931-190.199 
ATOM   1860  C5   DG A  90    -304.260-327.106-189.830 
ATOM   1861  C6   DG A  90    -303.242-327.835-190.498 
ATOM   1862  O6   DG A  90    -302.697-327.589-191.570 
ATOM   1863  N1   DG A  90    -302.866-328.972-189.770 
ATOM   1864  C2   DG A  90    -303.403-329.355-188.557 
ATOM   1865  N2   DG A  90    -302.908-330.475-188.023 
ATOM   1866  N3   DG A  90    -304.359-328.672-187.931 
ATOM   1867  C4   DG A  90    -304.735-327.565-188.624 
ATOM   1868  P    DA A  91    -307.355-325.829-182.896 
ATOM   1869  OP1  DA A  91    -308.650-326.048-182.215 
ATOM   1870  OP2  DA A  91    -306.941-324.419-183.066 
ATOM   1871  O5'  DA A  91    -306.203-326.640-182.136 
ATOM   1872  C5'  DA A  91    -305.978-328.020-182.479 
ATOM   1873  C4'  DA A  91    -304.491-328.290-182.594 
ATOM   1874  O4'  DA A  91    -303.982-328.030-183.933 
ATOM   1875  C3'  DA A  91    -303.591-327.451-181.688 
ATOM   1876  O3'  DA A  91    -302.507-328.257-181.241 
ATOM   1877  C2'  DA A  91    -303.037-326.356-182.598 
ATOM   1878  C1'  DA A  91    -302.807-327.240-183.820 
ATOM   1879  N9   DA A  91    -302.638-326.478-185.088 
ATOM   1880  C8   DA A  91    -303.240-325.310-185.463 
ATOM   1881  N7   DA A  91    -302.884-324.891-186.637 
ATOM   1882  C5   DA A  91    -301.981-325.849-187.077 
ATOM   1883  C6   DA A  91    -301.240-325.980-188.262 
ATOM   1884  N6   DA A  91    -301.296-325.098-189.270 
ATOM   1885  N1   DA A  91    -300.436-327.053-188.374 
ATOM   1886  C2   DA A  91    -300.385-327.926-187.369 
ATOM   1887  N3   DA A  91    -301.027-327.909-186.221 
ATOM   1888  C4   DA A  91    -301.824-326.825-186.134 
ATOM   1889  P    DA A  92    -301.999-328.108-179.731 
ATOM   1890  OP1  DA A  92    -302.842-328.935-178.840 
ATOM   1891  OP2  DA A  92    -301.897-326.674-179.382 
ATOM   1892  O5'  DA A  92    -300.534-328.742-179.826 
ATOM   1893  C5'  DA A  92    -300.282-329.776-180.797 
ATOM   1894  C4'  DA A  92    -298.959-329.523-181.494 
ATOM   1895  O4'  DA A  92    -299.103-328.667-182.663 
ATOM   1896  C3'  DA A  92    -297.889-328.825-180.655 
ATOM   1897  O3'  DA A  92    -296.617-329.367-180.989 
ATOM   1898  C2'  DA A  92    -297.930-327.367-181.109 
ATOM   1899  C1'  DA A  92    -298.114-327.651-182.597 
ATOM   1900  N9   DA A  92    -298.603-326.478-183.375 
ATOM   1901  C8   DA A  92    -299.463-325.495-182.977 
ATOM   1902  N7   DA A  92    -299.698-324.602-183.888 
ATOM   1903  C5   DA A  92    -298.938-325.023-184.972 
ATOM   1904  C6   DA A  92    -298.754-324.497-186.261 
ATOM   1905  N6   DA A  92    -299.352-323.378-186.696 
ATOM   1906  N1   DA A  92    -297.930-325.163-187.090 
ATOM   1907  C2   DA A  92    -297.339-326.274-186.652 
ATOM   1908  N3   DA A  92    -297.434-326.857-185.477 
ATOM   1909  C4   DA A  92    -298.264-326.170-184.667 
ATOM   1910  P    DG A  93    -295.547-329.611-179.824 
ATOM   1911  OP1  DG A  93    -295.812-330.914-179.172 
ATOM   1912  OP2  DG A  93    -295.511-328.433-178.929 
ATOM   1913  O5'  DG A  93    -294.185-329.695-180.658 
ATOM   1914  C5'  DG A  93    -294.222-330.192-182.009 
ATOM   1915  C4'  DG A  93    -293.365-329.321-182.906 
ATOM   1916  O4'  DG A  93    -294.106-328.196-183.458 
ATOM   1917  C3'  DG A  93    -292.151-328.673-182.242 
ATOM   1918  O3'  DG A  93    -291.075-328.649-183.172 
ATOM   1919  C2'  DG A  93    -292.584-327.234-181.963 
ATOM   1920  C1'  DG A  93    -293.335-327.019-183.273 
ATOM   1921  N9   DG A  93    -294.265-325.856-183.246 
ATOM   1922  C8   DG A  93    -295.020-325.368-182.202 
ATOM   1923  N7   DG A  93    -295.742-324.318-182.509 
ATOM   1924  C5   DG A  93    -295.444-324.093-183.853 
ATOM   1925  C6   DG A  93    -295.921-323.093-184.740 
ATOM   1926  O6   DG A  93    -296.717-322.185-184.520 
ATOM   1927  N1   DG A  93    -295.359-323.231-186.017 
ATOM   1928  C2   DG A  93    -294.455-324.208-186.387 
ATOM   1929  N2   DG A  93    -294.037-324.169-187.655 
ATOM   1930  N3   DG A  93    -294.008-325.146-185.555 
ATOM   1931  C4   DG A  93    -294.543-325.026-184.311 
ATOM   1932  P    DA A  94    -289.592-328.950-182.651 
ATOM   1933  OP1  DA A  94    -289.373-330.413-182.598 
ATOM   1934  OP2  DA A  94    -289.348-328.211-181.393 
ATOM   1935  O5'  DA A  94    -288.710-328.316-183.826 
ATOM   1936  C5'  DA A  94    -289.242-328.294-185.164 
ATOM   1937  C4'  DA A  94    -288.974-326.947-185.805 
ATOM   1938  O4'  DA A  94    -290.028-325.980-185.529 
ATOM   1939  C3'  DA A  94    -287.697-326.238-185.355 
ATOM   1940  O3'  DA A  94    -287.128-325.562-186.470 
ATOM   1941  C2'  DA A  94    -288.171-325.193-184.344 
ATOM   1942  C1'  DA A  94    -289.424-324.769-185.102 
ATOM   1943  N9   DA A  94    -290.411-324.031-184.264 
ATOM   1944  C8   DA A  94    -290.701-324.209-182.941 
ATOM   1945  N7   DA A  94    -291.613-323.405-182.492 
ATOM   1946  C5   DA A  94    -291.956-322.636-183.596 
ATOM   1947  C6   DA A  94    -292.877-321.592-183.774 
ATOM   1948  N6   DA A  94    -293.661-321.120-182.794 
ATOM   1949  N1   DA A  94    -292.965-321.046-185.002 
ATOM   1950  C2   DA A  94    -292.184-321.519-185.972 
ATOM   1951  N3   DA A  94    -291.292-322.483-185.925 
ATOM   1952  C4   DA A  94    -291.223-323.012-184.686 
ATOM   1953  P    DG A  95    -285.537-325.561-186.647 
ATOM   1954  OP1  DG A  95    -285.112-326.809-187.321 
ATOM   1955  OP2  DG A  95    -284.893-325.274-185.346 
ATOM   1956  O5'  DG A  95    -285.330-324.319-187.634 
ATOM   1957  C5'  DG A  95    -286.373-323.990-188.570 
ATOM   1958  C4'  DG A  95    -286.591-322.490-188.597 
ATOM   1959  O4'  DG A  95    -287.556-322.052-187.597 
ATOM   1960  C3'  DG A  95    -285.357-321.633-188.318 
ATOM   1961  O3'  DG A  95    -285.411-320.469-189.135 
ATOM   1962  C2'  DG A  95    -285.503-321.207-186.858 
ATOM   1963  C1'  DG A  95    -287.006-320.946-186.898 
ATOM   1964  N9   DG A  95    -287.640-320.887-185.553 
ATOM   1965  C8   DG A  95    -287.330-321.595-184.412 
ATOM   1966  N7   DG A  95    -288.087-321.306-183.381 
ATOM   1967  C5   DG A  95    -288.961-320.338-183.874 
ATOM   1968  C6   DG A  95    -290.013-319.641-183.226 
ATOM   1969  O6   DG A  95    -290.398-319.736-182.063 
ATOM   1970  N1   DG A  95    -290.647-318.743-184.097 
ATOM   1971  C2   DG A  95    -290.308-318.546-185.421 
ATOM   1972  N2   DG A  95    -291.036-317.645-186.084 
ATOM   1973  N3   DG A  95    -289.321-319.202-186.029 
ATOM   1974  C4   DG A  95    -288.696-320.075-185.198 
ATOM   1975  P    DG A  96    -284.059-319.923-189.797 
ATOM   1976  OP1  DG A  96    -283.787-320.662-191.050 
ATOM   1977  OP2  DG A  96    -282.976-319.931-188.791 
ATOM   1978  O5'  DG A  96    -284.464-318.412-190.139 
ATOM   1979  C5'  DG A  96    -285.838-318.109-190.440 
ATOM   1980  C4'  DG A  96    -286.257-316.838-189.727 
ATOM   1981  O4'  DG A  96    -286.762-317.095-188.386 
ATOM   1982  C3'  DG A  96    -285.154-315.802-189.513 
ATOM   1983  O3'  DG A  96    -285.708-314.501-189.664 
ATOM   1984  C2'  DG A  96    -284.729-315.983-188.056 
ATOM   1985  C1'  DG A  96    -286.130-316.194-187.489 
ATOM   1986  N9   DG A  96    -286.141-316.808-186.132 
ATOM   1987  C8   DG A  96    -285.283-317.742-185.592 
ATOM   1988  N7   DG A  96    -285.570-318.078-184.357 
ATOM   1989  C5   DG A  96    -286.696-317.313-184.058 
ATOM   1990  C6   DG A  96    -287.464-317.243-182.867 
ATOM   1991  O6   DG A  96    -287.306-317.854-181.813 
ATOM   1992  N1   DG A  96    -288.524-316.335-182.994 
ATOM   1993  C2   DG A  96    -288.805-315.592-184.124 
ATOM   1994  N2   DG A  96    -289.863-314.782-184.043 
ATOM   1995  N3   DG A  96    -288.085-315.658-185.241 
ATOM   1996  C4   DG A  96    -287.052-316.535-185.134 
ATOM   1997  P    DT A  97    -284.853-313.374-190.411 
ATOM   1998  OP1  DT A  97    -285.032-313.505-191.875 
ATOM   1999  OP2  DT A  97    -283.456-313.406-189.923 
ATOM   2000  O5'  DT A  97    -285.570-312.039-189.898 
ATOM   2001  C5'  DT A  97    -286.972-312.083-189.571 
ATOM   2002  C4'  DT A  97    -287.225-311.335-188.277 
ATOM   2003  O4'  DT A  97    -287.078-312.187-187.105 
ATOM   2004  C3'  DT A  97    -286.292-310.157-187.995 
ATOM   2005  O3'  DT A  97    -287.035-309.121-187.365 
ATOM   2006  C2'  DT A  97    -285.273-310.701-186.993 
ATOM   2007  C1'  DT A  97    -286.261-311.513-186.161 
ATOM   2008  N1   DT A  97    -285.614-312.537-185.294 
ATOM   2009  C2   DT A  97    -286.198-312.786-184.076 
ATOM   2010  O2   DT A  97    -287.202-312.211-183.692 
ATOM   2011  N3   DT A  97    -285.570-313.740-183.300 
ATOM   2012  C4   DT A  97    -284.434-314.449-183.635 
ATOM   2013  O4   DT A  97    -283.962-315.280-182.856 
ATOM   2014  C5   DT A  97    -283.894-314.119-184.932 
ATOM   2015  C7   DT A  97    -282.656-314.844-185.375 
ATOM   2016  C6   DT A  97    -284.484-313.194-185.707 
ATOM   2017  P    DT A  98    -286.741-307.600-187.769 
ATOM   2018  OP1  DT A  98    -287.500-307.255-188.992 
ATOM   2019  OP2  DT A  98    -285.280-307.375-187.825 
ATOM   2020  O5'  DT A  98    -287.357-306.817-186.516 
ATOM   2021  C5'  DT A  98    -288.470-307.395-185.808 
ATOM   2022  C4'  DT A  98    -288.257-307.266-184.313 
ATOM   2023  O4'  DT A  98    -287.512-308.388-183.758 
ATOM   2024  C3'  DT A  98    -287.468-306.039-183.857 
ATOM   2025  O3'  DT A  98    -288.015-305.569-182.631 
ATOM   2026  C2'  DT A  98    -286.057-306.563-183.590 
ATOM   2027  C1'  DT A  98    -286.477-307.875-182.933 
ATOM   2028  N1   DT A  98    -285.389-308.889-182.872 
ATOM   2029  C2   DT A  98    -285.365-309.716-181.774 
ATOM   2030  O2   DT A  98    -286.185-309.647-180.874 
ATOM   2031  N3   DT A  98    -284.342-310.643-181.751 
ATOM   2032  C4   DT A  98    -283.365-310.808-182.712 
ATOM   2033  O4   DT A  98    -282.498-311.675-182.581 
ATOM   2034  C5   DT A  98    -283.473-309.895-183.825 
ATOM   2035  C7   DT A  98    -282.448-310.006-184.916 
ATOM   2036  C6   DT A  98    -284.457-308.983-183.873 
ATOM   2037  P    DC A  99    -288.134-303.990-182.389 
ATOM   2038  OP1  DC A  99    -289.377-303.486-183.015 
ATOM   2039  OP2  DC A  99    -286.880-303.328-182.810 
ATOM   2040  O5'  DC A  99    -288.268-303.925-180.796 
ATOM   2041  C5'  DC A  99    -288.886-305.025-180.102 
ATOM   2042  C4'  DC A  99    -288.085-305.371-178.862 
ATOM   2043  O4'  DC A  99    -287.027-306.333-179.136 
ATOM   2044  C3'  DC A  99    -287.359-304.204-178.193 
ATOM   2045  O3'  DC A  99    -287.399-304.385-176.783 
ATOM   2046  C2'  DC A  99    -285.908-304.334-178.657 
ATOM   2047  C1'  DC A  99    -285.825-305.854-178.554 
ATOM   2048  N1   DC A  99    -284.681-306.443-179.303 
ATOM   2049  C2   DC A  99    -284.063-307.569-178.765 
ATOM   2050  O2   DC A  99    -284.485-308.029-177.697 
ATOM   2051  N3   DC A  99    -283.017-308.121-179.433 
ATOM   2052  C4   DC A  99    -282.589-307.594-180.586 
ATOM   2053  N4   DC A  99    -281.566-308.168-181.200 
ATOM   2054  C5   DC A  99    -283.211-306.436-181.157 
ATOM   2055  C6   DC A  99    -284.254-305.898-180.474 
ATOM   2056  P    DC A 100    -287.626-303.109-175.842 
ATOM   2057  OP1  DC A 100    -289.074-302.820-175.741 
ATOM   2058  OP2  DC A 100    -286.772-301.994-176.305 
ATOM   2059  O5'  DC A 100    -287.086-303.653-174.437 
ATOM   2060  C5'  DC A 100    -287.193-305.058-174.144 
ATOM   2061  C4'  DC A 100    -285.905-305.557-173.519 
ATOM   2062  O4'  DC A 100    -284.937-305.991-174.516 
ATOM   2063  C3'  DC A 100    -285.136-304.539-172.677 
ATOM   2064  O3'  DC A 100    -284.554-305.207-171.565 
ATOM   2065  C2'  DC A 100    -284.013-304.049-173.592 
ATOM   2066  C1'  DC A 100    -283.681-305.406-174.206 
ATOM   2067  N1   DC A 100    -282.888-305.317-175.464 
ATOM   2068  C2   DC A 100    -281.950-306.316-175.712 
ATOM   2069  O2   DC A 100    -281.815-307.226-174.886 
ATOM   2070  N3   DC A 100    -281.216-306.252-176.853 
ATOM   2071  C4   DC A 100    -281.392-305.249-177.722 
ATOM   2072  N4   DC A 100    -280.653-305.231-178.820 
ATOM   2073  C5   DC A 100    -282.352-304.211-177.486 
ATOM   2074  C6   DC A 100    -283.075-304.293-176.340 
ATOM   2075  P    DT A 101    -284.542-304.477-170.141 
ATOM   2076  OP1  DT A 101    -285.837-304.696-169.459 
ATOM   2077  OP2  DT A 101    -284.127-303.067-170.310 
ATOM   2078  O5'  DT A 101    -283.390-305.288-169.381 
ATOM   2079  C5'  DT A 101    -283.165-306.668-169.723 
ATOM   2080  C4'  DT A 101    -281.678-306.938-169.839 
ATOM   2081  O4'  DT A 101    -281.168-306.678-171.178 
ATOM   2082  C3'  DT A 101    -280.777-306.099-168.932 
ATOM   2083  O3'  DT A 101    -279.694-306.905-168.486 
ATOM   2084  C2'  DT A 101    -280.224-305.004-169.843 
ATOM   2085  C1'  DT A 101    -279.994-305.888-171.064 
ATOM   2086  N1   DT A 101    -279.825-305.126-172.333 
ATOM   2087  C2   DT A 101    -278.957-305.644-173.263 
ATOM   2088  O2   DT A 101    -278.337-306.679-173.088 
ATOM   2089  N3   DT A 101    -278.825-304.910-174.426 
ATOM   2090  C4   DT A 101    -279.475-303.730-174.727 
ATOM   2091  O4   DT A 101    -279.275-303.163-175.803 
ATOM   2092  C5   DT A 101    -280.365-303.266-173.690 
ATOM   2093  C7   DT A 101    -281.112-301.988-173.936 
ATOM   2094  C6   DT A 101    -280.512-303.960-172.549 
ATOM   2095  P    DC A 102    -279.185-306.756-166.975 
ATOM   2096  OP1  DC A 102    -280.029-307.583-166.084 
ATOM   2097  OP2  DC A 102    -279.084-305.322-166.626 
ATOM   2098  O5'  DC A 102    -277.720-307.390-167.071 
ATOM   2099  C5'  DC A 102    -277.469-308.424-168.041 
ATOM   2100  C4'  DC A 102    -276.146-308.171-168.738 
ATOM   2101  O4'  DC A 102    -276.289-307.315-169.907 
ATOM   2102  C3'  DC A 102    -275.075-307.473-167.899 
ATOM   2103  O3'  DC A 102    -273.803-308.015-168.233 
ATOM   2104  C2'  DC A 102    -275.117-306.015-168.354 
ATOM   2105  C1'  DC A 102    -275.301-306.299-169.841 
ATOM   2106  N1   DC A 102    -275.790-305.126-170.619 
ATOM   2107  C2   DC A 102    -275.332-304.978-171.926 
ATOM   2108  O2   DC A 102    -274.548-305.818-172.382 
ATOM   2109  N3   DC A 102    -275.766-303.915-172.652 
ATOM   2110  C4   DC A 102    -276.617-303.028-172.121 
ATOM   2111  N4   DC A 102    -277.010-302.009-172.870 
ATOM   2112  C5   DC A 102    -277.099-303.162-170.778 
ATOM   2113  C6   DC A 102    -276.653-304.230-170.070 
ATOM   2114  P    DC A 103    -272.733-308.259-167.068 
ATOM   2115  OP1  DC A 103    -272.999-309.562-166.416 
ATOM   2116  OP2  DC A 103    -272.697-307.082-166.173 
ATOM   2117  O5'  DC A 103    -271.371-308.343-167.902 
ATOM   2118  C5'  DC A 103    -271.409-308.841-169.253 
ATOM   2119  C4'  DC A 103    -270.552-307.969-170.151 
ATOM   2120  O4'  DC A 103    -271.292-306.844-170.703 
ATOM   2121  C3'  DC A 103    -269.338-307.321-169.486 
ATOM   2122  O3'  DC A 103    -268.262-307.297-170.416 
ATOM   2123  C2'  DC A 103    -269.771-305.882-169.207 
ATOM   2124  C1'  DC A 103    -270.521-305.667-170.517 
ATOM   2125  N1   DC A 103    -271.452-304.504-170.490 
ATOM   2126  C2   DC A 103    -271.613-303.774-171.665 
ATOM   2127  O2   DC A 103    -270.983-304.118-172.672 
ATOM   2128  N3   DC A 103    -272.456-302.709-171.662 
ATOM   2129  C4   DC A 103    -273.120-302.369-170.550 
ATOM   2130  N4   DC A 103    -273.930-301.323-170.596 
ATOM   2131  C5   DC A 103    -272.968-303.106-169.330 
ATOM   2132  C6   DC A 103    -272.120-304.166-169.355 
ATOM   2133  P    DC A 104    -266.778-307.598-169.896 
ATOM   2134  OP1  DC A 104    -266.559-309.061-169.842 
ATOM   2135  OP2  DC A 104    -266.535-306.859-168.637 
ATOM   2136  O5'  DC A 104    -265.897-306.964-171.071 
ATOM   2137  C5'  DC A 104    -266.428-306.942-172.408 
ATOM   2138  C4'  DC A 104    -266.161-305.595-173.049 
ATOM   2139  O4'  DC A 104    -267.215-304.628-172.774 
ATOM   2140  C3'  DC A 104    -264.883-304.886-172.600 
ATOM   2141  O3'  DC A 104    -264.314-304.210-173.714 
ATOM   2142  C2'  DC A 104    -265.357-303.841-171.588 
ATOM   2143  C1'  DC A 104    -266.611-303.417-172.347 
ATOM   2144  N1   DC A 104    -267.597-302.679-171.508 
ATOM   2145  C2   DC A 104    -268.338-301.669-172.116 
ATOM   2146  O2   DC A 104    -268.149-301.429-173.313 
ATOM   2147  N3   DC A 104    -269.241-300.984-171.368 
ATOM   2148  C4   DC A 104    -269.416-301.275-170.073 
ATOM   2149  N4   DC A 104    -270.310-300.579-169.387 
ATOM   2150  C5   DC A 104    -268.664-302.311-169.429 
ATOM   2151  C6   DC A 104    -267.766-302.983-170.193 
ATOM   2152  P    DC A 105    -262.724-304.209-173.891 
ATOM   2153  OP1  DC A 105    -262.299-305.457-174.565 
ATOM   2154  OP2  DC A 105    -262.080-303.922-172.591 
ATOM   2155  O5'  DC A 105    -262.516-302.967-174.878 
ATOM   2156  C5'  DC A 105    -263.560-302.638-175.814 
ATOM   2157  C4'  DC A 105    -263.778-301.138-175.841 
ATOM   2158  O4'  DC A 105    -264.743-300.700-174.842 
ATOM   2159  C3'  DC A 105    -262.544-300.281-175.563 
ATOM   2160  O3'  DC A 105    -262.598-299.117-176.380 
ATOM   2161  C2'  DC A 105    -262.689-299.855-174.102 
ATOM   2162  C1'  DC A 105    -264.192-299.594-174.143 
ATOM   2163  N1   DC A 105    -264.826-299.535-172.797 
ATOM   2164  C2   DC A 105    -265.888-298.652-172.617 
ATOM   2165  O2   DC A 105    -266.257-297.960-173.574 
ATOM   2166  N3   DC A 105    -266.479-298.583-171.397 
ATOM   2167  C4   DC A 105    -266.051-299.349-170.387 
ATOM   2168  N4   DC A 105    -266.661-299.245-169.216 
ATOM   2169  C5   DC A 105    -264.960-300.264-170.550 
ATOM   2170  C6   DC A 105    -264.382-300.318-171.776 
ATOM   2171  P    DG A 106    -261.246-298.571-177.042 
ATOM   2172  OP1  DG A 106    -260.974-299.310-178.295 
ATOM   2173  OP2  DG A 106    -260.162-298.579-176.035 
ATOM   2174  O5'  DG A 106    -261.650-297.060-177.384 
ATOM   2175  C5'  DG A 106    -263.025-296.757-177.684 
ATOM   2176  C4'  DG A 106    -263.443-295.486-176.971 
ATOM   2177  O4'  DG A 106    -263.949-295.743-175.630 
ATOM   2178  C3'  DG A 106    -262.340-294.450-176.757 
ATOM   2179  O3'  DG A 106    -262.895-293.149-176.909 
ATOM   2180  C2'  DG A 106    -261.915-294.631-175.300 
ATOM   2181  C1'  DG A 106    -263.316-294.842-174.733 
ATOM   2182  N9   DG A 106    -263.327-295.456-173.376 
ATOM   2183  C8   DG A 106    -262.470-296.390-172.836 
ATOM   2184  N7   DG A 106    -262.756-296.727-171.601 
ATOM   2185  C5   DG A 106    -263.882-295.961-171.303 
ATOM   2186  C6   DG A 106    -264.651-295.891-170.111 
ATOM   2187  O6   DG A 106    -264.492-296.502-169.058 
ATOM   2188  N1   DG A 106    -265.711-294.983-170.238 
ATOM   2189  C2   DG A 106    -265.992-294.240-171.368 
ATOM   2190  N2   DG A 106    -267.050-293.430-171.288 
ATOM   2191  N3   DG A 106    -265.271-294.306-172.486 
ATOM   2192  C4   DG A 106    -264.239-295.183-172.379 
ATOM   2193  P    DG A 107    -262.039-292.022-177.656 
ATOM   2194  OP1  DG A 107    -262.218-292.153-179.119 
ATOM   2195  OP2  DG A 107    -260.643-292.054-177.167 
ATOM   2196  O5'  DG A 107    -262.757-290.687-177.143 
ATOM   2197  C5'  DG A 107    -264.159-290.731-176.815 
ATOM   2198  C4'  DG A 107    -264.412-289.983-175.521 
ATOM   2199  O4'  DG A 107    -264.264-290.835-174.350 
ATOM   2200  C3'  DG A 107    -263.479-288.805-175.240 
ATOM   2201  O3'  DG A 107    -264.222-287.769-174.610 
ATOM   2202  C2'  DG A 107    -262.460-289.349-174.238 
ATOM   2203  C1'  DG A 107    -263.447-290.161-173.405 
ATOM   2204  N9   DG A 107    -262.800-291.185-172.539 
ATOM   2205  C8   DG A 107    -261.673-291.941-172.777 
ATOM   2206  N7   DG A 107    -261.363-292.761-171.801 
ATOM   2207  C5   DG A 107    -262.355-292.530-170.849 
ATOM   2208  C6   DG A 107    -262.552-293.121-169.573 
ATOM   2209  O6   DG A 107    -261.881-293.984-169.013 
ATOM   2210  N1   DG A 107    -263.683-292.594-168.934 
ATOM   2211  C2   DG A 107    -264.515-291.624-169.459 
ATOM   2212  N2   DG A 107    -265.543-291.256-168.692 
ATOM   2213  N3   DG A 107    -264.329-291.071-170.656 
ATOM   2214  C4   DG A 107    -263.236-291.570-171.289 
ATOM   2215  P    DG A 108    -263.928-286.248-175.013 
ATOM   2216  OP1  DG A 108    -264.687-285.903-176.236 
ATOM   2217  OP2  DG A 108    -262.467-286.023-175.070 
ATOM   2218  O5'  DG A 108    -264.543-285.465-173.760 
ATOM   2219  C5'  DG A 108    -265.656-286.044-173.052 
ATOM   2220  C4'  DG A 108    -265.444-285.914-171.557 
ATOM   2221  O4'  DG A 108    -264.699-287.036-171.002 
ATOM   2222  C3'  DG A 108    -264.654-284.687-171.101 
ATOM   2223  O3'  DG A 108    -265.201-284.217-169.875 
ATOM   2224  C2'  DG A 108    -263.243-285.211-170.834 
ATOM   2225  C1'  DG A 108    -263.664-286.523-170.178 
ATOM   2226  N9   DG A 108    -262.575-287.537-170.117 
ATOM   2227  C8   DG A 108    -261.559-287.781-171.015 
ATOM   2228  N7   DG A 108    -260.756-288.756-170.662 
ATOM   2229  C5   DG A 108    -261.277-289.187-169.443 
ATOM   2230  C6   DG A 108    -260.833-290.219-168.575 
ATOM   2231  O6   DG A 108    -259.876-290.976-168.705 
ATOM   2232  N1   DG A 108    -261.652-290.321-167.441 
ATOM   2233  C2   DG A 108    -262.755-289.531-167.182 
ATOM   2234  N2   DG A 108    -263.406-289.787-166.044 
ATOM   2235  N3   DG A 108    -263.170-288.563-167.998 
ATOM   2236  C4   DG A 108    -262.386-288.451-169.101 
ATOM   2237  P    DC A 109    -265.321-282.638-169.634 
ATOM   2238  OP1  DC A 109    -266.564-282.134-170.259 
ATOM   2239  OP2  DC A 109    -264.066-281.976-170.054 
ATOM   2240  O5'  DC A 109    -265.455-282.573-168.041 
ATOM   2241  C5'  DC A 109    -266.073-283.673-167.346 
ATOM   2242  C4'  DC A 109    -265.272-284.019-166.107 
ATOM   2243  O4'  DC A 109    -264.214-284.981-166.380 
ATOM   2244  C3'  DC A 109    -264.545-282.852-165.437 
ATOM   2245  O3'  DC A 109    -264.586-283.033-164.027 
ATOM   2246  C2'  DC A 109    -263.095-282.982-165.902 
ATOM   2247  C1'  DC A 109    -263.011-284.502-165.798 
ATOM   2248  N1   DC A 109    -261.867-285.091-166.548 
ATOM   2249  C2   DC A 109    -261.250-286.217-166.009 
ATOM   2250  O2   DC A 109    -261.672-286.677-164.942 
ATOM   2251  N3   DC A 109    -260.203-286.770-166.677 
ATOM   2252  C4   DC A 109    -259.776-286.242-167.830 
ATOM   2253  N4   DC A 109    -258.753-286.817-168.444 
ATOM   2254  C5   DC A 109    -260.397-285.084-168.401 
ATOM   2255  C6   DC A 109    -261.440-284.546-167.719 
ATOM   2256  P    DA A 110    -264.813-281.757-163.087 
ATOM   2257  OP1  DA A 110    -266.261-281.468-162.985 
ATOM   2258  OP2  DA A 110    -263.959-280.642-163.550 
ATOM   2259  O5'  DA A 110    -264.272-282.301-161.682 
ATOM   2260  C5'  DA A 110    -264.380-283.706-161.388 
ATOM   2261  C4'  DA A 110    -263.092-284.205-160.764 
ATOM   2262  O4'  DA A 110    -262.123-284.640-161.761 
ATOM   2263  C3'  DA A 110    -262.323-283.187-159.922 
ATOM   2264  O3'  DA A 110    -261.740-283.855-158.810 
ATOM   2265  C2'  DA A 110    -261.200-282.697-160.837 
ATOM   2266  C1'  DA A 110    -260.868-284.054-161.451 
ATOM   2267  N9   DA A 110    -260.075-283.965-162.708 
ATOM   2268  C8   DA A 110    -260.138-283.013-163.684 
ATOM   2269  N7   DA A 110    -259.312-283.211-164.665 
ATOM   2270  C5   DA A 110    -258.652-284.381-164.315 
ATOM   2271  C6   DA A 110    -257.645-285.127-164.949 
ATOM   2272  N6   DA A 110    -257.101-284.786-166.125 
ATOM   2273  N1   DA A 110    -257.214-286.240-164.327 
ATOM   2274  C2   DA A 110    -257.758-286.575-163.158 
ATOM   2275  N3   DA A 110    -258.699-285.961-162.474 
ATOM   2276  C4   DA A 110    -259.112-284.850-163.118 
ATOM   2277  P    DG A 111    -261.728-283.125-157.385 
ATOM   2278  OP1  DG A 111    -263.024-283.345-156.704 
ATOM   2279  OP2  DG A 111    -261.314-281.715-157.554 
ATOM   2280  O5'  DG A 111    -260.576-283.936-156.625 
ATOM   2281  C5'  DG A 111    -260.352-285.316-156.967 
ATOM   2282  C4'  DG A 111    -258.864-285.586-157.083 
ATOM   2283  O4'  DG A 111    -258.355-285.326-158.422 
ATOM   2284  C3'  DG A 111    -257.964-284.747-156.177 
ATOM   2285  O3'  DG A 111    -256.880-285.553-155.730 
ATOM   2286  C2'  DG A 111    -257.410-283.652-157.087 
ATOM   2287  C1'  DG A 111    -257.181-284.536-158.309 
ATOM   2288  N9   DG A 111    -257.012-283.774-159.577 
ATOM   2289  C8   DG A 111    -257.608-282.596-159.972 
ATOM   2290  N7   DG A 111    -257.240-282.184-161.161 
ATOM   2291  C5   DG A 111    -256.336-283.157-161.583 
ATOM   2292  C6   DG A 111    -255.602-283.258-162.794 
ATOM   2293  O6   DG A 111    -255.599-282.497-163.758 
ATOM   2294  N1   DG A 111    -254.799-284.406-162.811 
ATOM   2295  C2   DG A 111    -254.716-285.335-161.793 
ATOM   2296  N2   DG A 111    -253.890-286.364-162.002 
ATOM   2297  N3   DG A 111    -255.406-285.240-160.657 
ATOM   2298  C4   DG A 111    -256.189-284.131-160.624 
ATOM   2299  P    DA A 112    -256.372-285.404-154.220 
ATOM   2300  OP1  DA A 112    -257.216-286.232-153.329 
ATOM   2301  OP2  DA A 112    -256.270-283.970-153.870 
ATOM   2302  O5'  DA A 112    -254.907-286.038-154.315 
ATOM   2303  C5'  DA A 112    -254.655-287.073-155.285 
ATOM   2304  C4'  DA A 112    -253.333-286.819-155.982 
ATOM   2305  O4'  DA A 112    -253.476-285.963-157.152 
ATOM   2306  C3'  DA A 112    -252.262-286.122-155.144 
ATOM   2307  O3'  DA A 112    -250.990-286.663-155.478 
ATOM   2308  C2'  DA A 112    -252.303-284.663-155.598 
ATOM   2309  C1'  DA A 112    -252.487-284.947-157.086 
ATOM   2310  N9   DA A 112    -252.976-283.774-157.864 
ATOM   2311  C8   DA A 112    -253.836-282.792-157.466 
ATOM   2312  N7   DA A 112    -254.071-281.898-158.377 
ATOM   2313  C5   DA A 112    -253.311-282.319-159.460 
ATOM   2314  C6   DA A 112    -253.127-281.793-160.749 
ATOM   2315  N6   DA A 112    -253.725-280.674-161.184 
ATOM   2316  N1   DA A 112    -252.303-282.459-161.579 
ATOM   2317  C2   DA A 112    -251.712-283.570-161.141 
ATOM   2318  N3   DA A 112    -251.807-284.153-159.966 
ATOM   2319  C4   DA A 112    -252.637-283.466-159.156 
ATOM   2320  P    DA A 113    -249.920-286.907-154.312 
ATOM   2321  OP1  DA A 113    -250.186-288.210-153.660 
ATOM   2322  OP2  DA A 113    -249.884-285.730-153.417 
ATOM   2323  O5'  DA A 113    -248.558-286.991-155.146 
ATOM   2324  C5'  DA A 113    -248.595-287.489-156.498 
ATOM   2325  C4'  DA A 113    -247.739-286.618-157.395 
ATOM   2326  O4'  DA A 113    -248.479-285.492-157.947 
ATOM   2327  C3'  DA A 113    -246.524-285.969-156.731 
ATOM   2328  O3'  DA A 113    -245.448-285.945-157.660 
ATOM   2329  C2'  DA A 113    -246.957-284.530-156.452 
ATOM   2330  C1'  DA A 113    -247.708-284.315-157.761 
ATOM   2331  N9   DA A 113    -248.639-283.152-157.735 
ATOM   2332  C8   DA A 113    -249.380-282.682-156.689 
ATOM   2333  N7   DA A 113    -250.098-281.643-156.980 
ATOM   2334  C5   DA A 113    -249.815-281.403-158.317 
ATOM   2335  C6   DA A 113    -250.266-280.428-159.221 
ATOM   2336  N6   DA A 113    -251.142-279.466-158.897 
ATOM   2337  N1   DA A 113    -249.782-280.476-160.477 
ATOM   2338  C2   DA A 113    -248.912-281.434-160.794 
ATOM   2339  N3   DA A 113    -248.421-282.393-160.039 
ATOM   2340  C4   DA A 113    -248.921-282.322-158.788 
ATOM   2341  P    DG A 114    -243.965-286.246-157.140 
ATOM   2342  OP1  DG A 114    -243.746-287.709-157.086 
ATOM   2343  OP2  DG A 114    -243.721-285.507-155.881 
ATOM   2344  O5'  DG A 114    -243.083-285.612-158.315 
ATOM   2345  C5'  DG A 114    -243.615-285.590-159.653 
ATOM   2346  C4'  DG A 114    -243.347-284.243-160.294 
ATOM   2347  O4'  DG A 114    -244.401-283.276-160.018 
ATOM   2348  C3'  DG A 114    -242.070-283.534-159.844 
ATOM   2349  O3'  DG A 114    -241.501-282.858-160.959 
ATOM   2350  C2'  DG A 114    -242.544-282.489-158.833 
ATOM   2351  C1'  DG A 114    -243.797-282.065-159.591 
ATOM   2352  N9   DG A 114    -244.784-281.327-158.753 
ATOM   2353  C8   DG A 114    -245.090-281.492-157.419 
ATOM   2354  N7   DG A 114    -246.013-280.674-156.979 
ATOM   2355  C5   DG A 114    -246.343-279.912-158.099 
ATOM   2356  C6   DG A 114    -247.284-278.859-158.243 
ATOM   2357  O6   DG A 114    -248.033-278.375-157.400 
ATOM   2358  N1   DG A 114    -247.297-278.362-159.554 
ATOM   2359  C2   DG A 114    -246.506-278.822-160.589 
ATOM   2360  N2   DG A 114    -246.670-278.215-161.767 
ATOM   2361  N3   DG A 114    -245.624-279.810-160.452 
ATOM   2362  C4   DG A 114    -245.598-280.303-159.187 
ATOM   2363  P    DA A 115    -239.910-282.857-161.136 
ATOM   2364  OP1  DA A 115    -239.485-284.105-161.810 
ATOM   2365  OP2  DA A 115    -239.267-282.570-159.835 
ATOM   2366  O5'  DA A 115    -239.703-281.615-162.123 
ATOM   2367  C5'  DA A 115    -240.746-281.286-163.059 
ATOM   2368  C4'  DA A 115    -240.965-279.786-163.085 
ATOM   2369  O4'  DA A 115    -241.929-279.348-162.086 
ATOM   2370  C3'  DA A 115    -239.730-278.929-162.807 
ATOM   2371  O3'  DA A 115    -239.784-277.765-163.624 
ATOM   2372  C2'  DA A 115    -239.876-278.503-161.347 
ATOM   2373  C1'  DA A 115    -241.379-278.242-161.387 
ATOM   2374  N9   DA A 115    -242.013-278.183-160.042 
ATOM   2375  C8   DA A 115    -241.692-278.894-158.920 
ATOM   2376  N7   DA A 115    -242.434-278.617-157.893 
ATOM   2377  C5   DA A 115    -243.313-277.652-158.366 
ATOM   2378  C6   DA A 115    -244.361-276.944-157.754 
ATOM   2379  N6   DA A 115    -244.717-277.110-156.472 
ATOM   2380  N1   DA A 115    -245.032-276.057-158.511 
ATOM   2381  C2   DA A 115    -244.675-275.897-159.783 
ATOM   2382  N3   DA A 115    -243.719-276.496-160.460 
ATOM   2383  C4   DA A 115    -243.063-277.379-159.679 
ATOM   2384  P    DA A 116    -238.432-277.219-164.286 
ATOM   2385  OP1  DA A 116    -238.160-277.958-165.539 
ATOM   2386  OP2  DA A 116    -237.349-277.227-163.279 
ATOM   2387  O5'  DA A 116    -238.837-275.709-164.628 
ATOM   2388  C5'  DA A 116    -240.212-275.405-164.929 
ATOM   2389  C4'  DA A 116    -240.630-274.134-164.216 
ATOM   2390  O4'  DA A 116    -241.135-274.391-162.874 
ATOM   2391  C3'  DA A 116    -239.527-273.098-164.002 
ATOM   2392  O3'  DA A 116    -240.082-271.797-164.153 
ATOM   2393  C2'  DA A 116    -239.102-273.279-162.545 
ATOM   2394  C1'  DA A 116    -240.503-273.490-161.977 
ATOM   2395  N9   DA A 116    -240.514-274.104-160.620 
ATOM   2396  C8   DA A 116    -239.655-275.030-160.102 
ATOM   2397  N7   DA A 116    -239.926-275.372-158.881 
ATOM   2398  C5   DA A 116    -241.048-274.618-158.565 
ATOM   2399  C6   DA A 116    -241.830-274.525-157.401 
ATOM   2400  N6   DA A 116    -241.587-275.231-156.288 
ATOM   2401  N1   DA A 116    -242.875-273.677-157.423 
ATOM   2402  C2   DA A 116    -243.112-272.978-158.533 
ATOM   2403  N3   DA A 116    -242.456-272.982-159.672 
ATOM   2404  C4   DA A 116    -241.415-273.838-159.624 
ATOM   2405  P    DA A 117    -239.226-270.670-164.900 
ATOM   2406  OP1  DA A 117    -239.405-270.801-166.364 
ATOM   2407  OP2  DA A 117    -237.830-270.702-164.412 
ATOM   2408  O5'  DA A 117    -239.944-269.335-164.387 
ATOM   2409  C5'  DA A 117    -241.345-269.379-164.059 
ATOM   2410  C4'  DA A 117    -241.598-268.631-162.766 
ATOM   2411  O4'  DA A 117    -241.451-269.483-161.594 
ATOM   2412  C3'  DA A 117    -240.665-267.453-162.484 
ATOM   2413  O3'  DA A 117    -241.409-266.417-161.854 
ATOM   2414  C2'  DA A 117    -239.647-267.997-161.482 
ATOM   2415  C1'  DA A 117    -240.634-268.809-160.650 
ATOM   2416  N9   DA A 117    -239.987-269.833-159.783 
ATOM   2417  C8   DA A 117    -238.868-270.574-160.037 
ATOM   2418  N7   DA A 117    -238.550-271.389-159.079 
ATOM   2419  C5   DA A 117    -239.529-271.173-158.118 
ATOM   2420  C6   DA A 117    -239.753-271.738-156.852 
ATOM   2421  N6   DA A 117    -238.967-272.680-156.311 
ATOM   2422  N1   DA A 117    -240.818-271.296-156.157 
ATOM   2423  C2   DA A 117    -241.596-270.360-156.699 
ATOM   2424  N3   DA A 117    -241.486-269.763-157.865 
ATOM   2425  C4   DA A 117    -240.412-270.222-158.540 
ATOM   2426  P    DT A 118    -241.115-264.896-162.257 
ATOM   2427  OP1  DT A 118    -241.873-264.551-163.481 
ATOM   2428  OP2  DT A 118    -239.654-264.672-162.314 
ATOM   2429  O5'  DT A 118    -241.730-264.113-161.005 
ATOM   2430  C5'  DT A 118    -242.843-264.692-160.297 
ATOM   2431  C4'  DT A 118    -242.630-264.562-158.801 
ATOM   2432  O4'  DT A 118    -241.886-265.684-158.246 
ATOM   2433  C3'  DT A 118    -241.841-263.335-158.346 
ATOM   2434  O3'  DT A 118    -242.388-262.865-157.120 
ATOM   2435  C2'  DT A 118    -240.430-263.859-158.079 
ATOM   2436  C1'  DT A 118    -240.850-265.171-157.422 
ATOM   2437  N1   DT A 118    -239.762-266.185-157.361 
ATOM   2438  C2   DT A 118    -239.738-267.012-156.263 
ATOM   2439  O2   DT A 118    -240.558-266.943-155.363 
ATOM   2440  N3   DT A 118    -238.715-267.939-156.240 
ATOM   2441  C4   DT A 118    -237.738-268.104-157.201 
ATOM   2442  O4   DT A 118    -236.871-268.971-157.070 
ATOM   2443  C5   DT A 118    -237.846-267.191-158.314 
ATOM   2444  C7   DT A 118    -236.821-267.302-159.405 
ATOM   2445  C6   DT A 118    -238.830-266.280-158.362 
ATOM   2446  P    DC A 119    -242.508-261.286-156.878 
ATOM   2447  OP1  DC A 119    -243.750-260.782-157.504 
ATOM   2448  OP2  DC A 119    -241.253-260.624-157.298 
ATOM   2449  O5'  DC A 119    -242.642-261.221-155.285 
ATOM   2450  C5'  DC A 119    -243.259-262.321-154.591 
ATOM   2451  C4'  DC A 119    -242.458-262.667-153.351 
ATOM   2452  O4'  DC A 119    -241.401-263.629-153.625 
ATOM   2453  C3'  DC A 119    -241.732-261.500-152.682 
ATOM   2454  O3'  DC A 119    -241.773-261.681-151.271 
ATOM   2455  C2'  DC A 119    -240.281-261.630-153.146 
ATOM   2456  C1'  DC A 119    -240.198-263.150-153.043 
ATOM   2457  N1   DC A 119    -239.054-263.739-153.792 
ATOM   2458  C2   DC A 119    -238.436-264.865-153.253 
ATOM   2459  O2   DC A 119    -238.859-265.325-152.186 
ATOM   2460  N3   DC A 119    -237.390-265.418-153.922 
ATOM   2461  C4   DC A 119    -236.963-264.890-155.075 
ATOM   2462  N4   DC A 119    -235.939-265.465-155.688 
ATOM   2463  C5   DC A 119    -237.584-263.732-155.645 
ATOM   2464  C6   DC A 119    -238.627-263.194-154.963 
ATOM   2465  P    DA A 120    -242.000-260.406-150.331 
ATOM   2466  OP1  DA A 120    -243.447-260.116-150.230 
ATOM   2467  OP2  DA A 120    -241.145-259.290-150.794 
ATOM   2468  O5'  DA A 120    -241.459-260.949-148.926 
ATOM   2469  C5'  DA A 120    -241.566-262.354-148.633 
ATOM   2470  C4'  DA A 120    -240.278-262.853-148.008 
ATOM   2471  O4'  DA A 120    -239.310-263.288-149.005 
ATOM   2472  C3'  DA A 120    -239.509-261.835-147.166 
ATOM   2473  O3'  DA A 120    -238.927-262.504-146.054 
ATOM   2474  C2'  DA A 120    -238.387-261.345-148.081 
ATOM   2475  C1'  DA A 120    -238.054-262.702-148.695 
ATOM   2476  N9   DA A 120    -237.262-262.613-149.953 
ATOM   2477  C8   DA A 120    -237.324-261.661-150.929 
ATOM   2478  N7   DA A 120    -236.499-261.860-151.909 
ATOM   2479  C5   DA A 120    -235.839-263.030-151.560 
ATOM   2480  C6   DA A 120    -234.832-263.775-152.193 
ATOM   2481  N6   DA A 120    -234.287-263.434-153.370 
ATOM   2482  N1   DA A 120    -234.400-264.888-151.571 
ATOM   2483  C2   DA A 120    -234.945-265.223-150.403 
ATOM   2484  N3   DA A 120    -235.885-264.609-149.719 
ATOM   2485  C4   DA A 120    -236.299-263.498-150.363 
ATOM   2486  P    DC A 121    -238.915-261.773-144.630 
ATOM   2487  OP1  DC A 121    -240.210-261.993-143.948 
ATOM   2488  OP2  DC A 121    -238.501-260.363-144.799 
ATOM   2489  O5'  DC A 121    -237.763-262.584-143.870 
ATOM   2490  C5'  DC A 121    -237.538-263.964-144.212 
ATOM   2491  C4'  DC A 121    -236.051-264.234-144.327 
ATOM   2492  O4'  DC A 121    -235.541-263.974-145.666 
ATOM   2493  C3'  DC A 121    -235.150-263.395-143.421 
ATOM   2494  O3'  DC A 121    -234.067-264.202-142.974 
ATOM   2495  C2'  DC A 121    -234.597-262.300-144.332 
ATOM   2496  C1'  DC A 121    -234.367-263.184-145.553 
ATOM   2497  N1   DC A 121    -234.198-262.422-146.822 
ATOM   2498  C2   DC A 121    -233.321-262.934-147.775 
ATOM   2499  O2   DC A 121    -232.725-263.989-147.531 
ATOM   2500  N3   DC A 121    -233.153-262.253-148.937 
ATOM   2501  C4   DC A 121    -233.817-261.112-149.163 
ATOM   2502  N4   DC A 121    -233.618-260.486-150.313 
ATOM   2503  C5   DC A 121    -234.723-260.569-148.196 
ATOM   2504  C6   DC A 121    -234.878-261.263-147.040 
ATOM   2505  P    DC A 122    -233.558-264.052-141.464 
ATOM   2506  OP1  DC A 122    -234.402-264.880-140.573 
ATOM   2507  OP2  DC A 122    -233.457-262.618-141.115 
ATOM   2508  O5'  DC A 122    -232.093-264.687-141.560 
ATOM   2509  C5'  DC A 122    -231.842-265.721-142.530 
ATOM   2510  C4'  DC A 122    -230.519-265.467-143.227 
ATOM   2511  O4'  DC A 122    -230.662-264.611-144.396 
ATOM   2512  C3'  DC A 122    -229.449-264.770-142.388 
ATOM   2513  O3'  DC A 122    -228.176-265.311-142.722 
ATOM   2514  C2'  DC A 122    -229.490-263.311-142.842 
ATOM   2515  C1'  DC A 122    -229.674-263.595-144.330 
ATOM   2516  N1   DC A 122    -230.163-262.423-145.108 
ATOM   2517  C2   DC A 122    -229.706-262.274-146.415 
ATOM   2518  O2   DC A 122    -228.921-263.114-146.871 
ATOM   2519  N3   DC A 122    -230.139-261.211-147.141 
ATOM   2520  C4   DC A 122    -230.990-260.324-146.610 
ATOM   2521  N4   DC A 122    -231.383-259.305-147.358 
ATOM   2522  C5   DC A 122    -231.472-260.458-145.267 
ATOM   2523  C6   DC A 122    -231.026-261.526-144.559 
ATOM   2524  P    DA A 123    -227.107-265.556-141.557 
ATOM   2525  OP1  DA A 123    -227.372-266.858-140.905 
ATOM   2526  OP2  DA A 123    -227.070-264.378-140.662 
ATOM   2527  O5'  DA A 123    -225.744-265.639-142.391 
ATOM   2528  C5'  DA A 123    -225.782-266.137-143.742 
ATOM   2529  C4'  DA A 123    -224.925-265.266-144.639 
ATOM   2530  O4'  DA A 123    -225.665-264.140-145.192 
ATOM   2531  C3'  DA A 123    -223.711-264.617-143.975 
ATOM   2532  O3'  DA A 123    -222.635-264.593-144.905 
ATOM   2533  C2'  DA A 123    -224.144-263.178-143.696 
ATOM   2534  C1'  DA A 123    -224.894-262.963-145.006 
ATOM   2535  N9   DA A 123    -225.825-261.800-144.979 
ATOM   2536  C8   DA A 123    -226.567-261.330-143.933 
ATOM   2537  N7   DA A 123    -227.285-260.291-144.224 
ATOM   2538  C5   DA A 123    -227.001-260.051-145.561 
ATOM   2539  C6   DA A 123    -227.453-259.076-146.466 
ATOM   2540  N6   DA A 123    -228.329-258.114-146.141 
ATOM   2541  N1   DA A 123    -226.969-259.124-147.721 
ATOM   2542  C2   DA A 123    -226.099-260.082-148.038 
ATOM   2543  N3   DA A 123    -225.608-261.041-147.283 
ATOM   2544  C4   DA A 123    -226.108-260.970-146.032 
ATOM   2545  P    DT A 124    -221.152-264.894-144.384 
ATOM   2546  OP1  DT A 124    -220.932-266.357-144.331 
ATOM   2547  OP2  DT A 124    -220.908-264.155-143.126 
ATOM   2548  O5'  DT A 124    -220.270-264.260-145.559 
ATOM   2549  C5'  DT A 124    -220.802-264.238-146.897 
ATOM   2550  C4'  DT A 124    -220.534-262.891-147.538 
ATOM   2551  O4'  DT A 124    -221.588-261.924-147.263 
ATOM   2552  C3'  DT A 124    -219.257-262.182-147.088 
ATOM   2553  O3'  DT A 124    -218.687-261.506-148.203 
ATOM   2554  C2'  DT A 124    -219.730-261.137-146.077 
ATOM   2555  C1'  DT A 124    -220.984-260.713-146.836 
ATOM   2556  N1   DT A 124    -221.970-259.975-145.997 
ATOM   2557  C2   DT A 124    -222.693-258.982-146.611 
ATOM   2558  O2   DT A 124    -222.558-258.693-147.787 
ATOM   2559  N3   DT A 124    -223.597-258.319-145.802 
ATOM   2560  C4   DT A 124    -223.831-258.564-144.464 
ATOM   2561  O4   DT A 124    -224.667-257.904-143.844 
ATOM   2562  C5   DT A 124    -223.024-259.624-143.909 
ATOM   2563  C7   DT A 124    -223.215-259.956-142.458 
ATOM   2564  C6   DT A 124    -222.137-260.285-144.673 
ATOM   2565  P    DT A 125    -217.097-261.505-148.380 
ATOM   2566  OP1  DT A 125    -216.672-262.753-149.054 
ATOM   2567  OP2  DT A 125    -216.453-261.218-147.079 
ATOM   2568  O5'  DT A 125    -216.889-260.263-149.367 
ATOM   2569  C5'  DT A 125    -217.933-259.934-150.303 
ATOM   2570  C4'  DT A 125    -218.151-258.434-150.330 
ATOM   2571  O4'  DT A 125    -219.116-257.996-149.330 
ATOM   2572  C3'  DT A 125    -216.917-257.577-150.052 
ATOM   2573  O3'  DT A 125    -216.971-256.413-150.869 
ATOM   2574  C2'  DT A 125    -217.062-257.151-148.591 
ATOM   2575  C1'  DT A 125    -218.565-256.890-148.632 
ATOM   2576  N1   DT A 125    -219.199-256.831-147.286 
ATOM   2577  C2   DT A 125    -220.246-255.955-147.125 
ATOM   2578  O2   DT A 125    -220.660-255.244-148.024 
ATOM   2579  N3   DT A 125    -220.808-255.927-145.863 
ATOM   2580  C4   DT A 125    -220.420-256.686-144.777 
ATOM   2581  O4   DT A 125    -221.001-256.573-143.696 
ATOM   2582  C5   DT A 125    -219.315-257.575-145.044 
ATOM   2583  C7   DT A 125    -218.830-258.436-143.915 
ATOM   2584  C6   DT A 125    -218.749-257.622-146.261 
ATOM   2585  P    DC A 126    -215.619-255.867-151.531 
ATOM   2586  OP1  DC A 126    -215.347-256.606-152.784 
ATOM   2587  OP2  DC A 126    -214.535-255.875-150.524 
ATOM   2588  O5'  DC A 126    -216.024-254.357-151.872 
ATOM   2589  C5'  DC A 126    -217.398-254.053-152.173 
ATOM   2590  C4'  DC A 126    -217.817-252.782-151.460 
ATOM   2591  O4'  DC A 126    -218.322-253.039-150.119 
ATOM   2592  C3'  DC A 126    -216.713-251.746-151.246 
ATOM   2593  O3'  DC A 126    -217.268-250.445-151.397 
ATOM   2594  C2'  DC A 126    -216.288-251.927-149.789 
ATOM   2595  C1'  DC A 126    -217.689-252.138-149.222 
ATOM   2596  N1   DC A 126    -217.700-252.752-147.865 
ATOM   2597  C2   DC A 126    -218.701-252.356-146.981 
ATOM   2598  O2   DC A 126    -219.530-251.519-147.356 
ATOM   2599  N3   DC A 126    -218.727-252.904-145.738 
ATOM   2600  C4   DC A 126    -217.810-253.807-145.372 
ATOM   2601  N4   DC A 126    -217.879-254.312-144.149 
ATOM   2602  C5   DC A 126    -216.773-254.228-146.265 
ATOM   2603  C6   DC A 126    -216.763-253.669-147.502 
ATOM   2604  P    DC A 127    -216.412-249.318-152.144 
ATOM   2605  OP1  DC A 127    -216.591-249.449-153.608 
ATOM   2606  OP2  DC A 127    -215.016-249.350-151.656 
ATOM   2607  O5'  DC A 127    -217.130-247.983-151.631 
ATOM   2608  C5'  DC A 127    -218.532-248.027-151.304 
ATOM   2609  C4'  DC A 127    -218.785-247.279-150.010 
ATOM   2610  O4'  DC A 127    -218.638-248.131-148.839 
ATOM   2611  C3'  DC A 127    -217.852-246.101-149.729 
ATOM   2612  O3'  DC A 127    -218.595-245.065-149.099 
ATOM   2613  C2'  DC A 127    -216.833-246.645-148.727 
ATOM   2614  C1'  DC A 127    -217.821-247.457-147.894 
ATOM   2615  N1   DC A 127    -217.173-248.481-147.028 
ATOM   2616  C2   DC A 127    -217.753-248.745-145.789 
ATOM   2617  O2   DC A 127    -218.772-248.124-145.464 
ATOM   2618  N3   DC A 127    -217.178-249.675-144.985 
ATOM   2619  C4   DC A 127    -216.074-250.325-145.374 
ATOM   2620  N4   DC A 127    -215.551-251.223-144.554 
ATOM   2621  C5   DC A 127    -215.462-250.068-146.643 
ATOM   2622  C6   DC A 127    -216.052-249.135-147.433 
ATOM   2623  P    DA A 128    -218.301-243.544-149.502 
ATOM   2624  OP1  DA A 128    -219.060-243.199-150.725 
ATOM   2625  OP2  DA A 128    -216.840-243.320-149.559 
ATOM   2626  O5'  DA A 128    -218.916-242.761-148.249 
ATOM   2627  C5'  DA A 128    -220.029-243.340-147.541 
ATOM   2628  C4'  DA A 128    -219.817-243.210-146.046 
ATOM   2629  O4'  DA A 128    -219.072-244.332-145.491 
ATOM   2630  C3'  DA A 128    -219.028-241.983-145.590 
ATOM   2631  O3'  DA A 128    -219.574-241.513-144.364 
ATOM   2632  C2'  DA A 128    -217.616-242.507-145.323 
ATOM   2633  C1'  DA A 128    -218.037-243.819-144.667 
ATOM   2634  N9   DA A 128    -216.948-244.833-144.606 
ATOM   2635  C8   DA A 128    -215.949-245.061-145.507 
ATOM   2636  N7   DA A 128    -215.146-246.023-145.170 
ATOM   2637  C5   DA A 128    -215.649-246.467-143.955 
ATOM   2638  C6   DA A 128    -215.238-247.480-143.073 
ATOM   2639  N6   DA A 128    -214.174-248.266-143.292 
ATOM   2640  N1   DA A 128    -215.963-247.657-141.952 
ATOM   2641  C2   DA A 128    -217.019-246.874-141.740 
ATOM   2642  N3   DA A 128    -217.495-245.902-142.485 
ATOM   2643  C4   DA A 128    -216.752-245.745-143.600 
ATOM   2644  P    DG A 129    -219.694-239.935-144.122 
ATOM   2645  OP1  DG A 129    -220.937-239.430-144.748 
ATOM   2646  OP2  DG A 129    -218.439-239.273-144.543 
ATOM   2647  O5'  DG A 129    -219.828-239.869-142.529 
ATOM   2648  C5'  DG A 129    -220.446-240.969-141.835 
ATOM   2649  C4'  DG A 129    -219.645-241.315-140.595 
ATOM   2650  O4'  DG A 129    -218.587-242.277-140.869 
ATOM   2651  C3'  DG A 129    -218.918-240.148-139.926 
ATOM   2652  O3'  DG A 129    -218.959-240.329-138.516 
ATOM   2653  C2'  DG A 129    -217.468-240.278-140.390 
ATOM   2654  C1'  DG A 129    -217.384-241.798-140.287 
ATOM   2655  N9   DG A 129    -216.241-242.387-141.036 
ATOM   2656  C8   DG A 129    -215.674-241.978-142.224 
ATOM   2657  N7   DG A 129    -214.668-242.721-142.620 
ATOM   2658  C5   DG A 129    -214.561-243.691-141.624 
ATOM   2659  C6   DG A 129    -213.654-244.774-141.497 
ATOM   2660  O6   DG A 129    -212.744-245.108-142.251 
ATOM   2661  N1   DG A 129    -213.897-245.513-140.330 
ATOM   2662  C2   DG A 129    -214.887-245.239-139.407 
ATOM   2663  N2   DG A 129    -214.956-246.063-138.359 
ATOM   2664  N3   DG A 129    -215.738-244.221-139.527 
ATOM   2665  C4   DG A 129    -215.515-243.496-140.653 
ATOM   2666  P    DC A 130    -219.186-239.054-137.576 
ATOM   2667  OP1  DC A 130    -220.634-238.764-137.474 
ATOM   2668  OP2  DC A 130    -218.332-237.938-138.039 
ATOM   2669  O5'  DC A 130    -218.645-239.597-136.171 
ATOM   2670  C5'  DC A 130    -218.753-241.002-135.877 
ATOM   2671  C4'  DC A 130    -217.465-241.501-135.253 
ATOM   2672  O4'  DC A 130    -216.496-241.936-136.250 
ATOM   2673  C3'  DC A 130    -216.696-240.483-134.411 
ATOM   2674  O3'  DC A 130    -216.114-241.152-133.299 
ATOM   2675  C2'  DC A 130    -215.573-239.994-135.325 
ATOM   2676  C1'  DC A 130    -215.241-241.350-135.939 
ATOM   2677  N1   DC A 130    -214.448-241.261-137.197 
ATOM   2678  C2   DC A 130    -213.509-242.260-137.445 
ATOM   2679  O2   DC A 130    -213.375-243.170-136.619 
ATOM   2680  N3   DC A 130    -212.776-242.196-138.586 
ATOM   2681  C4   DC A 130    -212.952-241.193-139.456 
ATOM   2682  N4   DC A 130    -212.212-241.176-140.554 
ATOM   2683  C5   DC A 130    -213.912-240.156-139.219 
ATOM   2684  C6   DC A 130    -214.635-240.237-138.073 
ATOM   2685  P    DT A 131    -216.101-240.421-131.874 
ATOM   2686  OP1  DT A 131    -217.397-240.641-131.193 
ATOM   2687  OP2  DT A 131    -215.687-239.011-132.043 
ATOM   2688  O5'  DT A 131    -214.949-241.232-131.114 
ATOM   2689  C5'  DT A 131    -214.725-242.612-131.456 
ATOM   2690  C4'  DT A 131    -213.237-242.882-131.572 
ATOM   2691  O4'  DT A 131    -212.728-242.622-132.911 
ATOM   2692  C3'  DT A 131    -212.337-242.043-130.666 
ATOM   2693  O3'  DT A 131    -211.254-242.850-130.219 
ATOM   2694  C2'  DT A 131    -211.783-240.948-131.576 
ATOM   2695  C1'  DT A 131    -211.554-241.832-132.797 
ATOM   2696  N1   DT A 131    -211.385-241.070-134.066 
ATOM   2697  C2   DT A 131    -210.516-241.588-134.996 
ATOM   2698  O2   DT A 131    -209.897-242.623-134.821 
ATOM   2699  N3   DT A 131    -210.384-240.854-136.159 
ATOM   2700  C4   DT A 131    -211.034-239.675-136.460 
ATOM   2701  O4   DT A 131    -210.835-239.107-137.536 
ATOM   2702  C5   DT A 131    -211.925-239.210-135.423 
ATOM   2703  C7   DT A 131    -212.672-237.932-135.670 
ATOM   2704  C6   DT A 131    -212.072-239.904-134.282 
ATOM   2705  P    DG A 132    -210.745-242.700-128.708 
ATOM   2706  OP1  DG A 132    -211.589-243.528-127.818 
ATOM   2707  OP2  DG A 132    -210.643-241.266-128.359 
ATOM   2708  O5'  DG A 132    -209.280-243.335-128.804 
ATOM   2709  C5'  DG A 132    -209.028-244.369-129.774 
ATOM   2710  C4'  DG A 132    -207.706-244.115-130.471 
ATOM   2711  O4'  DG A 132    -207.849-243.259-131.641 
ATOM   2712  C3'  DG A 132    -206.635-243.418-129.633 
ATOM   2713  O3'  DG A 132    -205.363-243.960-129.966 
ATOM   2714  C2'  DG A 132    -206.677-241.959-130.087 
ATOM   2715  C1'  DG A 132    -206.860-242.243-131.575 
ATOM   2716  N9   DG A 132    -207.349-241.071-132.353 
ATOM   2717  C8   DG A 132    -208.215-240.070-131.968 
ATOM   2718  N7   DG A 132    -208.444-239.175-132.898 
ATOM   2719  C5   DG A 132    -207.675-239.613-133.975 
ATOM   2720  C6   DG A 132    -207.511-239.054-135.269 
ATOM   2721  O6   DG A 132    -208.021-238.041-135.739 
ATOM   2722  N1   DG A 132    -206.637-239.821-136.052 
ATOM   2723  C2   DG A 132    -206.004-240.977-135.638 
ATOM   2724  N2   DG A 132    -205.208-241.563-136.536 
ATOM   2725  N3   DG A 132    -206.158-241.501-134.424 
ATOM   2726  C4   DG A 132    -207.003-240.769-133.653 
ATOM   2727  P    DA A 133    -204.293-244.204-128.801 
ATOM   2728  OP1  DA A 133    -204.559-245.506-128.149 
ATOM   2729  OP2  DA A 133    -204.257-243.026-127.906 
ATOM   2730  O5'  DA A 133    -202.931-244.287-129.635 
ATOM   2731  C5'  DA A 133    -202.968-244.785-130.986 
ATOM   2732  C4'  DA A 133    -202.112-243.914-131.884 
ATOM   2733  O4'  DA A 133    -202.852-242.788-132.436 
ATOM   2734  C3'  DA A 133    -200.897-243.265-131.219 
ATOM   2735  O3'  DA A 133    -199.822-243.241-132.149 
ATOM   2736  C2'  DA A 133    -201.331-241.826-130.940 
ATOM   2737  C1'  DA A 133    -202.081-241.611-132.250 
ATOM   2738  N9   DA A 133    -203.012-240.448-132.223 
ATOM   2739  C8   DA A 133    -203.753-239.978-131.178 
ATOM   2740  N7   DA A 133    -204.471-238.939-131.468 
ATOM   2741  C5   DA A 133    -204.188-238.699-132.805 
ATOM   2742  C6   DA A 133    -204.639-237.724-133.710 
ATOM   2743  N6   DA A 133    -205.515-236.762-133.385 
ATOM   2744  N1   DA A 133    -204.156-237.772-134.965 
ATOM   2745  C2   DA A 133    -203.286-238.731-135.283 
ATOM   2746  N3   DA A 133    -202.794-239.689-134.528 
ATOM   2747  C4   DA A 133    -203.294-239.618-133.276 
ATOM   2748  P    DT A 134    -198.338-243.542-131.629 
ATOM   2749  OP1  DT A 134    -198.119-245.005-131.575 
ATOM   2750  OP2  DT A 134    -198.095-242.803-130.370 
ATOM   2751  O5'  DT A 134    -197.457-242.908-132.804 
ATOM   2752  C5'  DT A 134    -197.988-242.886-134.142 
ATOM   2753  C4'  DT A 134    -197.720-241.539-134.783 
ATOM   2754  O4'  DT A 134    -198.775-240.572-134.507 
ATOM   2755  C3'  DT A 134    -196.443-240.830-134.333 
ATOM   2756  O3'  DT A 134    -195.874-240.154-135.448 
ATOM   2757  C2'  DT A 134    -196.917-239.785-133.321 
ATOM   2758  C1'  DT A 134    -198.171-239.361-134.080 
ATOM   2759  N1   DT A 134    -199.157-238.623-133.242 
ATOM   2760  C2   DT A 134    -199.880-237.630-133.855 
ATOM   2761  O2   DT A 134    -199.744-237.341-135.031 
ATOM   2762  N3   DT A 134    -200.784-236.967-133.046 
ATOM   2763  C4   DT A 134    -201.017-237.212-131.708 
ATOM   2764  O4   DT A 134    -201.853-236.552-131.088 
ATOM   2765  C5   DT A 134    -200.210-238.273-131.154 
ATOM   2766  C7   DT A 134    -200.401-238.604-129.703 
ATOM   2767  C6   DT A 134    -199.324-238.933-131.917 
ATOM   2768  P    DG A 135    -194.283-240.153-135.625 
ATOM   2769  OP1  DG A 135    -193.858-241.401-136.298 
ATOM   2770  OP2  DG A 135    -193.640-239.866-134.324 
ATOM   2771  O5'  DG A 135    -194.076-238.911-136.612 
ATOM   2772  C5'  DG A 135    -195.119-238.582-137.548 
ATOM   2773  C4'  DG A 135    -195.338-237.082-137.574 
ATOM   2774  O4'  DG A 135    -196.302-236.644-136.575 
ATOM   2775  C3'  DG A 135    -194.103-236.225-137.296 
ATOM   2776  O3'  DG A 135    -194.157-235.061-138.113 
ATOM   2777  C2'  DG A 135    -194.249-235.799-135.835 
ATOM   2778  C1'  DG A 135    -195.752-235.538-135.876 
ATOM   2779  N9   DG A 135    -196.386-235.479-134.530 
ATOM   2780  C8   DG A 135    -196.076-236.187-133.389 
ATOM   2781  N7   DG A 135    -196.834-235.898-132.359 
ATOM   2782  C5   DG A 135    -197.707-234.930-132.852 
ATOM   2783  C6   DG A 135    -198.759-234.233-132.203 
ATOM   2784  O6   DG A 135    -199.144-234.328-131.040 
ATOM   2785  N1   DG A 135    -199.393-233.335-133.075 
ATOM   2786  C2   DG A 135    -199.055-233.138-134.399 
ATOM   2787  N2   DG A 135    -199.782-232.237-135.062 
ATOM   2788  N3   DG A 135    -198.067-233.794-135.007 
ATOM   2789  C4   DG A 135    -197.443-234.667-134.175 
ATOM   2790  P    DT A 136    -192.806-234.515-138.775 
ATOM   2791  OP1  DT A 136    -192.533-235.254-140.028 
ATOM   2792  OP2  DT A 136    -191.722-234.523-137.768 
ATOM   2793  O5'  DT A 136    -193.210-233.005-139.117 
ATOM   2794  C5'  DT A 136    -194.585-232.702-139.417 
ATOM   2795  C4'  DT A 136    -195.003-231.430-138.704 
ATOM   2796  O4'  DT A 136    -195.508-231.687-137.363 
ATOM   2797  C3'  DT A 136    -193.900-230.394-138.491 
ATOM   2798  O3'  DT A 136    -194.455-229.093-138.642 
ATOM   2799  C2'  DT A 136    -193.475-230.575-137.034 
ATOM   2800  C1'  DT A 136    -194.876-230.786-136.466 
ATOM   2801  N1   DT A 136    -194.887-231.401-135.109 
ATOM   2802  C2   DT A 136    -195.880-230.999-134.249 
ATOM   2803  O2   DT A 136    -196.729-230.179-134.553 
ATOM   2804  N3   DT A 136    -195.857-231.589-133.000 
ATOM   2805  C4   DT A 136    -194.947-232.524-132.553 
ATOM   2806  O4   DT A 136    -195.028-232.982-131.411 
ATOM   2807  C5   DT A 136    -193.943-232.882-133.527 
ATOM   2808  C7   DT A 136    -192.912-233.894-133.121 
ATOM   2809  C6   DT A 136    -193.941-232.323-134.748 
ATOM   2810  P    DC A 137    -193.599-227.966-139.389 
ATOM   2811  OP1  DC A 137    -193.778-228.097-140.853 
ATOM   2812  OP2  DC A 137    -192.203-227.998-138.901 
ATOM   2813  O5'  DC A 137    -194.317-226.631-138.876 
ATOM   2814  C5'  DC A 137    -195.718-226.675-138.548 
ATOM   2815  C4'  DC A 137    -195.971-225.927-137.255 
ATOM   2816  O4'  DC A 137    -195.824-226.779-136.083 
ATOM   2817  C3'  DC A 137    -195.038-224.749-136.973 
ATOM   2818  O3'  DC A 137    -195.782-223.713-136.343 
ATOM   2819  C2'  DC A 137    -194.020-225.294-135.971 
ATOM   2820  C1'  DC A 137    -195.007-226.105-135.138 
ATOM   2821  N1   DC A 137    -194.360-227.129-134.272 
ATOM   2822  C2   DC A 137    -194.940-227.393-133.034 
ATOM   2823  O2   DC A 137    -195.959-226.773-132.708 
ATOM   2824  N3   DC A 137    -194.364-228.323-132.229 
ATOM   2825  C4   DC A 137    -193.261-228.973-132.619 
ATOM   2826  N4   DC A 137    -192.737-229.871-131.798 
ATOM   2827  C5   DC A 137    -192.648-228.717-133.888 
ATOM   2828  C6   DC A 137    -193.238-227.784-134.677 
ATOM   2829  P    DA A 138    -195.488-222.192-136.746 
ATOM   2830  OP1  DA A 138    -196.246-221.847-137.970 
ATOM   2831  OP2  DA A 138    -194.027-221.968-136.803 
ATOM   2832  O5'  DA A 138    -196.103-221.409-135.493 
ATOM   2833  C5'  DA A 138    -197.216-221.988-134.786 
ATOM   2834  C4'  DA A 138    -197.003-221.858-133.290 
ATOM   2835  O4'  DA A 138    -196.259-222.980-132.735 
ATOM   2836  C3'  DA A 138    -196.214-220.631-132.835 
ATOM   2837  O3'  DA A 138    -196.761-220.161-131.608 
ATOM   2838  C2'  DA A 138    -194.803-221.155-132.568 
ATOM   2839  C1'  DA A 138    -195.223-222.467-131.911 
ATOM   2840  N9   DA A 138    -194.135-223.482-131.850 
ATOM   2841  C8   DA A 138    -193.135-223.709-132.752 
ATOM   2842  N7   DA A 138    -192.332-224.671-132.414 
ATOM   2843  C5   DA A 138    -192.836-225.115-131.199 
ATOM   2844  C6   DA A 138    -192.425-226.128-130.317 
ATOM   2845  N6   DA A 138    -191.361-226.914-130.537 
ATOM   2846  N1   DA A 138    -193.149-226.305-129.197 
ATOM   2847  C2   DA A 138    -194.205-225.522-128.984 
ATOM   2848  N3   DA A 138    -194.682-224.550-129.730 
ATOM   2849  C4   DA A 138    -193.939-224.393-130.845 
ATOM   2850  P    DC A 139    -196.881-218.583-131.367 
ATOM   2851  OP1  DC A 139    -198.123-218.078-131.993 
ATOM   2852  OP2  DC A 139    -195.626-217.921-131.787 
ATOM   2853  O5'  DC A 139    -197.015-218.517-129.774 
ATOM   2854  C5'  DC A 139    -197.633-219.617-129.079 
ATOM   2855  C4'  DC A 139    -196.832-219.963-127.840 
ATOM   2856  O4'  DC A 139    -195.774-220.925-128.114 
ATOM   2857  C3'  DC A 139    -196.105-218.796-127.171 
ATOM   2858  O3'  DC A 139    -196.146-218.977-125.760 
ATOM   2859  C2'  DC A 139    -194.655-218.926-127.635 
ATOM   2860  C1'  DC A 139    -194.571-220.446-127.532 
ATOM   2861  N1   DC A 139    -193.427-221.035-128.281 
ATOM   2862  C2   DC A 139    -192.809-222.161-127.742 
ATOM   2863  O2   DC A 139    -193.232-222.621-126.675 
ATOM   2864  N3   DC A 139    -191.763-222.714-128.411 
ATOM   2865  C4   DC A 139    -191.336-222.186-129.564 
ATOM   2866  N4   DC A 139    -190.313-222.761-130.177 
ATOM   2867  C5   DC A 139    -191.957-221.028-130.134 
ATOM   2868  C6   DC A 139    -193.000-220.490-129.452 
ATOM   2869  P    DC A 140    -196.373-217.702-124.820 
ATOM   2870  OP1  DC A 140    -197.820-217.412-124.718 
ATOM   2871  OP2  DC A 140    -195.519-216.586-125.283 
ATOM   2872  O5'  DC A 140    -195.832-218.245-123.415 
ATOM   2873  C5'  DC A 140    -195.939-219.650-123.121 
ATOM   2874  C4'  DC A 140    -194.652-220.149-122.497 
ATOM   2875  O4'  DC A 140    -193.683-220.584-123.494 
ATOM   2876  C3'  DC A 140    -193.882-219.131-121.655 
ATOM   2877  O3'  DC A 140    -193.300-219.800-120.543 
ATOM   2878  C2'  DC A 140    -192.760-218.642-122.570 
ATOM   2879  C1'  DC A 140    -192.428-219.998-123.184 
ATOM   2880  N1   DC A 140    -191.635-219.909-124.442 
ATOM   2881  C2   DC A 140    -190.696-220.908-124.689 
ATOM   2882  O2   DC A 140    -190.562-221.818-123.864 
ATOM   2883  N3   DC A 140    -189.962-220.844-125.831 
ATOM   2884  C4   DC A 140    -190.138-219.841-126.700 
ATOM   2885  N4   DC A 140    -189.399-219.824-127.798 
ATOM   2886  C5   DC A 140    -191.098-218.804-126.464 
ATOM   2887  C6   DC A 140    -191.821-218.885-125.317 
ATOM   2888  P    DC A 141    -193.288-219.069-119.118 
ATOM   2889  OP1  DC A 141    -194.583-219.289-118.437 
ATOM   2890  OP2  DC A 141    -192.874-217.659-119.288 
ATOM   2891  O5'  DC A 141    -192.136-219.880-118.359 
ATOM   2892  C5'  DC A 141    -191.911-221.260-118.701 
ATOM   2893  C4'  DC A 141    -190.424-221.530-118.816 
ATOM   2894  O4'  DC A 141    -189.915-221.270-120.155 
ATOM   2895  C3'  DC A 141    -189.524-220.691-117.910 
ATOM   2896  O3'  DC A 141    -188.440-221.498-117.463 
ATOM   2897  C2'  DC A 141    -188.970-219.596-118.821 
ATOM   2898  C1'  DC A 141    -188.740-220.480-120.042 
ATOM   2899  N1   DC A 141    -188.571-219.718-121.310 
ATOM   2900  C2   DC A 141    -187.694-220.230-122.263 
ATOM   2901  O2   DC A 141    -187.099-221.285-122.020 
ATOM   2902  N3   DC A 141    -187.526-219.549-123.426 
ATOM   2903  C4   DC A 141    -188.191-218.408-123.652 
ATOM   2904  N4   DC A 141    -187.992-217.782-124.802 
ATOM   2905  C5   DC A 141    -189.096-217.865-122.685 
ATOM   2906  C6   DC A 141    -189.251-218.559-121.529 
ATOM   2907  P    DC A 142    -187.932-221.348-115.953 
ATOM   2908  OP1  DC A 142    -188.775-222.176-115.062 
ATOM   2909  OP2  DC A 142    -187.830-219.914-115.604 
ATOM   2910  O5'  DC A 142    -186.466-221.983-116.048 
ATOM   2911  C5'  DC A 142    -186.215-223.017-117.019 
ATOM   2912  C4'  DC A 142    -184.892-222.763-117.716 
ATOM   2913  O4'  DC A 142    -185.035-221.907-118.885 
ATOM   2914  C3'  DC A 142    -183.822-222.066-116.877 
ATOM   2915  O3'  DC A 142    -182.549-222.608-117.211 
ATOM   2916  C2'  DC A 142    -183.863-220.607-117.331 
ATOM   2917  C1'  DC A 142    -184.047-220.891-118.819 
ATOM   2918  N1   DC A 142    -184.536-219.719-119.597 
ATOM   2919  C2   DC A 142    -184.079-219.570-120.904 
ATOM   2920  O2   DC A 142    -183.294-220.410-121.360 
ATOM   2921  N3   DC A 142    -184.512-218.508-121.630 
ATOM   2922  C4   DC A 142    -185.363-217.620-121.098 
ATOM   2923  N4   DC A 142    -185.757-216.601-121.847 
ATOM   2924  C5   DC A 142    -185.845-217.754-119.756 
ATOM   2925  C6   DC A 142    -185.400-218.823-119.047 
ATOM   2926  P    DA A 143    -181.480-222.852-116.046 
ATOM   2927  OP1  DA A 143    -181.745-224.154-115.394 
ATOM   2928  OP2  DA A 143    -181.443-221.674-115.151 
ATOM   2929  O5'  DA A 143    -180.118-222.935-116.880 
ATOM   2930  C5'  DA A 143    -180.155-223.433-118.231 
ATOM   2931  C4'  DA A 143    -179.298-222.562-119.128 
ATOM   2932  O4'  DA A 143    -180.038-221.436-119.680 
ATOM   2933  C3'  DA A 143    -178.084-221.913-118.464 
ATOM   2934  O3'  DA A 143    -177.008-221.889-119.394 
ATOM   2935  C2'  DA A 143    -178.517-220.474-118.185 
ATOM   2936  C1'  DA A 143    -179.268-220.259-119.495 
ATOM   2937  N9   DA A 143    -180.198-219.096-119.468 
ATOM   2938  C8   DA A 143    -180.940-218.626-118.422 
ATOM   2939  N7   DA A 143    -181.658-217.587-118.713 
ATOM   2940  C5   DA A 143    -181.375-217.347-120.050 
ATOM   2941  C6   DA A 143    -181.826-216.372-120.954 
ATOM   2942  N6   DA A 143    -182.702-215.411-120.630 
ATOM   2943  N1   DA A 143    -181.342-216.421-122.210 
ATOM   2944  C2   DA A 143    -180.472-217.379-122.527 
ATOM   2945  N3   DA A 143    -179.981-218.337-121.772 
ATOM   2946  C4   DA A 143    -180.481-218.266-120.521 
ATOM   2947  P    DG A 144    -175.525-222.190-118.873 
ATOM   2948  OP1  DG A 144    -175.306-223.653-118.820 
ATOM   2949  OP2  DG A 144    -175.281-221.451-117.615 
ATOM   2950  O5'  DG A 144    -174.643-221.556-120.048 
ATOM   2951  C5'  DG A 144    -175.175-221.534-121.386 
ATOM   2952  C4'  DG A 144    -174.907-220.187-122.027 
ATOM   2953  O4'  DG A 144    -175.961-219.221-121.752 
ATOM   2954  C3'  DG A 144    -173.630-219.478-121.577 
ATOM   2955  O3'  DG A 144    -173.060-218.802-122.692 
ATOM   2956  C2'  DG A 144    -174.103-218.433-120.566 
ATOM   2957  C1'  DG A 144    -175.357-218.009-121.324 
ATOM   2958  N9   DG A 144    -176.344-217.271-120.486 
ATOM   2959  C8   DG A 144    -176.649-217.436-119.152 
ATOM   2960  N7   DG A 144    -177.573-216.618-118.712 
ATOM   2961  C5   DG A 144    -177.902-215.856-119.832 
ATOM   2962  C6   DG A 144    -178.843-214.804-119.977 
ATOM   2963  O6   DG A 144    -179.592-214.319-119.133 
ATOM   2964  N1   DG A 144    -178.857-214.307-121.287 
ATOM   2965  C2   DG A 144    -178.065-214.766-122.322 
ATOM   2966  N2   DG A 144    -178.230-214.159-123.500 
ATOM   2967  N3   DG A 144    -177.184-215.754-122.185 
ATOM   2968  C4   DG A 144    -177.157-216.247-120.920 
ATOM   2969  P    DA A 145    -171.470-218.801-122.869 
ATOM   2970  OP1  DA A 145    -171.045-220.049-123.543 
ATOM   2971  OP2  DA A 145    -170.826-218.514-121.568 
ATOM   2972  O5'  DA A 145    -171.262-217.559-123.856 
ATOM   2973  C5'  DA A 145    -172.306-217.230-124.792 
ATOM   2974  C4'  DA A 145    -172.524-215.730-124.819 
ATOM   2975  O4'  DA A 145    -173.489-215.292-123.819 
ATOM   2976  C3'  DA A 145    -171.290-214.873-124.540 
ATOM   2977  O3'  DA A 145    -171.344-213.709-125.357 
ATOM   2978  C2'  DA A 145    -171.436-214.447-123.080 
ATOM   2979  C1'  DA A 145    -172.938-214.186-123.120 
ATOM   2980  N9   DA A 145    -173.573-214.127-121.775 
ATOM   2981  C8   DA A 145    -173.252-214.838-120.653 
ATOM   2982  N7   DA A 145    -173.994-214.561-119.626 
ATOM   2983  C5   DA A 145    -174.872-213.596-120.099 
ATOM   2984  C6   DA A 145    -175.921-212.889-119.488 
ATOM   2985  N6   DA A 145    -176.277-213.054-118.205 
ATOM   2986  N1   DA A 145    -176.592-212.001-120.244 
ATOM   2987  C2   DA A 145    -176.234-211.841-121.516 
ATOM   2988  N3   DA A 145    -175.278-212.441-122.193 
ATOM   2989  C4   DA A 145    -174.622-213.323-121.413 
ATOM   2990  P    DG A 146    -169.992-213.163-126.019 
ATOM   2991  OP1  DG A 146    -169.720-213.902-127.273 
ATOM   2992  OP2  DG A 146    -168.908-213.171-125.013 
ATOM   2993  O5'  DG A 146    -170.397-211.653-126.361 
ATOM   2994  C5'  DG A 146    -171.771-211.350-126.662 
ATOM   2995  C4'  DG A 146    -172.190-210.078-125.949 
ATOM   2996  O4'  DG A 146    -172.695-210.335-124.608 
ATOM   2997  C3'  DG A 146    -171.087-209.042-125.735 
ATOM   2998  O3'  DG A 146    -171.641-207.741-125.886 
ATOM   2999  C2'  DG A 146    -170.662-209.224-124.278 
ATOM   3000  C1'  DG A 146    -172.063-209.434-123.711 
ATOM   3001  N9   DG A 146    -172.074-210.049-122.354 
ATOM   3002  C8   DG A 146    -171.216-210.982-121.814 
ATOM   3003  N7   DG A 146    -171.503-211.319-120.579 
ATOM   3004  C5   DG A 146    -172.629-210.553-120.281 
ATOM   3005  C6   DG A 146    -173.397-210.483-119.089 
ATOM   3006  O6   DG A 146    -173.239-211.094-118.035 
ATOM   3007  N1   DG A 146    -174.457-209.575-119.216 
ATOM   3008  C2   DG A 146    -174.738-208.832-120.346 
ATOM   3009  N2   DG A 146    -175.796-208.022-120.265 
ATOM   3010  N3   DG A 146    -174.018-208.898-121.463 
ATOM   3011  C4   DG A 146    -172.985-209.775-121.356 
ATOM   3012  P    DA A 147    -170.785-206.614-126.633 
ATOM   3013  OP1  DA A 147    -170.964-206.745-128.097 
ATOM   3014  OP2  DA A 147    -169.389-206.646-126.145 
ATOM   3015  O5'  DA A 147    -171.503-205.280-126.120 
ATOM   3016  C5'  DA A 147    -172.905-205.323-125.793 
ATOM   3017  C4'  DA A 147    -173.158-204.575-124.499 
ATOM   3018  O4'  DA A 147    -173.011-205.427-123.327 
ATOM   3019  C3'  DA A 147    -172.225-203.397-124.218 
ATOM   3020  O3'  DA A 147    -172.968-202.361-123.588 
ATOM   3021  C2'  DA A 147    -171.206-203.942-123.216 
ATOM   3022  C1'  DA A 147    -172.194-204.753-122.383 
ATOM   3023  N9   DA A 147    -171.547-205.777-121.516 
ATOM   3024  C8   DA A 147    -170.428-206.519-121.771 
ATOM   3025  N7   DA A 147    -170.110-207.333-120.812 
ATOM   3026  C5   DA A 147    -171.089-207.117-119.851 
ATOM   3027  C6   DA A 147    -171.312-207.682-118.585 
ATOM   3028  N6   DA A 147    -170.527-208.624-118.045 
ATOM   3029  N1   DA A 147    -172.378-207.240-117.890 
ATOM   3030  C2   DA A 147    -173.155-206.304-118.432 
ATOM   3031  N3   DA A 147    -173.046-205.707-119.599 
ATOM   3032  C4   DA A 147    -171.972-206.166-120.274 
ATOM   3033  P    DG A 148    -172.674-200.840-123.991 
ATOM   3034  OP1  DG A 148    -173.433-200.495-125.214 
ATOM   3035  OP2  DG A 148    -171.213-200.616-124.047 
ATOM   3036  O5'  DG A 148    -173.290-200.057-122.738 
ATOM   3037  C5'  DG A 148    -174.403-200.636-122.030 
ATOM   3038  C4'  DG A 148    -174.190-200.506-120.535 
ATOM   3039  O4'  DG A 148    -173.445-201.628-119.980 
ATOM   3040  C3'  DG A 148    -173.401-199.279-120.079 
ATOM   3041  O3'  DG A 148    -173.948-198.809-118.853 
ATOM   3042  C2'  DG A 148    -171.989-199.803-119.812 
ATOM   3043  C1'  DG A 148    -172.410-201.115-119.156 
ATOM   3044  N9   DG A 148    -171.322-202.130-119.094 
ATOM   3045  C8   DG A 148    -170.305-202.374-119.993 
ATOM   3046  N7   DG A 148    -169.502-203.348-119.640 
ATOM   3047  C5   DG A 148    -170.023-203.779-118.420 
ATOM   3048  C6   DG A 148    -169.580-204.811-117.552 
ATOM   3049  O6   DG A 148    -168.622-205.568-117.682 
ATOM   3050  N1   DG A 148    -170.399-204.913-116.419 
ATOM   3051  C2   DG A 148    -171.501-204.123-116.159 
ATOM   3052  N2   DG A 148    -172.152-204.379-115.022 
ATOM   3053  N3   DG A 148    -171.916-203.156-116.975 
ATOM   3054  C4   DG A 148    -171.132-203.043-118.078 
ATOM   3055  P    DA A 149    -174.067-197.231-118.611 
ATOM   3056  OP1  DA A 149    -175.310-196.726-119.237 
ATOM   3057  OP2  DA A 149    -172.813-196.569-119.032 
ATOM   3058  O5'  DA A 149    -174.201-197.165-117.018 
ATOM   3059  C5'  DA A 149    -174.819-198.265-116.324 
ATOM   3060  C4'  DA A 149    -174.018-198.611-115.084 
ATOM   3061  O4'  DA A 149    -172.960-199.573-115.358 
ATOM   3062  C3'  DA A 149    -173.292-197.444-114.415 
ATOM   3063  O3'  DA A 149    -173.332-197.625-113.005 
ATOM   3064  C2'  DA A 149    -171.841-197.574-114.879 
ATOM   3065  C1'  DA A 149    -171.757-199.094-114.776 
ATOM   3066  N9   DA A 149    -170.614-199.684-115.525 
ATOM   3067  C8   DA A 149    -170.065-199.264-116.703 
ATOM   3068  N7   DA A 149    -169.068-199.990-117.106 
ATOM   3069  C5   DA A 149    -168.946-200.964-116.124 
ATOM   3070  C6   DA A 149    -168.064-202.046-115.968 
ATOM   3071  N6   DA A 149    -167.093-202.341-116.844 
ATOM   3072  N1   DA A 149    -168.217-202.817-114.875 
ATOM   3073  C2   DA A 149    -169.185-202.519-114.009 
ATOM   3074  N3   DA A 149    -170.062-201.540-114.049 
ATOM   3075  C4   DA A 149    -169.887-200.784-115.152 
ATOM   3076  P    DG A 150    -173.559-196.350-112.064 
ATOM   3077  OP1  DG A 150    -175.007-196.060-111.963 
ATOM   3078  OP2  DG A 150    -172.705-195.234-112.528 
ATOM   3079  O5'  DG A 150    -173.018-196.893-110.660 
ATOM   3080  C5'  DG A 150    -173.126-198.299-110.366 
ATOM   3081  C4'  DG A 150    -171.838-198.797-109.741 
ATOM   3082  O4'  DG A 150    -170.869-199.232-110.739 
ATOM   3083  C3'  DG A 150    -171.069-197.779-108.900 
ATOM   3084  O3'  DG A 150    -170.487-198.448-107.787 
ATOM   3085  C2'  DG A 150    -169.946-197.290-109.814 
ATOM   3086  C1'  DG A 150    -169.614-198.647-110.428 
ATOM   3087  N9   DG A 150    -168.821-198.557-111.686 
ATOM   3088  C8   DG A 150    -168.870-197.606-112.681 
ATOM   3089  N7   DG A 150    -168.031-197.819-113.666 
ATOM   3090  C5   DG A 150    -167.380-198.995-113.296 
ATOM   3091  C6   DG A 150    -166.361-199.724-113.964 
ATOM   3092  O6   DG A 150    -165.816-199.477-115.037 
ATOM   3093  N1   DG A 150    -165.985-200.861-113.236 
ATOM   3094  C2   DG A 150    -166.522-201.244-112.023 
ATOM   3095  N2   DG A 150    -166.027-202.363-111.490 
ATOM   3096  N3   DG A 150    -167.478-200.560-111.397 
ATOM   3097  C4   DG A 150    -167.855-199.453-112.090 
ATOM   3098  P    DT A 151    -170.475-197.717-106.363 
ATOM   3099  OP1  DT A 151    -171.770-197.937-105.681 
ATOM   3100  OP2  DT A 151    -170.060-196.307-106.532 
ATOM   3101  O5'  DT A 151    -169.322-198.528-105.603 
ATOM   3102  C5'  DT A 151    -169.098-199.908-105.945 
ATOM   3103  C4'  DT A 151    -167.611-200.178-106.061 
ATOM   3104  O4'  DT A 151    -167.101-199.918-107.400 
ATOM   3105  C3'  DT A 151    -166.710-199.339-105.154 
ATOM   3106  O3'  DT A 151    -165.627-200.146-104.708 
ATOM   3107  C2'  DT A 151    -166.157-198.244-106.065 
ATOM   3108  C1'  DT A 151    -165.927-199.129-107.286 
ATOM   3109  N1   DT A 151    -165.758-198.366-108.555 
ATOM   3110  C2   DT A 151    -164.890-198.884-109.485 
ATOM   3111  O2   DT A 151    -164.270-199.919-109.310 
ATOM   3112  N3   DT A 151    -164.758-198.150-110.648 
ATOM   3113  C4   DT A 151    -165.408-196.971-110.949 
ATOM   3114  O4   DT A 151    -165.208-196.403-112.025 
ATOM   3115  C5   DT A 151    -166.298-196.506-109.912 
ATOM   3116  C7   DT A 151    -167.045-195.229-110.158 
ATOM   3117  C6   DT A 151    -166.445-197.200-108.771 
ATOM   3118  P    DT A 152    -165.118-199.996-103.197 
ATOM   3119  OP1  DT A 152    -165.962-200.824-102.306 
ATOM   3120  OP2  DT A 152    -165.016-198.562-102.848 
ATOM   3121  O5'  DT A 152    -163.653-200.631-103.293 
ATOM   3122  C5'  DT A 152    -163.402-201.665-104.263 
ATOM   3123  C4'  DT A 152    -162.079-201.411-104.960 
ATOM   3124  O4'  DT A 152    -162.222-200.555-106.130 
ATOM   3125  C3'  DT A 152    -161.008-200.714-104.121 
ATOM   3126  O3'  DT A 152    -159.736-201.256-104.455 
ATOM   3127  C2'  DT A 152    -161.050-199.255-104.576 
ATOM   3128  C1'  DT A 152    -161.233-199.539-106.063 
ATOM   3129  N1   DT A 152    -161.723-198.367-106.842 
ATOM   3130  C2   DT A 152    -161.262-198.235-108.129 
ATOM   3131  O2   DT A 152    -160.488-199.025-108.641 
ATOM   3132  N3   DT A 152    -161.737-197.135-108.819 
ATOM   3133  C4   DT A 152    -162.612-196.183-108.338 
ATOM   3134  O4   DT A 152    -162.966-195.241-109.051 
ATOM   3135  C5   DT A 152    -163.038-196.407-106.978 
ATOM   3136  C7   DT A 152    -163.991-195.416-106.377 
ATOM   3137  C6   DT A 152    -162.593-197.467-106.284 
ATOM   3138  P    DC A 153    -158.666-201.500-103.290 
ATOM   3139  OP1  DC A 153    -158.932-202.802-102.638 
ATOM   3140  OP2  DC A 153    -158.630-200.322-102.395 
ATOM   3141  O5'  DC A 153    -157.304-201.583-104.124 
ATOM   3142  C5'  DC A 153    -157.342-202.081-105.475 
ATOM   3143  C4'  DC A 153    -156.485-201.210-106.373 
ATOM   3144  O4'  DC A 153    -157.225-200.084-106.925 
ATOM   3145  C3'  DC A 153    -155.271-200.562-105.708 
ATOM   3146  O3'  DC A 153    -154.195-200.537-106.638 
ATOM   3147  C2'  DC A 153    -155.704-199.123-105.429 
ATOM   3148  C1'  DC A 153    -156.454-198.907-106.739 
ATOM   3149  N1   DC A 153    -157.385-197.744-106.712 
ATOM   3150  C2   DC A 153    -157.546-197.014-107.887 
ATOM   3151  O2   DC A 153    -156.916-197.359-108.894 
ATOM   3152  N3   DC A 153    -158.389-195.949-107.884 
ATOM   3153  C4   DC A 153    -159.052-195.609-106.772 
ATOM   3154  N4   DC A 153    -159.863-194.563-106.818 
ATOM   3155  C5   DC A 153    -158.901-196.346-105.552 
ATOM   3156  C6   DC A 153    -158.053-197.406-105.577 
ATOM   3157  P    DC A 154    -152.711-200.838-106.118 
ATOM   3158  OP1  DC A 154    -152.492-202.301-106.064 
ATOM   3159  OP2  DC A 154    -152.468-200.099-104.859 
ATOM   3160  O5'  DC A 154    -151.830-200.204-107.293 
ATOM   3161  C5'  DC A 154    -152.361-200.182-108.630 
ATOM   3162  C4'  DC A 154    -152.094-198.835-109.271 
ATOM   3163  O4'  DC A 154    -153.148-197.869-108.996 
ATOM   3164  C3'  DC A 154    -150.816-198.126-108.822 
ATOM   3165  O3'  DC A 154    -150.247-197.450-109.937 
ATOM   3166  C2'  DC A 154    -151.290-197.081-107.810 
ATOM   3167  C1'  DC A 154    -152.544-196.657-108.569 
ATOM   3168  N1   DC A 154    -153.530-195.920-107.730 
ATOM   3169  C2   DC A 154    -154.271-194.909-108.338 
ATOM   3170  O2   DC A 154    -154.082-194.669-109.535 
ATOM   3171  N3   DC A 154    -155.174-194.225-107.590 
ATOM   3172  C4   DC A 154    -155.349-194.516-106.295 
ATOM   3173  N4   DC A 154    -156.243-193.819-105.609 
ATOM   3174  C5   DC A 154    -154.597-195.551-105.651 
ATOM   3175  C6   DC A 154    -153.699-196.223-106.415 
ATOM   3176  P    DA A 155    -148.657-197.449-110.113 
ATOM   3177  OP1  DA A 155    -148.231-198.697-110.787 
ATOM   3178  OP2  DA A 155    -148.013-197.162-108.813 
ATOM   3179  O5'  DA A 155    -148.449-196.207-111.100 
ATOM   3180  C5'  DA A 155    -149.492-195.878-112.037 
ATOM   3181  C4'  DA A 155    -149.711-194.379-112.063 
ATOM   3182  O4'  DA A 155    -150.676-193.940-111.064 
ATOM   3183  C3'  DA A 155    -148.477-193.521-111.785 
ATOM   3184  O3'  DA A 155    -148.531-192.357-112.602 
ATOM   3185  C2'  DA A 155    -148.622-193.095-110.324 
ATOM   3186  C1'  DA A 155    -150.125-192.834-110.365 
ATOM   3187  N9   DA A 155    -150.759-192.776-109.019 
ATOM   3188  C8   DA A 155    -150.438-193.486-107.898 
ATOM   3189  N7   DA A 155    -151.180-193.209-106.871 
ATOM   3190  C5   DA A 155    -152.059-192.244-107.343 
ATOM   3191  C6   DA A 155    -153.107-191.537-106.732 
ATOM   3192  N6   DA A 155    -153.463-191.702-105.450 
ATOM   3193  N1   DA A 155    -153.778-190.649-107.488 
ATOM   3194  C2   DA A 155    -153.421-190.489-108.761 
ATOM   3195  N3   DA A 155    -152.465-191.089-109.437 
ATOM   3196  C4   DA A 155    -151.809-191.972-108.657 
ATOM   3197  P    DA A 156    -147.179-191.811-113.264 
ATOM   3198  OP1  DA A 156    -146.906-192.550-114.517 
ATOM   3199  OP2  DA A 156    -146.095-191.819-112.257 
ATOM   3200  O5'  DA A 156    -147.583-190.301-113.606 
ATOM   3201  C5'  DA A 156    -148.958-189.998-113.906 
ATOM   3202  C4'  DA A 156    -149.376-188.726-113.193 
ATOM   3203  O4'  DA A 156    -149.882-188.983-111.852 
ATOM   3204  C3'  DA A 156    -148.273-187.690-112.979 
ATOM   3205  O3'  DA A 156    -148.828-186.389-113.131 
ATOM   3206  C2'  DA A 156    -147.848-187.872-111.523 
ATOM   3207  C1'  DA A 156    -149.249-188.083-110.955 
ATOM   3208  N9   DA A 156    -149.260-188.697-109.598 
ATOM   3209  C8   DA A 156    -148.401-189.622-109.080 
ATOM   3210  N7   DA A 156    -148.672-189.964-107.858 
ATOM   3211  C5   DA A 156    -149.794-189.210-107.542 
ATOM   3212  C6   DA A 156    -150.576-189.117-106.379 
ATOM   3213  N6   DA A 156    -150.333-189.823-105.265 
ATOM   3214  N1   DA A 156    -151.621-188.269-106.401 
ATOM   3215  C2   DA A 156    -151.858-187.571-107.511 
ATOM   3216  N3   DA A 156    -151.202-187.574-108.650 
ATOM   3217  C4   DA A 156    -150.161-188.430-108.602 
ATOM   3218  P    DC A 157    -147.972-185.262-113.878 
ATOM   3219  OP1  DC A 157    -148.151-185.393-115.342 
ATOM   3220  OP2  DC A 157    -146.576-185.294-113.389 
ATOM   3221  O5'  DC A 157    -148.690-183.928-113.365 
ATOM   3222  C5'  DC A 157    -150.091-183.971-113.037 
ATOM   3223  C4'  DC A 157    -150.345-183.223-111.744 
ATOM   3224  O4'  DC A 157    -150.197-184.075-110.572 
ATOM   3225  C3'  DC A 157    -149.412-182.046-111.462 
ATOM   3226  O3'  DC A 157    -150.155-181.010-110.832 
ATOM   3227  C2'  DC A 157    -148.393-182.590-110.460 
ATOM   3228  C1'  DC A 157    -149.380-183.401-109.627 
ATOM   3229  N1   DC A 157    -148.733-184.425-108.761 
ATOM   3230  C2   DC A 157    -149.313-184.689-107.522 
ATOM   3231  O2   DC A 157    -150.332-184.069-107.197 
ATOM   3232  N3   DC A 157    -148.737-185.619-106.718 
ATOM   3233  C4   DC A 157    -147.634-186.269-107.108 
ATOM   3234  N4   DC A 157    -147.110-187.167-106.287 
ATOM   3235  C5   DC A 157    -147.021-186.013-108.377 
ATOM   3236  C6   DC A 157    -147.611-185.080-109.166 
ATOM   3237  P    DA A 158    -149.861-179.488-111.235 
ATOM   3238  OP1  DA A 158    -150.620-179.143-112.459 
ATOM   3239  OP2  DA A 158    -148.400-179.264-111.292 
ATOM   3240  O5'  DA A 158    -150.476-178.705-109.982 
ATOM   3241  C5'  DA A 158    -151.589-179.284-109.274 
ATOM   3242  C4'  DA A 158    -151.377-179.154-107.779 
ATOM   3243  O4'  DA A 158    -150.632-180.276-107.224 
ATOM   3244  C3'  DA A 158    -150.587-177.927-107.323 
ATOM   3245  O3'  DA A 158    -151.134-177.457-106.097 
ATOM   3246  C2'  DA A 158    -149.176-178.452-107.057 
ATOM   3247  C1'  DA A 158    -149.597-179.763-106.400 
ATOM   3248  N9   DA A 158    -148.508-180.778-106.339 
ATOM   3249  C8   DA A 158    -147.508-181.005-107.240 
ATOM   3250  N7   DA A 158    -146.705-181.967-106.903 
ATOM   3251  C5   DA A 158    -147.209-182.411-105.688 
ATOM   3252  C6   DA A 158    -146.798-183.424-104.806 
ATOM   3253  N6   DA A 158    -145.734-184.210-105.026 
ATOM   3254  N1   DA A 158    -147.522-183.601-103.685 
ATOM   3255  C2   DA A 158    -148.578-182.818-103.473 
ATOM   3256  N3   DA A 158    -149.055-181.846-104.219 
ATOM   3257  C4   DA A 158    -148.312-181.689-105.334 
ATOM   3258  P    DC A 159    -151.254-175.879-105.856 
ATOM   3259  OP1  DC A 159    -152.496-175.374-106.481 
ATOM   3260  OP2  DC A 159    -149.999-175.217-106.276 
ATOM   3261  O5'  DC A 159    -151.388-175.813-104.263 
ATOM   3262  C5'  DC A 159    -152.006-176.913-103.568 
ATOM   3263  C4'  DC A 159    -151.205-177.259-102.329 
ATOM   3264  O4'  DC A 159    -150.147-178.221-102.602 
ATOM   3265  C3'  DC A 159    -150.478-176.092-101.660 
ATOM   3266  O3'  DC A 159    -150.519-176.273-100.249 
ATOM   3267  C2'  DC A 159    -149.028-176.222-102.124 
ATOM   3268  C1'  DC A 159    -148.944-177.742-102.021 
ATOM   3269  N1   DC A 159    -147.800-178.332-102.770 
ATOM   3270  C2   DC A 159    -147.182-179.457-102.231 
ATOM   3271  O2   DC A 159    -147.605-179.917-101.164 
ATOM   3272  N3   DC A 159    -146.136-180.010-102.899 
ATOM   3273  C4   DC A 159    -145.709-179.482-104.053 
ATOM   3274  N4   DC A 159    -144.686-180.057-104.666 
ATOM   3275  C5   DC A 159    -146.330-178.324-104.623 
ATOM   3276  C6   DC A 159    -147.373-177.786-103.941 
ATOM   3277  P    DA A 160    -150.746-174.998 -99.309 
ATOM   3278  OP1  DA A 160    -152.193-174.708 -99.207 
ATOM   3279  OP2  DA A 160    -149.892-173.882 -99.772 
ATOM   3280  O5'  DA A 160    -150.205-175.541 -97.904 
ATOM   3281  C5'  DA A 160    -150.312-176.947 -97.610 
ATOM   3282  C4'  DA A 160    -149.025-177.445 -96.986 
ATOM   3283  O4'  DA A 160    -148.056-177.880 -97.983 
ATOM   3284  C3'  DA A 160    -148.256-176.427 -96.144 
ATOM   3285  O3'  DA A 160    -147.673-177.096 -95.032 
ATOM   3286  C2'  DA A 160    -147.133-175.938 -97.059 
ATOM   3287  C1'  DA A 160    -146.801-177.295 -97.673 
ATOM   3288  N9   DA A 160    -146.008-177.205 -98.931 
ATOM   3289  C8   DA A 160    -146.071-176.253 -99.907 
ATOM   3290  N7   DA A 160    -145.245-176.452-100.887 
ATOM   3291  C5   DA A 160    -144.585-177.622-100.537 
ATOM   3292  C6   DA A 160    -143.578-178.367-101.171 
ATOM   3293  N6   DA A 160    -143.033-178.026-102.347 
ATOM   3294  N1   DA A 160    -143.146-179.481-100.549 
ATOM   3295  C2   DA A 160    -143.691-179.815 -99.380 
ATOM   3296  N3   DA A 160    -144.631-179.202 -98.696 
ATOM   3297  C4   DA A 160    -145.045-178.090 -99.340 
ATOM   3298  P    DC A 161    -147.661-176.365 -93.607 
ATOM   3299  OP1  DC A 161    -148.956-176.585 -92.926 
ATOM   3300  OP2  DC A 161    -147.247-174.955 -93.776 
ATOM   3301  O5'  DC A 161    -146.509-177.176 -92.847 
ATOM   3302  C5'  DC A 161    -146.284-178.557 -93.190 
ATOM   3303  C4'  DC A 161    -144.797-178.826 -93.305 
ATOM   3304  O4'  DC A 161    -144.288-178.566 -94.644 
ATOM   3305  C3'  DC A 161    -143.897-177.987 -92.399 
ATOM   3306  O3'  DC A 161    -142.813-178.794 -91.952 
ATOM   3307  C2'  DC A 161    -143.343-176.892 -93.309 
ATOM   3308  C1'  DC A 161    -143.114-177.777 -94.531 
ATOM   3309  N1   DC A 161    -142.944-177.015 -95.799 
ATOM   3310  C2   DC A 161    -142.068-177.526 -96.752 
ATOM   3311  O2   DC A 161    -141.472-178.581 -96.509 
ATOM   3312  N3   DC A 161    -141.899-176.845 -97.915 
ATOM   3313  C4   DC A 161    -142.564-175.704 -98.141 
ATOM   3314  N4   DC A 161    -142.365-175.079 -99.291 
ATOM   3315  C5   DC A 161    -143.470-175.161 -97.174 
ATOM   3316  C6   DC A 161    -143.624-175.856 -96.018 
ATOM   3317  P    DA A 162    -142.305-178.645 -90.442 
ATOM   3318  OP1  DA A 162    -143.149-179.472 -89.551 
ATOM   3319  OP2  DA A 162    -142.203-177.210 -90.093 
ATOM   3320  O5'  DA A 162    -140.840-179.279 -90.537 
ATOM   3321  C5'  DA A 162    -140.588-180.313 -91.508 
ATOM   3322  C4'  DA A 162    -139.265-180.060 -92.204 
ATOM   3323  O4'  DA A 162    -139.409-179.203 -93.374 
ATOM   3324  C3'  DA A 162    -138.195-179.362 -91.366 
ATOM   3325  O3'  DA A 162    -136.923-179.904 -91.700 
ATOM   3326  C2'  DA A 162    -138.236-177.903 -91.820 
ATOM   3327  C1'  DA A 162    -138.420-178.187 -93.308 
ATOM   3328  N9   DA A 162    -138.909-177.015 -94.086 
ATOM   3329  C8   DA A 162    -139.769-176.032 -93.688 
ATOM   3330  N7   DA A 162    -140.004-175.139 -94.599 
ATOM   3331  C5   DA A 162    -139.244-175.559 -95.682 
ATOM   3332  C6   DA A 162    -139.060-175.033 -96.972 
ATOM   3333  N6   DA A 162    -139.658-173.915 -97.406 
ATOM   3334  N1   DA A 162    -138.236-175.700 -97.801 
ATOM   3335  C2   DA A 162    -137.645-176.811 -97.363 
ATOM   3336  N3   DA A 162    -137.740-177.394 -96.188 
ATOM   3337  C4   DA A 162    -138.570-176.707 -95.378 
ATOM   3338  P    DT A 163    -135.853-180.148 -90.535 
ATOM   3339  OP1  DT A 163    -136.118-181.450 -89.883 
ATOM   3340  OP2  DT A 163    -135.817-178.970 -89.639 
ATOM   3341  O5'  DT A 163    -134.491-180.231 -91.369 
ATOM   3342  C5'  DT A 163    -134.528-180.729 -92.720 
ATOM   3343  C4'  DT A 163    -133.671-179.858 -93.617 
ATOM   3344  O4'  DT A 163    -134.412-178.732 -94.169 
ATOM   3345  C3'  DT A 163    -132.457-179.210 -92.953 
ATOM   3346  O3'  DT A 163    -131.381-179.186 -93.883 
ATOM   3347  C2'  DT A 163    -132.890-177.771 -92.674 
ATOM   3348  C1'  DT A 163    -133.641-177.555 -93.984 
ATOM   3349  N1   DT A 163    -134.571-176.392 -93.957 
ATOM   3350  C2   DT A 163    -134.719-175.682 -95.124 
ATOM   3351  O2   DT A 163    -134.130-175.966 -96.153 
ATOM   3352  N3   DT A 163    -135.589-174.611 -95.061 
ATOM   3353  C4   DT A 163    -136.305-174.201 -93.954 
ATOM   3354  O4   DT A 163    -137.054-173.225 -94.019 
ATOM   3355  C5   DT A 163    -136.083-175.009 -92.778 
ATOM   3356  C7   DT A 163    -136.824-174.631 -91.529 
ATOM   3357  C6   DT A 163    -135.243-176.056 -92.811 
ATOM   3358  P    DT A 164    -129.898-179.487 -93.362 
ATOM   3359  OP1  DT A 164    -129.679-180.949 -93.309 
ATOM   3360  OP2  DT A 164    -129.654-178.747 -92.104 
ATOM   3361  O5'  DT A 164    -129.016-178.853 -94.537 
ATOM   3362  C5'  DT A 164    -129.548-178.830 -95.875 
ATOM   3363  C4'  DT A 164    -129.280-177.483 -96.516 
ATOM   3364  O4'  DT A 164    -130.334-176.517 -96.240 
ATOM   3365  C3'  DT A 164    -128.003-176.774 -96.066 
ATOM   3366  O3'  DT A 164    -127.434-176.098 -97.181 
ATOM   3367  C2'  DT A 164    -128.477-175.729 -95.055 
ATOM   3368  C1'  DT A 164    -129.730-175.305 -95.813 
ATOM   3369  N1   DT A 164    -130.717-174.568 -94.975 
ATOM   3370  C2   DT A 164    -131.439-173.574 -95.589 
ATOM   3371  O2   DT A 164    -131.304-173.285 -96.765 
ATOM   3372  N3   DT A 164    -132.343-172.912 -94.780 
ATOM   3373  C4   DT A 164    -132.577-173.156 -93.442 
ATOM   3374  O4   DT A 164    -133.413-172.496 -92.821 
ATOM   3375  C5   DT A 164    -131.770-174.217 -92.887 
ATOM   3376  C7   DT A 164    -131.961-174.548 -91.436 
ATOM   3377  C6   DT A 164    -130.883-174.877 -93.651 
ATOM   3378  P    DA A 165    -125.843-176.097 -97.358 
ATOM   3379  OP1  DA A 165    -125.418-177.345 -98.032 
ATOM   3380  OP2  DA A 165    -125.199-175.811 -96.057 
ATOM   3381  O5'  DA A 165    -125.636-174.855 -98.345 
ATOM   3382  C5'  DA A 165    -126.679-174.526 -99.281 
ATOM   3383  C4'  DA A 165    -126.897-173.027 -99.308 
ATOM   3384  O4'  DA A 165    -127.862-172.588 -98.308 
ATOM   3385  C3'  DA A 165    -125.663-172.169 -99.029 
ATOM   3386  O3'  DA A 165    -125.717-171.005 -99.846 
ATOM   3387  C2'  DA A 165    -125.809-171.743 -97.569 
ATOM   3388  C1'  DA A 165    -127.312-171.482 -97.609 
ATOM   3389  N9   DA A 165    -127.946-171.424 -96.264 
ATOM   3390  C8   DA A 165    -127.625-172.135 -95.142 
ATOM   3391  N7   DA A 165    -128.367-171.857 -94.115 
ATOM   3392  C5   DA A 165    -129.245-170.892 -94.588 
ATOM   3393  C6   DA A 165    -130.294-170.185 -93.976 
ATOM   3394  N6   DA A 165    -130.650-170.350 -92.694 
ATOM   3395  N1   DA A 165    -130.965-169.297 -94.733 
ATOM   3396  C2   DA A 165    -130.607-169.137 -96.005 
ATOM   3397  N3   DA A 165    -129.652-169.737 -96.682 
ATOM   3398  C4   DA A 165    -128.995-170.620 -95.901 
ATOM   3399  P    DT A 166    -124.365-170.459-100.508 
ATOM   3400  OP1  DT A 166    -124.093-171.198-101.761 
ATOM   3401  OP2  DT A 166    -123.282-170.467 -99.501 
ATOM   3402  O5'  DT A 166    -124.770-168.949-100.850 
ATOM   3403  C5'  DT A 166    -126.144-168.646-101.151 
ATOM   3404  C4'  DT A 166    -126.563-167.374-100.438 
ATOM   3405  O4'  DT A 166    -127.068-167.631 -99.096 
ATOM   3406  C3'  DT A 166    -125.460-166.338-100.224 
ATOM   3407  O3'  DT A 166    -126.015-165.037-100.375 
ATOM   3408  C2'  DT A 166    -125.035-166.520 -98.767 
ATOM   3409  C1'  DT A 166    -126.436-166.731 -98.200 
ATOM   3410  N1   DT A 166    -126.447-167.345 -96.842 
ATOM   3411  C2   DT A 166    -127.440-166.943 -95.982 
ATOM   3412  O2   DT A 166    -128.288-166.123 -96.286 
ATOM   3413  N3   DT A 166    -127.417-167.533 -94.734 
ATOM   3414  C4   DT A 166    -126.506-168.468 -94.286 
ATOM   3415  O4   DT A 166    -126.587-168.926 -93.145 
ATOM   3416  C5   DT A 166    -125.502-168.826 -95.261 
ATOM   3417  C7   DT A 166    -124.471-169.839 -94.854 
ATOM   3418  C6   DT A 166    -125.501-168.268 -96.482 
ATOM   3419  P    DA A 167    -125.159-163.910-101.122 
ATOM   3420  OP1  DA A 167    -125.338-164.041-102.586 
ATOM   3421  OP2  DA A 167    -123.762-163.942-100.634 
ATOM   3422  O5'  DA A 167    -125.877-162.576-100.609 
ATOM   3423  C5'  DA A 167    -127.278-162.619-100.282 
ATOM   3424  C4'  DA A 167    -127.531-161.871 -98.988 
ATOM   3425  O4'  DA A 167    -127.384-162.723 -97.816 
ATOM   3426  C3'  DA A 167    -126.598-160.694 -98.706 
ATOM   3427  O3'  DA A 167    -127.342-159.658 -98.076 
ATOM   3428  C2'  DA A 167    -125.580-161.238 -97.704 
ATOM   3429  C1'  DA A 167    -126.567-162.049 -96.872 
ATOM   3430  N9   DA A 167    -125.920-163.073 -96.005 
ATOM   3431  C8   DA A 167    -124.801-163.815 -96.259 
ATOM   3432  N7   DA A 167    -124.483-164.629 -95.301 
ATOM   3433  C5   DA A 167    -125.462-164.414 -94.340 
ATOM   3434  C6   DA A 167    -125.685-164.978 -93.074 
ATOM   3435  N6   DA A 167    -124.900-165.920 -92.534 
ATOM   3436  N1   DA A 167    -126.751-164.537 -92.379 
ATOM   3437  C2   DA A 167    -127.529-163.600 -92.921 
ATOM   3438  N3   DA A 167    -127.419-163.003 -94.087 
ATOM   3439  C4   DA A 167    -126.345-163.462 -94.762 
ATOM   3440  P    DG A 168    -127.047-158.136 -98.479 
ATOM   3441  OP1  DG A 168    -127.806-157.791 -99.703 
ATOM   3442  OP2  DG A 168    -125.587-157.912 -98.536 
ATOM   3443  O5'  DG A 168    -127.663-157.353 -97.227 
ATOM   3444  C5'  DG A 168    -128.776-157.932 -96.519 
ATOM   3445  C4'  DG A 168    -128.563-157.802 -95.023 
ATOM   3446  O4'  DG A 168    -127.819-158.924 -94.469 
ATOM   3447  C3'  DG A 168    -127.774-156.575 -94.568 
ATOM   3448  O3'  DG A 168    -128.321-156.105 -93.342 
ATOM   3449  C2'  DG A 168    -126.363-157.100 -94.301 
ATOM   3450  C1'  DG A 168    -126.783-158.411 -93.644 
ATOM   3451  N9   DG A 168    -125.695-159.426 -93.583 
ATOM   3452  C8   DG A 168    -124.678-159.670 -94.482 
ATOM   3453  N7   DG A 168    -123.876-160.644 -94.128 
ATOM   3454  C5   DG A 168    -124.396-161.075 -92.909 
ATOM   3455  C6   DG A 168    -123.953-162.107 -92.041 
ATOM   3456  O6   DG A 168    -122.995-162.864 -92.171 
ATOM   3457  N1   DG A 168    -124.772-162.209 -90.908 
ATOM   3458  C2   DG A 168    -125.874-161.419 -90.648 
ATOM   3459  N2   DG A 168    -126.525-161.675 -89.511 
ATOM   3460  N3   DG A 168    -126.289-160.452 -91.464 
ATOM   3461  C4   DG A 168    -125.505-160.339 -92.567 
ATOM   3462  P    DA A 169    -128.440-154.527 -93.100 
ATOM   3463  OP1  DA A 169    -129.683-154.022 -93.726 
ATOM   3464  OP2  DA A 169    -127.186-153.865 -93.520 
ATOM   3465  O5'  DA A 169    -128.575-154.461 -91.507 
ATOM   3466  C5'  DA A 169    -129.192-155.561 -90.813 
ATOM   3467  C4'  DA A 169    -128.391-155.907 -89.573 
ATOM   3468  O4'  DA A 169    -127.333-156.869 -89.847 
ATOM   3469  C3'  DA A 169    -127.665-154.741 -88.904 
ATOM   3470  O3'  DA A 169    -127.705-154.922 -87.494 
ATOM   3471  C2'  DA A 169    -126.214-154.870 -89.368 
ATOM   3472  C1'  DA A 169    -126.131-156.390 -89.265 
ATOM   3473  N9   DA A 169    -124.987-156.980 -90.014 
ATOM   3474  C8   DA A 169    -124.438-156.561 -91.192 
ATOM   3475  N7   DA A 169    -123.441-157.286 -91.595 
ATOM   3476  C5   DA A 169    -123.319-158.260 -90.613 
ATOM   3477  C6   DA A 169    -122.437-159.343 -90.457 
ATOM   3478  N6   DA A 169    -121.466-159.637 -91.333 
ATOM   3479  N1   DA A 169    -122.591-160.113 -89.364 
ATOM   3480  C2   DA A 169    -123.558-159.815 -88.498 
ATOM   3481  N3   DA A 169    -124.435-158.837 -88.538 
ATOM   3482  C4   DA A 169    -124.261-158.080 -89.641 
ATOM   3483  P    DT A 170    -127.933-153.646 -86.553 
ATOM   3484  OP1  DT A 170    -129.380-153.356 -86.452 
ATOM   3485  OP2  DT A 170    -127.078-152.530 -87.016 
ATOM   3486  O5'  DT A 170    -127.392-154.189 -85.148 
ATOM   3487  C5'  DT A 170    -127.499-155.595 -84.855 
ATOM   3488  C4'  DT A 170    -126.211-156.093 -84.230 
ATOM   3489  O4'  DT A 170    -125.243-156.528 -85.227 
ATOM   3490  C3'  DT A 170    -125.442-155.076 -83.388 
ATOM   3491  O3'  DT A 170    -124.860-155.744 -82.276 
ATOM   3492  C2'  DT A 170    -124.320-154.586 -84.303 
ATOM   3493  C1'  DT A 170    -123.987-155.943 -84.917 
ATOM   3494  N1   DT A 170    -123.194-155.854 -86.175 
ATOM   3495  C2   DT A 170    -122.273-156.846 -86.405 
ATOM   3496  O2   DT A 170    -122.089-157.772 -85.634 
ATOM   3497  N3   DT A 170    -121.556-156.730 -87.580 
ATOM   3498  C4   DT A 170    -121.683-155.728 -88.520 
ATOM   3499  O4   DT A 170    -120.984-155.729 -89.536 
ATOM   3500  C5   DT A 170    -122.675-154.732 -88.191 
ATOM   3501  C7   DT A 170    -122.877-153.605 -89.161 
ATOM   3502  C6   DT A 170    -123.385-154.821 -87.054 
ATOM   3503  P    DT A 171    -124.848-155.013 -80.852 
ATOM   3504  OP1  DT A 171    -126.143-155.233 -80.170 
ATOM   3505  OP2  DT A 171    -124.433-153.603 -81.021 
ATOM   3506  O5'  DT A 171    -123.696-155.824 -80.092 
ATOM   3507  C5'  DT A 171    -123.471-157.205 -80.434 
ATOM   3508  C4'  DT A 171    -121.984-157.474 -80.550 
ATOM   3509  O4'  DT A 171    -121.474-157.214 -81.889 
ATOM   3510  C3'  DT A 171    -121.083-156.635 -79.643 
ATOM   3511  O3'  DT A 171    -120.000-157.442 -79.196 
ATOM   3512  C2'  DT A 171    -120.530-155.540 -80.554 
ATOM   3513  C1'  DT A 171    -120.300-156.425 -81.775 
ATOM   3514  N1   DT A 171    -120.131-155.663 -83.044 
ATOM   3515  C2   DT A 171    -119.263-156.180 -83.974 
ATOM   3516  O2   DT A 171    -118.643-157.215 -83.799 
ATOM   3517  N3   DT A 171    -119.131-155.446 -85.137 
ATOM   3518  C4   DT A 171    -119.781-154.267 -85.438 
ATOM   3519  O4   DT A 171    -119.581-153.699 -86.514 
ATOM   3520  C5   DT A 171    -120.671-153.802 -84.401 
ATOM   3521  C7   DT A 171    -121.418-152.525 -84.647 
ATOM   3522  C6   DT A 171    -120.818-154.496 -83.260 
ATOM   3523  P    DA A 172    -119.491-157.293 -77.686 
ATOM   3524  OP1  DA A 172    -120.335-158.120 -76.795 
ATOM   3525  OP2  DA A 172    -119.390-155.859 -77.337 
ATOM   3526  O5'  DA A 172    -118.026-157.927 -77.782 
ATOM   3527  C5'  DA A 172    -117.775-158.961 -78.752 
ATOM   3528  C4'  DA A 172    -116.452-158.708 -79.449 
ATOM   3529  O4'  DA A 172    -116.595-157.851 -80.618 
ATOM   3530  C3'  DA A 172    -115.382-158.010 -78.610 
ATOM   3531  O3'  DA A 172    -114.109-158.552 -78.944 
ATOM   3532  C2'  DA A 172    -115.423-156.551 -79.064 
ATOM   3533  C1'  DA A 172    -115.607-156.835 -80.552 
ATOM   3534  N9   DA A 172    -116.096-155.663 -81.330 
ATOM   3535  C8   DA A 172    -116.956-154.680 -80.933 
ATOM   3536  N7   DA A 172    -117.190-153.787 -81.844 
ATOM   3537  C5   DA A 172    -116.431-154.207 -82.927 
ATOM   3538  C6   DA A 172    -116.247-153.681 -84.216 
ATOM   3539  N6   DA A 172    -116.845-152.563 -84.651 
ATOM   3540  N1   DA A 172    -115.422-154.348 -85.046 
ATOM   3541  C2   DA A 172    -114.832-155.459 -84.608 
ATOM   3542  N3   DA A 172    -114.927-156.042 -83.433 
ATOM   3543  C4   DA A 172    -115.756-155.355 -82.622 
ATOM   3544  P    DC A 173    -113.040-158.796 -77.779 
ATOM   3545  OP1  DC A 173    -113.305-160.098 -77.127 
ATOM   3546  OP2  DC A 173    -113.003-157.618 -76.884 
ATOM   3547  O5'  DC A 173    -111.677-158.879 -78.613 
ATOM   3548  C5'  DC A 173    -111.715-159.377 -79.964 
ATOM   3549  C4'  DC A 173    -110.858-158.506 -80.862 
ATOM   3550  O4'  DC A 173    -111.598-157.381 -81.414 
ATOM   3551  C3'  DC A 173    -109.644-157.858 -80.197 
ATOM   3552  O3'  DC A 173    -108.568-157.834 -81.127 
ATOM   3553  C2'  DC A 173    -110.077-156.419 -79.918 
ATOM   3554  C1'  DC A 173    -110.827-156.203 -81.228 
ATOM   3555  N1   DC A 173    -111.758-155.040 -81.201 
ATOM   3556  C2   DC A 173    -111.919-154.310 -82.376 
ATOM   3557  O2   DC A 173    -111.289-154.655 -83.383 
ATOM   3558  N3   DC A 173    -112.762-153.245 -82.373 
ATOM   3559  C4   DC A 173    -113.426-152.905 -81.261 
ATOM   3560  N4   DC A 173    -114.236-151.859 -81.307 
ATOM   3561  C5   DC A 173    -113.274-153.642 -80.041 
ATOM   3562  C6   DC A 173    -112.426-154.702 -80.066 
ATOM   3563  P    DT A 174    -107.084-158.135 -80.607 
ATOM   3564  OP1  DT A 174    -106.865-159.597 -80.553 
ATOM   3565  OP2  DT A 174    -106.841-157.395 -79.348 
ATOM   3566  O5'  DT A 174    -106.203-157.501 -81.782 
ATOM   3567  C5'  DT A 174    -106.734-157.478 -83.119 
ATOM   3568  C4'  DT A 174    -106.467-156.131 -83.760 
ATOM   3569  O4'  DT A 174    -107.521-155.165 -83.485 
ATOM   3570  C3'  DT A 174    -105.190-155.422 -83.311 
ATOM   3571  O3'  DT A 174    -104.620-154.746 -84.425 
ATOM   3572  C2'  DT A 174    -105.663-154.377 -82.299 
ATOM   3573  C1'  DT A 174    -106.917-153.954 -83.058 
ATOM   3574  N1   DT A 174    -107.903-153.216 -82.219 
ATOM   3575  C2   DT A 174    -108.626-152.222 -82.833 
ATOM   3576  O2   DT A 174    -108.491-151.933 -84.009 
ATOM   3577  N3   DT A 174    -109.530-151.560 -82.024 
ATOM   3578  C4   DT A 174    -109.763-151.804 -80.686 
ATOM   3579  O4   DT A 174    -110.600-151.144 -80.066 
ATOM   3580  C5   DT A 174    -108.957-152.865 -80.131 
ATOM   3581  C7   DT A 174    -109.147-153.196 -78.681 
ATOM   3582  C6   DT A 174    -108.070-153.525 -80.895 
ATOM   3583  P    DC A 175    -103.030-154.745 -84.602 
ATOM   3584  OP1  DC A 175    -102.605-155.993 -85.276 
ATOM   3585  OP2  DC A 175    -102.386-154.459 -83.301 
ATOM   3586  O5'  DC A 175    -102.822-153.503 -85.589 
ATOM   3587  C5'  DC A 175    -103.866-153.174 -86.525 
ATOM   3588  C4'  DC A 175    -104.084-151.675 -86.552 
ATOM   3589  O4'  DC A 175    -105.049-151.236 -85.553 
ATOM   3590  C3'  DC A 175    -102.850-150.817 -86.274 
ATOM   3591  O3'  DC A 175    -102.904-149.653 -87.091 
ATOM   3592  C2'  DC A 175    -102.995-150.391 -84.813 
ATOM   3593  C1'  DC A 175    -104.498-150.130 -84.854 
ATOM   3594  N1   DC A 175    -105.132-150.072 -83.508 
ATOM   3595  C2   DC A 175    -106.194-149.189 -83.328 
ATOM   3596  O2   DC A 175    -106.563-148.496 -84.285 
ATOM   3597  N3   DC A 175    -106.785-149.120 -82.108 
ATOM   3598  C4   DC A 175    -106.357-149.885 -81.098 
ATOM   3599  N4   DC A 175    -106.967-149.781 -79.927 
ATOM   3600  C5   DC A 175    -105.266-150.800 -81.261 
ATOM   3601  C6   DC A 175    -104.688-150.854 -82.487 
ATOM   3602  P    DA A 176    -101.552-149.107 -87.753 
ATOM   3603  OP1  DA A 176    -101.280-149.846 -89.006 
ATOM   3604  OP2  DA A 176    -100.468-149.115 -86.746 
ATOM   3605  O5'  DA A 176    -101.956-147.597 -88.095 
ATOM   3606  C5'  DA A 176    -103.331-147.294 -88.395 
ATOM   3607  C4'  DA A 176    -103.749-146.022 -87.682 
ATOM   3608  O4'  DA A 176    -104.255-146.279 -86.341 
ATOM   3609  C3'  DA A 176    -102.646-144.986 -87.468 
ATOM   3610  O3'  DA A 176    -103.201-143.685 -87.619 
ATOM   3611  C2'  DA A 176    -102.221-145.168 -86.011 
ATOM   3612  C1'  DA A 176    -103.622-145.379 -85.444 
ATOM   3613  N9   DA A 176    -103.633-145.993 -84.087 
ATOM   3614  C8   DA A 176    -102.774-146.918 -83.569 
ATOM   3615  N7   DA A 176    -103.045-147.260 -82.347 
ATOM   3616  C5   DA A 176    -104.167-146.506 -82.031 
ATOM   3617  C6   DA A 176    -104.949-146.413 -80.868 
ATOM   3618  N6   DA A 176    -104.706-147.119 -79.754 
ATOM   3619  N1   DA A 176    -105.994-145.565 -80.890 
ATOM   3620  C2   DA A 176    -106.231-144.867 -82.000 
ATOM   3621  N3   DA A 176    -105.575-144.870 -83.139 
ATOM   3622  C4   DA A 176    -104.534-145.727 -83.090 
ATOM   3623  P    DG A 177    -102.345-142.558 -88.367 
ATOM   3624  OP1  DG A 177    -102.524-142.689 -89.830 
ATOM   3625  OP2  DG A 177    -100.949-142.590 -87.878 
ATOM   3626  O5'  DG A 177    -103.063-141.224 -87.854 
ATOM   3627  C5'  DG A 177    -104.465-141.267 -87.526 
ATOM   3628  C4'  DG A 177    -104.718-140.519 -86.232 
ATOM   3629  O4'  DG A 177    -104.571-141.372 -85.061 
ATOM   3630  C3'  DG A 177    -103.785-139.342 -85.951 
ATOM   3631  O3'  DG A 177    -104.528-138.306 -85.321 
ATOM   3632  C2'  DG A 177    -102.766-139.886 -84.949 
ATOM   3633  C1'  DG A 177    -103.754-140.697 -84.116 
ATOM   3634  N9   DG A 177    -103.106-141.721 -83.250 
ATOM   3635  C8   DG A 177    -101.979-142.478 -83.488 
ATOM   3636  N7   DG A 177    -101.670-143.297 -82.512 
ATOM   3637  C5   DG A 177    -102.661-143.066 -81.560 
ATOM   3638  C6   DG A 177    -102.858-143.657 -80.284 
ATOM   3639  O6   DG A 177    -102.187-144.520 -79.724 
ATOM   3640  N1   DG A 177    -103.989-143.130 -79.645 
ATOM   3641  C2   DG A 177    -104.821-142.160 -80.170 
ATOM   3642  N2   DG A 177    -105.849-141.792 -79.403 
ATOM   3643  N3   DG A 177    -104.635-141.608 -81.367 
ATOM   3644  C4   DG A 177    -103.542-142.107 -82.000 
ATOM   3645  P    DA A 178    -104.234-136.784 -85.724 
ATOM   3646  OP1  DA A 178    -104.993-136.439 -86.947 
ATOM   3647  OP2  DA A 178    -102.773-136.560 -85.781 
ATOM   3648  O5'  DA A 178    -104.849-136.001 -84.471 
ATOM   3649  C5'  DA A 178    -105.962-136.580 -83.763 
ATOM   3650  C4'  DA A 178    -105.750-136.450 -82.268 
ATOM   3651  O4'  DA A 178    -105.005-137.572 -81.713 
ATOM   3652  C3'  DA A 178    -104.960-135.223 -81.812 
ATOM   3653  O3'  DA A 178    -105.507-134.753 -80.586 
ATOM   3654  C2'  DA A 178    -103.549-135.748 -81.545 
ATOM   3655  C1'  DA A 178    -103.970-137.059 -80.889 
ATOM   3656  N9   DA A 178    -102.881-138.074 -80.828 
ATOM   3657  C8   DA A 178    -101.882-138.302 -81.729 
ATOM   3658  N7   DA A 178    -101.078-139.263 -81.392 
ATOM   3659  C5   DA A 178    -101.582-139.707 -80.177 
ATOM   3660  C6   DA A 178    -101.171-140.720 -79.295 
ATOM   3661  N6   DA A 178    -100.107-141.506 -79.515 
ATOM   3662  N1   DA A 178    -101.896-140.897 -78.174 
ATOM   3663  C2   DA A 178    -102.952-140.114 -77.962 
ATOM   3664  N3   DA A 178    -103.428-139.142 -78.708 
ATOM   3665  C4   DA A 178    -102.685-138.985 -79.823 
ATOM   3666  P    DA A 179    -105.627-133.175 -80.344 
ATOM   3667  OP1  DA A 179    -106.870-132.670 -80.970 
ATOM   3668  OP2  DA A 179    -104.372-132.513 -80.765 
ATOM   3669  O5'  DA A 179    -105.761-133.109 -78.751 
ATOM   3670  C5'  DA A 179    -106.379-134.209 -78.057 
ATOM   3671  C4'  DA A 179    -105.578-134.555 -76.818 
ATOM   3672  O4'  DA A 179    -104.520-135.517 -77.091 
ATOM   3673  C3'  DA A 179    -104.851-133.389 -76.148 
ATOM   3674  O3'  DA A 179    -104.892-133.570 -74.738 
ATOM   3675  C2'  DA A 179    -103.401-133.518 -76.613 
ATOM   3676  C1'  DA A 179    -103.317-135.038 -76.509 
ATOM   3677  N9   DA A 179    -102.173-135.628 -77.258 
ATOM   3678  C8   DA A 179    -101.625-135.209 -78.436 
ATOM   3679  N7   DA A 179    -100.628-135.934 -78.840 
ATOM   3680  C5   DA A 179    -100.506-136.908 -77.858 
ATOM   3681  C6   DA A 179     -99.624-137.991 -77.702 
ATOM   3682  N6   DA A 179     -98.653-138.285 -78.577 
ATOM   3683  N1   DA A 179     -99.777-138.761 -76.609 
ATOM   3684  C2   DA A 179    -100.744-138.463 -75.743 
ATOM   3685  N3   DA A 179    -101.622-137.485 -75.782 
ATOM   3686  C4   DA A 179    -101.447-136.728 -76.885 
ATOM   3687  P    DG A 180    -105.119-132.294 -73.798 
ATOM   3688  OP1  DG A 180    -106.567-132.004 -73.696 
ATOM   3689  OP2  DG A 180    -104.265-131.178 -74.261 
ATOM   3690  O5'  DG A 180    -104.578-132.837 -72.393 
ATOM   3691  C5'  DG A 180    -104.686-134.243 -72.099 
ATOM   3692  C4'  DG A 180    -103.398-134.741 -71.475 
ATOM   3693  O4'  DG A 180    -102.429-135.176 -72.472 
ATOM   3694  C3'  DG A 180    -102.629-133.724 -70.633 
ATOM   3695  O3'  DG A 180    -102.047-134.392 -69.521 
ATOM   3696  C2'  DG A 180    -101.506-133.234 -71.547 
ATOM   3697  C1'  DG A 180    -101.174-134.591 -72.161 
ATOM   3698  N9   DG A 180    -100.381-134.502 -73.419 
ATOM   3699  C8   DG A 180    -100.430-133.550 -74.414 
ATOM   3700  N7   DG A 180     -99.591-133.763 -75.399 
ATOM   3701  C5   DG A 180     -98.940-134.939 -75.030 
ATOM   3702  C6   DG A 180     -97.921-135.668 -75.698 
ATOM   3703  O6   DG A 180     -97.376-135.422 -76.770 
ATOM   3704  N1   DG A 180     -97.545-136.805 -74.970 
ATOM   3705  C2   DG A 180     -98.082-137.188 -73.757 
ATOM   3706  N2   DG A 180     -97.587-138.308 -73.223 
ATOM   3707  N3   DG A 180     -99.038-136.504 -73.131 
ATOM   3708  C4   DG A 180     -99.414-135.397 -73.823 
ATOM   3709  P    DC A 181    -102.034-133.661 -68.096 
ATOM   3710  OP1  DC A 181    -103.330-133.881 -67.415 
ATOM   3711  OP2  DC A 181    -101.620-132.251 -68.265 
ATOM   3712  O5'  DC A 181    -100.882-134.472 -67.336 
ATOM   3713  C5'  DC A 181    -100.658-135.853 -67.678 
ATOM   3714  C4'  DC A 181     -99.170-136.123 -67.794 
ATOM   3715  O4'  DC A 181     -98.661-135.862 -69.133 
ATOM   3716  C3'  DC A 181     -98.270-135.283 -66.888 
ATOM   3717  O3'  DC A 181     -97.186-136.090 -66.441 
ATOM   3718  C2'  DC A 181     -97.716-134.188 -67.798 
ATOM   3719  C1'  DC A 181     -97.487-135.073 -69.019 
ATOM   3720  N1   DC A 181     -97.318-134.311 -70.288 
ATOM   3721  C2   DC A 181     -96.441-134.822 -71.241 
ATOM   3722  O2   DC A 181     -95.845-135.877 -70.998 
ATOM   3723  N3   DC A 181     -96.272-134.142 -72.404 
ATOM   3724  C4   DC A 181     -96.937-133.001 -72.630 
ATOM   3725  N4   DC A 181     -96.738-132.375 -73.780 
ATOM   3726  C5   DC A 181     -97.843-132.457 -71.663 
ATOM   3727  C6   DC A 181     -97.997-133.152 -70.507 
ATOM   3728  P    DA A 182     -96.678-135.941 -64.931 
ATOM   3729  OP1  DA A 182     -97.522-136.768 -64.040 
ATOM   3730  OP2  DA A 182     -96.576-134.507 -64.581 
ATOM   3731  O5'  DA A 182     -95.213-136.575 -65.026 
ATOM   3732  C5'  DA A 182     -94.961-137.609 -65.996 
ATOM   3733  C4'  DA A 182     -93.639-137.356 -66.693 
ATOM   3734  O4'  DA A 182     -93.782-136.499 -67.863 
ATOM   3735  C3'  DA A 182     -92.568-136.658 -65.855 
ATOM   3736  O3'  DA A 182     -91.296-137.200 -66.189 
ATOM   3737  C2'  DA A 182     -92.610-135.199 -66.309 
ATOM   3738  C1'  DA A 182     -92.793-135.483 -67.797 
ATOM   3739  N9   DA A 182     -93.282-134.311 -68.575 
ATOM   3740  C8   DA A 182     -94.142-133.328 -68.177 
ATOM   3741  N7   DA A 182     -94.377-132.435 -69.088 
ATOM   3742  C5   DA A 182     -93.617-132.855 -70.171 
ATOM   3743  C6   DA A 182     -93.433-132.329 -71.460 
ATOM   3744  N6   DA A 182     -94.031-131.211 -71.895 
ATOM   3745  N1   DA A 182     -92.609-132.996 -72.290 
ATOM   3746  C2   DA A 182     -92.018-134.107 -71.852 
ATOM   3747  N3   DA A 182     -92.113-134.690 -70.677 
ATOM   3748  C4   DA A 182     -92.943-134.003 -69.867 
ATOM   3749  P    DG A 183     -90.226-137.444 -65.023 
ATOM   3750  OP1  DG A 183     -90.492-138.746 -64.371 
ATOM   3751  OP2  DG A 183     -90.190-136.266 -64.128 
ATOM   3752  O5'  DG A 183     -88.864-137.527 -65.857 
ATOM   3753  C5'  DG A 183     -88.901-138.025 -67.209 
ATOM   3754  C4'  DG A 183     -88.045-137.154 -68.106 
ATOM   3755  O4'  DG A 183     -88.785-136.029 -68.658 
ATOM   3756  C3'  DG A 183     -86.830-136.506 -67.441 
ATOM   3757  O3'  DG A 183     -85.755-136.482 -68.371 
ATOM   3758  C2'  DG A 183     -87.264-135.067 -67.163 
ATOM   3759  C1'  DG A 183     -88.014-134.851 -68.472 
ATOM   3760  N9   DG A 183     -88.945-133.688 -68.446 
ATOM   3761  C8   DG A 183     -89.699-133.201 -67.401 
ATOM   3762  N7   DG A 183     -90.421-132.150 -67.709 
ATOM   3763  C5   DG A 183     -90.123-131.926 -69.053 
ATOM   3764  C6   DG A 183     -90.600-130.926 -69.939 
ATOM   3765  O6   DG A 183     -91.397-130.018 -69.719 
ATOM   3766  N1   DG A 183     -90.038-131.064 -71.216 
ATOM   3767  C2   DG A 183     -89.134-132.041 -71.586 
ATOM   3768  N2   DG A 183     -88.716-132.002 -72.855 
ATOM   3769  N3   DG A 183     -88.687-132.979 -70.754 
ATOM   3770  C4   DG A 183     -89.223-132.859 -69.511 
ATOM   3771  P    DA A 184     -84.271-136.783 -67.851 
ATOM   3772  OP1  DA A 184     -84.052-138.245 -67.797 
ATOM   3773  OP2  DA A 184     -84.027-136.043 -66.592 
ATOM   3774  O5'  DA A 184     -83.389-136.149 -69.026 
ATOM   3775  C5'  DA A 184     -83.921-136.127 -70.364 
ATOM   3776  C4'  DA A 184     -83.653-134.779 -71.005 
ATOM   3777  O4'  DA A 184     -84.708-133.813 -70.729 
ATOM   3778  C3'  DA A 184     -82.376-134.070 -70.555 
ATOM   3779  O3'  DA A 184     -81.807-133.394 -71.670 
ATOM   3780  C2'  DA A 184     -82.850-133.026 -69.544 
ATOM   3781  C1'  DA A 184     -84.104-132.602 -70.302 
ATOM   3782  N9   DA A 184     -85.090-131.864 -69.464 
ATOM   3783  C8   DA A 184     -85.380-132.042 -68.141 
ATOM   3784  N7   DA A 184     -86.293-131.237 -67.692 
ATOM   3785  C5   DA A 184     -86.635-130.468 -68.796 
ATOM   3786  C6   DA A 184     -87.556-129.424 -68.974 
ATOM   3787  N6   DA A 184     -88.340-128.953 -67.994 
ATOM   3788  N1   DA A 184     -87.644-128.878 -70.202 
ATOM   3789  C2   DA A 184     -86.863-129.352 -71.172 
ATOM   3790  N3   DA A 184     -85.971-130.316 -71.124 
ATOM   3791  C4   DA A 184     -85.903-130.844 -69.885 
ATOM   3792  P    DA A 185     -80.216-133.393 -71.847 
ATOM   3793  OP1  DA A 185     -79.791-134.641 -72.521 
ATOM   3794  OP2  DA A 185     -79.573-133.107 -70.546 
ATOM   3795  O5'  DA A 185     -80.009-132.151 -72.834 
ATOM   3796  C5'  DA A 185     -81.052-131.822 -73.770 
ATOM   3797  C4'  DA A 185     -81.271-130.323 -73.796 
ATOM   3798  O4'  DA A 185     -82.235-129.884 -72.797 
ATOM   3799  C3'  DA A 185     -80.036-129.465 -73.518 
ATOM   3800  O3'  DA A 185     -80.090-128.301 -74.335 
ATOM   3801  C2'  DA A 185     -80.182-129.040 -72.057 
ATOM   3802  C1'  DA A 185     -81.685-128.778 -72.098 
ATOM   3803  N9   DA A 185     -82.319-128.720 -70.752 
ATOM   3804  C8   DA A 185     -81.998-129.431 -69.631 
ATOM   3805  N7   DA A 185     -82.740-129.153 -68.604 
ATOM   3806  C5   DA A 185     -83.619-128.188 -69.077 
ATOM   3807  C6   DA A 185     -84.667-127.481 -68.465 
ATOM   3808  N6   DA A 185     -85.023-127.646 -67.183 
ATOM   3809  N1   DA A 185     -85.338-126.593 -69.222 
ATOM   3810  C2   DA A 185     -84.981-126.433 -70.494 
ATOM   3811  N3   DA A 185     -84.025-127.033 -71.171 
ATOM   3812  C4   DA A 185     -83.369-127.916 -70.390 
ATOM   3813  P    DC A 186     -78.738-127.755 -74.997 
ATOM   3814  OP1  DC A 186     -78.466-128.494 -76.250 
ATOM   3815  OP2  DC A 186     -77.655-127.763 -73.990 
ATOM   3816  O5'  DC A 186     -79.143-126.245 -75.339 
ATOM   3817  C5'  DC A 186     -80.518-125.942 -75.639 
ATOM   3818  C4'  DC A 186     -80.936-124.670 -74.927 
ATOM   3819  O4'  DC A 186     -81.441-124.927 -73.585 
ATOM   3820  C3'  DC A 186     -79.833-123.634 -74.713 
ATOM   3821  O3'  DC A 186     -80.388-122.333 -74.864 
ATOM   3822  C2'  DC A 186     -79.408-123.816 -73.256 
ATOM   3823  C1'  DC A 186     -80.809-124.027 -72.688 
ATOM   3824  N1   DC A 186     -80.820-124.641 -71.331 
ATOM   3825  C2   DC A 186     -81.820-124.244 -70.448 
ATOM   3826  O2   DC A 186     -82.649-123.408 -70.822 
ATOM   3827  N3   DC A 186     -81.846-124.792 -69.205 
ATOM   3828  C4   DC A 186     -80.929-125.696 -68.838 
ATOM   3829  N4   DC A 186     -80.998-126.200 -67.616 
ATOM   3830  C5   DC A 186     -79.892-126.116 -69.732 
ATOM   3831  C6   DC A 186     -79.882-125.557 -70.969 
ATOM   3832  P    DA A 187     -79.532-121.206 -75.611 
ATOM   3833  OP1  DA A 187     -79.711-121.337 -77.075 
ATOM   3834  OP2  DA A 187     -78.136-121.239 -75.123 
ATOM   3835  O5'  DA A 187     -80.250-119.872 -75.098 
ATOM   3836  C5'  DA A 187     -81.651-119.915 -74.770 
ATOM   3837  C4'  DA A 187     -81.904-119.167 -73.477 
ATOM   3838  O4'  DA A 187     -81.757-120.020 -72.305 
ATOM   3839  C3'  DA A 187     -80.971-117.990 -73.195 
ATOM   3840  O3'  DA A 187     -81.715-116.954 -72.565 
ATOM   3841  C2'  DA A 187     -79.953-118.534 -72.193 
ATOM   3842  C1'  DA A 187     -80.940-119.345 -71.361 
ATOM   3843  N9   DA A 187     -80.293-120.369 -70.494 
ATOM   3844  C8   DA A 187     -79.174-121.111 -70.748 
ATOM   3845  N7   DA A 187     -78.856-121.925 -69.790 
ATOM   3846  C5   DA A 187     -79.835-121.710 -68.829 
ATOM   3847  C6   DA A 187     -80.059-122.275 -67.562 
ATOM   3848  N6   DA A 187     -79.273-123.217 -67.022 
ATOM   3849  N1   DA A 187     -81.124-121.833 -66.868 
ATOM   3850  C2   DA A 187     -81.902-120.896 -67.410 
ATOM   3851  N3   DA A 187     -81.792-120.299 -68.576 
ATOM   3852  C4   DA A 187     -80.718-120.759 -69.251 
ATOM   3853  P    DG A 188     -81.421-115.432 -72.968 
ATOM   3854  OP1  DG A 188     -82.179-115.087 -74.192 
ATOM   3855  OP2  DG A 188     -79.960-115.208 -73.025 
ATOM   3856  O5'  DG A 188     -82.036-114.649 -71.716 
ATOM   3857  C5'  DG A 188     -83.149-115.228 -71.008 
ATOM   3858  C4'  DG A 188     -82.936-115.098 -69.512 
ATOM   3859  O4'  DG A 188     -82.192-116.221 -68.957 
ATOM   3860  C3'  DG A 188     -82.147-113.871 -69.057 
ATOM   3861  O3'  DG A 188     -82.694-113.401 -67.831 
ATOM   3862  C2'  DG A 188     -80.736-114.396 -68.790 
ATOM   3863  C1'  DG A 188     -81.156-115.707 -68.133 
ATOM   3864  N9   DG A 188     -80.068-116.722 -68.072 
ATOM   3865  C8   DG A 188     -79.052-116.966 -68.971 
ATOM   3866  N7   DG A 188     -78.249-117.940 -68.617 
ATOM   3867  C5   DG A 188     -78.769-118.372 -67.398 
ATOM   3868  C6   DG A 188     -78.326-119.403 -66.530 
ATOM   3869  O6   DG A 188     -77.369-120.160 -66.660 
ATOM   3870  N1   DG A 188     -79.145-119.506 -65.397 
ATOM   3871  C2   DG A 188     -80.247-118.715 -65.137 
ATOM   3872  N2   DG A 188     -80.898-118.971 -63.999 
ATOM   3873  N3   DG A 188     -80.662-117.748 -65.953 
ATOM   3874  C4   DG A 188     -79.879-117.635 -67.056 
ATOM   3875  P    DA A 189     -82.814-111.823 -67.589 
ATOM   3876  OP1  DA A 189     -84.056-111.318 -68.215 
ATOM   3877  OP2  DA A 189     -81.559-111.161 -68.009 
ATOM   3878  O5'  DA A 189     -82.948-111.757 -65.996 
ATOM   3879  C5'  DA A 189     -83.565-112.857 -65.302 
ATOM   3880  C4'  DA A 189     -82.764-113.203 -64.062 
ATOM   3881  O4'  DA A 189     -81.707-114.165 -64.336 
ATOM   3882  C3'  DA A 189     -82.038-112.037 -63.393 
ATOM   3883  O3'  DA A 189     -82.079-112.218 -61.982 
ATOM   3884  C2'  DA A 189     -80.587-112.166 -63.857 
ATOM   3885  C1'  DA A 189     -80.504-113.686 -63.754 
ATOM   3886  N9   DA A 189     -79.360-114.276 -64.503 
ATOM   3887  C8   DA A 189     -78.811-113.857 -65.681 
ATOM   3888  N7   DA A 189     -77.815-114.582 -66.084 
ATOM   3889  C5   DA A 189     -77.692-115.556 -65.102 
ATOM   3890  C6   DA A 189     -76.810-116.639 -64.946 
ATOM   3891  N6   DA A 189     -75.839-116.934 -65.822 
ATOM   3892  N1   DA A 189     -76.964-117.409 -63.853 
ATOM   3893  C2   DA A 189     -77.931-117.111 -62.987 
ATOM   3894  N3   DA A 189     -78.809-116.133 -63.027 
ATOM   3895  C4   DA A 189     -78.634-115.376 -64.130 
ATOM   3896  P    DG A 190     -82.306-110.942 -61.042 
ATOM   3897  OP1  DG A 190     -83.753-110.653 -60.941 
ATOM   3898  OP2  DG A 190     -81.451-109.827 -61.505 
ATOM   3899  O5'  DG A 190     -81.765-111.485 -59.637 
ATOM   3900  C5'  DG A 190     -81.872-112.891 -59.344 
ATOM   3901  C4'  DG A 190     -80.585-113.389 -58.719 
ATOM   3902  O4'  DG A 190     -79.616-113.824 -59.716 
ATOM   3903  C3'  DG A 190     -79.815-112.372 -57.877 
ATOM   3904  O3'  DG A 190     -79.233-113.040 -56.765 
ATOM   3905  C2'  DG A 190     -78.693-111.882 -58.792 
ATOM   3906  C1'  DG A 190     -78.361-113.239 -59.406 
ATOM   3907  N9   DG A 190     -77.568-113.150 -60.664 
ATOM   3908  C8   DG A 190     -77.617-112.198 -61.659 
ATOM   3909  N7   DG A 190     -76.777-112.411 -62.643 
ATOM   3910  C5   DG A 190     -76.126-113.587 -62.274 
ATOM   3911  C6   DG A 190     -75.108-114.316 -62.942 
ATOM   3912  O6   DG A 190     -74.562-114.070 -64.014 
ATOM   3913  N1   DG A 190     -74.731-115.453 -62.214 
ATOM   3914  C2   DG A 190     -75.269-115.836 -61.001 
ATOM   3915  N2   DG A 190     -74.773-116.956 -60.468 
ATOM   3916  N3   DG A 190     -76.225-115.152 -60.375 
ATOM   3917  C4   DG A 190     -76.601-114.046 -61.068 
ATOM   3918  P    DT A 191     -79.221-112.309 -55.341 
ATOM   3919  OP1  DT A 191     -80.516-112.529 -54.659 
ATOM   3920  OP2  DT A 191     -78.807-110.899 -55.510 
ATOM   3921  O5'  DT A 191     -78.069-113.120 -54.581 
ATOM   3922  C5'  DT A 191     -77.844-114.501 -54.923 
ATOM   3923  C4'  DT A 191     -76.357-114.771 -55.038 
ATOM   3924  O4'  DT A 191     -75.848-114.510 -56.377 
ATOM   3925  C3'  DT A 191     -75.456-113.932 -54.132 
ATOM   3926  O3'  DT A 191     -74.373-114.738 -53.685 
ATOM   3927  C2'  DT A 191     -74.903-112.836 -55.043 
ATOM   3928  C1'  DT A 191     -74.673-113.721 -56.264 
ATOM   3929  N1   DT A 191     -74.504-112.959 -57.533 
ATOM   3930  C2   DT A 191     -73.636-113.476 -58.463 
ATOM   3931  O2   DT A 191     -73.016-114.511 -58.288 
ATOM   3932  N3   DT A 191     -73.504-112.742 -59.626 
ATOM   3933  C4   DT A 191     -74.154-111.563 -59.927 
ATOM   3934  O4   DT A 191     -73.955-110.995 -61.003 
ATOM   3935  C5   DT A 191     -75.044-111.098 -58.890 
ATOM   3936  C7   DT A 191     -75.791-109.821 -59.136 
ATOM   3937  C6   DT A 191     -75.191-111.792 -57.749 
ATOM   3938  P    DG A 192     -73.864-114.589 -52.175 
ATOM   3939  OP1  DG A 192     -74.708-115.416 -51.284 
ATOM   3940  OP2  DG A 192     -73.763-113.155 -51.826 
ATOM   3941  O5'  DG A 192     -72.399-115.223 -52.271 
ATOM   3942  C5'  DG A 192     -72.148-116.257 -53.241 
ATOM   3943  C4'  DG A 192     -70.825-116.004 -53.938 
ATOM   3944  O4'  DG A 192     -70.968-115.147 -55.107 
ATOM   3945  C3'  DG A 192     -69.755-115.306 -53.099 
ATOM   3946  O3'  DG A 192     -68.482-115.848 -53.433 
ATOM   3947  C2'  DG A 192     -69.796-113.848 -53.553 
ATOM   3948  C1'  DG A 192     -69.980-114.131 -55.041 
ATOM   3949  N9   DG A 192     -70.469-112.959 -55.819 
ATOM   3950  C8   DG A 192     -71.335-111.958 -55.435 
ATOM   3951  N7   DG A 192     -71.563-111.064 -56.365 
ATOM   3952  C5   DG A 192     -70.794-111.502 -57.442 
ATOM   3953  C6   DG A 192     -70.631-110.943 -58.736 
ATOM   3954  O6   DG A 192     -71.141-109.929 -59.206 
ATOM   3955  N1   DG A 192     -69.756-111.709 -59.519 
ATOM   3956  C2   DG A 192     -69.123-112.865 -59.105 
ATOM   3957  N2   DG A 192     -68.328-113.451 -60.003 
ATOM   3958  N3   DG A 192     -69.277-113.390 -57.890 
ATOM   3959  C4   DG A 192     -70.122-112.657 -57.119 
ATOM   3960  P    DA A 193     -67.413-116.092 -52.268 
ATOM   3961  OP1  DA A 193     -67.678-117.394 -51.616 
ATOM   3962  OP2  DA A 193     -67.376-114.914 -51.373 
ATOM   3963  O5'  DA A 193     -66.050-116.175 -53.102 
ATOM   3964  C5'  DA A 193     -66.088-116.673 -54.453 
ATOM   3965  C4'  DA A 193     -65.231-115.802 -55.350 
ATOM   3966  O4'  DA A 193     -65.971-114.677 -55.902 
ATOM   3967  C3'  DA A 193     -64.017-115.154 -54.686 
ATOM   3968  O3'  DA A 193     -62.941-115.130 -55.616 
ATOM   3969  C2'  DA A 193     -64.450-113.715 -54.407 
ATOM   3970  C1'  DA A 193     -65.200-113.499 -55.717 
ATOM   3971  N9   DA A 193     -66.131-112.336 -55.690 
ATOM   3972  C8   DA A 193     -66.873-111.867 -54.644 
ATOM   3973  N7   DA A 193     -67.591-110.828 -54.935 
ATOM   3974  C5   DA A 193     -67.307-110.588 -56.272 
ATOM   3975  C6   DA A 193     -67.759-109.612 -57.177 
ATOM   3976  N6   DA A 193     -68.635-108.651 -56.852 
ATOM   3977  N1   DA A 193     -67.275-109.661 -58.432 
ATOM   3978  C2   DA A 193     -66.405-110.619 -58.749 
ATOM   3979  N3   DA A 193     -65.914-111.577 -57.994 
ATOM   3980  C4   DA A 193     -66.414-111.506 -56.743 
ATOM   3981  P    DT A 194     -61.458-115.431 -55.095 
ATOM   3982  OP1  DT A 194     -61.239-116.893 -55.042 
ATOM   3983  OP2  DT A 194     -61.214-114.691 -53.837 
ATOM   3984  O5'  DT A 194     -60.576-114.797 -56.270 
ATOM   3985  C5'  DT A 194     -61.108-114.775 -57.608 
ATOM   3986  C4'  DT A 194     -60.840-113.427 -58.249 
ATOM   3987  O4'  DT A 194     -61.894-112.461 -57.974 
ATOM   3988  C3'  DT A 194     -59.563-112.718 -57.799 
ATOM   3989  O3'  DT A 194     -58.993-112.042 -58.914 
ATOM   3990  C2'  DT A 194     -60.036-111.674 -56.788 
ATOM   3991  C1'  DT A 194     -61.290-111.250 -57.546 
ATOM   3992  N1   DT A 194     -62.276-110.512 -56.708 
ATOM   3993  C2   DT A 194     -62.999-109.518 -57.322 
ATOM   3994  O2   DT A 194     -62.864-109.229 -58.498 
ATOM   3995  N3   DT A 194     -63.903-108.856 -56.513 
ATOM   3996  C4   DT A 194     -64.137-109.100 -55.175 
ATOM   3997  O4   DT A 194     -64.973-108.440 -54.555 
ATOM   3998  C5   DT A 194     -63.330-110.161 -54.620 
ATOM   3999  C7   DT A 194     -63.521-110.492 -53.169 
ATOM   4000  C6   DT A 194     -62.443-110.821 -55.384 
ATOM   4001  P    DG A 195     -57.403-112.041 -59.091 
ATOM   4002  OP1  DG A 195     -56.978-113.290 -59.765 
ATOM   4003  OP2  DG A 195     -56.759-111.755 -57.790 
ATOM   4004  O5'  DG A 195     -57.195-110.799 -60.078 
ATOM   4005  C5'  DG A 195     -58.239-110.470 -61.014 
ATOM   4006  C4'  DG A 195     -58.457-108.971 -61.041 
ATOM   4007  O4'  DG A 195     -59.422-108.532 -60.041 
ATOM   4008  C3'  DG A 195     -57.223-108.113 -60.763 
ATOM   4009  O3'  DG A 195     -57.277-106.950 -61.580 
ATOM   4010  C2'  DG A 195     -57.368-107.688 -59.302 
ATOM   4011  C1'  DG A 195     -58.871-107.426 -59.342 
ATOM   4012  N9   DG A 195     -59.505-107.368 -57.997 
ATOM   4013  C8   DG A 195     -59.196-108.075 -56.856 
ATOM   4014  N7   DG A 195     -59.953-107.787 -55.826 
ATOM   4015  C5   DG A 195     -60.827-106.818 -56.318 
ATOM   4016  C6   DG A 195     -61.879-106.121 -55.670 
ATOM   4017  O6   DG A 195     -62.263-106.217 -54.507 
ATOM   4018  N1   DG A 195     -62.513-105.224 -56.541 
ATOM   4019  C2   DG A 195     -62.174-105.027 -57.865 
ATOM   4020  N2   DG A 195     -62.901-104.125 -58.528 
ATOM   4021  N3   DG A 195     -61.187-105.682 -58.473 
ATOM   4022  C4   DG A 195     -60.562-106.555 -57.642 
ATOM   4023  P    DA A 196     -55.925-106.404 -62.242 
ATOM   4024  OP1  DA A 196     -55.653-107.142 -63.495 
ATOM   4025  OP2  DA A 196     -54.841-106.411 -61.235 
ATOM   4026  O5'  DA A 196     -56.330-104.893 -62.583 
ATOM   4027  C5'  DA A 196     -57.704-104.590 -62.884 
ATOM   4028  C4'  DA A 196     -58.123-103.318 -62.171 
ATOM   4029  O4'  DA A 196     -58.628-103.575 -60.830 
ATOM   4030  C3'  DA A 196     -57.019-102.282 -61.957 
ATOM   4031  O3'  DA A 196     -57.574-100.981 -62.108 
ATOM   4032  C2'  DA A 196     -56.595-102.464 -60.500 
ATOM   4033  C1'  DA A 196     -57.996-102.675 -59.933 
ATOM   4034  N9   DA A 196     -58.006-103.289 -58.576 
ATOM   4035  C8   DA A 196     -57.147-104.214 -58.057 
ATOM   4036  N7   DA A 196     -57.419-104.556 -56.836 
ATOM   4037  C5   DA A 196     -58.541-103.802 -56.520 
ATOM   4038  C6   DA A 196     -59.323-103.709 -55.356 
ATOM   4039  N6   DA A 196     -59.079-104.415 -54.243 
ATOM   4040  N1   DA A 196     -60.367-102.861 -55.379 
ATOM   4041  C2   DA A 196     -60.605-102.163 -56.489 
ATOM   4042  N3   DA A 196     -59.948-102.166 -57.628 
ATOM   4043  C4   DA A 196     -58.907-103.023 -57.579 
ATOM   4044  P    DA A 197     -56.718 -99.855 -62.855 
ATOM   4045  OP1  DA A 197     -56.897 -99.985 -64.319 
ATOM   4046  OP2  DA A 197     -55.322 -99.887 -62.367 
ATOM   4047  O5'  DA A 197     -57.436 -98.520 -62.342 
ATOM   4048  C5'  DA A 197     -58.838 -98.563 -62.015 
ATOM   4049  C4'  DA A 197     -59.091 -97.815 -60.721 
ATOM   4050  O4'  DA A 197     -58.944 -98.668 -59.550 
ATOM   4051  C3'  DA A 197     -58.158 -96.638 -60.440 
ATOM   4052  O3'  DA A 197     -58.901 -95.602 -59.810 
ATOM   4053  C2'  DA A 197     -57.139 -97.182 -59.438 
ATOM   4054  C1'  DA A 197     -58.127 -97.993 -58.605 
ATOM   4055  N9   DA A 197     -57.479 -99.017 -57.738 
ATOM   4056  C8   DA A 197     -56.361 -99.759 -57.993 
ATOM   4057  N7   DA A 197     -56.043-100.573 -57.034 
ATOM   4058  C5   DA A 197     -57.021-100.358 -56.073 
ATOM   4059  C6   DA A 197     -57.245-100.923 -54.807 
ATOM   4060  N6   DA A 197     -56.460-101.865 -54.267 
ATOM   4061  N1   DA A 197     -58.310-100.481 -54.112 
ATOM   4062  C2   DA A 197     -59.088 -99.544 -54.654 
ATOM   4063  N3   DA A 197     -58.978 -98.947 -55.821 
ATOM   4064  C4   DA A 197     -57.905 -99.407 -56.496 
ATOM   4065  P    DC A 198     -58.607 -94.080 -60.213 
ATOM   4066  OP1  DC A 198     -59.366 -93.736 -61.436 
ATOM   4067  OP2  DC A 198     -57.146 -93.856 -60.270 
ATOM   4068  O5'  DC A 198     -59.222 -93.297 -58.960 
ATOM   4069  C5'  DC A 198     -60.335 -93.876 -58.252 
ATOM   4070  C4'  DC A 198     -60.123 -93.746 -56.757 
ATOM   4071  O4'  DC A 198     -59.378 -94.869 -56.202 
ATOM   4072  C3'  DC A 198     -59.334 -92.519 -56.301 
ATOM   4073  O3'  DC A 198     -59.880 -92.049 -55.075 
ATOM   4074  C2'  DC A 198     -57.922 -93.044 -56.034 
ATOM   4075  C1'  DC A 198     -58.343 -94.355 -55.378 
ATOM   4076  N1   DC A 198     -57.255 -95.370 -55.317 
ATOM   4077  C2   DC A 198     -57.216 -96.215 -54.210 
ATOM   4078  O2   DC A 198     -58.080 -96.090 -53.334 
ATOM   4079  N3   DC A 198     -56.232 -97.147 -54.135 
ATOM   4080  C4   DC A 198     -55.315 -97.251 -55.106 
ATOM   4081  N4   DC A 198     -54.374 -98.176 -54.985 
ATOM   4082  C5   DC A 198     -55.336 -96.390 -56.251 
ATOM   4083  C6   DC A 198     -56.328 -95.466 -56.308 
ATOM   4084  P    DA A 199     -60.000 -90.471 -54.833 
ATOM   4085  OP1  DA A 199     -61.243 -89.966 -55.459 
ATOM   4086  OP2  DA A 199     -58.746 -89.809 -55.254 
ATOM   4087  O5'  DA A 199     -60.134 -90.405 -53.240 
ATOM   4088  C5'  DA A 199     -60.752 -91.505 -52.546 
ATOM   4089  C4'  DA A 199     -59.951 -91.851 -51.306 
ATOM   4090  O4'  DA A 199     -58.893 -92.813 -51.580 
ATOM   4091  C3'  DA A 199     -59.225 -90.685 -50.637 
ATOM   4092  O3'  DA A 199     -59.265 -90.866 -49.227 
ATOM   4093  C2'  DA A 199     -57.774 -90.814 -51.101 
ATOM   4094  C1'  DA A 199     -57.690 -92.334 -50.998 
ATOM   4095  N9   DA A 199     -56.547 -92.924 -51.747 
ATOM   4096  C8   DA A 199     -55.998 -92.505 -52.925 
ATOM   4097  N7   DA A 199     -55.001 -93.230 -53.329 
ATOM   4098  C5   DA A 199     -54.879 -94.204 -52.347 
ATOM   4099  C6   DA A 199     -53.997 -95.287 -52.191 
ATOM   4100  N6   DA A 199     -53.026 -95.582 -53.066 
ATOM   4101  N1   DA A 199     -54.150 -96.057 -51.097 
ATOM   4102  C2   DA A 199     -55.117 -95.759 -50.232 
ATOM   4103  N3   DA A 199     -55.995 -94.781 -50.271 
ATOM   4104  C4   DA A 199     -55.820 -94.024 -51.374 
ATOM   4105  P    DA A 200     -59.492 -89.590 -48.287 
ATOM   4106  OP1  DA A 200     -60.940 -89.301 -48.185 
ATOM   4107  OP2  DA A 200     -58.638 -88.475 -48.750 
ATOM   4108  O5'  DA A 200     -58.951 -90.133 -46.882 
ATOM   4109  C5'  DA A 200     -59.059 -91.539 -46.588 
ATOM   4110  C4'  DA A 200     -57.771 -92.037 -45.964 
ATOM   4111  O4'  DA A 200     -56.802 -92.472 -46.961 
ATOM   4112  C3'  DA A 200     -57.002 -91.020 -45.122 
ATOM   4113  O3'  DA A 200     -56.420 -91.688 -44.010 
ATOM   4114  C2'  DA A 200     -55.879 -90.530 -46.036 
ATOM   4115  C1'  DA A 200     -55.547 -91.887 -46.650 
ATOM   4116  N9   DA A 200     -54.754 -91.798 -47.908 
ATOM   4117  C8   DA A 200     -54.817 -90.846 -48.884 
ATOM   4118  N7   DA A 200     -53.991 -91.044 -49.865 
ATOM   4119  C5   DA A 200     -53.331 -92.214 -49.515 
ATOM   4120  C6   DA A 200     -52.324 -92.959 -50.149 
ATOM   4121  N6   DA A 200     -51.780 -92.618 -51.325 
ATOM   4122  N1   DA A 200     -51.893 -94.073 -49.527 
ATOM   4123  C2   DA A 200     -52.437 -94.407 -48.358 
ATOM   4124  N3   DA A 200     -53.378 -93.794 -47.674 
ATOM   4125  C4   DA A 200     -53.792 -92.682 -48.318 
ATOM   4126  P    DC A 201     -56.407 -90.957 -42.585 
ATOM   4127  OP1  DC A 201     -57.703 -91.177 -41.903 
ATOM   4128  OP2  DC A 201     -55.993 -89.548 -42.754 
ATOM   4129  O5'  DC A 201     -55.255 -91.768 -41.825 
ATOM   4130  C5'  DC A 201     -55.031 -93.149 -42.167 
ATOM   4131  C4'  DC A 201     -53.543 -93.419 -42.283 
ATOM   4132  O4'  DC A 201     -53.034 -93.158 -43.622 
ATOM   4133  C3'  DC A 201     -52.643 -92.580 -41.376 
ATOM   4134  O3'  DC A 201     -51.560 -93.386 -40.930 
ATOM   4135  C2'  DC A 201     -52.089 -91.484 -42.287 
ATOM   4136  C1'  DC A 201     -51.860 -92.369 -43.508 
ATOM   4137  N1   DC A 201     -51.691 -91.607 -44.777 
ATOM   4138  C2   DC A 201     -50.814 -92.118 -45.730 
ATOM   4139  O2   DC A 201     -50.218 -93.173 -45.487 
ATOM   4140  N3   DC A 201     -50.645 -91.438 -46.893 
ATOM   4141  C4   DC A 201     -51.310 -90.297 -47.119 
ATOM   4142  N4   DC A 201     -51.111 -89.671 -48.268 
ATOM   4143  C5   DC A 201     -52.216 -89.753 -46.152 
ATOM   4144  C6   DC A 201     -52.371 -90.448 -44.996 
ATOM   4145  P    DT A 202     -51.051 -93.237 -39.419 
ATOM   4146  OP1  DT A 202     -51.895 -94.064 -38.528 
ATOM   4147  OP2  DT A 202     -50.949 -91.803 -39.070 
ATOM   4148  O5'  DT A 202     -49.586 -93.871 -39.515 
ATOM   4149  C5'  DT A 202     -49.335 -94.905 -40.485 
ATOM   4150  C4'  DT A 202     -48.012 -94.652 -41.182 
ATOM   4151  O4'  DT A 202     -48.155 -93.795 -42.352 
ATOM   4152  C3'  DT A 202     -46.941 -93.954 -40.344 
ATOM   4153  O3'  DT A 202     -45.669 -94.496 -40.677 
ATOM   4154  C2'  DT A 202     -46.983 -92.496 -40.798 
ATOM   4155  C1'  DT A 202     -47.166 -92.779 -42.286 
ATOM   4156  N1   DT A 202     -47.655 -91.607 -43.064 
ATOM   4157  C2   DT A 202     -47.195 -91.475 -44.351 
ATOM   4158  O2   DT A 202     -46.421 -92.265 -44.863 
ATOM   4159  N3   DT A 202     -47.670 -90.376 -45.041 
ATOM   4160  C4   DT A 202     -48.545 -89.423 -44.560 
ATOM   4161  O4   DT A 202     -48.899 -88.481 -45.273 
ATOM   4162  C5   DT A 202     -48.971 -89.648 -43.200 
ATOM   4163  C7   DT A 202     -49.924 -88.656 -42.599 
ATOM   4164  C6   DT A 202     -48.526 -90.707 -42.506 
ATOM   4165  P    DT A 203     -44.599 -94.740 -39.512 
ATOM   4166  OP1  DT A 203     -44.865 -96.042 -38.860 
ATOM   4167  OP2  DT A 203     -44.563 -93.562 -38.617 
ATOM   4168  O5'  DT A 203     -43.237 -94.823 -40.346 
ATOM   4169  C5'  DT A 203     -43.274 -95.321 -41.697 
ATOM   4170  C4'  DT A 203     -42.418 -94.450 -42.595 
ATOM   4171  O4'  DT A 203     -43.158 -93.325 -43.147 
ATOM   4172  C3'  DT A 203     -41.204 -93.802 -41.930 
ATOM   4173  O3'  DT A 203     -40.128 -93.778 -42.860 
ATOM   4174  C2'  DT A 203     -41.637 -92.363 -41.651 
ATOM   4175  C1'  DT A 203     -42.387 -92.147 -42.961 
ATOM   4176  N1   DT A 203     -43.318 -90.984 -42.934 
ATOM   4177  C2   DT A 203     -43.466 -90.275 -44.101 
ATOM   4178  O2   DT A 203     -42.876 -90.558 -45.130 
ATOM   4179  N3   DT A 203     -44.335 -89.203 -44.039 
ATOM   4180  C4   DT A 203     -45.051 -88.794 -42.932 
ATOM   4181  O4   DT A 203     -45.800 -87.817 -42.997 
ATOM   4182  C5   DT A 203     -44.829 -89.601 -41.755 
ATOM   4183  C7   DT A 203     -45.570 -89.224 -40.506 
ATOM   4184  C6   DT A 203     -43.989 -90.648 -41.789 
ATOM   4185  P    DC A 204     -38.644 -94.079 -42.340 
ATOM   4186  OP1  DC A 204     -38.425 -95.541 -42.286 
ATOM   4187  OP2  DC A 204     -38.401 -93.340 -41.081 
ATOM   4188  O5'  DC A 204     -37.763 -93.445 -43.515 
ATOM   4189  C5'  DC A 204     -38.294 -93.423 -44.853 
ATOM   4190  C4'  DC A 204     -38.026 -92.076 -45.493 
ATOM   4191  O4'  DC A 204     -39.081 -91.109 -45.218 
ATOM   4192  C3'  DC A 204     -36.749 -91.366 -45.044 
ATOM   4193  O3'  DC A 204     -36.180 -90.691 -46.159 
ATOM   4194  C2'  DC A 204     -37.223 -90.322 -44.032 
ATOM   4195  C1'  DC A 204     -38.477 -89.898 -44.791 
ATOM   4196  N1   DC A 204     -39.463 -89.160 -43.953 
ATOM   4197  C2   DC A 204     -40.204 -88.149 -44.560 
ATOM   4198  O2   DC A 204     -40.015 -87.909 -45.757 
ATOM   4199  N3   DC A 204     -41.107 -87.465 -43.812 
ATOM   4200  C4   DC A 204     -41.282 -87.756 -42.517 
ATOM   4201  N4   DC A 204     -42.176 -87.060 -41.831 
ATOM   4202  C5   DC A 204     -40.530 -88.791 -41.873 
ATOM   4203  C6   DC A 204     -39.632 -89.463 -42.637 
ATOM   4204  P    DA A 205     -34.589 -90.689 -46.335 
ATOM   4205  OP1  DA A 205     -34.164 -91.938 -47.009 
ATOM   4206  OP2  DA A 205     -33.946 -90.403 -45.035 
ATOM   4207  O5'  DA A 205     -34.382 -89.447 -47.323 
ATOM   4208  C5'  DA A 205     -35.425 -89.118 -48.259 
ATOM   4209  C4'  DA A 205     -35.644 -87.619 -48.285 
ATOM   4210  O4'  DA A 205     -36.608 -87.180 -47.286 
ATOM   4211  C3'  DA A 205     -34.409 -86.761 -48.007 
ATOM   4212  O3'  DA A 205     -34.463 -85.598 -48.824 
ATOM   4213  C2'  DA A 205     -34.555 -86.336 -46.546 
ATOM   4214  C1'  DA A 205     -36.058 -86.074 -46.587 
ATOM   4215  N9   DA A 205     -36.692 -86.016 -45.241 
ATOM   4216  C8   DA A 205     -36.371 -86.727 -44.120 
ATOM   4217  N7   DA A 205     -37.113 -86.449 -43.093 
ATOM   4218  C5   DA A 205     -37.992 -85.484 -43.566 
ATOM   4219  C6   DA A 205     -39.040 -84.777 -42.954 
ATOM   4220  N6   DA A 205     -39.396 -84.943 -41.672 
ATOM   4221  N1   DA A 205     -39.711 -83.889 -43.711 
ATOM   4222  C2   DA A 205     -39.354 -83.729 -44.983 
ATOM   4223  N3   DA A 205     -38.398 -84.329 -45.659 
ATOM   4224  C4   DA A 205     -37.742 -85.212 -44.879 
ATOM   4225  P    DT A 206     -33.112 -85.052 -49.486 
ATOM   4226  OP1  DT A 206     -32.839 -85.790 -50.739 
ATOM   4227  OP2  DT A 206     -32.028 -85.060 -48.479 
ATOM   4228  O5'  DT A 206     -33.516 -83.541 -49.828 
ATOM   4229  C5'  DT A 206     -34.891 -83.238 -50.128 
ATOM   4230  C4'  DT A 206     -35.309 -81.967 -49.415 
ATOM   4231  O4'  DT A 206     -35.814 -82.223 -48.074 
ATOM   4232  C3'  DT A 206     -34.206 -80.930 -49.202 
ATOM   4233  O3'  DT A 206     -34.761 -79.629 -49.353 
ATOM   4234  C2'  DT A 206     -33.781 -81.112 -47.745 
ATOM   4235  C1'  DT A 206     -35.182 -81.323 -47.177 
ATOM   4236  N1   DT A 206     -35.193 -81.937 -45.820 
ATOM   4237  C2   DT A 206     -36.186 -81.535 -44.960 
ATOM   4238  O2   DT A 206     -37.035 -80.715 -45.264 
ATOM   4239  N3   DT A 206     -36.163 -82.125 -43.711 
ATOM   4240  C4   DT A 206     -35.253 -83.061 -43.264 
ATOM   4241  O4   DT A 206     -35.334 -83.518 -42.122 
ATOM   4242  C5   DT A 206     -34.249 -83.418 -44.238 
ATOM   4243  C7   DT A 206     -33.218 -84.431 -43.832 
ATOM   4244  C6   DT A 206     -34.247 -82.860 -45.459 
ATOM   4245  P    DC A 207     -33.905 -78.503 -50.100 
ATOM   4246  OP1  DC A 207     -34.084 -78.633 -51.564 
ATOM   4247  OP2  DC A 207     -32.509 -78.535 -49.611 
ATOM   4248  O5'  DC A 207     -34.623 -77.168 -49.587 
ATOM   4249  C5'  DC A 207     -36.024 -77.211 -49.259 
ATOM   4250  C4'  DC A 207     -36.277 -76.463 -47.966 
ATOM   4251  O4'  DC A 207     -36.130 -77.316 -46.794 
ATOM   4252  C3'  DC A 207     -35.344 -75.286 -47.684 
ATOM   4253  O3'  DC A 207     -36.088 -74.250 -47.054 
ATOM   4254  C2'  DC A 207     -34.326 -75.830 -46.682 
ATOM   4255  C1'  DC A 207     -35.313 -76.641 -45.849 
ATOM   4256  N1   DC A 207     -34.666 -77.666 -44.983 
ATOM   4257  C2   DC A 207     -35.246 -77.930 -43.744 
ATOM   4258  O2   DC A 207     -36.265 -77.309 -43.419 
ATOM   4259  N3   DC A 207     -34.670 -78.859 -42.940 
ATOM   4260  C4   DC A 207     -33.567 -79.510 -43.330 
ATOM   4261  N4   DC A 207     -33.043 -80.408 -42.509 
ATOM   4262  C5   DC A 207     -32.954 -79.253 -44.599 
ATOM   4263  C6   DC A 207     -33.544 -78.320 -45.388 
ATOM   4264  P    DA A 208     -35.794 -72.728 -47.457 
ATOM   4265  OP1  DA A 208     -36.552 -72.384 -48.681 
ATOM   4266  OP2  DA A 208     -34.333 -72.504 -47.514 
ATOM   4267  O5'  DA A 208     -36.409 -71.945 -46.204 
ATOM   4268  C5'  DA A 208     -37.522 -72.524 -45.497 
ATOM   4269  C4'  DA A 208     -37.309 -72.394 -44.001 
ATOM   4270  O4'  DA A 208     -36.565 -73.517 -43.446 
ATOM   4271  C3'  DA A 208     -36.520 -71.167 -43.545 
ATOM   4272  O3'  DA A 208     -37.067 -70.697 -42.319 
ATOM   4273  C2'  DA A 208     -35.109 -71.692 -43.279 
ATOM   4274  C1'  DA A 208     -35.530 -73.003 -42.622 
ATOM   4275  N9   DA A 208     -34.441 -74.018 -42.561 
ATOM   4276  C8   DA A 208     -33.441 -74.246 -43.462 
ATOM   4277  N7   DA A 208     -32.638 -75.207 -43.125 
ATOM   4278  C5   DA A 208     -33.142 -75.651 -41.910 
ATOM   4279  C6   DA A 208     -32.731 -76.664 -41.028 
ATOM   4280  N6   DA A 208     -31.667 -77.450 -41.248 
ATOM   4281  N1   DA A 208     -33.455 -76.841 -39.908 
ATOM   4282  C2   DA A 208     -34.511 -76.058 -39.695 
ATOM   4283  N3   DA A 208     -34.988 -75.086 -40.441 
ATOM   4284  C4   DA A 208     -34.245 -74.929 -41.556 
ATOM   4285  P    DA A 209     -37.187 -69.119 -42.078 
ATOM   4286  OP1  DA A 209     -38.429 -68.614 -42.703 
ATOM   4287  OP2  DA A 209     -35.932 -68.457 -42.498 
ATOM   4288  O5'  DA A 209     -37.321 -69.053 -40.485 
ATOM   4289  C5'  DA A 209     -37.939 -70.153 -39.790 
ATOM   4290  C4'  DA A 209     -37.138 -70.499 -38.551 
ATOM   4291  O4'  DA A 209     -36.080 -71.461 -38.825 
ATOM   4292  C3'  DA A 209     -36.411 -69.333 -37.882 
ATOM   4293  O3'  DA A 209     -36.452 -69.514 -36.471 
ATOM   4294  C2'  DA A 209     -34.961 -69.462 -38.346 
ATOM   4295  C1'  DA A 209     -34.877 -70.982 -38.243 
ATOM   4296  N9   DA A 209     -33.733 -71.572 -38.992 
ATOM   4297  C8   DA A 209     -33.184 -71.153 -40.170 
ATOM   4298  N7   DA A 209     -32.188 -71.879 -40.573 
ATOM   4299  C5   DA A 209     -32.065 -72.852 -39.591 
ATOM   4300  C6   DA A 209     -31.184 -73.935 -39.435 
ATOM   4301  N6   DA A 209     -30.213 -74.230 -40.310 
ATOM   4302  N1   DA A 209     -31.337 -74.705 -38.342 
ATOM   4303  C2   DA A 209     -32.304 -74.407 -37.476 
ATOM   4304  N3   DA A 209     -33.182 -73.429 -37.515 
ATOM   4305  C4   DA A 209     -33.007 -72.672 -38.618 
ATOM   4306  P    DG A 210     -36.679 -68.238 -35.531 
ATOM   4307  OP1  DG A 210     -38.126 -67.949 -35.429 
ATOM   4308  OP2  DG A 210     -35.825 -67.123 -35.994 
ATOM   4309  O5'  DG A 210     -36.138 -68.781 -34.126 
ATOM   4310  C5'  DG A 210     -36.245 -70.187 -33.832 
ATOM   4311  C4'  DG A 210     -34.958 -70.686 -33.208 
ATOM   4312  O4'  DG A 210     -33.989 -71.120 -34.205 
ATOM   4313  C3'  DG A 210     -34.188 -69.668 -32.366 
ATOM   4314  O3'  DG A 210     -33.606 -70.336 -31.254 
ATOM   4315  C2'  DG A 210     -33.066 -69.178 -33.281 
ATOM   4316  C1'  DG A 210     -32.734 -70.535 -33.895 
ATOM   4317  N9   DG A 210     -31.941 -70.446 -35.153 
ATOM   4318  C8   DG A 210     -31.990 -69.494 -36.148 
ATOM   4319  N7   DG A 210     -31.151 -69.707 -37.132 
ATOM   4320  C5   DG A 210     -30.499 -70.883 -36.763 
ATOM   4321  C6   DG A 210     -29.481 -71.612 -37.431 
ATOM   4322  O6   DG A 210     -28.936 -71.366 -38.503 
ATOM   4323  N1   DG A 210     -29.105 -72.749 -36.703 
ATOM   4324  C2   DG A 210     -29.642 -73.132 -35.490 
ATOM   4325  N2   DG A 210     -29.147 -74.252 -34.956 
ATOM   4326  N3   DG A 210     -30.598 -72.448 -34.864 
ATOM   4327  C4   DG A 210     -30.974 -71.342 -35.557 
ATOM   4328  P    DA A 211     -33.594 -69.605 -29.829 
ATOM   4329  OP1  DA A 211     -34.889 -69.825 -29.148 
ATOM   4330  OP2  DA A 211     -33.180 -68.196 -29.999 
ATOM   4331  O5'  DA A 211     -32.442 -70.416 -29.069 
ATOM   4332  C5'  DA A 211     -32.217 -71.797 -29.412 
ATOM   4333  C4'  DA A 211     -30.730 -72.067 -29.527 
ATOM   4334  O4'  DA A 211     -30.221 -71.806 -30.866 
ATOM   4335  C3'  DA A 211     -29.830 -71.228 -28.621 
ATOM   4336  O3'  DA A 211     -28.746 -72.034 -28.174 
ATOM   4337  C2'  DA A 211     -29.276 -70.132 -29.531 
ATOM   4338  C1'  DA A 211     -29.046 -71.017 -30.753 
ATOM   4339  N9   DA A 211     -28.877 -70.255 -32.021 
ATOM   4340  C8   DA A 211     -29.479 -69.087 -32.396 
ATOM   4341  N7   DA A 211     -29.123 -68.667 -33.570 
ATOM   4342  C5   DA A 211     -28.220 -69.626 -34.010 
ATOM   4343  C6   DA A 211     -27.479 -69.756 -35.195 
ATOM   4344  N6   DA A 211     -27.535 -68.875 -36.204 
ATOM   4345  N1   DA A 211     -26.675 -70.830 -35.307 
ATOM   4346  C2   DA A 211     -26.624 -71.703 -34.302 
ATOM   4347  N3   DA A 211     -27.266 -71.686 -33.154 
ATOM   4348  C4   DA A 211     -28.063 -70.601 -33.067 
ATOM   4349  P    DA A 212     -28.238 -71.885 -26.664 
ATOM   4350  OP1  DA A 212     -29.081 -72.712 -25.773 
ATOM   4351  OP2  DA A 212     -28.136 -70.451 -26.315 
ATOM   4352  O5'  DA A 212     -26.772 -72.519 -26.759 
ATOM   4353  C5'  DA A 212     -26.521 -73.553 -27.730 
ATOM   4354  C4'  DA A 212     -25.198 -73.300 -28.427 
ATOM   4355  O4'  DA A 212     -25.341 -72.444 -29.596 
ATOM   4356  C3'  DA A 212     -24.128 -72.602 -27.588 
ATOM   4357  O3'  DA A 212     -22.855 -73.144 -27.922 
ATOM   4358  C2'  DA A 212     -24.169 -71.144 -28.042 
ATOM   4359  C1'  DA A 212     -24.353 -71.427 -29.530 
ATOM   4360  N9   DA A 212     -24.842 -70.255 -30.308 
ATOM   4361  C8   DA A 212     -25.702 -69.272 -29.910 
ATOM   4362  N7   DA A 212     -25.937 -68.379 -30.821 
ATOM   4363  C5   DA A 212     -25.177 -68.800 -31.905 
ATOM   4364  C6   DA A 212     -24.993 -68.274 -33.194 
ATOM   4365  N6   DA A 212     -25.591 -67.155 -33.629 
ATOM   4366  N1   DA A 212     -24.169 -68.940 -34.023 
ATOM   4367  C2   DA A 212     -23.578 -70.051 -33.585 
ATOM   4368  N3   DA A 212     -23.673 -70.634 -32.410 
ATOM   4369  C4   DA A 212     -24.503 -69.947 -31.600 
ATOM   4370  P    DA A 213     -21.786 -73.388 -26.757 
ATOM   4371  OP1  DA A 213     -22.051 -74.691 -26.105 
ATOM   4372  OP2  DA A 213     -21.749 -72.210 -25.862 
ATOM   4373  O5'  DA A 213     -20.424 -73.471 -27.591 
ATOM   4374  C5'  DA A 213     -20.461 -73.969 -28.942 
ATOM   4375  C4'  DA A 213     -19.604 -73.098 -29.839 
ATOM   4376  O4'  DA A 213     -20.344 -71.973 -30.391 
ATOM   4377  C3'  DA A 213     -18.390 -72.450 -29.175 
ATOM   4378  O3'  DA A 213     -17.314 -72.426 -30.105 
ATOM   4379  C2'  DA A 213     -18.823 -71.011 -28.896 
ATOM   4380  C1'  DA A 213     -19.574 -70.796 -30.206 
ATOM   4381  N9   DA A 213     -20.504 -69.632 -30.179 
ATOM   4382  C8   DA A 213     -21.246 -69.163 -29.133 
ATOM   4383  N7   DA A 213     -21.964 -68.124 -29.424 
ATOM   4384  C5   DA A 213     -21.681 -67.884 -30.761 
ATOM   4385  C6   DA A 213     -22.132 -66.909 -31.665 
ATOM   4386  N6   DA A 213     -23.008 -65.947 -31.341 
ATOM   4387  N1   DA A 213     -21.648 -66.957 -32.921 
ATOM   4388  C2   DA A 213     -20.778 -67.915 -33.238 
ATOM   4389  N3   DA A 213     -20.287 -68.874 -32.483 
ATOM   4390  C4   DA A 213     -20.787 -68.803 -31.232 
ATOM   4391  P    DT A 214     -15.831 -72.727 -29.584 
ATOM   4392  OP1  DT A 214     -15.612 -74.189 -29.531 
ATOM   4393  OP2  DT A 214     -15.587 -71.988 -28.326 
ATOM   4394  O5'  DT A 214     -14.949 -72.093 -30.759 
ATOM   4395  C5'  DT A 214     -15.481 -72.071 -32.097 
ATOM   4396  C4'  DT A 214     -15.213 -70.724 -32.738 
ATOM   4397  O4'  DT A 214     -16.267 -69.757 -32.462 
ATOM   4398  C3'  DT A 214     -13.936 -70.014 -32.288 
ATOM   4399  O3'  DT A 214     -13.367 -69.339 -33.403 
ATOM   4400  C2'  DT A 214     -14.410 -68.970 -31.277 
ATOM   4401  C1'  DT A 214     -15.663 -68.546 -32.035 
ATOM   4402  N1   DT A 214     -16.650 -67.808 -31.197 
ATOM   4403  C2   DT A 214     -17.372 -66.814 -31.811 
ATOM   4404  O2   DT A 214     -17.237 -66.525 -32.987 
ATOM   4405  N3   DT A 214     -18.276 -66.152 -31.002 
ATOM   4406  C4   DT A 214     -18.510 -66.396 -29.664 
ATOM   4407  O4   DT A 214     -19.346 -65.736 -29.043 
ATOM   4408  C5   DT A 214     -17.703 -67.457 -29.109 
ATOM   4409  C7   DT A 214     -17.894 -67.788 -27.658 
ATOM   4410  C6   DT A 214     -16.816 -68.117 -29.873 
ATOM   4411  P    DA A 215     -11.776 -69.337 -33.580 
ATOM   4412  OP1  DA A 215     -11.351 -70.586 -34.254 
ATOM   4413  OP2  DA A 215     -11.132 -69.051 -32.279 
ATOM   4414  O5'  DA A 215     -11.568 -68.095 -34.567 
ATOM   4415  C5'  DA A 215     -12.612 -67.766 -35.503 
ATOM   4416  C4'  DA A 215     -12.830 -66.267 -35.530 
ATOM   4417  O4'  DA A 215     -13.795 -65.828 -34.530 
ATOM   4418  C3'  DA A 215     -11.596 -65.409 -35.251 
ATOM   4419  O3'  DA A 215     -11.650 -64.246 -36.068 
ATOM   4420  C2'  DA A 215     -11.742 -64.984 -33.791 
ATOM   4421  C1'  DA A 215     -13.244 -64.723 -33.831 
ATOM   4422  N9   DA A 215     -13.879 -64.664 -32.486 
ATOM   4423  C8   DA A 215     -13.558 -65.375 -31.364 
ATOM   4424  N7   DA A 215     -14.300 -65.097 -30.337 
ATOM   4425  C5   DA A 215     -15.178 -64.132 -30.810 
ATOM   4426  C6   DA A 215     -16.227 -63.425 -30.198 
ATOM   4427  N6   DA A 215     -16.583 -63.591 -28.916 
ATOM   4428  N1   DA A 215     -16.898 -62.537 -30.955 
ATOM   4429  C2   DA A 215     -16.540 -62.377 -32.227 
ATOM   4430  N3   DA A 215     -15.585 -62.977 -32.904 
ATOM   4431  C4   DA A 215     -14.928 -63.860 -32.124 
ATOM   4432  P    DT A 216     -10.298 -63.700 -36.730 
ATOM   4433  OP1  DT A 216     -10.026 -64.439 -37.983 
ATOM   4434  OP2  DT A 216      -9.215 -63.708 -35.724 
ATOM   4435  O5'  DT A 216     -10.703 -62.189 -37.072 
ATOM   4436  C5'  DT A 216     -12.077 -61.886 -37.373 
ATOM   4437  C4'  DT A 216     -12.496 -60.615 -36.660 
ATOM   4438  O4'  DT A 216     -13.001 -60.871 -35.319 
ATOM   4439  C3'  DT A 216     -11.393 -59.578 -36.446 
ATOM   4440  O3'  DT A 216     -11.947 -58.277 -36.597 
ATOM   4441  C2'  DT A 216     -10.968 -59.760 -34.989 
ATOM   4442  C1'  DT A 216     -12.369 -59.971 -34.422 
ATOM   4443  N1   DT A 216     -12.380 -60.585 -33.065 
ATOM   4444  C2   DT A 216     -13.373 -60.183 -32.205 
ATOM   4445  O2   DT A 216     -14.221 -59.363 -32.509 
ATOM   4446  N3   DT A 216     -13.350 -60.773 -30.956 
ATOM   4447  C4   DT A 216     -12.439 -61.709 -30.508 
ATOM   4448  O4   DT A 216     -12.520 -62.166 -29.367 
ATOM   4449  C5   DT A 216     -11.435 -62.066 -31.483 
ATOM   4450  C7   DT A 216     -10.404 -63.079 -31.076 
ATOM   4451  C6   DT A 216     -11.433 -61.508 -32.704 
ATOM   4452  P    DC A 217     -11.092 -57.151 -37.344 
ATOM   4453  OP1  DC A 217     -11.270 -57.281 -38.808 
ATOM   4454  OP2  DC A 217      -9.695 -57.183 -36.856 
ATOM   4455  O5'  DC A 217     -11.809 -55.816 -36.831 
ATOM   4456  C5'  DC A 217     -13.211 -55.859 -36.504 
ATOM   4457  C4'  DC A 217     -13.464 -55.111 -35.210 
ATOM   4458  O4'  DC A 217     -13.317 -55.964 -34.038 
ATOM   4459  C3'  DC A 217     -12.531 -53.934 -34.928 
ATOM   4460  O3'  DC A 217     -13.274 -52.898 -34.299 
ATOM   4461  C2'  DC A 217     -11.512 -54.478 -33.927 
ATOM   4462  C1'  DC A 217     -12.500 -55.289 -33.094 
ATOM   4463  N1   DC A 217     -11.853 -56.314 -32.227 
ATOM   4464  C2   DC A 217     -12.432 -56.578 -30.989 
ATOM   4465  O2   DC A 217     -13.451 -55.957 -30.664 
ATOM   4466  N3   DC A 217     -11.857 -57.507 -30.185 
ATOM   4467  C4   DC A 217     -10.753 -58.158 -30.574 
ATOM   4468  N4   DC A 217     -10.230 -59.056 -29.753 
ATOM   4469  C5   DC A 217     -10.141 -57.901 -31.843 
ATOM   4470  C6   DC A 217     -10.731 -56.968 -32.633 
ATOM   4471  P    DT A 218     -12.980 -51.376 -34.702 
ATOM   4472  OP1  DT A 218     -13.739 -51.032 -35.925 
ATOM   4473  OP2  DT A 218     -11.519 -51.152 -34.758 
ATOM   4474  O5'  DT A 218     -13.596 -50.593 -33.449 
ATOM   4475  C5'  DT A 218     -14.709 -51.172 -32.741 
ATOM   4476  C4'  DT A 218     -14.496 -51.042 -31.246 
ATOM   4477  O4'  DT A 218     -13.751 -52.165 -30.691 
ATOM   4478  C3'  DT A 218     -13.707 -49.815 -30.790 
ATOM   4479  O3'  DT A 218     -14.254 -49.346 -29.564 
ATOM   4480  C2'  DT A 218     -12.296 -50.340 -30.523 
ATOM   4481  C1'  DT A 218     -12.716 -51.652 -29.867 
ATOM   4482  N1   DT A 218     -11.628 -52.666 -29.805 
ATOM   4483  C2   DT A 218     -11.604 -53.493 -28.707 
ATOM   4484  O2   DT A 218     -12.424 -53.423 -27.807 
ATOM   4485  N3   DT A 218     -10.581 -54.419 -28.685 
ATOM   4486  C4   DT A 218      -9.604 -54.584 -29.645 
ATOM   4487  O4   DT A 218      -8.737 -55.452 -29.514 
ATOM   4488  C5   DT A 218      -9.712 -53.672 -30.758 
ATOM   4489  C7   DT A 218      -8.687 -53.783 -31.849 
ATOM   4490  C6   DT A 218     -10.696 -52.760 -30.806 
ATOM   4491  P    DC A 219     -14.373 -47.767 -29.322 
ATOM   4492  OP1  DC A 219     -15.616 -47.262 -29.948 
ATOM   4493  OP2  DC A 219     -13.119 -47.105 -29.743 
ATOM   4494  O5'  DC A 219     -14.507 -47.701 -27.729 
ATOM   4495  C5'  DC A 219     -15.125 -48.801 -27.035 
ATOM   4496  C4'  DC A 219     -14.324 -49.147 -25.795 
ATOM   4497  O4'  DC A 219     -13.266 -50.109 -26.069 
ATOM   4498  C3'  DC A 219     -13.598 -47.981 -25.126 
ATOM   4499  O3'  DC A 219     -13.638 -48.162 -23.716 
ATOM   4500  C2'  DC A 219     -12.147 -48.110 -25.590 
ATOM   4501  C1'  DC A 219     -12.064 -49.630 -25.487 
ATOM   4502  N1   DC A 219     -10.920 -50.220 -26.236 
ATOM   4503  C2   DC A 219     -10.302 -51.346 -25.698 
ATOM   4504  O2   DC A 219     -10.724 -51.805 -24.630 
ATOM   4505  N3   DC A 219      -9.256 -51.898 -26.366 
ATOM   4506  C4   DC A 219      -8.828 -51.370 -27.519 
ATOM   4507  N4   DC A 219      -7.805 -51.945 -28.133 
ATOM   4508  C5   DC A 219      -9.450 -50.212 -28.090 
ATOM   4509  C6   DC A 219     -10.493 -49.675 -27.407 
ATOM   4510  P    DA A 220     -13.865 -46.886 -22.775 
ATOM   4511  OP1  DA A 220     -15.313 -46.597 -22.674 
ATOM   4512  OP2  DA A 220     -13.011 -45.771 -23.239 
ATOM   4513  O5'  DA A 220     -13.324 -47.429 -21.370 
ATOM   4514  C5'  DA A 220     -13.432 -48.835 -21.077 
ATOM   4515  C4'  DA A 220     -12.144 -49.334 -20.452 
ATOM   4516  O4'  DA A 220     -11.175 -49.768 -21.450 
ATOM   4517  C3'  DA A 220     -11.375 -48.316 -19.610 
ATOM   4518  O3'  DA A 220     -10.793 -48.984 -18.498 
ATOM   4519  C2'  DA A 220     -10.252 -47.826 -20.525 
ATOM   4520  C1'  DA A 220      -9.920 -49.183 -21.139 
ATOM   4521  N9   DA A 220      -9.127 -49.094 -22.397 
ATOM   4522  C8   DA A 220      -9.190 -48.142 -23.373 
ATOM   4523  N7   DA A 220      -8.365 -48.340 -24.353 
ATOM   4524  C5   DA A 220      -7.705 -49.510 -24.004 
ATOM   4525  C6   DA A 220      -6.697 -50.255 -24.637 
ATOM   4526  N6   DA A 220      -6.153 -49.914 -25.814 
ATOM   4527  N1   DA A 220      -6.266 -51.369 -24.016 
ATOM   4528  C2   DA A 220      -6.811 -51.704 -22.847 
ATOM   4529  N3   DA A 220      -7.751 -51.090 -22.163 
ATOM   4530  C4   DA A 220      -8.165 -49.979 -22.807 
ATOM   4531  P    DG A 221     -10.781 -48.254 -17.074 
ATOM   4532  OP1  DG A 221     -12.076 -48.473 -16.392 
ATOM   4533  OP2  DG A 221     -10.366 -46.844 -17.243 
ATOM   4534  O5'  DG A 221      -9.628 -49.064 -16.314 
ATOM   4535  C5'  DG A 221      -9.404 -50.445 -16.656 
ATOM   4536  C4'  DG A 221      -7.917 -50.715 -16.772 
ATOM   4537  O4'  DG A 221      -7.407 -50.454 -18.111 
ATOM   4538  C3'  DG A 221      -7.016 -49.876 -15.865 
ATOM   4539  O3'  DG A 221      -5.933 -50.682 -15.419 
ATOM   4540  C2'  DG A 221      -6.463 -48.780 -16.776 
ATOM   4541  C1'  DG A 221      -6.233 -49.665 -17.997 
ATOM   4542  N9   DG A 221      -6.064 -48.903 -19.266 
ATOM   4543  C8   DG A 221      -6.660 -47.725 -19.661 
ATOM   4544  N7   DG A 221      -6.293 -47.312 -20.849 
ATOM   4545  C5   DG A 221      -5.389 -48.285 -21.272 
ATOM   4546  C6   DG A 221      -4.654 -48.386 -22.483 
ATOM   4547  O6   DG A 221      -4.651 -47.625 -23.447 
ATOM   4548  N1   DG A 221      -3.851 -49.535 -22.499 
ATOM   4549  C2   DG A 221      -3.768 -50.464 -21.481 
ATOM   4550  N2   DG A 221      -2.943 -51.493 -21.691 
ATOM   4551  N3   DG A 221      -4.458 -50.369 -20.346 
ATOM   4552  C4   DG A 221      -5.242 -49.260 -20.313 
ATOM   4553  P    DG A 222      -5.424 -50.533 -13.908 
ATOM   4554  OP1  DG A 222      -6.268 -51.360 -13.017 
ATOM   4555  OP2  DG A 222      -5.322 -49.099 -13.559 
ATOM   4556  O5'  DG A 222      -3.959 -51.167 -14.004 
ATOM   4557  C5'  DG A 222      -3.708 -52.201 -14.974 
ATOM   4558  C4'  DG A 222      -2.385 -51.948 -15.671 
ATOM   4559  O4'  DG A 222      -2.528 -51.092 -16.840 
ATOM   4560  C3'  DG A 222      -1.314 -51.250 -14.832 
ATOM   4561  O3'  DG A 222      -0.042 -51.792 -15.166 
ATOM   4562  C2'  DG A 222      -1.356 -49.792 -15.287 
ATOM   4563  C1'  DG A 222      -1.540 -50.075 -16.774 
ATOM   4564  N9   DG A 222      -2.029 -48.903 -17.552 
ATOM   4565  C8   DG A 222      -2.895 -47.902 -17.168 
ATOM   4566  N7   DG A 222      -3.123 -47.008 -18.098 
ATOM   4567  C5   DG A 222      -2.354 -47.446 -19.175 
ATOM   4568  C6   DG A 222      -2.190 -46.887 -20.469 
ATOM   4569  O6   DG A 222      -2.700 -45.873 -20.939 
ATOM   4570  N1   DG A 222      -1.316 -47.653 -21.252 
ATOM   4571  C2   DG A 222      -0.683 -48.809 -20.838 
ATOM   4572  N2   DG A 222       0.113 -49.395 -21.736 
ATOM   4573  N3   DG A 222      -0.837 -49.334 -19.624 
ATOM   4574  C4   DG A 222      -1.682 -48.601 -18.852 
ATOM   4575  P    DC A 223       1.028 -52.036 -14.001 
ATOM   4576  OP1  DC A 223       0.762 -53.339 -13.349 
ATOM   4577  OP2  DC A 223       1.064 -50.858 -13.106 
ATOM   4578  O5'  DC A 223       2.390 -52.119 -14.835 
ATOM   4579  C5'  DC A 223       2.352 -52.617 -16.186 
ATOM   4580  C4'  DC A 223       3.209 -51.746 -17.084 
ATOM   4581  O4'  DC A 223       2.469 -50.621 -17.636 
ATOM   4582  C3'  DC A 223       4.423 -51.098 -16.419 
ATOM   4583  O3'  DC A 223       5.499 -51.074 -17.349 
ATOM   4584  C2'  DC A 223       3.990 -49.659 -16.140 
ATOM   4585  C1'  DC A 223       3.240 -49.444 -17.450 
ATOM   4586  N1   DC A 223       2.309 -48.280 -17.423 
ATOM   4587  C2   DC A 223       2.148 -47.551 -18.598 
ATOM   4588  O2   DC A 223       2.778 -47.895 -19.605 
ATOM   4589  N3   DC A 223       1.305 -46.486 -18.595 
ATOM   4590  C4   DC A 223       0.642 -46.145 -17.483 
ATOM   4591  N4   DC A 223      -0.169 -45.100 -17.529 
ATOM   4592  C5   DC A 223       0.793 -46.883 -16.263 
ATOM   4593  C6   DC A 223       1.641 -47.942 -16.288 
ATOM   4594  P    DT A 224       6.983 -51.375 -16.829 
ATOM   4595  OP1  DT A 224       7.202 -52.838 -16.775 
ATOM   4596  OP2  DT A 224       7.226 -50.636 -15.570 
ATOM   4597  O5'  DT A 224       7.864 -50.741 -18.004 
ATOM   4598  C5'  DT A 224       7.333 -50.719 -19.341 
ATOM   4599  C4'  DT A 224       7.600 -49.372 -19.982 
ATOM   4600  O4'  DT A 224       6.546 -48.405 -19.707 
ATOM   4601  C3'  DT A 224       8.878 -48.662 -19.533 
ATOM   4602  O3'  DT A 224       9.447 -47.987 -20.647 
ATOM   4603  C2'  DT A 224       8.404 -47.618 -18.521 
ATOM   4604  C1'  DT A 224       7.150 -47.194 -19.280 
ATOM   4605  N1   DT A 224       6.164 -46.456 -18.441 
ATOM   4606  C2   DT A 224       5.441 -45.462 -19.055 
ATOM   4607  O2   DT A 224       5.576 -45.173 -20.231 
ATOM   4608  N3   DT A 224       4.537 -44.800 -18.246 
ATOM   4609  C4   DT A 224       4.304 -45.044 -16.908 
ATOM   4610  O4   DT A 224       3.467 -44.384 -16.288 
ATOM   4611  C5   DT A 224       5.110 -46.105 -16.354 
ATOM   4612  C7   DT A 224       4.920 -46.436 -14.903 
ATOM   4613  C6   DT A 224       5.997 -46.765 -17.117 
ATOM   4614  P    DA A 225      11.037 -47.985 -20.824 
ATOM   4615  OP1  DA A 225      11.463 -49.234 -21.498 
ATOM   4616  OP2  DA A 225      11.681 -47.699 -19.524 
ATOM   4617  O5'  DA A 225      11.245 -46.744 -21.811 
ATOM   4618  C5'  DA A 225      10.201 -46.414 -22.748 
ATOM   4619  C4'  DA A 225       9.983 -44.915 -22.774 
ATOM   4620  O4'  DA A 225       9.018 -44.477 -21.775 
ATOM   4621  C3'  DA A 225      11.217 -44.058 -22.496 
ATOM   4622  O3'  DA A 225      11.163 -42.894 -23.313 
ATOM   4623  C2'  DA A 225      11.072 -43.632 -21.035 
ATOM   4624  C1'  DA A 225       9.569 -43.371 -21.076 
ATOM   4625  N9   DA A 225       8.935 -43.312 -19.730 
ATOM   4626  C8   DA A 225       9.256 -44.023 -18.608 
ATOM   4627  N7   DA A 225       8.513 -43.745 -17.582 
ATOM   4628  C5   DA A 225       7.635 -42.781 -18.054 
ATOM   4629  C6   DA A 225       6.587 -42.073 -17.443 
ATOM   4630  N6   DA A 225       6.231 -42.239 -16.161 
ATOM   4631  N1   DA A 225       5.916 -41.185 -18.199 
ATOM   4632  C2   DA A 225       6.273 -41.025 -19.472 
ATOM   4633  N3   DA A 225       7.229 -41.625 -20.148 
ATOM   4634  C4   DA A 225       7.885 -42.508 -19.368 
ATOM   4635  P    DA A 226      12.515 -42.348 -23.975 
ATOM   4636  OP1  DA A 226      12.788 -43.087 -25.228 
ATOM   4637  OP2  DA A 226      13.599 -42.356 -22.968 
ATOM   4638  O5'  DA A 226      12.111 -40.837 -24.317 
ATOM   4639  C5'  DA A 226      10.736 -40.534 -24.617 
ATOM   4640  C4'  DA A 226      10.318 -39.263 -23.904 
ATOM   4641  O4'  DA A 226       9.812 -39.519 -22.563 
ATOM   4642  C3'  DA A 226      11.421 -38.227 -23.690 
ATOM   4643  O3'  DA A 226      10.866 -36.925 -23.842 
ATOM   4644  C2'  DA A 226      11.846 -38.408 -22.233 
ATOM   4645  C1'  DA A 226      10.445 -38.619 -21.666 
ATOM   4646  N9   DA A 226      10.434 -39.233 -20.309 
ATOM   4647  C8   DA A 226      11.293 -40.159 -19.791 
ATOM   4648  N7   DA A 226      11.022 -40.500 -18.569 
ATOM   4649  C5   DA A 226       9.900 -39.747 -18.253 
ATOM   4650  C6   DA A 226       9.118 -39.654 -17.090 
ATOM   4651  N6   DA A 226       9.361 -40.359 -15.976 
ATOM   4652  N1   DA A 226       8.073 -38.805 -17.112 
ATOM   4653  C2   DA A 226       7.836 -38.107 -18.222 
ATOM   4654  N3   DA A 226       8.492 -38.110 -19.361 
ATOM   4655  C4   DA A 226       9.533 -38.967 -19.313 
ATOM   4656  P    DT A 227      11.722 -35.799 -24.589 
ATOM   4657  OP1  DT A 227      11.543 -35.929 -26.052 
ATOM   4658  OP2  DT A 227      13.118 -35.831 -24.100 
ATOM   4659  O5'  DT A 227      11.004 -34.464 -24.076 
ATOM   4660  C5'  DT A 227       9.603 -34.507 -23.748 
ATOM   4661  C4'  DT A 227       9.349 -33.759 -22.455 
ATOM   4662  O4'  DT A 227       9.497 -34.612 -21.283 
ATOM   4663  C3'  DT A 227      10.282 -32.582 -22.173 
ATOM   4664  O3'  DT A 227       9.539 -31.546 -21.543 
ATOM   4665  C2'  DT A 227      11.301 -33.126 -21.171 
ATOM   4666  C1'  DT A 227      10.314 -33.937 -20.338 
ATOM   4667  N1   DT A 227      10.961 -34.962 -19.472 
ATOM   4668  C2   DT A 227      10.377 -35.211 -18.254 
ATOM   4669  O2   DT A 227       9.373 -34.636 -17.870 
ATOM   4670  N3   DT A 227      11.005 -36.165 -17.478 
ATOM   4671  C4   DT A 227      12.141 -36.874 -17.812 
ATOM   4672  O4   DT A 227      12.612 -37.705 -17.034 
ATOM   4673  C5   DT A 227      12.681 -36.543 -19.109 
ATOM   4674  C7   DT A 227      13.918 -37.269 -19.552 
ATOM   4675  C6   DT A 227      12.091 -35.619 -19.884 
ATOM   4676  P    DG A 228       9.833 -30.025 -21.946 
ATOM   4677  OP1  DG A 228       9.074 -29.680 -23.169 
ATOM   4678  OP2  DG A 228      11.294 -29.800 -22.003 
ATOM   4679  O5'  DG A 228       9.218 -29.241 -20.693 
ATOM   4680  C5'  DG A 228       8.105 -29.820 -19.985 
ATOM   4681  C4'  DG A 228       8.317 -29.690 -18.490 
ATOM   4682  O4'  DG A 228       9.062 -30.813 -17.935 
ATOM   4683  C3'  DG A 228       9.107 -28.464 -18.034 
ATOM   4684  O3'  DG A 228       8.560 -27.994 -16.808 
ATOM   4685  C2'  DG A 228      10.518 -28.988 -17.767 
ATOM   4686  C1'  DG A 228      10.097 -30.300 -17.111 
ATOM   4687  N9   DG A 228      11.186 -31.314 -17.050 
ATOM   4688  C8   DG A 228      12.202 -31.558 -17.948 
ATOM   4689  N7   DG A 228      13.005 -32.532 -17.595 
ATOM   4690  C5   DG A 228      12.485 -32.964 -16.376 
ATOM   4691  C6   DG A 228      12.928 -33.995 -15.508 
ATOM   4692  O6   DG A 228      13.885 -34.753 -15.638 
ATOM   4693  N1   DG A 228      12.109 -34.098 -14.374 
ATOM   4694  C2   DG A 228      11.006 -33.307 -14.115 
ATOM   4695  N2   DG A 228      10.355 -33.563 -12.977 
ATOM   4696  N3   DG A 228      10.591 -32.340 -14.931 
ATOM   4697  C4   DG A 228      11.375 -32.228 -16.034 
ATOM   4698  P    DT A 229       8.440 -26.415 -16.567 
ATOM   4699  OP1  DT A 229       7.198 -25.910 -17.192 
ATOM   4700  OP2  DT A 229       9.695 -25.753 -16.987 
ATOM   4701  O5'  DT A 229       8.306 -26.349 -14.974 
ATOM   4702  C5'  DT A 229       7.688 -27.449 -14.279 
ATOM   4703  C4'  DT A 229       8.489 -27.795 -13.040 
ATOM   4704  O4'  DT A 229       9.547 -28.757 -13.313 
ATOM   4705  C3'  DT A 229       9.216 -26.629 -12.370 
ATOM   4706  O3'  DT A 229       9.175 -26.810 -10.960 
ATOM   4707  C2'  DT A 229      10.666 -26.759 -12.835 
ATOM   4708  C1'  DT A 229      10.750 -28.278 -12.731 
ATOM   4709  N1   DT A 229      11.894 -28.868 -13.481 
ATOM   4710  C2   DT A 229      12.493 -29.979 -12.936 
ATOM   4711  O2   DT A 229      12.127 -30.482 -11.889 
ATOM   4712  N3   DT A 229      13.550 -30.497 -13.659 
ATOM   4713  C4   DT A 229      14.045 -30.008 -14.851 
ATOM   4714  O4   DT A 229      14.998 -30.558 -15.406 
ATOM   4715  C5   DT A 229      13.351 -28.841 -15.342 
ATOM   4716  C7   DT A 229      13.827 -28.245 -16.635 
ATOM   4717  C6   DT A 229      12.321 -28.316 -14.660 
ATOM   4718  P    DC A 230       8.948 -25.534 -10.020 
ATOM   4719  OP1  DC A 230       7.500 -25.245  -9.918 
ATOM   4720  OP2  DC A 230       9.802 -24.419 -10.483 
ATOM   4721  O5'  DC A 230       9.489 -26.077  -8.615 
ATOM   4722  C5'  DC A 230       9.381 -27.483  -8.321 
ATOM   4723  C4'  DC A 230      10.669 -27.982  -7.697 
ATOM   4724  O4'  DC A 230      11.638 -28.416  -8.694 
ATOM   4725  C3'  DC A 230      11.438 -26.964  -6.855 
ATOM   4726  O3'  DC A 230      12.021 -27.632  -5.743 
ATOM   4727  C2'  DC A 230      12.561 -26.474  -7.770 
ATOM   4728  C1'  DC A 230      12.893 -27.831  -8.384 
ATOM   4729  N1   DC A 230      13.686 -27.742  -9.641 
ATOM   4730  C2   DC A 230      14.625 -28.741  -9.889 
ATOM   4731  O2   DC A 230      14.759 -29.651  -9.064 
ATOM   4732  N3   DC A 230      15.359 -28.677 -11.030 
ATOM   4733  C4   DC A 230      15.182 -27.674 -11.900 
ATOM   4734  N4   DC A 230      15.922 -27.656 -12.998 
ATOM   4735  C5   DC A 230      14.223 -26.636 -11.663 
ATOM   4736  C6   DC A 230      13.500 -26.718 -10.517 
ATOM   4737  P    DG A 231      12.033 -26.902  -4.318 
ATOM   4738  OP1  DG A 231      10.738 -27.121  -3.637 
ATOM   4739  OP2  DG A 231      12.447 -25.492  -4.487 
ATOM   4740  O5'  DG A 231      13.185 -27.712  -3.558 
ATOM   4741  C5'  DG A 231      13.409 -29.093  -3.901 
ATOM   4742  C4'  DG A 231      14.897 -29.363  -4.016 
ATOM   4743  O4'  DG A 231      15.406 -29.102  -5.355 
ATOM   4744  C3'  DG A 231      15.797 -28.524  -3.110 
ATOM   4745  O3'  DG A 231      16.881 -29.330  -2.663 
ATOM   4746  C2'  DG A 231      16.351 -27.428  -4.020 
ATOM   4747  C1'  DG A 231      16.580 -28.313  -5.242 
ATOM   4748  N9   DG A 231      16.750 -27.551  -6.510 
ATOM   4749  C8   DG A 231      16.153 -26.373  -6.905 
ATOM   4750  N7   DG A 231      16.521 -25.961  -8.094 
ATOM   4751  C5   DG A 231      17.425 -26.934  -8.516 
ATOM   4752  C6   DG A 231      18.159 -27.034  -9.727 
ATOM   4753  O6   DG A 231      18.162 -26.273 -10.691 
ATOM   4754  N1   DG A 231      18.963 -28.183  -9.744 
ATOM   4755  C2   DG A 231      19.045 -29.112  -8.726 
ATOM   4756  N2   DG A 231      19.871 -30.141  -8.935 
ATOM   4757  N3   DG A 231      18.355 -29.017  -7.590 
ATOM   4758  C4   DG A 231      17.572 -27.908  -7.557 
ATOM   4759  P    DT A 232      17.389 -29.181  -1.153 
ATOM   4760  OP1  DT A 232      16.545 -30.008  -0.262 
ATOM   4761  OP2  DT A 232      17.491 -27.747  -0.803 
ATOM   4762  O5'  DT A 232      18.854 -29.815  -1.248 
ATOM   4763  C5'  DT A 232      19.106 -30.849  -2.219 
ATOM   4764  C4'  DT A 232      20.429 -30.596  -2.915 
ATOM   4765  O4'  DT A 232      20.285 -29.740  -4.085 
ATOM   4766  C3'  DT A 232      21.499 -29.898  -2.077 
ATOM   4767  O3'  DT A 232      22.771 -30.440  -2.411 
ATOM   4768  C2'  DT A 232      21.458 -28.440  -2.531 
ATOM   4769  C1'  DT A 232      21.274 -28.723  -4.019 
ATOM   4770  N1   DT A 232      20.785 -27.551  -4.797 
ATOM   4771  C2   DT A 232      21.245 -27.419  -6.085 
ATOM   4772  O2   DT A 232      22.019 -28.209  -6.597 
ATOM   4773  N3   DT A 232      20.770 -26.320  -6.774 
ATOM   4774  C4   DT A 232      19.896 -25.367  -6.293 
ATOM   4775  O4   DT A 232      19.542 -24.426  -7.007 
ATOM   4776  C5   DT A 232      19.469 -25.592  -4.933 
ATOM   4777  C7   DT A 232      18.516 -24.600  -4.333 
ATOM   4778  C6   DT A 232      19.915 -26.651  -4.239 
ATOM   4779  P    DC A 233      23.841 -30.684  -1.245 
ATOM   4780  OP1  DC A 233      23.576 -31.987  -0.593 
ATOM   4781  OP2  DC A 233      23.877 -29.506  -0.350 
ATOM   4782  O5'  DC A 233      25.203 -30.767  -2.079 
ATOM   4783  C5'  DC A 233      25.166 -31.265  -3.431 
ATOM   4784  C4'  DC A 233      26.023 -30.394  -4.328 
ATOM   4785  O4'  DC A 233      25.282 -29.269  -4.880 
ATOM   4786  C3'  DC A 233      27.237 -29.746  -3.664 
ATOM   4787  O3'  DC A 233      28.313 -29.722  -4.594 
ATOM   4788  C2'  DC A 233      26.804 -28.307  -3.385 
ATOM   4789  C1'  DC A 233      26.053 -28.092  -4.694 
ATOM   4790  N1   DC A 233      25.123 -26.928  -4.668 
ATOM   4791  C2   DC A 233      24.962 -26.199  -5.842 
ATOM   4792  O2   DC A 233      25.591 -26.543  -6.850 
ATOM   4793  N3   DC A 233      24.119 -25.134  -5.839 
ATOM   4794  C4   DC A 233      23.455 -24.793  -4.727 
ATOM   4795  N4   DC A 233      22.644 -23.748  -4.774 
ATOM   4796  C5   DC A 233      23.607 -25.531  -3.508 
ATOM   4797  C6   DC A 233      24.454 -26.591  -3.532 
ATOM   4798  P    DT A 234      29.796 -30.023  -4.073 
ATOM   4799  OP1  DT A 234      30.015 -31.486  -4.019 
ATOM   4800  OP2  DT A 234      30.040 -29.284  -2.815 
ATOM   4801  O5'  DT A 234      30.678 -29.389  -5.248 
ATOM   4802  C5'  DT A 234      30.146 -29.367  -6.586 
ATOM   4803  C4'  DT A 234      30.414 -28.020  -7.227 
ATOM   4804  O4'  DT A 234      29.360 -27.053  -6.951 
ATOM   4805  C3'  DT A 234      31.691 -27.310  -6.777 
ATOM   4806  O3'  DT A 234      32.260 -26.635  -7.892 
ATOM   4807  C2'  DT A 234      31.217 -26.266  -5.766 
ATOM   4808  C1'  DT A 234      29.964 -25.842  -6.524 
ATOM   4809  N1   DT A 234      28.977 -25.104  -5.686 
ATOM   4810  C2   DT A 234      28.254 -24.111  -6.299 
ATOM   4811  O2   DT A 234      28.390 -23.821  -7.476 
ATOM   4812  N3   DT A 234      27.351 -23.448  -5.490 
ATOM   4813  C4   DT A 234      27.117 -23.693  -4.153 
ATOM   4814  O4   DT A 234      26.281 -23.032  -3.532 
ATOM   4815  C5   DT A 234      27.924 -24.753  -3.598 
ATOM   4816  C7   DT A 234      27.733 -25.084  -2.147 
ATOM   4817  C6   DT A 234      28.811 -25.413  -4.362 
ATOM   4818  P    DG A 235      33.851 -26.634  -8.069 
ATOM   4819  OP1  DG A 235      34.276 -27.882  -8.743 
ATOM   4820  OP2  DG A 235      34.494 -26.347  -6.768 
ATOM   4821  O5'  DG A 235      34.058 -25.392  -9.056 
ATOM   4822  C5'  DG A 235      33.015 -25.063  -9.992 
ATOM   4823  C4'  DG A 235      32.797 -23.563 -10.019 
ATOM   4824  O4'  DG A 235      31.832 -23.125  -9.019 
ATOM   4825  C3'  DG A 235      34.031 -22.706  -9.740 
ATOM   4826  O3'  DG A 235      33.977 -21.542 -10.557 
ATOM   4827  C2'  DG A 235      33.885 -22.280  -8.280 
ATOM   4828  C1'  DG A 235      32.382 -22.019  -8.320 
ATOM   4829  N9   DG A 235      31.748 -21.960  -6.975 
ATOM   4830  C8   DG A 235      32.058 -22.668  -5.834 
ATOM   4831  N7   DG A 235      31.300 -22.379  -4.803 
ATOM   4832  C5   DG A 235      30.427 -21.410  -5.296 
ATOM   4833  C6   DG A 235      29.375 -20.714  -4.647 
ATOM   4834  O6   DG A 235      28.990 -20.809  -3.484 
ATOM   4835  N1   DG A 235      28.741 -19.816  -5.519 
ATOM   4836  C2   DG A 235      29.080 -19.619  -6.843 
ATOM   4837  N2   DG A 235      28.352 -18.718  -7.506 
ATOM   4838  N3   DG A 235      30.067 -20.274  -7.451 
ATOM   4839  C4   DG A 235      30.692 -21.147  -6.620 
ATOM   4840  P    DT A 236      35.329 -20.996 -11.219 
ATOM   4841  OP1  DT A 236      35.601 -21.735 -12.472 
ATOM   4842  OP2  DT A 236      36.412 -21.004 -10.212 
ATOM   4843  O5'  DT A 236      34.924 -19.485 -11.561 
ATOM   4844  C5'  DT A 236      33.550 -19.182 -11.862 
ATOM   4845  C4'  DT A 236      33.131 -17.911 -11.149 
ATOM   4846  O4'  DT A 236      32.626 -18.167  -9.807 
ATOM   4847  C3'  DT A 236      34.234 -16.875 -10.935 
ATOM   4848  O3'  DT A 236      33.679 -15.573 -11.086 
ATOM   4849  C2'  DT A 236      34.659 -17.056  -9.478 
ATOM   4850  C1'  DT A 236      33.258 -17.267  -8.910 
ATOM   4851  N1   DT A 236      33.247 -17.881  -7.553 
ATOM   4852  C2   DT A 236      32.254 -17.479  -6.693 
ATOM   4853  O2   DT A 236      31.405 -16.660  -6.997 
ATOM   4854  N3   DT A 236      32.277 -18.069  -5.445 
ATOM   4855  C4   DT A 236      33.188 -19.005  -4.997 
ATOM   4856  O4   DT A 236      33.107 -19.463  -3.856 
ATOM   4857  C5   DT A 236      34.192 -19.362  -5.972 
ATOM   4858  C7   DT A 236      35.223 -20.375  -5.565 
ATOM   4859  C6   DT A 236      34.193 -18.804  -7.193 
ATOM   4860  P    DA A 237      34.535 -14.447 -11.833 
ATOM   4861  OP1  DA A 237      34.356 -14.578 -13.297 
ATOM   4862  OP2  DA A 237      35.932 -14.479 -11.345 
ATOM   4863  O5'  DA A 237      33.817 -13.112 -11.320 
ATOM   4864  C5'  DA A 237      32.416 -13.155 -10.992 
ATOM   4865  C4'  DA A 237      32.163 -12.407  -9.699 
ATOM   4866  O4'  DA A 237      32.310 -13.260  -8.527 
ATOM   4867  C3'  DA A 237      33.096 -11.230  -9.417 
ATOM   4868  O3'  DA A 237      32.352 -10.194  -8.787 
ATOM   4869  C2'  DA A 237      34.114 -11.774  -8.415 
ATOM   4870  C1'  DA A 237      33.127 -12.585  -7.583 
ATOM   4871  N9   DA A 237      33.774 -13.610  -6.716 
ATOM   4872  C8   DA A 237      34.893 -14.351  -6.970 
ATOM   4873  N7   DA A 237      35.211 -15.166  -6.012 
ATOM   4874  C5   DA A 237      34.232 -14.950  -5.051 
ATOM   4875  C6   DA A 237      34.009 -15.515  -3.785 
ATOM   4876  N6   DA A 237      34.794 -16.457  -3.244 
ATOM   4877  N1   DA A 237      32.943 -15.073  -3.090 
ATOM   4878  C2   DA A 237      32.165 -14.136  -3.632 
ATOM   4879  N3   DA A 237      32.275 -13.539  -4.798 
ATOM   4880  C4   DA A 237      33.349 -13.999  -5.473 
ATOM   4881  P    DT A 238      32.646  -8.673  -9.190 
ATOM   4882  OP1  DT A 238      31.888  -8.328 -10.414 
ATOM   4883  OP2  DT A 238      34.107  -8.448  -9.247 
ATOM   4884  O5'  DT A 238      32.031  -7.889  -7.938 
ATOM   4885  C5'  DT A 238      30.918  -8.468  -7.230 
ATOM   4886  C4'  DT A 238      31.131  -8.339  -5.734 
ATOM   4887  O4'  DT A 238      31.875  -9.461  -5.180 
ATOM   4888  C3'  DT A 238      31.920  -7.112  -5.279 
ATOM   4889  O3'  DT A 238      31.373  -6.642  -4.053 
ATOM   4890  C2'  DT A 238      33.331  -7.636  -5.012 
ATOM   4891  C1'  DT A 238      32.911  -8.948  -4.355 
ATOM   4892  N1   DT A 238      33.999  -9.962  -4.294 
ATOM   4893  C2   DT A 238      34.023 -10.789  -3.196 
ATOM   4894  O2   DT A 238      33.203 -10.719  -2.296 
ATOM   4895  N3   DT A 238      35.046 -11.716  -3.173 
ATOM   4896  C4   DT A 238      36.023 -11.881  -4.134 
ATOM   4897  O4   DT A 238      36.890 -12.748  -4.003 
ATOM   4898  C5   DT A 238      35.915 -10.968  -5.247 
ATOM   4899  C7   DT A 238      36.940 -11.079  -6.338 
ATOM   4900  C6   DT A 238      34.931 -10.056  -5.295 
ATOM   4901  P    DA A 239      31.253  -5.063  -3.811 
ATOM   4902  OP1  DA A 239      30.011  -4.558  -4.437 
ATOM   4903  OP2  DA A 239      32.508  -4.401  -4.231 
ATOM   4904  O5'  DA A 239      31.119  -4.998  -2.218 
ATOM   4905  C5'  DA A 239      30.502  -6.097  -1.524 
ATOM   4906  C4'  DA A 239      31.303  -6.443  -0.284 
ATOM   4907  O4'  DA A 239      32.361  -7.405  -0.558 
ATOM   4908  C3'  DA A 239      32.029  -5.277   0.385 
ATOM   4909  O3'  DA A 239      31.988  -5.458   1.796 
ATOM   4910  C2'  DA A 239      33.480  -5.407  -0.079 
ATOM   4911  C1'  DA A 239      33.563  -6.926   0.024 
ATOM   4912  N9   DA A 239      34.707  -7.516  -0.725 
ATOM   4913  C8   DA A 239      35.256  -7.097  -1.903 
ATOM   4914  N7   DA A 239      36.252  -7.823  -2.306 
ATOM   4915  C5   DA A 239      36.375  -8.796  -1.324 
ATOM   4916  C6   DA A 239      37.257  -9.879  -1.168 
ATOM   4917  N6   DA A 239      38.228 -10.174  -2.044 
ATOM   4918  N1   DA A 239      37.103 -10.650  -0.075 
ATOM   4919  C2   DA A 239      36.136 -10.352   0.791 
ATOM   4920  N3   DA A 239      35.259  -9.373   0.751 
ATOM   4921  C4   DA A 239      35.433  -8.616  -0.352 
ATOM   4922  P    DG A 240      31.761  -4.182   2.736 
ATOM   4923  OP1  DG A 240      30.314  -3.893   2.837 
ATOM   4924  OP2  DG A 240      32.616  -3.067   2.273 
ATOM   4925  O5'  DG A 240      32.302  -4.725   4.141 
ATOM   4926  C5'  DG A 240      32.195  -6.131   4.434 
ATOM   4927  C4'  DG A 240      33.483  -6.630   5.059 
ATOM   4928  O4'  DG A 240      34.451  -7.064   4.062 
ATOM   4929  C3'  DG A 240      34.252  -5.612   5.901 
ATOM   4930  O3'  DG A 240      34.834  -6.280   7.013 
ATOM   4931  C2'  DG A 240      35.374  -5.122   4.986 
ATOM   4932  C1'  DG A 240      35.707  -6.479   4.372 
ATOM   4933  N9   DG A 240      36.500  -6.390   3.114 
ATOM   4934  C8   DG A 240      36.451  -5.438   2.119 
ATOM   4935  N7   DG A 240      37.290  -5.652   1.135 
ATOM   4936  C5   DG A 240      37.941  -6.827   1.504 
ATOM   4937  C6   DG A 240      38.960  -7.556   0.836 
ATOM   4938  O6   DG A 240      39.505  -7.310  -0.236 
ATOM   4939  N1   DG A 240      39.336  -8.693   1.564 
ATOM   4940  C2   DG A 240      38.798  -9.076   2.777 
ATOM   4941  N2   DG A 240      39.294 -10.196   3.310 
ATOM   4942  N3   DG A 240      37.842  -8.392   3.403 
ATOM   4943  C4   DG A 240      37.466  -7.286   2.710 
ATOM   4944  P    DT A 241      34.846  -5.550   8.437 
ATOM   4945  OP1  DT A 241      33.551  -5.769   9.119 
ATOM   4946  OP2  DT A 241      35.261  -4.140   8.268 
ATOM   4947  O5'  DT A 241      35.998  -6.360   9.197 
ATOM   4948  C5'  DT A 241      36.223  -7.741   8.855 
ATOM   4949  C4'  DT A 241      37.710  -8.011   8.740 
ATOM   4950  O4'  DT A 241      38.220  -7.750   7.401 
ATOM   4951  C3'  DT A 241      38.611  -7.172   9.646 
ATOM   4952  O3'  DT A 241      39.694  -7.978  10.093 
ATOM   4953  C2'  DT A 241      39.164  -6.077   8.735 
ATOM   4954  C1'  DT A 241      39.394  -6.961   7.514 
ATOM   4955  N1   DT A 241      39.563  -6.199   6.245 
ATOM   4956  C2   DT A 241      40.431  -6.716   5.315 
ATOM   4957  O2   DT A 241      41.051  -7.751   5.490 
ATOM   4958  N3   DT A 241      40.563  -5.982   4.152 
ATOM   4959  C4   DT A 241      39.913  -4.803   3.851 
ATOM   4960  O4   DT A 241      40.112  -4.236   2.775 
ATOM   4961  C5   DT A 241      39.023  -4.339   4.888 
ATOM   4962  C7   DT A 241      38.276  -3.061   4.642 
ATOM   4963  C6   DT A 241      38.876  -5.032   6.029 
ATOM   4964  P    DG A 242      40.203  -7.829  11.603 
ATOM   4965  OP1  DG A 242      39.359  -8.656  12.494 
ATOM   4966  OP2  DG A 242      40.304  -6.395  11.952 
ATOM   4967  O5'  DG A 242      41.668  -8.463  11.507 
ATOM   4968  C5'  DG A 242      41.919  -9.497  10.537 
ATOM   4969  C4'  DG A 242      43.242  -9.244   9.840 
ATOM   4970  O4'  DG A 242      43.099  -8.388   8.671 
ATOM   4971  C3'  DG A 242      44.312  -8.546  10.679 
ATOM   4972  O3'  DG A 242      45.585  -9.088  10.345 
ATOM   4973  C2'  DG A 242      44.271  -7.088  10.225 
ATOM   4974  C1'  DG A 242      44.087  -7.372   8.737 
ATOM   4975  N9   DG A 242      43.598  -6.199   7.959 
ATOM   4976  C8   DG A 242      42.732  -5.198   8.343 
ATOM   4977  N7   DG A 242      42.504  -4.304   7.413 
ATOM   4978  C5   DG A 242      43.273  -4.742   6.336 
ATOM   4979  C6   DG A 242      43.437  -4.183   5.042 
ATOM   4980  O6   DG A 242      42.927  -3.169   4.572 
ATOM   4981  N1   DG A 242      44.311  -4.950   4.259 
ATOM   4982  C2   DG A 242      44.944  -6.106   4.673 
ATOM   4983  N2   DG A 242      45.740  -6.691   3.775 
ATOM   4984  N3   DG A 242      44.790  -6.630   5.887 
ATOM   4985  C4   DG A 242      43.945  -5.897   6.659 
ATOM   4986  P    DT A 243      46.654  -9.332  11.510 
ATOM   4987  OP1  DT A 243      46.389 -10.635  12.162 
ATOM   4988  OP2  DT A 243      46.691  -8.154  12.405 
ATOM   4989  O5'  DT A 243      48.017  -9.415  10.676 
ATOM   4990  C5'  DT A 243      47.979  -9.913   9.325 
ATOM   4991  C4'  DT A 243      48.836  -9.042   8.427 
ATOM   4992  O4'  DT A 243      48.096  -7.917   7.875 
ATOM   4993  C3'  DT A 243      50.050  -8.394   9.092 
ATOM   4994  O3'  DT A 243      51.126  -8.370   8.162 
ATOM   4995  C2'  DT A 243      49.617  -6.955   9.371 
ATOM   4996  C1'  DT A 243      48.867  -6.740   8.061 
ATOM   4997  N1   DT A 243      47.936  -5.576   8.088 
ATOM   4998  C2   DT A 243      47.788  -4.867   6.921 
ATOM   4999  O2   DT A 243      48.378  -5.151   5.892 
ATOM   5000  N3   DT A 243      46.919  -3.795   6.984 
ATOM   5001  C4   DT A 243      46.203  -3.386   8.090 
ATOM   5002  O4   DT A 243      45.454  -2.410   8.026 
ATOM   5003  C5   DT A 243      46.425  -4.193   9.267 
ATOM   5004  C7   DT A 243      45.684  -3.816  10.516 
ATOM   5005  C6   DT A 243      47.265  -5.240   9.234 
ATOM   5006  P    DA A 244      52.609  -8.671   8.683 
ATOM   5007  OP1  DA A 244      52.829 -10.134   8.736 
ATOM   5008  OP2  DA A 244      52.853  -7.932   9.941 
ATOM   5009  O5'  DA A 244      53.491  -8.037   7.508 
ATOM   5010  C5'  DA A 244      52.959  -8.015   6.170 
ATOM   5011  C4'  DA A 244      53.227  -6.668   5.529 
ATOM   5012  O4'  DA A 244      52.173  -5.701   5.804 
ATOM   5013  C3'  DA A 244      54.504  -5.959   5.979 
ATOM   5014  O3'  DA A 244      55.074  -5.283   4.864 
ATOM   5015  C2'  DA A 244      54.031  -4.914   6.990 
ATOM   5016  C1'  DA A 244      52.777  -4.490   6.231 
ATOM   5017  N9   DA A 244      51.791  -3.752   7.070 
ATOM   5018  C8   DA A 244      51.500  -3.930   8.393 
ATOM   5019  N7   DA A 244      50.588  -3.126   8.842 
ATOM   5020  C5   DA A 244      50.246  -2.357   7.738 
ATOM   5021  C6   DA A 244      49.324  -1.313   7.560 
ATOM   5022  N6   DA A 244      48.540  -0.841   8.540 
ATOM   5023  N1   DA A 244      49.236  -0.767   6.331 
ATOM   5024  C2   DA A 244      50.017  -1.240   5.362 
ATOM   5025  N3   DA A 244      50.909  -2.204   5.409 
ATOM   5026  C4   DA A 244      50.978  -2.733   6.648 
ATOM   5027  P    DT A 245      56.664  -5.282   4.687 
ATOM   5028  OP1  DT A 245      57.089  -6.530   4.013 
ATOM   5029  OP2  DT A 245      57.308  -4.995   5.988 
ATOM   5030  O5'  DT A 245      56.872  -4.040   3.700 
ATOM   5031  C5'  DT A 245      55.828  -3.711   2.764 
ATOM   5032  C4'  DT A 245      55.610  -2.211   2.737 
ATOM   5033  O4'  DT A 245      54.645  -1.773   3.737 
ATOM   5034  C3'  DT A 245      56.844  -1.354   3.015 
ATOM   5035  O3'  DT A 245      56.790  -0.190   2.198 
ATOM   5036  C2'  DT A 245      56.699  -0.928   4.476 
ATOM   5037  C1'  DT A 245      55.196  -0.667   4.435 
ATOM   5038  N1   DT A 245      54.562  -0.608   5.781 
ATOM   5039  C2   DT A 245      53.515   0.268   5.942 
ATOM   5040  O2   DT A 245      53.101   0.979   5.043 
ATOM   5041  N3   DT A 245      52.953   0.296   7.204 
ATOM   5042  C4   DT A 245      53.341  -0.462   8.289 
ATOM   5043  O4   DT A 245      52.760  -0.350   9.371 
ATOM   5044  C5   DT A 245      54.446  -1.351   8.023 
ATOM   5045  C7   DT A 245      54.931  -2.212   9.152 
ATOM   5046  C6   DT A 245      55.013  -1.399   6.806 
ATOM   5047  P    DG A 246      58.142   0.356   1.536 
ATOM   5048  OP1  DG A 246      58.414  -0.383   0.283 
ATOM   5049  OP2  DG A 246      59.226   0.348   2.543 
ATOM   5050  O5'  DG A 246      57.738   1.867   1.195 
ATOM   5051  C5'  DG A 246      56.363   2.170   0.894 
ATOM   5052  C4'  DG A 246      55.945   3.441   1.607 
ATOM   5053  O4'  DG A 246      55.439   3.185   2.948 
ATOM   5054  C3'  DG A 246      57.048   4.477   1.821 
ATOM   5055  O3'  DG A 246      56.493   5.779   1.670 
ATOM   5056  C2'  DG A 246      57.473   4.296   3.278 
ATOM   5057  C1'  DG A 246      56.072   4.085   3.845 
ATOM   5058  N9   DG A 246      56.061   3.471   5.202 
ATOM   5059  C8   DG A 246      56.918   2.537   5.742 
ATOM   5060  N7   DG A 246      56.632   2.201   6.977 
ATOM   5061  C5   DG A 246      55.506   2.966   7.275 
ATOM   5062  C6   DG A 246      54.737   3.036   8.467 
ATOM   5063  O6   DG A 246      54.896   2.425   9.520 
ATOM   5064  N1   DG A 246      53.677   3.944   8.340 
ATOM   5065  C2   DG A 246      53.396   4.687   7.210 
ATOM   5066  N2   DG A 246      52.338   5.497   7.291 
ATOM   5067  N3   DG A 246      54.117   4.621   6.093 
ATOM   5068  C4   DG A 246      55.149   3.745   6.200 
ATOM   5069  P    DC A 247      57.349   6.905   0.923 
ATOM   5070  OP1  DC A 247      57.170   6.774  -0.541 
ATOM   5071  OP2  DC A 247      58.745   6.873   1.411 
ATOM   5072  O5'  DC A 247      56.631   8.240   1.436 
ATOM   5073  C5'  DC A 247      55.229   8.196   1.763 
ATOM   5074  C4'  DC A 247      54.976   8.944   3.057 
ATOM   5075  O4'  DC A 247      55.123   8.092   4.228 
ATOM   5076  C3'  DC A 247      55.909  10.122   3.338 
ATOM   5077  O3'  DC A 247      55.166  11.158   3.968 
ATOM   5078  C2'  DC A 247      56.928   9.578   4.340 
ATOM   5079  C1'  DC A 247      55.940   8.767   5.173 
ATOM   5080  N1   DC A 247      56.588   7.742   6.039 
ATOM   5081  C2   DC A 247      56.008   7.478   7.278 
ATOM   5082  O2   DC A 247      54.989   8.099   7.603 
ATOM   5083  N3   DC A 247      56.583   6.549   8.082 
ATOM   5084  C4   DC A 247      57.687   5.898   7.693 
ATOM   5085  N4   DC A 247      58.210   5.000   8.513 
ATOM   5086  C5   DC A 247      58.299   6.155   6.424 
ATOM   5087  C6   DC A 247      57.709   7.088   5.634 
ATOM   5088  P    DC A 248      55.460  12.679   3.565 
ATOM   5089  OP1  DC A 248      54.701  13.024   2.342 
ATOM   5090  OP2  DC A 248      56.921  12.904   3.508 
ATOM   5091  O5'  DC A 248      54.845  13.462   4.818 
ATOM   5092  C5'  DC A 248      53.732  12.884   5.526 
ATOM   5093  C4'  DC A 248      53.944  13.013   7.021 
ATOM   5094  O4'  DC A 248      54.689  11.891   7.576 
ATOM   5095  C3'  DC A 248      54.734  14.240   7.477 
ATOM   5096  O3'  DC A 248      54.187  14.710   8.703 
ATOM   5097  C2'  DC A 248      56.145  13.716   7.744 
ATOM   5098  C1'  DC A 248      55.724  12.404   8.400 
ATOM   5099  N1   DC A 248      56.813  11.390   8.461 
ATOM   5100  C2   DC A 248      56.851  10.544   9.568 
ATOM   5101  O2   DC A 248      55.987  10.670  10.444 
ATOM   5102  N3   DC A 248      57.836   9.613   9.643 
ATOM   5103  C4   DC A 248      58.753   9.509   8.672 
ATOM   5104  N4   DC A 248      59.693   8.584   8.792 
ATOM   5105  C5   DC A 248      58.731  10.369   7.527 
ATOM   5106  C6   DC A 248      57.739  11.294   7.470 
ATOM   5107  P    DG A 249      54.067  16.289   8.945 
ATOM   5108  OP1  DG A 249      52.824  16.794   8.319 
ATOM   5109  OP2  DG A 249      55.322  16.951   8.524 
ATOM   5110  O5'  DG A 249      53.933  16.354  10.538 
ATOM   5111  C5'  DG A 249      53.315  15.255  11.232 
ATOM   5112  C4'  DG A 249      54.116  14.909  12.472 
ATOM   5113  O4'  DG A 249      55.174  13.946  12.198 
ATOM   5114  C3'  DG A 249      54.843  16.075  13.141 
ATOM   5115  O3'  DG A 249      54.802  15.894  14.551 
ATOM   5116  C2'  DG A 249      56.293  15.945  12.677 
ATOM   5117  C1'  DG A 249      56.377  14.425  12.780 
ATOM   5118  N9   DG A 249      57.521  13.836  12.031 
ATOM   5119  C8   DG A 249      58.087  14.245  10.843 
ATOM   5120  N7   DG A 249      59.093  13.502  10.447 
ATOM   5121  C5   DG A 249      59.200  12.533  11.443 
ATOM   5122  C6   DG A 249      60.107  11.449  11.570 
ATOM   5123  O6   DG A 249      61.017  11.115  10.816 
ATOM   5124  N1   DG A 249      59.864  10.711  12.737 
ATOM   5125  C2   DG A 249      58.874  10.984  13.660 
ATOM   5126  N2   DG A 249      58.805  10.160  14.708 
ATOM   5127  N3   DG A 249      58.023  12.002  13.540 
ATOM   5128  C4   DG A 249      58.246  12.728  12.414 
ATOM   5129  P    DT A 250      54.575  17.170  15.491 
ATOM   5130  OP1  DT A 250      53.127  17.459  15.593 
ATOM   5131  OP2  DT A 250      55.429  18.285  15.028 
ATOM   5132  O5'  DT A 250      55.116  16.626  16.896 
ATOM   5133  C5'  DT A 250      55.008  15.221  17.190 
ATOM   5134  C4'  DT A 250      56.296  14.722  17.814 
ATOM   5135  O4'  DT A 250      57.265  14.288  16.817 
ATOM   5136  C3'  DT A 250      57.065  15.740  18.656 
ATOM   5137  O3'  DT A 250      57.647  15.072  19.768 
ATOM   5138  C2'  DT A 250      58.188  16.230  17.742 
ATOM   5139  C1'  DT A 250      58.520  14.873  17.128 
ATOM   5140  N1   DT A 250      59.313  14.962  15.870 
ATOM   5141  C2   DT A 250      60.235  13.969  15.640 
ATOM   5142  O2   DT A 250      60.419  13.043  16.411 
ATOM   5143  N3   DT A 250      60.951  14.086  14.464 
ATOM   5144  C4   DT A 250      60.825  15.088  13.524 
ATOM   5145  O4   DT A 250      61.523  15.086  12.508 
ATOM   5146  C5   DT A 250      59.832  16.084  13.854 
ATOM   5147  C7   DT A 250      59.631  17.211  12.884 
ATOM   5148  C6   DT A 250      59.122  15.995  14.990 
ATOM   5149  P    DT A 251      57.660  15.802  21.193 
ATOM   5150  OP1  DT A 251      56.364  15.583  21.874 
ATOM   5151  OP2  DT A 251      58.074  17.212  21.024 
ATOM   5152  O5'  DT A 251      58.812  14.991  21.953 
ATOM   5153  C5'  DT A 251      59.036  13.611  21.611 
ATOM   5154  C4'  DT A 251      60.524  13.341  21.495 
ATOM   5155  O4'  DT A 251      61.033  13.602  20.156 
ATOM   5156  C3'  DT A 251      61.424  14.180  22.401 
ATOM   5157  O3'  DT A 251      62.508  13.374  22.848 
ATOM   5158  C2'  DT A 251      61.978  15.275  21.491 
ATOM   5159  C1'  DT A 251      62.207  14.391  20.270 
ATOM   5160  N1   DT A 251      62.376  15.153  19.001 
ATOM   5161  C2   DT A 251      63.245  14.636  18.071 
ATOM   5162  O2   DT A 251      63.864  13.600  18.246 
ATOM   5163  N3   DT A 251      63.377  15.370  16.908 
ATOM   5164  C4   DT A 251      62.727  16.549  16.607 
ATOM   5165  O4   DT A 251      62.926  17.116  15.531 
ATOM   5166  C5   DT A 251      61.836  17.013  17.644 
ATOM   5167  C7   DT A 251      61.089  18.291  17.397 
ATOM   5168  C6   DT A 251      61.689  16.320  18.785 
ATOM   5169  P    DA A 252      63.016  13.523  24.358 
ATOM   5170  OP1  DA A 252      62.172  12.696  25.249 
ATOM   5171  OP2  DA A 252      63.118  14.957  24.708 
ATOM   5172  O5'  DA A 252      64.481  12.889  24.263 
ATOM   5173  C5'  DA A 252      64.733  11.855  23.293 
ATOM   5174  C4'  DA A 252      66.055  12.108  22.596 
ATOM   5175  O4'  DA A 252      65.912  12.964  21.426 
ATOM   5176  C3'  DA A 252      67.126  12.806  23.434 
ATOM   5177  O3'  DA A 252      68.398  12.264  23.101 
ATOM   5178  C2'  DA A 252      67.084  14.264  22.980 
ATOM   5179  C1'  DA A 252      66.901  13.980  21.492 
ATOM   5180  N9   DA A 252      66.412  15.153  20.714 
ATOM   5181  C8   DA A 252      65.552  16.136  21.112 
ATOM   5182  N7   DA A 252      65.317  17.029  20.201 
ATOM   5183  C5   DA A 252      66.077  16.608  19.118 
ATOM   5184  C6   DA A 252      66.261  17.134  17.829 
ATOM   5185  N6   DA A 252      65.663  18.253  17.394 
ATOM   5186  N1   DA A 252      67.085  16.468  16.999 
ATOM   5187  C2   DA A 252      67.676  15.357  17.437 
ATOM   5188  N3   DA A 252      67.581  14.774  18.612 
ATOM   5189  C4   DA A 252      66.751  15.461  19.422 
ATOM   5190  P    DA A 253      69.468  12.020  24.266 
ATOM   5191  OP1  DA A 253      69.202  10.717  24.918 
ATOM   5192  OP2  DA A 253      69.504  13.198  25.161 
ATOM   5193  O5'  DA A 253      70.830  11.936  23.432 
ATOM   5194  C5'  DA A 253      70.793  11.439  22.081 
ATOM   5195  C4'  DA A 253      71.649  12.310  21.183 
ATOM   5196  O4'  DA A 253      70.909  13.435  20.631 
ATOM   5197  C3'  DA A 253      72.864  12.958  21.848 
ATOM   5198  O3'  DA A 253      73.939  12.982  20.918 
ATOM   5199  C2'  DA A 253      72.430  14.397  22.127 
ATOM   5200  C1'  DA A 253      71.680  14.612  20.817 
ATOM   5201  N9   DA A 253      70.749  15.775  20.843 
ATOM   5202  C8   DA A 253      70.008  16.245  21.889 
ATOM   5203  N7   DA A 253      69.290  17.284  21.599 
ATOM   5204  C5   DA A 253      69.573  17.524  20.261 
ATOM   5205  C6   DA A 253      69.122  18.499  19.357 
ATOM   5206  N6   DA A 253      68.246  19.461  19.681 
ATOM   5207  N1   DA A 253      69.606  18.451  18.102 
ATOM   5208  C2   DA A 253      70.475  17.493  17.784 
ATOM   5209  N3   DA A 253      70.967  16.534  18.539 
ATOM   5210  C4   DA A 253      70.467  16.605  19.791 
ATOM   5211  P    DC A 254      75.423  12.681  21.438 
ATOM   5212  OP1  DC A 254      75.642  11.218  21.492 
ATOM   5213  OP2  DC A 254      75.667  13.420  22.697 
ATOM   5214  O5'  DC A 254      76.305  13.315  20.263 
ATOM   5215  C5'  DC A 254      75.773  13.337  18.925 
ATOM   5216  C4'  DC A 254      76.041  14.684  18.284 
ATOM   5217  O4'  DC A 254      74.986  15.651  18.560 
ATOM   5218  C3'  DC A 254      77.318  15.393  18.734 
ATOM   5219  O3'  DC A 254      77.887  16.069  17.619 
ATOM   5220  C2'  DC A 254      76.844  16.438  19.746 
ATOM   5221  C1'  DC A 254      75.590  16.862  18.987 
ATOM   5222  N1   DC A 254      74.604  17.600  19.825 
ATOM   5223  C2   DC A 254      73.863  18.610  19.218 
ATOM   5224  O2   DC A 254      74.052  18.850  18.020 
ATOM   5225  N3   DC A 254      72.960  19.295  19.966 
ATOM   5226  C4   DC A 254      72.785  19.004  21.261 
ATOM   5227  N4   DC A 254      71.892  19.700  21.947 
ATOM   5228  C5   DC A 254      73.537  17.969  21.905 
ATOM   5229  C6   DC A 254      74.435  17.296  21.141 
ATOM   5230  P    DA A 255      79.478  16.070  17.442 
ATOM   5231  OP1  DA A 255      79.903  14.822  16.769 
ATOM   5232  OP2  DA A 255      80.121  16.357  18.743 
ATOM   5233  O5'  DA A 255      79.685  17.312  16.455 
ATOM   5234  C5'  DA A 255      78.642  17.641  15.519 
ATOM   5235  C4'  DA A 255      78.423  19.141  15.493 
ATOM   5236  O4'  DA A 255      77.459  19.579  16.492 
ATOM   5237  C3'  DA A 255      79.658  19.998  15.771 
ATOM   5238  O3'  DA A 255      79.604  21.162  14.954 
ATOM   5239  C2'  DA A 255      79.512  20.424  17.232 
ATOM   5240  C1'  DA A 255      78.009  20.685  17.191 
ATOM   5241  N9   DA A 255      77.375  20.744  18.537 
ATOM   5242  C8   DA A 255      77.696  20.033  19.658 
ATOM   5243  N7   DA A 255      76.954  20.311  20.685 
ATOM   5244  C5   DA A 255      76.075  21.275  20.212 
ATOM   5245  C6   DA A 255      75.027  21.983  20.824 
ATOM   5246  N6   DA A 255      74.671  21.817  22.106 
ATOM   5247  N1   DA A 255      74.356  22.870  20.067 
ATOM   5248  C2   DA A 255      74.713  23.030  18.795 
ATOM   5249  N3   DA A 255      75.669  22.431  18.118 
ATOM   5250  C4   DA A 255      76.325  21.548  18.899 
ATOM   5251  P    DA A 256      80.955  21.708  14.292 
ATOM   5252  OP1  DA A 256      81.228  20.969  13.039 
ATOM   5253  OP2  DA A 256      82.039  21.700  15.299 
ATOM   5254  O5'  DA A 256      80.551  23.219  13.950 
ATOM   5255  C5'  DA A 256      79.176  23.522  13.650 
ATOM   5256  C4'  DA A 256      78.758  24.793  14.363 
ATOM   5257  O4'  DA A 256      78.253  24.537  15.704 
ATOM   5258  C3'  DA A 256      79.861  25.829  14.576 
ATOM   5259  O3'  DA A 256      79.306  27.130  14.425 
ATOM   5260  C2'  DA A 256      80.286  25.648  16.033 
ATOM   5261  C1'  DA A 256      78.885  25.437  16.601 
ATOM   5262  N9   DA A 256      78.874  24.823  17.958 
ATOM   5263  C8   DA A 256      79.733  23.897  18.476 
ATOM   5264  N7   DA A 256      79.462  23.555  19.697 
ATOM   5265  C5   DA A 256      78.340  24.309  20.014 
ATOM   5266  C6   DA A 256      77.558  24.402  21.177 
ATOM   5267  N6   DA A 256      77.801  23.697  22.291 
ATOM   5268  N1   DA A 256      76.513  25.251  21.155 
ATOM   5269  C2   DA A 256      76.276  25.949  20.045 
ATOM   5270  N3   DA A 256      76.932  25.946  18.906 
ATOM   5271  C4   DA A 256      77.973  25.089  18.954 
ATOM   5272  P    DC A 257      80.162  28.257  13.678 
ATOM   5273  OP1  DC A 257      79.983  28.126  12.214 
ATOM   5274  OP2  DC A 257      81.558  28.225  14.166 
ATOM   5275  O5'  DC A 257      79.444  29.592  14.191 
ATOM   5276  C5'  DC A 257      78.043  29.548  14.519 
ATOM   5277  C4'  DC A 257      77.790  30.296  15.812 
ATOM   5278  O4'  DC A 257      77.937  29.444  16.984 
ATOM   5279  C3'  DC A 257      78.723  31.474  16.094 
ATOM   5280  O3'  DC A 257      77.979  32.510  16.724 
ATOM   5281  C2'  DC A 257      79.741  30.930  17.096 
ATOM   5282  C1'  DC A 257      78.754  30.118  17.929 
ATOM   5283  N1   DC A 257      79.401  29.094  18.795 
ATOM   5284  C2   DC A 257      78.821  28.830  20.033 
ATOM   5285  O2   DC A 257      77.803  29.451  20.359 
ATOM   5286  N3   DC A 257      79.397  27.901  20.838 
ATOM   5287  C4   DC A 257      80.500  27.250  20.448 
ATOM   5288  N4   DC A 257      81.024  26.352  21.269 
ATOM   5289  C5   DC A 257      81.113  27.507  19.179 
ATOM   5290  C6   DC A 257      80.523  28.440  18.390 
ATOM   5291  P    DA A 258      78.273  34.031  16.321 
ATOM   5292  OP1  DA A 258      77.515  34.376  15.097 
ATOM   5293  OP2  DA A 258      79.734  34.256  16.264 
ATOM   5294  O5'  DA A 258      77.658  34.814  17.573 
ATOM   5295  C5'  DA A 258      76.545  34.236  18.281 
ATOM   5296  C4'  DA A 258      76.758  34.365  19.777 
ATOM   5297  O4'  DA A 258      77.502  33.243  20.332 
ATOM   5298  C3'  DA A 258      77.547  35.592  20.232 
ATOM   5299  O3'  DA A 258      77.000  36.062  21.459 
ATOM   5300  C2'  DA A 258      78.958  35.068  20.499 
ATOM   5301  C1'  DA A 258      78.538  33.756  21.156 
ATOM   5302  N9   DA A 258      79.626  32.742  21.217 
ATOM   5303  C8   DA A 258      80.626  32.514  20.315 
ATOM   5304  N7   DA A 258      81.429  31.552  20.653 
ATOM   5305  C5   DA A 258      80.925  31.109  21.868 
ATOM   5306  C6   DA A 258      81.336  30.095  22.750 
ATOM   5307  N6   DA A 258      82.400  29.309  22.530 
ATOM   5308  N1   DA A 258      80.612  29.918  23.870 
ATOM   5309  C2   DA A 258      79.556  30.702  24.083 
ATOM   5310  N3   DA A 258      79.079  31.674  23.337 
ATOM   5311  C4   DA A 258      79.822  31.830  22.222 
ATOM   5312  P    DA A 259      76.880  37.641  21.700 
ATOM   5313  OP1  DA A 259      75.638  38.145  21.074 
ATOM   5314  OP2  DA A 259      78.135  38.303  21.280 
ATOM   5315  O5'  DA A 259      76.746  37.706  23.293 
ATOM   5316  C5'  DA A 259      76.129  36.606  23.987 
ATOM   5317  C4'  DA A 259      76.929  36.260  25.227 
ATOM   5318  O4'  DA A 259      77.987  35.298  24.953 
ATOM   5319  C3'  DA A 259      77.656  37.427  25.896 
ATOM   5320  O3'  DA A 259      77.615  37.246  27.307 
ATOM   5321  C2'  DA A 259      79.107  37.297  25.432 
ATOM   5322  C1'  DA A 259      79.190  35.777  25.535 
ATOM   5323  N9   DA A 259      80.334  35.188  24.786 
ATOM   5324  C8   DA A 259      80.883  35.607  23.608 
ATOM   5325  N7   DA A 259      81.879  34.881  23.205 
ATOM   5326  C5   DA A 259      82.002  33.908  24.187 
ATOM   5327  C6   DA A 259      82.884  32.825  24.343 
ATOM   5328  N6   DA A 259      83.855  32.530  23.467 
ATOM   5329  N1   DA A 259      82.730  32.054  25.436 
ATOM   5330  C2   DA A 259      81.763  32.352  26.302 
ATOM   5331  N3   DA A 259      80.885  33.331  26.262 
ATOM   5332  C4   DA A 259      81.060  34.088  25.159 
ATOM   5333  P    DG A 260      77.388  38.522  28.247 
ATOM   5334  OP1  DG A 260      75.941  38.811  28.348 
ATOM   5335  OP2  DG A 260      78.243  39.637  27.784 
ATOM   5336  O5'  DG A 260      77.929  37.978  29.652 
ATOM   5337  C5'  DG A 260      77.822  36.573  29.945 
ATOM   5338  C4'  DG A 260      79.109  36.074  30.570 
ATOM   5339  O4'  DG A 260      80.078  35.640  29.573 
ATOM   5340  C3'  DG A 260      79.879  37.092  31.412 
ATOM   5341  O3'  DG A 260      80.461  36.424  32.524 
ATOM   5342  C2'  DG A 260      81.001  37.582  30.497 
ATOM   5343  C1'  DG A 260      81.333  36.225  29.883 
ATOM   5344  N9   DG A 260      82.126  36.314  28.625 
ATOM   5345  C8   DG A 260      82.077  37.266  27.630 
ATOM   5346  N7   DG A 260      82.917  37.052  26.646 
ATOM   5347  C5   DG A 260      83.568  35.877  27.015 
ATOM   5348  C6   DG A 260      84.586  35.148  26.347 
ATOM   5349  O6   DG A 260      85.131  35.394  25.275 
ATOM   5350  N1   DG A 260      84.963  34.011  27.075 
ATOM   5351  C2   DG A 260      84.425  33.628  28.288 
ATOM   5352  N2   DG A 260      84.920  32.508  28.822 
ATOM   5353  N3   DG A 260      83.469  34.311  28.914 
ATOM   5354  C4   DG A 260      83.093  35.418  28.221 
ATOM   5355  P    DC A 261      80.473  37.154  33.949 
ATOM   5356  OP1  DC A 261      79.178  36.935  34.630 
ATOM   5357  OP2  DC A 261      80.887  38.564  33.779 
ATOM   5358  O5'  DC A 261      81.625  36.343  34.708 
ATOM   5359  C5'  DC A 261      81.850  34.963  34.366 
ATOM   5360  C4'  DC A 261      83.337  34.693  34.251 
ATOM   5361  O4'  DC A 261      83.846  34.953  32.912 
ATOM   5362  C3'  DC A 261      84.238  35.532  35.157 
ATOM   5363  O3'  DC A 261      85.321  34.726  35.604 
ATOM   5364  C2'  DC A 261      84.791  36.627  34.246 
ATOM   5365  C1'  DC A 261      85.021  35.743  33.025 
ATOM   5366  N1   DC A 261      85.190  36.505  31.757 
ATOM   5367  C2   DC A 261      86.067  35.994  30.803 
ATOM   5368  O2   DC A 261      86.663  34.938  31.047 
ATOM   5369  N3   DC A 261      86.235  36.674  29.641 
ATOM   5370  C4   DC A 261      85.570  37.815  29.415 
ATOM   5371  N4   DC A 261      85.769  38.441  28.265 
ATOM   5372  C5   DC A 261      84.665  38.358  30.382 
ATOM   5373  C6   DC A 261      84.510  37.664  31.538 
ATOM   5374  P    DA A 262      85.830  34.875  37.114 
ATOM   5375  OP1  DA A 262      84.986  34.048  38.005 
ATOM   5376  OP2  DA A 262      85.931  36.309  37.463 
ATOM   5377  O5'  DA A 262      87.295  34.241  37.019 
ATOM   5378  C5'  DA A 262      87.546  33.207  36.048 
ATOM   5379  C4'  DA A 262      88.869  33.460  35.351 
ATOM   5380  O4'  DA A 262      88.726  34.316  34.182 
ATOM   5381  C3'  DA A 262      89.939  34.158  36.190 
ATOM   5382  O3'  DA A 262      91.212  33.616  35.856 
ATOM   5383  C2'  DA A 262      89.898  35.616  35.736 
ATOM   5384  C1'  DA A 262      89.714  35.332  34.248 
ATOM   5385  N9   DA A 262      89.225  36.505  33.470 
ATOM   5386  C8   DA A 262      88.365  37.488  33.868 
ATOM   5387  N7   DA A 262      88.130  38.381  32.957 
ATOM   5388  C5   DA A 262      88.890  37.960  31.873 
ATOM   5389  C6   DA A 262      89.074  38.486  30.584 
ATOM   5390  N6   DA A 262      88.476  39.605  30.149 
ATOM   5391  N1   DA A 262      89.898  37.820  29.755 
ATOM   5392  C2   DA A 262      90.489  36.709  30.193 
ATOM   5393  N3   DA A 262      90.394  36.126  31.368 
ATOM   5394  C4   DA A 262      89.564  36.813  32.178 
ATOM   5395  P    DT A 263      92.281  33.372  37.021 
ATOM   5396  OP1  DT A 263      92.016  32.069  37.673 
ATOM   5397  OP2  DT A 263      92.318  34.549  37.916 
ATOM   5398  O5'  DT A 263      93.644  33.288  36.187 
ATOM   5399  C5'  DT A 263      93.606  32.791  34.836 
ATOM   5400  C4'  DT A 263      94.463  33.662  33.939 
ATOM   5401  O4'  DT A 263      93.723  34.787  33.387 
ATOM   5402  C3'  DT A 263      95.677  34.310  34.603 
ATOM   5403  O3'  DT A 263      96.753  34.334  33.673 
ATOM   5404  C2'  DT A 263      95.244  35.749  34.882 
ATOM   5405  C1'  DT A 263      94.493  35.964  33.572 
ATOM   5406  N1   DT A 263      93.563  37.127  33.599 
ATOM   5407  C2   DT A 263      93.415  37.837  32.432 
ATOM   5408  O2   DT A 263      94.005  37.553  31.403 
ATOM   5409  N3   DT A 263      92.546  38.909  32.495 
ATOM   5410  C4   DT A 263      91.829  39.318  33.601 
ATOM   5411  O4   DT A 263      91.080  40.294  33.537 
ATOM   5412  C5   DT A 263      92.051  38.511  34.778 
ATOM   5413  C7   DT A 263      91.311  38.888  36.027 
ATOM   5414  C6   DT A 263      92.892  37.464  34.745 
ATOM   5415  P    DT A 264      98.236  34.033  34.194 
ATOM   5416  OP1  DT A 264      98.455  32.570  34.247 
ATOM   5417  OP2  DT A 264      98.480  34.772  35.452 
ATOM   5418  O5'  DT A 264      99.118  34.667  33.019 
ATOM   5419  C5'  DT A 264      98.586  34.689  31.681 
ATOM   5420  C4'  DT A 264      98.854  36.036  31.040 
ATOM   5421  O4'  DT A 264      97.800  37.003  31.315 
ATOM   5422  C3'  DT A 264     100.131  36.745  31.490 
ATOM   5423  O3'  DT A 264     100.701  37.421  30.375 
ATOM   5424  C2'  DT A 264      99.658  37.790  32.501 
ATOM   5425  C1'  DT A 264      98.404  38.214  31.743 
ATOM   5426  N1   DT A 264      97.418  38.952  32.581 
ATOM   5427  C2   DT A 264      96.695  39.945  31.967 
ATOM   5428  O2   DT A 264      96.830  40.235  30.791 
ATOM   5429  N3   DT A 264      95.791  40.608  32.776 
ATOM   5430  C4   DT A 264      95.557  40.363  34.114 
ATOM   5431  O4   DT A 264      94.721  41.024  34.735 
ATOM   5432  C5   DT A 264      96.364  39.303  34.669 
ATOM   5433  C7   DT A 264      96.173  38.972  36.120 
ATOM   5434  C6   DT A 264      97.251  38.642  33.905 
ATOM   5435  P    DC A 265     102.291  37.422  30.198 
ATOM   5436  OP1  DC A 265     102.716  36.174  29.524 
ATOM   5437  OP2  DC A 265     102.935  37.709  31.499 
ATOM   5438  O5'  DC A 265     102.499  38.664  29.211 
ATOM   5439  C5'  DC A 265     101.455  38.993  28.275 
ATOM   5440  C4'  DC A 265     101.237  40.493  28.248 
ATOM   5441  O4'  DC A 265     100.272  40.931  29.248 
ATOM   5442  C3'  DC A 265     102.471  41.350  28.527 
ATOM   5443  O3'  DC A 265     102.417  42.514  27.710 
ATOM   5444  C2'  DC A 265     102.326  41.776  29.987 
ATOM   5445  C1'  DC A 265     100.823  42.037  29.947 
ATOM   5446  N1   DC A 265     100.188  42.096  31.292 
ATOM   5447  C2   DC A 265      99.127  42.979  31.472 
ATOM   5448  O2   DC A 265      98.758  43.671  30.516 
ATOM   5449  N3   DC A 265      98.535  43.048  32.692 
ATOM   5450  C4   DC A 265      98.964  42.282  33.702 
ATOM   5451  N4   DC A 265      98.354  42.386  34.874 
ATOM   5452  C5   DC A 265     100.055  41.367  33.539 
ATOM   5453  C6   DC A 265     100.633  41.313  32.313 
ATOM   5454  P    DT A 266     103.769  43.060  27.048 
ATOM   5455  OP1  DT A 266     104.041  42.321  25.794 
ATOM   5456  OP2  DT A 266     104.853  43.052  28.054 
ATOM   5457  O5'  DT A 266     103.364  44.571  26.706 
ATOM   5458  C5'  DT A 266     101.990  44.874  26.405 
ATOM   5459  C4'  DT A 266     101.571  46.145  27.118 
ATOM   5460  O4'  DT A 266     101.066  45.888  28.459 
ATOM   5461  C3'  DT A 266     102.675  47.181  27.332 
ATOM   5462  O3'  DT A 266     102.120  48.482  27.181 
ATOM   5463  C2'  DT A 266     103.099  47.000  28.789 
ATOM   5464  C1'  DT A 266     101.698  46.789  29.356 
ATOM   5465  N1   DT A 266     101.688  46.175  30.713 
ATOM   5466  C2   DT A 266     100.694  46.576  31.573 
ATOM   5467  O2   DT A 266      99.846  47.396  31.269 
ATOM   5468  N3   DT A 266     100.717  45.987  32.822 
ATOM   5469  C4   DT A 266     101.628  45.051  33.270 
ATOM   5470  O4   DT A 266     101.547  44.593  34.411 
ATOM   5471  C5   DT A 266     102.632  44.693  32.295 
ATOM   5472  C7   DT A 266     103.663  43.681  32.702 
ATOM   5473  C6   DT A 266     102.634  45.252  31.074 
ATOM   5474  P    DA A 267     102.976  49.609  26.434 
ATOM   5475  OP1  DA A 267     102.797  49.478  24.970 
ATOM   5476  OP2  DA A 267     104.372  49.577  26.922 
ATOM   5477  O5'  DA A 267     102.258  50.944  26.947 
ATOM   5478  C5'  DA A 267     100.856  50.900  27.274 
ATOM   5479  C4'  DA A 267     100.603  51.648  28.568 
ATOM   5480  O4'  DA A 267     100.750  50.796  29.740 
ATOM   5481  C3'  DA A 267     101.536  52.826  28.849 
ATOM   5482  O3'  DA A 267     100.793  53.862  29.479 
ATOM   5483  C2'  DA A 267     102.555  52.282  29.851 
ATOM   5484  C1'  DA A 267     101.567  51.470  30.684 
ATOM   5485  N9   DA A 267     102.215  50.446  31.551 
ATOM   5486  C8   DA A 267     103.333  49.705  31.296 
ATOM   5487  N7   DA A 267     103.651  48.890  32.255 
ATOM   5488  C5   DA A 267     102.672  49.106  33.216 
ATOM   5489  C6   DA A 267     102.449  48.541  34.482 
ATOM   5490  N6   DA A 267     103.234  47.599  35.022 
ATOM   5491  N1   DA A 267     101.384  48.983  35.177 
ATOM   5492  C2   DA A 267     100.606  49.919  34.635 
ATOM   5493  N3   DA A 267     100.716  50.516  33.468 
ATOM   5494  C4   DA A 267     101.789  50.057  32.793 
ATOM   5495  P    DT A 268     101.087  55.383  29.076 
ATOM   5496  OP1  DT A 268     100.328  55.728  27.853 
ATOM   5497  OP2  DT A 268     102.548  55.608  29.020 
ATOM   5498  O5'  DT A 268     100.471  56.166  30.329 
ATOM   5499  C5'  DT A 268      99.358  55.587  31.037 
ATOM   5500  C4'  DT A 268      99.571  55.717  32.532 
ATOM   5501  O4'  DT A 268     100.316  54.595  33.087 
ATOM   5502  C3'  DT A 268     100.360  56.944  32.988 
ATOM   5503  O3'  DT A 268      99.814  57.414  34.214 
ATOM   5504  C2'  DT A 268     101.772  56.420  33.255 
ATOM   5505  C1'  DT A 268     101.351  55.108  33.911 
ATOM   5506  N1   DT A 268     102.439  54.094  33.972 
ATOM   5507  C2   DT A 268     102.463  53.267  35.070 
ATOM   5508  O2   DT A 268     101.643  53.336  35.970 
ATOM   5509  N3   DT A 268     103.486  52.340  35.093 
ATOM   5510  C4   DT A 268     104.463  52.175  34.133 
ATOM   5511  O4   DT A 268     105.331  51.308  34.263 
ATOM   5512  C5   DT A 268     104.355  53.088  33.020 
ATOM   5513  C7   DT A 268     105.380  52.977  31.929 
ATOM   5514  C6   DT A 268     103.371  54.000  32.972 
ATOM   5515  P    DT A 269      99.694  58.993  34.456 
ATOM   5516  OP1  DT A 269      98.451  59.497  33.830 
ATOM   5517  OP2  DT A 269     100.948  59.655  34.035 
ATOM   5518  O5'  DT A 269      99.560  59.058  36.049 
ATOM   5519  C5'  DT A 269      98.942  57.958  36.743 
ATOM   5520  C4'  DT A 269      99.743  57.612  37.983 
ATOM   5521  O4'  DT A 269     100.801  56.650  37.709 
ATOM   5522  C3'  DT A 269     100.469  58.779  38.652 
ATOM   5523  O3'  DT A 269     100.429  58.598  40.062 
ATOM   5524  C2'  DT A 269     101.920  58.649  38.188 
ATOM   5525  C1'  DT A 269     102.004  57.129  38.291 
ATOM   5526  N1   DT A 269     103.147  56.540  37.542 
ATOM   5527  C2   DT A 269     103.746  55.429  38.086 
ATOM   5528  O2   DT A 269     103.381  54.925  39.134 
ATOM   5529  N3   DT A 269     104.804  54.911  37.364 
ATOM   5530  C4   DT A 269     105.299  55.400  36.172 
ATOM   5531  O4   DT A 269     106.252  54.850  35.616 
ATOM   5532  C5   DT A 269     104.605  56.567  35.680 
ATOM   5533  C7   DT A 269     105.081  57.163  34.388 
ATOM   5534  C6   DT A 269     103.574  57.092  36.362 
ATOM   5535  P    DG A 270     100.202  59.874  41.003 
ATOM   5536  OP1  DG A 270      98.754  60.163  41.104 
ATOM   5537  OP2  DG A 270     101.056  60.989  40.539 
ATOM   5538  O5'  DG A 270     100.743  59.330  42.407 
ATOM   5539  C5'  DG A 270     100.635  57.925  42.701 
ATOM   5540  C4'  DG A 270     101.923  57.426  43.326 
ATOM   5541  O4'  DG A 270     102.892  56.991  42.328 
ATOM   5542  C3'  DG A 270     102.692  58.444  44.167 
ATOM   5543  O3'  DG A 270     103.274  57.776  45.279 
ATOM   5544  C2'  DG A 270     103.815  58.934  43.253 
ATOM   5545  C1'  DG A 270     104.147  57.577  42.639 
ATOM   5546  N9   DG A 270     104.940  57.666  41.381 
ATOM   5547  C8   DG A 270     104.891  58.618  40.386 
ATOM   5548  N7   DG A 270     105.730  58.404  39.401 
ATOM   5549  C5   DG A 270     106.381  57.228  39.771 
ATOM   5550  C6   DG A 270     107.400  56.500  39.103 
ATOM   5551  O6   DG A 270     107.945  56.746  38.030 
ATOM   5552  N1   DG A 270     107.776  55.363  39.830 
ATOM   5553  C2   DG A 270     107.239  54.980  41.043 
ATOM   5554  N2   DG A 270     107.734  53.860  41.577 
ATOM   5555  N3   DG A 270     106.283  55.663  41.670 
ATOM   5556  C4   DG A 270     105.907  56.770  40.977 
ATOM   5557  P    DA A 271     103.287  58.506  46.704 
ATOM   5558  OP1  DA A 271     101.991  58.286  47.386 
ATOM   5559  OP2  DA A 271     103.701  59.916  46.535 
ATOM   5560  O5'  DA A 271     104.439  57.695  47.464 
ATOM   5561  C5'  DA A 271     104.663  56.315  47.122 
ATOM   5562  C4'  DA A 271     106.151  56.045  47.006 
ATOM   5563  O4'  DA A 271     106.660  56.305  45.667 
ATOM   5564  C3'  DA A 271     107.051  56.884  47.913 
ATOM   5565  O3'  DA A 271     108.134  56.078  48.359 
ATOM   5566  C2'  DA A 271     107.604  57.979  47.002 
ATOM   5567  C1'  DA A 271     107.834  57.095  45.781 
ATOM   5568  N9   DA A 271     108.003  57.857  44.512 
ATOM   5569  C8   DA A 271     107.402  59.025  44.138 
ATOM   5570  N7   DA A 271     107.758  59.444  42.963 
ATOM   5571  C5   DA A 271     108.661  58.486  42.524 
ATOM   5572  C6   DA A 271     109.401  58.355  41.338 
ATOM   5573  N6   DA A 271     109.346  59.237  40.330 
ATOM   5574  N1   DA A 271     110.206  57.282  41.226 
ATOM   5575  C2   DA A 271     110.257  56.409  42.231 
ATOM   5576  N3   DA A 271     109.615  56.426  43.379 
ATOM   5577  C4   DA A 271     108.818  57.510  43.466 
ATOM   5578  P    DT A 272     108.643  56.227  49.870 
ATOM   5579  OP1  DT A 272     107.799  55.400  50.761 
ATOM   5580  OP2  DT A 272     108.745  57.661  50.219 
ATOM   5581  O5'  DT A 272     110.108  55.593  49.774 
ATOM   5582  C5'  DT A 272     110.359  54.558  48.804 
ATOM   5583  C4'  DT A 272     111.682  54.812  48.107 
ATOM   5584  O4'  DT A 272     111.539  55.668  46.937 
ATOM   5585  C3'  DT A 272     112.753  55.510  48.945 
ATOM   5586  O3'  DT A 272     114.025  54.968  48.612 
ATOM   5587  C2'  DT A 272     112.711  56.968  48.491 
ATOM   5588  C1'  DT A 272     112.528  56.684  47.003 
ATOM   5589  N1   DT A 272     112.038  57.857  46.225 
ATOM   5590  C2   DT A 272     112.499  57.988  44.938 
ATOM   5591  O2   DT A 272     113.273  57.199  44.426 
ATOM   5592  N3   DT A 272     112.024  59.088  44.248 
ATOM   5593  C4   DT A 272     111.149  60.040  44.729 
ATOM   5594  O4   DT A 272     110.795  60.982  44.016 
ATOM   5595  C5   DT A 272     110.723  59.816  46.089 
ATOM   5596  C7   DT A 272     109.770  60.808  46.690 
ATOM   5597  C6   DT A 272     111.168  58.757  46.783 
ATOM   5598  P    DA A 273     115.095  54.724  49.777 
ATOM   5599  OP1  DA A 273     114.829  53.421  50.429 
ATOM   5600  OP2  DA A 273     115.131  55.901  50.672 
ATOM   5601  O5'  DA A 273     116.457  54.640  48.943 
ATOM   5602  C5'  DA A 273     116.419  54.142  47.592 
ATOM   5603  C4'  DA A 273     117.276  55.013  46.694 
ATOM   5604  O4'  DA A 273     116.536  56.139  46.142 
ATOM   5605  C3'  DA A 273     118.490  55.662  47.359 
ATOM   5606  O3'  DA A 273     119.566  55.686  46.429 
ATOM   5607  C2'  DA A 273     118.057  57.101  47.638 
ATOM   5608  C1'  DA A 273     117.307  57.316  46.328 
ATOM   5609  N9   DA A 273     116.376  58.479  46.355 
ATOM   5610  C8   DA A 273     115.635  58.949  47.401 
ATOM   5611  N7   DA A 273     114.916  59.988  47.110 
ATOM   5612  C5   DA A 273     115.200  60.228  45.773 
ATOM   5613  C6   DA A 273     114.749  61.203  44.868 
ATOM   5614  N6   DA A 273     113.873  62.165  45.193 
ATOM   5615  N1   DA A 273     115.232  61.155  43.613 
ATOM   5616  C2   DA A 273     116.102  60.197  43.295 
ATOM   5617  N3   DA A 273     116.593  59.238  44.051 
ATOM   5618  C4   DA A 273     116.094  59.309  45.302 
ATOM   5619  P    DA A 274     121.050  55.385  46.949 
ATOM   5620  OP1  DA A 274     121.269  53.922  47.003 
ATOM   5621  OP2  DA A 274     121.293  56.124  48.208 
ATOM   5622  O5'  DA A 274     121.931  56.019  45.774 
ATOM   5623  C5'  DA A 274     121.400  56.041  44.437 
ATOM   5624  C4'  DA A 274     121.667  57.388  43.796 
ATOM   5625  O4'  DA A 274     120.613  58.355  44.071 
ATOM   5626  C3'  DA A 274     122.945  58.097  44.245 
ATOM   5627  O3'  DA A 274     123.514  58.773  43.130 
ATOM   5628  C2'  DA A 274     122.471  59.142  45.257 
ATOM   5629  C1'  DA A 274     121.217  59.566  44.498 
ATOM   5630  N9   DA A 274     120.231  60.304  45.337 
ATOM   5631  C8   DA A 274     119.941  60.126  46.659 
ATOM   5632  N7   DA A 274     119.028  60.930  47.108 
ATOM   5633  C5   DA A 274     118.686  61.699  46.005 
ATOM   5634  C6   DA A 274     117.764  62.743  45.826 
ATOM   5635  N6   DA A 274     116.981  63.215  46.806 
ATOM   5636  N1   DA A 274     117.677  63.289  44.598 
ATOM   5637  C2   DA A 274     118.457  62.816  43.629 
ATOM   5638  N3   DA A 274     119.350  61.852  43.676 
ATOM   5639  C4   DA A 274     119.418  61.323  44.915 
ATOM   5640  P    DG A 275     125.104  58.774  42.954 
ATOM   5641  OP1  DG A 275     125.530  57.526  42.280 
ATOM   5642  OP2  DG A 275     125.748  59.061  44.254 
ATOM   5643  O5'  DG A 275     125.312  60.016  41.967 
ATOM   5644  C5'  DG A 275     124.269  60.345  41.030 
ATOM   5645  C4'  DG A 275     124.050  61.845  41.004 
ATOM   5646  O4'  DG A 275     123.085  62.283  42.003 
ATOM   5647  C3'  DG A 275     125.285  62.702  41.282 
ATOM   5648  O3'  DG A 275     125.231  63.866  40.465 
ATOM   5649  C2'  DG A 275     125.139  63.128  42.743 
ATOM   5650  C1'  DG A 275     123.636  63.389  42.702 
ATOM   5651  N9   DG A 275     123.002  63.448  44.048 
ATOM   5652  C8   DG A 275     123.312  62.740  45.189 
ATOM   5653  N7   DG A 275     122.554  63.029  46.219 
ATOM   5654  C5   DG A 275     121.681  63.997  45.727 
ATOM   5655  C6   DG A 275     120.629  64.694  46.375 
ATOM   5656  O6   DG A 275     120.244  64.599  47.538 
ATOM   5657  N1   DG A 275     119.995  65.592  45.504 
ATOM   5658  C2   DG A 275     120.333  65.789  44.180 
ATOM   5659  N2   DG A 275     119.606  66.690  43.516 
ATOM   5660  N3   DG A 275     121.321  65.133  43.571 
ATOM   5661  C4   DG A 275     121.945  64.260  44.403 
ATOM   5662  P    DG A 276     126.582  64.412  39.803 
ATOM   5663  OP1  DG A 276     126.855  63.673  38.550 
ATOM   5664  OP2  DG A 276     127.666  64.404  40.810 
ATOM   5665  O5'  DG A 276     126.178  65.923  39.461 
ATOM   5666  C5'  DG A 276     124.803  66.226  39.161 
ATOM   5667  C4'  DG A 276     124.385  67.497  39.874 
ATOM   5668  O4'  DG A 276     123.880  67.240  41.215 
ATOM   5669  C3'  DG A 276     125.488  68.533  40.088 
ATOM   5670  O3'  DG A 276     124.933  69.834  39.936 
ATOM   5671  C2'  DG A 276     125.913  68.352  41.544 
ATOM   5672  C1'  DG A 276     124.512  68.141  42.112 
ATOM   5673  N9   DG A 276     124.501  67.527  43.469 
ATOM   5674  C8   DG A 276     125.358  66.593  44.008 
ATOM   5675  N7   DG A 276     125.072  66.256  45.244 
ATOM   5676  C5   DG A 276     123.946  67.022  45.542 
ATOM   5677  C6   DG A 276     123.177  67.092  46.734 
ATOM   5678  O6   DG A 276     123.336  66.481  47.787 
ATOM   5679  N1   DG A 276     122.117  68.000  46.607 
ATOM   5680  C2   DG A 276     121.836  68.743  45.477 
ATOM   5681  N2   DG A 276     120.778  69.553  45.557 
ATOM   5682  N3   DG A 276     122.557  68.677  44.359 
ATOM   5683  C4   DG A 276     123.589  67.800  44.466 
ATOM   5684  P    DT A 277     125.789  70.961  39.189 
ATOM   5685  OP1  DT A 277     125.610  70.830  37.725 
ATOM   5686  OP2  DT A 277     127.185  70.929  39.678 
ATOM   5687  O5'  DT A 277     125.071  72.296  39.702 
ATOM   5688  C5'  DT A 277     123.670  72.252  40.030 
ATOM   5689  C4'  DT A 277     123.416  73.000  41.323 
ATOM   5690  O4'  DT A 277     123.564  72.148  42.495 
ATOM   5691  C3'  DT A 277     124.349  74.178  41.605 
ATOM   5692  O3'  DT A 277     123.606  75.214  42.235 
ATOM   5693  C2'  DT A 277     125.368  73.634  42.607 
ATOM   5694  C1'  DT A 277     124.381  72.822  43.440 
ATOM   5695  N1   DT A 277     125.028  71.798  44.306 
ATOM   5696  C2   DT A 277     124.444  71.549  45.524 
ATOM   5697  O2   DT A 277     123.440  72.124  45.908 
ATOM   5698  N3   DT A 277     125.072  70.594  46.300 
ATOM   5699  C4   DT A 277     126.208  69.886  45.966 
ATOM   5700  O4   DT A 277     126.679  69.055  46.744 
ATOM   5701  C5   DT A 277     126.748  70.216  44.669 
ATOM   5702  C7   DT A 277     127.985  69.491  44.226 
ATOM   5703  C6   DT A 277     126.158  71.141  43.894 
ATOM   5704  P    DA A 278     123.900  76.735  41.832 
ATOM   5705  OP1  DA A 278     123.142  77.080  40.608 
ATOM   5706  OP2  DA A 278     125.361  76.960  41.775 
ATOM   5707  O5'  DA A 278     123.285  77.518  43.085 
ATOM   5708  C5'  DA A 278     122.172  76.939  43.793 
ATOM   5709  C4'  DA A 278     122.384  77.069  45.288 
ATOM   5710  O4'  DA A 278     123.129  75.947  45.843 
ATOM   5711  C3'  DA A 278     123.174  78.296  45.744 
ATOM   5712  O3'  DA A 278     122.627  78.766  46.970 
ATOM   5713  C2'  DA A 278     124.585  77.772  46.010 
ATOM   5714  C1'  DA A 278     124.164  76.460  46.667 
ATOM   5715  N9   DA A 278     125.253  75.446  46.728 
ATOM   5716  C8   DA A 278     126.253  75.218  45.827 
ATOM   5717  N7   DA A 278     127.056  74.256  46.164 
ATOM   5718  C5   DA A 278     126.552  73.812  47.379 
ATOM   5719  C6   DA A 278     126.963  72.799  48.261 
ATOM   5720  N6   DA A 278     128.027  72.013  48.041 
ATOM   5721  N1   DA A 278     126.239  72.622  49.382 
ATOM   5722  C2   DA A 278     125.183  73.406  49.594 
ATOM   5723  N3   DA A 278     124.706  74.377  48.848 
ATOM   5724  C4   DA A 278     125.449  74.534  47.733 
ATOM   5725  P    DA A 279     122.507  80.345  47.211 
ATOM   5726  OP1  DA A 279     121.265  80.849  46.586 
ATOM   5727  OP2  DA A 279     123.762  81.007  46.791 
ATOM   5728  O5'  DA A 279     122.373  80.410  48.804 
ATOM   5729  C5'  DA A 279     121.755  79.310  49.499 
ATOM   5730  C4'  DA A 279     122.556  78.964  50.738 
ATOM   5731  O4'  DA A 279     123.614  78.002  50.465 
ATOM   5732  C3'  DA A 279     123.283  80.131  51.407 
ATOM   5733  O3'  DA A 279     123.242  79.950  52.818 
ATOM   5734  C2'  DA A 279     124.733  80.001  50.943 
ATOM   5735  C1'  DA A 279     124.817  78.481  51.046 
ATOM   5736  N9   DA A 279     125.961  77.892  50.297 
ATOM   5737  C8   DA A 279     126.510  78.311  49.119 
ATOM   5738  N7   DA A 279     127.506  77.585  48.716 
ATOM   5739  C5   DA A 279     127.629  76.611  49.698 
ATOM   5740  C6   DA A 279     128.510  75.529  49.854 
ATOM   5741  N6   DA A 279     129.481  75.234  48.979 
ATOM   5742  N1   DA A 279     128.357  74.758  50.947 
ATOM   5743  C2   DA A 279     127.390  75.056  51.813 
ATOM   5744  N3   DA A 279     126.512  76.035  51.774 
ATOM   5745  C4   DA A 279     126.687  76.791  50.671 
ATOM   5746  P    DC A 280     123.015  81.225  53.758 
ATOM   5747  OP1  DC A 280     121.568  81.515  53.860 
ATOM   5748  OP2  DC A 280     123.869  82.341  53.295 
ATOM   5749  O5'  DC A 280     123.556  80.682  55.163 
ATOM   5750  C5'  DC A 280     123.449  79.277  55.457 
ATOM   5751  C4'  DC A 280     124.736  78.778  56.081 
ATOM   5752  O4'  DC A 280     125.705  78.343  55.084 
ATOM   5753  C3'  DC A 280     125.505  79.796  56.923 
ATOM   5754  O3'  DC A 280     126.088  79.127  58.035 
ATOM   5755  C2'  DC A 280     126.628  80.286  56.008 
ATOM   5756  C1'  DC A 280     126.960  78.929  55.394 
ATOM   5757  N1   DC A 280     127.753  79.018  54.136 
ATOM   5758  C2   DC A 280     128.692  78.019  53.889 
ATOM   5759  O2   DC A 280     128.826  77.109  54.714 
ATOM   5760  N3   DC A 280     129.426  78.083  52.748 
ATOM   5761  C4   DC A 280     129.250  79.086  51.878 
ATOM   5762  N4   DC A 280     129.989  79.104  50.780 
ATOM   5763  C5   DC A 280     128.290  80.123  52.115 
ATOM   5764  C6   DC A 280     127.567  80.042  53.261 
ATOM   5765  P    DA A 281     126.100  79.858  59.460 
ATOM   5766  OP1  DA A 281     124.805  79.638  60.141 
ATOM   5767  OP2  DA A 281     126.514  81.268  59.290 
ATOM   5768  O5'  DA A 281     127.252  79.047  60.220 
ATOM   5769  C5'  DA A 281     127.477  77.667  59.877 
ATOM   5770  C4'  DA A 281     128.964  77.397  59.762 
ATOM   5771  O4'  DA A 281     129.473  77.657  58.423 
ATOM   5772  C3'  DA A 281     129.864  78.236  60.668 
ATOM   5773  O3'  DA A 281     130.948  77.429  61.115 
ATOM   5774  C2'  DA A 281     130.418  79.331  59.758 
ATOM   5775  C1'  DA A 281     130.648  78.447  58.536 
ATOM   5776  N9   DA A 281     130.817  79.209  57.268 
ATOM   5777  C8   DA A 281     130.215  80.377  56.893 
ATOM   5778  N7   DA A 281     130.571  80.796  55.719 
ATOM   5779  C5   DA A 281     131.474  79.838  55.279 
ATOM   5780  C6   DA A 281     132.215  79.707  54.094 
ATOM   5781  N6   DA A 281     132.159  80.589  53.086 
ATOM   5782  N1   DA A 281     133.019  78.634  53.982 
ATOM   5783  C2   DA A 281     133.070  77.761  54.987 
ATOM   5784  N3   DA A 281     132.428  77.778  56.135 
ATOM   5785  C4   DA A 281     131.631  78.862  56.222 
ATOM   5786  P    DA A 282     131.456  77.579  62.625 
ATOM   5787  OP1  DA A 282     130.613  76.751  63.516 
ATOM   5788  OP2  DA A 282     131.558  79.013  62.974 
ATOM   5789  O5'  DA A 282     132.921  76.945  62.530 
ATOM   5790  C5'  DA A 282     133.173  75.910  61.559 
ATOM   5791  C4'  DA A 282     134.496  76.164  60.862 
ATOM   5792  O4'  DA A 282     134.352  77.020  59.693 
ATOM   5793  C3'  DA A 282     135.566  76.861  61.701 
ATOM   5794  O3'  DA A 282     136.839  76.320  61.367 
ATOM   5795  C2'  DA A 282     135.525  78.320  61.247 
ATOM   5796  C1'  DA A 282     135.341  78.036  59.759 
ATOM   5797  N9   DA A 282     134.852  79.209  58.981 
ATOM   5798  C8   DA A 282     133.992  80.191  59.379 
ATOM   5799  N7   DA A 282     133.757  81.085  58.468 
ATOM   5800  C5   DA A 282     134.517  80.664  57.384 
ATOM   5801  C6   DA A 282     134.701  81.190  56.095 
ATOM   5802  N6   DA A 282     134.103  82.309  55.660 
ATOM   5803  N1   DA A 282     135.525  80.524  55.266 
ATOM   5804  C2   DA A 282     136.116  79.413  55.704 
ATOM   5805  N3   DA A 282     136.021  78.830  56.879 
ATOM   5806  C4   DA A 282     135.191  79.517  57.689 
ATOM   5807  P    DG A 283     137.908  76.076  62.532 
ATOM   5808  OP1  DG A 283     137.643  74.773  63.184 
ATOM   5809  OP2  DG A 283     137.944  77.253  63.427 
ATOM   5810  O5'  DG A 283     139.270  75.992  61.698 
ATOM   5811  C5'  DG A 283     139.233  75.494  60.347 
ATOM   5812  C4'  DG A 283     140.090  76.365  59.450 
ATOM   5813  O4'  DG A 283     139.350  77.491  58.898 
ATOM   5814  C3'  DG A 283     141.304  77.014  60.114 
ATOM   5815  O3'  DG A 283     142.380  77.038  59.184 
ATOM   5816  C2'  DG A 283     140.871  78.453  60.393 
ATOM   5817  C1'  DG A 283     140.120  78.668  59.083 
ATOM   5818  N9   DG A 283     139.190  79.831  59.110 
ATOM   5819  C8   DG A 283     138.435  80.319  60.154 
ATOM   5820  N7   DG A 283     137.713  81.369  59.847 
ATOM   5821  C5   DG A 283     138.011  81.594  58.503 
ATOM   5822  C6   DG A 283     137.534  82.594  57.617 
ATOM   5823  O6   DG A 283     136.738  83.501  57.836 
ATOM   5824  N1   DG A 283     138.096  82.456  56.339 
ATOM   5825  C2   DG A 283     139.000  81.478  55.969 
ATOM   5826  N2   DG A 283     139.418  81.518  54.701 
ATOM   5827  N3   DG A 283     139.447  80.541  56.801 
ATOM   5828  C4   DG A 283     138.912  80.661  58.045 
ATOM   5829  P    DT A 284     143.863  76.737  59.705 
ATOM   5830  OP1  DT A 284     144.082  75.274  59.758 
ATOM   5831  OP2  DT A 284     144.107  77.476  60.963 
ATOM   5832  O5'  DT A 284     144.745  77.371  58.530 
ATOM   5833  C5'  DT A 284     144.213  77.393  57.192 
ATOM   5834  C4'  DT A 284     144.481  78.740  56.551 
ATOM   5835  O4'  DT A 284     143.427  79.707  56.827 
ATOM   5836  C3'  DT A 284     145.758  79.449  57.001 
ATOM   5837  O3'  DT A 284     146.327  80.125  55.886 
ATOM   5838  C2'  DT A 284     145.284  80.494  58.012 
ATOM   5839  C1'  DT A 284     144.031  80.918  57.254 
ATOM   5840  N1   DT A 284     143.044  81.656  58.092 
ATOM   5841  C2   DT A 284     142.322  82.649  57.478 
ATOM   5842  O2   DT A 284     142.457  82.938  56.302 
ATOM   5843  N3   DT A 284     141.418  83.312  58.287 
ATOM   5844  C4   DT A 284     141.184  83.067  59.625 
ATOM   5845  O4   DT A 284     140.348  83.727  60.246 
ATOM   5846  C5   DT A 284     141.991  82.007  60.180 
ATOM   5847  C7   DT A 284     141.800  81.676  61.631 
ATOM   5848  C6   DT A 284     142.878  81.346  59.416 
ATOM   5849  P    DC A 285     147.918  80.126  55.709 
ATOM   5850  OP1  DC A 285     148.343  78.878  55.035 
ATOM   5851  OP2  DC A 285     148.562  80.413  57.010 
ATOM   5852  O5'  DC A 285     148.126  81.368  54.722 
ATOM   5853  C5'  DC A 285     147.082  81.697  53.786 
ATOM   5854  C4'  DC A 285     146.864  83.197  53.759 
ATOM   5855  O4'  DC A 285     145.899  83.635  54.759 
ATOM   5856  C3'  DC A 285     148.098  84.054  54.038 
ATOM   5857  O3'  DC A 285     148.044  85.218  53.221 
ATOM   5858  C2'  DC A 285     147.952  84.480  55.498 
ATOM   5859  C1'  DC A 285     146.449  84.741  55.458 
ATOM   5860  N1   DC A 285     145.815  84.800  56.803 
ATOM   5861  C2   DC A 285     144.753  85.683  56.984 
ATOM   5862  O2   DC A 285     144.385  86.375  56.027 
ATOM   5863  N3   DC A 285     144.162  85.752  58.203 
ATOM   5864  C4   DC A 285     144.591  84.986  59.214 
ATOM   5865  N4   DC A 285     143.981  85.090  60.385 
ATOM   5866  C5   DC A 285     145.682  84.071  59.050 
ATOM   5867  C6   DC A 285     146.259  84.017  57.824 
ATOM   5868  P    DG A 286     149.396  85.764  52.559 
ATOM   5869  OP1  DG A 286     149.668  85.025  51.306 
ATOM   5870  OP2  DG A 286     150.479  85.756  53.565 
ATOM   5871  O5'  DG A 286     148.991  87.274  52.217 
ATOM   5872  C5'  DG A 286     147.617  87.578  51.916 
ATOM   5873  C4'  DG A 286     147.198  88.849  52.629 
ATOM   5874  O4'  DG A 286     146.693  88.592  53.970 
ATOM   5875  C3'  DG A 286     148.301  89.885  52.843 
ATOM   5876  O3'  DG A 286     147.747  91.186  52.692 
ATOM   5877  C2'  DG A 286     148.726  89.704  54.300 
ATOM   5878  C1'  DG A 286     147.325  89.493  54.867 
ATOM   5879  N9   DG A 286     147.314  88.879  56.224 
ATOM   5880  C8   DG A 286     148.172  87.945  56.764 
ATOM   5881  N7   DG A 286     147.885  87.608  57.999 
ATOM   5882  C5   DG A 286     146.759  88.374  58.298 
ATOM   5883  C6   DG A 286     145.991  88.444  59.489 
ATOM   5884  O6   DG A 286     146.149  87.833  60.543 
ATOM   5885  N1   DG A 286     144.931  89.352  59.362 
ATOM   5886  C2   DG A 286     144.650  90.095  58.232 
ATOM   5887  N2   DG A 286     143.592  90.905  58.313 
ATOM   5888  N3   DG A 286     145.370  90.029  57.115 
ATOM   5889  C4   DG A 286     146.403  89.152  57.222 
ATOM   5890  P    DA A 287     148.602  92.313  51.945 
ATOM   5891  OP1  DA A 287     148.423  92.182  50.481 
ATOM   5892  OP2  DA A 287     149.999  92.281  52.433 
ATOM   5893  O5'  DA A 287     147.885  93.648  52.458 
ATOM   5894  C5'  DA A 287     146.483  93.604  52.785 
ATOM   5895  C4'  DA A 287     146.230  94.352  54.079 
ATOM   5896  O4'  DA A 287     146.377  93.500  55.251 
ATOM   5897  C3'  DA A 287     147.163  95.530  54.361 
ATOM   5898  O3'  DA A 287     146.420  96.566  54.991 
ATOM   5899  C2'  DA A 287     148.182  94.986  55.363 
ATOM   5900  C1'  DA A 287     147.194  94.174  56.195 
ATOM   5901  N9   DA A 287     147.841  93.150  57.062 
ATOM   5902  C8   DA A 287     148.960  92.409  56.808 
ATOM   5903  N7   DA A 287     149.278  91.594  57.766 
ATOM   5904  C5   DA A 287     148.299  91.810  58.727 
ATOM   5905  C6   DA A 287     148.076  91.245  59.993 
ATOM   5906  N6   DA A 287     148.861  90.303  60.533 
ATOM   5907  N1   DA A 287     147.010  91.687  60.688 
ATOM   5908  C2   DA A 287     146.233  92.623  60.146 
ATOM   5909  N3   DA A 287     146.342  93.220  58.980 
ATOM   5910  C4   DA A 287     147.416  92.761  58.304 
ATOM   5911  P    DT A 288     146.714  98.087  54.587 
ATOM   5912  OP1  DT A 288     145.955  98.432  53.364 
ATOM   5913  OP2  DT A 288     148.175  98.311  54.531 
ATOM   5914  O5'  DT A 288     146.098  98.870  55.840 
ATOM   5915  C5'  DT A 288     144.985  98.291  56.548 
ATOM   5916  C4'  DT A 288     145.198  98.421  58.044 
ATOM   5917  O4'  DT A 288     145.943  97.299  58.598 
ATOM   5918  C3'  DT A 288     145.987  99.648  58.499 
ATOM   5919  O3'  DT A 288     145.440 100.118  59.725 
ATOM   5920  C2'  DT A 288     147.398  99.124  58.766 
ATOM   5921  C1'  DT A 288     146.978  97.812  59.423 
ATOM   5922  N1   DT A 288     148.066  96.798  59.484 
ATOM   5923  C2   DT A 288     148.090  95.971  60.582 
ATOM   5924  O2   DT A 288     147.270  96.040  61.482 
ATOM   5925  N3   DT A 288     149.113  95.044  60.605 
ATOM   5926  C4   DT A 288     150.090  94.879  59.644 
ATOM   5927  O4   DT A 288     150.957  94.012  59.775 
ATOM   5928  C5   DT A 288     149.982  95.792  58.531 
ATOM   5929  C7   DT A 288     151.007  95.681  57.440 
ATOM   5930  C6   DT A 288     148.998  96.703  58.483 
ATOM   5931  P    DG A 289     145.321 101.696  59.967 
ATOM   5932  OP1  DG A 289     144.078 102.201  59.341 
ATOM   5933  OP2  DG A 289     146.575 102.358  59.546 
ATOM   5934  O5'  DG A 289     145.187 101.762  61.560 
ATOM   5935  C5'  DG A 289     144.569 100.662  62.254 
ATOM   5936  C4'  DG A 289     145.370 100.316  63.494 
ATOM   5937  O4'  DG A 289     146.428  99.354  63.220 
ATOM   5938  C3'  DG A 289     146.096 101.483  64.163 
ATOM   5939  O3'  DG A 289     146.056 101.302  65.573 
ATOM   5940  C2'  DG A 289     147.547 101.353  63.699 
ATOM   5941  C1'  DG A 289     147.630  99.833  63.802 
ATOM   5942  N9   DG A 289     148.774  99.244  63.053 
ATOM   5943  C8   DG A 289     149.341  99.653  61.865 
ATOM   5944  N7   DG A 289     150.346  98.910  61.469 
ATOM   5945  C5   DG A 289     150.454  97.941  62.465 
ATOM   5946  C6   DG A 289     151.361  96.857  62.592 
ATOM   5947  O6   DG A 289     152.271  96.523  61.838 
ATOM   5948  N1   DG A 289     151.118  96.119  63.759 
ATOM   5949  C2   DG A 289     150.128  96.392  64.682 
ATOM   5950  N2   DG A 289     150.059  95.568  65.730 
ATOM   5951  N3   DG A 289     149.277  97.410  64.563 
ATOM   5952  C4   DG A 289     149.500  98.135  63.436 
ATOM   5953  P    DG A 290     145.829 102.577  66.514 
ATOM   5954  OP1  DG A 290     144.381 102.867  66.615 
ATOM   5955  OP2  DG A 290     146.683 103.693  66.051 
ATOM   5956  O5'  DG A 290     146.370 102.034  67.919 
ATOM   5957  C5'  DG A 290     146.262 100.629  68.212 
ATOM   5958  C4'  DG A 290     147.550 100.130  68.837 
ATOM   5959  O4'  DG A 290     148.518  99.695  67.840 
ATOM   5960  C3'  DG A 290     148.319 101.148  69.679 
ATOM   5961  O3'  DG A 290     148.901 100.479  70.791 
ATOM   5962  C2'  DG A 290     149.442 101.637  68.764 
ATOM   5963  C1'  DG A 290     149.774 100.281  68.150 
ATOM   5964  N9   DG A 290     150.567 100.370  66.892 
ATOM   5965  C8   DG A 290     150.518 101.322  65.897 
ATOM   5966  N7   DG A 290     151.357 101.108  64.912 
ATOM   5967  C5   DG A 290     152.008  99.932  65.282 
ATOM   5968  C6   DG A 290     153.027  99.204  64.614 
ATOM   5969  O6   DG A 290     153.572  99.450  63.542 
ATOM   5970  N1   DG A 290     153.403  98.066  65.342 
ATOM   5971  C2   DG A 290     152.866  97.684  66.555 
ATOM   5972  N2   DG A 290     153.361  96.564  67.088 
ATOM   5973  N3   DG A 290     151.910  98.367  67.181 
ATOM   5974  C4   DG A 290     151.533  99.474  66.488 
ATOM   5975  P    DA A 291     148.913 101.210  72.215 
ATOM   5976  OP1  DA A 291     147.618 100.990  72.897 
ATOM   5977  OP2  DA A 291     149.328 102.620  72.046 
ATOM   5978  O5'  DA A 291     150.066 100.399  72.975 
ATOM   5979  C5'  DA A 291     150.290  99.019  72.633 
ATOM   5980  C4'  DA A 291     151.777  98.749  72.517 
ATOM   5981  O4'  DA A 291     152.287  99.009  71.178 
ATOM   5982  C3'  DA A 291     152.678  99.588  73.424 
ATOM   5983  O3'  DA A 291     153.761  98.781  73.870 
ATOM   5984  C2'  DA A 291     153.231 100.683  72.513 
ATOM   5985  C1'  DA A 291     153.461  99.799  71.292 
ATOM   5986  N9   DA A 291     153.630 100.561  70.023 
ATOM   5987  C8   DA A 291     153.029 101.729  69.649 
ATOM   5988  N7   DA A 291     153.385 102.148  68.474 
ATOM   5989  C5   DA A 291     154.287 101.190  68.035 
ATOM   5990  C6   DA A 291     155.028 101.059  66.850 
ATOM   5991  N6   DA A 291     154.973 101.941  65.841 
ATOM   5992  N1   DA A 291     155.832  99.986  66.737 
ATOM   5993  C2   DA A 291     155.884  99.113  67.742 
ATOM   5994  N3   DA A 291     155.242  99.130  68.890 
ATOM   5995  C4   DA A 291     154.445 100.214  68.977 
ATOM   5996  P    DT A 292     154.270  98.931  75.381 
ATOM   5997  OP1  DT A 292     153.426  98.103  76.272 
ATOM   5998  OP2  DT A 292     154.371 100.365  75.730 
ATOM   5999  O5'  DT A 292     155.735  98.296  75.285 
ATOM   6000  C5'  DT A 292     155.986  97.262  74.315 
ATOM   6001  C4'  DT A 292     157.309  97.516  73.618 
ATOM   6002  O4'  DT A 292     157.166  98.372  72.449 
ATOM   6003  C3'  DT A 292     158.380  98.213  74.457 
ATOM   6004  O3'  DT A 292     159.652  97.671  74.123 
ATOM   6005  C2'  DT A 292     158.338  99.672  74.002 
ATOM   6006  C1'  DT A 292     158.154  99.388  72.515 
ATOM   6007  N1   DT A 292     157.665 100.560  71.737 
ATOM   6008  C2   DT A 292     158.126 100.692  70.449 
ATOM   6009  O2   DT A 292     158.900  99.902  69.937 
ATOM   6010  N3   DT A 292     157.651 101.792  69.759 
ATOM   6011  C4   DT A 292     156.776 102.744  70.240 
ATOM   6012  O4   DT A 292     156.422 103.686  69.527 
ATOM   6013  C5   DT A 292     156.350 102.520  71.601 
ATOM   6014  C7   DT A 292     155.397 103.512  72.201 
ATOM   6015  C6   DT A 292     156.795 101.460  72.294 
ATOM   6016  P    DT A 293     160.722  97.427  75.288 
ATOM   6017  OP1  DT A 293     160.456  96.125  75.940 
ATOM   6018  OP2  DT A 293     160.758  98.605  76.183 
ATOM   6019  O5'  DT A 293     162.084  97.344  74.454 
ATOM   6020  C5'  DT A 293     162.046  96.846  73.103 
ATOM   6021  C4'  DT A 293     162.903  97.717  72.205 
ATOM   6022  O4'  DT A 293     162.163  98.843  71.653 
ATOM   6023  C3'  DT A 293     164.117  98.366  72.870 
ATOM   6024  O3'  DT A 293     165.193  98.390  71.940 
ATOM   6025  C2'  DT A 293     163.684  99.805  73.149 
ATOM   6026  C1'  DT A 293     162.934 100.020  71.839 
ATOM   6027  N1   DT A 293     162.003 101.183  71.866 
ATOM   6028  C2   DT A 293     161.855 101.893  70.699 
ATOM   6029  O2   DT A 293     162.445 101.609  69.670 
ATOM   6030  N3   DT A 293     160.986 102.965  70.762 
ATOM   6031  C4   DT A 293     160.270 103.374  71.868 
ATOM   6032  O4   DT A 293     159.521 104.350  71.804 
ATOM   6033  C5   DT A 293     160.492 102.566  73.045 
ATOM   6034  C7   DT A 293     159.751 102.944  74.294 
ATOM   6035  C6   DT A 293     161.332 101.519  73.012 
ATOM   6036  P    DC A 294     166.677  98.089  72.460 
ATOM   6037  OP1  DC A 294     166.896  96.626  72.514 
ATOM   6038  OP2  DC A 294     166.920  98.828  73.719 
ATOM   6039  O5'  DC A 294     167.558  98.723  71.285 
ATOM   6040  C5'  DC A 294     167.027  98.745  69.948 
ATOM   6041  C4'  DC A 294     167.294 100.092  69.307 
ATOM   6042  O4'  DC A 294     166.240 101.059  69.582 
ATOM   6043  C3'  DC A 294     168.572 100.801  69.756 
ATOM   6044  O3'  DC A 294     169.141 101.477  68.642 
ATOM   6045  C2'  DC A 294     168.098 101.846  70.768 
ATOM   6046  C1'  DC A 294     166.844 102.270  70.009 
ATOM   6047  N1   DC A 294     165.858 103.008  70.848 
ATOM   6048  C2   DC A 294     165.117 104.018  70.240 
ATOM   6049  O2   DC A 294     165.306 104.258  69.043 
ATOM   6050  N3   DC A 294     164.214 104.703  70.988 
ATOM   6051  C4   DC A 294     164.039 104.412  72.283 
ATOM   6052  N4   DC A 294     163.145 105.108  72.969 
ATOM   6053  C5   DC A 294     164.791 103.376  72.927 
ATOM   6054  C6   DC A 294     165.689 102.704  72.163 
ATOM   6055  P    DC A 295     170.731 101.478  68.465 
ATOM   6056  OP1  DC A 295     171.156 100.230  67.791 
ATOM   6057  OP2  DC A 295     171.375 101.765  69.765 
ATOM   6058  O5'  DC A 295     170.939 102.720  67.478 
ATOM   6059  C5'  DC A 295     169.895 103.049  66.542 
ATOM   6060  C4'  DC A 295     169.677 104.549  66.515 
ATOM   6061  O4'  DC A 295     168.712 104.987  67.514 
ATOM   6062  C3'  DC A 295     170.911 105.406  66.793 
ATOM   6063  O3'  DC A 295     170.857 106.570  65.976 
ATOM   6064  C2'  DC A 295     170.766 105.832  68.254 
ATOM   6065  C1'  DC A 295     169.263 106.093  68.213 
ATOM   6066  N1   DC A 295     168.629 106.152  69.559 
ATOM   6067  C2   DC A 295     167.567 107.035  69.739 
ATOM   6068  O2   DC A 295     167.198 107.727  68.782 
ATOM   6069  N3   DC A 295     166.976 107.104  70.959 
ATOM   6070  C4   DC A 295     167.404 106.338  71.969 
ATOM   6071  N4   DC A 295     166.794 106.442  73.140 
ATOM   6072  C5   DC A 295     168.495 105.423  71.806 
ATOM   6073  C6   DC A 295     169.073 105.369  70.580 
ATOM   6074  P    DT A 296     172.209 107.116  65.314 
ATOM   6075  OP1  DT A 296     172.482 106.377  64.061 
ATOM   6076  OP2  DT A 296     173.293 107.108  66.321 
ATOM   6077  O5'  DT A 296     171.805 108.626  64.972 
ATOM   6078  C5'  DT A 296     170.430 108.929  64.672 
ATOM   6079  C4'  DT A 296     170.012 110.201  65.385 
ATOM   6080  O4'  DT A 296     169.506 109.944  66.726 
ATOM   6081  C3'  DT A 296     171.115 111.237  65.599 
ATOM   6082  O3'  DT A 296     170.560 112.538  65.448 
ATOM   6083  C2'  DT A 296     171.540 111.056  67.056 
ATOM   6084  C1'  DT A 296     170.139 110.845  67.623 
ATOM   6085  N1   DT A 296     170.128 110.231  68.980 
ATOM   6086  C2   DT A 296     169.135 110.632  69.840 
ATOM   6087  O2   DT A 296     168.286 111.452  69.536 
ATOM   6088  N3   DT A 296     169.157 110.042  71.089 
ATOM   6089  C4   DT A 296     170.068 109.107  71.537 
ATOM   6090  O4   DT A 296     169.987 108.649  72.678 
ATOM   6091  C5   DT A 296     171.072 108.749  70.562 
ATOM   6092  C7   DT A 296     172.103 107.737  70.968 
ATOM   6093  C6   DT A 296     171.074 109.308  69.341 
ATOM   6094  P    DC A 297     171.416 113.665  64.700 
ATOM   6095  OP1  DC A 297     171.237 113.534  63.237 
ATOM   6096  OP2  DC A 297     172.812 113.633  65.189 
ATOM   6097  O5'  DC A 297     170.698 115.000  65.213 
ATOM   6098  C5'  DC A 297     169.296 114.956  65.541 
ATOM   6099  C4'  DC A 297     169.043 115.704  66.835 
ATOM   6100  O4'  DC A 297     169.191 114.852  68.006 
ATOM   6101  C3'  DC A 297     169.976 116.882  67.116 
ATOM   6102  O3'  DC A 297     169.233 117.918  67.746 
ATOM   6103  C2'  DC A 297     170.995 116.337  68.118 
ATOM   6104  C1'  DC A 297     170.008 115.526  68.951 
ATOM   6105  N1   DC A 297     170.655 114.502  69.817 
ATOM   6106  C2   DC A 297     170.075 114.238  71.056 
ATOM   6107  O2   DC A 297     169.056 114.858  71.381 
ATOM   6108  N3   DC A 297     170.650 113.308  71.860 
ATOM   6109  C4   DC A 297     171.754 112.658  71.470 
ATOM   6110  N4   DC A 297     172.278 111.760  72.291 
ATOM   6111  C5   DC A 297     172.367 112.914  70.202 
ATOM   6112  C6   DC A 297     171.777 113.848  69.412 
ATOM   6113  P    DT A 298     169.527 119.439  67.343 
ATOM   6114  OP1  DT A 298     168.768 119.784  66.120 
ATOM   6115  OP2  DT A 298     170.988 119.663  67.286 
ATOM   6116  O5'  DT A 298     168.912 120.222  68.596 
ATOM   6117  C5'  DT A 298     167.799 119.643  69.304 
ATOM   6118  C4'  DT A 298     168.011 119.773  70.799 
ATOM   6119  O4'  DT A 298     168.756 118.651  71.354 
ATOM   6120  C3'  DT A 298     168.801 121.000  71.255 
ATOM   6121  O3'  DT A 298     168.254 121.470  72.481 
ATOM   6122  C2'  DT A 298     170.212 120.476  71.522 
ATOM   6123  C1'  DT A 298     169.791 119.164  72.178 
ATOM   6124  N1   DT A 298     170.880 118.150  72.239 
ATOM   6125  C2   DT A 298     170.904 117.323  73.337 
ATOM   6126  O2   DT A 298     170.084 117.392  74.237 
ATOM   6127  N3   DT A 298     171.927 116.396  73.360 
ATOM   6128  C4   DT A 298     172.904 116.231  72.400 
ATOM   6129  O4   DT A 298     173.771 115.364  72.530 
ATOM   6130  C5   DT A 298     172.796 117.144  71.287 
ATOM   6131  C7   DT A 298     173.821 117.033  70.195 
ATOM   6132  C6   DT A 298     171.811 118.055  71.238 
ATOM   6133  P    DC A 299     168.134 123.048  72.723 
ATOM   6134  OP1  DC A 299     166.892 123.553  72.097 
ATOM   6135  OP2  DC A 299     169.389 123.710  72.302 
ATOM   6136  O5'  DC A 299     168.000 123.114  74.315 
ATOM   6137  C5'  DC A 299     167.382 122.014  75.010 
ATOM   6138  C4'  DC A 299     168.183 121.668  76.249 
ATOM   6139  O4'  DC A 299     169.241 120.706  75.976 
ATOM   6140  C3'  DC A 299     168.910 122.835  76.919 
ATOM   6141  O3'  DC A 299     168.869 122.654  78.329 
ATOM   6142  C2'  DC A 299     170.360 122.705  76.454 
ATOM   6143  C1'  DC A 299     170.444 121.185  76.558 
ATOM   6144  N1   DC A 299     171.588 120.596  75.808 
ATOM   6145  C2   DC A 299     172.205 119.470  76.347 
ATOM   6146  O2   DC A 299     171.783 119.010  77.414 
ATOM   6147  N3   DC A 299     173.252 118.917  75.679 
ATOM   6148  C4   DC A 299     173.679 119.445  74.526
[truncated: 415,700 more chars]
