# Supplementary material for: Characterization of lncRNA-protein interactions associated with Prostate cancer and Androgen receptors by molecular docking simulations
Source: Biochem Biophys Rep. 2025 Mar 9;42:101959. doi: 10.1016/j.bbrep.2025.101959 (PMC11929892; doi:10.1016/j.bbrep.2025.101959)
Supplement: Multimedia component 110 [file mmc110.zip › mmc110.pdb]

REMARK Number:    99
REMARK Ligand:     lig_628dcb8434e2f.pdb
REMARK Contact:     0     0     0
REMARK Score:  -137.07
REMARK RMSD:    736.35
MODEL       99
ATOM      1  N   ALA A  24      30.357  -5.473 -24.875 
ATOM      2  CA  ALA A  24      30.515  -4.000 -24.871 
ATOM      3  CB  ALA A  24      29.364  -3.347 -25.653 
ATOM      4  C   ALA A  24      30.496  -3.471 -23.474 
ATOM      5  O   ALA A  24      31.409  -3.720 -22.690 
ATOM      6  N   GLN A  25      29.435  -2.716 -23.129 
ATOM      7  CA  GLN A  25      29.334  -2.167 -21.810 
ATOM      8  CB  GLN A  25      28.209  -1.135 -21.640 
ATOM      9  CG  GLN A  25      28.449   0.131 -22.464 
ATOM     10  CD  GLN A  25      27.291   1.085 -22.227 
ATOM     11  OE1 GLN A  25      26.895   1.324 -21.089 
ATOM     12  NE2 GLN A  25      26.734   1.652 -23.331 
ATOM     13  C   GLN A  25      29.084  -3.296 -20.876 
ATOM     14  O   GLN A  25      28.668  -4.376 -21.290 
ATOM     15  N   ASP A  26      29.382  -3.075 -19.584 
ATOM     16  CA  ASP A  26      29.211  -4.105 -18.606 
ATOM     17  CB  ASP A  26      30.274  -4.043 -17.495 
ATOM     18  CG  ASP A  26      30.054  -5.171 -16.494 
ATOM     19  OD1 ASP A  26      28.986  -5.191 -15.826 
ATOM     20  OD2 ASP A  26      30.966  -6.032 -16.381 
ATOM     21  C   ASP A  26      27.866  -3.939 -17.988 
ATOM     22  O   ASP A  26      27.612  -2.985 -17.253 
ATOM     23  N   ASN A  27      26.945  -4.872 -18.288 
ATOM     24  CA  ASN A  27      25.662  -4.773 -17.669 
ATOM     25  CB  ASN A  27      24.503  -4.752 -18.683 
ATOM     26  CG  ASN A  27      24.583  -3.452 -19.471 
ATOM     27  OD1 ASN A  27      24.658  -2.366 -18.897 
ATOM     28  ND2 ASN A  27      24.568  -3.560 -20.827 
ATOM     29  C   ASN A  27      25.467  -5.984 -16.812 
ATOM     30  O   ASN A  27      24.473  -6.696 -16.949 
ATOM     31  N   SER A  28      26.402  -6.226 -15.873 
ATOM     32  CA  SER A  28      26.317  -7.361 -15.002 
ATOM     33  CB  SER A  28      27.559  -7.517 -14.112 
ATOM     34  OG  SER A  28      28.707  -7.731 -14.919 
ATOM     35  C   SER A  28      25.149  -7.145 -14.100 
ATOM     36  O   SER A  28      24.492  -8.089 -13.668 
ATOM     37  N   ARG A  29      24.868  -5.864 -13.806 
ATOM     38  CA  ARG A  29      23.821  -5.471 -12.913 
ATOM     39  CB  ARG A  29      23.787  -3.948 -12.704 
ATOM     40  CG  ARG A  29      25.152  -3.369 -12.324 
ATOM     41  CD  ARG A  29      25.113  -1.897 -11.913 
ATOM     42  NE  ARG A  29      26.512  -1.383 -11.942 
ATOM     43  CZ  ARG A  29      27.390  -1.720 -10.952 
ATOM     44  NH1 ARG A  29      27.024  -2.618  -9.991 
ATOM     45  NH2 ARG A  29      28.642  -1.178 -10.929 
ATOM     46  C   ARG A  29      22.506  -5.884 -13.504 
ATOM     47  O   ARG A  29      21.579  -6.255 -12.784 
ATOM     48  N   TYR A  30      22.378  -5.784 -14.840 
ATOM     49  CA  TYR A  30      21.164  -6.163 -15.505 
ATOM     50  CB  TYR A  30      21.186  -5.817 -17.003 
ATOM     51  CG  TYR A  30      19.900  -6.271 -17.606 
ATOM     52  CD1 TYR A  30      18.727  -5.600 -17.348 
ATOM     53  CD2 TYR A  30      19.876  -7.357 -18.449 
ATOM     54  CE1 TYR A  30      17.543  -6.018 -17.911 
ATOM     55  CE2 TYR A  30      18.698  -7.778 -19.016 
ATOM     56  CZ  TYR A  30      17.529  -7.109 -18.746 
ATOM     57  OH  TYR A  30      16.316  -7.539 -19.327 
ATOM     58  C   TYR A  30      20.959  -7.638 -15.363 
ATOM     59  O   TYR A  30      19.855  -8.092 -15.068 
ATOM     60  N   THR A  31      22.033  -8.431 -15.551 
ATOM     61  CA  THR A  31      21.926  -9.861 -15.473 
ATOM     62  CB  THR A  31      23.230 -10.559 -15.736 
ATOM     63  OG1 THR A  31      23.715 -10.225 -17.028 
ATOM     64  CG2 THR A  31      23.003 -12.080 -15.628 
ATOM     65  C   THR A  31      21.490 -10.229 -14.091 
ATOM     66  O   THR A  31      20.646 -11.105 -13.907 
ATOM     67  N   HIS A  32      22.064  -9.557 -13.079 
ATOM     68  CA  HIS A  32      21.744  -9.842 -11.711 
ATOM     69  ND1 HIS A  32      22.771 -10.826  -8.882 
ATOM     70  CG  HIS A  32      22.450  -9.554  -9.301 
ATOM     71  CB  HIS A  32      22.623  -9.069 -10.710 
ATOM     72  NE2 HIS A  32      22.010  -9.743  -7.096 
ATOM     73  CD2 HIS A  32      21.986  -8.905  -8.198 
ATOM     74  CE1 HIS A  32      22.488 -10.885  -7.556 
ATOM     75  C   HIS A  32      20.311  -9.481 -11.477 
ATOM     76  O   HIS A  32      19.604 -10.145 -10.722 
ATOM     77  N   PHE A  33      19.841  -8.406 -12.133 
ATOM     78  CA  PHE A  33      18.494  -7.942 -11.975 
ATOM     79  CB  PHE A  33      18.233  -6.698 -12.850 
ATOM     80  CG  PHE A  33      16.831  -6.221 -12.683 
ATOM     81  CD1 PHE A  33      15.822  -6.729 -13.471 
ATOM     82  CD2 PHE A  33      16.525  -5.261 -11.749 
ATOM     83  CE1 PHE A  33      14.528  -6.288 -13.327 
ATOM     84  CE2 PHE A  33      15.232  -4.815 -11.599 
ATOM     85  CZ  PHE A  33      14.232  -5.330 -12.388 
ATOM     86  C   PHE A  33      17.577  -9.044 -12.410 
ATOM     87  O   PHE A  33      16.584  -9.337 -11.745 
ATOM     88  N   LEU A  34      17.891  -9.694 -13.546 
ATOM     89  CA  LEU A  34      17.052 -10.740 -14.056 
ATOM     90  CB  LEU A  34      17.509 -11.262 -15.429 
ATOM     91  CG  LEU A  34      17.352 -10.227 -16.561 
ATOM     92  CD1 LEU A  34      17.815 -10.799 -17.911 
ATOM     93  CD2 LEU A  34      15.914  -9.684 -16.622 
ATOM     94  C   LEU A  34      17.034 -11.895 -13.105 
ATOM     95  O   LEU A  34      15.977 -12.463 -12.835 
ATOM     96  N   THR A  35      18.201 -12.276 -12.555 
ATOM     97  CA  THR A  35      18.222 -13.429 -11.706 
ATOM     98  CB  THR A  35      19.611 -13.827 -11.277 
ATOM     99  OG1 THR A  35      19.582 -15.110 -10.672 
ATOM    100  CG2 THR A  35      20.183 -12.793 -10.291 
ATOM    101  C   THR A  35      17.370 -13.183 -10.496 
ATOM    102  O   THR A  35      16.600 -14.054 -10.093 
ATOM    103  N   GLN A  36      17.510 -12.004  -9.861 
ATOM    104  CA  GLN A  36      16.760 -11.714  -8.673 
ATOM    105  CB  GLN A  36      17.330 -10.515  -7.900 
ATOM    106  CG  GLN A  36      18.719 -10.776  -7.318 
ATOM    107  CD  GLN A  36      19.161  -9.521  -6.583 
ATOM    108  OE1 GLN A  36      18.999  -8.403  -7.076 
ATOM    109  NE2 GLN A  36      19.727  -9.702  -5.360 
ATOM    110  C   GLN A  36      15.306 -11.414  -8.928 
ATOM    111  O   GLN A  36      14.428 -11.820  -8.172 
ATOM    112  N   HIS A  37      15.041 -10.560  -9.926 
ATOM    113  CA  HIS A  37      13.739 -10.030 -10.232 
ATOM    114  ND1 HIS A  37      13.488  -7.875  -7.943 
ATOM    115  CG  HIS A  37      14.262  -7.931  -9.081 
ATOM    116  CB  HIS A  37      13.787  -8.508 -10.384 
ATOM    117  NE2 HIS A  37      15.483  -7.062  -7.395 
ATOM    118  CD2 HIS A  37      15.476  -7.429  -8.730 
ATOM    119  CE1 HIS A  37      14.268  -7.348  -6.966 
ATOM    120  C   HIS A  37      12.906 -10.649 -11.327 
ATOM    121  O   HIS A  37      11.752 -10.256 -11.466 
ATOM    122  N   TYR A  38      13.434 -11.530 -12.202 
ATOM    123  CA  TYR A  38      12.632 -11.883 -13.350 
ATOM    124  CB  TYR A  38      13.334 -11.414 -14.642 
ATOM    125  CG  TYR A  38      12.655 -11.872 -15.887 
ATOM    126  CD1 TYR A  38      11.465 -11.319 -16.304 
ATOM    127  CD2 TYR A  38      13.246 -12.841 -16.668 
ATOM    128  CE1 TYR A  38      10.868 -11.746 -17.467 
ATOM    129  CE2 TYR A  38      12.653 -13.271 -17.830 
ATOM    130  CZ  TYR A  38      11.459 -12.724 -18.231 
ATOM    131  OH  TYR A  38      10.848 -13.164 -19.425 
ATOM    132  C   TYR A  38      12.379 -13.364 -13.432 
ATOM    133  O   TYR A  38      13.285 -14.174 -13.250 
ATOM    134  N   ASP A  39      11.102 -13.741 -13.690 
ATOM    135  CA  ASP A  39      10.698 -15.112 -13.886 
ATOM    136  CB  ASP A  39      10.028 -15.729 -12.643 
ATOM    137  CG  ASP A  39       9.940 -17.238 -12.841 
ATOM    138  OD1 ASP A  39      10.562 -17.742 -13.815 
ATOM    139  OD2 ASP A  39       9.249 -17.904 -12.025 
ATOM    140  C   ASP A  39       9.669 -15.081 -14.984 
ATOM    141  O   ASP A  39       8.529 -14.682 -14.754 
ATOM    142  N   ALA A  40      10.037 -15.519 -16.207 
ATOM    143  CA  ALA A  40       9.168 -15.355 -17.343 
ATOM    144  CB  ALA A  40       9.809 -15.843 -18.652 
ATOM    145  C   ALA A  40       7.861 -16.082 -17.196 
ATOM    146  O   ALA A  40       6.812 -15.469 -17.390 
ATOM    147  N   LYS A  41       7.868 -17.386 -16.837 
ATOM    148  CA  LYS A  41       6.612 -18.091 -16.756 
ATOM    149  CB  LYS A  41       6.394 -19.072 -17.922 
ATOM    150  CG  LYS A  41       6.320 -18.394 -19.293 
ATOM    151  CD  LYS A  41       6.383 -19.380 -20.462 
ATOM    152  CE  LYS A  41       6.315 -18.723 -21.842 
ATOM    153  NZ  LYS A  41       6.395 -19.761 -22.893 
ATOM    154  C   LYS A  41       6.607 -18.900 -15.492 
ATOM    155  O   LYS A  41       6.979 -20.072 -15.469 
ATOM    156  N   PRO A  42       6.164 -18.261 -14.447 
ATOM    157  CA  PRO A  42       6.146 -18.766 -13.096 
ATOM    158  CD  PRO A  42       5.459 -16.998 -14.579 
ATOM    159  CB  PRO A  42       5.693 -17.583 -12.242 
ATOM    160  CG  PRO A  42       4.817 -16.760 -13.203 
ATOM    161  C   PRO A  42       5.350 -19.982 -12.740 
ATOM    162  O   PRO A  42       5.866 -20.776 -11.954 
ATOM    163  N   GLN A  43       4.106 -20.125 -13.253 
ATOM    164  CA  GLN A  43       3.233 -21.210 -12.882 
ATOM    165  CB  GLN A  43       3.921 -22.559 -12.575 
ATOM    166  CG  GLN A  43       2.969 -23.746 -12.437 
ATOM    167  CD  GLN A  43       2.653 -24.258 -13.835 
ATOM    168  OE1 GLN A  43       2.011 -23.577 -14.631 
ATOM    169  NE2 GLN A  43       3.125 -25.496 -14.144 
ATOM    170  C   GLN A  43       2.428 -20.772 -11.677 
ATOM    171  O   GLN A  43       1.781 -19.726 -11.696 
ATOM    172  N   GLY A  44       2.476 -21.564 -10.580 
ATOM    173  CA  GLY A  44       1.617 -21.423  -9.423 
ATOM    174  C   GLY A  44       1.682 -20.099  -8.711 
ATOM    175  O   GLY A  44       0.636 -19.515  -8.436 
ATOM    176  N   ARG A  45       2.881 -19.573  -8.391 
ATOM    177  CA  ARG A  45       2.966 -18.320  -7.681 
ATOM    178  CB  ARG A  45       2.277 -17.177  -8.444 
ATOM    179  CG  ARG A  45       2.951 -16.883  -9.786 
ATOM    180  CD  ARG A  45       2.084 -16.065 -10.743 
ATOM    181  NE  ARG A  45       2.134 -14.640 -10.313 
ATOM    182  CZ  ARG A  45       1.083 -13.819 -10.595 
ATOM    183  NH1 ARG A  45      -0.026 -14.325 -11.205 
ATOM    184  NH2 ARG A  45       1.132 -12.493 -10.270 
ATOM    185  C   ARG A  45       2.353 -18.422  -6.307 
ATOM    186  O   ARG A  45       1.777 -17.453  -5.809 
ATOM    187  N   ASP A  46       2.452 -19.607  -5.663 
ATOM    188  CA  ASP A  46       1.984 -19.790  -4.311 
ATOM    189  CB  ASP A  46       1.250 -21.127  -4.079 
ATOM    190  CG  ASP A  46       2.197 -22.277  -4.390 
ATOM    191  OD1 ASP A  46       3.256 -22.021  -5.022 
ATOM    192  OD2 ASP A  46       1.866 -23.431  -4.005 
ATOM    193  C   ASP A  46       3.161 -19.699  -3.376 
ATOM    194  O   ASP A  46       4.259 -19.317  -3.777 
ATOM    195  N   ASP A  47       2.954 -20.056  -2.089 
ATOM    196  CA  ASP A  47       3.986 -19.963  -1.086 
ATOM    197  CB  ASP A  47       3.505 -20.399   0.311 
ATOM    198  CG  ASP A  47       2.512 -19.366   0.829 
ATOM    199  OD1 ASP A  47       2.392 -18.285   0.192 
ATOM    200  OD2 ASP A  47       1.859 -19.643   1.870 
ATOM    201  C   ASP A  47       5.122 -20.868  -1.453 
ATOM    202  O   ASP A  47       6.290 -20.503  -1.321 
ATOM    203  N   ARG A  48       4.797 -22.077  -1.942 
ATOM    204  CA  ARG A  48       5.781 -23.061  -2.293 
ATOM    205  CB  ARG A  48       5.140 -24.351  -2.823 
ATOM    206  CG  ARG A  48       6.146 -25.430  -3.211 
ATOM    207  CD  ARG A  48       5.521 -26.560  -4.029 
ATOM    208  NE  ARG A  48       5.134 -25.982  -5.348 
ATOM    209  CZ  ARG A  48       4.541 -26.764  -6.297 
ATOM    210  NH1 ARG A  48       4.304 -28.084  -6.046 
ATOM    211  NH2 ARG A  48       4.179 -26.221  -7.497 
ATOM    212  C   ARG A  48       6.632 -22.511  -3.395 
ATOM    213  O   ARG A  48       7.843 -22.722  -3.421 
ATOM    214  N   TYR A  49       6.004 -21.778  -4.332 
ATOM    215  CA  TYR A  49       6.690 -21.207  -5.452 
ATOM    216  CB  TYR A  49       5.716 -20.385  -6.317 
ATOM    217  CG  TYR A  49       6.455 -19.484  -7.246 
ATOM    218  CD1 TYR A  49       6.995 -19.944  -8.423 
ATOM    219  CD2 TYR A  49       6.580 -18.149  -6.930 
ATOM    220  CE1 TYR A  49       7.662 -19.084  -9.266 
ATOM    221  CE2 TYR A  49       7.244 -17.287  -7.767 
ATOM    222  CZ  TYR A  49       7.787 -17.755  -8.938 
ATOM    223  OH  TYR A  49       8.468 -16.868  -9.798 
ATOM    224  C   TYR A  49       7.763 -20.299  -4.937 
ATOM    225  O   TYR A  49       8.907 -20.361  -5.387 
ATOM    226  N   CYS A  50       7.427 -19.442  -3.956 
ATOM    227  CA  CYS A  50       8.387 -18.513  -3.432 
ATOM    228  CB  CYS A  50       7.789 -17.543  -2.401 
ATOM    229  SG  CYS A  50       6.919 -16.168  -3.203 
ATOM    230  C   CYS A  50       9.521 -19.233  -2.772 
ATOM    231  O   CYS A  50      10.680 -18.874  -2.966 
ATOM    232  N   GLU A  51       9.232 -20.282  -1.984 
ATOM    233  CA  GLU A  51      10.291 -20.937  -1.274 
ATOM    234  CB  GLU A  51       9.814 -22.052  -0.328 
ATOM    235  CG  GLU A  51       9.046 -21.500   0.875 
ATOM    236  CD  GLU A  51       8.647 -22.660   1.776 
ATOM    237  OE1 GLU A  51       8.797 -23.834   1.341 
ATOM    238  OE2 GLU A  51       8.191 -22.384   2.918 
ATOM    239  C   GLU A  51      11.271 -21.539  -2.238 
ATOM    240  O   GLU A  51      12.477 -21.471  -2.014 
ATOM    241  N   SER A  52      10.782 -22.163  -3.323 
ATOM    242  CA  SER A  52      11.648 -22.819  -4.266 
ATOM    243  CB  SER A  52      10.871 -23.670  -5.287 
ATOM    244  OG  SER A  52      11.770 -24.296  -6.189 
ATOM    245  C   SER A  52      12.484 -21.840  -5.041 
ATOM    246  O   SER A  52      13.695 -22.015  -5.173 
ATOM    247  N   ILE A  53      11.853 -20.774  -5.572 
ATOM    248  CA  ILE A  53      12.510 -19.830  -6.436 
ATOM    249  CB  ILE A  53      11.569 -18.839  -7.063 
ATOM    250  CG1 ILE A  53      12.268 -18.100  -8.213 
ATOM    251  CG2 ILE A  53      11.022 -17.910  -5.967 
ATOM    252  CD1 ILE A  53      11.307 -17.285  -9.080 
ATOM    253  C   ILE A  53      13.564 -19.071  -5.697 
ATOM    254  O   ILE A  53      14.625 -18.777  -6.243 
ATOM    255  N   MET A  54      13.288 -18.724  -4.431 
ATOM    256  CA  MET A  54      14.208 -17.931  -3.681 
ATOM    257  CB  MET A  54      13.657 -17.630  -2.278 
ATOM    258  CG  MET A  54      14.129 -16.292  -1.716 
ATOM    259  SD  MET A  54      13.400 -14.851  -2.557 
ATOM    260  CE  MET A  54      13.965 -13.641  -1.327 
ATOM    261  C   MET A  54      15.482 -18.715  -3.574 
ATOM    262  O   MET A  54      16.577 -18.162  -3.661 
ATOM    263  N   ARG A  55      15.360 -20.040  -3.377 
ATOM    264  CA  ARG A  55      16.487 -20.926  -3.259 
ATOM    265  CB  ARG A  55      16.035 -22.353  -2.921 
ATOM    266  CG  ARG A  55      15.198 -22.413  -1.641 
ATOM    267  CD  ARG A  55      14.502 -23.757  -1.423 
ATOM    268  NE  ARG A  55      15.339 -24.566  -0.498 
ATOM    269  CZ  ARG A  55      15.110 -25.907  -0.399 
ATOM    270  NH1 ARG A  55      14.168 -26.490  -1.198 
ATOM    271  NH2 ARG A  55      15.823 -26.659   0.486 
ATOM    272  C   ARG A  55      17.249 -20.983  -4.555 
ATOM    273  O   ARG A  55      18.476 -20.907  -4.565 
ATOM    274  N   ARG A  56      16.538 -21.101  -5.694 
ATOM    275  CA  ARG A  56      17.186 -21.258  -6.971 
ATOM    276  CB  ARG A  56      16.203 -21.454  -8.140 
ATOM    277  CG  ARG A  56      15.409 -22.759  -8.083 
ATOM    278  CD  ARG A  56      14.767 -23.128  -9.423 
ATOM    279  NE  ARG A  56      13.877 -22.004  -9.821 
ATOM    280  CZ  ARG A  56      12.561 -22.008  -9.459 
ATOM    281  NH1 ARG A  56      12.047 -23.057  -8.752 
ATOM    282  NH2 ARG A  56      11.757 -20.960  -9.804 
ATOM    283  C   ARG A  56      17.993 -20.038  -7.297 
ATOM    284  O   ARG A  56      19.094 -20.132  -7.842 
ATOM    285  N   ARG A  57      17.434 -18.858  -6.981 
ATOM    286  CA  ARG A  57      17.989 -17.566  -7.272 
ATOM    287  CB  ARG A  57      16.981 -16.432  -7.028 
ATOM    288  CG  ARG A  57      15.720 -16.618  -7.872 
ATOM    289  CD  ARG A  57      16.007 -16.749  -9.368 
ATOM    290  NE  ARG A  57      14.774 -17.286 -10.009 
ATOM    291  CZ  ARG A  57      14.462 -16.937 -11.292 
ATOM    292  NH1 ARG A  57      15.255 -16.058 -11.970 
ATOM    293  NH2 ARG A  57      13.356 -17.462 -11.896 
ATOM    294  C   ARG A  57      19.215 -17.308  -6.446 
ATOM    295  O   ARG A  57      20.047 -16.489  -6.833 
ATOM    296  N   GLY A  58      19.345 -17.952  -5.266 
ATOM    297  CA  GLY A  58      20.518 -17.749  -4.452 
ATOM    298  C   GLY A  58      20.249 -16.676  -3.435 
ATOM    299  O   GLY A  58      21.171 -16.056  -2.910 
ATOM    300  N   LEU A  59      18.957 -16.404  -3.197 
ATOM    301  CA  LEU A  59      18.390 -15.442  -2.291 
ATOM    302  CB  LEU A  59      16.997 -14.993  -2.748 
ATOM    303  CG  LEU A  59      17.057 -14.335  -4.141 
ATOM    304  CD1 LEU A  59      15.690 -13.786  -4.573 
ATOM    305  CD2 LEU A  59      18.175 -13.282  -4.214 
ATOM    306  C   LEU A  59      18.342 -15.875  -0.842 
ATOM    307  O   LEU A  59      17.877 -15.107  -0.005 
ATOM    308  N   THR A  60      18.628 -17.158  -0.543 
ATOM    309  CA  THR A  60      18.521 -17.780   0.758 
ATOM    310  CB  THR A  60      18.422 -19.273   0.655 
ATOM    311  OG1 THR A  60      19.592 -19.810   0.057 
ATOM    312  CG2 THR A  60      17.192 -19.608  -0.204 
ATOM    313  C   THR A  60      19.582 -17.448   1.776 
ATOM    314  O   THR A  60      19.306 -17.592   2.964 
ATOM    315  N   SER A  61      20.833 -17.093   1.412 
ATOM    316  CA  SER A  61      21.758 -16.859   2.493 
ATOM    317  CB  SER A  61      22.957 -17.826   2.485 
ATOM    318  OG  SER A  61      22.517 -19.158   2.702 
ATOM    319  C   SER A  61      22.320 -15.475   2.407 
ATOM    320  O   SER A  61      23.186 -15.209   1.575 
ATOM    321  N   PRO A  62      21.889 -14.572   3.254 
ATOM    322  CA  PRO A  62      20.832 -14.844   4.197 
ATOM    323  CD  PRO A  62      22.847 -13.617   3.787 
ATOM    324  CB  PRO A  62      20.985 -13.822   5.320 
ATOM    325  CG  PRO A  62      22.467 -13.428   5.263 
ATOM    326  C   PRO A  62      19.514 -14.718   3.499 
ATOM    327  O   PRO A  62      19.488 -14.279   2.350 
ATOM    328  N   CYS A  63      18.409 -15.091   4.176 
ATOM    329  CA  CYS A  63      17.107 -15.029   3.577 
ATOM    330  CB  CYS A  63      15.980 -15.525   4.508 
ATOM    331  SG  CYS A  63      16.264 -17.191   5.180 
ATOM    332  C   CYS A  63      16.811 -13.590   3.286 
ATOM    333  O   CYS A  63      16.979 -12.728   4.148 
ATOM    334  N   LYS A  64      16.363 -13.286   2.050 
ATOM    335  CA  LYS A  64      16.024 -11.933   1.733 
ATOM    336  CB  LYS A  64      15.958 -11.675   0.217 
ATOM    337  CG  LYS A  64      15.947 -10.196  -0.175 
ATOM    338  CD  LYS A  64      16.188  -9.974  -1.671 
ATOM    339  CE  LYS A  64      16.192  -8.501  -2.084 
ATOM    340  NZ  LYS A  64      16.367  -8.389  -3.549 
ATOM    341  C   LYS A  64      14.671 -11.685   2.334 
ATOM    342  O   LYS A  64      13.782 -12.531   2.250 
ATOM    343  N   ASP A  65      14.485 -10.514   2.975 
ATOM    344  CA  ASP A  65      13.252 -10.245   3.660 
ATOM    345  CB  ASP A  65      13.310  -8.967   4.522 
ATOM    346  CG  ASP A  65      13.625  -7.757   3.647 
ATOM    347  OD1 ASP A  65      14.224  -7.939   2.553 
ATOM    348  OD2 ASP A  65      13.278  -6.626   4.077 
ATOM    349  C   ASP A  65      12.107 -10.144   2.699 
ATOM    350  O   ASP A  65      11.037 -10.700   2.946 
ATOM    351  N   ILE A  66      12.280  -9.419   1.579 
ATOM    352  CA  ILE A  66      11.198  -9.300   0.645 
ATOM    353  CB  ILE A  66      10.432  -8.019   0.848 
ATOM    354  CG1 ILE A  66       9.083  -8.013   0.109 
ATOM    355  CG2 ILE A  66      11.366  -6.859   0.468 
ATOM    356  CD1 ILE A  66       9.205  -8.016  -1.410 
ATOM    357  C   ILE A  66      11.805  -9.311  -0.725 
ATOM    358  O   ILE A  66      12.863  -8.720  -0.940 
ATOM    359  N   ASN A  67      11.179 -10.019  -1.688 
ATOM    360  CA  ASN A  67      11.720 -10.015  -3.017 
ATOM    361  CB  ASN A  67      12.741 -11.139  -3.259 
ATOM    362  CG  ASN A  67      13.477 -10.847  -4.558 
ATOM    363  OD1 ASN A  67      14.272  -9.911  -4.638 
ATOM    364  ND2 ASN A  67      13.214 -11.676  -5.603 
ATOM    365  C   ASN A  67      10.584 -10.205  -3.973 
ATOM    366  O   ASN A  67       9.740 -11.082  -3.786 
ATOM    367  N   THR A  68      10.556  -9.392  -5.048 
ATOM    368  CA  THR A  68       9.471  -9.467  -5.982 
ATOM    369  CB  THR A  68       8.762  -8.158  -6.145 
ATOM    370  OG1 THR A  68       8.269  -7.721  -4.886 
ATOM    371  CG2 THR A  68       7.598  -8.348  -7.130 
ATOM    372  C   THR A  68       9.996  -9.879  -7.324 
ATOM    373  O   THR A  68      11.059  -9.439  -7.762 
ATOM    374  N   PHE A  69       9.236 -10.761  -8.006 
ATOM    375  CA  PHE A  69       9.601 -11.241  -9.309 
ATOM    376  CB  PHE A  69       9.527 -12.774  -9.435 
ATOM    377  CG  PHE A  69      10.543 -13.384  -8.526 
ATOM    378  CD1 PHE A  69      11.831 -13.609  -8.956 
ATOM    379  CD2 PHE A  69      10.207 -13.734  -7.237 
ATOM    380  CE1 PHE A  69      12.768 -14.171  -8.120 
ATOM    381  CE2 PHE A  69      11.140 -14.295  -6.395 
ATOM    382  CZ  PHE A  69      12.423 -14.515  -6.835 
ATOM    383  C   PHE A  69       8.608 -10.690 -10.287 
ATOM    384  O   PHE A  69       7.415 -10.605 -10.001 
ATOM    385  N   ILE A  70       9.099 -10.300 -11.480 
ATOM    386  CA  ILE A  70       8.279  -9.766 -12.530 
ATOM    387  CB  ILE A  70       8.894  -8.585 -13.228 
ATOM    388  CG1 ILE A  70       9.137  -7.438 -12.235 
ATOM    389  CG2 ILE A  70       7.982  -8.201 -14.407 
ATOM    390  CD1 ILE A  70      10.026  -6.325 -12.786 
ATOM    391  C   ILE A  70       8.146 -10.852 -13.550 
ATOM    392  O   ILE A  70       9.106 -11.572 -13.824 
ATOM    393  N   HIS A  71       6.934 -11.011 -14.122 
ATOM    394  CA  HIS A  71       6.704 -12.056 -15.078 
ATOM    395  ND1 HIS A  71       6.623 -14.322 -12.875 
ATOM    396  CG  HIS A  71       5.646 -13.442 -13.288 
ATOM    397  CB  HIS A  71       5.509 -12.942 -14.696 
ATOM    398  NE2 HIS A  71       5.416 -13.823 -11.074 
ATOM    399  CD2 HIS A  71       4.918 -13.148 -12.176 
ATOM    400  CE1 HIS A  71       6.439 -14.514 -11.544 
ATOM    401  C   HIS A  71       6.415 -11.410 -16.399 
ATOM    402  O   HIS A  71       6.310 -10.188 -16.486 
ATOM    403  N   GLY A  72       6.286 -12.218 -17.476 
ATOM    404  CA  GLY A  72       6.017 -11.656 -18.772 
ATOM    405  C   GLY A  72       7.295 -11.593 -19.560 
ATOM    406  O   GLY A  72       8.294 -12.209 -19.193 
ATOM    407  N   ASN A  73       7.269 -10.867 -20.702 
ATOM    408  CA  ASN A  73       8.405 -10.782 -21.584 
ATOM    409  CB  ASN A  73       8.034 -10.508 -23.057 
ATOM    410  CG  ASN A  73       7.346  -9.151 -23.163 
ATOM    411  OD1 ASN A  73       7.968  -8.146 -23.502 
ATOM    412  ND2 ASN A  73       6.017  -9.119 -22.872 
ATOM    413  C   ASN A  73       9.371  -9.723 -21.133 
ATOM    414  O   ASN A  73       8.994  -8.716 -20.538 
ATOM    415  N   LYS A  74      10.668  -9.952 -21.434 
ATOM    416  CA  LYS A  74      11.764  -9.101 -21.052 
ATOM    417  CB  LYS A  74      13.152  -9.709 -21.329 
ATOM    418  CG  LYS A  74      13.502 -10.903 -20.438 
ATOM    419  CD  LYS A  74      14.866 -11.514 -20.762 
ATOM    420  CE  LYS A  74      14.989 -11.999 -22.206 
ATOM    421  NZ  LYS A  74      16.380 -12.427 -22.480 
ATOM    422  C   LYS A  74      11.726  -7.769 -21.741 
ATOM    423  O   LYS A  74      12.108  -6.759 -21.152 
ATOM    424  N   ARG A  75      11.268  -7.726 -23.005 
ATOM    425  CA  ARG A  75      11.336  -6.518 -23.783 
ATOM    426  CB  ARG A  75      10.706  -6.680 -25.174 
ATOM    427  CG  ARG A  75      11.275  -7.856 -25.964 
ATOM    428  CD  ARG A  75      10.777  -7.928 -27.407 
ATOM    429  NE  ARG A  75       9.288  -7.909 -27.372 
ATOM    430  CZ  ARG A  75       8.587  -9.047 -27.093 
ATOM    431  NH1 ARG A  75       9.247 -10.192 -26.754 
ATOM    432  NH2 ARG A  75       7.223  -9.036 -27.147 
ATOM    433  C   ARG A  75      10.568  -5.434 -23.096 
ATOM    434  O   ARG A  75      11.000  -4.283 -23.058 
ATOM    435  N   SER A  76       9.396  -5.775 -22.533 
ATOM    436  CA  SER A  76       8.562  -4.791 -21.905 
ATOM    437  CB  SER A  76       7.236  -5.385 -21.396 
ATOM    438  OG  SER A  76       6.471  -5.878 -22.487 
ATOM    439  C   SER A  76       9.281  -4.196 -20.730 
ATOM    440  O   SER A  76       9.132  -3.009 -20.441 
ATOM    441  N   ILE A  77      10.063  -5.017 -20.003 
ATOM    442  CA  ILE A  77      10.777  -4.552 -18.848 
ATOM    443  CB  ILE A  77      11.426  -5.664 -18.076 
ATOM    444  CG1 ILE A  77      10.357  -6.647 -17.572 
ATOM    445  CG2 ILE A  77      12.260  -5.039 -16.946 
ATOM    446  CD1 ILE A  77      10.932  -7.947 -17.010 
ATOM    447  C   ILE A  77      11.850  -3.586 -19.254 
ATOM    448  O   ILE A  77      12.029  -2.547 -18.626 
ATOM    449  N   LYS A  78      12.600  -3.902 -20.324 
ATOM    450  CA  LYS A  78      13.670  -3.048 -20.763 
ATOM    451  CB  LYS A  78      14.457  -3.613 -21.957 
ATOM    452  CG  LYS A  78      15.314  -4.836 -21.619 
ATOM    453  CD  LYS A  78      15.896  -5.526 -22.854 
ATOM    454  CE  LYS A  78      16.828  -6.696 -22.531 
ATOM    455  NZ  LYS A  78      16.037  -7.912 -22.246 
ATOM    456  C   LYS A  78      13.105  -1.727 -21.186 
ATOM    457  O   LYS A  78      13.736  -0.686 -21.012 
ATOM    458  N   ALA A  79      11.881  -1.748 -21.741 
ATOM    459  CA  ALA A  79      11.200  -0.603 -22.284 
ATOM    460  CB  ALA A  79       9.821  -0.951 -22.871 
ATOM    461  C   ALA A  79      10.987   0.445 -21.231 
ATOM    462  O   ALA A  79      10.878   1.630 -21.545 
ATOM    463  N   ILE A  80      10.868   0.044 -19.956 
ATOM    464  CA  ILE A  80      10.626   1.016 -18.927 
ATOM    465  CB  ILE A  80      10.255   0.446 -17.581 
ATOM    466  CG1 ILE A  80      11.316  -0.473 -16.984 
ATOM    467  CG2 ILE A  80       8.892  -0.240 -17.747 
ATOM    468  CD1 ILE A  80      10.900  -1.026 -15.623 
ATOM    469  C   ILE A  80      11.745   2.022 -18.874 
ATOM    470  O   ILE A  80      11.546   3.160 -18.452 
ATOM    471  N   CYS A  81      12.966   1.624 -19.275 
ATOM    472  CA  CYS A  81      14.117   2.486 -19.280 
ATOM    473  CB  CYS A  81      15.428   1.734 -19.567 
ATOM    474  SG  CYS A  81      15.754   0.459 -18.312 
ATOM    475  C   CYS A  81      13.959   3.596 -20.289 
ATOM    476  O   CYS A  81      14.689   4.586 -20.237 
ATOM    477  N   GLU A  82      13.062   3.434 -21.284 
ATOM    478  CA  GLU A  82      12.862   4.454 -22.277 
ATOM    479  CB  GLU A  82      12.970   3.920 -23.715 
ATOM    480  CG  GLU A  82      11.961   2.809 -24.013 
ATOM    481  CD  GLU A  82      12.156   2.352 -25.452 
ATOM    482  OE1 GLU A  82      12.213   3.228 -26.356 
ATOM    483  OE2 GLU A  82      12.249   1.114 -25.666 
ATOM    484  C   GLU A  82      11.484   5.028 -22.107 
ATOM    485  O   GLU A  82      10.696   4.562 -21.287 
ATOM    486  N   ASN A  83      11.173   6.085 -22.884 
ATOM    487  CA  ASN A  83       9.911   6.767 -22.808 
ATOM    488  CB  ASN A  83       9.851   8.042 -23.664 
ATOM    489  CG  ASN A  83      10.676   9.103 -22.944 
ATOM    490  OD1 ASN A  83      10.664   9.185 -21.715 
ATOM    491  ND2 ASN A  83      11.416   9.938 -23.723 
ATOM    492  C   ASN A  83       8.817   5.839 -23.229 
ATOM    493  O   ASN A  83       7.665   6.001 -22.831 
ATOM    494  N   LYS A  84       9.156   4.826 -24.043 
ATOM    495  CA  LYS A  84       8.180   3.925 -24.580 
ATOM    496  CB  LYS A  84       8.857   2.817 -25.416 
ATOM    497  CG  LYS A  84       7.921   1.834 -26.122 
ATOM    498  CD  LYS A  84       7.153   0.911 -25.178 
ATOM    499  CE  LYS A  84       6.396  -0.197 -25.909 
ATOM    500  NZ  LYS A  84       7.357  -1.190 -26.441 
ATOM    501  C   LYS A  84       7.386   3.298 -23.466 
ATOM    502  O   LYS A  84       6.161   3.232 -23.563 
ATOM    503  N   ASN A  85       8.029   2.807 -22.383 
ATOM    504  CA  ASN A  85       7.206   2.217 -21.358 
ATOM    505  CB  ASN A  85       7.343   0.680 -21.318 
ATOM    506  CG  ASN A  85       6.232   0.074 -20.468 
ATOM    507  OD1 ASN A  85       5.067   0.455 -20.576 
ATOM    508  ND2 ASN A  85       6.604  -0.897 -19.592 
ATOM    509  C   ASN A  85       7.600   2.737 -20.000 
ATOM    510  O   ASN A  85       7.516   2.004 -19.015 
ATOM    511  N   GLY A  86       7.987   4.025 -19.869 
ATOM    512  CA  GLY A  86       8.358   4.440 -18.541 
ATOM    513  C   GLY A  86       8.406   5.935 -18.432 
ATOM    514  O   GLY A  86       8.529   6.651 -19.426 
ATOM    515  N   ASN A  87       8.313   6.432 -17.176 
ATOM    516  CA  ASN A  87       8.388   7.834 -16.866 
ATOM    517  CB  ASN A  87       7.070   8.434 -16.338 
ATOM    518  CG  ASN A  87       6.033   8.383 -17.450 
ATOM    519  OD1 ASN A  87       5.564   7.312 -17.828 
ATOM    520  ND2 ASN A  87       5.650   9.574 -17.983 
ATOM    521  C   ASN A  87       9.381   7.966 -15.753 
ATOM    522  O   ASN A  87       9.660   7.005 -15.039 
ATOM    523  N   PRO A  88       9.943   9.130 -15.590 
ATOM    524  CA  PRO A  88      10.890   9.367 -14.542 
ATOM    525  CD  PRO A  88       9.915  10.189 -16.582 
ATOM    526  CB  PRO A  88      11.522  10.727 -14.851 
ATOM    527  CG  PRO A  88      10.555  11.384 -15.857 
ATOM    528  C   PRO A  88      10.168   9.304 -13.236 
ATOM    529  O   PRO A  88       9.050   9.812 -13.144 
ATOM    530  N   HIS A  89      10.804   8.706 -12.212 
ATOM    531  CA  HIS A  89      10.210   8.527 -10.923 
ATOM    532  ND1 HIS A  89       7.895   6.729  -9.424 
ATOM    533  CG  HIS A  89       9.268   6.743  -9.344 
ATOM    534  CB  HIS A  89      10.169   7.046 -10.506 
ATOM    535  NE2 HIS A  89       8.415   6.182  -7.333 
ATOM    536  CD2 HIS A  89       9.569   6.408  -8.061 
ATOM    537  CE1 HIS A  89       7.434   6.387  -8.195 
ATOM    538  C   HIS A  89      11.094   9.291 -10.006 
ATOM    539  O   HIS A  89      12.249   9.524 -10.348 
ATOM    540  N   ARG A  90      10.614   9.570  -8.777 
ATOM    541  CA  ARG A  90      11.134  10.633  -7.973 
ATOM    542  CB  ARG A  90      10.638  10.532  -6.524 
ATOM    543  CG  ARG A  90       9.118  10.621  -6.401 
ATOM    544  CD  ARG A  90       8.581  12.052  -6.436 
ATOM    545  NE  ARG A  90       7.099  11.972  -6.308 
ATOM    546  CZ  ARG A  90       6.398  13.027  -5.801 
ATOM    547  NH1 ARG A  90       7.050  14.164  -5.418 
ATOM    548  NH2 ARG A  90       5.043  12.938  -5.660 
ATOM    549  C   ARG A  90      12.627  10.723  -7.915 
ATOM    550  O   ARG A  90      13.186  11.625  -8.535 
ATOM    551  N   GLU A  91      13.353   9.801  -7.262 
ATOM    552  CA  GLU A  91      14.755  10.115  -7.224 
ATOM    553  CB  GLU A  91      15.367  10.061  -5.812 
ATOM    554  CG  GLU A  91      14.958  11.232  -4.914 
ATOM    555  CD  GLU A  91      13.537  11.000  -4.427 
ATOM    556  OE1 GLU A  91      13.280   9.918  -3.836 
ATOM    557  OE2 GLU A  91      12.688  11.907  -4.644 
ATOM    558  C   GLU A  91      15.504   9.143  -8.074 
ATOM    559  O   GLU A  91      15.859   8.056  -7.623 
ATOM    560  N   ASN A  92      15.780   9.542  -9.330 
ATOM    561  CA  ASN A  92      16.570   8.776 -10.253 
ATOM    562  CB  ASN A  92      18.015   8.583  -9.762 
ATOM    563  CG  ASN A  92      18.669   9.953  -9.678 
ATOM    564  OD1 ASN A  92      18.547  10.766 -10.593 
ATOM    565  ND2 ASN A  92      19.371  10.227  -8.547 
ATOM    566  C   ASN A  92      15.991   7.412 -10.460 
ATOM    567  O   ASN A  92      16.733   6.456 -10.678 
ATOM    568  N   LEU A  93      14.653   7.283 -10.421 
ATOM    569  CA  LEU A  93      14.046   5.998 -10.644 
ATOM    570  CB  LEU A  93      13.196   5.499  -9.462 
ATOM    571  CG  LEU A  93      14.013   5.127  -8.208 
ATOM    572  CD1 LEU A  93      13.097   4.644  -7.072 
ATOM    573  CD2 LEU A  93      15.107   4.099  -8.543 
ATOM    574  C   LEU A  93      13.141   6.137 -11.825 
ATOM    575  O   LEU A  93      12.979   7.226 -12.373 
ATOM    576  N   ARG A  94      12.563   5.007 -12.286 
ATOM    577  CA  ARG A  94      11.651   5.047 -13.395 
ATOM    578  CB  ARG A  94      12.264   4.533 -14.706 
ATOM    579  CG  ARG A  94      13.421   5.410 -15.185 
ATOM    580  CD  ARG A  94      13.981   5.008 -16.550 
ATOM    581  NE  ARG A  94      12.929   5.315 -17.557 
ATOM    582  CZ  ARG A  94      12.803   6.585 -18.040 
ATOM    583  NH1 ARG A  94      13.625   7.577 -17.590 
ATOM    584  NH2 ARG A  94      11.843   6.868 -18.966 
ATOM    585  C   ARG A  94      10.481   4.169 -13.054 
ATOM    586  O   ARG A  94      10.637   3.137 -12.403 
ATOM    587  N   ILE A  95       9.268   4.577 -13.488 
ATOM    588  CA  ILE A  95       8.059   3.839 -13.228 
ATOM    589  CB  ILE A  95       7.025   4.653 -12.501 
ATOM    590  CG1 ILE A  95       5.820   3.791 -12.084 
ATOM    591  CG2 ILE A  95       6.656   5.846 -13.397 
ATOM    592  CD1 ILE A  95       6.118   2.807 -10.956 
ATOM    593  C   ILE A  95       7.471   3.433 -14.552 
ATOM    594  O   ILE A  95       7.417   4.230 -15.487 
ATOM    595  N   SER A  96       7.017   2.167 -14.668 
ATOM    596  CA  SER A  96       6.520   1.669 -15.924 
ATOM    597  CB  SER A  96       6.521   0.132 -16.021 
ATOM    598  OG  SER A  96       5.638  -0.423 -15.057 
ATOM    599  C   SER A  96       5.122   2.137 -16.200 
ATOM    600  O   SER A  96       4.324   2.355 -15.289 
ATOM    601  N   LYS A  97       4.824   2.366 -17.497 
ATOM    602  CA  LYS A  97       3.513   2.735 -17.955 
ATOM    603  CB  LYS A  97       3.499   3.283 -19.390 
ATOM    604  CG  LYS A  97       4.096   4.687 -19.504 
ATOM    605  CD  LYS A  97       4.273   5.153 -20.949 
ATOM    606  CE  LYS A  97       4.718   6.611 -21.063 
ATOM    607  NZ  LYS A  97       6.152   6.728 -20.709 
ATOM    608  C   LYS A  97       2.610   1.543 -17.924 
ATOM    609  O   LYS A  97       1.429   1.655 -17.600 
ATOM    610  N   SER A  98       3.157   0.372 -18.304 
ATOM    611  CA  SER A  98       2.430  -0.864 -18.402 
ATOM    612  CB  SER A  98       3.113  -1.826 -19.387 
ATOM    613  OG  SER A  98       2.438  -3.069 -19.433 
ATOM    614  C   SER A  98       2.391  -1.529 -17.062 
ATOM    615  O   SER A  98       3.191  -1.233 -16.178 
ATOM    616  N   SER A  99       1.438  -2.468 -16.892 
ATOM    617  CA  SER A  99       1.316  -3.181 -15.654 
ATOM    618  CB  SER A  99      -0.138  -3.329 -15.182 
ATOM    619  OG  SER A  99      -0.171  -4.036 -13.953 
ATOM    620  C   SER A  99       1.866  -4.551 -15.901 
ATOM    621  O   SER A  99       1.756  -5.075 -17.006 
ATOM    622  N   PHE A 100       2.499  -5.160 -14.875 
ATOM    623  CA  PHE A 100       3.096  -6.452 -15.063 
ATOM    624  CB  PHE A 100       4.625  -6.462 -14.858 
ATOM    625  CG  PHE A 100       5.327  -5.637 -15.887 
ATOM    626  CD1 PHE A 100       5.439  -4.271 -15.743 
ATOM    627  CD2 PHE A 100       5.897  -6.234 -16.988 
ATOM    628  CE1 PHE A 100       6.097  -3.516 -16.687 
ATOM    629  CE2 PHE A 100       6.556  -5.484 -17.934 
ATOM    630  CZ  PHE A 100       6.657  -4.121 -17.787 
ATOM    631  C   PHE A 100       2.572  -7.384 -14.016 
ATOM    632  O   PHE A 100       2.195  -6.966 -12.922 
ATOM    633  N   GLN A 101       2.513  -8.691 -14.344 
ATOM    634  CA  GLN A 101       2.171  -9.658 -13.345 
ATOM    635  CB  GLN A 101       1.839 -11.052 -13.904 
ATOM    636  CG  GLN A 101       0.489 -11.131 -14.617 
ATOM    637  CD  GLN A 101      -0.593 -11.194 -13.547 
ATOM    638  OE1 GLN A 101      -0.366 -11.697 -12.449 
ATOM    639  NE2 GLN A 101      -1.804 -10.667 -13.873 
ATOM    640  C   GLN A 101       3.394  -9.793 -12.496 
ATOM    641  O   GLN A 101       4.508  -9.873 -13.015 
ATOM    642  N   VAL A 102       3.218  -9.802 -11.161 
ATOM    643  CA  VAL A 102       4.354  -9.886 -10.293 
ATOM    644  CB  VAL A 102       4.759  -8.562  -9.714 
ATOM    645  CG1 VAL A 102       5.195  -7.637 -10.861 
ATOM    646  CG2 VAL A 102       3.584  -8.007  -8.887 
ATOM    647  C   VAL A 102       4.011 -10.774  -9.139 
ATOM    648  O   VAL A 102       2.841 -11.025  -8.854 
ATOM    649  N   THR A 103       5.050 -11.314  -8.467 
ATOM    650  CA  THR A 103       4.829 -12.120  -7.304 
ATOM    651  CB  THR A 103       5.112 -13.577  -7.530 
ATOM    652  OG1 THR A 103       4.295 -14.080  -8.577 
ATOM    653  CG2 THR A 103       4.826 -14.343  -6.226 
ATOM    654  C   THR A 103       5.781 -11.637  -6.255 
ATOM    655  O   THR A 103       6.988 -11.574  -6.489 
ATOM    656  N   THR A 104       5.262 -11.297  -5.057 
ATOM    657  CA  THR A 104       6.109 -10.812  -4.005 
ATOM    658  CB  THR A 104       5.546  -9.614  -3.295 
ATOM    659  OG1 THR A 104       5.356  -8.546  -4.210 
ATOM    660  CG2 THR A 104       6.514  -9.193  -2.176 
ATOM    661  C   THR A 104       6.242 -11.896  -2.986 
ATOM    662  O   THR A 104       5.251 -12.502  -2.581 
ATOM    663  N   CYS A 105       7.490 -12.172  -2.555 
ATOM    664  CA  CYS A 105       7.738 -13.200  -1.586 
ATOM    665  CB  CYS A 105       8.849 -14.165  -2.029 
ATOM    666  SG  CYS A 105       8.448 -14.908  -3.639 
ATOM    667  C   CYS A 105       8.189 -12.511  -0.339 
ATOM    668  O   CYS A 105       9.178 -11.779  -0.349 
ATOM    669  N   LYS A 106       7.459 -12.730   0.774 
ATOM    670  CA  LYS A 106       7.781 -12.086   2.014 
ATOM    671  CB  LYS A 106       6.585 -11.338   2.628 
ATOM    672  CG  LYS A 106       6.127 -10.139   1.793 
ATOM    673  CD  LYS A 106       4.735  -9.634   2.178 
ATOM    674  CE  LYS A 106       4.309  -8.374   1.425 
ATOM    675  NZ  LYS A 106       5.014  -7.194   1.974 
ATOM    676  C   LYS A 106       8.204 -13.134   2.988 
ATOM    677  O   LYS A 106       7.514 -14.131   3.203 
ATOM    678  N   LEU A 107       9.370 -12.908   3.618 
ATOM    679  CA  LEU A 107       9.910 -13.866   4.533 
ATOM    680  CB  LEU A 107      11.381 -13.570   4.883 
ATOM    681  CG  LEU A 107      12.026 -14.570   5.857 
ATOM    682  CD1 LEU A 107      12.138 -15.973   5.238 
ATOM    683  CD2 LEU A 107      13.375 -14.044   6.370 
ATOM    684  C   LEU A 107       9.105 -13.824   5.787 
ATOM    685  O   LEU A 107       8.661 -12.764   6.225 
ATOM    686  N   HIS A 108       8.855 -15.005   6.380 
ATOM    687  CA  HIS A 108       8.191 -15.020   7.648 
ATOM    688  ND1 HIS A 108       6.503 -17.160   5.722 
ATOM    689  CG  HIS A 108       6.507 -16.861   7.063 
ATOM    690  CB  HIS A 108       6.725 -15.489   7.618 
ATOM    691  NE2 HIS A 108       6.076 -19.059   6.793 
ATOM    692  CD2 HIS A 108       6.247 -18.033   7.703 
ATOM    693  CE1 HIS A 108       6.239 -18.488   5.615 
ATOM    694  C   HIS A 108       8.993 -15.906   8.534 
ATOM    695  O   HIS A 108       9.644 -16.843   8.076 
ATOM    696  N   GLY A 109       8.958 -15.620   9.846 
ATOM    697  CA  GLY A 109       9.793 -16.334  10.759 
ATOM    698  C   GLY A 109      10.861 -15.362  11.144 
ATOM    699  O   GLY A 109      11.206 -14.465  10.376 
ATOM    700  N   GLY A 110      11.378 -15.513  12.376 
ATOM    701  CA  GLY A 110      12.344 -14.642  12.983 
ATOM    702  C   GLY A 110      13.717 -14.700  12.379 
ATOM    703  O   GLY A 110      14.419 -13.689  12.376 
ATOM    704  N   SER A 111      14.166 -15.876  11.892 
ATOM    705  CA  SER A 111      15.555 -15.993  11.521 
ATOM    706  CB  SER A 111      16.129 -17.404  11.740 
ATOM    707  OG  SER A 111      17.494 -17.439  11.353 
ATOM    708  C   SER A 111      15.827 -15.629  10.092 
ATOM    709  O   SER A 111      15.060 -15.888   9.167 
ATOM    710  N   PRO A 112      16.953 -14.967   9.967 
ATOM    711  CA  PRO A 112      17.492 -14.571   8.686 
ATOM    712  CD  PRO A 112      17.334 -14.031  11.015 
ATOM    713  CB  PRO A 112      18.504 -13.462   8.973 
ATOM    714  CG  PRO A 112      18.025 -12.860  10.301 
ATOM    715  C   PRO A 112      18.112 -15.709   7.930 
ATOM    716  O   PRO A 112      18.498 -15.507   6.778 
ATOM    717  N   TRP A 113      18.254 -16.900   8.543 
ATOM    718  CA  TRP A 113      18.952 -17.947   7.848 
ATOM    719  CB  TRP A 113      20.140 -18.493   8.653 
ATOM    720  CG  TRP A 113      21.239 -17.473   8.801 
ATOM    721  CD2 TRP A 113      22.171 -17.157   7.757 
ATOM    722  CD1 TRP A 113      21.549 -16.668   9.857 
ATOM    723  NE1 TRP A 113      22.625 -15.874   9.541 
ATOM    724  CE2 TRP A 113      23.017 -16.164   8.250 
ATOM    725  CE3 TRP A 113      22.310 -17.654   6.495 
ATOM    726  CZ2 TRP A 113      24.022 -15.652   7.480 
ATOM    727  CZ3 TRP A 113      23.322 -17.137   5.721 
ATOM    728  CH2 TRP A 113      24.162 -16.156   6.206 
ATOM    729  C   TRP A 113      18.019 -19.078   7.526 
ATOM    730  O   TRP A 113      16.980 -19.259   8.157 
ATOM    731  N   PRO A 114      18.387 -19.844   6.525 
ATOM    732  CA  PRO A 114      17.605 -20.941   6.018 
ATOM    733  CD  PRO A 114      19.726 -19.807   5.959 
ATOM    734  CB  PRO A 114      18.412 -21.510   4.849 
ATOM    735  CG  PRO A 114      19.865 -21.131   5.190 
ATOM    736  C   PRO A 114      17.349 -21.963   7.077 
ATOM    737  O   PRO A 114      18.132 -22.055   8.021 
ATOM    738  N   PRO A 115      16.287 -22.717   6.949 
ATOM    739  CA  PRO A 115      15.417 -22.592   5.810 
ATOM    740  CD  PRO A 115      16.308 -24.080   7.460 
ATOM    741  CB  PRO A 115      14.554 -23.850   5.796 
ATOM    742  CG  PRO A 115      15.436 -24.898   6.494 
ATOM    743  C   PRO A 115      14.624 -21.326   5.826 
ATOM    744  O   PRO A 115      14.324 -20.822   6.907 
ATOM    745  N   CYS A 116      14.262 -20.805   4.637 
ATOM    746  CA  CYS A 116      13.552 -19.559   4.576 
ATOM    747  CB  CYS A 116      14.136 -18.609   3.509 
ATOM    748  SG  CYS A 116      15.947 -18.432   3.606 
ATOM    749  C   CYS A 116      12.141 -19.851   4.153 
ATOM    750  O   CYS A 116      11.913 -20.416   3.083 
ATOM    751  N   GLN A 117      11.145 -19.461   4.980 
ATOM    752  CA  GLN A 117       9.776 -19.689   4.605 
ATOM    753  CB  GLN A 117       8.829 -20.057   5.761 
ATOM    754  CG  GLN A 117       9.262 -21.272   6.578 
ATOM    755  CD  GLN A 117       9.944 -20.724   7.818 
ATOM    756  OE1 GLN A 117      10.525 -19.641   7.791 
ATOM    757  NE2 GLN A 117       9.847 -21.480   8.943 
ATOM    758  C   GLN A 117       9.264 -18.399   4.045 
ATOM    759  O   GLN A 117       9.593 -17.322   4.542 
ATOM    760  N   TYR A 118       8.444 -18.476   2.979 
ATOM    761  CA  TYR A 118       7.961 -17.279   2.352 
ATOM    762  CB  TYR A 118       8.554 -17.047   0.952 
ATOM    763  CG  TYR A 118      10.003 -16.728   1.079 
ATOM    764  CD1 TYR A 118      10.406 -15.445   1.371 
ATOM    765  CD2 TYR A 118      10.958 -17.702   0.895 
ATOM    766  CE1 TYR A 118      11.740 -15.138   1.486 
ATOM    767  CE2 TYR A 118      12.294 -17.401   1.008 
ATOM    768  CZ  TYR A 118      12.686 -16.117   1.304 
ATOM    769  OH  TYR A 118      14.057 -15.806   1.420 
ATOM    770  C   TYR A 118       6.480 -17.356   2.150 
ATOM    771  O   TYR A 118       5.907 -18.436   2.018 
ATOM    772  N   ARG A 119       5.827 -16.174   2.139 
ATOM    773  CA  ARG A 119       4.427 -16.059   1.843 
ATOM    774  CB  ARG A 119       3.652 -15.202   2.858 
ATOM    775  CG  ARG A 119       3.673 -15.788   4.269 
ATOM    776  CD  ARG A 119       2.594 -16.840   4.518 
ATOM    777  NE  ARG A 119       2.885 -17.449   5.844 
ATOM    778  CZ  ARG A 119       1.863 -17.879   6.638 
ATOM    779  NH1 ARG A 119       0.571 -17.731   6.223 
ATOM    780  NH2 ARG A 119       2.135 -18.448   7.848 
ATOM    781  C   ARG A 119       4.365 -15.344   0.526 
ATOM    782  O   ARG A 119       5.061 -14.349   0.325 
ATOM    783  N   ALA A 120       3.524 -15.828  -0.411 
ATOM    784  CA  ALA A 120       3.516 -15.241  -1.722 
ATOM    785  CB  ALA A 120       3.540 -16.279  -2.857 
ATOM    786  C   ALA A 120       2.290 -14.411  -1.918 
ATOM    787  O   ALA A 120       1.191 -14.774  -1.498 
ATOM    788  N   THR A 121       2.473 -13.235  -2.553 
ATOM    789  CA  THR A 121       1.362 -12.387  -2.858 
ATOM    790  CB  THR A 121       1.414 -11.077  -2.132 
ATOM    791  OG1 THR A 121       1.493 -11.279  -0.729 
ATOM    792  CG2 THR A 121       0.136 -10.304  -2.467 
ATOM    793  C   THR A 121       1.454 -12.058  -4.319 
ATOM    794  O   THR A 121       2.368 -11.355  -4.746 
ATOM    795  N   ALA A 122       0.503 -12.561  -5.131 
ATOM    796  CA  ALA A 122       0.506 -12.258  -6.535 
ATOM    797  CB  ALA A 122      -0.363 -13.214  -7.372 
ATOM    798  C   ALA A 122      -0.051 -10.879  -6.695 
ATOM    799  O   ALA A 122      -0.797 -10.403  -5.841 
ATOM    800  N   GLY A 123       0.311 -10.190  -7.800 
ATOM    801  CA  GLY A 123      -0.202  -8.866  -8.009 
ATOM    802  C   GLY A 123      -0.066  -8.514  -9.455 
ATOM    803  O   GLY A 123       0.601  -9.210 -10.221 
ATOM    804  N   PHE A 124      -0.738  -7.418  -9.864 
ATOM    805  CA  PHE A 124      -0.677  -6.940 -11.215 
ATOM    806  CB  PHE A 124      -1.952  -7.333 -11.988 
ATOM    807  CG  PHE A 124      -1.880  -6.953 -13.427 
ATOM    808  CD1 PHE A 124      -1.110  -7.677 -14.309 
ATOM    809  CD2 PHE A 124      -2.620  -5.893 -13.902 
ATOM    810  CE1 PHE A 124      -1.058  -7.330 -15.640 
ATOM    811  CE2 PHE A 124      -2.573  -5.544 -15.231 
ATOM    812  CZ  PHE A 124      -1.789  -6.263 -16.103 
ATOM    813  C   PHE A 124      -0.614  -5.444 -11.112 
ATOM    814  O   PHE A 124      -1.586  -4.807 -10.707 
ATOM    815  N   ARG A 125       0.538  -4.838 -11.470 
ATOM    816  CA  ARG A 125       0.653  -3.408 -11.368 
ATOM    817  CB  ARG A 125       0.731  -2.905  -9.919 
ATOM    818  CG  ARG A 125       1.922  -3.477  -9.148 
ATOM    819  CD  ARG A 125       2.201  -2.737  -7.841 
ATOM    820  NE  ARG A 125       2.654  -1.368  -8.212 
ATOM    821  CZ  ARG A 125       2.539  -0.343  -7.320 
ATOM    822  NH1 ARG A 125       2.021  -0.575  -6.078 
ATOM    823  NH2 ARG A 125       2.940   0.912  -7.672 
ATOM    824  C   ARG A 125       1.930  -2.974 -12.029 
ATOM    825  O   ARG A 125       2.704  -3.796 -12.517 
ATOM    826  N   ASN A 126       2.164  -1.643 -12.058 
ATOM    827  CA  ASN A 126       3.348  -1.060 -12.631 
ATOM    828  CB  ASN A 126       3.319   0.475 -12.733 
ATOM    829  CG  ASN A 126       2.288   0.920 -13.750 
ATOM    830  OD1 ASN A 126       1.798   0.128 -14.551 
ATOM    831  ND2 ASN A 126       1.954   2.238 -13.724 
ATOM    832  C   ASN A 126       4.475  -1.326 -11.687 
ATOM    833  O   ASN A 126       4.252  -1.649 -10.522 
ATOM    834  N   VAL A 127       5.728  -1.187 -12.170 
ATOM    835  CA  VAL A 127       6.853  -1.442 -11.318 
ATOM    836  CB  VAL A 127       7.620  -2.670 -11.710 
ATOM    837  CG1 VAL A 127       6.692  -3.888 -11.560 
ATOM    838  CG2 VAL A 127       8.164  -2.479 -13.137 
ATOM    839  C   VAL A 127       7.801  -0.286 -11.389 
ATOM    840  O   VAL A 127       7.791   0.482 -12.349 
ATOM    841  N   VAL A 128       8.640  -0.129 -10.338 
ATOM    842  CA  VAL A 128       9.608   0.932 -10.290 
ATOM    843  CB  VAL A 128       9.558   1.739  -9.024 
ATOM    844  CG1 VAL A 128      10.684   2.788  -9.058 
ATOM    845  CG2 VAL A 128       8.156   2.343  -8.876 
ATOM    846  C   VAL A 128      10.968   0.306 -10.332 
ATOM    847  O   VAL A 128      11.242  -0.659  -9.620 
ATOM    848  N   VAL A 129      11.864   0.853 -11.180 
ATOM    849  CA  VAL A 129      13.192   0.316 -11.293 
ATOM    850  CB  VAL A 129      13.377  -0.597 -12.470 
ATOM    851  CG1 VAL A 129      12.475  -1.829 -12.285 
ATOM    852  CG2 VAL A 129      13.103   0.196 -13.761 
ATOM    853  C   VAL A 129      14.143   1.454 -11.487 
ATOM    854  O   VAL A 129      13.740   2.610 -11.599 
ATOM    855  N   ALA A 130      15.453   1.141 -11.469 
ATOM    856  CA  ALA A 130      16.471   2.102 -11.776 
ATOM    857  CB  ALA A 130      17.570   2.201 -10.704 
ATOM    858  C   ALA A 130      17.107   1.586 -13.029 
ATOM    859  O   ALA A 130      17.251   0.376 -13.195 
ATOM    860  N   CYS A 131      17.489   2.483 -13.964 
ATOM    861  CA  CYS A 131      18.044   1.992 -15.195 
ATOM    862  CB  CYS A 131      17.222   2.356 -16.450 
ATOM    863  SG  CYS A 131      15.649   1.450 -16.538 
ATOM    864  C   CYS A 131      19.424   2.528 -15.408 
ATOM    865  O   CYS A 131      19.772   3.615 -14.946 
ATOM    866  N   GLU A 132      20.255   1.724 -16.108 
ATOM    867  CA  GLU A 132      21.592   2.093 -16.475 
ATOM    868  CB  GLU A 132      22.653   1.496 -15.531 
ATOM    869  CG  GLU A 132      24.095   1.876 -15.875 
ATOM    870  CD  GLU A 132      25.017   1.153 -14.901 
ATOM    871  OE1 GLU A 132      24.867  -0.090 -14.759 
ATOM    872  OE2 GLU A 132      25.883   1.833 -14.288 
ATOM    873  C   GLU A 132      21.835   1.497 -17.828 
ATOM    874  O   GLU A 132      21.581   0.315 -18.054 
ATOM    875  N   ASN A 133      22.341   2.307 -18.771 
ATOM    876  CA  ASN A 133      22.633   1.807 -20.081 
ATOM    877  CB  ASN A 133      23.666   0.669 -20.045 
ATOM    878  CG  ASN A 133      24.142   0.395 -21.460 
ATOM    879  OD1 ASN A 133      23.716   1.047 -22.412 
ATOM    880  ND2 ASN A 133      25.042  -0.612 -21.602 
ATOM    881  C   ASN A 133      21.369   1.284 -20.700 
ATOM    882  O   ASN A 133      21.405   0.415 -21.569 
ATOM    883  N   GLY A 134      20.206   1.809 -20.274 
ATOM    884  CA  GLY A 134      18.973   1.431 -20.908 
ATOM    885  C   GLY A 134      18.488   0.100 -20.407 
ATOM    886  O   GLY A 134      17.601  -0.497 -21.016 
ATOM    887  N   LEU A 135      19.052  -0.410 -19.291 
ATOM    888  CA  LEU A 135      18.626  -1.689 -18.777 
ATOM    889  CB  LEU A 135      19.722  -2.763 -18.865 
ATOM    890  CG  LEU A 135      20.118  -3.122 -20.306 
ATOM    891  CD1 LEU A 135      21.217  -4.195 -20.327 
ATOM    892  CD2 LEU A 135      18.890  -3.538 -21.130 
ATOM    893  C   LEU A 135      18.301  -1.547 -17.317 
ATOM    894  O   LEU A 135      18.890  -0.715 -16.629 
ATOM    895  N   PRO A 136      17.352  -2.313 -16.825 
ATOM    896  CA  PRO A 136      17.021  -2.252 -15.420 
ATOM    897  CD  PRO A 136      16.196  -2.669 -17.633 
ATOM    898  CB  PRO A 136      15.657  -2.921 -15.271 
ATOM    899  CG  PRO A 136      15.011  -2.730 -16.653 
ATOM    900  C   PRO A 136      18.077  -2.865 -14.544 
ATOM    901  O   PRO A 136      18.366  -4.050 -14.698 
ATOM    902  N   VAL A 137      18.700  -2.052 -13.670 
ATOM    903  CA  VAL A 137      19.685  -2.428 -12.695 
ATOM    904  CB  VAL A 137      20.708  -1.352 -12.497 
ATOM    905  CG1 VAL A 137      21.444  -1.158 -13.835 
ATOM    906  CG2 VAL A 137      20.006  -0.082 -11.995 
ATOM    907  C   VAL A 137      19.111  -2.788 -11.354 
ATOM    908  O   VAL A 137      19.737  -3.522 -10.593 
ATOM    909  N   HIS A 138      17.948  -2.222 -10.978 
ATOM    910  CA  HIS A 138      17.482  -2.425  -9.634 
ATOM    911  ND1 HIS A 138      17.868  -2.477  -6.392 
ATOM    912  CG  HIS A 138      17.517  -1.474  -7.267 
ATOM    913  CB  HIS A 138      18.027  -1.352  -8.671 
ATOM    914  NE2 HIS A 138      16.458  -1.147  -5.302 
ATOM    915  CD2 HIS A 138      16.654  -0.671  -6.586 
ATOM    916  CE1 HIS A 138      17.208  -2.233  -5.232 
ATOM    917  C   HIS A 138      15.989  -2.347  -9.596 
ATOM    918  O   HIS A 138      15.368  -1.672 -10.416 
ATOM    919  N   LEU A 139      15.380  -3.059  -8.624 
ATOM    920  CA  LEU A 139      13.959  -3.022  -8.464 
ATOM    921  CB  LEU A 139      13.328  -4.424  -8.387 
ATOM    922  CG  LEU A 139      11.796  -4.427  -8.219 
ATOM    923  CD1 LEU A 139      11.097  -3.859  -9.466 
ATOM    924  CD2 LEU A 139      11.275  -5.821  -7.830 
ATOM    925  C   LEU A 139      13.692  -2.338  -7.155 
ATOM    926  O   LEU A 139      14.328  -2.642  -6.146 
ATOM    927  N   ASP A 140      12.744  -1.377  -7.146 
ATOM    928  CA  ASP A 140      12.392  -0.683  -5.938 
ATOM    929  CB  ASP A 140      11.787   0.709  -6.222 
ATOM    930  CG  ASP A 140      11.444   1.439  -4.927 
ATOM    931  OD1 ASP A 140      10.721   0.858  -4.076 
ATOM    932  OD2 ASP A 140      11.902   2.602  -4.774 
ATOM    933  C   ASP A 140      11.357  -1.523  -5.257 
ATOM    934  O   ASP A 140      10.230  -1.654  -5.728 
ATOM    935  N   GLN A 141      11.749  -2.130  -4.123 
ATOM    936  CA  GLN A 141      10.948  -3.011  -3.316 
ATOM    937  CB  GLN A 141      11.779  -3.783  -2.278 
ATOM    938  CG  GLN A 141      12.762  -4.776  -2.905 
ATOM    939  CD  GLN A 141      11.952  -5.908  -3.523 
ATOM    940  OE1 GLN A 141      12.497  -6.786  -4.190 
ATOM    941  NE2 GLN A 141      10.610  -5.884  -3.303 
ATOM    942  C   GLN A 141       9.851  -2.293  -2.576 
ATOM    943  O   GLN A 141       8.819  -2.893  -2.282 
ATOM    944  N   SER A 142      10.034  -0.997  -2.253 
ATOM    945  CA  SER A 142       9.150  -0.301  -1.351 
ATOM    946  CB  SER A 142       9.491   1.193  -1.188 
ATOM    947  OG  SER A 142       9.124   1.919  -2.352 
ATOM    948  C   SER A 142       7.710  -0.375  -1.771 
ATOM    949  O   SER A 142       6.824  -0.464  -0.923 
ATOM    950  N   ILE A 143       7.420  -0.350  -3.080 
ATOM    951  CA  ILE A 143       6.051  -0.356  -3.517 
ATOM    952  CB  ILE A 143       5.929  -0.210  -5.009 
ATOM    953  CG1 ILE A 143       6.581  -1.395  -5.742 
ATOM    954  CG2 ILE A 143       6.534   1.151  -5.388 
ATOM    955  CD1 ILE A 143       6.281  -1.418  -7.241 
ATOM    956  C   ILE A 143       5.389  -1.633  -3.085 
ATOM    957  O   ILE A 143       4.203  -1.660  -2.760 
ATOM    958  N   PHE A 144       6.139  -2.743  -3.129 
ATOM    959  CA  PHE A 144       5.663  -4.054  -2.785 
ATOM    960  CB  PHE A 144       6.569  -5.164  -3.332 
ATOM    961  CG  PHE A 144       6.507  -4.997  -4.812 
ATOM    962  CD1 PHE A 144       5.397  -5.403  -5.519 
ATOM    963  CD2 PHE A 144       7.560  -4.429  -5.496 
ATOM    964  CE1 PHE A 144       5.340  -5.244  -6.884 
ATOM    965  CE2 PHE A 144       7.507  -4.271  -6.860 
ATOM    966  CZ  PHE A 144       6.396  -4.677  -7.557 
ATOM    967  C   PHE A 144       5.482  -4.230  -1.309 
ATOM    968  O   PHE A 144       4.699  -5.077  -0.876 
ATOM    969  N   ARG A 145       6.264  -3.500  -0.495 
ATOM    970  CA  ARG A 145       6.177  -3.640   0.929 
ATOM    971  CB  ARG A 145       7.187  -2.736   1.646 
ATOM    972  CG  ARG A 145       8.616  -2.950   1.149 
ATOM    973  CD  ARG A 145       9.671  -2.223   1.979 
ATOM    974  NE  ARG A 145       9.994  -3.112   3.127 
ATOM    975  CZ  ARG A 145      10.901  -4.116   2.955 
ATOM    976  NH1 ARG A 145      11.537  -4.250   1.755 
ATOM    977  NH2 ARG A 145      11.162  -4.987   3.973 
ATOM    978  C   ARG A 145       4.810  -3.223   1.343 
ATOM    979  O   ARG A 145       4.160  -3.893   2.145 
ATOM    980  N   ARG A 146       4.339  -2.101   0.769 
ATOM    981  CA  ARG A 146       3.061  -1.554   1.109 
ATOM    982  CB  ARG A 146       2.944  -0.061   0.750 
ATOM    983  CG  ARG A 146       4.017   0.799   1.422 
ATOM    984  CD  ARG A 146       3.933   2.291   1.088 
ATOM    985  NE  ARG A 146       5.205   2.914   1.552 
ATOM    986  CZ  ARG A 146       6.283   2.930   0.714 
ATOM    987  NH1 ARG A 146       6.168   2.412  -0.544 
ATOM    988  NH2 ARG A 146       7.470   3.456   1.131 
ATOM    989  C   ARG A 146       2.016  -2.301   0.298 
ATOM    990  O   ARG A 146       1.257  -1.625  -0.446 
ATOM    991  OXT ARG A 146       1.959  -3.554   0.415 
TER
HEADER lig_99.pdb
ATOM      1  P    DC A   1     -17.897 619.557 -49.767 
ATOM      2  OP1  DC A   1     -17.046 620.322 -50.706 
ATOM      3  OP2  DC A   1     -18.549 618.349 -50.317 
ATOM      4  O5'  DC A   1     -17.046 619.165 -48.468 
ATOM      5  C5'  DC A   1     -16.954 620.107 -47.383 
ATOM      6  C4'  DC A   1     -17.136 619.392 -46.059 
ATOM      7  O4'  DC A   1     -18.535 619.301 -45.665 
ATOM      8  C3'  DC A   1     -16.646 617.945 -46.012 
ATOM      9  O3'  DC A   1     -16.084 617.691 -44.730 
ATOM     10  C2'  DC A   1     -17.911 617.102 -46.164 
ATOM     11  C1'  DC A   1     -18.805 617.962 -45.277 
ATOM     12  N1   DC A   1     -20.260 617.710 -45.468 
ATOM     13  C2   DC A   1     -21.089 617.813 -44.355 
ATOM     14  O2   DC A   1     -20.589 618.107 -43.263 
ATOM     15  N3   DC A   1     -22.419 617.586 -44.508 
ATOM     16  C4   DC A   1     -22.923 617.269 -45.708 
ATOM     17  N4   DC A   1     -24.227 617.057 -45.806 
ATOM     18  C5   DC A   1     -22.088 617.158 -46.866 
ATOM     19  C6   DC A   1     -20.762 617.388 -46.692 
ATOM     20  P    DA A   2     -14.763 616.793 -44.624 
ATOM     21  OP1  DA A   2     -13.571 617.636 -44.861 
ATOM     22  OP2  DA A   2     -14.901 615.604 -45.494 
ATOM     23  O5'  DA A   2     -14.809 616.343 -43.090 
ATOM     24  C5'  DA A   2     -15.421 617.218 -42.124 
ATOM     25  C4'  DA A   2     -16.300 616.417 -41.182 
ATOM     26  O4'  DA A   2     -17.658 616.265 -41.685 
ATOM     27  C3'  DA A   2     -15.846 614.984 -40.907 
ATOM     28  O3'  DA A   2     -16.124 614.665 -39.549 
ATOM     29  C2'  DA A   2     -16.733 614.118 -41.801 
ATOM     30  C1'  DA A   2     -18.025 614.898 -41.576 
ATOM     31  N9   DA A   2     -19.078 614.620 -42.592 
ATOM     32  C8   DA A   2     -18.924 614.345 -43.920 
ATOM     33  N7   DA A   2     -20.041 614.145 -44.549 
ATOM     34  C5   DA A   2     -21.009 614.298 -43.566 
ATOM     35  C6   DA A   2     -22.410 614.210 -43.594 
ATOM     36  N6   DA A   2     -23.112 613.932 -44.703 
ATOM     37  N1   DA A   2     -23.068 614.417 -42.438 
ATOM     38  C2   DA A   2     -22.366 614.694 -41.341 
ATOM     39  N3   DA A   2     -21.063 614.801 -41.193 
ATOM     40  C4   DA A   2     -20.429 614.589 -42.364 
ATOM     41  P    DT A   3     -15.064 613.798 -38.722 
ATOM     42  OP1  DT A   3     -14.007 614.685 -38.186 
ATOM     43  OP2  DT A   3     -14.599 612.662 -39.549 
ATOM     44  O5'  DT A   3     -15.969 613.253 -37.521 
ATOM     45  C5'  DT A   3     -17.079 614.049 -37.066 
ATOM     46  C4'  DT A   3     -18.293 613.168 -36.846 
ATOM     47  O4'  DT A   3     -19.092 613.012 -38.053 
ATOM     48  C3'  DT A   3     -18.003 611.733 -36.408 
ATOM     49  O3'  DT A   3     -19.002 611.324 -35.482 
ATOM     50  C2'  DT A   3     -18.152 610.902 -37.682 
ATOM     51  C1'  DT A   3     -19.374 611.632 -38.228 
ATOM     52  N1   DT A   3     -19.619 611.390 -39.678 
ATOM     53  C2   DT A   3     -20.928 611.344 -40.092 
ATOM     54  O2   DT A   3     -21.870 611.491 -39.332 
ATOM     55  N3   DT A   3     -21.116 611.116 -41.441 
ATOM     56  C4   DT A   3     -20.127 610.936 -42.387 
ATOM     57  O4   DT A   3     -20.418 610.739 -43.568 
ATOM     58  C5   DT A   3     -18.786 611.001 -41.856 
ATOM     59  C7   DT A   3     -17.650 610.815 -42.818 
ATOM     60  C6   DT A   3     -18.574 611.221 -40.548 
ATOM     61  P    DG A   4     -18.575 610.435 -34.222 
ATOM     62  OP1  DG A   4     -18.083 611.315 -33.138 
ATOM     63  OP2  DG A   4     -17.650 609.365 -34.659 
ATOM     64  O5'  DG A   4     -19.978 609.792 -33.798 
ATOM     65  C5'  DG A   4     -21.188 610.530 -34.051 
ATOM     66  C4'  DG A   4     -22.249 609.605 -34.615 
ATOM     67  O4'  DG A   4     -22.184 609.503 -36.066 
ATOM     68  C3'  DG A   4     -22.187 608.154 -34.140 
ATOM     69  O3'  DG A   4     -23.514 607.661 -33.990 
ATOM     70  C2'  DG A   4     -21.516 607.399 -35.288 
ATOM     71  C1'  DG A   4     -22.231 608.130 -36.421 
ATOM     72  N9   DG A   4     -21.570 607.971 -37.747 
ATOM     73  C8   DG A   4     -20.229 607.867 -38.045 
ATOM     74  N7   DG A   4     -19.975 607.736 -39.324 
ATOM     75  C5   DG A   4     -21.237 607.753 -39.915 
ATOM     76  C6   DG A   4     -21.607 607.649 -41.281 
ATOM     77  O6   DG A   4     -20.887 607.518 -42.267 
ATOM     78  N1   DG A   4     -22.999 607.713 -41.440 
ATOM     79  C2   DG A   4     -23.912 607.859 -40.414 
ATOM     80  N2   DG A   4     -25.197 607.900 -40.775 
ATOM     81  N3   DG A   4     -23.563 607.957 -39.134 
ATOM     82  C4   DG A   4     -22.218 607.896 -38.961 
ATOM     83  P    DA A   5     -23.851 606.707 -32.750 
ATOM     84  OP1  DA A   5     -24.134 607.531 -31.552 
ATOM     85  OP2  DA A   5     -22.785 605.692 -32.600 
ATOM     86  O5'  DA A   5     -25.198 606.003 -33.249 
ATOM     87  C5'  DA A   5     -26.072 606.722 -34.139 
ATOM     88  C4'  DA A   5     -26.551 605.807 -35.248 
ATOM     89  O4'  DA A   5     -25.645 605.797 -36.389 
ATOM     90  C3'  DA A   5     -26.693 604.331 -34.877 
ATOM     91  O3'  DA A   5     -27.827 603.795 -35.550 
ATOM     92  C2'  DA A   5     -25.437 603.667 -35.441 
ATOM     93  C1'  DA A   5     -25.397 604.447 -36.752 
ATOM     94  N9   DA A   5     -24.081 604.389 -37.444 
ATOM     95  C8   DA A   5     -22.832 604.341 -36.891 
ATOM     96  N7   DA A   5     -21.874 604.295 -37.763 
ATOM     97  C5   DA A   5     -22.532 604.315 -38.985 
ATOM     98  C6   DA A   5     -22.068 604.289 -40.311 
ATOM     99  N6   DA A   5     -20.770 604.233 -40.640 
ATOM    100  N1   DA A   5     -22.991 604.320 -41.289 
ATOM    101  C2   DA A   5     -24.279 604.376 -40.957 
ATOM    102  N3   DA A   5     -24.828 604.406 -39.761 
ATOM    103  C4   DA A   5     -23.883 604.372 -38.800 
ATOM    104  P    DA A   6     -28.769 602.757 -34.775 
ATOM    105  OP1  DA A   6     -29.744 603.498 -33.943 
ATOM    106  OP2  DA A   6     -27.934 601.763 -34.066 
ATOM    107  O5'  DA A   6     -29.528 602.050 -35.994 
ATOM    108  C5'  DA A   6     -29.760 602.800 -37.201 
ATOM    109  C4'  DA A   6     -29.448 601.943 -38.412 
ATOM    110  O4'  DA A   6     -28.049 602.028 -38.806 
ATOM    111  C3'  DA A   6     -29.694 600.444 -38.247 
ATOM    112  O3'  DA A   6     -30.191 599.921 -39.473 
ATOM    113  C2'  DA A   6     -28.309 599.850 -37.990 
ATOM    114  C1'  DA A   6     -27.558 600.711 -39.002 
ATOM    115  N9   DA A   6     -26.083 600.730 -38.794 
ATOM    116  C8   DA A   6     -25.392 600.680 -37.617 
ATOM    117  N7   DA A   6     -24.104 600.714 -37.763 
ATOM    118  C5   DA A   6     -23.926 600.793 -39.137 
ATOM    119  C6   DA A   6     -22.776 600.861 -39.941 
ATOM    120  N6   DA A   6     -21.528 600.860 -39.450 
ATOM    121  N1   DA A   6     -22.955 600.929 -41.274 
ATOM    122  C2   DA A   6     -24.197 600.930 -41.756 
ATOM    123  N3   DA A   6     -25.339 600.871 -41.108 
ATOM    124  C4   DA A   6     -25.132 600.803 -39.777 
ATOM    125  P    DG A   7     -31.344 598.813 -39.434 
ATOM    126  OP1  DG A   7     -32.663 599.474 -39.304 
ATOM    127  OP2  DG A   7     -31.024 597.799 -38.405 
ATOM    128  O5'  DG A   7     -31.208 598.163 -40.889 
ATOM    129  C5'  DG A   7     -30.736 598.980 -41.977 
ATOM    130  C4'  DG A   7     -29.728 598.208 -42.805 
ATOM    131  O4'  DG A   7     -28.369 598.354 -42.302 
ATOM    132  C3'  DG A   7     -29.937 596.695 -42.868 
ATOM    133  O3'  DG A   7     -29.593 596.237 -44.169 
ATOM    134  C2'  DG A   7     -28.929 596.123 -41.870 
ATOM    135  C1'  DG A   7     -27.781 597.065 -42.220 
ATOM    136  N9   DG A   7     -26.709 597.111 -41.187 
ATOM    137  C8   DG A   7     -26.813 597.006 -39.817 
ATOM    138  N7   DG A   7     -25.667 597.087 -39.186 
ATOM    139  C5   DG A   7     -24.737 597.255 -40.211 
ATOM    140  C6   DG A   7     -23.326 597.402 -40.149 
ATOM    141  O6   DG A   7     -22.596 597.414 -39.162 
ATOM    142  N1   DG A   7     -22.771 597.547 -41.428 
ATOM    143  C2   DG A   7     -23.484 597.551 -42.611 
ATOM    144  N2   DG A   7     -22.768 597.703 -43.727 
ATOM    145  N3   DG A   7     -24.807 597.414 -42.667 
ATOM    146  C4   DG A   7     -25.362 597.271 -41.435 
ATOM    147  P    DA A   8     -30.488 595.098 -44.852 
ATOM    148  OP1  DA A   8     -31.669 595.715 -45.497 
ATOM    149  OP2  DA A   8     -30.769 594.031 -43.867 
ATOM    150  O5'  DA A   8     -29.491 594.544 -45.975 
ATOM    151  C5'  DA A   8     -28.521 595.439 -46.551 
ATOM    152  C4'  DA A   8     -27.176 594.747 -46.658 
ATOM    153  O4'  DA A   8     -26.377 594.898 -45.450 
ATOM    154  C3'  DA A   8     -27.222 593.236 -46.884 
ATOM    155  O3'  DA A   8     -26.157 592.869 -47.753 
ATOM    156  C2'  DA A   8     -26.955 592.630 -45.506 
ATOM    157  C1'  DA A   8     -25.874 593.622 -45.084 
ATOM    158  N9   DA A   8     -25.611 593.631 -43.618 
ATOM    159  C8   DA A   8     -26.494 593.439 -42.596 
ATOM    160  N7   DA A   8     -25.957 593.507 -41.417 
ATOM    161  C5   DA A   8     -24.617 593.762 -41.675 
ATOM    162  C6   DA A   8     -23.508 593.945 -40.833 
ATOM    163  N6   DA A   8     -23.579 593.896 -39.495 
ATOM    164  N1   DA A   8     -22.319 594.181 -41.417 
ATOM    165  C2   DA A   8     -22.255 594.229 -42.746 
ATOM    166  N3   DA A   8     -23.215 594.075 -43.630 
ATOM    167  C4   DA A   8     -24.395 593.840 -43.020 
ATOM    168  P    DA A   9     -26.419 591.751 -48.870 
ATOM    169  OP1  DA A   9     -27.036 592.376 -50.062 
ATOM    170  OP2  DA A   9     -27.160 590.618 -48.274 
ATOM    171  O5'  DA A   9     -24.925 591.294 -49.215 
ATOM    172  C5'  DA A   9     -23.855 592.249 -49.082 
ATOM    173  C4'  DA A   9     -22.663 591.601 -48.406 
ATOM    174  O4'  DA A   9     -22.728 591.697 -46.955 
ATOM    175  C3'  DA A   9     -22.481 590.106 -48.669 
ATOM    176  O3'  DA A   9     -21.090 589.822 -48.763 
ATOM    177  C2'  DA A   9     -23.032 589.423 -47.417 
ATOM    178  C1'  DA A   9     -22.461 590.414 -46.408 
ATOM    179  N9   DA A   9     -23.101 590.340 -45.066 
ATOM    180  C8   DA A   9     -24.403 590.062 -44.762 
ATOM    181  N7   DA A   9     -24.659 590.070 -43.490 
ATOM    182  C5   DA A   9     -23.438 590.376 -42.906 
ATOM    183  C6   DA A   9     -23.041 590.536 -41.568 
ATOM    184  N6   DA A   9     -23.876 590.401 -40.528 
ATOM    185  N1   DA A   9     -21.750 590.839 -41.337 
ATOM    186  C2   DA A   9     -20.925 590.971 -42.375 
ATOM    187  N3   DA A   9     -21.179 590.847 -43.659 
ATOM    188  C4   DA A   9     -22.478 590.543 -43.863 
ATOM    189  P    DA A  10     -20.586 588.769 -49.859 
ATOM    190  OP1  DA A  10     -20.427 589.450 -51.163 
ATOM    191  OP2  DA A  10     -21.468 587.582 -49.850 
ATOM    192  O5'  DA A  10     -19.147 588.374 -49.279 
ATOM    193  C5'  DA A  10     -18.412 589.347 -48.512 
ATOM    194  C4'  DA A  10     -17.803 588.690 -47.290 
ATOM    195  O4'  DA A  10     -18.708 588.694 -46.148 
ATOM    196  C3'  DA A  10     -17.416 587.219 -47.448 
ATOM    197  O3'  DA A  10     -16.218 586.978 -46.720 
ATOM    198  C2'  DA A  10     -18.554 586.446 -46.782 
ATOM    199  C1'  DA A  10     -18.736 587.387 -45.595 
ATOM    200  N9   DA A  10     -20.035 587.213 -44.885 
ATOM    201  C8   DA A  10     -21.250 586.882 -45.411 
ATOM    202  N7   DA A  10     -22.199 586.804 -44.530 
ATOM    203  C5   DA A  10     -21.568 587.106 -43.331 
ATOM    204  C6   DA A  10     -22.036 587.192 -42.010 
ATOM    205  N6   DA A  10     -23.311 586.972 -41.660 
ATOM    206  N1   DA A  10     -21.142 587.514 -41.056 
ATOM    207  C2   DA A  10     -19.877 587.733 -41.409 
ATOM    208  N3   DA A  10     -19.327 587.681 -42.602 
ATOM    209  C4   DA A  10     -20.242 587.357 -43.539 
ATOM    210  P    DG A  11     -15.110 586.010 -47.350 
ATOM    211  OP1  DG A  11     -14.259 586.774 -48.290 
ATOM    212  OP2  DG A  11     -15.762 584.801 -47.900 
ATOM    213  O5'  DG A  11     -14.260 585.617 -46.052 
ATOM    214  C5'  DG A  11     -14.167 586.559 -44.967 
ATOM    215  C4'  DG A  11     -14.349 585.844 -43.643 
ATOM    216  O4'  DG A  11     -15.748 585.753 -43.249 
ATOM    217  C3'  DG A  11     -13.859 584.397 -43.596 
ATOM    218  O3'  DG A  11     -13.298 584.143 -42.314 
ATOM    219  C2'  DG A  11     -15.124 583.554 -43.748 
ATOM    220  C1'  DG A  11     -16.018 584.415 -42.861 
ATOM    221  N9   DG A  11     -17.473 584.162 -43.052 
ATOM    222  C8   DG A  11     -18.156 583.828 -44.202 
ATOM    223  N7   DG A  11     -19.446 583.673 -44.031 
ATOM    224  C5   DG A  11     -19.632 583.921 -42.672 
ATOM    225  C6   DG A  11     -20.819 583.903 -41.894 
ATOM    226  O6   DG A  11     -21.970 583.662 -42.250 
ATOM    227  N1   DG A  11     -20.556 584.213 -40.552 
ATOM    228  C2   DG A  11     -19.310 584.502 -40.031 
ATOM    229  N2   DG A  11     -19.269 584.772 -38.724 
ATOM    230  N3   DG A  11     -18.197 584.518 -40.763 
ATOM    231  C4   DG A  11     -18.434 584.220 -42.066 
ATOM    232  P    DA A  12     -11.977 583.245 -42.208 
ATOM    233  OP1  DA A  12     -10.784 584.089 -42.445 
ATOM    234  OP2  DA A  12     -12.114 582.056 -43.078 
ATOM    235  O5'  DA A  12     -12.022 582.795 -40.674 
ATOM    236  C5'  DA A  12     -12.634 583.670 -39.707 
ATOM    237  C4'  DA A  12     -13.513 582.869 -38.766 
ATOM    238  O4'  DA A  12     -14.871 582.717 -39.269 
ATOM    239  C3'  DA A  12     -13.059 581.436 -38.491 
ATOM    240  O3'  DA A  12     -13.338 581.117 -37.133 
ATOM    241  C2'  DA A  12     -13.946 580.570 -39.385 
ATOM    242  C1'  DA A  12     -15.238 581.350 -39.160 
ATOM    243  N9   DA A  12     -16.291 581.072 -40.176 
ATOM    244  C8   DA A  12     -16.137 580.797 -41.504 
ATOM    245  N7   DA A  12     -17.254 580.597 -42.133 
ATOM    246  C5   DA A  12     -18.222 580.750 -41.149 
ATOM    247  C6   DA A  12     -19.623 580.662 -41.178 
ATOM    248  N6   DA A  12     -20.325 580.384 -42.287 
ATOM    249  N1   DA A  12     -20.281 580.869 -40.022 
ATOM    250  C2   DA A  12     -19.579 581.146 -38.924 
ATOM    251  N3   DA A  12     -18.276 581.253 -38.777 
ATOM    252  C4   DA A  12     -17.642 581.041 -39.948 
ATOM    253  P    DC A  13     -12.277 580.250 -36.306 
ATOM    254  OP1  DC A  13     -11.220 581.138 -35.770 
ATOM    255  OP2  DC A  13     -11.812 579.114 -37.133 
ATOM    256  O5'  DC A  13     -13.182 579.705 -35.105 
ATOM    257  C5'  DC A  13     -14.292 580.501 -34.650 
ATOM    258  C4'  DC A  13     -15.506 579.621 -34.430 
ATOM    259  O4'  DC A  13     -16.305 579.464 -35.637 
ATOM    260  C3'  DC A  13     -15.217 578.185 -33.992 
ATOM    261  O3'  DC A  13     -16.215 577.776 -33.066 
ATOM    262  C2'  DC A  13     -15.365 577.354 -35.266 
ATOM    263  C1'  DC A  13     -16.587 578.084 -35.812 
ATOM    264  N1   DC A  13     -16.832 577.842 -37.262 
ATOM    265  C2   DC A  13     -18.153 577.792 -37.697 
ATOM    266  O2   DC A  13     -19.060 577.950 -36.871 
ATOM    267  N3   DC A  13     -18.398 577.571 -39.015 
ATOM    268  C4   DC A  13     -17.388 577.405 -39.877 
ATOM    269  N4   DC A  13     -17.678 577.193 -41.152 
ATOM    270  C5   DC A  13     -16.021 577.452 -39.449 
ATOM    271  C6   DC A  13     -15.798 577.673 -38.129 
ATOM    272  P    DG A  14     -15.788 576.887 -31.805 
ATOM    273  OP1  DG A  14     -15.296 577.767 -30.722 
ATOM    274  OP2  DG A  14     -14.864 575.817 -32.243 
ATOM    275  O5'  DG A  14     -17.191 576.245 -31.382 
ATOM    276  C5'  DG A  14     -18.401 576.982 -31.635 
ATOM    277  C4'  DG A  14     -19.462 576.057 -32.198 
ATOM    278  O4'  DG A  14     -19.397 575.955 -33.650 
ATOM    279  C3'  DG A  14     -19.401 574.606 -31.724 
ATOM    280  O3'  DG A  14     -20.727 574.113 -31.573 
ATOM    281  C2'  DG A  14     -18.729 573.852 -32.872 
ATOM    282  C1'  DG A  14     -19.444 574.582 -34.004 
ATOM    283  N9   DG A  14     -18.784 574.423 -35.330 
ATOM    284  C8   DG A  14     -17.442 574.319 -35.629 
ATOM    285  N7   DG A  14     -17.188 574.188 -36.907 
ATOM    286  C5   DG A  14     -18.451 574.205 -37.499 
ATOM    287  C6   DG A  14     -18.821 574.101 -38.865 
ATOM    288  O6   DG A  14     -18.100 573.971 -39.850 
ATOM    289  N1   DG A  14     -20.212 574.166 -39.024 
ATOM    290  C2   DG A  14     -21.125 574.311 -37.998 
ATOM    291  N2   DG A  14     -22.410 574.352 -38.359 
ATOM    292  N3   DG A  14     -20.776 574.409 -36.717 
ATOM    293  C4   DG A  14     -19.431 574.349 -36.545 
ATOM    294  P    DT A  15     -21.064 573.159 -30.333 
ATOM    295  OP1  DT A  15     -21.347 573.984 -29.136 
ATOM    296  OP2  DT A  15     -19.999 572.144 -30.184 
ATOM    297  O5'  DT A  15     -22.411 572.455 -30.833 
ATOM    298  C5'  DT A  15     -23.286 573.174 -31.722 
ATOM    299  C4'  DT A  15     -23.764 572.259 -32.831 
ATOM    300  O4'  DT A  15     -22.859 572.249 -33.972 
ATOM    301  C3'  DT A  15     -23.906 570.783 -32.461 
ATOM    302  O3'  DT A  15     -25.040 570.247 -33.133 
ATOM    303  C2'  DT A  15     -22.650 570.119 -33.025 
ATOM    304  C1'  DT A  15     -22.611 570.900 -34.336 
ATOM    305  N1   DT A  15     -21.294 570.841 -35.027 
ATOM    306  C2   DT A  15     -21.309 570.834 -36.402 
ATOM    307  O2   DT A  15     -22.337 570.872 -37.054 
ATOM    308  N3   DT A  15     -20.069 570.778 -37.009 
ATOM    309  C4   DT A  15     -18.846 570.732 -36.370 
ATOM    310  O4   DT A  15     -17.801 570.684 -37.022 
ATOM    311  C5   DT A  15     -18.933 570.744 -34.929 
ATOM    312  C7   DT A  15     -17.647 570.695 -34.157 
ATOM    313  C6   DT A  15     -20.125 570.797 -34.312 
ATOM    314  P    DG A  16     -25.982 569.210 -32.359 
ATOM    315  OP1  DG A  16     -26.957 569.950 -31.527 
ATOM    316  OP2  DG A  16     -25.147 568.215 -31.650 
ATOM    317  O5'  DG A  16     -26.741 568.502 -33.578 
ATOM    318  C5'  DG A  16     -26.973 569.252 -34.784 
ATOM    319  C4'  DG A  16     -26.661 568.395 -35.996 
ATOM    320  O4'  DG A  16     -25.262 568.480 -36.390 
ATOM    321  C3'  DG A  16     -26.907 566.896 -35.831 
ATOM    322  O3'  DG A  16     -27.404 566.373 -37.057 
ATOM    323  C2'  DG A  16     -25.523 566.302 -35.574 
ATOM    324  C1'  DG A  16     -24.771 567.163 -36.585 
ATOM    325  N9   DG A  16     -23.296 567.182 -36.377 
ATOM    326  C8   DG A  16     -22.583 567.132 -35.200 
ATOM    327  N7   DG A  16     -21.282 567.168 -35.362 
ATOM    328  C5   DG A  16     -21.123 567.247 -36.745 
ATOM    329  C6   DG A  16     -19.941 567.314 -37.527 
ATOM    330  O6   DG A  16     -18.771 567.318 -37.153 
ATOM    331  N1   DG A  16     -20.235 567.382 -38.896 
ATOM    332  C2   DG A  16     -21.506 567.385 -39.438 
ATOM    333  N2   DG A  16     -21.574 567.457 -40.769 
ATOM    334  N3   DG A  16     -22.615 567.323 -38.703 
ATOM    335  C4   DG A  16     -22.346 567.256 -37.373 
ATOM    336  P    DC A  17     -28.557 565.265 -37.017 
ATOM    337  OP1  DC A  17     -29.876 565.926 -36.888 
ATOM    338  OP2  DC A  17     -28.237 564.251 -35.989 
ATOM    339  O5'  DC A  17     -28.422 564.615 -38.473 
ATOM    340  C5'  DC A  17     -27.949 565.432 -39.561 
ATOM    341  C4'  DC A  17     -26.941 564.660 -40.389 
ATOM    342  O4'  DC A  17     -25.582 564.806 -39.886 
ATOM    343  C3'  DC A  17     -27.150 563.147 -40.451 
ATOM    344  O3'  DC A  17     -26.807 562.689 -41.753 
ATOM    345  C2'  DC A  17     -26.142 562.576 -39.454 
ATOM    346  C1'  DC A  17     -24.994 563.517 -39.804 
ATOM    347  N1   DC A  17     -23.922 563.563 -38.771 
ATOM    348  C2   DC A  17     -22.609 563.732 -39.204 
ATOM    349  O2   DC A  17     -22.391 563.837 -40.417 
ATOM    350  N3   DC A  17     -21.617 563.776 -38.279 
ATOM    351  C4   DC A  17     -21.896 563.658 -36.974 
ATOM    352  N4   DC A  17     -20.893 563.707 -36.110 
ATOM    353  C5   DC A  17     -23.238 563.483 -36.507 
ATOM    354  C6   DC A  17     -24.216 563.441 -37.448 
ATOM    355  P    DG A  18     -27.701 561.550 -42.436 
ATOM    356  OP1  DG A  18     -28.882 562.167 -43.081 
ATOM    357  OP2  DG A  18     -27.983 560.483 -41.451 
ATOM    358  O5'  DG A  18     -26.704 560.996 -43.559 
ATOM    359  C5'  DG A  18     -25.734 561.891 -44.135 
ATOM    360  C4'  DG A  18     -24.390 561.199 -44.242 
ATOM    361  O4'  DG A  18     -23.590 561.350 -43.034 
ATOM    362  C3'  DG A  18     -24.435 559.688 -44.468 
ATOM    363  O3'  DG A  18     -23.371 559.321 -45.337 
ATOM    364  C2'  DG A  18     -24.168 559.082 -43.090 
ATOM    365  C1'  DG A  18     -23.087 560.074 -42.668 
ATOM    366  N9   DG A  18     -22.824 560.084 -41.202 
ATOM    367  C8   DG A  18     -23.701 559.892 -40.157 
ATOM    368  N7   DG A  18     -23.145 559.963 -38.972 
ATOM    369  C5   DG A  18     -21.803 560.219 -39.252 
ATOM    370  C6   DG A  18     -20.705 560.399 -38.371 
ATOM    371  O6   DG A  18     -20.689 560.369 -37.144 
ATOM    372  N1   DG A  18     -19.517 560.638 -39.077 
ATOM    373  C2   DG A  18     -19.406 560.696 -40.452 
ATOM    374  N2   DG A  18     -18.183 560.936 -40.932 
ATOM    375  N3   DG A  18     -20.438 560.528 -41.277 
ATOM    376  C4   DG A  18     -21.596 560.295 -40.609 
ATOM    377  P    DG A  19     -23.632 558.204 -46.454 
ATOM    378  OP1  DG A  19     -24.249 558.828 -47.646 
ATOM    379  OP2  DG A  19     -24.373 557.070 -45.857 
ATOM    380  O5'  DG A  19     -22.138 557.747 -46.799 
ATOM    381  C5'  DG A  19     -21.068 558.701 -46.666 
ATOM    382  C4'  DG A  19     -19.876 558.053 -45.990 
ATOM    383  O4'  DG A  19     -19.941 558.149 -44.538 
ATOM    384  C3'  DG A  19     -19.694 556.558 -46.252 
ATOM    385  O3'  DG A  19     -18.303 556.274 -46.347 
ATOM    386  C2'  DG A  19     -20.245 555.875 -45.001 
ATOM    387  C1'  DG A  19     -19.674 556.867 -43.992 
ATOM    388  N9   DG A  19     -20.315 556.792 -42.650 
ATOM    389  C8   DG A  19     -21.624 556.513 -42.324 
ATOM    390  N7   DG A  19     -21.869 556.525 -41.036 
ATOM    391  C5   DG A  19     -20.634 556.833 -40.468 
ATOM    392  C6   DG A  19     -20.267 556.987 -39.106 
ATOM    393  O6   DG A  19     -20.968 556.881 -38.104 
ATOM    394  N1   DG A  19     -18.907 557.301 -38.974 
ATOM    395  C2   DG A  19     -18.018 557.447 -40.020 
ATOM    396  N2   DG A  19     -16.761 557.749 -39.685 
ATOM    397  N3   DG A  19     -18.363 557.303 -41.299 
ATOM    398  C4   DG A  19     -19.679 556.998 -41.444 
ATOM    399  P    DA A  20     -17.799 555.222 -47.443 
ATOM    400  OP1  DA A  20     -17.640 555.902 -48.747 
ATOM    401  OP2  DA A  20     -18.681 554.034 -47.433 
ATOM    402  O5'  DA A  20     -16.361 554.827 -46.863 
ATOM    403  C5'  DA A  20     -15.626 555.799 -46.096 
ATOM    404  C4'  DA A  20     -15.017 555.142 -44.874 
ATOM    405  O4'  DA A  20     -15.922 555.146 -43.732 
ATOM    406  C3'  DA A  20     -14.629 553.672 -45.032 
ATOM    407  O3'  DA A  20     -13.432 553.430 -44.304 
ATOM    408  C2'  DA A  20     -15.767 552.898 -44.365 
ATOM    409  C1'  DA A  20     -15.950 553.839 -43.178 
ATOM    410  N9   DA A  20     -17.248 553.665 -42.469 
ATOM    411  C8   DA A  20     -18.463 553.334 -42.995 
ATOM    412  N7   DA A  20     -19.412 553.256 -42.114 
ATOM    413  C5   DA A  20     -18.782 553.558 -40.915 
ATOM    414  C6   DA A  20     -19.249 553.644 -39.594 
ATOM    415  N6   DA A  20     -20.524 553.424 -39.244 
ATOM    416  N1   DA A  20     -18.356 553.966 -38.639 
ATOM    417  C2   DA A  20     -17.090 554.185 -38.993 
ATOM    418  N3   DA A  20     -16.540 554.134 -40.186 
ATOM    419  C4   DA A  20     -17.456 553.809 -41.123 
ATOM    420  P    DT A  21     -12.323 552.462 -44.934 
ATOM    421  OP1  DT A  21     -11.473 553.226 -45.874 
ATOM    422  OP2  DT A  21     -12.975 551.253 -45.484 
ATOM    423  O5'  DT A  21     -11.473 552.070 -43.636 
ATOM    424  C5'  DT A  21     -11.380 553.012 -42.551 
ATOM    425  C4'  DT A  21     -11.563 552.296 -41.227 
ATOM    426  O4'  DT A  21     -12.961 552.205 -40.832 
ATOM    427  C3'  DT A  21     -11.072 550.849 -41.180 
ATOM    428  O3'  DT A  21     -10.511 550.595 -39.897 
ATOM    429  C2'  DT A  21     -12.337 550.006 -41.331 
ATOM    430  C1'  DT A  21     -13.231 550.867 -40.445 
ATOM    431  N1   DT A  21     -14.687 550.614 -40.636 
ATOM    432  C2   DT A  21     -15.491 550.720 -39.528 
ATOM    433  O2   DT A  21     -15.064 551.006 -38.423 
ATOM    434  N3   DT A  21     -16.835 550.478 -39.743 
ATOM    435  C4   DT A  21     -17.423 550.148 -40.947 
ATOM    436  O4   DT A  21     -18.639 549.955 -41.017 
ATOM    437  C5   DT A  21     -16.499 550.061 -42.052 
ATOM    438  C7   DT A  21     -17.057 549.706 -43.399 
ATOM    439  C6   DT A  21     -15.188 550.291 -41.870 
ATOM    440  P    DC A  22      -9.190 549.697 -39.792 
ATOM    441  OP1  DC A  22      -7.997 550.541 -40.029 
ATOM    442  OP2  DC A  22      -9.328 548.508 -40.661 
ATOM    443  O5'  DC A  22      -9.235 549.248 -38.257 
ATOM    444  C5'  DC A  22      -9.847 550.122 -37.291 
ATOM    445  C4'  DC A  22     -10.726 549.321 -36.350 
ATOM    446  O4'  DC A  22     -12.084 549.169 -36.852 
ATOM    447  C3'  DC A  22     -10.272 547.888 -36.075 
ATOM    448  O3'  DC A  22     -10.551 547.569 -34.717 
ATOM    449  C2'  DC A  22     -11.159 547.023 -36.969 
ATOM    450  C1'  DC A  22     -12.451 547.803 -36.744 
ATOM    451  N1   DC A  22     -13.504 547.524 -37.760 
ATOM    452  C2   DC A  22     -14.831 547.536 -37.339 
ATOM    453  O2   DC A  22     -15.078 547.775 -36.151 
ATOM    454  N3   DC A  22     -15.807 547.284 -38.249 
ATOM    455  C4   DC A  22     -15.497 547.029 -39.528 
ATOM    456  N4   DC A  22     -16.485 546.789 -40.377 
ATOM    457  C5   DC A  22     -14.139 547.012 -39.981 
ATOM    458  C6   DC A  22     -13.179 547.266 -39.055 
ATOM    459  P    DC A  23      -9.490 546.702 -33.890 
ATOM    460  OP1  DC A  23      -8.433 547.590 -33.354 
ATOM    461  OP2  DC A  23      -9.025 545.566 -34.717 
ATOM    462  O5'  DC A  23     -10.395 546.157 -32.689 
ATOM    463  C5'  DC A  23     -11.506 546.953 -32.234 
ATOM    464  C4'  DC A  23     -12.720 546.073 -32.014 
ATOM    465  O4'  DC A  23     -13.518 545.917 -33.221 
ATOM    466  C3'  DC A  23     -12.430 544.638 -31.576 
ATOM    467  O3'  DC A  23     -13.429 544.228 -30.650 
ATOM    468  C2'  DC A  23     -12.578 543.806 -32.850 
ATOM    469  C1'  DC A  23     -13.800 544.536 -33.396 
ATOM    470  N1   DC A  23     -14.045 544.294 -34.845 
ATOM    471  C2   DC A  23     -15.366 544.244 -35.281 
ATOM    472  O2   DC A  23     -16.273 544.403 -34.455 
ATOM    473  N3   DC A  23     -15.612 544.023 -36.599 
ATOM    474  C4   DC A  23     -14.601 543.857 -37.461 
ATOM    475  N4   DC A  23     -14.891 543.645 -38.735 
ATOM    476  C5   DC A  23     -13.234 543.904 -37.033 
ATOM    477  C6   DC A  23     -13.011 544.125 -35.713 
ATOM    478  P    DT A  24     -13.001 543.339 -29.389 
ATOM    479  OP1  DT A  24     -12.509 544.219 -28.306 
ATOM    480  OP2  DT A  24     -12.077 542.270 -29.826 
ATOM    481  O5'  DT A  24     -14.404 542.697 -28.966 
ATOM    482  C5'  DT A  24     -15.615 543.434 -29.219 
ATOM    483  C4'  DT A  24     -16.675 542.510 -29.782 
ATOM    484  O4'  DT A  24     -16.610 542.407 -31.234 
ATOM    485  C3'  DT A  24     -16.614 541.058 -29.307 
ATOM    486  O3'  DT A  24     -17.940 540.565 -29.157 
ATOM    487  C2'  DT A  24     -15.942 540.304 -30.456 
ATOM    488  C1'  DT A  24     -16.657 541.034 -31.588 
ATOM    489  N1   DT A  24     -15.997 540.876 -32.914 
ATOM    490  C2   DT A  24     -16.813 540.821 -34.017 
ATOM    491  O2   DT A  24     -18.028 540.896 -33.948 
ATOM    492  N3   DT A  24     -16.165 540.673 -35.229 
ATOM    493  C4   DT A  24     -14.802 540.578 -35.422 
ATOM    494  O4   DT A  24     -14.338 540.447 -36.556 
ATOM    495  C5   DT A  24     -14.029 540.645 -34.205 
ATOM    496  C7   DT A  24     -12.536 540.549 -34.325 
ATOM    497  C6   DT A  24     -14.633 540.789 -33.013 
ATOM    498  P    DG A  25     -18.277 539.611 -27.917 
ATOM    499  OP1  DG A  25     -18.561 540.436 -26.720 
ATOM    500  OP2  DG A  25     -17.212 538.596 -27.768 
ATOM    501  O5'  DG A  25     -19.624 538.907 -28.417 
ATOM    502  C5'  DG A  25     -20.499 539.627 -29.306 
ATOM    503  C4'  DG A  25     -20.977 538.711 -30.415 
ATOM    504  O4'  DG A  25     -20.072 538.701 -31.556 
ATOM    505  C3'  DG A  25     -21.120 537.235 -30.045 
ATOM    506  O3'  DG A  25     -22.254 536.699 -30.717 
ATOM    507  C2'  DG A  25     -19.863 536.572 -30.608 
ATOM    508  C1'  DG A  25     -19.824 537.352 -31.919 
ATOM    509  N9   DG A  25     -18.507 537.294 -32.611 
ATOM    510  C8   DG A  25     -17.240 537.244 -32.071 
ATOM    511  N7   DG A  25     -16.280 537.199 -32.963 
ATOM    512  C5   DG A  25     -16.959 537.220 -34.181 
ATOM    513  C6   DG A  25     -16.457 537.191 -35.507 
ATOM    514  O6   DG A  25     -15.290 537.141 -35.888 
ATOM    515  N1   DG A  25     -17.495 537.228 -36.449 
ATOM    516  C2   DG A  25     -18.841 537.286 -36.148 
ATOM    517  N2   DG A  25     -19.675 537.314 -37.190 
ATOM    518  N3   DG A  25     -19.312 537.313 -34.902 
ATOM    519  C4   DG A  25     -18.318 537.277 -33.977 
ATOM    520  P    DC A  26     -23.195 535.662 -29.943 
ATOM    521  OP1  DC A  26     -24.170 536.402 -29.111 
ATOM    522  OP2  DC A  26     -22.360 534.667 -29.234 
ATOM    523  O5'  DC A  26     -23.954 534.955 -31.162 
ATOM    524  C5'  DC A  26     -24.187 535.704 -32.368 
ATOM    525  C4'  DC A  26     -23.874 534.847 -33.580 
ATOM    526  O4'  DC A  26     -22.475 534.932 -33.973 
ATOM    527  C3'  DC A  26     -24.120 533.348 -33.414 
ATOM    528  O3'  DC A  26     -24.617 532.825 -34.641 
ATOM    529  C2'  DC A  26     -22.736 532.754 -33.158 
ATOM    530  C1'  DC A  26     -21.984 533.615 -34.169 
ATOM    531  N1   DC A  26     -20.509 533.635 -33.961 
ATOM    532  C2   DC A  26     -19.696 533.713 -35.089 
ATOM    533  O2   DC A  26     -20.226 533.762 -36.204 
ATOM    534  N3   DC A  26     -18.348 533.731 -34.919 
ATOM    535  C4   DC A  26     -17.814 533.676 -33.693 
ATOM    536  N4   DC A  26     -16.494 533.697 -33.582 
ATOM    537  C5   DC A  26     -18.633 533.594 -32.521 
ATOM    538  C6   DC A  26     -19.977 533.577 -32.710 
ATOM    539  P    DT A  27     -25.771 531.717 -34.601 
ATOM    540  OP1  DT A  27     -27.089 532.378 -34.472 
ATOM    541  OP2  DT A  27     -25.450 530.703 -33.573 
ATOM    542  O5'  DT A  27     -25.635 531.067 -36.057 
ATOM    543  C5'  DT A  27     -25.162 531.884 -37.144 
ATOM    544  C4'  DT A  27     -24.155 531.112 -37.972 
ATOM    545  O4'  DT A  27     -22.795 531.258 -37.470 
ATOM    546  C3'  DT A  27     -24.363 529.600 -38.035 
ATOM    547  O3'  DT A  27     -24.020 529.141 -39.337 
ATOM    548  C2'  DT A  27     -23.356 529.028 -37.038 
ATOM    549  C1'  DT A  27     -22.207 529.969 -37.387 
ATOM    550  N1   DT A  27     -21.135 530.015 -36.355 
ATOM    551  C2   DT A  27     -19.846 530.183 -36.798 
ATOM    552  O2   DT A  27     -19.559 530.292 -37.978 
ATOM    553  N3   DT A  27     -18.878 530.219 -35.813 
ATOM    554  C4   DT A  27     -19.090 530.105 -34.454 
ATOM    555  O4   DT A  27     -18.143 530.153 -33.667 
ATOM    556  C5   DT A  27     -20.475 529.932 -34.086 
ATOM    557  C7   DT A  27     -20.794 529.800 -32.625 
ATOM    558  C6   DT A  27     -21.436 529.893 -35.023 
ATOM    559  P    DG A  28     -24.915 528.002 -40.020 
ATOM    560  OP1  DG A  28     -26.096 528.619 -40.665 
ATOM    561  OP2  DG A  28     -25.196 526.935 -39.035 
ATOM    562  O5'  DG A  28     -23.917 527.448 -41.142 
ATOM    563  C5'  DG A  28     -22.947 528.343 -41.719 
ATOM    564  C4'  DG A  28     -21.603 527.651 -41.826 
ATOM    565  O4'  DG A  28     -20.803 527.802 -40.618 
ATOM    566  C3'  DG A  28     -21.648 526.141 -42.052 
ATOM    567  O3'  DG A  28     -20.584 525.773 -42.921 
ATOM    568  C2'  DG A  28     -21.381 525.535 -40.674 
ATOM    569  C1'  DG A  28     -20.300 526.526 -40.252 
ATOM    570  N9   DG A  28     -20.037 526.536 -38.786 
ATOM    571  C8   DG A  28     -20.915 526.344 -37.740 
ATOM    572  N7   DG A  28     -20.358 526.415 -36.556 
ATOM    573  C5   DG A  28     -19.016 526.671 -36.836 
ATOM    574  C6   DG A  28     -17.918 526.851 -35.955 
ATOM    575  O6   DG A  28     -17.902 526.821 -34.728 
ATOM    576  N1   DG A  28     -16.730 527.090 -36.660 
ATOM    577  C2   DG A  28     -16.619 527.148 -38.036 
ATOM    578  N2   DG A  28     -15.396 527.388 -38.516 
ATOM    579  N3   DG A  28     -17.651 526.980 -38.861 
ATOM    580  C4   DG A  28     -18.810 526.747 -38.193 
ATOM    581  P    DG A  29     -20.845 524.656 -44.038 
ATOM    582  OP1  DG A  29     -21.462 525.280 -45.229 
ATOM    583  OP2  DG A  29     -21.586 523.522 -43.441 
ATOM    584  O5'  DG A  29     -19.351 524.199 -44.382 
ATOM    585  C5'  DG A  29     -18.281 525.153 -44.249 
ATOM    586  C4'  DG A  29     -17.089 524.505 -43.573 
ATOM    587  O4'  DG A  29     -17.154 524.601 -42.122 
ATOM    588  C3'  DG A  29     -16.907 523.010 -43.836 
ATOM    589  O3'  DG A  29     -15.517 522.726 -43.931 
ATOM    590  C2'  DG A  29     -17.458 522.327 -42.585 
ATOM    591  C1'  DG A  29     -16.887 523.319 -41.576 
ATOM    592  N9   DG A  29     -17.528 523.245 -40.234 
ATOM    593  C8   DG A  29     -18.837 522.965 -39.908 
ATOM    594  N7   DG A  29     -19.082 522.977 -38.620 
ATOM    595  C5   DG A  29     -17.847 523.286 -38.052 
ATOM    596  C6   DG A  29     -17.480 523.439 -36.690 
ATOM    597  O6   DG A  29     -18.181 523.334 -35.688 
ATOM    598  N1   DG A  29     -16.120 523.753 -36.557 
ATOM    599  C2   DG A  29     -15.231 523.899 -37.604 
ATOM    600  N2   DG A  29     -13.974 524.201 -37.269 
ATOM    601  N3   DG A  29     -15.576 523.755 -38.883 
ATOM    602  C4   DG A  29     -16.892 523.451 -39.028 
ATOM    603  P    DT A  30     -15.012 521.674 -45.027 
ATOM    604  OP1  DT A  30     -14.853 522.355 -46.331 
ATOM    605  OP2  DT A  30     -15.894 520.486 -45.017 
ATOM    606  O5'  DT A  30     -13.574 521.279 -44.446 
ATOM    607  C5'  DT A  30     -12.839 522.251 -43.680 
ATOM    608  C4'  DT A  30     -12.230 521.594 -42.457 
ATOM    609  O4'  DT A  30     -13.135 521.598 -41.316 
ATOM    610  C3'  DT A  30     -11.843 520.124 -42.615 
ATOM    611  O3'  DT A  30     -10.645 519.882 -41.888 
ATOM    612  C2'  DT A  30     -12.980 519.350 -41.949 
ATOM    613  C1'  DT A  30     -13.163 520.291 -40.762 
ATOM    614  N1   DT A  30     -14.461 520.117 -40.053 
ATOM    615  C2   DT A  30     -14.461 520.308 -38.692 
ATOM    616  O2   DT A  30     -13.460 520.607 -38.065 
ATOM    617  N3   DT A  30     -15.682 520.136 -38.069 
ATOM    618  C4   DT A  30     -16.872 519.799 -38.679 
ATOM    619  O4   DT A  30     -17.904 519.674 -38.015 
ATOM    620  C5   DT A  30     -16.772 519.620 -40.109 
ATOM    621  C7   DT A  30     -18.023 519.252 -40.852 
ATOM    622  C6   DT A  30     -15.597 519.780 -40.740 
ATOM    623  P    DA A  31      -9.536 518.914 -42.518 
ATOM    624  OP1  DA A  31      -8.686 519.679 -43.457 
ATOM    625  OP2  DA A  31     -10.188 517.705 -43.068 
ATOM    626  O5'  DA A  31      -8.686 518.522 -41.220 
ATOM    627  C5'  DA A  31      -8.594 519.464 -40.134 
ATOM    628  C4'  DA A  31      -8.776 518.748 -38.810 
ATOM    629  O4'  DA A  31     -10.175 518.657 -38.416 
ATOM    630  C3'  DA A  31      -8.285 517.301 -38.763 
ATOM    631  O3'  DA A  31      -7.724 517.047 -37.481 
ATOM    632  C2'  DA A  31      -9.550 516.458 -38.915 
ATOM    633  C1'  DA A  31     -10.444 517.319 -38.028 
ATOM    634  N9   DA A  31     -11.900 517.066 -38.220 
ATOM    635  C8   DA A  31     -12.559 516.737 -39.370 
ATOM    636  N7   DA A  31     -13.837 516.579 -39.214 
ATOM    637  C5   DA A  31     -14.043 516.823 -37.863 
ATOM    638  C6   DA A  31     -15.198 516.814 -37.064 
ATOM    639  N6   DA A  31     -16.422 516.539 -37.535 
ATOM    640  N1   DA A  31     -15.048 517.100 -35.757 
ATOM    641  C2   DA A  31     -13.830 517.373 -35.294 
ATOM    642  N3   DA A  31     -12.685 517.411 -35.941 
ATOM    643  C4   DA A  31     -12.862 517.121 -37.246 
ATOM    644  P    DG A  32      -6.403 516.149 -37.375 
ATOM    645  OP1  DG A  32      -5.210 516.993 -37.612 
ATOM    646  OP2  DG A  32      -6.541 514.960 -38.245 
ATOM    647  O5'  DG A  32      -6.448 515.700 -35.841 
ATOM    648  C5'  DG A  32      -7.060 516.575 -34.875 
ATOM    649  C4'  DG A  32      -7.939 515.774 -33.934 
ATOM    650  O4'  DG A  32      -9.298 515.621 -34.436 
ATOM    651  C3'  DG A  32      -7.485 514.340 -33.659 
ATOM    652  O3'  DG A  32      -7.764 514.021 -32.300 
ATOM    653  C2'  DG A  32      -8.372 513.475 -34.553 
ATOM    654  C1'  DG A  32      -9.664 514.255 -34.328 
ATOM    655  N9   DG A  32     -10.718 513.977 -35.343 
ATOM    656  C8   DG A  32     -10.581 513.697 -36.686 
ATOM    657  N7   DG A  32     -11.717 513.497 -37.308 
ATOM    658  C5   DG A  32     -12.674 513.655 -36.307 
ATOM    659  C6   DG A  32     -14.089 513.558 -36.372 
ATOM    660  O6   DG A  32     -14.799 513.309 -37.342 
ATOM    661  N1   DG A  32     -14.676 513.790 -35.120 
ATOM    662  C2   DG A  32     -13.987 514.079 -33.959 
ATOM    663  N2   DG A  32     -14.731 514.269 -32.867 
ATOM    664  N3   DG A  32     -12.659 514.171 -33.899 
ATOM    665  C4   DG A  32     -12.075 513.947 -35.105 
ATOM    666  P    DG A  33      -6.703 513.154 -31.473 
ATOM    667  OP1  DG A  33      -5.646 514.042 -30.938 
ATOM    668  OP2  DG A  33      -6.238 512.018 -32.300 
ATOM    669  O5'  DG A  33      -7.608 512.609 -30.273 
ATOM    670  C5'  DG A  33      -8.719 513.406 -29.818 
ATOM    671  C4'  DG A  33      -9.933 512.525 -29.598 
ATOM    672  O4'  DG A  33     -10.731 512.369 -30.805 
ATOM    673  C3'  DG A  33      -9.643 511.090 -29.160 
ATOM    674  O3'  DG A  33     -10.642 510.680 -28.234 
ATOM    675  C2'  DG A  33      -9.791 510.258 -30.433 
ATOM    676  C1'  DG A  33     -11.013 510.989 -30.979 
ATOM    677  N9   DG A  33     -11.258 510.746 -32.429 
ATOM    678  C8   DG A  33     -10.349 510.554 -33.445 
ATOM    679  N7   DG A  33     -10.895 510.364 -34.622 
ATOM    680  C5   DG A  33     -12.264 510.433 -34.366 
ATOM    681  C6   DG A  33     -13.366 510.303 -35.251 
ATOM    682  O6   DG A  33     -13.362 510.097 -36.461 
ATOM    683  N1   DG A  33     -14.586 510.442 -34.573 
ATOM    684  C2   DG A  33     -14.720 510.676 -33.218 
ATOM    685  N2   DG A  33     -15.972 510.778 -32.763 
ATOM    686  N3   DG A  33     -13.686 510.799 -32.389 
ATOM    687  C4   DG A  33     -12.496 510.666 -33.031 
ATOM    688  P    DA A  34     -10.215 509.791 -26.973 
ATOM    689  OP1  DA A  34      -9.723 510.672 -25.890 
ATOM    690  OP2  DA A  34      -9.290 508.722 -27.410 
ATOM    691  O5'  DA A  34     -11.617 509.149 -26.549 
ATOM    692  C5'  DA A  34     -12.828 509.886 -26.803 
ATOM    693  C4'  DA A  34     -13.888 508.962 -27.366 
ATOM    694  O4'  DA A  34     -13.823 508.860 -28.818 
ATOM    695  C3'  DA A  34     -13.827 507.510 -26.891 
ATOM    696  O3'  DA A  34     -15.153 507.017 -26.741 
ATOM    697  C2'  DA A  34     -13.156 506.756 -28.039 
ATOM    698  C1'  DA A  34     -13.871 507.486 -29.172 
ATOM    699  N9   DA A  34     -13.210 507.328 -30.498 
ATOM    700  C8   DA A  34     -11.876 507.226 -30.774 
ATOM    701  N7   DA A  34     -11.611 507.095 -32.037 
ATOM    702  C5   DA A  34     -12.859 507.111 -32.645 
ATOM    703  C6   DA A  34     -13.260 507.011 -33.987 
ATOM    704  N6   DA A  34     -12.403 506.869 -35.007 
ATOM    705  N1   DA A  34     -14.581 507.062 -34.244 
ATOM    706  C2   DA A  34     -15.428 507.204 -33.225 
ATOM    707  N3   DA A  34     -15.172 507.306 -31.940 
ATOM    708  C4   DA A  34     -13.844 507.252 -31.710 
ATOM    709  P    DG A  35     -15.490 506.064 -25.501 
ATOM    710  OP1  DG A  35     -15.774 506.888 -24.304 
ATOM    711  OP2  DG A  35     -14.425 505.048 -25.352 
ATOM    712  O5'  DG A  35     -16.837 505.359 -26.001 
ATOM    713  C5'  DG A  35     -17.712 506.079 -26.890 
ATOM    714  C4'  DG A  35     -18.190 505.163 -27.999 
ATOM    715  O4'  DG A  35     -17.285 505.153 -29.140 
ATOM    716  C3'  DG A  35     -18.333 503.687 -27.629 
ATOM    717  O3'  DG A  35     -19.467 503.151 -28.301 
ATOM    718  C2'  DG A  35     -17.077 503.024 -28.192 
ATOM    719  C1'  DG A  35     -17.037 503.804 -29.503 
ATOM    720  N9   DG A  35     -15.720 503.746 -30.195 
ATOM    721  C8   DG A  35     -14.453 503.696 -29.655 
ATOM    722  N7   DG A  35     -13.493 503.651 -30.547 
ATOM    723  C5   DG A  35     -14.172 503.672 -31.764 
ATOM    724  C6   DG A  35     -13.670 503.643 -33.091 
ATOM    725  O6   DG A  35     -12.503 503.593 -33.472 
ATOM    726  N1   DG A  35     -14.708 503.680 -34.033 
ATOM    727  C2   DG A  35     -16.054 503.738 -33.732 
ATOM    728  N2   DG A  35     -16.888 503.767 -34.774 
ATOM    729  N3   DG A  35     -16.525 503.765 -32.486 
ATOM    730  C4   DG A  35     -15.531 503.729 -31.561 
ATOM    731  P    DA A  36     -20.409 502.114 -27.526 
ATOM    732  OP1  DA A  36     -21.383 502.854 -26.695 
ATOM    733  OP2  DA A  36     -19.574 501.120 -26.818 
ATOM    734  O5'  DA A  36     -21.168 501.407 -28.745 
ATOM    735  C5'  DA A  36     -21.400 502.157 -29.952 
ATOM    736  C4'  DA A  36     -21.088 501.300 -31.163 
ATOM    737  O4'  DA A  36     -19.688 501.384 -31.557 
ATOM    738  C3'  DA A  36     -21.334 499.800 -30.998 
ATOM    739  O3'  DA A  36     -21.830 499.277 -32.224 
ATOM    740  C2'  DA A  36     -19.949 499.206 -30.741 
ATOM    741  C1'  DA A  36     -19.197 500.067 -31.753 
ATOM    742  N9   DA A  36     -17.723 500.087 -31.545 
ATOM    743  C8   DA A  36     -17.032 500.037 -30.368 
ATOM    744  N7   DA A  36     -15.744 500.071 -30.514 
ATOM    745  C5   DA A  36     -15.565 500.150 -31.889 
ATOM    746  C6   DA A  36     -14.415 500.217 -32.693 
ATOM    747  N6   DA A  36     -13.168 500.217 -32.201 
ATOM    748  N1   DA A  36     -14.594 500.286 -34.025 
ATOM    749  C2   DA A  36     -15.836 500.287 -34.507 
ATOM    750  N3   DA A  36     -16.979 500.227 -33.859 
ATOM    751  C4   DA A  36     -16.772 500.159 -32.528 
ATOM    752  P    DA A  37     -22.984 498.169 -32.185 
ATOM    753  OP1  DA A  37     -24.302 498.830 -32.056 
ATOM    754  OP2  DA A  37     -22.663 497.155 -31.156 
ATOM    755  O5'  DA A  37     -22.848 497.519 -33.641 
ATOM    756  C5'  DA A  37     -22.376 498.336 -34.728 
ATOM    757  C4'  DA A  37     -21.368 497.565 -35.556 
ATOM    758  O4'  DA A  37     -20.009 497.711 -35.053 
ATOM    759  C3'  DA A  37     -21.577 496.052 -35.619 
ATOM    760  O3'  DA A  37     -21.233 495.593 -36.921 
ATOM    761  C2'  DA A  37     -20.569 495.480 -34.621 
ATOM    762  C1'  DA A  37     -19.421 496.421 -34.971 
ATOM    763  N9   DA A  37     -18.348 496.467 -33.939 
ATOM    764  C8   DA A  37     -18.471 496.362 -32.582 
ATOM    765  N7   DA A  37     -17.344 496.440 -31.946 
ATOM    766  C5   DA A  37     -16.402 496.608 -32.952 
ATOM    767  C6   DA A  37     -15.006 496.756 -32.927 
ATOM    768  N6   DA A  37     -14.282 496.758 -31.799 
ATOM    769  N1   DA A  37     -14.378 496.902 -34.108 
ATOM    770  C2   DA A  37     -15.103 496.900 -35.227 
ATOM    771  N3   DA A  37     -16.403 496.771 -35.372 
ATOM    772  C4   DA A  37     -17.008 496.626 -34.175 
ATOM    773  P    DC A  38     -22.128 494.455 -37.604 
ATOM    774  OP1  DC A  38     -23.309 495.072 -38.248 
ATOM    775  OP2  DC A  38     -22.409 493.387 -36.619 
ATOM    776  O5'  DC A  38     -21.131 493.900 -38.726 
ATOM    777  C5'  DC A  38     -20.161 494.795 -39.303 
ATOM    778  C4'  DC A  38     -18.816 494.104 -39.410 
ATOM    779  O4'  DC A  38     -18.016 494.254 -38.201 
ATOM    780  C3'  DC A  38     -18.861 492.593 -39.636 
ATOM    781  O3'  DC A  38     -17.797 492.225 -40.505 
ATOM    782  C2'  DC A  38     -18.594 491.987 -38.257 
ATOM    783  C1'  DC A  38     -17.514 492.978 -37.835 
ATOM    784  N1   DC A  38     -17.250 492.988 -36.370 
ATOM    785  C2   DC A  38     -15.943 493.218 -35.947 
ATOM    786  O2   DC A  38     -15.065 493.404 -36.797 
ATOM    787  N3   DC A  38     -15.681 493.230 -34.614 
ATOM    788  C4   DC A  38     -16.661 493.025 -33.724 
ATOM    789  N4   DC A  38     -16.355 493.047 -32.436 
ATOM    790  C5   DC A  38     -18.012 492.785 -34.139 
ATOM    791  C6   DC A  38     -18.252 492.777 -35.475 
ATOM    792  P    DC A  39     -18.058 491.108 -41.622 
ATOM    793  OP1  DC A  39     -18.675 491.732 -42.813 
ATOM    794  OP2  DC A  39     -18.799 489.975 -41.025 
ATOM    795  O5'  DC A  39     -16.564 490.651 -41.966 
ATOM    796  C5'  DC A  39     -15.494 491.605 -41.833 
ATOM    797  C4'  DC A  39     -14.302 490.957 -41.157 
ATOM    798  O4'  DC A  39     -14.367 491.053 -39.706 
ATOM    799  C3'  DC A  39     -14.120 489.463 -41.420 
ATOM    800  O3'  DC A  39     -12.730 489.178 -41.514 
ATOM    801  C2'  DC A  39     -14.672 488.780 -40.169 
ATOM    802  C1'  DC A  39     -14.100 489.771 -39.160 
ATOM    803  N1   DC A  39     -14.741 489.697 -37.818 
ATOM    804  C2   DC A  39     -13.942 489.935 -36.702 
ATOM    805  O2   DC A  39     -12.745 490.196 -36.870 
ATOM    806  N3   DC A  39     -14.508 489.871 -35.469 
ATOM    807  C4   DC A  39     -15.808 489.585 -35.329 
ATOM    808  N4   DC A  39     -16.313 489.535 -34.106 
ATOM    809  C5   DC A  39     -16.647 489.336 -36.463 
ATOM    810  C6   DC A  39     -16.063 489.404 -37.687 
ATOM    811  P    DT A  40     -12.225 488.126 -42.610 
ATOM    812  OP1  DT A  40     -12.067 488.807 -43.915 
ATOM    813  OP2  DT A  40     -13.108 486.939 -42.601 
ATOM    814  O5'  DT A  40     -10.787 487.731 -42.030 
ATOM    815  C5'  DT A  40     -10.052 488.703 -41.263 
ATOM    816  C4'  DT A  40      -9.443 488.046 -40.041 
ATOM    817  O4'  DT A  40     -10.348 488.050 -38.900 
ATOM    818  C3'  DT A  40      -9.056 486.576 -40.199 
ATOM    819  O3'  DT A  40      -7.858 486.334 -39.472 
ATOM    820  C2'  DT A  40     -10.193 485.802 -39.533 
ATOM    821  C1'  DT A  40     -10.376 486.744 -38.346 
ATOM    822  N1   DT A  40     -11.674 486.569 -37.637 
ATOM    823  C2   DT A  40     -11.674 486.760 -36.276 
ATOM    824  O2   DT A  40     -10.673 487.059 -35.648 
ATOM    825  N3   DT A  40     -12.895 486.588 -35.653 
ATOM    826  C4   DT A  40     -14.085 486.251 -36.263 
ATOM    827  O4   DT A  40     -15.117 486.126 -35.599 
ATOM    828  C5   DT A  40     -13.985 486.072 -37.692 
ATOM    829  C7   DT A  40     -15.236 485.704 -38.435 
ATOM    830  C6   DT A  40     -12.810 486.232 -38.323 
ATOM    831  P    DA A  41      -6.749 485.366 -40.102 
ATOM    832  OP1  DA A  41      -5.899 486.131 -41.041 
ATOM    833  OP2  DA A  41      -7.401 484.158 -40.652 
ATOM    834  O5'  DA A  41      -5.899 484.974 -38.803 
ATOM    835  C5'  DA A  41      -5.807 485.916 -37.718 
ATOM    836  C4'  DA A  41      -5.989 485.200 -36.394 
ATOM    837  O4'  DA A  41      -7.388 485.109 -36.000 
ATOM    838  C3'  DA A  41      -5.498 483.754 -36.347 
ATOM    839  O3'  DA A  41      -4.937 483.499 -35.065 
ATOM    840  C2'  DA A  41      -6.764 482.910 -36.499 
ATOM    841  C1'  DA A  41      -7.657 483.771 -35.612 
ATOM    842  N9   DA A  41      -9.113 483.519 -35.804 
ATOM    843  C8   DA A  41      -9.773 483.189 -36.953 
ATOM    844  N7   DA A  41     -11.051 483.031 -36.797 
ATOM    845  C5   DA A  41     -11.256 483.275 -35.447 
ATOM    846  C6   DA A  41     -12.411 483.267 -34.648 
ATOM    847  N6   DA A  41     -13.635 482.991 -35.119 
ATOM    848  N1   DA A  41     -12.261 483.552 -33.341 
ATOM    849  C2   DA A  41     -11.043 483.826 -32.878 
ATOM    850  N3   DA A  41      -9.898 483.863 -33.525 
ATOM    851  C4   DA A  41     -10.075 483.573 -34.829 
ATOM    852  P    DG A  42      -3.616 482.601 -34.959 
ATOM    853  OP1  DG A  42      -2.423 483.445 -35.196 
ATOM    854  OP2  DG A  42      -3.754 481.413 -35.829 
ATOM    855  O5'  DG A  42      -3.661 482.152 -33.425 
ATOM    856  C5'  DG A  42      -4.274 483.027 -32.459 
ATOM    857  C4'  DG A  42      -5.152 482.226 -31.517 
ATOM    858  O4'  DG A  42      -6.511 482.074 -32.020 
ATOM    859  C3'  DG A  42      -4.699 480.792 -31.242 
ATOM    860  O3'  DG A  42      -4.977 480.474 -29.884 
ATOM    861  C2'  DG A  42      -5.586 479.927 -32.136 
ATOM    862  C1'  DG A  42      -6.877 480.707 -31.911 
ATOM    863  N9   DG A  42      -7.931 480.429 -32.927 
ATOM    864  C8   DG A  42      -7.794 480.149 -34.270 
ATOM    865  N7   DG A  42      -8.930 479.950 -34.891 
ATOM    866  C5   DG A  42      -9.888 480.107 -33.891 
ATOM    867  C6   DG A  42     -11.302 480.010 -33.955 
ATOM    868  O6   DG A  42     -12.012 479.761 -34.926 
ATOM    869  N1   DG A  42     -11.889 480.243 -32.704 
ATOM    870  C2   DG A  42     -11.200 480.531 -31.543 
ATOM    871  N2   DG A  42     -11.944 480.721 -30.451 
ATOM    872  N3   DG A  42      -9.873 480.623 -31.483 
ATOM    873  C4   DG A  42      -9.288 480.399 -32.688 
ATOM    874  P    DA A  43      -3.916 479.606 -29.057 
ATOM    875  OP1  DA A  43      -2.860 480.494 -28.522 
ATOM    876  OP2  DA A  43      -3.451 478.471 -29.884 
ATOM    877  O5'  DA A  43      -4.821 479.061 -27.856 
ATOM    878  C5'  DA A  43      -5.932 479.858 -27.401 
ATOM    879  C4'  DA A  43      -7.146 478.977 -27.181 
ATOM    880  O4'  DA A  43      -7.945 478.821 -28.388 
ATOM    881  C3'  DA A  43      -6.856 477.542 -26.743 
ATOM    882  O3'  DA A  43      -7.855 477.132 -25.817 
ATOM    883  C2'  DA A  43      -7.004 476.710 -28.017 
ATOM    884  C1'  DA A  43      -8.226 477.441 -28.563 
ATOM    885  N9   DA A  43      -8.471 477.198 -30.013 
ATOM    886  C8   DA A  43      -7.556 477.010 -31.008 
ATOM    887  N7   DA A  43      -8.083 476.820 -32.177 
ATOM    888  C5   DA A  43      -9.450 476.887 -31.943 
ATOM    889  C6   DA A  43     -10.563 476.763 -32.790 
ATOM    890  N6   DA A  43     -10.470 476.536 -34.108 
ATOM    891  N1   DA A  43     -11.782 476.881 -32.231 
ATOM    892  C2   DA A  43     -11.870 477.107 -30.921 
ATOM    893  N3   DA A  43     -10.906 477.240 -30.035 
ATOM    894  C4   DA A  43      -9.697 477.117 -30.620 
ATOM    895  P    DG A  44      -7.428 476.243 -24.557 
ATOM    896  OP1  DG A  44      -6.936 477.124 -23.473 
ATOM    897  OP2  DG A  44      -6.503 475.174 -24.994 
ATOM    898  O5'  DG A  44      -8.831 475.601 -24.133 
ATOM    899  C5'  DG A  44     -10.041 476.338 -24.386 
ATOM    900  C4'  DG A  44     -11.102 475.414 -24.950 
ATOM    901  O4'  DG A  44     -11.037 475.312 -26.401 
ATOM    902  C3'  DG A  44     -11.040 473.962 -24.475 
ATOM    903  O3'  DG A  44     -12.366 473.470 -24.325 
ATOM    904  C2'  DG A  44     -10.369 473.208 -25.623 
ATOM    905  C1'  DG A  44     -11.084 473.938 -26.756 
ATOM    906  N9   DG A  44     -10.423 473.780 -28.082 
ATOM    907  C8   DG A  44      -9.082 473.676 -28.380 
ATOM    908  N7   DG A  44      -8.828 473.544 -29.659 
ATOM    909  C5   DG A  44     -10.090 473.562 -30.250 
ATOM    910  C6   DG A  44     -10.460 473.458 -31.616 
ATOM    911  O6   DG A  44      -9.739 473.327 -32.602 
ATOM    912  N1   DG A  44     -11.851 473.522 -31.775 
ATOM    913  C2   DG A  44     -12.765 473.668 -30.749 
ATOM    914  N2   DG A  44     -14.050 473.708 -31.110 
ATOM    915  N3   DG A  44     -12.416 473.766 -29.469 
ATOM    916  C4   DG A  44     -11.070 473.705 -29.296 
ATOM    917  P    DT A  45     -12.703 472.516 -23.085 
ATOM    918  OP1  DT A  45     -12.987 473.340 -21.887 
ATOM    919  OP2  DT A  45     -11.638 471.500 -22.935 
ATOM    920  O5'  DT A  45     -14.050 471.812 -23.584 
ATOM    921  C5'  DT A  45     -14.925 472.531 -24.474 
ATOM    922  C4'  DT A  45     -15.403 471.616 -25.583 
ATOM    923  O4'  DT A  45     -14.498 471.606 -26.724 
ATOM    924  C3'  DT A  45     -15.546 470.140 -25.212 
ATOM    925  O3'  DT A  45     -16.680 469.604 -25.885 
ATOM    926  C2'  DT A  45     -14.290 469.476 -25.776 
ATOM    927  C1'  DT A  45     -14.250 470.256 -27.087 
ATOM    928  N1   DT A  45     -12.933 470.198 -27.779 
ATOM    929  C2   DT A  45     -12.949 470.190 -29.153 
ATOM    930  O2   DT A  45     -13.977 470.229 -29.805 
ATOM    931  N3   DT A  45     -11.708 470.135 -29.760 
ATOM    932  C4   DT A  45     -10.486 470.088 -29.121 
ATOM    933  O4   DT A  45      -9.441 470.041 -29.773 
ATOM    934  C5   DT A  45     -10.573 470.100 -27.680 
ATOM    935  C7   DT A  45      -9.287 470.051 -26.908 
ATOM    936  C6   DT A  45     -11.765 470.153 -27.064 
ATOM    937  P    DT A  46     -17.622 468.566 -25.110 
ATOM    938  OP1  DT A  46     -18.597 469.307 -24.278 
ATOM    939  OP2  DT A  46     -16.787 467.572 -24.401 
ATOM    940  O5'  DT A  46     -18.381 467.859 -26.329 
ATOM    941  C5'  DT A  46     -18.613 468.609 -27.536 
ATOM    942  C4'  DT A  46     -18.301 467.752 -28.747 
ATOM    943  O4'  DT A  46     -16.902 467.836 -29.141 
ATOM    944  C3'  DT A  46     -18.547 466.252 -28.582 
ATOM    945  O3'  DT A  46     -19.043 465.729 -29.808 
ATOM    946  C2'  DT A  46     -17.162 465.658 -28.325 
ATOM    947  C1'  DT A  46     -16.411 466.519 -29.337 
ATOM    948  N1   DT A  46     -14.936 466.539 -29.129 
ATOM    949  C2   DT A  46     -14.147 466.616 -30.251 
ATOM    950  O2   DT A  46     -14.603 466.668 -31.379 
ATOM    951  N3   DT A  46     -12.785 466.631 -30.018 
ATOM    952  C4   DT A  46     -12.164 466.578 -28.787 
ATOM    953  O4   DT A  46     -10.934 466.598 -28.704 
ATOM    954  C5   DT A  46     -13.076 466.498 -27.670 
ATOM    955  C7   DT A  46     -12.481 466.435 -26.293 
ATOM    956  C6   DT A  46     -14.404 466.481 -27.867 
ATOM    957  P    DG A  47     -20.197 464.621 -29.769 
ATOM    958  OP1  DG A  47     -21.515 465.283 -29.639 
ATOM    959  OP2  DG A  47     -19.876 463.607 -28.740 
ATOM    960  O5'  DG A  47     -20.061 463.971 -31.224 
ATOM    961  C5'  DG A  47     -19.589 464.788 -32.312 
ATOM    962  C4'  DG A  47     -18.581 464.017 -33.140 
ATOM    963  O4'  DG A  47     -17.222 464.163 -32.637 
ATOM    964  C3'  DG A  47     -18.790 462.504 -33.203 
ATOM    965  O3'  DG A  47     -18.446 462.045 -34.504 
ATOM    966  C2'  DG A  47     -17.782 461.932 -32.205 
ATOM    967  C1'  DG A  47     -16.634 462.873 -32.555 
ATOM    968  N9   DG A  47     -15.561 462.919 -31.522 
ATOM    969  C8   DG A  47     -15.666 462.815 -30.152 
ATOM    970  N7   DG A  47     -14.519 462.895 -29.521 
ATOM    971  C5   DG A  47     -13.590 463.064 -30.546 
ATOM    972  C6   DG A  47     -12.179 463.211 -30.484 
ATOM    973  O6   DG A  47     -11.449 463.223 -29.497 
ATOM    974  N1   DG A  47     -11.623 463.356 -31.763 
ATOM    975  C2   DG A  47     -12.337 463.359 -32.946 
ATOM    976  N2   DG A  47     -11.621 463.511 -34.062 
ATOM    977  N3   DG A  47     -13.660 463.222 -33.002 
ATOM    978  C4   DG A  47     -14.215 463.080 -31.770 
ATOM    979  P    DG A  48     -19.341 460.907 -35.187 
ATOM    980  OP1  DG A  48     -20.522 461.524 -35.832 
ATOM    981  OP2  DG A  48     -19.622 459.840 -34.202 
ATOM    982  O5'  DG A  48     -18.344 460.352 -36.310 
ATOM    983  C5'  DG A  48     -17.374 461.247 -36.886 
ATOM    984  C4'  DG A  48     -16.029 460.556 -36.993 
ATOM    985  O4'  DG A  48     -15.229 460.706 -35.785 
ATOM    986  C3'  DG A  48     -16.074 459.045 -37.219 
ATOM    987  O3'  DG A  48     -15.010 458.677 -38.088 
ATOM    988  C2'  DG A  48     -15.807 458.439 -35.841 
ATOM    989  C1'  DG A  48     -14.727 459.430 -35.419 
ATOM    990  N9   DG A  48     -14.463 459.440 -33.953 
ATOM    991  C8   DG A  48     -15.341 459.248 -32.908 
ATOM    992  N7   DG A  48     -14.784 459.319 -31.723 
ATOM    993  C5   DG A  48     -13.443 459.576 -32.003 
ATOM    994  C6   DG A  48     -12.345 459.755 -31.123 
ATOM    995  O6   DG A  48     -12.329 459.725 -29.895 
ATOM    996  N1   DG A  48     -11.157 459.995 -31.828 
ATOM    997  C2   DG A  48     -11.045 460.053 -33.203 
ATOM    998  N2   DG A  48      -9.823 460.293 -33.684 
ATOM    999  N3   DG A  48     -12.077 459.884 -34.028 
ATOM   1000  C4   DG A  48     -13.236 459.651 -33.360 
ATOM   1001  P    DG A  49     -15.271 457.560 -39.205 
ATOM   1002  OP1  DG A  49     -15.888 458.185 -40.397 
ATOM   1003  OP2  DG A  49     -16.012 456.427 -38.609 
ATOM   1004  O5'  DG A  49     -13.777 457.103 -39.550 
ATOM   1005  C5'  DG A  49     -12.707 458.058 -39.417 
ATOM   1006  C4'  DG A  49     -11.515 457.410 -38.741 
ATOM   1007  O4'  DG A  49     -11.581 457.506 -37.290 
ATOM   1008  C3'  DG A  49     -11.333 455.915 -39.004 
ATOM   1009  O3'  DG A  49      -9.943 455.630 -39.098 
ATOM   1010  C2'  DG A  49     -11.885 455.232 -37.752 
ATOM   1011  C1'  DG A  49     -11.313 456.223 -36.743 
ATOM   1012  N9   DG A  49     -11.954 456.149 -35.401 
ATOM   1013  C8   DG A  49     -13.264 455.869 -35.076 
ATOM   1014  N7   DG A  49     -13.508 455.881 -33.787 
ATOM   1015  C5   DG A  49     -12.273 456.190 -33.219 
ATOM   1016  C6   DG A  49     -11.907 456.344 -31.857 
ATOM   1017  O6   DG A  49     -12.608 456.238 -30.855 
ATOM   1018  N1   DG A  49     -10.546 456.657 -31.725 
ATOM   1019  C2   DG A  49      -9.658 456.804 -32.771 
ATOM   1020  N2   DG A  49      -8.401 457.105 -32.436 
ATOM   1021  N3   DG A  49     -10.003 456.660 -34.050 
ATOM   1022  C4   DG A  49     -11.319 456.355 -34.195 
ATOM   1023  P    DA A  50      -9.438 454.578 -40.194 
ATOM   1024  OP1  DA A  50      -9.280 455.259 -41.498 
ATOM   1025  OP2  DA A  50     -10.321 453.391 -40.185 
ATOM   1026  O5'  DA A  50      -8.000 454.183 -39.614 
ATOM   1027  C5'  DA A  50      -7.265 455.155 -38.847 
ATOM   1028  C4'  DA A  50      -6.656 454.498 -37.625 
ATOM   1029  O4'  DA A  50      -7.561 454.502 -36.483 
ATOM   1030  C3'  DA A  50      -6.269 453.028 -37.783 
ATOM   1031  O3'  DA A  50      -5.071 452.787 -37.055 
ATOM   1032  C2'  DA A  50      -7.406 452.254 -37.117 
ATOM   1033  C1'  DA A  50      -7.589 453.196 -35.930 
ATOM   1034  N9   DA A  50      -8.887 453.021 -35.220 
ATOM   1035  C8   DA A  50     -10.103 452.690 -35.746 
ATOM   1036  N7   DA A  50     -11.052 452.613 -34.865 
ATOM   1037  C5   DA A  50     -10.421 452.914 -33.666 
ATOM   1038  C6   DA A  50     -10.889 453.001 -32.345 
ATOM   1039  N6   DA A  50     -12.164 452.780 -31.995 
ATOM   1040  N1   DA A  50      -9.995 453.323 -31.391 
ATOM   1041  C2   DA A  50      -8.729 453.541 -31.744 
ATOM   1042  N3   DA A  50      -8.179 453.490 -32.937 
ATOM   1043  C4   DA A  50      -9.095 453.165 -33.874 
ATOM   1044  P    DA A  51      -3.963 451.818 -37.685 
ATOM   1045  OP1  DA A  51      -3.112 452.583 -38.625 
ATOM   1046  OP2  DA A  51      -4.615 450.610 -38.235 
ATOM   1047  O5'  DA A  51      -3.112 451.426 -36.387 
ATOM   1048  C5'  DA A  51      -3.020 452.368 -35.302 
ATOM   1049  C4'  DA A  51      -3.202 451.652 -33.978 
ATOM   1050  O4'  DA A  51      -4.601 451.562 -33.584 
ATOM   1051  C3'  DA A  51      -2.711 450.206 -33.931 
ATOM   1052  O3'  DA A  51      -2.150 449.951 -32.649 
ATOM   1053  C2'  DA A  51      -3.977 449.362 -34.083 
ATOM   1054  C1'  DA A  51      -4.871 450.223 -33.196 
ATOM   1055  N9   DA A  51      -6.326 449.971 -33.387 
ATOM   1056  C8   DA A  51      -6.986 449.641 -34.537 
ATOM   1057  N7   DA A  51      -8.264 449.484 -34.381 
ATOM   1058  C5   DA A  51      -8.470 449.727 -33.030 
ATOM   1059  C6   DA A  51      -9.624 449.719 -32.231 
ATOM   1060  N6   DA A  51     -10.848 449.443 -32.703 
ATOM   1061  N1   DA A  51      -9.475 450.004 -30.925 
ATOM   1062  C2   DA A  51      -8.256 450.278 -30.461 
ATOM   1063  N3   DA A  51      -7.111 450.315 -31.108 
ATOM   1064  C4   DA A  51      -7.289 450.025 -32.413 
ATOM   1065  P    DG A  52      -0.829 449.054 -32.543 
ATOM   1066  OP1  DG A  52       0.363 449.897 -32.780 
ATOM   1067  OP2  DG A  52      -0.967 447.865 -33.413 
ATOM   1068  O5'  DG A  52      -0.875 448.604 -31.009 
ATOM   1069  C5'  DG A  52      -1.487 449.479 -30.042 
ATOM   1070  C4'  DG A  52      -2.365 448.678 -29.101 
ATOM   1071  O4'  DG A  52      -3.724 448.526 -29.604 
ATOM   1072  C3'  DG A  52      -1.912 447.245 -28.826 
ATOM   1073  O3'  DG A  52      -2.190 446.926 -27.468 
ATOM   1074  C2'  DG A  52      -2.799 446.379 -29.720 
ATOM   1075  C1'  DG A  52      -4.091 447.159 -29.495 
ATOM   1076  N9   DG A  52      -5.144 446.881 -30.511 
ATOM   1077  C8   DG A  52      -5.007 446.601 -31.853 
ATOM   1078  N7   DG A  52      -6.143 446.402 -32.475 
ATOM   1079  C5   DG A  52      -7.101 446.559 -31.475 
ATOM   1080  C6   DG A  52      -8.515 446.462 -31.539 
ATOM   1081  O6   DG A  52      -9.226 446.214 -32.510 
ATOM   1082  N1   DG A  52      -9.103 446.695 -30.288 
ATOM   1083  C2   DG A  52      -8.413 446.984 -29.126 
ATOM   1084  N2   DG A  52      -9.158 447.173 -28.035 
ATOM   1085  N3   DG A  52      -7.086 447.075 -29.066 
ATOM   1086  C4   DG A  52      -6.502 446.852 -30.272 
ATOM   1087  P    DA A  53      -1.129 446.058 -26.641 
ATOM   1088  OP1  DA A  53      -0.073 446.946 -26.105 
ATOM   1089  OP2  DA A  53      -0.665 444.923 -27.468 
ATOM   1090  O5'  DA A  53      -2.034 445.513 -25.440 
ATOM   1091  C5'  DA A  53      -3.145 446.310 -24.985 
ATOM   1092  C4'  DA A  53      -4.359 445.429 -24.765 
ATOM   1093  O4'  DA A  53      -5.158 445.273 -25.972 
ATOM   1094  C3'  DA A  53      -4.069 443.994 -24.327 
ATOM   1095  O3'  DA A  53      -5.068 443.584 -23.401 
ATOM   1096  C2'  DA A  53      -4.218 443.163 -25.601 
ATOM   1097  C1'  DA A  53      -5.440 443.893 -26.147 
ATOM   1098  N9   DA A  53      -5.685 443.650 -27.597 
ATOM   1099  C8   DA A  53      -4.769 443.463 -28.592 
ATOM   1100  N7   DA A  53      -5.297 443.272 -29.761 
ATOM   1101  C5   DA A  53      -6.663 443.339 -29.527 
ATOM   1102  C6   DA A  53      -7.777 443.215 -30.374 
ATOM   1103  N6   DA A  53      -7.683 442.988 -31.692 
ATOM   1104  N1   DA A  53      -8.996 443.333 -29.815 
ATOM   1105  C2   DA A  53      -9.083 443.559 -28.504 
ATOM   1106  N3   DA A  53      -8.120 443.692 -27.619 
ATOM   1107  C4   DA A  53      -6.910 443.569 -28.204 
ATOM   1108  P    DC A  54      -4.641 442.695 -22.140 
ATOM   1109  OP1  DC A  54      -4.149 443.576 -21.057 
ATOM   1110  OP2  DC A  54      -3.716 441.626 -22.578 
ATOM   1111  O5'  DC A  54      -6.044 442.053 -21.717 
ATOM   1112  C5'  DC A  54      -7.254 442.790 -21.970 
ATOM   1113  C4'  DC A  54      -8.315 441.866 -22.534 
ATOM   1114  O4'  DC A  54      -8.250 441.764 -23.985 
ATOM   1115  C3'  DC A  54      -8.253 440.414 -22.059 
ATOM   1116  O3'  DC A  54      -9.579 439.922 -21.908 
ATOM   1117  C2'  DC A  54      -7.582 439.660 -23.207 
ATOM   1118  C1'  DC A  54      -8.297 440.390 -24.339 
ATOM   1119  N1   DC A  54      -7.636 440.232 -25.665 
ATOM   1120  C2   DC A  54      -8.450 440.175 -26.794 
ATOM   1121  O2   DC A  54      -9.675 440.257 -26.650 
ATOM   1122  N3   DC A  54      -7.867 440.030 -28.011 
ATOM   1123  C4   DC A  54      -6.536 439.944 -28.125 
ATOM   1124  N4   DC A  54      -6.015 439.804 -29.334 
ATOM   1125  C5   DC A  54      -5.681 440.000 -26.976 
ATOM   1126  C6   DC A  54      -6.282 440.145 -25.769 
ATOM   1127  P    DG A  55      -9.917 438.968 -20.668 
ATOM   1128  OP1  DG A  55     -10.200 439.792 -19.471 
ATOM   1129  OP2  DG A  55      -8.851 437.952 -20.519 
ATOM   1130  O5'  DG A  55     -11.263 438.264 -21.168 
ATOM   1131  C5'  DG A  55     -12.138 438.983 -22.057 
ATOM   1132  C4'  DG A  55     -12.617 438.068 -23.166 
ATOM   1133  O4'  DG A  55     -11.711 438.058 -24.307 
ATOM   1134  C3'  DG A  55     -12.759 436.592 -22.796 
ATOM   1135  O3'  DG A  55     -13.893 436.056 -23.469 
ATOM   1136  C2'  DG A  55     -11.503 435.928 -23.360 
ATOM   1137  C1'  DG A  55     -11.463 436.708 -24.671 
ATOM   1138  N9   DG A  55     -10.146 436.650 -25.362 
ATOM   1139  C8   DG A  55      -8.880 436.600 -24.822 
ATOM   1140  N7   DG A  55      -7.920 436.555 -25.714 
ATOM   1141  C5   DG A  55      -8.598 436.576 -26.932 
ATOM   1142  C6   DG A  55      -8.096 436.547 -28.259 
ATOM   1143  O6   DG A  55      -6.929 436.497 -28.639 
ATOM   1144  N1   DG A  55      -9.135 436.584 -29.201 
ATOM   1145  C2   DG A  55     -10.481 436.642 -28.899 
ATOM   1146  N2   DG A  55     -11.314 436.671 -29.941 
ATOM   1147  N3   DG A  55     -10.951 436.670 -27.653 
ATOM   1148  C4   DG A  55      -9.957 436.634 -26.729 
ATOM   1149  P    DT A  56     -14.835 435.018 -22.694 
ATOM   1150  OP1  DT A  56     -15.810 435.759 -21.862 
ATOM   1151  OP2  DT A  56     -14.000 434.024 -21.985 
ATOM   1152  O5'  DT A  56     -15.594 434.311 -23.913 
ATOM   1153  C5'  DT A  56     -15.826 435.061 -25.119 
ATOM   1154  C4'  DT A  56     -15.514 434.204 -26.331 
ATOM   1155  O4'  DT A  56     -14.115 434.289 -26.725 
ATOM   1156  C3'  DT A  56     -15.760 432.704 -26.166 
ATOM   1157  O3'  DT A  56     -16.257 432.181 -27.392 
ATOM   1158  C2'  DT A  56     -14.375 432.111 -25.909 
ATOM   1159  C1'  DT A  56     -13.624 432.971 -26.920 
ATOM   1160  N1   DT A  56     -12.149 432.991 -26.712 
ATOM   1161  C2   DT A  56     -11.360 433.068 -27.834 
ATOM   1162  O2   DT A  56     -11.816 433.120 -28.963 
ATOM   1163  N3   DT A  56      -9.999 433.084 -27.602 
ATOM   1164  C4   DT A  56      -9.377 433.030 -26.371 
ATOM   1165  O4   DT A  56      -8.148 433.050 -26.288 
ATOM   1166  C5   DT A  56     -10.289 432.950 -25.254 
ATOM   1167  C7   DT A  56      -9.694 432.887 -23.877 
ATOM   1168  C6   DT A  56     -11.617 432.933 -25.451 
ATOM   1169  P    DC A  57     -17.410 431.073 -27.353 
ATOM   1170  OP1  DC A  57     -18.729 431.735 -27.223 
ATOM   1171  OP2  DC A  57     -17.089 430.059 -26.324 
ATOM   1172  O5'  DC A  57     -17.274 430.423 -28.808 
ATOM   1173  C5'  DC A  57     -16.802 431.240 -29.896 
ATOM   1174  C4'  DC A  57     -15.794 430.469 -30.724 
ATOM   1175  O4'  DC A  57     -14.435 430.615 -30.221 
ATOM   1176  C3'  DC A  57     -16.003 428.956 -30.786 
ATOM   1177  O3'  DC A  57     -15.659 428.497 -32.088 
ATOM   1178  C2'  DC A  57     -14.995 428.384 -29.789 
ATOM   1179  C1'  DC A  57     -13.847 429.326 -30.139 
ATOM   1180  N1   DC A  57     -12.774 429.371 -29.106 
ATOM   1181  C2   DC A  57     -11.462 429.541 -29.539 
ATOM   1182  O2   DC A  57     -11.243 429.646 -30.752 
ATOM   1183  N3   DC A  57     -10.470 429.584 -28.614 
ATOM   1184  C4   DC A  57     -10.748 429.467 -27.309 
ATOM   1185  N4   DC A  57      -9.746 429.516 -26.445 
ATOM   1186  C5   DC A  57     -12.091 429.291 -26.842 
ATOM   1187  C6   DC A  57     -13.068 429.250 -27.783 
ATOM   1188  P    DA A  58     -16.554 427.359 -32.771 
ATOM   1189  OP1  DA A  58     -17.735 427.976 -33.416 
ATOM   1190  OP2  DA A  58     -16.835 426.292 -31.786 
ATOM   1191  O5'  DA A  58     -15.557 426.805 -33.894 
ATOM   1192  C5'  DA A  58     -14.587 427.700 -34.470 
ATOM   1193  C4'  DA A  58     -13.242 427.008 -34.577 
ATOM   1194  O4'  DA A  58     -12.442 427.158 -33.369 
ATOM   1195  C3'  DA A  58     -13.287 425.497 -34.803 
ATOM   1196  O3'  DA A  58     -12.223 425.129 -35.672 
ATOM   1197  C2'  DA A  58     -13.020 424.891 -33.425 
ATOM   1198  C1'  DA A  58     -11.940 425.882 -33.003 
ATOM   1199  N9   DA A  58     -11.676 425.892 -31.537 
ATOM   1200  C8   DA A  58     -12.560 425.700 -30.514 
ATOM   1201  N7   DA A  58     -12.023 425.767 -29.335 
ATOM   1202  C5   DA A  58     -10.683 426.023 -29.594 
ATOM   1203  C6   DA A  58      -9.574 426.206 -28.751 
ATOM   1204  N6   DA A  58      -9.645 426.157 -27.414 
ATOM   1205  N1   DA A  58      -8.385 426.442 -29.336 
ATOM   1206  C2   DA A  58      -8.321 426.490 -30.665 
ATOM   1207  N3   DA A  58      -9.281 426.336 -31.549 
ATOM   1208  C4   DA A  58     -10.461 426.101 -30.939 
ATOM   1209  P    DC A  59     -12.485 424.012 -36.789 
ATOM   1210  OP1  DC A  59     -13.102 424.637 -37.981 
ATOM   1211  OP2  DC A  59     -13.225 422.879 -36.192 
ATOM   1212  O5'  DC A  59     -10.990 423.555 -37.134 
ATOM   1213  C5'  DC A  59      -9.921 424.510 -37.001 
ATOM   1214  C4'  DC A  59      -8.728 423.862 -36.325 
ATOM   1215  O4'  DC A  59      -8.794 423.958 -34.874 
ATOM   1216  C3'  DC A  59      -8.547 422.367 -36.588 
ATOM   1217  O3'  DC A  59      -7.156 422.082 -36.682 
ATOM   1218  C2'  DC A  59      -9.098 421.684 -35.336 
ATOM   1219  C1'  DC A  59      -8.527 422.675 -34.327 
ATOM   1220  N1   DC A  59      -9.167 422.601 -32.985 
ATOM   1221  C2   DC A  59      -8.368 422.839 -31.870 
ATOM   1222  O2   DC A  59      -7.171 423.101 -32.038 
ATOM   1223  N3   DC A  59      -8.934 422.775 -30.636 
ATOM   1224  C4   DC A  59     -10.234 422.489 -30.497 
ATOM   1225  N4   DC A  59     -10.739 422.439 -29.273 
ATOM   1226  C5   DC A  59     -11.073 422.240 -31.631 
ATOM   1227  C6   DC A  59     -10.490 422.308 -32.855 
ATOM   1228  P    DT A  60      -6.651 421.030 -37.778 
ATOM   1229  OP1  DT A  60      -6.493 421.711 -39.082 
ATOM   1230  OP2  DT A  60      -7.534 419.843 -37.768 
ATOM   1231  O5'  DT A  60      -5.213 420.635 -37.198 
ATOM   1232  C5'  DT A  60      -4.478 421.608 -36.431 
ATOM   1233  C4'  DT A  60      -3.869 420.950 -35.209 
ATOM   1234  O4'  DT A  60      -4.774 420.954 -34.067 
ATOM   1235  C3'  DT A  60      -3.482 419.480 -35.367 
ATOM   1236  O3'  DT A  60      -2.284 419.239 -34.639 
ATOM   1237  C2'  DT A  60      -4.620 418.706 -34.700 
ATOM   1238  C1'  DT A  60      -4.802 419.648 -33.513 
ATOM   1239  N1   DT A  60      -6.101 419.473 -32.804 
ATOM   1240  C2   DT A  60      -6.100 419.664 -31.443 
ATOM   1241  O2   DT A  60      -5.099 419.963 -30.816 
ATOM   1242  N3   DT A  60      -7.321 419.493 -30.820 
ATOM   1243  C4   DT A  60      -8.512 419.156 -31.430 
ATOM   1244  O4   DT A  60      -9.543 419.030 -30.767 
ATOM   1245  C5   DT A  60      -8.412 418.977 -32.860 
ATOM   1246  C7   DT A  60      -9.662 418.608 -33.603 
ATOM   1247  C6   DT A  60      -7.237 419.136 -33.491 
ATOM   1248  P    DG A  61      -1.176 418.270 -35.269 
ATOM   1249  OP1  DG A  61      -0.325 419.035 -36.209 
ATOM   1250  OP2  DG A  61      -1.828 417.062 -35.819 
ATOM   1251  O5'  DG A  61      -0.326 417.878 -33.971 
ATOM   1252  C5'  DG A  61      -0.233 418.820 -32.886 
ATOM   1253  C4'  DG A  61      -0.415 418.105 -31.562 
ATOM   1254  O4'  DG A  61      -1.814 418.014 -31.167 
ATOM   1255  C3'  DG A  61       0.075 416.658 -31.515 
ATOM   1256  O3'  DG A  61       0.637 416.403 -30.232 
ATOM   1257  C2'  DG A  61      -1.190 415.814 -31.667 
ATOM   1258  C1'  DG A  61      -2.084 416.675 -30.780 
ATOM   1259  N9   DG A  61      -3.539 416.423 -30.971 
ATOM   1260  C8   DG A  61      -4.222 416.089 -32.121 
ATOM   1261  N7   DG A  61      -5.512 415.934 -31.950 
ATOM   1262  C5   DG A  61      -5.697 416.181 -30.591 
ATOM   1263  C6   DG A  61      -6.885 416.164 -29.813 
ATOM   1264  O6   DG A  61      -8.036 415.923 -30.169 
ATOM   1265  N1   DG A  61      -6.622 416.474 -28.471 
ATOM   1266  C2   DG A  61      -5.376 416.763 -27.950 
ATOM   1267  N2   DG A  61      -5.334 417.033 -26.643 
ATOM   1268  N3   DG A  61      -4.263 416.779 -28.681 
ATOM   1269  C4   DG A  61      -4.500 416.481 -29.984 
ATOM   1270  P    DA A  62       1.958 415.506 -30.127 
ATOM   1271  OP1  DA A  62       3.150 416.349 -30.364 
ATOM   1272  OP2  DA A  62       1.820 414.317 -30.997 
ATOM   1273  O5'  DA A  62       1.912 415.056 -28.592 
ATOM   1274  C5'  DA A  62       1.300 415.931 -27.626 
ATOM   1275  C4'  DA A  62       0.421 415.130 -26.685 
ATOM   1276  O4'  DA A  62      -0.937 414.978 -27.187 
ATOM   1277  C3'  DA A  62       0.875 413.697 -26.410 
ATOM   1278  O3'  DA A  62       0.597 413.378 -25.052 
ATOM   1279  C2'  DA A  62      -0.012 412.831 -27.304 
ATOM   1280  C1'  DA A  62      -1.304 413.611 -27.079 
ATOM   1281  N9   DA A  62      -2.357 413.333 -28.095 
ATOM   1282  C8   DA A  62      -2.203 413.058 -29.423 
ATOM   1283  N7   DA A  62      -3.320 412.857 -30.051 
ATOM   1284  C5   DA A  62      -4.288 413.011 -29.068 
ATOM   1285  C6   DA A  62      -5.689 412.923 -29.097 
ATOM   1286  N6   DA A  62      -6.391 412.645 -30.206 
ATOM   1287  N1   DA A  62      -6.347 413.130 -27.941 
ATOM   1288  C2   DA A  62      -5.645 413.406 -26.843 
ATOM   1289  N3   DA A  62      -4.342 413.514 -26.696 
ATOM   1290  C4   DA A  62      -3.708 413.301 -27.867 
ATOM   1291  P    DT A  63       1.657 412.511 -24.225 
ATOM   1292  OP1  DT A  63       2.714 413.398 -23.689 
ATOM   1293  OP2  DT A  63       2.122 411.375 -25.052 
ATOM   1294  O5'  DT A  63       0.752 411.966 -23.024 
ATOM   1295  C5'  DT A  63      -0.358 412.762 -22.569 
ATOM   1296  C4'  DT A  63      -1.572 411.881 -22.349 
ATOM   1297  O4'  DT A  63      -2.371 411.725 -23.556 
ATOM   1298  C3'  DT A  63      -1.282 410.446 -21.911 
ATOM   1299  O3'  DT A  63      -2.281 410.036 -20.985 
ATOM   1300  C2'  DT A  63      -1.431 409.615 -23.185 
ATOM   1301  C1'  DT A  63      -2.653 410.345 -23.731 
ATOM   1302  N1   DT A  63      -2.898 410.103 -25.180 
ATOM   1303  C2   DT A  63      -4.207 410.057 -25.594 
ATOM   1304  O2   DT A  63      -5.149 410.204 -24.834 
ATOM   1305  N3   DT A  63      -4.395 409.829 -26.944 
ATOM   1306  C4   DT A  63      -3.406 409.649 -27.889 
ATOM   1307  O4   DT A  63      -3.697 409.452 -29.070 
ATOM   1308  C5   DT A  63      -2.065 409.714 -27.358 
ATOM   1309  C7   DT A  63      -0.929 409.528 -28.321 
ATOM   1310  C6   DT A  63      -1.853 409.934 -26.050 
ATOM   1311  P    DT A  64      -1.854 409.148 -19.724 
ATOM   1312  OP1  DT A  64      -1.362 410.028 -18.641 
ATOM   1313  OP2  DT A  64      -0.930 408.078 -20.162 
ATOM   1314  O5'  DT A  64      -3.257 408.505 -19.301 
ATOM   1315  C5'  DT A  64      -4.467 409.243 -19.554 
ATOM   1316  C4'  DT A  64      -5.528 408.318 -20.117 
ATOM   1317  O4'  DT A  64      -5.463 408.216 -21.569 
ATOM   1318  C3'  DT A  64      -5.466 406.867 -19.642 
ATOM   1319  O3'  DT A  64      -6.793 406.374 -19.492 
ATOM   1320  C2'  DT A  64      -4.795 406.112 -20.791 
ATOM   1321  C1'  DT A  64      -5.510 406.842 -21.923 
ATOM   1322  N1   DT A  64      -4.849 406.684 -23.249 
ATOM   1323  C2   DT A  64      -5.666 406.630 -24.352 
ATOM   1324  O2   DT A  64      -6.880 406.705 -24.283 
ATOM   1325  N3   DT A  64      -5.018 406.481 -25.564 
ATOM   1326  C4   DT A  64      -3.655 406.387 -25.757 
ATOM   1327  O4   DT A  64      -3.191 406.256 -26.891 
ATOM   1328  C5   DT A  64      -2.881 406.454 -24.540 
ATOM   1329  C7   DT A  64      -1.389 406.358 -24.660 
ATOM   1330  C6   DT A  64      -3.486 406.597 -23.348 
ATOM   1331  P    DA A  65      -7.130 405.420 -18.252 
ATOM   1332  OP1  DA A  65      -7.413 406.244 -17.055 
ATOM   1333  OP2  DA A  65      -6.064 404.405 -18.103 
ATOM   1334  O5'  DA A  65      -8.477 404.716 -18.752 
ATOM   1335  C5'  DA A  65      -9.351 405.435 -19.641 
ATOM   1336  C4'  DA A  65      -9.830 404.520 -20.750 
ATOM   1337  O4'  DA A  65      -8.924 404.510 -21.891 
ATOM   1338  C3'  DA A  65      -9.972 403.044 -20.380 
ATOM   1339  O3'  DA A  65     -11.106 402.508 -21.052 
ATOM   1340  C2'  DA A  65      -8.716 402.380 -20.943 
ATOM   1341  C1'  DA A  65      -8.676 403.160 -22.254 
ATOM   1342  N9   DA A  65      -7.360 403.102 -22.946 
ATOM   1343  C8   DA A  65      -6.111 403.054 -22.393 
ATOM   1344  N7   DA A  65      -5.153 403.008 -23.266 
ATOM   1345  C5   DA A  65      -5.811 403.028 -24.487 
ATOM   1346  C6   DA A  65      -5.347 403.001 -25.813 
ATOM   1347  N6   DA A  65      -4.049 402.946 -26.143 
ATOM   1348  N1   DA A  65      -6.270 403.033 -26.792 
ATOM   1349  C2   DA A  65      -7.558 403.089 -26.459 
ATOM   1350  N3   DA A  65      -8.107 403.119 -25.264 
ATOM   1351  C4   DA A  65      -7.162 403.085 -24.303 
ATOM   1352  P    DT A  66     -12.048 401.470 -20.278 
ATOM   1353  OP1  DT A  66     -13.023 402.211 -19.446 
ATOM   1354  OP2  DT A  66     -11.213 400.476 -19.569 
ATOM   1355  O5'  DT A  66     -12.807 400.763 -21.497 
ATOM   1356  C5'  DT A  66     -13.039 401.513 -22.703 
ATOM   1357  C4'  DT A  66     -12.727 400.656 -23.915 
ATOM   1358  O4'  DT A  66     -11.328 400.741 -24.308 
ATOM   1359  C3'  DT A  66     -12.973 399.157 -23.749 
ATOM   1360  O3'  DT A  66     -13.470 398.634 -24.976 
ATOM   1361  C2'  DT A  66     -11.588 398.563 -23.493 
ATOM   1362  C1'  DT A  66     -10.837 399.423 -24.504 
ATOM   1363  N1   DT A  66      -9.362 399.443 -24.296 
ATOM   1364  C2   DT A  66      -8.573 399.521 -25.418 
ATOM   1365  O2   DT A  66      -9.029 399.572 -26.547 
ATOM   1366  N3   DT A  66      -7.212 399.536 -25.186 
ATOM   1367  C4   DT A  66      -6.590 399.482 -23.955 
ATOM   1368  O4   DT A  66      -5.361 399.502 -23.872 
ATOM   1369  C5   DT A  66      -7.502 399.402 -22.837 
ATOM   1370  C7   DT A  66      -6.908 399.339 -21.461 
ATOM   1371  C6   DT A  66      -8.830 399.385 -23.035 
ATOM   1372  P    DG A  67     -14.623 397.525 -24.936 
ATOM   1373  OP1  DG A  67     -15.942 398.187 -24.807 
ATOM   1374  OP2  DG A  67     -14.303 396.512 -23.908 
ATOM   1375  O5'  DG A  67     -14.488 396.876 -26.392 
ATOM   1376  C5'  DG A  67     -14.015 397.693 -27.479 
ATOM   1377  C4'  DG A  67     -13.007 396.921 -28.307 
ATOM   1378  O4'  DG A  67     -11.648 397.067 -27.805 
ATOM   1379  C3'  DG A  67     -13.216 395.408 -28.370 
ATOM   1380  O3'  DG A  67     -12.872 394.950 -29.672 
ATOM   1381  C2'  DG A  67     -12.208 394.836 -27.373 
ATOM   1382  C1'  DG A  67     -11.060 395.778 -27.722 
ATOM   1383  N9   DG A  67      -9.988 395.824 -26.690 
ATOM   1384  C8   DG A  67     -10.092 395.719 -25.320 
ATOM   1385  N7   DG A  67      -8.946 395.800 -24.689 
ATOM   1386  C5   DG A  67      -8.016 395.968 -25.713 
ATOM   1387  C6   DG A  67      -6.605 396.115 -25.652 
ATOM   1388  O6   DG A  67      -5.875 396.127 -24.664 
ATOM   1389  N1   DG A  67      -6.050 396.260 -26.931 
ATOM   1390  C2   DG A  67      -6.763 396.263 -28.113 
ATOM   1391  N2   DG A  67      -6.047 396.416 -29.230 
ATOM   1392  N3   DG A  67      -8.086 396.126 -28.169 
ATOM   1393  C4   DG A  67      -8.641 395.984 -26.938 
ATOM   1394  P    DT A  68     -13.767 393.811 -30.355 
ATOM   1395  OP1  DT A  68     -14.948 394.428 -31.000 
ATOM   1396  OP2  DT A  68     -14.048 392.744 -29.370 
ATOM   1397  O5'  DT A  68     -12.770 393.257 -31.477 
ATOM   1398  C5'  DT A  68     -11.800 394.152 -32.054 
ATOM   1399  C4'  DT A  68     -10.455 393.460 -32.161 
ATOM   1400  O4'  DT A  68      -9.656 393.610 -30.953 
ATOM   1401  C3'  DT A  68     -10.501 391.949 -32.387 
ATOM   1402  O3'  DT A  68      -9.436 391.582 -33.256 
ATOM   1403  C2'  DT A  68     -10.234 391.343 -31.009 
ATOM   1404  C1'  DT A  68      -9.153 392.335 -30.587 
ATOM   1405  N1   DT A  68      -8.890 392.344 -29.121 
ATOM   1406  C2   DT A  68      -7.595 392.573 -28.720 
ATOM   1407  O2   DT A  68      -6.681 392.764 -29.505 
ATOM   1408  N3   DT A  68      -7.388 392.574 -27.354 
ATOM   1409  C4   DT A  68      -8.345 392.371 -26.381 
ATOM   1410  O4   DT A  68      -8.039 392.395 -25.187 
ATOM   1411  C5   DT A  68      -9.672 392.139 -26.900 
ATOM   1412  C7   DT A  68     -10.775 391.907 -25.907 
ATOM   1413  C6   DT A  68      -9.902 392.132 -28.222 
ATOM   1414  P    DC A  69      -9.698 390.464 -34.373 
ATOM   1415  OP1  DC A  69     -10.315 391.089 -35.564 
ATOM   1416  OP2  DC A  69     -10.439 389.331 -33.776 
ATOM   1417  O5'  DC A  69      -8.204 390.007 -34.717 
ATOM   1418  C5'  DC A  69      -7.134 390.962 -34.585 
ATOM   1419  C4'  DC A  69      -5.942 390.314 -33.909 
ATOM   1420  O4'  DC A  69      -6.007 390.410 -32.457 
ATOM   1421  C3'  DC A  69      -5.760 388.819 -34.171 
ATOM   1422  O3'  DC A  69      -4.369 388.534 -34.266 
ATOM   1423  C2'  DC A  69      -6.311 388.136 -32.920 
ATOM   1424  C1'  DC A  69      -5.740 389.127 -31.911 
ATOM   1425  N1   DC A  69      -6.380 389.053 -30.569 
ATOM   1426  C2   DC A  69      -5.581 389.291 -29.454 
ATOM   1427  O2   DC A  69      -4.385 389.553 -29.622 
ATOM   1428  N3   DC A  69      -6.147 389.228 -28.220 
ATOM   1429  C4   DC A  69      -7.447 388.942 -28.080 
ATOM   1430  N4   DC A  69      -7.952 388.891 -26.857 
ATOM   1431  C5   DC A  69      -8.286 388.693 -29.215 
ATOM   1432  C6   DC A  69      -7.703 388.761 -30.438 
ATOM   1433  P    DT A  70      -3.865 387.482 -35.362 
ATOM   1434  OP1  DT A  70      -3.706 388.163 -36.666 
ATOM   1435  OP2  DT A  70      -4.747 386.295 -35.352 
ATOM   1436  O5'  DT A  70      -2.426 387.087 -34.781 
ATOM   1437  C5'  DT A  70      -1.691 388.060 -34.015 
ATOM   1438  C4'  DT A  70      -1.082 387.403 -32.792 
ATOM   1439  O4'  DT A  70      -1.987 387.407 -31.651 
ATOM   1440  C3'  DT A  70      -0.695 385.932 -32.950 
ATOM   1441  O3'  DT A  70       0.503 385.691 -32.223 
ATOM   1442  C2'  DT A  70      -1.833 385.159 -32.284 
ATOM   1443  C1'  DT A  70      -2.015 386.100 -31.097 
ATOM   1444  N1   DT A  70      -3.314 385.926 -30.388 
ATOM   1445  C2   DT A  70      -3.313 386.116 -29.027 
ATOM   1446  O2   DT A  70      -2.313 386.416 -28.400 
ATOM   1447  N3   DT A  70      -4.534 385.945 -28.404 
ATOM   1448  C4   DT A  70      -5.725 385.608 -29.014 
ATOM   1449  O4   DT A  70      -6.756 385.483 -28.351 
ATOM   1450  C5   DT A  70      -5.625 385.429 -30.444 
ATOM   1451  C7   DT A  70      -6.875 385.060 -31.187 
ATOM   1452  C6   DT A  70      -4.450 385.589 -31.075 
ATOM   1453  P    DG A  71       1.611 384.723 -32.853 
ATOM   1454  OP1  DG A  71       2.462 385.487 -33.792 
ATOM   1455  OP2  DG A  71       0.959 383.514 -33.403 
ATOM   1456  O5'  DG A  71       2.461 384.330 -31.555 
ATOM   1457  C5'  DG A  71       2.554 385.272 -30.470 
ATOM   1458  C4'  DG A  71       2.372 384.557 -29.145 
ATOM   1459  O4'  DG A  71       0.973 384.466 -28.751 
ATOM   1460  C3'  DG A  71       2.862 383.110 -29.098 
ATOM   1461  O3'  DG A  71       3.423 382.856 -27.816 
ATOM   1462  C2'  DG A  71       1.597 382.267 -29.250 
ATOM   1463  C1'  DG A  71       0.703 383.127 -28.363 
ATOM   1464  N9   DG A  71      -0.752 382.875 -28.555 
ATOM   1465  C8   DG A  71      -1.435 382.541 -29.705 
ATOM   1466  N7   DG A  71      -2.725 382.386 -29.534 
ATOM   1467  C5   DG A  71      -2.911 382.634 -28.174 
ATOM   1468  C6   DG A  71      -4.098 382.616 -27.396 
ATOM   1469  O6   DG A  71      -5.249 382.375 -27.752 
ATOM   1470  N1   DG A  71      -3.835 382.926 -26.055 
ATOM   1471  C2   DG A  71      -2.589 383.215 -25.534 
ATOM   1472  N2   DG A  71      -2.548 383.485 -24.227 
ATOM   1473  N3   DG A  71      -1.476 383.231 -26.265 
ATOM   1474  C4   DG A  71      -1.713 382.933 -27.568 
ATOM   1475  P    DG A  72       4.744 381.958 -27.710 
ATOM   1476  OP1  DG A  72       5.937 382.801 -27.947 
ATOM   1477  OP2  DG A  72       4.607 380.769 -28.580 
ATOM   1478  O5'  DG A  72       4.699 381.508 -26.176 
ATOM   1479  C5'  DG A  72       4.087 382.383 -25.210 
ATOM   1480  C4'  DG A  72       3.208 381.582 -24.269 
ATOM   1481  O4'  DG A  72       1.850 381.430 -24.771 
ATOM   1482  C3'  DG A  72       3.662 380.149 -23.994 
ATOM   1483  O3'  DG A  72       3.383 379.830 -22.635 
ATOM   1484  C2'  DG A  72       2.775 379.283 -24.888 
ATOM   1485  C1'  DG A  72       1.483 380.063 -24.663 
ATOM   1486  N9   DG A  72       0.430 379.785 -25.678 
ATOM   1487  C8   DG A  72       0.566 379.506 -27.021 
ATOM   1488  N7   DG A  72      -0.570 379.306 -27.643 
ATOM   1489  C5   DG A  72      -1.527 379.464 -26.642 
ATOM   1490  C6   DG A  72      -2.941 379.367 -26.707 
ATOM   1491  O6   DG A  72      -3.652 379.118 -27.677 
ATOM   1492  N1   DG A  72      -3.529 379.599 -25.455 
ATOM   1493  C2   DG A  72      -2.839 379.888 -24.294 
ATOM   1494  N2   DG A  72      -3.584 380.078 -23.202 
ATOM   1495  N3   DG A  72      -1.512 379.979 -24.234 
ATOM   1496  C4   DG A  72      -0.928 379.756 -25.440 
ATOM   1497  P    DT A  73       4.444 378.963 -21.808 
ATOM   1498  OP1  DT A  73       5.501 379.851 -21.273 
ATOM   1499  OP2  DT A  73       4.909 377.827 -22.636 
ATOM   1500  O5'  DT A  73       3.539 378.418 -20.608 
ATOM   1501  C5'  DT A  73       2.429 379.214 -20.153 
ATOM   1502  C4'  DT A  73       1.214 378.334 -19.933 
ATOM   1503  O4'  DT A  73       0.416 378.177 -21.140 
ATOM   1504  C3'  DT A  73       1.504 376.898 -19.495 
ATOM   1505  O3'  DT A  73       0.506 376.489 -18.569 
ATOM   1506  C2'  DT A  73       1.356 376.067 -20.768 
ATOM   1507  C1'  DT A  73       0.134 376.797 -21.315 
ATOM   1508  N1   DT A  73      -0.111 376.555 -22.764 
ATOM   1509  C2   DT A  73      -1.420 376.509 -23.178 
ATOM   1510  O2   DT A  73      -2.362 376.656 -22.418 
ATOM   1511  N3   DT A  73      -1.609 376.281 -24.527 
ATOM   1512  C4   DT A  73      -0.620 376.101 -25.473 
ATOM   1513  O4   DT A  73      -0.910 375.904 -26.654 
ATOM   1514  C5   DT A  73       0.722 376.166 -24.942 
ATOM   1515  C7   DT A  73       1.858 375.980 -25.904 
ATOM   1516  C6   DT A  73       0.934 376.386 -23.634 
ATOM   1517  P    DC A  74       0.933 375.600 -17.308 
ATOM   1518  OP1  DC A  74       1.425 376.480 -16.225 
ATOM   1519  OP2  DC A  74       1.857 374.530 -17.745 
ATOM   1520  O5'  DC A  74      -0.470 374.957 -16.884 
ATOM   1521  C5'  DC A  74      -1.680 375.695 -17.138 
ATOM   1522  C4'  DC A  74      -2.741 374.770 -17.701 
ATOM   1523  O4'  DC A  74      -2.676 374.668 -19.153 
ATOM   1524  C3'  DC A  74      -2.680 373.319 -17.226 
ATOM   1525  O3'  DC A  74      -4.006 372.826 -17.076 
ATOM   1526  C2'  DC A  74      -2.008 372.564 -18.375 
ATOM   1527  C1'  DC A  74      -2.723 373.295 -19.507 
ATOM   1528  N1   DC A  74      -2.063 373.136 -20.833 
ATOM   1529  C2   DC A  74      -2.877 373.079 -21.961 
ATOM   1530  O2   DC A  74      -4.101 373.162 -21.817 
ATOM   1531  N3   DC A  74      -2.293 372.934 -23.178 
ATOM   1532  C4   DC A  74      -0.962 372.848 -23.292 
ATOM   1533  N4   DC A  74      -0.441 372.708 -24.501 
ATOM   1534  C5   DC A  74      -0.107 372.905 -22.144 
ATOM   1535  C6   DC A  74      -0.709 373.049 -20.936 
ATOM   1536  P    DA A  75      -4.343 371.872 -15.836 
ATOM   1537  OP1  DA A  75      -4.627 372.696 -14.639 
ATOM   1538  OP2  DA A  75      -3.278 370.857 -15.687 
ATOM   1539  O5'  DA A  75      -5.690 371.168 -16.336 
ATOM   1540  C5'  DA A  75      -6.565 371.887 -17.225 
ATOM   1541  C4'  DA A  75      -7.043 370.972 -18.334 
ATOM   1542  O4'  DA A  75      -6.138 370.962 -19.475 
ATOM   1543  C3'  DA A  75      -7.186 369.496 -17.964 
ATOM   1544  O3'  DA A  75      -8.319 368.960 -18.636 
ATOM   1545  C2'  DA A  75      -5.929 368.832 -18.527 
ATOM   1546  C1'  DA A  75      -5.890 369.612 -19.838 
ATOM   1547  N9   DA A  75      -4.573 369.554 -20.530 
ATOM   1548  C8   DA A  75      -3.324 369.506 -19.977 
ATOM   1549  N7   DA A  75      -2.366 369.460 -20.850 
ATOM   1550  C5   DA A  75      -3.024 369.480 -22.071 
ATOM   1551  C6   DA A  75      -2.561 369.454 -23.397 
ATOM   1552  N6   DA A  75      -1.262 369.398 -23.727 
ATOM   1553  N1   DA A  75      -3.484 369.485 -24.376 
ATOM   1554  C2   DA A  75      -4.771 369.541 -24.043 
ATOM   1555  N3   DA A  75      -5.320 369.571 -22.848 
ATOM   1556  C4   DA A  75      -4.375 369.537 -21.886 
ATOM   1557  P    DG A  76      -9.261 367.922 -17.861 
ATOM   1558  OP1  DG A  76     -10.236 368.663 -17.030 
ATOM   1559  OP2  DG A  76      -8.426 366.928 -17.153 
ATOM   1560  O5'  DG A  76     -10.020 367.215 -19.080 
ATOM   1561  C5'  DG A  76     -10.253 367.965 -20.287 
ATOM   1562  C4'  DG A  76      -9.940 367.108 -21.498 
ATOM   1563  O4'  DG A  76      -8.541 367.193 -21.892 
ATOM   1564  C3'  DG A  76     -10.186 365.609 -21.333 
ATOM   1565  O3'  DG A  76     -10.683 365.086 -22.559 
ATOM   1566  C2'  DG A  76      -8.802 365.015 -21.076 
ATOM   1567  C1'  DG A  76      -8.050 365.876 -22.088 
ATOM   1568  N9   DG A  76      -6.575 365.895 -21.880 
ATOM   1569  C8   DG A  76      -5.862 365.845 -20.702 
ATOM   1570  N7   DG A  76      -4.561 365.881 -20.865 
ATOM   1571  C5   DG A  76      -4.402 365.960 -22.247 
ATOM   1572  C6   DG A  76      -3.220 366.027 -23.030 
ATOM   1573  O6   DG A  76      -2.050 366.031 -22.656 
ATOM   1574  N1   DG A  76      -3.514 366.095 -24.399 
ATOM   1575  C2   DG A  76      -4.785 366.098 -24.940 
ATOM   1576  N2   DG A  76      -4.854 366.170 -26.272 
ATOM   1577  N3   DG A  76      -5.894 366.036 -24.206 
ATOM   1578  C4   DG A  76      -5.625 365.969 -22.876 
ATOM   1579  P    DT A  77     -11.837 363.978 -22.520 
ATOM   1580  OP1  DT A  77     -13.155 364.639 -22.391 
ATOM   1581  OP2  DT A  77     -11.516 362.964 -21.491 
ATOM   1582  O5'  DT A  77     -11.701 363.328 -23.976 
ATOM   1583  C5'  DT A  77     -11.228 364.145 -25.063 
ATOM   1584  C4'  DT A  77     -10.220 363.373 -25.891 
ATOM   1585  O4'  DT A  77      -8.861 363.519 -25.388 
ATOM   1586  C3'  DT A  77     -10.429 361.860 -25.954 
ATOM   1587  O3'  DT A  77     -10.086 361.402 -27.256 
ATOM   1588  C2'  DT A  77      -9.421 361.289 -24.956 
ATOM   1589  C1'  DT A  77      -8.273 362.230 -25.306 
ATOM   1590  N1   DT A  77      -7.201 362.276 -24.274 
ATOM   1591  C2   DT A  77      -5.912 362.443 -24.717 
ATOM   1592  O2   DT A  77      -5.625 362.553 -25.897 
ATOM   1593  N3   DT A  77      -4.944 362.480 -23.732 
ATOM   1594  C4   DT A  77      -5.156 362.366 -22.372 
ATOM   1595  O4   DT A  77      -4.209 362.414 -21.585 
ATOM   1596  C5   DT A  77      -6.540 362.193 -22.004 
ATOM   1597  C7   DT A  77      -6.859 362.061 -20.543 
ATOM   1598  C6   DT A  77      -7.501 362.154 -22.942 
ATOM   1599  P    DG A  78     -10.980 360.263 -27.939 
ATOM   1600  OP1  DG A  78     -12.161 360.880 -28.583 
ATOM   1601  OP2  DG A  78     -11.262 359.196 -26.954 
ATOM   1602  O5'  DG A  78      -9.983 359.709 -29.061 
ATOM   1603  C5'  DG A  78      -9.013 360.604 -29.638 
ATOM   1604  C4'  DG A  78      -7.669 359.912 -29.745 
ATOM   1605  O4'  DG A  78      -6.869 360.063 -28.536 
ATOM   1606  C3'  DG A  78      -7.714 358.401 -29.971 
ATOM   1607  O3'  DG A  78      -6.650 358.034 -30.840 
ATOM   1608  C2'  DG A  78      -7.447 357.795 -28.592 
ATOM   1609  C1'  DG A  78      -6.366 358.787 -28.170 
ATOM   1610  N9   DG A  78      -6.103 358.797 -26.705 
ATOM   1611  C8   DG A  78      -6.980 358.605 -25.659 
ATOM   1612  N7   DG A  78      -6.424 358.676 -24.475 
ATOM   1613  C5   DG A  78      -5.082 358.932 -24.755 
ATOM   1614  C6   DG A  78      -3.984 359.112 -23.874 
ATOM   1615  O6   DG A  78      -3.968 359.082 -22.647 
ATOM   1616  N1   DG A  78      -2.796 359.351 -24.579 
ATOM   1617  C2   DG A  78      -2.685 359.409 -25.955 
ATOM   1618  N2   DG A  78      -1.462 359.649 -26.435 
ATOM   1619  N3   DG A  78      -3.717 359.241 -26.780 
ATOM   1620  C4   DG A  78      -4.875 359.008 -26.112 
ATOM   1621  P    DA A  79      -6.911 356.916 -31.957 
ATOM   1622  OP1  DA A  79      -7.528 357.541 -33.148 
ATOM   1623  OP2  DA A  79      -7.652 355.783 -31.360 
ATOM   1624  O5'  DA A  79      -5.417 356.460 -32.301 
ATOM   1625  C5'  DA A  79      -4.347 357.414 -32.168 
ATOM   1626  C4'  DA A  79      -3.155 356.766 -31.492 
ATOM   1627  O4'  DA A  79      -3.220 356.862 -30.041 
ATOM   1628  C3'  DA A  79      -2.973 355.271 -31.755 
ATOM   1629  O3'  DA A  79      -1.582 354.987 -31.849 
ATOM   1630  C2'  DA A  79      -3.524 354.588 -30.504 
ATOM   1631  C1'  DA A  79      -2.953 355.580 -29.495 
ATOM   1632  N9   DA A  79      -3.594 355.505 -28.153 
ATOM   1633  C8   DA A  79      -4.895 355.227 -27.848 
ATOM   1634  N7   DA A  79      -5.151 355.235 -26.577 
ATOM   1635  C5   DA A  79      -3.930 355.541 -25.993 
ATOM   1636  C6   DA A  79      -3.533 355.701 -24.654 
ATOM   1637  N6   DA A  79      -4.368 355.567 -23.615 
ATOM   1638  N1   DA A  79      -2.242 356.004 -24.424 
ATOM   1639  C2   DA A  79      -1.417 356.136 -25.461 
ATOM   1640  N3   DA A  79      -1.672 356.012 -26.745 
ATOM   1641  C4   DA A  79      -2.970 355.708 -26.950 
ATOM   1642  P    DA A  80      -1.078 353.935 -32.945 
ATOM   1643  OP1  DA A  80      -0.919 354.615 -34.250 
ATOM   1644  OP2  DA A  80      -1.960 352.747 -32.936 
ATOM   1645  O5'  DA A  80       0.360 353.539 -32.365 
ATOM   1646  C5'  DA A  80       1.095 354.512 -31.598 
ATOM   1647  C4'  DA A  80       1.704 353.855 -30.376 
ATOM   1648  O4'  DA A  80       0.799 353.859 -29.235 
ATOM   1649  C3'  DA A  80       2.092 352.385 -30.534 
ATOM   1650  O3'  DA A  80       3.289 352.143 -29.807 
ATOM   1651  C2'  DA A  80       0.954 351.611 -29.868 
ATOM   1652  C1'  DA A  80       0.771 352.552 -28.681 
ATOM   1653  N9   DA A  80      -0.527 352.378 -27.972 
ATOM   1654  C8   DA A  80      -1.742 352.047 -28.497 
ATOM   1655  N7   DA A  80      -2.691 351.969 -27.617 
ATOM   1656  C5   DA A  80      -2.061 352.271 -26.417 
ATOM   1657  C6   DA A  80      -2.528 352.357 -25.096 
ATOM   1658  N6   DA A  80      -3.803 352.137 -24.746 
ATOM   1659  N1   DA A  80      -1.635 352.679 -24.142 
ATOM   1660  C2   DA A  80      -0.369 352.898 -24.495 
ATOM   1661  N3   DA A  80       0.181 352.846 -25.688 
ATOM   1662  C4   DA A  80      -0.735 352.522 -26.625 
ATOM   1663  P    DG A  81       4.398 351.175 -30.437 
ATOM   1664  OP1  DG A  81       5.248 351.939 -31.376 
ATOM   1665  OP2  DG A  81       3.746 349.966 -30.987 
ATOM   1666  O5'  DG A  81       5.248 350.783 -29.138 
ATOM   1667  C5'  DG A  81       5.341 351.724 -28.053 
ATOM   1668  C4'  DG A  81       5.158 351.009 -26.729 
ATOM   1669  O4'  DG A  81       3.760 350.918 -26.335 
ATOM   1670  C3'  DG A  81       5.649 349.562 -26.682 
ATOM   1671  O3'  DG A  81       6.210 349.308 -25.400 
ATOM   1672  C2'  DG A  81       4.384 348.719 -26.834 
ATOM   1673  C1'  DG A  81       3.490 349.580 -25.947 
ATOM   1674  N9   DG A  81       2.034 349.327 -26.139 
ATOM   1675  C8   DG A  81       1.352 348.993 -27.288 
ATOM   1676  N7   DG A  81       0.062 348.838 -27.117 
ATOM   1677  C5   DG A  81      -0.124 349.086 -25.758 
ATOM   1678  C6   DG A  81      -1.311 349.068 -24.980 
ATOM   1679  O6   DG A  81      -2.462 348.827 -25.336 
ATOM   1680  N1   DG A  81      -1.048 349.378 -23.639 
ATOM   1681  C2   DG A  81       0.198 349.667 -23.117 
ATOM   1682  N2   DG A  81       0.239 349.937 -21.810 
ATOM   1683  N3   DG A  81       1.311 349.684 -23.849 
ATOM   1684  C4   DG A  81       1.073 349.385 -25.152 
ATOM   1685  P    DA A  82       7.531 348.410 -25.294 
ATOM   1686  OP1  DA A  82       8.724 349.254 -25.531 
ATOM   1687  OP2  DA A  82       7.393 347.221 -26.164 
ATOM   1688  O5'  DA A  82       7.486 347.960 -23.760 
ATOM   1689  C5'  DA A  82       6.874 348.835 -22.794 
ATOM   1690  C4'  DA A  82       5.995 348.034 -21.852 
ATOM   1691  O4'  DA A  82       4.636 347.882 -22.355 
ATOM   1692  C3'  DA A  82       6.449 346.601 -21.577 
ATOM   1693  O3'  DA A  82       6.170 346.282 -20.219 
ATOM   1694  C2'  DA A  82       5.562 345.735 -22.471 
ATOM   1695  C1'  DA A  82       4.270 346.516 -22.246 
ATOM   1696  N9   DA A  82       3.217 346.237 -23.262 
ATOM   1697  C8   DA A  82       3.371 345.962 -24.590 
ATOM   1698  N7   DA A  82       2.254 345.762 -25.219 
ATOM   1699  C5   DA A  82       1.286 345.915 -24.236 
ATOM   1700  C6   DA A  82      -0.116 345.827 -24.264 
ATOM   1701  N6   DA A  82      -0.817 345.549 -25.373 
ATOM   1702  N1   DA A  82      -0.774 346.035 -23.108 
ATOM   1703  C2   DA A  82      -0.071 346.311 -22.011 
ATOM   1704  N3   DA A  82       1.231 346.419 -21.864 
ATOM   1705  C4   DA A  82       1.865 346.206 -23.034 
ATOM   1706  P    DA A  83       7.231 345.415 -19.392 
ATOM   1707  OP1  DA A  83       8.288 346.303 -18.857 
ATOM   1708  OP2  DA A  83       7.696 344.279 -20.219 
ATOM   1709  O5'  DA A  83       6.326 344.870 -18.191 
ATOM   1710  C5'  DA A  83       5.215 345.666 -17.737 
ATOM   1711  C4'  DA A  83       4.001 344.786 -17.516 
ATOM   1712  O4'  DA A  83       3.203 344.629 -18.723 
ATOM   1713  C3'  DA A  83       4.291 343.350 -17.078 
ATOM   1714  O3'  DA A  83       3.292 342.941 -16.152 
ATOM   1715  C2'  DA A  83       4.143 342.519 -18.352 
ATOM   1716  C1'  DA A  83       2.921 343.249 -18.898 
ATOM   1717  N9   DA A  83       2.676 343.007 -20.348 
ATOM   1718  C8   DA A  83       3.591 342.819 -21.343 
ATOM   1719  N7   DA A  83       3.064 342.629 -22.512 
ATOM   1720  C5   DA A  83       1.698 342.695 -22.278 
ATOM   1721  C6   DA A  83       0.584 342.572 -23.125 
ATOM   1722  N6   DA A  83       0.678 342.345 -24.443 
ATOM   1723  N1   DA A  83      -0.635 342.690 -22.566 
ATOM   1724  C2   DA A  83      -0.723 342.916 -21.256 
ATOM   1725  N3   DA A  83       0.241 343.048 -20.370 
ATOM   1726  C4   DA A  83       1.450 342.926 -20.955 
ATOM   1727  P    DT A  84       3.720 342.052 -14.892 
ATOM   1728  OP1  DT A  84       4.212 342.932 -13.809 
ATOM   1729  OP2  DT A  84       4.644 340.983 -15.329 
ATOM   1730  O5'  DT A  84       2.317 341.410 -14.468 
ATOM   1731  C5'  DT A  84       1.106 342.147 -14.721 
ATOM   1732  C4'  DT A  84       0.046 341.223 -15.285 
ATOM   1733  O4'  DT A  84       0.111 341.120 -16.736 
ATOM   1734  C3'  DT A  84       0.107 339.771 -14.810 
ATOM   1735  O3'  DT A  84      -1.219 339.278 -14.660 
ATOM   1736  C2'  DT A  84       0.779 339.017 -15.958 
ATOM   1737  C1'  DT A  84       0.063 339.747 -17.091 
ATOM   1738  N1   DT A  84       0.724 339.589 -18.417 
ATOM   1739  C2   DT A  84      -0.092 339.534 -19.520 
ATOM   1740  O2   DT A  84      -1.307 339.609 -19.450 
ATOM   1741  N3   DT A  84       0.556 339.386 -20.731 
ATOM   1742  C4   DT A  84       1.919 339.291 -20.924 
ATOM   1743  O4   DT A  84       2.383 339.160 -22.059 
ATOM   1744  C5   DT A  84       2.692 339.358 -19.707 
ATOM   1745  C7   DT A  84       4.185 339.262 -19.827 
ATOM   1746  C6   DT A  84       2.088 339.502 -18.516 
ATOM   1747  P    DT A  85      -1.556 338.324 -13.420 
ATOM   1748  OP1  DT A  85      -1.840 339.149 -12.222 
ATOM   1749  OP2  DT A  85      -0.491 337.309 -13.271 
ATOM   1750  O5'  DT A  85      -2.903 337.620 -13.919 
ATOM   1751  C5'  DT A  85      -3.778 338.340 -14.809 
ATOM   1752  C4'  DT A  85      -4.256 337.424 -15.918 
ATOM   1753  O4'  DT A  85      -3.351 337.414 -17.059 
ATOM   1754  C3'  DT A  85      -4.399 335.948 -15.548 
ATOM   1755  O3'  DT A  85      -5.533 335.412 -16.220 
ATOM   1756  C2'  DT A  85      -3.142 335.285 -16.111 
ATOM   1757  C1'  DT A  85      -3.103 336.065 -17.422 
ATOM   1758  N1   DT A  85      -1.786 336.007 -18.114 
ATOM   1759  C2   DT A  85      -1.801 335.999 -19.488 
ATOM   1760  O2   DT A  85      -2.830 336.037 -20.140 
ATOM   1761  N3   DT A  85      -0.561 335.943 -20.095 
ATOM   1762  C4   DT A  85       0.662 335.897 -19.456 
ATOM   1763  O4   DT A  85       1.707 335.849 -20.108 
ATOM   1764  C5   DT A  85       0.575 335.909 -18.015 
ATOM   1765  C7   DT A  85       1.860 335.860 -17.243 
ATOM   1766  C6   DT A  85      -0.617 335.962 -17.399 
ATOM   1767  P    DT A  86      -6.474 334.375 -15.445 
ATOM   1768  OP1  DT A  86      -7.449 335.115 -14.613 
ATOM   1769  OP2  DT A  86      -5.640 333.380 -14.736 
ATOM   1770  O5'  DT A  86      -7.233 333.667 -16.664 
ATOM   1771  C5'  DT A  86      -7.466 334.417 -17.871 
ATOM   1772  C4'  DT A  86      -7.153 333.560 -19.082 
ATOM   1773  O4'  DT A  86      -5.754 333.645 -19.476 
ATOM   1774  C3'  DT A  86      -7.399 332.061 -18.917 
ATOM   1775  O3'  DT A  86      -7.896 331.538 -20.143 
ATOM   1776  C2'  DT A  86      -6.015 331.467 -18.660 
ATOM   1777  C1'  DT A  86      -5.263 332.328 -19.672 
ATOM   1778  N1   DT A  86      -3.788 332.348 -19.464 
ATOM   1779  C2   DT A  86      -3.000 332.425 -20.586 
ATOM   1780  O2   DT A  86      -3.456 332.477 -21.714 
ATOM   1781  N3   DT A  86      -1.638 332.440 -20.353 
ATOM   1782  C4   DT A  86      -1.016 332.386 -19.122 
ATOM   1783  O4   DT A  86       0.213 332.407 -19.039 
ATOM   1784  C5   DT A  86      -1.928 332.306 -18.005 
ATOM   1785  C7   DT A  86      -1.334 332.244 -16.628 
ATOM   1786  C6   DT A  86      -3.256 332.289 -18.202 
ATOM   1787  P    DC A  87      -9.050 330.430 -20.104 
ATOM   1788  OP1  DC A  87     -10.368 331.091 -19.975 
ATOM   1789  OP2  DC A  87      -8.729 329.416 -19.075 
ATOM   1790  O5'  DC A  87      -8.914 329.780 -21.560 
ATOM   1791  C5'  DC A  87      -8.441 330.597 -22.647 
ATOM   1792  C4'  DC A  87      -7.434 329.825 -23.475 
ATOM   1793  O4'  DC A  87      -6.074 329.971 -22.972 
ATOM   1794  C3'  DC A  87      -7.642 328.313 -23.538 
ATOM   1795  O3'  DC A  87      -7.299 327.854 -24.839 
ATOM   1796  C2'  DC A  87      -6.635 327.741 -22.540 
ATOM   1797  C1'  DC A  87      -5.486 328.682 -22.890 
ATOM   1798  N1   DC A  87      -4.414 328.728 -21.857 
ATOM   1799  C2   DC A  87      -3.101 328.897 -22.291 
ATOM   1800  O2   DC A  87      -2.883 329.002 -23.503 
ATOM   1801  N3   DC A  87      -2.110 328.941 -21.365 
ATOM   1802  C4   DC A  87      -2.388 328.823 -20.061 
ATOM   1803  N4   DC A  87      -1.385 328.872 -19.196 
ATOM   1804  C5   DC A  87      -3.731 328.648 -19.594 
ATOM   1805  C6   DC A  87      -4.708 328.607 -20.535 
ATOM   1806  P    DC A  88      -8.194 326.715 -25.522 
ATOM   1807  OP1  DC A  88      -9.375 327.332 -26.167 
ATOM   1808  OP2  DC A  88      -8.475 325.648 -24.537 
ATOM   1809  O5'  DC A  88      -7.197 326.161 -26.645 
ATOM   1810  C5'  DC A  88      -6.226 327.056 -27.222 
ATOM   1811  C4'  DC A  88      -4.882 326.364 -27.328 
ATOM   1812  O4'  DC A  88      -4.082 326.515 -26.120 
ATOM   1813  C3'  DC A  88      -4.927 324.853 -27.554 
ATOM   1814  O3'  DC A  88      -3.863 324.486 -28.423 
ATOM   1815  C2'  DC A  88      -4.660 324.248 -26.176 
ATOM   1816  C1'  DC A  88      -3.579 325.239 -25.754 
ATOM   1817  N1   DC A  88      -3.316 325.249 -24.288 
ATOM   1818  C2   DC A  88      -2.009 325.479 -23.865 
ATOM   1819  O2   DC A  88      -1.131 325.665 -24.716 
ATOM   1820  N3   DC A  88      -1.747 325.491 -22.533 
ATOM   1821  C4   DC A  88      -2.727 325.286 -21.643 
ATOM   1822  N4   DC A  88      -2.420 325.307 -20.355 
ATOM   1823  C5   DC A  88      -4.077 325.046 -22.058 
ATOM   1824  C6   DC A  88      -4.318 325.038 -23.393 
ATOM   1825  P    DA A  89      -4.124 323.369 -29.541 
ATOM   1826  OP1  DA A  89      -4.741 323.993 -30.732 
ATOM   1827  OP2  DA A  89      -4.865 322.235 -28.944 
ATOM   1828  O5'  DA A  89      -2.630 322.912 -29.885 
ATOM   1829  C5'  DA A  89      -1.560 323.866 -29.752 
ATOM   1830  C4'  DA A  89      -0.368 323.218 -29.076 
ATOM   1831  O4'  DA A  89      -0.433 323.314 -27.625 
ATOM   1832  C3'  DA A  89      -0.186 321.723 -29.339 
ATOM   1833  O3'  DA A  89       1.204 321.439 -29.433 
ATOM   1834  C2'  DA A  89      -0.737 321.040 -28.088 
ATOM   1835  C1'  DA A  89      -0.166 322.032 -27.078 
ATOM   1836  N9   DA A  89      -0.807 321.957 -25.736 
ATOM   1837  C8   DA A  89      -2.109 321.679 -25.432 
ATOM   1838  N7   DA A  89      -2.364 321.687 -24.161 
ATOM   1839  C5   DA A  89      -1.143 321.994 -23.576 
ATOM   1840  C6   DA A  89      -0.746 322.153 -22.238 
ATOM   1841  N6   DA A  89      -1.581 322.019 -21.198 
ATOM   1842  N1   DA A  89       0.545 322.456 -22.007 
ATOM   1843  C2   DA A  89       1.370 322.589 -23.045 
ATOM   1844  N3   DA A  89       1.115 322.464 -24.329 
ATOM   1845  C4   DA A  89      -0.183 322.160 -24.533 
ATOM   1846  P    DG A  90       1.709 320.387 -30.529 
ATOM   1847  OP1  DG A  90       1.868 321.068 -31.833 
ATOM   1848  OP2  DG A  90       0.827 319.199 -30.520 
ATOM   1849  O5'  DG A  90       3.147 319.992 -29.949 
ATOM   1850  C5'  DG A  90       3.882 320.964 -29.182 
ATOM   1851  C4'  DG A  90       4.491 320.307 -27.960 
ATOM   1852  O4'  DG A  90       3.586 320.311 -26.818 
ATOM   1853  C3'  DG A  90       4.878 318.837 -28.118 
ATOM   1854  O3'  DG A  90       6.076 318.595 -27.390 
ATOM   1855  C2'  DG A  90       3.741 318.063 -27.452 
ATOM   1856  C1'  DG A  90       3.558 319.004 -26.265 
ATOM   1857  N9   DG A  90       2.260 318.830 -25.555 
ATOM   1858  C8   DG A  90       1.025 318.496 -26.068 
ATOM   1859  N7   DG A  90       0.076 318.422 -25.167 
ATOM   1860  C5   DG A  90       0.728 318.727 -23.973 
ATOM   1861  C6   DG A  90       0.221 318.805 -22.649 
ATOM   1862  O6   DG A  90      -0.926 318.619 -22.252 
ATOM   1863  N1   DG A  90       1.228 319.146 -21.736 
ATOM   1864  C2   DG A  90       2.550 319.380 -22.059 
ATOM   1865  N2   DG A  90       3.356 319.694 -21.040 
ATOM   1866  N3   DG A  90       3.025 319.307 -23.301 
ATOM   1867  C4   DG A  90       2.061 318.977 -24.199 
ATOM   1868  P    DA A  91       7.185 317.627 -28.020 
ATOM   1869  OP1  DA A  91       8.035 318.391 -28.960 
ATOM   1870  OP2  DA A  91       6.533 316.418 -28.570 
ATOM   1871  O5'  DA A  91       8.035 317.235 -26.722 
ATOM   1872  C5'  DA A  91       8.127 318.177 -25.637 
ATOM   1873  C4'  DA A  91       7.945 317.461 -24.313 
ATOM   1874  O4'  DA A  91       6.546 317.370 -23.919 
ATOM   1875  C3'  DA A  91       8.436 316.014 -24.266 
ATOM   1876  O3'  DA A  91       8.997 315.760 -22.984 
ATOM   1877  C2'  DA A  91       7.171 315.171 -24.418 
ATOM   1878  C1'  DA A  91       6.277 316.032 -23.531 
ATOM   1879  N9   DA A  91       4.821 315.779 -23.722 
ATOM   1880  C8   DA A  91       4.162 315.450 -24.872 
ATOM   1881  N7   DA A  91       2.884 315.292 -24.716 
ATOM   1882  C5   DA A  91       2.678 315.535 -23.365 
ATOM   1883  C6   DA A  91       1.523 315.527 -22.566 
ATOM   1884  N6   DA A  91       0.299 315.252 -23.038 
ATOM   1885  N1   DA A  91       1.673 315.813 -21.260 
ATOM   1886  C2   DA A  91       2.891 316.086 -20.796 
ATOM   1887  N3   DA A  91       4.036 316.124 -21.443 
ATOM   1888  C4   DA A  91       3.859 315.834 -22.748 
ATOM   1889  P    DA A  92      10.318 314.862 -22.878 
ATOM   1890  OP1  DA A  92      11.511 315.706 -23.115 
ATOM   1891  OP2  DA A  92      10.180 313.673 -23.748 
ATOM   1892  O5'  DA A  92      10.273 314.413 -21.344 
ATOM   1893  C5'  DA A  92       9.661 315.287 -20.377 
ATOM   1894  C4'  DA A  92       8.782 314.487 -19.436 
ATOM   1895  O4'  DA A  92       7.423 314.334 -19.939 
ATOM   1896  C3'  DA A  92       9.236 313.053 -19.161 
ATOM   1897  O3'  DA A  92       8.957 312.734 -17.803 
ATOM   1898  C2'  DA A  92       8.348 312.188 -20.055 
ATOM   1899  C1'  DA A  92       7.057 312.968 -19.830 
ATOM   1900  N9   DA A  92       6.003 312.689 -20.846 
ATOM   1901  C8   DA A  92       6.158 312.414 -22.174 
ATOM   1902  N7   DA A  92       5.041 312.214 -22.803 
ATOM   1903  C5   DA A  92       4.073 312.367 -21.819 
ATOM   1904  C6   DA A  92       2.671 312.279 -21.848 
ATOM   1905  N6   DA A  92       1.970 312.001 -22.957 
ATOM   1906  N1   DA A  92       2.013 312.487 -20.692 
ATOM   1907  C2   DA A  92       2.716 312.763 -19.594 
ATOM   1908  N3   DA A  92       4.018 312.871 -19.447 
ATOM   1909  C4   DA A  92       4.652 312.658 -20.618 
ATOM   1910  P    DG A  93      10.018 311.867 -16.976 
ATOM   1911  OP1  DG A  93      11.075 312.755 -16.440 
ATOM   1912  OP2  DG A  93      10.483 310.731 -17.803 
ATOM   1913  O5'  DG A  93       9.113 311.322 -15.775 
ATOM   1914  C5'  DG A  93       8.002 312.119 -15.320 
ATOM   1915  C4'  DG A  93       6.788 311.238 -15.100 
ATOM   1916  O4'  DG A  93       5.990 311.082 -16.307 
ATOM   1917  C3'  DG A  93       7.078 309.803 -14.662 
ATOM   1918  O3'  DG A  93       6.079 309.393 -13.736 
ATOM   1919  C2'  DG A  93       6.930 308.971 -15.936 
ATOM   1920  C1'  DG A  93       5.708 309.701 -16.482 
ATOM   1921  N9   DG A  93       5.463 309.459 -17.932 
ATOM   1922  C8   DG A  93       6.372 309.267 -18.948 
ATOM   1923  N7   DG A  93       5.826 309.077 -20.125 
ATOM   1924  C5   DG A  93       4.457 309.146 -19.869 
ATOM   1925  C6   DG A  93       3.355 309.016 -20.753 
ATOM   1926  O6   DG A  93       3.359 308.810 -21.963 
ATOM   1927  N1   DG A  93       2.135 309.155 -20.075 
ATOM   1928  C2   DG A  93       2.001 309.389 -18.720 
ATOM   1929  N2   DG A  93       0.749 309.491 -18.265 
ATOM   1930  N3   DG A  93       3.035 309.512 -17.892 
ATOM   1931  C4   DG A  93       4.225 309.379 -18.534 
ATOM   1932  P    DA A  94       6.506 308.504 -12.475 
ATOM   1933  OP1  DA A  94       6.998 309.385 -11.392 
ATOM   1934  OP2  DA A  94       7.431 307.435 -12.913 
ATOM   1935  O5'  DA A  94       5.104 307.862 -12.052 
ATOM   1936  C5'  DA A  94       3.893 308.599 -12.305 
ATOM   1937  C4'  DA A  94       2.832 307.675 -12.869 
ATOM   1938  O4'  DA A  94       2.898 307.572 -14.320 
ATOM   1939  C3'  DA A  94       2.894 306.223 -12.394 
ATOM   1940  O3'  DA A  94       1.568 305.730 -12.243 
ATOM   1941  C2'  DA A  94       3.565 305.469 -13.542 
ATOM   1942  C1'  DA A  94       2.850 306.199 -14.674 
ATOM   1943  N9   DA A  94       3.511 306.041 -16.000 
ATOM   1944  C8   DA A  94       4.845 305.939 -16.277 
ATOM   1945  N7   DA A  94       5.110 305.808 -17.539 
ATOM   1946  C5   DA A  94       3.862 305.824 -18.147 
ATOM   1947  C6   DA A  94       3.461 305.724 -19.489 
ATOM   1948  N6   DA A  94       4.318 305.582 -20.510 
ATOM   1949  N1   DA A  94       2.140 305.775 -19.746 
ATOM   1950  C2   DA A  94       1.293 305.917 -18.728 
ATOM   1951  N3   DA A  94       1.549 306.019 -17.443 
ATOM   1952  C4   DA A  94       2.877 305.965 -17.213 
ATOM   1953  P    DG A  95       1.231 304.777 -11.003 
ATOM   1954  OP1  DG A  95       0.947 305.601  -9.806 
ATOM   1955  OP2  DG A  95       2.296 303.761 -10.854 
ATOM   1956  O5'  DG A  95      -0.116 304.072 -11.503 
ATOM   1957  C5'  DG A  95      -0.991 304.792 -12.392 
ATOM   1958  C4'  DG A  95      -1.469 303.876 -13.501 
ATOM   1959  O4'  DG A  95      -0.564 303.866 -14.642 
ATOM   1960  C3'  DG A  95      -1.612 302.400 -13.131 
ATOM   1961  O3'  DG A  95      -2.746 301.864 -13.804 
ATOM   1962  C2'  DG A  95      -0.356 301.737 -13.695 
ATOM   1963  C1'  DG A  95      -0.316 302.517 -15.006 
ATOM   1964  N9   DG A  95       1.001 302.459 -15.697 
ATOM   1965  C8   DG A  95       2.268 302.409 -15.157 
ATOM   1966  N7   DG A  95       3.228 302.364 -16.049 
ATOM   1967  C5   DG A  95       2.549 302.385 -17.267 
ATOM   1968  C6   DG A  95       3.051 302.356 -18.594 
ATOM   1969  O6   DG A  95       4.218 302.306 -18.974 
ATOM   1970  N1   DG A  95       2.013 302.393 -19.536 
ATOM   1971  C2   DG A  95       0.666 302.451 -19.234 
ATOM   1972  N2   DG A  95      -0.167 302.480 -20.276 
ATOM   1973  N3   DG A  95       0.196 302.478 -17.988 
ATOM   1974  C4   DG A  95       1.190 302.442 -17.064 
ATOM   1975  P    DG A  96      -3.688 300.827 -13.029 
ATOM   1976  OP1  DG A  96      -4.662 301.567 -12.197 
ATOM   1977  OP2  DG A  96      -2.853 299.832 -12.320 
ATOM   1978  O5'  DG A  96      -4.447 300.120 -14.248 
ATOM   1979  C5'  DG A  96      -4.679 300.870 -15.454 
ATOM   1980  C4'  DG A  96      -4.367 300.012 -16.666 
ATOM   1981  O4'  DG A  96      -2.967 300.097 -17.060 
ATOM   1982  C3'  DG A  96      -4.613 298.513 -16.501 
ATOM   1983  O3'  DG A  96      -5.109 297.990 -17.727 
ATOM   1984  C2'  DG A  96      -3.228 297.919 -16.244 
ATOM   1985  C1'  DG A  96      -2.476 298.780 -17.255 
ATOM   1986  N9   DG A  96      -1.002 298.800 -17.047 
ATOM   1987  C8   DG A  96      -0.288 298.750 -15.870 
ATOM   1988  N7   DG A  96       1.013 298.786 -16.032 
ATOM   1989  C5   DG A  96       1.171 298.864 -17.415 
ATOM   1990  C6   DG A  96       2.354 298.931 -18.197 
ATOM   1991  O6   DG A  96       3.524 298.936 -17.823 
ATOM   1992  N1   DG A  96       2.059 298.999 -19.566 
ATOM   1993  C2   DG A  96       0.789 299.003 -20.108 
ATOM   1994  N2   DG A  96       0.720 299.074 -21.439 
ATOM   1995  N3   DG A  96      -0.320 298.940 -19.374 
ATOM   1996  C4   DG A  96      -0.051 298.873 -18.043 
ATOM   1997  P    DT A  97      -6.263 296.882 -17.688 
ATOM   1998  OP1  DT A  97      -7.581 297.543 -17.558 
ATOM   1999  OP2  DT A  97      -5.942 295.868 -16.659 
ATOM   2000  O5'  DT A  97      -6.127 296.232 -19.143 
ATOM   2001  C5'  DT A  97      -5.655 297.049 -20.231 
ATOM   2002  C4'  DT A  97      -4.647 296.277 -21.059 
ATOM   2003  O4'  DT A  97      -3.288 296.424 -20.556 
ATOM   2004  C3'  DT A  97      -4.856 294.765 -21.121 
ATOM   2005  O3'  DT A  97      -4.512 294.306 -22.423 
ATOM   2006  C2'  DT A  97      -3.848 294.193 -20.124 
ATOM   2007  C1'  DT A  97      -2.700 295.134 -20.474 
ATOM   2008  N1   DT A  97      -1.627 295.180 -19.441 
ATOM   2009  C2   DT A  97      -0.338 295.348 -19.885 
ATOM   2010  O2   DT A  97      -0.051 295.458 -21.065 
ATOM   2011  N3   DT A  97       0.629 295.384 -18.899 
ATOM   2012  C4   DT A  97       0.418 295.271 -17.540 
ATOM   2013  O4   DT A  97       1.365 295.318 -16.753 
ATOM   2014  C5   DT A  97      -0.967 295.098 -17.172 
ATOM   2015  C7   DT A  97      -1.286 294.965 -15.711 
ATOM   2016  C6   DT A  97      -1.928 295.058 -18.110 
ATOM   2017  P    DT A  98      -5.407 293.167 -23.106 
ATOM   2018  OP1  DT A  98      -6.588 293.785 -23.751 
ATOM   2019  OP2  DT A  98      -5.688 292.100 -22.121 
ATOM   2020  O5'  DT A  98      -4.410 292.613 -24.229 
ATOM   2021  C5'  DT A  98      -3.440 293.508 -24.805 
ATOM   2022  C4'  DT A  98      -2.095 292.817 -24.912 
ATOM   2023  O4'  DT A  98      -1.295 292.967 -23.704 
ATOM   2024  C3'  DT A  98      -2.140 291.306 -25.138 
ATOM   2025  O3'  DT A  98      -1.076 290.938 -26.007 
ATOM   2026  C2'  DT A  98      -1.873 290.700 -23.760 
ATOM   2027  C1'  DT A  98      -0.793 291.691 -23.338 
ATOM   2028  N1   DT A  98      -0.529 291.701 -21.872 
ATOM   2029  C2   DT A  98       0.766 291.930 -21.471 
ATOM   2030  O2   DT A  98       1.679 292.120 -22.256 
ATOM   2031  N3   DT A  98       0.972 291.931 -20.106 
ATOM   2032  C4   DT A  98       0.015 291.727 -19.133 
ATOM   2033  O4   DT A  98       0.321 291.751 -17.938 
ATOM   2034  C5   DT A  98      -1.312 291.495 -19.651 
ATOM   2035  C7   DT A  98      -2.415 291.264 -18.658 
ATOM   2036  C6   DT A  98      -1.542 291.488 -20.973 
ATOM   2037  P    DC A  99      -1.337 289.821 -27.124 
ATOM   2038  OP1  DC A  99      -1.954 290.445 -28.316 
ATOM   2039  OP2  DC A  99      -2.078 288.688 -26.528 
ATOM   2040  O5'  DC A  99       0.157 289.364 -27.469 
ATOM   2041  C5'  DC A  99       1.227 290.318 -27.336 
ATOM   2042  C4'  DC A  99       2.419 289.670 -26.660 
ATOM   2043  O4'  DC A  99       2.354 289.766 -25.209 
ATOM   2044  C3'  DC A  99       2.601 288.176 -26.923 
ATOM   2045  O3'  DC A  99       3.991 287.891 -27.017 
ATOM   2046  C2'  DC A  99       2.049 287.493 -25.671 
ATOM   2047  C1'  DC A  99       2.621 288.484 -24.662 
ATOM   2048  N1   DC A  99       1.980 288.410 -23.320 
ATOM   2049  C2   DC A  99       2.779 288.648 -22.205 
ATOM   2050  O2   DC A  99       3.976 288.909 -22.373 
ATOM   2051  N3   DC A  99       2.213 288.584 -20.971 
ATOM   2052  C4   DC A  99       0.913 288.298 -20.832 
ATOM   2053  N4   DC A  99       0.408 288.248 -19.608 
ATOM   2054  C5   DC A  99       0.074 288.049 -21.966 
ATOM   2055  C6   DC A  99       0.658 288.117 -23.190 
ATOM   2056  P    DC A 100       4.496 286.839 -28.113 
ATOM   2057  OP1  DC A 100       4.654 287.520 -29.417 
ATOM   2058  OP2  DC A 100       3.613 285.651 -28.103 
ATOM   2059  O5'  DC A 100       5.934 286.444 -27.533 
ATOM   2060  C5'  DC A 100       6.669 287.416 -26.766 
ATOM   2061  C4'  DC A 100       7.278 286.759 -25.544 
ATOM   2062  O4'  DC A 100       6.373 286.763 -24.402 
ATOM   2063  C3'  DC A 100       7.665 285.289 -25.702 
ATOM   2064  O3'  DC A 100       8.863 285.047 -24.974 
ATOM   2065  C2'  DC A 100       6.528 284.515 -25.035 
ATOM   2066  C1'  DC A 100       6.345 285.457 -23.848 
ATOM   2067  N1   DC A 100       5.047 285.282 -23.139 
ATOM   2068  C2   DC A 100       5.030 285.472 -21.759 
ATOM   2069  O2   DC A 100       6.083 285.774 -21.186 
ATOM   2070  N3   DC A 100       3.857 285.316 -21.094 
ATOM   2071  C4   DC A 100       2.738 284.988 -21.752 
ATOM   2072  N4   DC A 100       1.618 284.848 -21.059 
ATOM   2073  C5   DC A 100       2.733 284.788 -23.171 
ATOM   2074  C6   DC A 100       3.916 284.947 -23.818 
ATOM   2075  P    DT A 101       9.972 284.079 -25.604 
ATOM   2076  OP1  DT A 101      10.822 284.844 -26.544 
ATOM   2077  OP2  DT A 101       9.320 282.871 -26.154 
ATOM   2078  O5'  DT A 101      10.822 283.687 -24.306 
ATOM   2079  C5'  DT A 101      10.914 284.629 -23.221 
ATOM   2080  C4'  DT A 101      10.732 283.913 -21.897 
ATOM   2081  O4'  DT A 101       9.333 283.822 -21.502 
ATOM   2082  C3'  DT A 101      11.223 282.467 -21.850 
ATOM   2083  O3'  DT A 101      11.784 282.212 -20.567 
ATOM   2084  C2'  DT A 101       9.957 281.623 -22.002 
ATOM   2085  C1'  DT A 101       9.064 282.484 -21.115 
ATOM   2086  N1   DT A 101       7.608 282.232 -21.306 
ATOM   2087  C2   DT A 101       6.803 282.337 -20.198 
ATOM   2088  O2   DT A 101       7.231 282.623 -19.093 
ATOM   2089  N3   DT A 101       5.460 282.095 -20.413 
ATOM   2090  C4   DT A 101       4.871 281.766 -21.617 
ATOM   2091  O4   DT A 101       3.656 281.572 -21.687 
ATOM   2092  C5   DT A 101       5.796 281.678 -22.722 
ATOM   2093  C7   DT A 101       5.238 281.324 -24.069 
ATOM   2094  C6   DT A 101       7.107 281.908 -22.540 
ATOM   2095  P    DC A 102      13.105 281.314 -20.462 
ATOM   2096  OP1  DC A 102      14.298 282.158 -20.699 
ATOM   2097  OP2  DC A 102      12.967 280.126 -21.332 
ATOM   2098  O5'  DC A 102      13.060 280.865 -18.927 
ATOM   2099  C5'  DC A 102      12.447 281.740 -17.961 
ATOM   2100  C4'  DC A 102      11.569 280.939 -17.020 
ATOM   2101  O4'  DC A 102      10.210 280.787 -17.522 
ATOM   2102  C3'  DC A 102      12.022 279.505 -16.745 
ATOM   2103  O3'  DC A 102      11.744 279.187 -15.387 
ATOM   2104  C2'  DC A 102      11.135 278.640 -17.639 
ATOM   2105  C1'  DC A 102       9.843 279.420 -17.414 
ATOM   2106  N1   DC A 102       8.790 279.142 -18.430 
ATOM   2107  C2   DC A 102       7.463 279.153 -18.009 
ATOM   2108  O2   DC A 102       7.216 279.392 -16.821 
ATOM   2109  N3   DC A 102       6.488 278.901 -18.919 
ATOM   2110  C4   DC A 102       6.797 278.646 -20.198 
ATOM   2111  N4   DC A 102       5.810 278.407 -21.047 
ATOM   2112  C5   DC A 102       8.156 278.629 -20.651 
ATOM   2113  C6   DC A 102       9.116 278.883 -19.725 
ATOM   2114  P    DC A 103      12.805 278.319 -14.560 
ATOM   2115  OP1  DC A 103      13.861 279.207 -14.024 
ATOM   2116  OP2  DC A 103      13.270 277.184 -15.387 
ATOM   2117  O5'  DC A 103      11.900 277.774 -13.359 
ATOM   2118  C5'  DC A 103      10.789 278.571 -12.904 
ATOM   2119  C4'  DC A 103       9.575 277.690 -12.684 
ATOM   2120  O4'  DC A 103       8.776 277.534 -13.891 
ATOM   2121  C3'  DC A 103       9.865 276.255 -12.246 
ATOM   2122  O3'  DC A 103       8.866 275.845 -11.320 
ATOM   2123  C2'  DC A 103       9.717 275.423 -13.520 
ATOM   2124  C1'  DC A 103       8.495 276.154 -14.066 
ATOM   2125  N1   DC A 103       8.250 275.911 -15.515 
ATOM   2126  C2   DC A 103       6.928 275.862 -15.951 
ATOM   2127  O2   DC A 103       6.021 276.020 -15.125 
ATOM   2128  N3   DC A 103       6.683 275.641 -17.269 
ATOM   2129  C4   DC A 103       7.693 275.474 -18.131 
ATOM   2130  N4   DC A 103       7.404 275.262 -19.406 
ATOM   2131  C5   DC A 103       9.060 275.521 -17.703 
ATOM   2132  C6   DC A 103       9.283 275.742 -16.383 
ATOM   2133  P    DC A 104       9.293 274.956 -10.059 
ATOM   2134  OP1  DC A 104       9.785 275.837  -8.976 
ATOM   2135  OP2  DC A 104      10.218 273.887 -10.497 
ATOM   2136  O5'  DC A 104       7.890 274.314  -9.636 
ATOM   2137  C5'  DC A 104       6.680 275.051  -9.889 
ATOM   2138  C4'  DC A 104       5.619 274.127 -10.452 
ATOM   2139  O4'  DC A 104       5.684 274.025 -11.904 
ATOM   2140  C3'  DC A 104       5.681 272.675  -9.977 
ATOM   2141  O3'  DC A 104       4.355 272.182  -9.827 
ATOM   2142  C2'  DC A 104       6.352 271.921 -11.126 
ATOM   2143  C1'  DC A 104       5.637 272.651 -12.258 
ATOM   2144  N1   DC A 104       6.298 272.493 -13.584 
ATOM   2145  C2   DC A 104       5.484 272.435 -14.712 
ATOM   2146  O2   DC A 104       4.259 272.518 -14.569 
ATOM   2147  N3   DC A 104       6.067 272.291 -15.930 
ATOM   2148  C4   DC A 104       7.399 272.205 -16.043 
ATOM   2149  N4   DC A 104       7.919 272.064 -17.253 
ATOM   2150  C5   DC A 104       8.254 272.261 -14.895 
ATOM   2151  C6   DC A 104       7.652 272.406 -13.687 
ATOM   2152  P    DC A 105       4.018 271.229  -8.587 
ATOM   2153  OP1  DC A 105       3.734 272.053  -7.390 
ATOM   2154  OP2  DC A 105       5.083 270.213  -8.438 
ATOM   2155  O5'  DC A 105       2.671 270.525  -9.087 
ATOM   2156  C5'  DC A 105       1.796 271.244  -9.976 
ATOM   2157  C4'  DC A 105       1.317 270.329 -11.085 
ATOM   2158  O4'  DC A 105       2.223 270.319 -12.226 
ATOM   2159  C3'  DC A 105       1.175 268.852 -10.715 
ATOM   2160  O3'  DC A 105       0.041 268.316 -11.387 
ATOM   2161  C2'  DC A 105       2.431 268.189 -11.278 
ATOM   2162  C1'  DC A 105       2.471 268.969 -12.589 
ATOM   2163  N1   DC A 105       3.788 268.911 -13.281 
ATOM   2164  C2   DC A 105       3.790 268.902 -14.674 
ATOM   2165  O2   DC A 105       2.708 268.943 -15.273 
ATOM   2166  N3   DC A 105       4.981 268.849 -15.324 
ATOM   2167  C4   DC A 105       6.130 268.805 -14.640 
ATOM   2168  N4   DC A 105       7.266 268.754 -15.320 
ATOM   2169  C5   DC A 105       6.151 268.813 -13.207 
ATOM   2170  C6   DC A 105       4.950 268.866 -12.576 
ATOM   2171  P    DG A 106      -0.901 267.279 -10.613 
ATOM   2172  OP1  DG A 106      -1.876 268.019  -9.781 
ATOM   2173  OP2  DG A 106      -0.066 266.285  -9.904 
ATOM   2174  O5'  DG A 106      -1.660 266.572 -11.832 
ATOM   2175  C5'  DG A 106      -1.892 267.322 -13.038 
ATOM   2176  C4'  DG A 106      -1.580 266.465 -14.250 
ATOM   2177  O4'  DG A 106      -0.181 266.549 -14.643 
ATOM   2178  C3'  DG A 106      -1.826 264.965 -14.084 
ATOM   2179  O3'  DG A 106      -2.322 264.442 -15.311 
ATOM   2180  C2'  DG A 106      -0.441 264.371 -13.828 
ATOM   2181  C1'  DG A 106       0.310 265.232 -14.839 
ATOM   2182  N9   DG A 106       1.785 265.252 -14.631 
ATOM   2183  C8   DG A 106       2.499 265.202 -13.454 
ATOM   2184  N7   DG A 106       3.800 265.238 -13.616 
ATOM   2185  C5   DG A 106       3.958 265.316 -14.999 
ATOM   2186  C6   DG A 106       5.141 265.383 -15.781 
ATOM   2187  O6   DG A 106       6.310 265.388 -15.407 
ATOM   2188  N1   DG A 106       4.846 265.452 -17.150 
ATOM   2189  C2   DG A 106       3.575 265.455 -17.691 
ATOM   2190  N2   DG A 106       3.507 265.526 -19.023 
ATOM   2191  N3   DG A 106       2.467 265.392 -16.957 
ATOM   2192  C4   DG A 106       2.735 265.325 -15.627 
ATOM   2193  P    DG A 107      -3.476 263.334 -15.271 
ATOM   2194  OP1  DG A 107      -4.794 263.996 -15.142 
ATOM   2195  OP2  DG A 107      -3.155 262.320 -14.243 
ATOM   2196  O5'  DG A 107      -3.340 262.684 -16.727 
ATOM   2197  C5'  DG A 107      -2.868 263.501 -17.814 
ATOM   2198  C4'  DG A 107      -1.860 262.730 -18.642 
ATOM   2199  O4'  DG A 107      -0.501 262.876 -18.140 
ATOM   2200  C3'  DG A 107      -2.069 261.217 -18.705 
ATOM   2201  O3'  DG A 107      -1.725 260.758 -20.007 
ATOM   2202  C2'  DG A 107      -1.061 260.645 -17.708 
ATOM   2203  C1'  DG A 107       0.087 261.586 -18.057 
ATOM   2204  N9   DG A 107       1.160 261.632 -17.025 
ATOM   2205  C8   DG A 107       1.055 261.528 -15.655 
ATOM   2206  N7   DG A 107       2.202 261.608 -15.024 
ATOM   2207  C5   DG A 107       3.131 261.777 -16.048 
ATOM   2208  C6   DG A 107       4.542 261.924 -15.987 
ATOM   2209  O6   DG A 107       5.272 261.936 -14.999 
ATOM   2210  N1   DG A 107       5.098 262.069 -17.266 
ATOM   2211  C2   DG A 107       4.384 262.072 -18.449 
ATOM   2212  N2   DG A 107       5.100 262.224 -19.565 
ATOM   2213  N3   DG A 107       3.061 261.935 -18.505 
ATOM   2214  C4   DG A 107       2.506 261.793 -17.273 
ATOM   2215  P    DG A 108      -2.620 259.620 -20.690 
ATOM   2216  OP1  DG A 108      -3.801 260.237 -21.335 
ATOM   2217  OP2  DG A 108      -2.901 258.552 -19.705 
ATOM   2218  O5'  DG A 108      -1.623 259.065 -21.812 
ATOM   2219  C5'  DG A 108      -0.653 259.960 -22.389 
ATOM   2220  C4'  DG A 108       0.692 259.269 -22.496 
ATOM   2221  O4'  DG A 108       1.492 259.419 -21.288 
ATOM   2222  C3'  DG A 108       0.647 257.758 -22.722 
ATOM   2223  O3'  DG A 108       1.711 257.390 -23.591 
ATOM   2224  C2'  DG A 108       0.914 257.152 -21.344 
ATOM   2225  C1'  DG A 108       1.994 258.143 -20.922 
ATOM   2226  N9   DG A 108       2.258 258.153 -19.456 
ATOM   2227  C8   DG A 108       1.380 257.961 -18.411 
ATOM   2228  N7   DG A 108       1.937 258.032 -17.226 
ATOM   2229  C5   DG A 108       3.278 258.289 -17.506 
ATOM   2230  C6   DG A 108       4.376 258.468 -16.625 
ATOM   2231  O6   DG A 108       4.392 258.438 -15.398 
ATOM   2232  N1   DG A 108       5.564 258.707 -17.330 
ATOM   2233  C2   DG A 108       5.676 258.766 -18.706 
ATOM   2234  N2   DG A 108       6.898 259.006 -19.186 
ATOM   2235  N3   DG A 108       4.644 258.597 -19.531 
ATOM   2236  C4   DG A 108       3.485 258.364 -18.863 
ATOM   2237  P    DC A 109       1.450 256.273 -24.708 
ATOM   2238  OP1  DC A 109       0.833 256.897 -25.900 
ATOM   2239  OP2  DC A 109       0.709 255.140 -24.111 
ATOM   2240  O5'  DC A 109       2.944 255.816 -25.052 
ATOM   2241  C5'  DC A 109       4.014 256.770 -24.920 
ATOM   2242  C4'  DC A 109       5.206 256.122 -24.244 
ATOM   2243  O4'  DC A 109       5.140 256.219 -22.792 
ATOM   2244  C3'  DC A 109       5.387 254.628 -24.506 
ATOM   2245  O3'  DC A 109       6.778 254.343 -24.601 
ATOM   2246  C2'  DC A 109       4.836 253.945 -23.255 
ATOM   2247  C1'  DC A 109       5.408 254.936 -22.246 
ATOM   2248  N1   DC A 109       4.767 254.862 -20.904 
ATOM   2249  C2   DC A 109       5.566 255.100 -19.789 
ATOM   2250  O2   DC A 109       6.763 255.361 -19.957 
ATOM   2251  N3   DC A 109       5.000 255.036 -18.555 
ATOM   2252  C4   DC A 109       3.700 254.750 -18.415 
ATOM   2253  N4   DC A 109       3.195 254.700 -17.192 
ATOM   2254  C5   DC A 109       2.861 254.501 -19.550 
ATOM   2255  C6   DC A 109       3.445 254.569 -20.773 
ATOM   2256  P    DA A 110       7.283 253.291 -25.697 
ATOM   2257  OP1  DA A 110       7.441 253.972 -27.001 
ATOM   2258  OP2  DA A 110       6.400 252.104 -25.687 
ATOM   2259  O5'  DA A 110       8.721 252.896 -25.116 
ATOM   2260  C5'  DA A 110       9.456 253.868 -24.350 
ATOM   2261  C4'  DA A 110      10.065 253.211 -23.127 
ATOM   2262  O4'  DA A 110       9.160 253.215 -21.986 
ATOM   2263  C3'  DA A 110      10.452 251.741 -23.285 
ATOM   2264  O3'  DA A 110      11.650 251.500 -22.558 
ATOM   2265  C2'  DA A 110       9.315 250.967 -22.619 
ATOM   2266  C1'  DA A 110       9.132 251.909 -21.432 
ATOM   2267  N9   DA A 110       7.834 251.734 -20.723 
ATOM   2268  C8   DA A 110       6.618 251.403 -21.249 
ATOM   2269  N7   DA A 110       5.669 251.325 -20.368 
ATOM   2270  C5   DA A 110       6.300 251.627 -19.169 
ATOM   2271  C6   DA A 110       5.832 251.714 -17.848 
ATOM   2272  N6   DA A 110       4.557 251.493 -17.498 
ATOM   2273  N1   DA A 110       6.726 252.036 -16.893 
ATOM   2274  C2   DA A 110       7.992 252.254 -17.247 
ATOM   2275  N3   DA A 110       8.542 252.203 -18.440 
ATOM   2276  C4   DA A 110       7.626 251.878 -19.376 
ATOM   2277  P    DG A 111      12.758 250.531 -23.188 
ATOM   2278  OP1  DG A 111      13.609 251.296 -24.127 
ATOM   2279  OP2  DG A 111      12.106 249.323 -23.738 
ATOM   2280  O5'  DG A 111      13.609 250.139 -21.890 
ATOM   2281  C5'  DG A 111      13.701 251.081 -20.805 
ATOM   2282  C4'  DG A 111      13.519 250.365 -19.480 
ATOM   2283  O4'  DG A 111      12.120 250.275 -19.086 
ATOM   2284  C3'  DG A 111      14.010 248.919 -19.433 
ATOM   2285  O3'  DG A 111      14.571 248.664 -18.151 
ATOM   2286  C2'  DG A 111      12.744 248.075 -19.585 
ATOM   2287  C1'  DG A 111      11.850 248.936 -18.698 
ATOM   2288  N9   DG A 111      10.395 248.684 -18.890 
ATOM   2289  C8   DG A 111       9.712 248.350 -20.040 
ATOM   2290  N7   DG A 111       8.422 248.195 -19.869 
ATOM   2291  C5   DG A 111       8.237 248.442 -18.510 
ATOM   2292  C6   DG A 111       7.049 248.425 -17.731 
ATOM   2293  O6   DG A 111       5.899 248.184 -18.087 
ATOM   2294  N1   DG A 111       7.313 248.734 -16.390 
ATOM   2295  C2   DG A 111       8.558 249.023 -15.869 
ATOM   2296  N2   DG A 111       8.600 249.294 -14.562 
ATOM   2297  N3   DG A 111       9.672 249.040 -16.600 
ATOM   2298  C4   DG A 111       9.434 248.741 -17.903 
ATOM   2299  P    DA A 112      15.892 247.767 -18.045 
ATOM   2300  OP1  DA A 112      17.084 248.610 -18.282 
ATOM   2301  OP2  DA A 112      15.754 246.578 -18.915 
ATOM   2302  O5'  DA A 112      15.846 247.317 -16.511 
ATOM   2303  C5'  DA A 112      15.234 248.192 -15.545 
ATOM   2304  C4'  DA A 112      14.356 247.391 -14.604 
ATOM   2305  O4'  DA A 112      12.997 247.239 -15.106 
ATOM   2306  C3'  DA A 112      14.809 245.957 -14.329 
ATOM   2307  O3'  DA A 112      14.531 245.639 -12.970 
ATOM   2308  C2'  DA A 112      13.922 245.092 -15.223 
ATOM   2309  C1'  DA A 112      12.630 245.872 -14.998 
ATOM   2310  N9   DA A 112      11.577 245.594 -16.014 
ATOM   2311  C8   DA A 112      11.731 245.319 -17.342 
ATOM   2312  N7   DA A 112      10.614 245.118 -17.970 
ATOM   2313  C5   DA A 112       9.646 245.272 -16.987 
ATOM   2314  C6   DA A 112       8.245 245.183 -17.015 
ATOM   2315  N6   DA A 112       7.544 244.905 -18.124 
ATOM   2316  N1   DA A 112       7.587 245.391 -15.860 
ATOM   2317  C2   DA A 112       8.290 245.667 -14.762 
ATOM   2318  N3   DA A 112       9.592 245.775 -14.615 
ATOM   2319  C4   DA A 112      10.226 245.562 -15.785 
ATOM   2320  P    DA A 113      15.592 244.771 -12.144 
ATOM   2321  OP1  DA A 113      16.648 245.659 -11.608 
ATOM   2322  OP2  DA A 113      16.056 243.636 -12.971 
ATOM   2323  O5'  DA A 113      14.686 244.226 -10.943 
ATOM   2324  C5'  DA A 113      13.576 245.023 -10.488 
ATOM   2325  C4'  DA A 113      12.362 244.142 -10.268 
ATOM   2326  O4'  DA A 113      11.563 243.986 -11.475 
ATOM   2327  C3'  DA A 113      12.652 242.707  -9.830 
ATOM   2328  O3'  DA A 113      11.653 242.297  -8.904 
ATOM   2329  C2'  DA A 113      12.503 241.875 -11.103 
ATOM   2330  C1'  DA A 113      11.281 242.606 -11.650 
ATOM   2331  N9   DA A 113      11.036 242.363 -13.099 
ATOM   2332  C8   DA A 113      11.952 242.176 -14.095 
ATOM   2333  N7   DA A 113      11.424 241.985 -15.263 
ATOM   2334  C5   DA A 113      10.058 242.052 -15.029 
ATOM   2335  C6   DA A 113       8.944 241.928 -15.876 
ATOM   2336  N6   DA A 113       9.038 241.701 -17.194 
ATOM   2337  N1   DA A 113       7.725 242.046 -15.317 
ATOM   2338  C2   DA A 113       7.638 242.272 -14.007 
ATOM   2339  N3   DA A 113       8.601 242.405 -13.121 
ATOM   2340  C4   DA A 113       9.811 242.282 -13.706 
ATOM   2341  P    DG A 114      12.080 241.408  -7.643 
ATOM   2342  OP1  DG A 114      12.572 242.289  -6.560 
ATOM   2343  OP2  DG A 114      13.005 240.339  -8.080 
ATOM   2344  O5'  DG A 114      10.677 240.766  -7.219 
ATOM   2345  C5'  DG A 114       9.467 241.503  -7.473 
ATOM   2346  C4'  DG A 114       8.406 240.579  -8.036 
ATOM   2347  O4'  DG A 114       8.471 240.477  -9.488 
ATOM   2348  C3'  DG A 114       8.468 239.127  -7.561 
ATOM   2349  O3'  DG A 114       7.142 238.635  -7.411 
ATOM   2350  C2'  DG A 114       9.139 238.373  -8.710 
ATOM   2351  C1'  DG A 114       8.424 239.103  -9.842 
ATOM   2352  N9   DG A 114       9.085 238.945 -11.168 
ATOM   2353  C8   DG A 114      10.426 238.841 -11.466 
ATOM   2354  N7   DG A 114      10.680 238.709 -12.745 
ATOM   2355  C5   DG A 114       9.418 238.727 -13.337 
ATOM   2356  C6   DG A 114       9.048 238.623 -14.703 
ATOM   2357  O6   DG A 114       9.769 238.492 -15.688 
ATOM   2358  N1   DG A 114       7.657 238.687 -14.862 
ATOM   2359  C2   DG A 114       6.743 238.833 -13.836 
ATOM   2360  N2   DG A 114       5.458 238.873 -14.197 
ATOM   2361  N3   DG A 114       7.092 238.931 -12.555 
ATOM   2362  C4   DG A 114       8.438 238.870 -12.383 
ATOM   2363  P    DA A 115       6.804 237.681  -6.171 
ATOM   2364  OP1  DA A 115       6.521 238.505  -4.974 
ATOM   2365  OP2  DA A 115       7.870 236.665  -6.022 
ATOM   2366  O5'  DA A 115       5.457 236.977  -6.671 
ATOM   2367  C5'  DA A 115       4.583 237.696  -7.560 
ATOM   2368  C4'  DA A 115       4.104 236.781  -8.669 
ATOM   2369  O4'  DA A 115       5.010 236.771  -9.810 
ATOM   2370  C3'  DA A 115       3.962 235.305  -8.299 
ATOM   2371  O3'  DA A 115       2.828 234.769  -8.971 
ATOM   2372  C2'  DA A 115       5.218 234.641  -8.862 
ATOM   2373  C1'  DA A 115       5.258 235.421 -10.173 
ATOM   2374  N9   DA A 115       6.575 235.363 -10.865 
ATOM   2375  C8   DA A 115       7.823 235.314 -10.312 
ATOM   2376  N7   DA A 115       8.781 235.269 -11.185 
ATOM   2377  C5   DA A 115       8.123 235.289 -12.406 
ATOM   2378  C6   DA A 115       8.587 235.262 -13.732 
ATOM   2379  N6   DA A 115       9.885 235.207 -14.062 
ATOM   2380  N1   DA A 115       7.664 235.294 -14.711 
ATOM   2381  C2   DA A 115       6.376 235.350 -14.378 
ATOM   2382  N3   DA A 115       5.827 235.379 -13.183 
ATOM   2383  C4   DA A 115       6.772 235.346 -12.221 
ATOM   2384  P    DA A 116       1.886 233.731  -8.196 
ATOM   2385  OP1  DA A 116       0.911 234.472  -7.365 
ATOM   2386  OP2  DA A 116       2.721 232.737  -7.488 
ATOM   2387  O5'  DA A 116       1.127 233.024  -9.416 
ATOM   2388  C5'  DA A 116       0.895 233.774 -10.622 
ATOM   2389  C4'  DA A 116       1.207 232.917 -11.833 
ATOM   2390  O4'  DA A 116       2.606 233.002 -12.227 
ATOM   2391  C3'  DA A 116       0.961 231.417 -11.668 
ATOM   2392  O3'  DA A 116       0.464 230.894 -12.894 
ATOM   2393  C2'  DA A 116       2.346 230.823 -11.411 
ATOM   2394  C1'  DA A 116       3.097 231.684 -12.423 
ATOM   2395  N9   DA A 116       4.572 231.704 -12.215 
ATOM   2396  C8   DA A 116       5.263 231.654 -11.038 
ATOM   2397  N7   DA A 116       6.551 231.688 -11.184 
ATOM   2398  C5   DA A 116       6.729 231.767 -12.559 
ATOM   2399  C6   DA A 116       7.879 231.835 -13.363 
ATOM   2400  N6   DA A 116       9.127 231.834 -12.871 
ATOM   2401  N1   DA A 116       7.701 231.903 -14.695 
ATOM   2402  C2   DA A 116       6.458 231.904 -15.177 
ATOM   2403  N3   DA A 116       5.316 231.845 -14.529 
ATOM   2404  C4   DA A 116       5.523 231.777 -13.198 
ATOM   2405  P    DA A 117      -0.689 229.786 -12.855 
ATOM   2406  OP1  DA A 117      -2.008 230.448 -12.726 
ATOM   2407  OP2  DA A 117      -0.368 228.772 -11.827 
ATOM   2408  O5'  DA A 117      -0.553 229.136 -14.311 
ATOM   2409  C5'  DA A 117      -0.081 229.953 -15.398 
ATOM   2410  C4'  DA A 117       0.927 229.182 -16.226 
ATOM   2411  O4'  DA A 117       2.286 229.328 -15.723 
ATOM   2412  C3'  DA A 117       0.718 227.669 -16.289 
ATOM   2413  O3'  DA A 117       1.062 227.210 -17.591 
ATOM   2414  C2'  DA A 117       1.726 227.097 -15.292 
ATOM   2415  C1'  DA A 117       2.874 228.039 -15.641 
ATOM   2416  N9   DA A 117       3.947 228.084 -14.609 
ATOM   2417  C8   DA A 117       3.823 227.980 -13.252 
ATOM   2418  N7   DA A 117       4.951 228.057 -12.616 
ATOM   2419  C5   DA A 117       5.892 228.225 -13.622 
ATOM   2420  C6   DA A 117       7.289 228.373 -13.597 
ATOM   2421  N6   DA A 117       8.013 228.375 -12.469 
ATOM   2422  N1   DA A 117       7.917 228.520 -14.779 
ATOM   2423  C2   DA A 117       7.192 228.518 -15.897 
ATOM   2424  N3   DA A 117       5.891 228.388 -16.042 
ATOM   2425  C4   DA A 117       5.287 228.243 -14.845 
ATOM   2426  P    DT A 118       0.167 226.072 -18.274 
ATOM   2427  OP1  DT A 118      -1.014 226.689 -18.918 
ATOM   2428  OP2  DT A 118      -0.114 225.005 -17.289 
ATOM   2429  O5'  DT A 118       1.164 225.517 -19.396 
ATOM   2430  C5'  DT A 118       2.134 226.413 -19.973 
ATOM   2431  C4'  DT A 118       3.479 225.721 -20.080 
ATOM   2432  O4'  DT A 118       4.279 225.871 -18.872 
ATOM   2433  C3'  DT A 118       3.434 224.210 -20.306 
ATOM   2434  O3'  DT A 118       4.498 223.842 -21.175 
ATOM   2435  C2'  DT A 118       3.701 223.604 -18.927 
ATOM   2436  C1'  DT A 118       4.781 224.595 -18.505 
ATOM   2437  N1   DT A 118       5.045 224.605 -17.040 
ATOM   2438  C2   DT A 118       6.339 224.834 -16.638 
ATOM   2439  O2   DT A 118       7.253 225.024 -17.423 
ATOM   2440  N3   DT A 118       6.546 224.835 -15.273 
ATOM   2441  C4   DT A 118       5.589 224.631 -14.300 
ATOM   2442  O4   DT A 118       5.895 224.655 -13.106 
ATOM   2443  C5   DT A 118       4.262 224.399 -14.818 
ATOM   2444  C7   DT A 118       3.159 224.168 -13.826 
ATOM   2445  C6   DT A 118       4.032 224.393 -16.141 
ATOM   2446  P    DC A 119       4.236 222.725 -22.292 
ATOM   2447  OP1  DC A 119       3.619 223.350 -23.483 
ATOM   2448  OP2  DC A 119       3.496 221.592 -21.695 
ATOM   2449  O5'  DC A 119       5.731 222.268 -22.636 
ATOM   2450  C5'  DC A 119       6.800 223.223 -22.503 
ATOM   2451  C4'  DC A 119       7.992 222.575 -21.827 
ATOM   2452  O4'  DC A 119       7.927 222.671 -20.376 
ATOM   2453  C3'  DC A 119       8.174 221.080 -22.090 
ATOM   2454  O3'  DC A 119       9.565 220.795 -22.184 
ATOM   2455  C2'  DC A 119       7.623 220.397 -20.839 
ATOM   2456  C1'  DC A 119       8.194 221.388 -19.830 
ATOM   2457  N1   DC A 119       7.554 221.314 -18.488 
ATOM   2458  C2   DC A 119       8.353 221.552 -17.372 
ATOM   2459  O2   DC A 119       9.550 221.814 -17.540 
ATOM   2460  N3   DC A 119       7.787 221.488 -16.139 
ATOM   2461  C4   DC A 119       6.487 221.202 -15.999 
ATOM   2462  N4   DC A 119       5.982 221.152 -14.776 
ATOM   2463  C5   DC A 119       5.648 220.953 -17.133 
ATOM   2464  C6   DC A 119       6.231 221.021 -18.357 
ATOM   2465  P    DA A 120      10.069 219.743 -23.281 
ATOM   2466  OP1  DA A 120      10.228 220.424 -24.585 
ATOM   2467  OP2  DA A 120       9.187 218.556 -23.271 
ATOM   2468  O5'  DA A 120      11.508 219.348 -22.700 
ATOM   2469  C5'  DA A 120      12.243 220.320 -21.934 
ATOM   2470  C4'  DA A 120      12.852 219.663 -20.711 
ATOM   2471  O4'  DA A 120      11.947 219.667 -19.570 
ATOM   2472  C3'  DA A 120      13.239 218.193 -20.869 
ATOM   2473  O3'  DA A 120      14.437 217.952 -20.142 
ATOM   2474  C2'  DA A 120      12.101 217.419 -20.203 
ATOM   2475  C1'  DA A 120      11.919 218.361 -19.016 
ATOM   2476  N9   DA A 120      10.620 218.186 -18.307 
ATOM   2477  C8   DA A 120       9.405 217.855 -18.832 
ATOM   2478  N7   DA A 120       8.456 217.778 -17.952 
ATOM   2479  C5   DA A 120       9.087 218.079 -16.752 
ATOM   2480  C6   DA A 120       8.619 218.166 -15.431 
ATOM   2481  N6   DA A 120       7.344 217.945 -15.081 
ATOM   2482  N1   DA A 120       9.513 218.488 -14.477 
ATOM   2483  C2   DA A 120      10.778 218.706 -14.830 
ATOM   2484  N3   DA A 120      11.328 218.655 -16.023 
ATOM   2485  C4   DA A 120      10.413 218.330 -16.960 
ATOM   2486  P    DC A 121      15.545 216.983 -20.772 
ATOM   2487  OP1  DC A 121      16.396 217.748 -21.711 
ATOM   2488  OP2  DC A 121      14.893 215.775 -21.322 
ATOM   2489  O5'  DC A 121      16.395 216.591 -19.473 
ATOM   2490  C5'  DC A 121      16.488 217.533 -18.388 
ATOM   2491  C4'  DC A 121      16.306 216.818 -17.064 
ATOM   2492  O4'  DC A 121      14.907 216.727 -16.670 
ATOM   2493  C3'  DC A 121      16.796 215.371 -17.017 
ATOM   2494  O3'  DC A 121      17.358 215.116 -15.735 
ATOM   2495  C2'  DC A 121      15.531 214.527 -17.169 
ATOM   2496  C1'  DC A 121      14.637 215.388 -16.282 
ATOM   2497  N1   DC A 121      13.182 215.136 -16.474 
ATOM   2498  C2   DC A 121      12.353 215.239 -15.360 
ATOM   2499  O2   DC A 121      12.853 215.533 -14.269 
ATOM   2500  N3   DC A 121      11.023 215.012 -15.513 
ATOM   2501  C4   DC A 121      10.518 214.695 -16.713 
ATOM   2502  N4   DC A 121       9.215 214.483 -16.811 
ATOM   2503  C5   DC A 121      11.354 214.584 -17.871 
ATOM   2504  C6   DC A 121      12.680 214.814 -17.697 
ATOM   2505  P    DC A 122      18.679 214.219 -15.629 
ATOM   2506  OP1  DC A 122      19.871 215.062 -15.866 
ATOM   2507  OP2  DC A 122      18.541 213.030 -16.499 
ATOM   2508  O5'  DC A 122      18.633 213.769 -14.095 
ATOM   2509  C5'  DC A 122      18.021 214.644 -13.129 
ATOM   2510  C4'  DC A 122      17.142 213.843 -12.187 
ATOM   2511  O4'  DC A 122      15.784 213.691 -12.690 
ATOM   2512  C3'  DC A 122      17.596 212.410 -11.912 
ATOM   2513  O3'  DC A 122      17.318 212.091 -10.554 
ATOM   2514  C2'  DC A 122      16.709 211.544 -12.806 
ATOM   2515  C1'  DC A 122      15.417 212.324 -12.581 
ATOM   2516  N1   DC A 122      14.364 212.046 -13.597 
ATOM   2517  C2   DC A 122      13.037 212.057 -13.176 
ATOM   2518  O2   DC A 122      12.790 212.297 -11.988 
ATOM   2519  N3   DC A 122      12.061 211.805 -14.087 
ATOM   2520  C4   DC A 122      12.371 211.551 -15.365 
ATOM   2521  N4   DC A 122      11.384 211.311 -16.215 
ATOM   2522  C5   DC A 122      13.730 211.533 -15.818 
ATOM   2523  C6   DC A 122      14.689 211.787 -14.893 
ATOM   2524  P    DA A 123      18.378 211.223  -9.727 
ATOM   2525  OP1  DA A 123      19.435 212.111  -9.192 
ATOM   2526  OP2  DA A 123      18.843 210.088 -10.554 
ATOM   2527  O5'  DA A 123      17.473 210.678  -8.526 
ATOM   2528  C5'  DA A 123      16.363 211.475  -8.072 
ATOM   2529  C4'  DA A 123      15.149 210.594  -7.851 
ATOM   2530  O4'  DA A 123      14.350 210.438  -9.058 
ATOM   2531  C3'  DA A 123      15.439 209.159  -7.413 
ATOM   2532  O3'  DA A 123      14.440 208.749  -6.487 
ATOM   2533  C2'  DA A 123      15.290 208.328  -8.687 
ATOM   2534  C1'  DA A 123      14.068 209.058  -9.233 
ATOM   2535  N9   DA A 123      13.823 208.816 -10.683 
ATOM   2536  C8   DA A 123      14.739 208.628 -11.678 
ATOM   2537  N7   DA A 123      14.211 208.437 -12.847 
ATOM   2538  C5   DA A 123      12.845 208.504 -12.613 
ATOM   2539  C6   DA A 123      11.731 208.380 -13.460 
ATOM   2540  N6   DA A 123      11.825 208.153 -14.778 
ATOM   2541  N1   DA A 123      10.512 208.498 -12.901 
ATOM   2542  C2   DA A 123      10.425 208.724 -11.591 
ATOM   2543  N3   DA A 123      11.388 208.857 -10.705 
ATOM   2544  C4   DA A 123      12.598 208.734 -11.290 
ATOM   2545  P    DT A 124      14.867 207.861  -5.227 
ATOM   2546  OP1  DT A 124      15.359 208.741  -4.144 
ATOM   2547  OP2  DT A 124      15.791 206.791  -5.664 
ATOM   2548  O5'  DT A 124      13.464 207.218  -4.803 
ATOM   2549  C5'  DT A 124      12.254 207.956  -5.056 
ATOM   2550  C4'  DT A 124      11.193 207.031  -5.620 
ATOM   2551  O4'  DT A 124      11.258 206.929  -7.071 
ATOM   2552  C3'  DT A 124      11.254 205.580  -5.145 
ATOM   2553  O3'  DT A 124       9.928 205.087  -4.995 
ATOM   2554  C2'  DT A 124      11.926 204.825  -6.293 
ATOM   2555  C1'  DT A 124      11.211 205.555  -7.426 
ATOM   2556  N1   DT A 124      11.872 205.397  -8.752 
ATOM   2557  C2   DT A 124      11.055 205.342  -9.855 
ATOM   2558  O2   DT A 124       9.840 205.418  -9.785 
ATOM   2559  N3   DT A 124      11.703 205.194 -11.066 
ATOM   2560  C4   DT A 124      13.066 205.100 -11.259 
ATOM   2561  O4   DT A 124      13.530 204.969 -12.394 
ATOM   2562  C5   DT A 124      13.840 205.167 -10.042 
ATOM   2563  C7   DT A 124      15.332 205.071 -10.162 
ATOM   2564  C6   DT A 124      13.235 205.310  -8.851 
ATOM   2565  P    DT A 125       9.591 204.133  -3.755 
ATOM   2566  OP1  DT A 125       9.308 204.957  -2.557 
ATOM   2567  OP2  DT A 125      10.657 203.118  -3.606 
ATOM   2568  O5'  DT A 125       8.244 203.429  -4.254 
ATOM   2569  C5'  DT A 125       7.370 204.148  -5.144 
ATOM   2570  C4'  DT A 125       6.891 203.233  -6.253 
ATOM   2571  O4'  DT A 125       7.797 203.223  -7.394 
ATOM   2572  C3'  DT A 125       6.749 201.757  -5.883 
ATOM   2573  O3'  DT A 125       5.615 201.221  -6.555 
ATOM   2574  C2'  DT A 125       8.005 201.093  -6.446 
ATOM   2575  C1'  DT A 125       8.045 201.873  -7.757 
ATOM   2576  N1   DT A 125       9.361 201.815  -8.449 
ATOM   2577  C2   DT A 125       9.346 201.807  -9.823 
ATOM   2578  O2   DT A 125       8.318 201.846 -10.475 
ATOM   2579  N3   DT A 125      10.587 201.752 -10.430 
ATOM   2580  C4   DT A 125      11.809 201.705  -9.791 
ATOM   2581  O4   DT A 125      12.854 201.658 -10.443 
ATOM   2582  C5   DT A 125      11.722 201.717  -8.350 
ATOM   2583  C7   DT A 125      13.008 201.669  -7.578 
ATOM   2584  C6   DT A 125      10.530 201.771  -7.734 
ATOM   2585  P    DC A 126       4.673 200.183  -5.780 
ATOM   2586  OP1  DC A 126       3.698 200.924  -4.948 
ATOM   2587  OP2  DC A 126       5.508 199.189  -5.072 
ATOM   2588  O5'  DC A 126       3.914 199.476  -6.999 
ATOM   2589  C5'  DC A 126       3.682 200.226  -8.206 
ATOM   2590  C4'  DC A 126       3.994 199.369  -9.417 
ATOM   2591  O4'  DC A 126       5.393 199.454  -9.811 
ATOM   2592  C3'  DC A 126       3.748 197.869  -9.252 
ATOM   2593  O3'  DC A 126       3.251 197.346 -10.478 
ATOM   2594  C2'  DC A 126       5.133 197.276  -8.995 
ATOM   2595  C1'  DC A 126       5.884 198.136 -10.007 
ATOM   2596  N1   DC A 126       7.359 198.156  -9.799 
ATOM   2597  C2   DC A 126       8.172 198.234 -10.926 
ATOM   2598  O2   DC A 126       7.642 198.284 -12.041 
ATOM   2599  N3   DC A 126       9.520 198.253 -10.757 
ATOM   2600  C4   DC A 126      10.055 198.197  -9.531 
ATOM   2601  N4   DC A 126      11.374 198.218  -9.419 
ATOM   2602  C5   DC A 126       9.235 198.116  -8.359 
ATOM   2603  C6   DC A 126       7.891 198.098  -8.548 
ATOM   2604  P    DC A 127       2.098 196.238 -10.439 
ATOM   2605  OP1  DC A 127       0.779 196.900 -10.310 
ATOM   2606  OP2  DC A 127       2.418 195.224  -9.410 
ATOM   2607  O5'  DC A 127       2.233 195.589 -11.895 
ATOM   2608  C5'  DC A 127       2.706 196.406 -12.982 
ATOM   2609  C4'  DC A 127       3.714 195.634 -13.810 
ATOM   2610  O4'  DC A 127       5.073 195.780 -13.307 
ATOM   2611  C3'  DC A 127       3.505 194.121 -13.873 
ATOM   2612  O3'  DC A 127       3.849 193.663 -15.174 
ATOM   2613  C2'  DC A 127       4.513 193.549 -12.875 
ATOM   2614  C1'  DC A 127       5.661 194.491 -13.225 
ATOM   2615  N1   DC A 127       6.733 194.537 -12.192 
ATOM   2616  C2   DC A 127       8.046 194.706 -12.626 
ATOM   2617  O2   DC A 127       8.264 194.811 -13.838 
ATOM   2618  N3   DC A 127       9.038 194.749 -11.700 
ATOM   2619  C4   DC A 127       8.759 194.632 -10.396 
ATOM   2620  N4   DC A 127       9.762 194.681  -9.531 
ATOM   2621  C5   DC A 127       7.417 194.457  -9.929 
ATOM   2622  C6   DC A 127       6.440 194.415 -10.870 
ATOM   2623  P    DA A 128       2.954 192.524 -15.857 
ATOM   2624  OP1  DA A 128       1.773 193.141 -16.502 
ATOM   2625  OP2  DA A 128       2.673 191.457 -14.872 
ATOM   2626  O5'  DA A 128       3.951 191.970 -16.980 
ATOM   2627  C5'  DA A 128       4.921 192.865 -17.557 
ATOM   2628  C4'  DA A 128       6.266 192.173 -17.663 
ATOM   2629  O4'  DA A 128       7.065 192.323 -16.455 
ATOM   2630  C3'  DA A 128       6.220 190.662 -17.889 
ATOM   2631  O3'  DA A 128       7.285 190.294 -18.759 
ATOM   2632  C2'  DA A 128       6.487 190.056 -16.511 
ATOM   2633  C1'  DA A 128       7.568 191.047 -16.089 
ATOM   2634  N9   DA A 128       7.831 191.057 -14.624 
ATOM   2635  C8   DA A 128       6.948 190.865 -13.601 
ATOM   2636  N7   DA A 128       7.485 190.933 -12.422 
ATOM   2637  C5   DA A 128       8.825 191.188 -12.680 
ATOM   2638  C6   DA A 128       9.934 191.371 -11.838 
ATOM   2639  N6   DA A 128       9.863 191.322 -10.500 
ATOM   2640  N1   DA A 128      11.123 191.607 -12.422 
ATOM   2641  C2   DA A 128      11.187 191.655 -13.751 
ATOM   2642  N3   DA A 128      10.227 191.501 -14.635 
ATOM   2643  C4   DA A 128       9.047 191.266 -14.025 
ATOM   2644  P    DG A 129       7.023 189.177 -19.876 
ATOM   2645  OP1  DG A 129       6.406 189.802 -21.067 
ATOM   2646  OP2  DG A 129       6.282 188.044 -19.279 
ATOM   2647  O5'  DG A 129       8.517 188.720 -20.220 
ATOM   2648  C5'  DG A 129       9.587 189.675 -20.087 
ATOM   2649  C4'  DG A 129      10.779 189.027 -19.411 
ATOM   2650  O4'  DG A 129      10.714 189.123 -17.960 
ATOM   2651  C3'  DG A 129      10.961 187.532 -19.674 
ATOM   2652  O3'  DG A 129      12.352 187.247 -19.768 
ATOM   2653  C2'  DG A 129      10.410 186.849 -18.423 
ATOM   2654  C1'  DG A 129      10.981 187.840 -17.413 
ATOM   2655  N9   DG A 129      10.340 187.766 -16.071 
ATOM   2656  C8   DG A 129       9.031 187.487 -15.746 
ATOM   2657  N7   DG A 129       8.786 187.499 -14.458 
ATOM   2658  C5   DG A 129      10.022 187.807 -13.889 
ATOM   2659  C6   DG A 129      10.388 187.961 -12.527 
ATOM   2660  O6   DG A 129       9.687 187.855 -11.525 
ATOM   2661  N1   DG A 129      11.749 188.275 -12.395 
ATOM   2662  C2   DG A 129      12.637 188.421 -13.442 
ATOM   2663  N2   DG A 129      13.894 188.722 -13.106 
ATOM   2664  N3   DG A 129      12.292 188.277 -14.720 
ATOM   2665  C4   DG A 129      10.976 187.972 -14.865 
ATOM   2666  P    DC A 130      12.856 186.195 -20.864 
ATOM   2667  OP1  DC A 130      13.015 186.876 -22.168 
ATOM   2668  OP2  DC A 130      11.974 185.008 -20.855 
ATOM   2669  O5'  DC A 130      14.295 185.800 -20.284 
ATOM   2670  C5'  DC A 130      15.030 186.773 -19.517 
ATOM   2671  C4'  DC A 130      15.639 186.115 -18.295 
ATOM   2672  O4'  DC A 130      14.734 186.119 -17.153 
ATOM   2673  C3'  DC A 130      16.026 184.645 -18.453 
ATOM   2674  O3'  DC A 130      17.223 184.404 -17.725 
ATOM   2675  C2'  DC A 130      14.888 183.871 -17.787 
ATOM   2676  C1'  DC A 130      14.706 184.813 -16.600 
ATOM   2677  N1   DC A 130      13.407 184.639 -15.890 
ATOM   2678  C2   DC A 130      13.391 184.828 -14.511 
ATOM   2679  O2   DC A 130      14.444 185.131 -13.938 
ATOM   2680  N3   DC A 130      12.217 184.673 -13.845 
ATOM   2681  C4   DC A 130      11.098 184.344 -14.503 
ATOM   2682  N4   DC A 130       9.979 184.205 -13.810 
ATOM   2683  C5   DC A 130      11.094 184.144 -15.922 
ATOM   2684  C6   DC A 130      12.277 184.304 -16.569 
ATOM   2685  P    DT A 131      18.332 183.436 -18.355 
ATOM   2686  OP1  DT A 131      19.182 184.200 -19.295 
ATOM   2687  OP2  DT A 131      17.680 182.227 -18.906 
ATOM   2688  O5'  DT A 131      19.182 183.043 -17.057 
ATOM   2689  C5'  DT A 131      19.275 183.985 -15.972 
ATOM   2690  C4'  DT A 131      19.092 183.270 -14.648 
ATOM   2691  O4'  DT A 131      17.694 183.179 -14.254 
ATOM   2692  C3'  DT A 131      19.583 181.823 -14.601 
ATOM   2693  O3'  DT A 131      20.144 181.569 -13.319 
ATOM   2694  C2'  DT A 131      18.318 180.980 -14.753 
ATOM   2695  C1'  DT A 131      17.424 181.840 -13.866 
ATOM   2696  N1   DT A 131      15.969 181.588 -14.057 
ATOM   2697  C2   DT A 131      15.164 181.694 -12.949 
ATOM   2698  O2   DT A 131      15.591 181.980 -11.844 
ATOM   2699  N3   DT A 131      13.820 181.452 -13.164 
ATOM   2700  C4   DT A 131      13.232 181.122 -14.368 
ATOM   2701  O4   DT A 131      12.016 180.928 -14.438 
ATOM   2702  C5   DT A 131      14.157 181.035 -15.473 
ATOM   2703  C7   DT A 131      13.598 180.680 -16.820 
ATOM   2704  C6   DT A 131      15.468 181.264 -15.292 
ATOM   2705  P    DG A 132      21.465 180.671 -13.213 
ATOM   2706  OP1  DG A 132      22.658 181.514 -13.450 
ATOM   2707  OP2  DG A 132      21.328 179.482 -14.083 
ATOM   2708  O5'  DG A 132      21.420 180.221 -11.679 
ATOM   2709  C5'  DG A 132      20.808 181.096 -10.712 
ATOM   2710  C4'  DG A 132      19.929 180.295  -9.771 
ATOM   2711  O4'  DG A 132      18.571 180.143 -10.274 
ATOM   2712  C3'  DG A 132      20.383 178.862  -9.496 
ATOM   2713  O3'  DG A 132      20.104 178.543  -8.138 
ATOM   2714  C2'  DG A 132      19.496 177.996 -10.390 
ATOM   2715  C1'  DG A 132      18.204 178.776 -10.165 
ATOM   2716  N9   DG A 132      17.151 178.498 -11.181 
ATOM   2717  C8   DG A 132      17.287 178.218 -12.524 
ATOM   2718  N7   DG A 132      16.151 178.019 -13.145 
ATOM   2719  C5   DG A 132      15.194 178.176 -12.145 
ATOM   2720  C6   DG A 132      13.780 178.080 -12.209 
ATOM   2721  O6   DG A 132      13.069 177.831 -13.180 
ATOM   2722  N1   DG A 132      13.192 178.312 -10.958 
ATOM   2723  C2   DG A 132      13.882 178.601  -9.796 
ATOM   2724  N2   DG A 132      13.137 178.791  -8.705 
ATOM   2725  N3   DG A 132      15.209 178.692  -9.736 
ATOM   2726  C4   DG A 132      15.793 178.469 -10.942 
ATOM   2727  P    DA A 133      21.165 177.676  -7.311 
ATOM   2728  OP1  DA A 133      22.222 178.564  -6.775 
ATOM   2729  OP2  DA A 133      21.630 176.540  -8.138 
ATOM   2730  O5'  DA A 133      20.260 177.131  -6.110 
ATOM   2731  C5'  DA A 133      19.150 177.927  -5.655 
ATOM   2732  C4'  DA A 133      17.935 177.047  -5.435 
ATOM   2733  O4'  DA A 133      17.137 176.890  -6.642 
ATOM   2734  C3'  DA A 133      18.225 175.611  -4.997 
ATOM   2735  O3'  DA A 133      17.227 175.202  -4.071 
ATOM   2736  C2'  DA A 133      18.077 174.780  -6.271 
ATOM   2737  C1'  DA A 133      16.855 175.510  -6.817 
ATOM   2738  N9   DA A 133      16.610 175.268  -8.267 
ATOM   2739  C8   DA A 133      17.526 175.080  -9.262 
ATOM   2740  N7   DA A 133      16.998 174.889 -10.431 
ATOM   2741  C5   DA A 133      15.632 174.956 -10.197 
ATOM   2742  C6   DA A 133      14.518 174.832 -11.044 
ATOM   2743  N6   DA A 133      14.612 174.606 -12.362 
ATOM   2744  N1   DA A 133      13.299 174.951 -10.485 
ATOM   2745  C2   DA A 133      13.211 175.176  -9.175 
ATOM   2746  N3   DA A 133      14.175 175.309  -8.289 
ATOM   2747  C4   DA A 133      15.385 175.187  -8.874 
ATOM   2748  P    DT A 134      17.654 174.313  -2.810 
ATOM   2749  OP1  DT A 134      18.146 175.193  -1.727 
ATOM   2750  OP2  DT A 134      18.578 173.243  -3.248 
ATOM   2751  O5'  DT A 134      16.251 173.670  -2.387 
ATOM   2752  C5'  DT A 134      15.041 174.408  -2.640 
ATOM   2753  C4'  DT A 134      13.980 173.483  -3.204 
ATOM   2754  O4'  DT A 134      14.045 173.381  -4.655 
ATOM   2755  C3'  DT A 134      14.041 172.032  -2.729 
ATOM   2756  O3'  DT A 134      12.715 171.539  -2.578 
ATOM   2757  C2'  DT A 134      14.713 171.277  -3.877 
ATOM   2758  C1'  DT A 134      13.998 172.008  -5.009 
ATOM   2759  N1   DT A 134      14.658 171.849  -6.335 
ATOM   2760  C2   DT A 134      13.842 171.795  -7.438 
ATOM   2761  O2   DT A 134      12.627 171.870  -7.369 
ATOM   2762  N3   DT A 134      14.490 171.646  -8.650 
ATOM   2763  C4   DT A 134      15.853 171.552  -8.843 
ATOM   2764  O4   DT A 134      16.317 171.421  -9.978 
ATOM   2765  C5   DT A 134      16.627 171.619  -7.626 
ATOM   2766  C7   DT A 134      18.119 171.523  -7.746 
ATOM   2767  C6   DT A 134      16.022 171.762  -6.435 
ATOM   2768  P    DG A 135      12.378 170.585  -1.338 
ATOM   2769  OP1  DG A 135      12.094 171.409  -0.141 
ATOM   2770  OP2  DG A 135      13.443 169.570  -1.189 
ATOM   2771  O5'  DG A 135      11.031 169.881  -1.838 
ATOM   2772  C5'  DG A 135      10.156 170.600  -2.727 
ATOM   2773  C4'  DG A 135       9.678 169.685  -3.837 
ATOM   2774  O4'  DG A 135      10.583 169.675  -4.978 
ATOM   2775  C3'  DG A 135       9.535 168.209  -3.466 
ATOM   2776  O3'  DG A 135       8.402 167.673  -4.139 
ATOM   2777  C2'  DG A 135      10.792 167.545  -4.030 
ATOM   2778  C1'  DG A 135      10.831 168.325  -5.341 
ATOM   2779  N9   DG A 135      12.148 168.267  -6.033 
ATOM   2780  C8   DG A 135      13.415 168.217  -5.492 
ATOM   2781  N7   DG A 135      14.375 168.172  -6.384 
ATOM   2782  C5   DG A 135      13.696 168.193  -7.602 
ATOM   2783  C6   DG A 135      14.198 168.165  -8.929 
ATOM   2784  O6   DG A 135      15.365 168.114  -9.309 
ATOM   2785  N1   DG A 135      13.160 168.202  -9.871 
ATOM   2786  C2   DG A 135      11.814 168.259  -9.569 
ATOM   2787  N2   DG A 135      10.980 168.288 -10.611 
ATOM   2788  N3   DG A 135      11.344 168.287  -8.323 
ATOM   2789  C4   DG A 135      12.337 168.251  -7.399 
ATOM   2790  P    DT A 136       7.460 166.635  -3.364 
ATOM   2791  OP1  DT A 136       6.485 167.376  -2.532 
ATOM   2792  OP2  DT A 136       8.295 165.641  -2.655 
ATOM   2793  O5'  DT A 136       6.701 165.928  -4.583 
ATOM   2794  C5'  DT A 136       6.468 166.678  -5.789 
ATOM   2795  C4'  DT A 136       6.781 165.821  -7.001 
ATOM   2796  O4'  DT A 136       8.180 165.906  -7.395 
ATOM   2797  C3'  DT A 136       6.535 164.322  -6.836 
ATOM   2798  O3'  DT A 136       6.038 163.799  -8.062 
ATOM   2799  C2'  DT A 136       7.919 163.728  -6.579 
ATOM   2800  C1'  DT A 136       8.671 164.589  -7.591 
ATOM   2801  N1   DT A 136      10.146 164.608  -7.382 
ATOM   2802  C2   DT A 136      10.935 164.686  -8.504 
ATOM   2803  O2   DT A 136      10.478 164.737  -9.633 
ATOM   2804  N3   DT A 136      12.296 164.701  -8.272 
ATOM   2805  C4   DT A 136      12.918 164.647  -7.041 
ATOM   2806  O4   DT A 136      14.147 164.668  -6.958 
ATOM   2807  C5   DT A 136      12.006 164.567  -5.924 
ATOM   2808  C7   DT A 136      12.600 164.504  -4.547 
ATOM   2809  C6   DT A 136      10.678 164.550  -6.121 
ATOM   2810  P    DC A 137       4.884 162.691  -8.023 
ATOM   2811  OP1  DC A 137       3.566 163.352  -7.893 
ATOM   2812  OP2  DC A 137       5.205 161.677  -6.994 
ATOM   2813  O5'  DC A 137       5.020 162.041  -9.478 
ATOM   2814  C5'  DC A 137       5.493 162.858 -10.566 
ATOM   2815  C4'  DC A 137       6.501 162.086 -11.394 
ATOM   2816  O4'  DC A 137       7.860 162.232 -10.891 
ATOM   2817  C3'  DC A 137       6.292 160.573 -11.457 
ATOM   2818  O3'  DC A 137       6.635 160.115 -12.758 
ATOM   2819  C2'  DC A 137       7.300 160.001 -10.459 
ATOM   2820  C1'  DC A 137       8.448 160.943 -10.809 
ATOM   2821  N1   DC A 137       9.520 160.989  -9.776 
ATOM   2822  C2   DC A 137      10.833 161.158 -10.209 
ATOM   2823  O2   DC A 137      11.051 161.263 -11.422 
ATOM   2824  N3   DC A 137      11.825 161.201  -9.284 
ATOM   2825  C4   DC A 137      11.546 161.084  -7.979 
ATOM   2826  N4   DC A 137      12.549 161.133  -7.115 
ATOM   2827  C5   DC A 137      10.204 160.909  -7.512 
ATOM   2828  C6   DC A 137       9.226 160.867  -8.453 
ATOM   2829  P    DA A 138       5.741 158.976 -13.441 
ATOM   2830  OP1  DA A 138       4.560 159.593 -14.086 
ATOM   2831  OP2  DA A 138       5.459 157.909 -12.456 
ATOM   2832  O5'  DA A 138       6.738 158.422 -14.564 
ATOM   2833  C5'  DA A 138       7.708 159.317 -15.140 
ATOM   2834  C4'  DA A 138       9.052 158.625 -15.247 
ATOM   2835  O4'  DA A 138       9.852 158.776 -14.039 
ATOM   2836  C3'  DA A 138       9.007 157.114 -15.473 
ATOM   2837  O3'  DA A 138      10.071 156.747 -16.342 
ATOM   2838  C2'  DA A 138       9.274 156.508 -14.095 
ATOM   2839  C1'  DA A 138      10.355 157.500 -13.673 
ATOM   2840  N9   DA A 138      10.618 157.509 -12.207 
ATOM   2841  C8   DA A 138       9.734 157.318 -11.184 
ATOM   2842  N7   DA A 138      10.272 157.385 -10.006 
ATOM   2843  C5   DA A 138      11.611 157.640 -10.264 
ATOM   2844  C6   DA A 138      12.720 157.823  -9.422 
ATOM   2845  N6   DA A 138      12.649 157.774  -8.084 
ATOM   2846  N1   DA A 138      13.910 158.059 -10.006 
ATOM   2847  C2   DA A 138      13.974 158.108 -11.335 
ATOM   2848  N3   DA A 138      13.014 157.953 -12.219 
ATOM   2849  C4   DA A 138      11.834 157.718 -11.609 
ATOM   2850  P    DC A 139       9.810 155.629 -17.459 
ATOM   2851  OP1  DC A 139       9.193 156.254 -18.651 
ATOM   2852  OP2  DC A 139       9.069 154.496 -16.863 
ATOM   2853  O5'  DC A 139      11.304 155.172 -17.804 
ATOM   2854  C5'  DC A 139      12.374 156.127 -17.671 
ATOM   2855  C4'  DC A 139      13.566 155.479 -16.995 
ATOM   2856  O4'  DC A 139      13.501 155.575 -15.544 
ATOM   2857  C3'  DC A 139      13.748 153.984 -17.258 
ATOM   2858  O3'  DC A 139      15.139 153.700 -17.352 
ATOM   2859  C2'  DC A 139      13.197 153.301 -16.006 
ATOM   2860  C1'  DC A 139      13.768 154.292 -14.997 
ATOM   2861  N1   DC A 139      13.127 154.218 -13.655 
ATOM   2862  C2   DC A 139      13.926 154.456 -12.540 
ATOM   2863  O2   DC A 139      15.123 154.718 -12.708 
ATOM   2864  N3   DC A 139      13.360 154.393 -11.306 
ATOM   2865  C4   DC A 139      12.061 154.107 -11.167 
ATOM   2866  N4   DC A 139      11.556 154.056  -9.943 
ATOM   2867  C5   DC A 139      11.222 153.858 -12.301 
ATOM   2868  C6   DC A 139      11.805 153.926 -13.525 
ATOM   2869  P    DC A 140      15.643 152.647 -18.448 
ATOM   2870  OP1  DC A 140      15.802 153.328 -19.752 
ATOM   2871  OP2  DC A 140      14.761 151.460 -18.438 
ATOM   2872  O5'  DC A 140      17.081 152.252 -17.868 
ATOM   2873  C5'  DC A 140      17.816 153.225 -17.101 
ATOM   2874  C4'  DC A 140      18.425 152.568 -15.879 
ATOM   2875  O4'  DC A 140      17.520 152.572 -14.737 
ATOM   2876  C3'  DC A 140      18.813 151.098 -16.037 
ATOM   2877  O3'  DC A 140      20.010 150.856 -15.309 
ATOM   2878  C2'  DC A 140      17.675 150.324 -15.370 
ATOM   2879  C1'  DC A 140      17.492 151.265 -14.183 
ATOM   2880  N1   DC A 140      16.194 151.091 -13.474 
ATOM   2881  C2   DC A 140      16.178 151.280 -12.094 
ATOM   2882  O2   DC A 140      17.230 151.583 -11.521 
ATOM   2883  N3   DC A 140      15.004 151.125 -11.429 
ATOM   2884  C4   DC A 140      13.885 150.797 -12.087 
ATOM   2885  N4   DC A 140      12.766 150.657 -11.394 
ATOM   2886  C5   DC A 140      13.881 150.596 -13.506 
ATOM   2887  C6   DC A 140      15.064 150.756 -14.153 
ATOM   2888  P    DC A 141      21.119 149.888 -15.939 
ATOM   2889  OP1  DC A 141      21.969 150.652 -16.879 
ATOM   2890  OP2  DC A 141      20.467 148.679 -16.489 
ATOM   2891  O5'  DC A 141      21.969 149.495 -14.641 
ATOM   2892  C5'  DC A 141      22.062 150.437 -13.556 
ATOM   2893  C4'  DC A 141      21.879 149.722 -12.232 
ATOM   2894  O4'  DC A 141      20.481 149.631 -11.837 
ATOM   2895  C3'  DC A 141      22.370 148.275 -12.185 
ATOM   2896  O3'  DC A 141      22.931 148.021 -10.902 
ATOM   2897  C2'  DC A 141      21.105 147.432 -12.337 
ATOM   2898  C1'  DC A 141      20.211 148.293 -11.450 
ATOM   2899  N1   DC A 141      18.755 148.040 -11.641 
ATOM   2900  C2   DC A 141      17.926 148.143 -10.527 
ATOM   2901  O2   DC A 141      18.427 148.437  -9.436 
ATOM   2902  N3   DC A 141      16.596 147.916 -10.681 
ATOM   2903  C4   DC A 141      16.092 147.599 -11.881 
ATOM   2904  N4   DC A 141      14.789 147.387 -11.979 
ATOM   2905  C5   DC A 141      16.927 147.488 -13.039 
ATOM   2906  C6   DC A 141      18.254 147.718 -12.865 
ATOM   2907  P    DC A 142      24.252 147.123 -10.797 
ATOM   2908  OP1  DC A 142      25.445 147.967 -11.034 
ATOM   2909  OP2  DC A 142      24.114 145.934 -11.667 
ATOM   2910  O5'  DC A 142      24.207 146.673  -9.262 
ATOM   2911  C5'  DC A 142      23.595 147.548  -8.296 
ATOM   2912  C4'  DC A 142      22.716 146.747  -7.355 
ATOM   2913  O4'  DC A 142      21.357 146.595  -7.857 
ATOM   2914  C3'  DC A 142      23.170 145.314  -7.080 
ATOM   2915  O3'  DC A 142      22.891 144.995  -5.722 
ATOM   2916  C2'  DC A 142      22.283 144.448  -7.974 
ATOM   2917  C1'  DC A 142      20.991 145.229  -7.749 
ATOM   2918  N1   DC A 142      19.938 144.950  -8.765 
ATOM   2919  C2   DC A 142      18.611 144.962  -8.344 
ATOM   2920  O2   DC A 142      18.364 145.201  -7.156 
ATOM   2921  N3   DC A 142      17.635 144.710  -9.254 
ATOM   2922  C4   DC A 142      17.945 144.455 -10.533 
ATOM   2923  N4   DC A 142      16.957 144.215 -11.382 
ATOM   2924  C5   DC A 142      19.303 144.438 -10.986 
ATOM   2925  C6   DC A 142      20.263 144.692 -10.060 
ATOM   2926  P    DA A 143      23.952 144.128  -4.895 
ATOM   2927  OP1  DA A 143      25.009 145.016  -4.359 
ATOM   2928  OP2  DA A 143      24.417 142.992  -5.722 
ATOM   2929  O5'  DA A 143      23.047 143.583  -3.694 
ATOM   2930  C5'  DA A 143      21.936 144.379  -3.239 
ATOM   2931  C4'  DA A 143      20.722 143.499  -3.019 
ATOM   2932  O4'  DA A 143      19.924 143.342  -4.226 
ATOM   2933  C3'  DA A 143      21.012 142.063  -2.581 
ATOM   2934  O3'  DA A 143      20.013 141.654  -1.655 
ATOM   2935  C2'  DA A 143      20.864 141.232  -3.855 
ATOM   2936  C1'  DA A 143      19.642 141.962  -4.401 
ATOM   2937  N9   DA A 143      19.397 141.720  -5.850 
ATOM   2938  C8   DA A 143      20.312 141.532  -6.846 
ATOM   2939  N7   DA A 143      19.785 141.342  -8.014 
ATOM   2940  C5   DA A 143      18.419 141.408  -7.781 
ATOM   2941  C6   DA A 143      17.305 141.285  -8.627 
ATOM   2942  N6   DA A 143      17.399 141.058  -9.945 
ATOM   2943  N1   DA A 143      16.086 141.403  -8.068 
ATOM   2944  C2   DA A 143      15.998 141.629  -6.758 
ATOM   2945  N3   DA A 143      16.962 141.761  -5.873 
ATOM   2946  C4   DA A 143      18.171 141.639  -6.457 
ATOM   2947  P    DG A 144      20.441 140.765  -0.394 
ATOM   2948  OP1  DG A 144      20.933 141.645   0.689 
ATOM   2949  OP2  DG A 144      21.365 139.695  -0.832 
ATOM   2950  O5'  DG A 144      19.038 140.123   0.029 
ATOM   2951  C5'  DG A 144      17.827 140.860  -0.224 
ATOM   2952  C4'  DG A 144      16.767 139.935  -0.787 
ATOM   2953  O4'  DG A 144      16.832 139.833  -2.239 
ATOM   2954  C3'  DG A 144      16.828 138.484  -0.312 
ATOM   2955  O3'  DG A 144      15.502 137.991  -0.162 
ATOM   2956  C2'  DG A 144      17.500 137.730  -1.461 
ATOM   2957  C1'  DG A 144      16.784 138.460  -2.593 
ATOM   2958  N9   DG A 144      17.445 138.301  -3.919 
ATOM   2959  C8   DG A 144      18.787 138.197  -4.217 
ATOM   2960  N7   DG A 144      19.040 138.066  -5.496 
ATOM   2961  C5   DG A 144      17.778 138.083  -6.088 
ATOM   2962  C6   DG A 144      17.408 137.979  -7.454 
ATOM   2963  O6   DG A 144      18.129 137.849  -8.439 
ATOM   2964  N1   DG A 144      16.017 138.044  -7.613 
ATOM   2965  C2   DG A 144      15.104 138.189  -6.587 
ATOM   2966  N2   DG A 144      13.818 138.230  -6.948 
ATOM   2967  N3   DG A 144      15.452 138.288  -5.306 
ATOM   2968  C4   DG A 144      16.798 138.227  -5.134 
ATOM   2969  P    DA A 145      15.165 137.037   1.078 
ATOM   2970  OP1  DA A 145      14.881 137.862   2.275 
ATOM   2971  OP2  DA A 145      16.230 136.022   1.227 
ATOM   2972  O5'  DA A 145      13.818 136.333   0.578 
ATOM   2973  C5'  DA A 145      12.943 137.053  -0.311 
ATOM   2974  C4'  DA A 145      12.465 136.137  -1.420 
ATOM   2975  O4'  DA A 145      13.370 136.127  -2.561 
ATOM   2976  C3'  DA A 145      12.322 134.661  -1.050 
ATOM   2977  O3'  DA A 145      11.188 134.125  -1.722 
ATOM   2978  C2'  DA A 145      13.579 133.997  -1.614 
ATOM   2979  C1'  DA A 145      13.618 134.778  -2.924 
ATOM   2980  N9   DA A 145      14.935 134.719  -3.616 
ATOM   2981  C8   DA A 145      16.183 134.671  -3.063 
ATOM   2982  N7   DA A 145      17.142 134.625  -3.936 
ATOM   2983  C5   DA A 145      16.484 134.646  -5.157 
ATOM   2984  C6   DA A 145      16.947 134.619  -6.484 
ATOM   2985  N6   DA A 145      18.246 134.563  -6.813 
ATOM   2986  N1   DA A 145      16.024 134.651  -7.462 
ATOM   2987  C2   DA A 145      14.736 134.706  -7.129 
ATOM   2988  N3   DA A 145      14.188 134.736  -5.934 
ATOM   2989  C4   DA A 145      15.133 134.703  -4.973 
ATOM   2990  P    DG A 146      10.247 133.088  -0.948 
ATOM   2991  OP1  DG A 146       9.272 133.828  -0.116 
ATOM   2992  OP2  DG A 146      11.081 132.093  -0.239 
ATOM   2993  O5'  DG A 146       9.488 132.380  -2.167 
ATOM   2994  C5'  DG A 146       9.255 133.130  -3.373 
ATOM   2995  C4'  DG A 146       9.567 132.273  -4.585 
ATOM   2996  O4'  DG A 146      10.967 132.358  -4.979 
ATOM   2997  C3'  DG A 146       9.321 130.774  -4.419 
ATOM   2998  O3'  DG A 146       8.825 130.251  -5.646 
ATOM   2999  C2'  DG A 146      10.706 130.180  -4.163 
ATOM   3000  C1'  DG A 146      11.458 131.041  -5.174 
ATOM   3001  N9   DG A 146      12.933 131.061  -4.966 
ATOM   3002  C8   DG A 146      13.646 131.010  -3.789 
ATOM   3003  N7   DG A 146      14.947 131.046  -3.951 
ATOM   3004  C5   DG A 146      15.105 131.125  -5.334 
ATOM   3005  C6   DG A 146      16.288 131.192  -6.116 
ATOM   3006  O6   DG A 146      17.458 131.196  -5.742 
ATOM   3007  N1   DG A 146      15.993 131.260  -7.485 
ATOM   3008  C2   DG A 146      14.723 131.263  -8.026 
ATOM   3009  N2   DG A 146      14.654 131.335  -9.358 
ATOM   3010  N3   DG A 146      13.614 131.201  -7.292 
ATOM   3011  C4   DG A 146      13.883 131.134  -5.962 
ATOM   3012  P    DA A 147       7.671 129.143  -5.606 
ATOM   3013  OP1  DA A 147       6.353 129.804  -5.477 
ATOM   3014  OP2  DA A 147       7.992 128.129  -4.578 
ATOM   3015  O5'  DA A 147       7.807 128.493  -7.062 
ATOM   3016  C5'  DA A 147       8.280 129.310  -8.150 
ATOM   3017  C4'  DA A 147       9.287 128.538  -8.977 
ATOM   3018  O4'  DA A 147      10.646 128.684  -8.475 
ATOM   3019  C3'  DA A 147       9.079 127.025  -9.040 
ATOM   3020  O3'  DA A 147       9.422 126.567 -10.342 
ATOM   3021  C2'  DA A 147      10.086 126.454  -8.043 
ATOM   3022  C1'  DA A 147      11.234 127.395  -8.393 
ATOM   3023  N9   DA A 147      12.307 127.441  -7.360 
ATOM   3024  C8   DA A 147      12.184 127.336  -6.004 
ATOM   3025  N7   DA A 147      13.311 127.413  -5.367 
ATOM   3026  C5   DA A 147      14.253 127.582  -6.374 
ATOM   3027  C6   DA A 147      15.649 127.730  -6.348 
ATOM   3028  N6   DA A 147      16.374 127.732  -5.220 
ATOM   3029  N1   DA A 147      16.277 127.876  -7.530 
ATOM   3030  C2   DA A 147      15.552 127.874  -8.648 
ATOM   3031  N3   DA A 147      14.252 127.745  -8.794 
ATOM   3032  C4   DA A 147      13.647 127.599  -7.596 
ATOM   3033  P    DG A 148       8.527 125.428 -11.025 
ATOM   3034  OP1  DG A 148       7.346 126.045 -11.670 
ATOM   3035  OP2  DG A 148       8.246 124.361 -10.040 
ATOM   3036  O5'  DG A 148       9.524 124.874 -12.147 
ATOM   3037  C5'  DG A 148      10.495 125.769 -12.724 
ATOM   3038  C4'  DG A 148      11.839 125.077 -12.831 
ATOM   3039  O4'  DG A 148      12.639 125.228 -11.623 
ATOM   3040  C3'  DG A 148      11.794 123.566 -13.057 
ATOM   3041  O3'  DG A 148      12.858 123.199 -13.926 
ATOM   3042  C2'  DG A 148      12.061 122.960 -11.679 
ATOM   3043  C1'  DG A 148      13.142 123.952 -11.257 
ATOM   3044  N9   DG A 148      13.405 123.962  -9.791 
ATOM   3045  C8   DG A 148      12.527 123.770  -8.746 
ATOM   3046  N7   DG A 148      13.084 123.841  -7.561 
ATOM   3047  C5   DG A 148      14.426 124.097  -7.841 
ATOM   3048  C6   DG A 148      15.524 124.277  -6.960 
ATOM   3049  O6   DG A 148      15.540 124.247  -5.733 
ATOM   3050  N1   DG A 148      16.712 124.516  -7.665 
ATOM   3051  C2   DG A 148      16.823 124.574  -9.041 
ATOM   3052  N2   DG A 148      18.046 124.814  -9.521 
ATOM   3053  N3   DG A 148      15.791 124.406  -9.866 
ATOM   3054  C4   DG A 148      14.632 124.173  -9.198 
ATOM   3055  P    DA A 149      12.597 122.082 -15.043 
ATOM   3056  OP1  DA A 149      11.980 122.706 -16.235 
ATOM   3057  OP2  DA A 149      11.856 120.948 -14.446 
ATOM   3058  O5'  DA A 149      14.091 121.625 -15.387 
ATOM   3059  C5'  DA A 149      15.161 122.579 -15.255 
ATOM   3060  C4'  DA A 149      16.353 121.931 -14.579 
ATOM   3061  O4'  DA A 149      16.288 122.027 -13.127 
ATOM   3062  C3'  DA A 149      16.535 120.436 -14.841 
ATOM   3063  O3'  DA A 149      17.925 120.152 -14.936 
ATOM   3064  C2'  DA A 149      15.983 119.753 -13.590 
ATOM   3065  C1'  DA A 149      16.555 120.745 -12.581 
ATOM   3066  N9   DA A 149      15.914 120.670 -11.239 
ATOM   3067  C8   DA A 149      14.612 120.392 -10.935 
ATOM   3068  N7   DA A 149      14.357 120.400  -9.663 
ATOM   3069  C5   DA A 149      15.578 120.707  -9.079 
ATOM   3070  C6   DA A 149      15.975 120.866  -7.741 
ATOM   3071  N6   DA A 149      15.140 120.732  -6.701 
ATOM   3072  N1   DA A 149      17.266 121.169  -7.510 
ATOM   3073  C2   DA A 149      18.091 121.302  -8.547 
ATOM   3074  N3   DA A 149      17.836 121.177  -9.831 
ATOM   3075  C4   DA A 149      16.538 120.873 -10.036 
ATOM   3076  P    DG A 150      18.430 119.100 -16.032 
ATOM   3077  OP1  DG A 150      18.589 119.780 -17.336 
ATOM   3078  OP2  DG A 150      17.548 117.912 -16.022 
ATOM   3079  O5'  DG A 150      19.868 118.705 -15.451 
ATOM   3080  C5'  DG A 150      20.603 119.677 -14.685 
ATOM   3081  C4'  DG A 150      21.212 119.020 -13.462 
ATOM   3082  O4'  DG A 150      20.307 119.024 -12.321 
ATOM   3083  C3'  DG A 150      21.599 117.550 -13.620 
ATOM   3084  O3'  DG A 150      22.797 117.308 -12.893 
ATOM   3085  C2'  DG A 150      20.462 116.776 -12.954 
ATOM   3086  C1'  DG A 150      20.279 117.717 -11.767 
ATOM   3087  N9   DG A 150      18.981 117.543 -11.058 
ATOM   3088  C8   DG A 150      17.746 117.209 -11.570 
ATOM   3089  N7   DG A 150      16.797 117.135 -10.669 
ATOM   3090  C5   DG A 150      17.449 117.440  -9.476 
ATOM   3091  C6   DG A 150      16.942 117.518  -8.152 
ATOM   3092  O6   DG A 150      15.795 117.332  -7.755 
ATOM   3093  N1   DG A 150      17.949 117.859  -7.238 
ATOM   3094  C2   DG A 150      19.271 118.093  -7.561 
ATOM   3095  N2   DG A 150      20.077 118.407  -6.543 
ATOM   3096  N3   DG A 150      19.746 118.020  -8.803 
ATOM   3097  C4   DG A 150      18.782 117.690  -9.702 
ATOM   3098  P    DT A 151      23.906 116.340 -13.523 
ATOM   3099  OP1  DT A 151      24.756 117.104 -14.463 
ATOM   3100  OP2  DT A 151      23.254 115.131 -14.073 
ATOM   3101  O5'  DT A 151      24.756 115.948 -12.225 
ATOM   3102  C5'  DT A 151      24.848 116.890 -11.140 
ATOM   3103  C4'  DT A 151      24.666 116.174  -9.815 
ATOM   3104  O4'  DT A 151      23.267 116.083  -9.421 
ATOM   3105  C3'  DT A 151      25.157 114.727  -9.768 
ATOM   3106  O3'  DT A 151      25.718 114.473  -8.486 
ATOM   3107  C2'  DT A 151      23.892 113.884  -9.920 
ATOM   3108  C1'  DT A 151      22.998 114.745  -9.033 
ATOM   3109  N1   DT A 151      21.542 114.492  -9.225 
ATOM   3110  C2   DT A 151      20.738 114.598  -8.117 
ATOM   3111  O2   DT A 151      21.165 114.884  -7.012 
ATOM   3112  N3   DT A 151      19.394 114.356  -8.332 
ATOM   3113  C4   DT A 151      18.806 114.026  -9.535 
ATOM   3114  O4   DT A 151      17.590 113.833  -9.605 
ATOM   3115  C5   DT A 151      19.730 113.939 -10.641 
ATOM   3116  C7   DT A 151      19.172 113.584 -11.987 
ATOM   3117  C6   DT A 151      21.041 114.169 -10.459 
ATOM   3118  P    DT A 152      27.039 113.575  -8.380 
ATOM   3119  OP1  DT A 152      28.232 114.419  -8.617 
ATOM   3120  OP2  DT A 152      26.901 112.386  -9.250 
ATOM   3121  O5'  DT A 152      26.994 113.126  -6.846 
ATOM   3122  C5'  DT A 152      26.382 114.000  -5.880 
ATOM   3123  C4'  DT A 152      25.503 113.199  -4.939 
ATOM   3124  O4'  DT A 152      24.144 113.047  -5.441 
ATOM   3125  C3'  DT A 152      25.956 111.766  -4.664 
ATOM   3126  O3'  DT A 152      25.678 111.447  -3.305 
ATOM   3127  C2'  DT A 152      25.069 110.901  -5.558 
ATOM   3128  C1'  DT A 152      23.778 111.681  -5.333 
ATOM   3129  N1   DT A 152      22.724 111.402  -6.349 
ATOM   3130  C2   DT A 152      21.420 111.418  -5.917 
ATOM   3131  O2   DT A 152      21.106 111.646  -4.762 
ATOM   3132  N3   DT A 152      20.472 111.154  -6.887 
ATOM   3133  C4   DT A 152      20.716 110.884  -8.218 
ATOM   3134  O4   DT A 152      19.782 110.664  -8.993 
ATOM   3135  C5   DT A 152      22.114 110.891  -8.574 
ATOM   3136  C7   DT A 152      22.466 110.605 -10.005 
ATOM   3137  C6   DT A 152      23.057 111.143  -7.653 
ATOM   3138  P    DC A 153      26.739 110.580  -2.479 
ATOM   3139  OP1  DC A 153      27.796 111.468  -1.943 
ATOM   3140  OP2  DC A 153      27.204 109.444  -3.306 
ATOM   3141  O5'  DC A 153      25.834 110.035  -1.278 
ATOM   3142  C5'  DC A 153      24.723 110.832  -0.823 
ATOM   3143  C4'  DC A 153      23.509 109.951  -0.603 
ATOM   3144  O4'  DC A 153      22.711 109.794  -1.810 
ATOM   3145  C3'  DC A 153      23.799 108.516  -0.165 
ATOM   3146  O3'  DC A 153      22.800 108.106   0.761 
ATOM   3147  C2'  DC A 153      23.651 107.684  -1.438 
ATOM   3148  C1'  DC A 153      22.429 108.414  -1.985 
ATOM   3149  N1   DC A 153      22.184 108.172  -3.434 
ATOM   3150  C2   DC A 153      20.862 108.122  -3.870 
ATOM   3151  O2   DC A 153      19.955 108.281  -3.044 
ATOM   3152  N3   DC A 153      20.617 107.901  -5.187 
ATOM   3153  C4   DC A 153      21.628 107.735  -6.050 
ATOM   3154  N4   DC A 153      21.338 107.523  -7.324 
ATOM   3155  C5   DC A 153      22.994 107.782  -5.622 
ATOM   3156  C6   DC A 153      23.218 108.003  -4.302 
ATOM   3157  P    DC A 154      23.227 107.217   2.022 
ATOM   3158  OP1  DC A 154      23.719 108.098   3.105 
ATOM   3159  OP2  DC A 154      24.152 106.148   1.585 
ATOM   3160  O5'  DC A 154      21.825 106.575   2.446 
ATOM   3161  C5'  DC A 154      20.614 107.312   2.192 
ATOM   3162  C4'  DC A 154      19.553 106.388   1.629 
ATOM   3163  O4'  DC A 154      19.619 106.285   0.177 
ATOM   3164  C3'  DC A 154      19.615 104.936   2.104 
ATOM   3165  O3'  DC A 154      18.289 104.443   2.254 
ATOM   3166  C2'  DC A 154      20.286 104.182   0.955 
ATOM   3167  C1'  DC A 154      19.571 104.912  -0.177 
ATOM   3168  N1   DC A 154      20.232 104.754  -1.503 
ATOM   3169  C2   DC A 154      19.418 104.696  -2.631 
ATOM   3170  O2   DC A 154      18.193 104.779  -2.487 
ATOM   3171  N3   DC A 154      20.001 104.551  -3.849 
ATOM   3172  C4   DC A 154      21.333 104.466  -3.962 
ATOM   3173  N4   DC A 154      21.853 104.325  -5.172 
ATOM   3174  C5   DC A 154      22.188 104.522  -2.814 
ATOM   3175  C6   DC A 154      21.586 104.666  -1.606 
ATOM   3176  P    DA A 155      17.952 103.489   3.494 
ATOM   3177  OP1  DA A 155      17.668 104.314   4.691 
ATOM   3178  OP2  DA A 155      19.017 102.474   3.643 
ATOM   3179  O5'  DA A 155      16.605 102.785   2.994 
ATOM   3180  C5'  DA A 155      15.730 103.505   2.105 
ATOM   3181  C4'  DA A 155      15.252 102.589   0.996 
ATOM   3182  O4'  DA A 155      16.157 102.579  -0.145 
ATOM   3183  C3'  DA A 155      15.109 101.113   1.366 
ATOM   3184  O3'  DA A 155      13.975 100.577   0.694 
ATOM   3185  C2'  DA A 155      16.365 100.450   0.803 
ATOM   3186  C1'  DA A 155      16.405 101.230  -0.508 
ATOM   3187  N9   DA A 155      17.722 101.172  -1.200 
ATOM   3188  C8   DA A 155      18.970 101.123  -0.647 
ATOM   3189  N7   DA A 155      19.929 101.077  -1.520 
ATOM   3190  C5   DA A 155      19.271 101.098  -2.741 
ATOM   3191  C6   DA A 155      19.734 101.071  -4.067 
ATOM   3192  N6   DA A 155      21.033 101.015  -4.397 
ATOM   3193  N1   DA A 155      18.811 101.103  -5.046 
ATOM   3194  C2   DA A 155      17.523 101.159  -4.713 
ATOM   3195  N3   DA A 155      16.974 101.188  -3.518 
ATOM   3196  C4   DA A 155      17.920 101.155  -2.556 
ATOM   3197  P    DA A 156      13.033  99.540   1.468 
ATOM   3198  OP1  DA A 156      12.059 100.280   2.300 
ATOM   3199  OP2  DA A 156      13.868  98.545   2.177 
ATOM   3200  O5'  DA A 156      12.274  98.833   0.249 
ATOM   3201  C5'  DA A 156      12.042  99.582  -0.957 
ATOM   3202  C4'  DA A 156      12.354  98.725  -2.168 
ATOM   3203  O4'  DA A 156      13.754  98.810  -2.562 
ATOM   3204  C3'  DA A 156      12.108  97.226  -2.003 
ATOM   3205  O3'  DA A 156      11.612  96.703  -3.230 
ATOM   3206  C2'  DA A 156      13.493  96.632  -1.746 
ATOM   3207  C1'  DA A 156      14.245  97.493  -2.758 
ATOM   3208  N9   DA A 156      15.719  97.513  -2.550 
ATOM   3209  C8   DA A 156      16.410  97.463  -1.373 
ATOM   3210  N7   DA A 156      17.698  97.497  -1.519 
ATOM   3211  C5   DA A 156      17.877  97.576  -2.894 
ATOM   3212  C6   DA A 156      19.027  97.643  -3.698 
ATOM   3213  N6   DA A 156      20.274  97.643  -3.206 
ATOM   3214  N1   DA A 156      18.848  97.712  -5.030 
ATOM   3215  C2   DA A 156      17.606  97.713  -5.512 
ATOM   3216  N3   DA A 156      16.463  97.653  -4.864 
ATOM   3217  C4   DA A 156      16.670  97.585  -3.533 
ATOM   3218  P    DC A 157      10.458  95.595  -3.190 
ATOM   3219  OP1  DC A 157       9.140  96.256  -3.061 
ATOM   3220  OP2  DC A 157      10.779  94.581  -2.162 
ATOM   3221  O5'  DC A 157      10.594  94.945  -4.646 
ATOM   3222  C5'  DC A 157      11.066  95.762  -5.733 
ATOM   3223  C4'  DC A 157      12.074  94.990  -6.561 
ATOM   3224  O4'  DC A 157      13.433  95.136  -6.058 
ATOM   3225  C3'  DC A 157      11.865  93.478  -6.624 
ATOM   3226  O3'  DC A 157      12.209  93.019  -7.926 
ATOM   3227  C2'  DC A 157      12.873  92.906  -5.627 
ATOM   3228  C1'  DC A 157      14.021  93.847  -5.976 
ATOM   3229  N1   DC A 157      15.094  93.893  -4.944 
ATOM   3230  C2   DC A 157      16.407  94.062  -5.377 
ATOM   3231  O2   DC A 157      16.625  94.167  -6.590 
ATOM   3232  N3   DC A 157      17.398  94.106  -4.451 
ATOM   3233  C4   DC A 157      17.120  93.988  -3.147 
ATOM   3234  N4   DC A 157      18.122  94.037  -2.283 
ATOM   3235  C5   DC A 157      15.777  93.813  -2.680 
ATOM   3236  C6   DC A 157      14.800  93.772  -3.621 
ATOM   3237  P    DA A 158      11.314  91.880  -8.609 
ATOM   3238  OP1  DA A 158      10.133  92.497  -9.254 
ATOM   3239  OP2  DA A 158      11.033  90.813  -7.624 
ATOM   3240  O5'  DA A 158      12.311  91.326  -9.731 
ATOM   3241  C5'  DA A 158      13.281  92.221 -10.308 
ATOM   3242  C4'  DA A 158      14.626  91.530 -10.415 
ATOM   3243  O4'  DA A 158      15.426  91.680  -9.207 
ATOM   3244  C3'  DA A 158      14.581  90.019 -10.641 
ATOM   3245  O3'  DA A 158      15.645  89.651 -11.510 
ATOM   3246  C2'  DA A 158      14.848  89.413  -9.262 
ATOM   3247  C1'  DA A 158      15.928  90.404  -8.840 
ATOM   3248  N9   DA A 158      16.192  90.414  -7.375 
ATOM   3249  C8   DA A 158      15.308  90.222  -6.352 
ATOM   3250  N7   DA A 158      15.846  90.289  -5.173 
ATOM   3251  C5   DA A 158      17.185  90.545  -5.432 
ATOM   3252  C6   DA A 158      18.294  90.728  -4.589 
ATOM   3253  N6   DA A 158      18.223  90.678  -3.251 
ATOM   3254  N1   DA A 158      19.484  90.963  -5.173 
ATOM   3255  C2   DA A 158      19.548  91.012  -6.503 
ATOM   3256  N3   DA A 158      18.587  90.857  -7.387 
ATOM   3257  C4   DA A 158      17.407  90.622  -6.776 
ATOM   3258  P    DC A 159      15.384  88.534 -12.627 
ATOM   3259  OP1  DC A 159      14.767  89.158 -13.818 
ATOM   3260  OP2  DC A 159      14.643  87.400 -12.030 
ATOM   3261  O5'  DC A 159      16.878  88.077 -12.971 
ATOM   3262  C5'  DC A 159      17.948  89.031 -12.838 
ATOM   3263  C4'  DC A 159      19.140  88.383 -12.162 
ATOM   3264  O4'  DC A 159      19.075  88.479 -10.711 
ATOM   3265  C3'  DC A 159      19.322  86.889 -12.425 
ATOM   3266  O3'  DC A 159      20.712  86.604 -12.519 
ATOM   3267  C2'  DC A 159      18.770  86.205 -11.174 
ATOM   3268  C1'  DC A 159      19.342  87.197 -10.165 
ATOM   3269  N1   DC A 159      18.701  87.123  -8.823 
ATOM   3270  C2   DC A 159      19.500  87.361  -7.707 
ATOM   3271  O2   DC A 159      20.697  87.622  -7.875 
ATOM   3272  N3   DC A 159      18.934  87.297  -6.474 
ATOM   3273  C4   DC A 159      17.634  87.011  -6.334 
ATOM   3274  N4   DC A 159      17.129  86.961  -5.111 
ATOM   3275  C5   DC A 159      16.795  86.762  -7.468 
ATOM   3276  C6   DC A 159      17.379  86.830  -8.692 
ATOM   3277  P    DA A 160      21.217  85.552 -13.616 
ATOM   3278  OP1  DA A 160      21.375  86.233 -14.920 
ATOM   3279  OP2  DA A 160      20.334  84.364 -13.606 
ATOM   3280  O5'  DA A 160      22.655  85.157 -13.035 
ATOM   3281  C5'  DA A 160      23.390  86.129 -12.269 
ATOM   3282  C4'  DA A 160      23.999  85.472 -11.046 
ATOM   3283  O4'  DA A 160      23.094  85.476  -9.905 
ATOM   3284  C3'  DA A 160      24.386  84.002 -11.204 
ATOM   3285  O3'  DA A 160      25.584  83.760 -10.477 
ATOM   3286  C2'  DA A 160      23.249  83.228 -10.538 
ATOM   3287  C1'  DA A 160      23.066  84.169  -9.351 
ATOM   3288  N9   DA A 160      21.768  83.995  -8.642 
ATOM   3289  C8   DA A 160      20.552  83.664  -9.167 
ATOM   3290  N7   DA A 160      19.604  83.586  -8.287 
ATOM   3291  C5   DA A 160      20.234  83.888  -7.087 
ATOM   3292  C6   DA A 160      19.766  83.974  -5.766 
ATOM   3293  N6   DA A 160      18.491  83.754  -5.416 
ATOM   3294  N1   DA A 160      20.660  84.296  -4.812 
ATOM   3295  C2   DA A 160      21.926  84.515  -5.165 
ATOM   3296  N3   DA A 160      22.476  84.464  -6.358 
ATOM   3297  C4   DA A 160      21.560  84.139  -7.295 
ATOM   3298  P    DC A 161      26.693  82.792 -11.107 
ATOM   3299  OP1  DC A 161      27.543  83.557 -12.046 
ATOM   3300  OP2  DC A 161      26.041  81.583 -11.657 
ATOM   3301  O5'  DC A 161      27.543  82.400  -9.809 
ATOM   3302  C5'  DC A 161      27.635  83.342  -8.723 
ATOM   3303  C4'  DC A 161      27.453  82.626  -7.399 
ATOM   3304  O4'  DC A 161      26.054  82.535  -7.005 
ATOM   3305  C3'  DC A 161      27.944  81.179  -7.352 
ATOM   3306  O3'  DC A 161      28.505  80.925  -6.070 
ATOM   3307  C2'  DC A 161      26.678  80.336  -7.504 
ATOM   3308  C1'  DC A 161      25.785  81.197  -6.617 
ATOM   3309  N1   DC A 161      24.329  80.944  -6.809 
ATOM   3310  C2   DC A 161      23.500  81.047  -5.695 
ATOM   3311  O2   DC A 161      24.001  81.342  -4.604 
ATOM   3312  N3   DC A 161      22.170  80.820  -5.848 
ATOM   3313  C4   DC A 161      21.666  80.504  -7.049 
ATOM   3314  N4   DC A 161      20.362  80.292  -7.146 
ATOM   3315  C5   DC A 161      22.501  80.392  -8.206 
ATOM   3316  C6   DC A 161      23.827  80.622  -8.033 
ATOM   3317  P    DA A 162      29.826  80.027  -5.964 
ATOM   3318  OP1  DA A 162      31.018  80.871  -6.201 
ATOM   3319  OP2  DA A 162      29.688  78.838  -6.834 
ATOM   3320  O5'  DA A 162      29.781  79.578  -4.430 
ATOM   3321  C5'  DA A 162      29.168  80.453  -3.464 
ATOM   3322  C4'  DA A 162      28.290  79.652  -2.522 
ATOM   3323  O4'  DA A 162      26.931  79.500  -3.025 
ATOM   3324  C3'  DA A 162      28.743  78.218  -2.247 
ATOM   3325  O3'  DA A 162      28.465  77.899  -0.889 
ATOM   3326  C2'  DA A 162      27.856  77.353  -3.141 
ATOM   3327  C1'  DA A 162      26.564  78.133  -2.916 
ATOM   3328  N9   DA A 162      25.511  77.855  -3.932 
ATOM   3329  C8   DA A 162      25.665  77.579  -5.261 
ATOM   3330  N7   DA A 162      24.549  77.379  -5.889 
ATOM   3331  C5   DA A 162      23.580  77.532  -4.906 
ATOM   3332  C6   DA A 162      22.179  77.444  -4.934 
ATOM   3333  N6   DA A 162      21.478  77.166  -6.043 
ATOM   3334  N1   DA A 162      21.521  77.652  -3.778 
ATOM   3335  C2   DA A 162      22.224  77.928  -2.681 
ATOM   3336  N3   DA A 162      23.526  78.036  -2.534 
ATOM   3337  C4   DA A 162      24.160  77.823  -3.704 
ATOM   3338  P    DT A 163      29.526  77.032  -0.062 
ATOM   3339  OP1  DT A 163      30.582  77.920   0.473 
ATOM   3340  OP2  DT A 163      29.991  75.896  -0.889 
ATOM   3341  O5'  DT A 163      28.621  76.487   1.139 
ATOM   3342  C5'  DT A 163      27.510  77.284   1.593 
ATOM   3343  C4'  DT A 163      26.296  76.403   1.814 
ATOM   3344  O4'  DT A 163      25.497  76.247   0.607 
ATOM   3345  C3'  DT A 163      26.586  74.968   2.252 
ATOM   3346  O3'  DT A 163      25.587  74.558   3.178 
ATOM   3347  C2'  DT A 163      26.438  74.136   0.978 
ATOM   3348  C1'  DT A 163      25.216  74.867   0.432 
ATOM   3349  N1   DT A 163      24.971  74.624  -1.018 
ATOM   3350  C2   DT A 163      23.661  74.578  -1.432 
ATOM   3351  O2   DT A 163      22.719  74.726  -0.672 
ATOM   3352  N3   DT A 163      23.473  74.351  -2.781 
ATOM   3353  C4   DT A 163      24.462  74.170  -3.727 
ATOM   3354  O4   DT A 163      24.171  73.974  -4.908 
ATOM   3355  C5   DT A 163      25.803  74.236  -3.196 
ATOM   3356  C7   DT A 163      26.939  74.049  -4.158 
ATOM   3357  C6   DT A 163      26.015  74.455  -1.888 
ATOM   3358  P    DT A 164      26.014  73.669   4.438 
ATOM   3359  OP1  DT A 164      26.506  74.550   5.521 
ATOM   3360  OP2  DT A 164      26.939  72.600   4.001 
ATOM   3361  O5'  DT A 164      24.611  73.027   4.862 
ATOM   3362  C5'  DT A 164      23.401  73.764   4.609 
ATOM   3363  C4'  DT A 164      22.340  72.840   4.045 
ATOM   3364  O4'  DT A 164      22.405  72.738   2.594 
ATOM   3365  C3'  DT A 164      22.402  71.388   4.520 
ATOM   3366  O3'  DT A 164      21.076  70.895   4.670 
ATOM   3367  C2'  DT A 164      23.073  70.634   3.372 
ATOM   3368  C1'  DT A 164      22.358  71.364   2.239 
ATOM   3369  N1   DT A 164      23.019  71.206   0.913 
ATOM   3370  C2   DT A 164      22.202  71.151  -0.190 
ATOM   3371  O2   DT A 164      20.988  71.226  -0.120 
ATOM   3372  N3   DT A 164      22.851  71.003  -1.401 
ATOM   3373  C4   DT A 164      24.214  70.908  -1.594 
ATOM   3374  O4   DT A 164      24.678  70.777  -2.729 
ATOM   3375  C5   DT A 164      24.987  70.976  -0.377 
ATOM   3376  C7   DT A 164      26.479  70.880  -0.497 
ATOM   3377  C6   DT A 164      24.383  71.119   0.814 
ATOM   3378  P    DA A 165      20.739  69.942   5.910 
ATOM   3379  OP1  DA A 165      20.455  70.766   7.107 
ATOM   3380  OP2  DA A 165      21.804  68.926   6.059 
ATOM   3381  O5'  DA A 165      19.392  69.237   5.411 
ATOM   3382  C5'  DA A 165      18.517  69.957   4.521 
ATOM   3383  C4'  DA A 165      18.038  69.041   3.412 
ATOM   3384  O4'  DA A 165      18.944  69.031   2.271 
ATOM   3385  C3'  DA A 165      17.896  67.565   3.782 
ATOM   3386  O3'  DA A 165      16.762  67.029   3.110 
ATOM   3387  C2'  DA A 165      19.152  66.902   3.219 
ATOM   3388  C1'  DA A 165      19.192  67.682   1.908 
ATOM   3389  N9   DA A 165      20.509  67.624   1.216 
ATOM   3390  C8   DA A 165      21.757  67.575   1.769 
ATOM   3391  N7   DA A 165      22.715  67.529   0.897 
ATOM   3392  C5   DA A 165      22.058  67.550  -0.325 
ATOM   3393  C6   DA A 165      22.521  67.523  -1.651 
ATOM   3394  N6   DA A 165      23.820  67.467  -1.980 
ATOM   3395  N1   DA A 165      21.598  67.555  -2.629 
ATOM   3396  C2   DA A 165      20.310  67.611  -2.297 
ATOM   3397  N3   DA A 165      19.761  67.640  -1.101 
ATOM   3398  C4   DA A 165      20.707  67.607  -0.140 
ATOM   3399  P    DT A 166      15.820  65.992   3.885 
ATOM   3400  OP1  DT A 166      14.845  66.732   4.717 
ATOM   3401  OP2  DT A 166      16.655  64.998   4.593 
ATOM   3402  O5'  DT A 166      15.061  65.285   2.666 
ATOM   3403  C5'  DT A 166      14.829  66.035   1.459 
ATOM   3404  C4'  DT A 166      15.141  65.178   0.248 
ATOM   3405  O4'  DT A 166      16.540  65.262  -0.146 
ATOM   3406  C3'  DT A 166      14.895  63.678   0.413 
ATOM   3407  O3'  DT A 166      14.398  63.155  -0.813 
ATOM   3408  C2'  DT A 166      16.280  63.084   0.670 
ATOM   3409  C1'  DT A 166      17.031  63.945  -0.342 
ATOM   3410  N1   DT A 166      18.506  63.965  -0.134 
ATOM   3411  C2   DT A 166      19.295  64.042  -1.256 
ATOM   3412  O2   DT A 166      18.839  64.094  -2.384 
ATOM   3413  N3   DT A 166      20.657  64.057  -1.023 
ATOM   3414  C4   DT A 166      21.278  64.003   0.208 
ATOM   3415  O4   DT A 166      22.508  64.024   0.291 
ATOM   3416  C5   DT A 166      20.366  63.924   1.325 
ATOM   3417  C7   DT A 166      20.961  63.861   2.702 
ATOM   3418  C6   DT A 166      19.038  63.907   1.128 
ATOM   3419  P    DA A 167      13.245  62.047  -0.774 
ATOM   3420  OP1  DA A 167      11.927  62.708  -0.645 
ATOM   3421  OP2  DA A 167      13.566  61.033   0.255 
ATOM   3422  O5'  DA A 167      13.381  61.397  -2.230 
ATOM   3423  C5'  DA A 167      13.853  62.214  -3.317 
ATOM   3424  C4'  DA A 167      14.861  61.443  -4.145 
ATOM   3425  O4'  DA A 167      16.220  61.589  -3.642 
ATOM   3426  C3'  DA A 167      14.652  59.930  -4.208 
ATOM   3427  O3'  DA A 167      14.996  59.471  -5.509 
ATOM   3428  C2'  DA A 167      15.660  59.358  -3.210 
ATOM   3429  C1'  DA A 167      16.808  60.299  -3.560 
ATOM   3430  N9   DA A 167      17.881  60.345  -2.527 
ATOM   3431  C8   DA A 167      17.757  60.240  -1.171 
ATOM   3432  N7   DA A 167      18.885  60.318  -0.535 
ATOM   3433  C5   DA A 167      19.827  60.486  -1.541 
ATOM   3434  C6   DA A 167      21.223  60.634  -1.515 
ATOM   3435  N6   DA A 167      21.947  60.636  -0.388 
ATOM   3436  N1   DA A 167      21.851  60.780  -2.697 
ATOM   3437  C2   DA A 167      21.126  60.778  -3.815 
ATOM   3438  N3   DA A 167      19.826  60.649  -3.961 
ATOM   3439  C4   DA A 167      19.221  60.504  -2.764 
ATOM   3440  P    DG A 168      14.101  58.333  -6.192 
ATOM   3441  OP1  DG A 168      12.920  58.950  -6.837 
ATOM   3442  OP2  DG A 168      13.820  57.265  -5.208 
ATOM   3443  O5'  DG A 168      15.098  57.778  -7.315 
ATOM   3444  C5'  DG A 168      16.068  58.673  -7.892 
ATOM   3445  C4'  DG A 168      17.413  57.982  -7.998 
ATOM   3446  O4'  DG A 168      18.213  58.132  -6.790 
ATOM   3447  C3'  DG A 168      17.368  56.471  -8.224 
ATOM   3448  O3'  DG A 168      18.432  56.103  -9.094 
ATOM   3449  C2'  DG A 168      17.635  55.865  -6.846 
ATOM   3450  C1'  DG A 168      18.715  56.856  -6.424 
ATOM   3451  N9   DG A 168      18.979  56.866  -4.959 
ATOM   3452  C8   DG A 168      18.101  56.674  -3.913 
ATOM   3453  N7   DG A 168      18.658  56.745  -2.728 
ATOM   3454  C5   DG A 168      19.999  57.002  -3.008 
ATOM   3455  C6   DG A 168      21.097  57.181  -2.128 
ATOM   3456  O6   DG A 168      21.113  57.151  -0.901 
ATOM   3457  N1   DG A 168      22.285  57.420  -2.833 
ATOM   3458  C2   DG A 168      22.397  57.478  -4.208 
ATOM   3459  N2   DG A 168      23.619  57.718  -4.689 
ATOM   3460  N3   DG A 168      21.365  57.310  -5.033 
ATOM   3461  C4   DG A 168      20.206  57.077  -4.365 
ATOM   3462  P    DA A 169      18.171  54.986 -10.211 
ATOM   3463  OP1  DA A 169      17.554  55.610 -11.402 
ATOM   3464  OP2  DA A 169      17.430  53.853  -9.614 
ATOM   3465  O5'  DA A 169      19.665  54.529 -10.555 
ATOM   3466  C5'  DA A 169      20.735  55.483 -10.422 
ATOM   3467  C4'  DA A 169      21.927  54.835  -9.746 
ATOM   3468  O4'  DA A 169      21.861  54.931  -8.295 
ATOM   3469  C3'  DA A 169      22.108  53.341 -10.009 
ATOM   3470  O3'  DA A 169      23.499  53.056 -10.103 
ATOM   3471  C2'  DA A 169      21.557  52.658  -8.758 
ATOM   3472  C1'  DA A 169      22.129  53.649  -7.748 
ATOM   3473  N9   DA A 169      21.488  53.575  -6.406 
ATOM   3474  C8   DA A 169      20.186  53.296  -6.102 
ATOM   3475  N7   DA A 169      19.930  53.304  -4.831 
ATOM   3476  C5   DA A 169      21.152  53.611  -4.246 
ATOM   3477  C6   DA A 169      21.548  53.770  -2.908 
ATOM   3478  N6   DA A 169      20.714  53.636  -1.868 
ATOM   3479  N1   DA A 169      22.840  54.073  -2.677 
ATOM   3480  C2   DA A 169      23.664  54.206  -3.715 
ATOM   3481  N3   DA A 169      23.410  54.081  -4.999 
ATOM   3482  C4   DA A 169      22.111  53.778  -5.203 
ATOM   3483  P    DT A 170      24.004  52.004 -11.199 
ATOM   3484  OP1  DT A 170      24.162  52.685 -12.503 
ATOM   3485  OP2  DT A 170      23.121  50.817 -11.190 
ATOM   3486  O5'  DT A 170      25.442  51.609 -10.619 
ATOM   3487  C5'  DT A 170      26.177  52.581  -9.852 
ATOM   3488  C4'  DT A 170      26.786  51.924  -8.630 
ATOM   3489  O4'  DT A 170      25.881  51.928  -7.489 
ATOM   3490  C3'  DT A 170      27.173  50.454  -8.788 
ATOM   3491  O3'  DT A 170      28.371  50.212  -8.060 
ATOM   3492  C2'  DT A 170      26.036  49.680  -8.122 
ATOM   3493  C1'  DT A 170      25.853  50.622  -6.935 
ATOM   3494  N1   DT A 170      24.555  50.447  -6.225 
ATOM   3495  C2   DT A 170      24.555  50.638  -4.864 
ATOM   3496  O2   DT A 170      25.556  50.937  -4.237 
ATOM   3497  N3   DT A 170      23.334  50.466  -4.242 
ATOM   3498  C4   DT A 170      22.143  50.129  -4.852 
ATOM   3499  O4   DT A 170      21.112  50.004  -4.188 
ATOM   3500  C5   DT A 170      22.244  49.950  -6.281 
ATOM   3501  C7   DT A 170      20.993  49.582  -7.024 
ATOM   3502  C6   DT A 170      23.418  50.110  -6.912 
ATOM   3503  P    DT A 171      29.479  49.244  -8.690 
ATOM   3504  OP1  DT A 171      30.330  50.009  -9.630 
ATOM   3505  OP2  DT A 171      28.827  48.036  -9.241 
ATOM   3506  O5'  DT A 171      30.330  48.852  -7.392 
ATOM   3507  C5'  DT A 171      30.422  49.794  -6.307 
ATOM   3508  C4'  DT A 171      30.240  49.078  -4.983 
ATOM   3509  O4'  DT A 171      28.841  48.988  -4.589 
ATOM   3510  C3'  DT A 171      30.731  47.632  -4.936 
ATOM   3511  O3'  DT A 171      31.292  47.377  -3.654 
ATOM   3512  C2'  DT A 171      29.465  46.788  -5.088 
ATOM   3513  C1'  DT A 171      28.571  47.649  -4.201 
ATOM   3514  N1   DT A 171      27.116  47.397  -4.392 
ATOM   3515  C2   DT A 171      26.311  47.502  -3.284 
ATOM   3516  O2   DT A 171      26.739  47.788  -2.179 
ATOM   3517  N3   DT A 171      24.968  47.260  -3.499 
ATOM   3518  C4   DT A 171      24.379  46.931  -4.703 
ATOM   3519  O4   DT A 171      23.164  46.737  -4.773 
ATOM   3520  C5   DT A 171      25.304  46.843  -5.808 
ATOM   3521  C7   DT A 171      24.745  46.489  -7.155 
ATOM   3522  C6   DT A 171      26.615  47.073  -5.627 
ATOM   3523  P    DA A 172      32.613  46.479  -3.548 
ATOM   3524  OP1  DA A 172      33.805  47.323  -3.785 
ATOM   3525  OP2  DA A 172      32.475  45.291  -4.418 
ATOM   3526  O5'  DA A 172      32.567  46.030  -2.014 
ATOM   3527  C5'  DA A 172      31.955  46.905  -1.047 
ATOM   3528  C4'  DA A 172      31.077  46.104  -0.106 
ATOM   3529  O4'  DA A 172      29.718  45.952  -0.609 
ATOM   3530  C3'  DA A 172      31.530  44.670   0.169 
ATOM   3531  O3'  DA A 172      31.252  44.352   1.527 
ATOM   3532  C2'  DA A 172      30.643  43.805  -0.725 
ATOM   3533  C1'  DA A 172      29.351  44.585  -0.500 
ATOM   3534  N9   DA A 172      28.298  44.307  -1.516 
ATOM   3535  C8   DA A 172      28.452  44.032  -2.844 
ATOM   3536  N7   DA A 172      27.335  43.831  -3.473 
ATOM   3537  C5   DA A 172      26.367  43.985  -2.489 
ATOM   3538  C6   DA A 172      24.966  43.896  -2.518 
ATOM   3539  N6   DA A 172      24.265  43.618  -3.627 
ATOM   3540  N1   DA A 172      24.308  44.104  -1.362 
ATOM   3541  C2   DA A 172      25.010  44.380  -0.264 
ATOM   3542  N3   DA A 172      26.313  44.488  -0.117 
ATOM   3543  C4   DA A 172      26.947  44.275  -1.288 
ATOM   3544  P    DC A 173      32.312  43.484   2.354 
ATOM   3545  OP1  DC A 173      33.369  44.372   2.890 
ATOM   3546  OP2  DC A 173      32.777  42.349   1.527 
ATOM   3547  O5'  DC A 173      31.407  42.939   3.555 
ATOM   3548  C5'  DC A 173      30.297  43.736   4.010 
ATOM   3549  C4'  DC A 173      29.083  42.855   4.230 
ATOM   3550  O4'  DC A 173      28.284  42.699   3.023 
ATOM   3551  C3'  DC A 173      29.373  41.420   4.668 
ATOM   3552  O3'  DC A 173      28.374  41.010   5.594 
ATOM   3553  C2'  DC A 173      29.224  40.588   3.394 
ATOM   3554  C1'  DC A 173      28.002  41.319   2.848 
ATOM   3555  N1   DC A 173      27.757  41.076   1.398 
ATOM   3556  C2   DC A 173      26.436  41.027   0.963 
ATOM   3557  O2   DC A 173      25.529  41.185   1.789 
ATOM   3558  N3   DC A 173      26.191  40.806  -0.355 
ATOM   3559  C4   DC A 173      27.201  40.639  -1.217 
ATOM   3560  N4   DC A 173      26.912  40.427  -2.492 
ATOM   3561  C5   DC A 173      28.568  40.686  -0.790 
ATOM   3562  C6   DC A 173      28.791  40.908   0.531 
ATOM   3563  P    DT A 174      28.801  40.121   6.855 
ATOM   3564  OP1  DT A 174      29.293  41.002   7.938 
ATOM   3565  OP2  DT A 174      29.726  39.052   6.417 
ATOM   3566  O5'  DT A 174      27.398  39.479   7.278 
ATOM   3567  C5'  DT A 174      26.188  40.216   7.025 
ATOM   3568  C4'  DT A 174      25.127  39.292   6.461 
ATOM   3569  O4'  DT A 174      25.192  39.190   5.010 
ATOM   3570  C3'  DT A 174      25.189  37.840   6.936 
ATOM   3571  O3'  DT A 174      23.863  37.348   7.087 
ATOM   3572  C2'  DT A 174      25.860  37.086   5.788 
ATOM   3573  C1'  DT A 174      25.145  37.816   4.656 
ATOM   3574  N1   DT A 174      25.806  37.658   3.329 
ATOM   3575  C2   DT A 174      24.989  37.603   2.227 
ATOM   3576  O2   DT A 174      23.775  37.678   2.296 
ATOM   3577  N3   DT A 174      25.637  37.455   1.015 
ATOM   3578  C4   DT A 174      27.000  37.360   0.822 
ATOM   3579  O4   DT A 174      27.465  37.230  -0.313 
ATOM   3580  C5   DT A 174      27.774  37.428   2.039 
ATOM   3581  C7   DT A 174      29.266  37.332   1.919 
ATOM   3582  C6   DT A 174      27.169  37.571   3.230 
ATOM   3583  P    DC A 175      23.525  36.394   8.327 
ATOM   3584  OP1  DC A 175      23.242  37.218   9.524 
ATOM   3585  OP2  DC A 175      24.591  35.378   8.476 
ATOM   3586  O5'  DC A 175      22.178  35.690   7.827 
ATOM   3587  C5'  DC A 175      21.304  36.409   6.938 
ATOM   3588  C4'  DC A 175      20.825  35.494   5.828 
ATOM   3589  O4'  DC A 175      21.731  35.484   4.687 
ATOM   3590  C3'  DC A 175      20.683  34.018   6.199 
ATOM   3591  O3'  DC A 175      19.549  33.482   5.526 
ATOM   3592  C2'  DC A 175      21.939  33.354   5.635 
ATOM   3593  C1'  DC A 175      21.979  34.134   4.324 
ATOM   3594  N1   DC A 175      23.296  34.076   3.632 
ATOM   3595  C2   DC A 175      23.298  34.067   2.240 
ATOM   3596  O2   DC A 175      22.216  34.108   1.641 
ATOM   3597  N3   DC A 175      24.489  34.014   1.590 
ATOM   3598  C4   DC A 175      25.638  33.970   2.274 
ATOM   3599  N4   DC A 175      26.774  33.919   1.594 
ATOM   3600  C5   DC A 175      25.658  33.978   3.707 
ATOM   3601  C6   DC A 175      24.458  34.031   4.338 
ATOM   3602  P    DA A 176      18.607  32.444   6.301 
ATOM   3603  OP1  DA A 176      17.632  33.185   7.133 
ATOM   3604  OP2  DA A 176      19.442  31.450   7.010 
ATOM   3605  O5'  DA A 176      17.848  31.737   5.082 
ATOM   3606  C5'  DA A 176      17.616  32.487   3.876 
ATOM   3607  C4'  DA A 176      17.928  31.630   2.664 
ATOM   3608  O4'  DA A 176      19.327  31.715   2.270 
ATOM   3609  C3'  DA A 176      17.682  30.130   2.829 
ATOM   3610  O3'  DA A 176      17.185  29.607   1.603 
ATOM   3611  C2'  DA A 176      19.067  29.536   3.086 
ATOM   3612  C1'  DA A 176      19.818  30.397   2.074 
ATOM   3613  N9   DA A 176      21.293  30.417   2.283 
ATOM   3614  C8   DA A 176      21.984  30.367   3.459 
ATOM   3615  N7   DA A 176      23.272  30.401   3.313 
ATOM   3616  C5   DA A 176      23.450  30.480   1.939 
ATOM   3617  C6   DA A 176      24.600  30.548   1.135 
ATOM   3618  N6   DA A 176      25.848  30.547   1.626 
ATOM   3619  N1   DA A 176      24.421  30.616  -0.198 
ATOM   3620  C2   DA A 176      23.179  30.617  -0.680 
ATOM   3621  N3   DA A 176      22.037  30.558  -0.032 
ATOM   3622  C4   DA A 176      22.244  30.489   1.299 
ATOM   3623  P    DG A 177      16.032  28.499   1.642 
ATOM   3624  OP1  DG A 177      14.713  29.161   1.772 
ATOM   3625  OP2  DG A 177      16.353  27.485   2.671 
ATOM   3626  O5'  DG A 177      16.168  27.849   0.187 
ATOM   3627  C5'  DG A 177      16.640  28.666  -0.901 
ATOM   3628  C4'  DG A 177      17.648  27.895  -1.729 
ATOM   3629  O4'  DG A 177      19.007  28.041  -1.226 
ATOM   3630  C3'  DG A 177      17.439  26.382  -1.792 
ATOM   3631  O3'  DG A 177      17.783  25.923  -3.093 
ATOM   3632  C2'  DG A 177      18.447  25.810  -0.794 
ATOM   3633  C1'  DG A 177      19.595  26.751  -1.144 
ATOM   3634  N9   DG A 177      20.668  26.797  -0.111 
ATOM   3635  C8   DG A 177      20.563  26.693   1.259 
ATOM   3636  N7   DG A 177      21.709  26.773   1.890 
ATOM   3637  C5   DG A 177      22.639  26.942   0.865 
ATOM   3638  C6   DG A 177      24.050  27.089   0.927 
ATOM   3639  O6   DG A 177      24.780  27.101   1.915 
ATOM   3640  N1   DG A 177      24.605  27.234  -0.352 
ATOM   3641  C2   DG A 177      23.892  27.237  -1.535 
ATOM   3642  N2   DG A 177      24.608  27.389  -2.651 
ATOM   3643  N3   DG A 177      22.569  27.100  -1.591 
ATOM   3644  C4   DG A 177      22.014  26.958  -0.359 
ATOM   3645  P    DA A 178      16.888  24.785  -3.776 
ATOM   3646  OP1  DA A 178      15.707  25.402  -4.421 
ATOM   3647  OP2  DA A 178      16.607  23.718  -2.791 
ATOM   3648  O5'  DA A 178      17.885  24.230  -4.899 
ATOM   3649  C5'  DA A 178      18.855  25.126  -5.475 
ATOM   3650  C4'  DA A 178      20.200  24.434  -5.582 
ATOM   3651  O4'  DA A 178      21.000  24.584  -4.374 
ATOM   3652  C3'  DA A 178      20.155  22.923  -5.808 
ATOM   3653  O3'  DA A 178      21.219  22.555  -6.677 
ATOM   3654  C2'  DA A 178      20.422  22.317  -4.430 
ATOM   3655  C1'  DA A 178      21.502  23.308  -4.008 
ATOM   3656  N9   DA A 178      21.766  23.318  -2.542 
ATOM   3657  C8   DA A 178      20.882  23.126  -1.519 
ATOM   3658  N7   DA A 178      21.419  23.193  -0.341 
ATOM   3659  C5   DA A 178      22.759  23.449  -0.599 
ATOM   3660  C6   DA A 178      23.868  23.632   0.243 
ATOM   3661  N6   DA A 178      23.797  23.583   1.581 
ATOM   3662  N1   DA A 178      25.057  23.868  -0.341 
ATOM   3663  C2   DA A 178      25.121  23.916  -1.670 
ATOM   3664  N3   DA A 178      24.161  23.762  -2.554 
ATOM   3665  C4   DA A 178      22.981  23.527  -1.944 
ATOM   3666  P    DA A 179      20.957  21.438  -7.794 
ATOM   3667  OP1  DA A 179      20.340  22.063  -8.986 
ATOM   3668  OP2  DA A 179      20.217  20.305  -7.198 
ATOM   3669  O5'  DA A 179      22.452  20.981  -8.139 
ATOM   3670  C5'  DA A 179      23.521  21.936  -8.006 
ATOM   3671  C4'  DA A 179      24.713  21.288  -7.330 
ATOM   3672  O4'  DA A 179      24.648  21.384  -5.879 
ATOM   3673  C3'  DA A 179      24.895  19.793  -7.593 
ATOM   3674  O3'  DA A 179      26.286  19.508  -7.687 
ATOM   3675  C2'  DA A 179      24.344  19.110  -6.341 
ATOM   3676  C1'  DA A 179      24.915  20.101  -5.332 
ATOM   3677  N9   DA A 179      24.275  20.027  -3.990 
ATOM   3678  C8   DA A 179      22.973  19.748  -3.686 
ATOM   3679  N7   DA A 179      22.717  19.756  -2.414 
ATOM   3680  C5   DA A 179      23.939  20.063  -1.830 
ATOM   3681  C6   DA A 179      24.335  20.222  -0.492 
ATOM   3682  N6   DA A 179      23.500  20.088   0.548 
ATOM   3683  N1   DA A 179      25.627  20.525  -0.261 
ATOM   3684  C2   DA A 179      26.451  20.658  -1.298 
ATOM   3685  N3   DA A 179      26.197  20.533  -2.583 
ATOM   3686  C4   DA A 179      24.898  20.230  -2.787 
ATOM   3687  P    DG A 180      26.790  18.456  -8.783 
ATOM   3688  OP1  DG A 180      26.949  19.137 -10.087 
ATOM   3689  OP2  DG A 180      25.908  17.269  -8.774 
ATOM   3690  O5'  DG A 180      28.229  18.061  -8.203 
ATOM   3691  C5'  DG A 180      28.964  19.033  -7.436 
ATOM   3692  C4'  DG A 180      29.573  18.376  -6.214 
ATOM   3693  O4'  DG A 180      28.668  18.380  -5.072 
ATOM   3694  C3'  DG A 180      29.960  16.906  -6.372 
ATOM   3695  O3'  DG A 180      31.158  16.665  -5.644 
ATOM   3696  C2'  DG A 180      28.822  16.132  -5.705 
ATOM   3697  C1'  DG A 180      28.640  17.074  -4.519 
ATOM   3698  N9   DG A 180      27.341  16.899  -3.809 
ATOM   3699  C8   DG A 180      26.107  16.566  -4.322 
ATOM   3700  N7   DG A 180      25.157  16.491  -3.421 
ATOM   3701  C5   DG A 180      25.809  16.796  -2.227 
ATOM   3702  C6   DG A 180      25.303  16.875  -0.903 
ATOM   3703  O6   DG A 180      24.156  16.688  -0.506 
ATOM   3704  N1   DG A 180      26.310  17.215   0.010 
ATOM   3705  C2   DG A 180      27.631  17.450  -0.312 
ATOM   3706  N2   DG A 180      28.437  17.763   0.706 
ATOM   3707  N3   DG A 180      28.106  17.377  -1.554 
ATOM   3708  C4   DG A 180      27.142  17.047  -2.453 
ATOM   3709  P    DC A 181      32.266  15.696  -6.274 
ATOM   3710  OP1  DC A 181      33.117  16.461  -7.214 
ATOM   3711  OP2  DC A 181      31.614  14.488  -6.824 
ATOM   3712  O5'  DC A 181      33.116  15.304  -4.976 
ATOM   3713  C5'  DC A 181      33.209  16.246  -3.891 
ATOM   3714  C4'  DC A 181      33.027  15.530  -2.567 
ATOM   3715  O4'  DC A 181      31.628  15.440  -2.172 
ATOM   3716  C3'  DC A 181      33.517  14.084  -2.520 
ATOM   3717  O3'  DC A 181      34.079  13.829  -1.237 
ATOM   3718  C2'  DC A 181      32.252  13.240  -2.672 
ATOM   3719  C1'  DC A 181      31.358  14.101  -1.785 
ATOM   3720  N1   DC A 181      29.903  13.849  -1.976 
ATOM   3721  C2   DC A 181      29.073  13.952  -0.862 
ATOM   3722  O2   DC A 181      29.574  14.246   0.229 
ATOM   3723  N3   DC A 181      27.744  13.724  -1.016 
ATOM   3724  C4   DC A 181      27.239  13.408  -2.216 
ATOM   3725  N4   DC A 181      25.936  13.196  -2.314 
ATOM   3726  C5   DC A 181      28.075  13.296  -3.374 
ATOM   3727  C6   DC A 181      29.401  13.527  -3.200 
ATOM   3728  P    DA A 182      35.399  12.932  -1.132 
ATOM   3729  OP1  DA A 182      36.592  13.775  -1.369 
ATOM   3730  OP2  DA A 182      35.262  11.743  -2.002 
ATOM   3731  O5'  DA A 182      35.354  12.482   0.402 
ATOM   3732  C5'  DA A 182      34.742  13.357   1.369 
ATOM   3733  C4'  DA A 182      33.863  12.556   2.310 
ATOM   3734  O4'  DA A 182      32.505  12.404   1.808 
ATOM   3735  C3'  DA A 182      34.317  11.122   2.585 
ATOM   3736  O3'  DA A 182      34.039  10.804   3.943 
ATOM   3737  C2'  DA A 182      33.430  10.257   1.691 
ATOM   3738  C1'  DA A 182      32.138  11.037   1.916 
ATOM   3739  N9   DA A 182      31.085  10.759   0.900 
ATOM   3740  C8   DA A 182      31.239  10.484  -0.428 
ATOM   3741  N7   DA A 182      30.122  10.283  -1.056 
ATOM   3742  C5   DA A 182      29.154  10.437  -0.073 
ATOM   3743  C6   DA A 182      27.753  10.348  -0.102 
ATOM   3744  N6   DA A 182      27.051  10.070  -1.211 
ATOM   3745  N1   DA A 182      27.095  10.556   1.054 
ATOM   3746  C2   DA A 182      27.797  10.832   2.152 
ATOM   3747  N3   DA A 182      29.100  10.940   2.299 
ATOM   3748  C4   DA A 182      29.734  10.727   1.128 
ATOM   3749  P    DG A 183      35.099   9.936   4.770 
ATOM   3750  OP1  DG A 183      36.156  10.824   5.306 
ATOM   3751  OP2  DG A 183      35.564   8.801   3.943 
ATOM   3752  O5'  DG A 183      34.194   9.391   5.971 
ATOM   3753  C5'  DG A 183      33.084  10.188   6.426 
ATOM   3754  C4'  DG A 183      31.870   9.307   6.646 
ATOM   3755  O4'  DG A 183      31.071   9.151   5.439 
ATOM   3756  C3'  DG A 183      32.160   7.872   7.084 
ATOM   3757  O3'  DG A 183      31.161   7.462   8.010 
ATOM   3758  C2'  DG A 183      32.011   7.041   5.810 
ATOM   3759  C1'  DG A 183      30.789   7.771   5.264 
ATOM   3760  N9   DG A 183      30.544   7.528   3.815 
ATOM   3761  C8   DG A 183      31.454   7.337   2.798 
ATOM   3762  N7   DG A 183      30.908   7.146   1.621 
ATOM   3763  C5   DG A 183      29.538   7.216   1.877 
ATOM   3764  C6   DG A 183      28.436   7.086   0.993 
ATOM   3765  O6   DG A 183      28.440   6.879  -0.217 
ATOM   3766  N1   DG A 183      27.217   7.224   1.671 
ATOM   3767  C2   DG A 183      27.082   7.459   3.026 
ATOM   3768  N2   DG A 183      25.830   7.561   3.481 
ATOM   3769  N3   DG A 183      28.116   7.581   3.854 
ATOM   3770  C4   DG A 183      29.307   7.449   3.213 
ATOM   3771  P    DA A 184      31.588   6.574   9.271 
ATOM   3772  OP1  DA A 184      32.080   7.454  10.354 
ATOM   3773  OP2  DA A 184      32.512   5.504   8.833 
ATOM   3774  O5'  DA A 184      30.185   5.931   9.694 
ATOM   3775  C5'  DA A 184      28.975   6.669   9.441 
ATOM   3776  C4'  DA A 184      27.914   5.744   8.878 
ATOM   3777  O4'  DA A 184      27.979   5.642   7.426 
ATOM   3778  C3'  DA A 184      27.975   4.292   9.353 
ATOM   3779  O3'  DA A 184      26.649   3.800   9.503 
ATOM   3780  C2'  DA A 184      28.647   3.538   8.204 
ATOM   3781  C1'  DA A 184      27.932   4.268   7.072 
ATOM   3782  N9   DA A 184      28.593   4.110   5.746 
ATOM   3783  C8   DA A 184      29.927   4.009   5.469 
ATOM   3784  N7   DA A 184      30.191   3.878   4.207 
ATOM   3785  C5   DA A 184      28.944   3.893   3.599 
ATOM   3786  C6   DA A 184      28.543   3.793   2.257 
ATOM   3787  N6   DA A 184      29.400   3.651   1.236 
ATOM   3788  N1   DA A 184      27.221   3.844   2.000 
ATOM   3789  C2   DA A 184      26.375   3.986   3.018 
ATOM   3790  N3   DA A 184      26.630   4.089   4.303 
ATOM   3791  C4   DA A 184      27.958   4.034   4.534 
ATOM   3792  P    DA A 185      26.312   2.846  10.743 
ATOM   3793  OP1  DA A 185      26.029   3.670  11.940 
ATOM   3794  OP2  DA A 185      27.378   1.831  10.892 
ATOM   3795  O5'  DA A 185      24.965   2.142  10.243 
ATOM   3796  C5'  DA A 185      24.090   2.861   9.354 
ATOM   3797  C4'  DA A 185      23.612   1.946   8.245 
ATOM   3798  O4'  DA A 185      24.518   1.936   7.104 
ATOM   3799  C3'  DA A 185      23.470   0.470   8.615 
ATOM   3800  O3'  DA A 185      22.336  -0.066   7.943 
ATOM   3801  C2'  DA A 185      24.726  -0.194   8.051 
ATOM   3802  C1'  DA A 185      24.766   0.586   6.741 
ATOM   3803  N9   DA A 185      26.082   0.528   6.049 
ATOM   3804  C8   DA A 185      27.331   0.479   6.602 
ATOM   3805  N7   DA A 185      28.289   0.434   5.729 
ATOM   3806  C5   DA A 185      27.631   0.454   4.507 
ATOM   3807  C6   DA A 185      28.095   0.427   3.181 
ATOM   3808  N6   DA A 185      29.393   0.372   2.852 
ATOM   3809  N1   DA A 185      27.172   0.459   2.203 
ATOM   3810  C2   DA A 185      25.884   0.515   2.536 
ATOM   3811  N3   DA A 185      25.335   0.544   3.731 
ATOM   3812  C4   DA A 185      26.280   0.511   4.692 
ATOM   3813  P    DC A 186      21.394  -1.104   8.717 
ATOM   3814  OP1  DC A 186      20.419  -0.363   9.549 
ATOM   3815  OP2  DC A 186      22.229  -2.098   9.426 
ATOM   3816  O5'  DC A 186      20.635  -1.811   7.498 
ATOM   3817  C5'  DC A 186      20.403  -1.061   6.292 
ATOM   3818  C4'  DC A 186      20.715  -1.918   5.080 
ATOM   3819  O4'  DC A 186      22.114  -1.833   4.686 
ATOM   3820  C3'  DC A 186      20.469  -3.418   5.245 
ATOM   3821  O3'  DC A 186      19.972  -3.941   4.019 
ATOM   3822  C2'  DC A 186      21.853  -4.011   5.502 
ATOM   3823  C1'  DC A 186      22.605  -3.151   4.491 
ATOM   3824  N1   DC A 186      24.080  -3.131   4.699 
ATOM   3825  C2   DC A 186      24.893  -3.053   3.571 
ATOM   3826  O2   DC A 186      24.363  -3.003   2.456 
ATOM   3827  N3   DC A 186      26.241  -3.034   3.741 
ATOM   3828  C4   DC A 186      26.776  -3.090   4.967 
ATOM   3829  N4   DC A 186      28.095  -3.069   5.078 
ATOM   3830  C5   DC A 186      25.956  -3.171   6.139 
ATOM   3831  C6   DC A 186      24.612  -3.189   5.949 
ATOM   3832  P    DA A 187      18.819  -5.049   4.059 
ATOM   3833  OP1  DA A 187      17.500  -4.387   4.188 
ATOM   3834  OP2  DA A 187      19.139  -6.063   5.087 
ATOM   3835  O5'  DA A 187      18.954  -5.699   2.603 
ATOM   3836  C5'  DA A 187      19.427  -4.881   1.515 
ATOM   3837  C4'  DA A 187      20.435  -5.653   0.687 
ATOM   3838  O4'  DA A 187      21.794  -5.507   1.190 
ATOM   3839  C3'  DA A 187      20.226  -7.166   0.625 
ATOM   3840  O3'  DA A 187      20.570  -7.625  -0.677 
ATOM   3841  C2'  DA A 187      21.234  -7.738   1.622 
ATOM   3842  C1'  DA A 187      22.382  -6.796   1.272 
ATOM   3843  N9   DA A 187      23.454  -6.751   2.305 
ATOM   3844  C8   DA A 187      23.331  -6.855   3.661 
ATOM   3845  N7   DA A 187      24.459  -6.778   4.298 
ATOM   3846  C5   DA A 187      25.400  -6.609   3.291 
ATOM   3847  C6   DA A 187      26.797  -6.461   3.317 
ATOM   3848  N6   DA A 187      27.521  -6.460   4.445 
ATOM   3849  N1   DA A 187      27.425  -6.315   2.135 
ATOM   3850  C2   DA A 187      26.700  -6.317   1.017 
ATOM   3851  N3   DA A 187      25.399  -6.447   0.871 
ATOM   3852  C4   DA A 187      24.794  -6.592   2.068 
ATOM   3853  P    DG A 188      19.675  -8.763  -1.360 
ATOM   3854  OP1  DG A 188      18.494  -8.146  -2.005 
ATOM   3855  OP2  DG A 188      19.394  -9.830  -0.375 
ATOM   3856  O5'  DG A 188      20.672  -9.317  -2.482 
ATOM   3857  C5'  DG A 188      21.642  -8.422  -3.059 
ATOM   3858  C4'  DG A 188      22.987  -9.114  -3.166 
ATOM   3859  O4'  DG A 188      23.786  -8.964  -1.958 
ATOM   3860  C3'  DG A 188      22.941 -10.625  -3.392 
ATOM   3861  O3'  DG A 188      24.006 -10.993  -4.261 
ATOM   3862  C2'  DG A 188      23.208 -11.231  -2.014 
ATOM   3863  C1'  DG A 188      24.289 -10.240  -1.592 
ATOM   3864  N9   DG A 188      24.552 -10.230  -0.126 
ATOM   3865  C8   DG A 188      23.675 -10.422   0.919 
ATOM   3866  N7   DG A 188      24.231 -10.350   2.104 
ATOM   3867  C5   DG A 188      25.573 -10.094   1.824 
ATOM   3868  C6   DG A 188      26.671  -9.914   2.705 
ATOM   3869  O6   DG A 188      26.687  -9.944   3.932 
ATOM   3870  N1   DG A 188      27.859  -9.675   1.999 
ATOM   3871  C2   DG A 188      27.970  -9.617   0.624 
ATOM   3872  N2   DG A 188      29.193  -9.377   0.144 
ATOM   3873  N3   DG A 188      26.939  -9.785  -0.201 
ATOM   3874  C4   DG A 188      25.780 -10.019   0.467 
ATOM   3875  P    DA A 189      23.744 -12.110  -5.378 
ATOM   3876  OP1  DA A 189      23.127 -11.485  -6.570 
ATOM   3877  OP2  DA A 189      23.003 -13.243  -4.781 
ATOM   3878  O5'  DA A 189      25.238 -12.567  -5.722 
ATOM   3879  C5'  DA A 189      26.308 -11.612  -5.590 
ATOM   3880  C4'  DA A 189      27.500 -12.260  -4.914 
ATOM   3881  O4'  DA A 189      27.435 -12.164  -3.462 
ATOM   3882  C3'  DA A 189      27.682 -13.755  -5.176 
ATOM   3883  O3'  DA A 189      29.073 -14.040  -5.271 
ATOM   3884  C2'  DA A 189      27.131 -14.438  -3.925 
ATOM   3885  C1'  DA A 189      27.702 -13.447  -2.916 
ATOM   3886  N9   DA A 189      27.061 -13.521  -1.574 
ATOM   3887  C8   DA A 189      25.760 -13.799  -1.270 
ATOM   3888  N7   DA A 189      25.504 -13.791   0.002 
ATOM   3889  C5   DA A 189      26.725 -13.485   0.586 
ATOM   3890  C6   DA A 189      27.122 -13.325   1.924 
ATOM   3891  N6   DA A 189      26.287 -13.460   2.964 
ATOM   3892  N1   DA A 189      28.413 -13.022   2.155 
ATOM   3893  C2   DA A 189      29.238 -12.890   1.118 
ATOM   3894  N3   DA A 189      28.984 -13.014  -0.167 
ATOM   3895  C4   DA A 189      27.685 -13.318  -0.371 
ATOM   3896  P    DG A 190      29.577 -15.092  -6.367 
ATOM   3897  OP1  DG A 190      29.736 -14.411  -7.671 
ATOM   3898  OP2  DG A 190      28.695 -16.279  -6.357 
ATOM   3899  O5'  DG A 190      31.016 -15.487  -5.787 
ATOM   3900  C5'  DG A 190      31.750 -14.514  -5.020 
ATOM   3901  C4'  DG A 190      32.359 -15.172  -3.797 
ATOM   3902  O4'  DG A 190      31.455 -15.168  -2.656 
ATOM   3903  C3'  DG A 190      32.747 -16.642  -3.955 
ATOM   3904  O3'  DG A 190      33.944 -16.883  -3.228 
ATOM   3905  C2'  DG A 190      31.609 -17.416  -3.289 
ATOM   3906  C1'  DG A 190      31.427 -16.474  -2.102 
ATOM   3907  N9   DG A 190      30.128 -16.649  -1.393 
ATOM   3908  C8   DG A 190      28.894 -16.982  -1.905 
ATOM   3909  N7   DG A 190      27.944 -17.056  -1.004 
ATOM   3910  C5   DG A 190      28.596 -16.751   0.189 
ATOM   3911  C6   DG A 190      28.090 -16.673   1.513 
ATOM   3912  O6   DG A 190      26.943 -16.859   1.910 
ATOM   3913  N1   DG A 190      29.096 -16.332   2.427 
ATOM   3914  C2   DG A 190      30.418 -16.098   2.104 
ATOM   3915  N2   DG A 190      31.224 -15.785   3.122 
ATOM   3916  N3   DG A 190      30.893 -16.171   0.862 
ATOM   3917  C4   DG A 190      29.929 -16.501  -0.037 
ATOM   3918  P    DT A 191      35.053 -17.852  -3.858 
ATOM   3919  OP1  DT A 191      35.903 -17.087  -4.798 
ATOM   3920  OP2  DT A 191      34.401 -19.060  -4.408 
ATOM   3921  O5'  DT A 191      35.903 -18.244  -2.560 
ATOM   3922  C5'  DT A 191      35.996 -17.302  -1.475 
ATOM   3923  C4'  DT A 191      35.813 -18.017  -0.150 
ATOM   3924  O4'  DT A 191      34.415 -18.108   0.244 
ATOM   3925  C3'  DT A 191      36.304 -19.464  -0.103 
ATOM   3926  O3'  DT A 191      36.865 -19.718   1.179 
ATOM   3927  C2'  DT A 191      35.039 -20.308  -0.255 
ATOM   3928  C1'  DT A 191      34.145 -19.447   0.632 
ATOM   3929  N1   DT A 191      32.690 -19.699   0.440 
ATOM   3930  C2   DT A 191      31.885 -19.594   1.548 
ATOM   3931  O2   DT A 191      32.312 -19.307   2.653 
ATOM   3932  N3   DT A 191      30.541 -19.835   1.333 
ATOM   3933  C4   DT A 191      29.953 -20.165   0.130 
ATOM   3934  O4   DT A 191      28.737 -20.359   0.060 
ATOM   3935  C5   DT A 191      30.878 -20.252  -0.976 
ATOM   3936  C7   DT A 191      30.319 -20.607  -2.322 
ATOM   3937  C6   DT A 191      32.189 -20.023  -0.794 
ATOM   3938  P    DG A 192      38.186 -20.616   1.285 
ATOM   3939  OP1  DG A 192      39.379 -19.773   1.048 
ATOM   3940  OP2  DG A 192      38.049 -21.805   0.415 
ATOM   3941  O5'  DG A 192      38.141 -21.066   2.819 
ATOM   3942  C5'  DG A 192      37.529 -20.191   3.785 
ATOM   3943  C4'  DG A 192      36.650 -20.992   4.726 
ATOM   3944  O4'  DG A 192      35.292 -21.144   4.224 
ATOM   3945  C3'  DG A 192      37.104 -22.425   5.001 
ATOM   3946  O3'  DG A 192      36.825 -22.744   6.360 
ATOM   3947  C2'  DG A 192      36.217 -23.291   4.107 
ATOM   3948  C1'  DG A 192      34.925 -22.511   4.332 
ATOM   3949  N9   DG A 192      33.872 -22.789   3.316 
ATOM   3950  C8   DG A 192      34.008 -23.069   1.974 
ATOM   3951  N7   DG A 192      32.872 -23.268   1.352 
ATOM   3952  C5   DG A 192      31.915 -23.111   2.353 
ATOM   3953  C6   DG A 192      30.501 -23.208   2.288 
ATOM   3954  O6   DG A 192      29.790 -23.456   1.318 
ATOM   3955  N1   DG A 192      29.913 -22.975   3.539 
ATOM   3956  C2   DG A 192      30.603 -22.686   4.701 
ATOM   3957  N2   DG A 192      29.858 -22.496   5.793 
ATOM   3958  N3   DG A 192      31.930 -22.595   4.761 
ATOM   3959  C4   DG A 192      32.514 -22.818   3.555 
ATOM   3960  P    DA A 193      37.886 -23.611   7.186 
ATOM   3961  OP1  DA A 193      38.943 -22.724   7.722 
ATOM   3962  OP2  DA A 193      38.351 -24.747   6.359 
ATOM   3963  O5'  DA A 193      36.981 -24.156   8.387 
ATOM   3964  C5'  DA A 193      35.871 -23.360   8.842 
ATOM   3965  C4'  DA A 193      34.656 -24.241   9.062 
ATOM   3966  O4'  DA A 193      33.858 -24.397   7.855 
ATOM   3967  C3'  DA A 193      34.946 -25.676   9.500 
ATOM   3968  O3'  DA A 193      33.948 -26.086  10.426 
ATOM   3969  C2'  DA A 193      34.798 -26.507   8.226 
ATOM   3970  C1'  DA A 193      33.576 -25.777   7.680 
ATOM   3971  N9   DA A 193      33.331 -26.019   6.231 
ATOM   3972  C8   DA A 193      34.246 -26.207   5.235 
ATOM   3973  N7   DA A 193      33.719 -26.398   4.067 
ATOM   3974  C5   DA A 193      32.353 -26.331   4.301 
ATOM   3975  C6   DA A 193      31.239 -26.455   3.454 
ATOM   3976  N6   DA A 193      31.333 -26.682   2.136 
ATOM   3977  N1   DA A 193      30.020 -26.336   4.013 
ATOM   3978  C2   DA A 193      29.932 -26.111   5.323 
ATOM   3979  N3   DA A 193      30.896 -25.978   6.208 
ATOM   3980  C4   DA A 193      32.106 -26.101   5.624 
ATOM   3981  P    DT A 194      34.375 -26.974  11.687 
ATOM   3982  OP1  DT A 194      34.867 -26.094  12.770 
ATOM   3983  OP2  DT A 194      35.299 -28.044  11.250 
ATOM   3984  O5'  DT A 194      32.972 -27.617  12.111 
ATOM   3985  C5'  DT A 194      31.762 -26.879  11.857 
ATOM   3986  C4'  DT A 194      30.701 -27.804  11.294 
ATOM   3987  O4'  DT A 194      30.766 -27.906   9.842 
ATOM   3988  C3'  DT A 194      30.762 -29.255  11.769 
ATOM   3989  O3'  DT A 194      29.436 -29.748  11.919 
ATOM   3990  C2'  DT A 194      31.434 -30.010  10.620 
ATOM   3991  C1'  DT A 194      30.719 -29.279   9.488 
ATOM   3992  N1   DT A 194      31.379 -29.438   8.162 
ATOM   3993  C2   DT A 194      30.563 -29.492   7.059 
ATOM   3994  O2   DT A 194      29.348 -29.417   7.128 
ATOM   3995  N3   DT A 194      31.211 -29.641   5.847 
ATOM   3996  C4   DT A 194      32.574 -29.735   5.655 
ATOM   3997  O4   DT A 194      33.038 -29.866   4.520 
ATOM   3998  C5   DT A 194      33.347 -29.668   6.871 
ATOM   3999  C7   DT A 194      34.840 -29.764   6.752 
ATOM   4000  C6   DT A 194      32.743 -29.525   8.063 
ATOM   4001  P    DG A 195      29.099 -30.702  13.159 
ATOM   4002  OP1  DG A 195      28.815 -29.878  14.356 
ATOM   4003  OP2  DG A 195      30.164 -31.717  13.308 
ATOM   4004  O5'  DG A 195      27.752 -31.406  12.659 
ATOM   4005  C5'  DG A 195      26.877 -30.687  11.770 
ATOM   4006  C4'  DG A 195      26.399 -31.602  10.661 
ATOM   4007  O4'  DG A 195      27.304 -31.612   9.520 
ATOM   4008  C3'  DG A 195      26.256 -33.078  11.031 
ATOM   4009  O3'  DG A 195      25.123 -33.614  10.359 
ATOM   4010  C2'  DG A 195      27.513 -33.742  10.468 
ATOM   4011  C1'  DG A 195      27.552 -32.962   9.157 
ATOM   4012  N9   DG A 195      28.869 -33.020   8.465 
ATOM   4013  C8   DG A 195      30.136 -33.070   9.005 
ATOM   4014  N7   DG A 195      31.096 -33.115   8.113 
ATOM   4015  C5   DG A 195      30.417 -33.094   6.895 
ATOM   4016  C6   DG A 195      30.919 -33.122   5.569 
ATOM   4017  O6   DG A 195      32.086 -33.173   5.188 
ATOM   4018  N1   DG A 195      29.881 -33.085   4.627 
ATOM   4019  C2   DG A 195      28.535 -33.028   4.928 
ATOM   4020  N2   DG A 195      27.701 -32.999   3.886 
ATOM   4021  N3   DG A 195      28.065 -33.000   6.174 
ATOM   4022  C4   DG A 195      29.058 -33.036   7.099 
ATOM   4023  P    DA A 196      24.181 -34.652  11.133 
ATOM   4024  OP1  DA A 196      23.206 -33.911  11.965 
ATOM   4025  OP2  DA A 196      25.016 -35.646  11.842 
ATOM   4026  O5'  DA A 196      23.422 -35.359   9.914 
ATOM   4027  C5'  DA A 196      23.189 -34.609   8.708 
ATOM   4028  C4'  DA A 196      23.502 -35.466   7.497 
ATOM   4029  O4'  DA A 196      24.901 -35.381   7.103 
ATOM   4030  C3'  DA A 196      23.256 -36.965   7.662 
ATOM   4031  O3'  DA A 196      22.759 -37.488   6.435 
ATOM   4032  C2'  DA A 196      24.640 -37.559   7.919 
ATOM   4033  C1'  DA A 196      25.392 -36.699   6.907 
ATOM   4034  N9   DA A 196      26.867 -36.679   7.115 
ATOM   4035  C8   DA A 196      27.557 -36.729   8.292 
ATOM   4036  N7   DA A 196      28.846 -36.695   8.146 
ATOM   4037  C5   DA A 196      29.024 -36.616   6.771 
ATOM   4038  C6   DA A 196      30.174 -36.548   5.967 
ATOM   4039  N6   DA A 196      31.421 -36.549   6.459 
ATOM   4040  N1   DA A 196      29.995 -36.480   4.635 
ATOM   4041  C2   DA A 196      28.753 -36.479   4.153 
ATOM   4042  N3   DA A 196      27.611 -36.538   4.801 
ATOM   4043  C4   DA A 196      27.817 -36.606   6.132 
ATOM   4044  P    DA A 197      21.605 -38.596   6.475 
ATOM   4045  OP1  DA A 197      20.287 -37.935   6.604 
ATOM   4046  OP2  DA A 197      21.926 -39.610   7.503 
ATOM   4047  O5'  DA A 197      21.741 -39.246   5.019 
ATOM   4048  C5'  DA A 197      22.214 -38.429   3.932 
ATOM   4049  C4'  DA A 197      23.222 -39.201   3.104 
ATOM   4050  O4'  DA A 197      24.581 -39.055   3.607 
ATOM   4051  C3'  DA A 197      23.013 -40.714   3.041 
ATOM   4052  O3'  DA A 197      23.356 -41.172   1.739 
ATOM   4053  C2'  DA A 197      24.021 -41.286   4.038 
ATOM   4054  C1'  DA A 197      25.169 -40.344   3.689 
ATOM   4055  N9   DA A 197      26.241 -40.298   4.721 
ATOM   4056  C8   DA A 197      26.118 -40.403   6.078 
ATOM   4057  N7   DA A 197      27.246 -40.326   6.714 
ATOM   4058  C5   DA A 197      28.187 -40.157   5.708 
ATOM   4059  C6   DA A 197      29.584 -40.009   5.733 
ATOM   4060  N6   DA A 197      30.308 -40.008   6.861 
ATOM   4061  N1   DA A 197      30.211 -39.863   4.551 
ATOM   4062  C2   DA A 197      29.487 -39.865   3.433 
ATOM   4063  N3   DA A 197      28.186 -39.995   3.288 
ATOM   4064  C4   DA A 197      27.581 -40.140   4.485 
ATOM   4065  P    DC A 198      22.462 -42.311   1.056 
ATOM   4066  OP1  DC A 198      21.281 -41.694   0.411 
ATOM   4067  OP2  DC A 198      22.180 -43.378   2.041 
ATOM   4068  O5'  DC A 198      23.459 -42.865  -0.066 
ATOM   4069  C5'  DC A 198      24.429 -41.970  -0.643 
ATOM   4070  C4'  DC A 198      25.773 -42.662  -0.750 
ATOM   4071  O4'  DC A 198      26.573 -42.511   0.458 
ATOM   4072  C3'  DC A 198      25.728 -44.173  -0.976 
ATOM   4073  O3'  DC A 198      26.792 -44.540  -1.845 
ATOM   4074  C2'  DC A 198      25.995 -44.779   0.403 
ATOM   4075  C1'  DC A 198      27.076 -43.787   0.825 
ATOM   4076  N1   DC A 198      27.339 -43.778   2.290 
ATOM   4077  C2   DC A 198      28.646 -43.547   2.713 
ATOM   4078  O2   DC A 198      29.525 -43.361   1.863 
ATOM   4079  N3   DC A 198      28.908 -43.535   4.045 
ATOM   4080  C4   DC A 198      27.928 -43.740   4.935 
ATOM   4081  N4   DC A 198      28.235 -43.719   6.224 
ATOM   4082  C5   DC A 198      26.578 -43.980   4.521 
ATOM   4083  C6   DC A 198      26.337 -43.989   3.185 
ATOM   4084  P    DA A 199      26.531 -45.658  -2.962 
ATOM   4085  OP1  DA A 199      25.914 -45.033  -4.153 
ATOM   4086  OP2  DA A 199      25.790 -46.791  -2.365 
ATOM   4087  O5'  DA A 199      28.025 -46.115  -3.306 
ATOM   4088  C5'  DA A 199      29.095 -45.160  -3.173 
ATOM   4089  C4'  DA A 199      30.287 -45.808  -2.497 
ATOM   4090  O4'  DA A 199      30.222 -45.712  -1.046 
ATOM   4091  C3'  DA A 199      30.469 -47.303  -2.760 
ATOM   4092  O3'  DA A 199      31.860 -47.588  -2.854 
ATOM   4093  C2'  DA A 199      29.918 -47.986  -1.509 
ATOM   4094  C1'  DA A 199      30.489 -46.995  -0.500 
ATOM   4095  N9   DA A 199      29.848 -47.069   0.842 
ATOM   4096  C8   DA A 199      28.547 -47.347   1.147 
ATOM   4097  N7   DA A 199      28.291 -47.339   2.418 
ATOM   4098  C5   DA A 199      29.512 -47.033   3.002 
ATOM   4099  C6   DA A 199      29.909 -46.873   4.341 
ATOM   4100  N6   DA A 199      29.074 -47.008   5.380 
ATOM   4101  N1   DA A 199      31.200 -46.570   4.571 
ATOM   4102  C2   DA A 199      32.025 -46.438   3.534 
ATOM   4103  N3   DA A 199      31.770 -46.562   2.250 
ATOM   4104  C4   DA A 199      30.472 -46.866   2.045 
ATOM   4105  P    DA A 200      32.364 -48.640  -3.951 
ATOM   4106  OP1  DA A 200      32.523 -47.959  -5.255 
ATOM   4107  OP2  DA A 200      31.482 -49.827  -3.941 
ATOM   4108  O5'  DA A 200      33.802 -49.035  -3.370 
ATOM   4109  C5'  DA A 200      34.537 -48.062  -2.604 
ATOM   4110  C4'  DA A 200      35.146 -48.719  -1.381 
ATOM   4111  O4'  DA A 200      34.241 -48.715  -0.240 
ATOM   4112  C3'  DA A 200      35.534 -50.190  -1.539 
ATOM   4113  O3'  DA A 200      36.731 -50.431  -0.812 
ATOM   4114  C2'  DA A 200      34.396 -50.963  -0.873 
ATOM   4115  C1'  DA A 200      34.213 -50.022   0.314 
ATOM   4116  N9   DA A 200      32.915 -50.196   1.023 
ATOM   4117  C8   DA A 200      31.700 -50.527   0.498 
ATOM   4118  N7   DA A 200      30.751 -50.605   1.378 
ATOM   4119  C5   DA A 200      31.381 -50.303   2.578 
ATOM   4120  C6   DA A 200      30.914 -50.217   3.899 
ATOM   4121  N6   DA A 200      29.639 -50.437   4.249 
ATOM   4122  N1   DA A 200      31.807 -49.895   4.853 
ATOM   4123  C2   DA A 200      33.073 -49.676   4.500 
ATOM   4124  N3   DA A 200      33.623 -49.728   3.307 
ATOM   4125  C4   DA A 200      32.707 -50.052   2.370 
ATOM   4126  P    DC A 201      37.840 -51.399  -1.442 
ATOM   4127  OP1  DC A 201      38.690 -50.635  -2.381 
ATOM   4128  OP2  DC A 201      37.188 -52.608  -1.992 
ATOM   4129  O5'  DC A 201      38.690 -51.792  -0.144 
ATOM   4130  C5'  DC A 201      38.783 -50.850   0.942 
ATOM   4131  C4'  DC A 201      38.600 -51.565   2.266 
ATOM   4132  O4'  DC A 201      37.202 -51.656   2.660 
ATOM   4133  C3'  DC A 201      39.091 -53.012   2.313 
ATOM   4134  O3'  DC A 201      39.652 -53.266   3.595 
ATOM   4135  C2'  DC A 201      37.826 -53.855   2.161 
ATOM   4136  C1'  DC A 201      36.932 -52.995   3.048 
ATOM   4137  N1   DC A 201      35.476 -53.247   2.856 
ATOM   4138  C2   DC A 201      34.647 -53.144   3.970 
ATOM   4139  O2   DC A 201      35.148 -52.850   5.061 
ATOM   4140  N3   DC A 201      33.317 -53.371   3.817 
ATOM   4141  C4   DC A 201      32.813 -53.688   2.616 
ATOM   4142  N4   DC A 201      31.510 -53.900   2.519 
ATOM   4143  C5   DC A 201      33.648 -53.799   1.459 
ATOM   4144  C6   DC A 201      34.975 -53.569   1.632 
ATOM   4145  P    DT A 202      40.973 -54.164   3.701 
ATOM   4146  OP1  DT A 202      42.166 -53.321   3.464 
ATOM   4147  OP2  DT A 202      40.835 -55.353   2.831 
ATOM   4148  O5'  DT A 202      40.928 -54.614   5.235 
ATOM   4149  C5'  DT A 202      40.316 -53.739   6.201 
ATOM   4150  C4'  DT A 202      39.437 -54.540   7.143 
ATOM   4151  O4'  DT A 202      38.078 -54.692   6.640 
ATOM   4152  C3'  DT A 202      39.891 -55.973   7.418 
ATOM   4153  O3'  DT A 202      39.612 -56.292   8.776 
ATOM   4154  C2'  DT A 202      39.004 -56.839   6.524 
ATOM   4155  C1'  DT A 202      37.712 -56.059   6.749 
ATOM   4156  N1   DT A 202      36.659 -56.337   5.733 
ATOM   4157  C2   DT A 202      35.354 -56.322   6.164 
ATOM   4158  O2   DT A 202      35.040 -56.093   7.319 
ATOM   4159  N3   DT A 202      34.406 -56.585   5.194 
ATOM   4160  C4   DT A 202      34.650 -56.855   3.863 
ATOM   4161  O4   DT A 202      33.716 -57.076   3.088 
ATOM   4162  C5   DT A 202      36.048 -56.849   3.507 
ATOM   4163  C7   DT A 202      36.401 -57.134   2.076 
ATOM   4164  C6   DT A 202      36.991 -56.596   4.429 
ATOM   4165  P    DT A 203      40.673 -57.159   9.603 
ATOM   4166  OP1  DT A 203      41.730 -56.271  10.138 
ATOM   4167  OP2  DT A 203      41.138 -58.295   8.776 
ATOM   4168  O5'  DT A 203      39.768 -57.704  10.804 
ATOM   4169  C5'  DT A 203      38.657 -56.908  11.258 
ATOM   4170  C4'  DT A 203      37.443 -57.788  11.479 
ATOM   4171  O4'  DT A 203      36.645 -57.945  10.271 
ATOM   4172  C3'  DT A 203      37.733 -59.224  11.917 
ATOM   4173  O3'  DT A 203      36.734 -59.633  12.842 
ATOM   4174  C2'  DT A 203      37.585 -60.055  10.643 
ATOM   4175  C1'  DT A 203      36.363 -59.325  10.097 
ATOM   4176  N1   DT A 203      36.118 -59.567   8.647 
ATOM   4177  C2   DT A 203      34.809 -59.613   8.233 
ATOM   4178  O2   DT A 203      33.867 -59.466   8.993 
ATOM   4179  N3   DT A 203      34.620 -59.841   6.884 
ATOM   4180  C4   DT A 203      35.609 -60.021   5.938 
ATOM   4181  O4   DT A 203      35.318 -60.218   4.757 
ATOM   4182  C5   DT A 203      36.951 -59.956   6.469 
ATOM   4183  C7   DT A 203      38.087 -60.142   5.507 
ATOM   4184  C6   DT A 203      37.162 -59.736   7.777 
ATOM   4185  P    DC A 204      37.162 -60.522  14.103 
ATOM   4186  OP1  DC A 204      37.654 -59.642  15.186 
ATOM   4187  OP2  DC A 204      38.086 -61.592  13.666 
ATOM   4188  O5'  DC A 204      35.759 -61.165  14.527 
ATOM   4189  C5'  DC A 204      34.548 -60.427  14.274 
ATOM   4190  C4'  DC A 204      33.488 -61.352  13.710 
ATOM   4191  O4'  DC A 204      33.553 -61.454  12.259 
ATOM   4192  C3'  DC A 204      33.549 -62.803  14.185 
ATOM   4193  O3'  DC A 204      32.223 -63.296  14.335 
ATOM   4194  C2'  DC A 204      34.221 -63.558  13.037 
ATOM   4195  C1'  DC A 204      33.505 -62.827  11.904 
ATOM   4196  N1   DC A 204      34.166 -62.986  10.578 
ATOM   4197  C2   DC A 204      33.352 -63.043   9.450 
ATOM   4198  O2   DC A 204      32.127 -62.960   9.594 
ATOM   4199  N3   DC A 204      33.935 -63.188   8.233 
ATOM   4200  C4   DC A 204      35.267 -63.274   8.119 
ATOM   4201  N4   DC A 204      35.788 -63.414   6.910 
ATOM   4202  C5   DC A 204      36.122 -63.217   9.267 
ATOM   4203  C6   DC A 204      35.520 -63.073  10.475 
ATOM   4204  P    DA A 205      31.886 -64.250  15.575 
ATOM   4205  OP1  DA A 205      31.602 -63.426  16.772 
ATOM   4206  OP2  DA A 205      32.951 -65.265  15.724 
ATOM   4207  O5'  DA A 205      30.539 -64.954  15.076 
ATOM   4208  C5'  DA A 205      29.664 -64.235  14.186 
ATOM   4209  C4'  DA A 205      29.186 -65.150  13.077 
ATOM   4210  O4'  DA A 205      30.091 -65.160  11.936 
ATOM   4211  C3'  DA A 205      29.043 -66.626  13.447 
ATOM   4212  O3'  DA A 205      27.909 -67.162  12.775 
ATOM   4213  C2'  DA A 205      30.300 -67.290  12.884 
ATOM   4214  C1'  DA A 205      30.339 -66.509  11.573 
ATOM   4215  N9   DA A 205      31.656 -66.568  10.881 
ATOM   4216  C8   DA A 205      32.904 -66.616  11.434 
ATOM   4217  N7   DA A 205      33.863 -66.662  10.562 
ATOM   4218  C5   DA A 205      33.205 -66.642   9.340 
ATOM   4219  C6   DA A 205      33.668 -66.668   8.014 
ATOM   4220  N6   DA A 205      34.967 -66.724   7.685 
ATOM   4221  N1   DA A 205      32.745 -66.636   7.036 
ATOM   4222  C2   DA A 205      31.457 -66.581   7.368 
ATOM   4223  N3   DA A 205      30.909 -66.551   8.564 
ATOM   4224  C4   DA A 205      31.854 -66.585   9.525 
ATOM   4225  P    DT A 206      26.967 -68.200  13.550 
ATOM   4226  OP1  DT A 206      25.993 -67.459  14.382 
ATOM   4227  OP2  DT A 206      27.802 -69.194  14.258 
ATOM   4228  O5'  DT A 206      26.209 -68.907  12.331 
ATOM   4229  C5'  DT A 206      25.976 -68.157  11.124 
ATOM   4230  C4'  DT A 206      26.288 -69.014   9.913 
ATOM   4231  O4'  DT A 206      27.688 -68.929   9.519 
ATOM   4232  C3'  DT A 206      26.042 -70.513  10.078 
ATOM   4233  O3'  DT A 206      25.546 -71.036   8.852 
ATOM   4234  C2'  DT A 206      27.427 -71.107  10.335 
ATOM   4235  C1'  DT A 206      28.179 -70.246   9.323 
ATOM   4236  N1   DT A 206      29.654 -70.227   9.531 
ATOM   4237  C2   DT A 206      30.442 -70.149   8.409 
ATOM   4238  O2   DT A 206      29.986 -70.097   7.281 
ATOM   4239  N3   DT A 206      31.804 -70.134   8.642 
ATOM   4240  C4   DT A 206      32.426 -70.188   9.873 
ATOM   4241  O4   DT A 206      33.655 -70.167   9.956 
ATOM   4242  C5   DT A 206      31.514 -70.268  10.990 
ATOM   4243  C7   DT A 206      32.108 -70.331  12.367 
ATOM   4244  C6   DT A 206      30.186 -70.285  10.793 
ATOM   4245  P    DC A 207      24.392 -72.144   8.891 
ATOM   4246  OP1  DC A 207      23.074 -71.483   9.020 
ATOM   4247  OP2  DC A 207      24.713 -73.158   9.920 
ATOM   4248  O5'  DC A 207      24.528 -72.794   7.435 
ATOM   4249  C5'  DC A 207      25.001 -71.977   6.348 
ATOM   4250  C4'  DC A 207      26.008 -72.749   5.520 
ATOM   4251  O4'  DC A 207      27.367 -72.603   6.023 
ATOM   4252  C3'  DC A 207      25.800 -74.262   5.457 
ATOM   4253  O3'  DC A 207      26.143 -74.720   4.156 
ATOM   4254  C2'  DC A 207      26.807 -74.833   6.455 
ATOM   4255  C1'  DC A 207      27.955 -73.892   6.105 
ATOM   4256  N1   DC A 207      29.028 -73.846   7.138 
ATOM   4257  C2   DC A 207      30.341 -73.677   6.704 
ATOM   4258  O2   DC A 207      30.559 -73.572   5.492 
ATOM   4259  N3   DC A 207      31.332 -73.633   7.630 
ATOM   4260  C4   DC A 207      31.054 -73.751   8.934 
ATOM   4261  N4   DC A 207      32.057 -73.702   9.798 
ATOM   4262  C5   DC A 207      29.711 -73.926   9.401 
ATOM   4263  C6   DC A 207      28.734 -73.968   8.460 
ATOM   4264  P    DA A 208      25.248 -75.859   3.472 
ATOM   4265  OP1  DA A 208      24.067 -75.242   2.828 
ATOM   4266  OP2  DA A 208      24.967 -76.926   4.457 
ATOM   4267  O5'  DA A 208      26.245 -76.413   2.350 
ATOM   4268  C5'  DA A 208      27.215 -75.518   1.773 
ATOM   4269  C4'  DA A 208      28.560 -76.210   1.666 
ATOM   4270  O4'  DA A 208      29.360 -76.059   2.875 
ATOM   4271  C3'  DA A 208      28.515 -77.721   1.441 
ATOM   4272  O3'  DA A 208      29.579 -78.088   0.571 
ATOM   4273  C2'  DA A 208      28.782 -78.327   2.819 
ATOM   4274  C1'  DA A 208      29.862 -77.335   3.241 
ATOM   4275  N9   DA A 208      30.126 -77.326   4.706 
ATOM   4276  C8   DA A 208      29.242 -77.517   5.729 
ATOM   4277  N7   DA A 208      29.780 -77.450   6.908 
ATOM   4278  C5   DA A 208      31.119 -77.195   6.650 
ATOM   4279  C6   DA A 208      32.228 -77.012   7.492 
ATOM   4280  N6   DA A 208      32.157 -77.061   8.830 
ATOM   4281  N1   DA A 208      33.418 -76.776   6.908 
ATOM   4282  C2   DA A 208      33.482 -76.727   5.579 
ATOM   4283  N3   DA A 208      32.522 -76.882   4.695 
ATOM   4284  C4   DA A 208      31.342 -77.117   5.305 
ATOM   4285  P    DA A 209      29.318 -79.205  -0.546 
ATOM   4286  OP1  DA A 209      28.701 -78.581  -1.737 
ATOM   4287  OP2  DA A 209      28.577 -80.339   0.051 
ATOM   4288  O5'  DA A 209      30.812 -79.663  -0.890 
ATOM   4289  C5'  DA A 209      31.882 -78.708  -0.757 
ATOM   4290  C4'  DA A 209      33.074 -79.356  -0.081 
ATOM   4291  O4'  DA A 209      33.009 -79.260   1.370 
ATOM   4292  C3'  DA A 209      33.256 -80.851  -0.344 
ATOM   4293  O3'  DA A 209      34.646 -81.135  -0.438 
ATOM   4294  C2'  DA A 209      32.704 -81.534   0.907 
ATOM   4295  C1'  DA A 209      33.276 -80.542   1.916 
ATOM   4296  N9   DA A 209      32.635 -80.617   3.259 
ATOM   4297  C8   DA A 209      31.333 -80.895   3.563 
ATOM   4298  N7   DA A 209      31.078 -80.887   4.834 
ATOM   4299  C5   DA A 209      32.299 -80.581   5.419 
ATOM   4300  C6   DA A 209      32.696 -80.421   6.757 
ATOM   4301  N6   DA A 209      31.861 -80.555   7.797 
ATOM   4302  N1   DA A 209      33.987 -80.118   6.988 
ATOM   4303  C2   DA A 209      34.812 -79.985   5.950 
ATOM   4304  N3   DA A 209      34.557 -80.110   4.666 
ATOM   4305  C4   DA A 209      33.259 -80.414   4.462 
ATOM   4306  P    DG A 210      35.151 -82.187  -1.534 
ATOM   4307  OP1  DG A 210      35.310 -81.507  -2.839 
ATOM   4308  OP2  DG A 210      34.269 -83.375  -1.525 
ATOM   4309  O5'  DG A 210      36.589 -82.583  -0.954 
ATOM   4310  C5'  DG A 210      37.324 -81.610  -0.187 
ATOM   4311  C4'  DG A 210      37.933 -82.267   1.035 
ATOM   4312  O4'  DG A 210      37.028 -82.263   2.176 
ATOM   4313  C3'  DG A 210      38.320 -83.737   0.877 
ATOM   4314  O3'  DG A 210      39.518 -83.979   1.605 
ATOM   4315  C2'  DG A 210      37.183 -84.511   1.543 
ATOM   4316  C1'  DG A 210      37.000 -83.570   2.730 
ATOM   4317  N9   DG A 210      35.702 -83.744   3.440 
ATOM   4318  C8   DG A 210      34.467 -84.078   2.927 
ATOM   4319  N7   DG A 210      33.518 -84.152   3.828 
ATOM   4320  C5   DG A 210      34.170 -83.847   5.022 
ATOM   4321  C6   DG A 210      33.663 -83.769   6.345 
ATOM   4322  O6   DG A 210      32.516 -83.955   6.743 
ATOM   4323  N1   DG A 210      34.670 -83.428   7.259 
ATOM   4324  C2   DG A 210      35.992 -83.194   6.936 
ATOM   4325  N2   DG A 210      36.798 -82.880   7.954 
ATOM   4326  N3   DG A 210      36.467 -83.267   5.694 
ATOM   4327  C4   DG A 210      35.503 -83.597   4.796 
ATOM   4328  P    DA A 211      40.627 -84.947   0.974 
ATOM   4329  OP1  DA A 211      41.477 -84.183   0.035 
ATOM   4330  OP2  DA A 211      39.975 -86.156   0.424 
ATOM   4331  O5'  DA A 211      41.477 -85.339   2.273 
ATOM   4332  C5'  DA A 211      41.569 -84.397   3.358 
ATOM   4333  C4'  DA A 211      41.387 -85.113   4.682 
ATOM   4334  O4'  DA A 211      39.988 -85.204   5.076 
ATOM   4335  C3'  DA A 211      41.878 -86.560   4.729 
ATOM   4336  O3'  DA A 211      42.439 -86.814   6.011 
ATOM   4337  C2'  DA A 211      40.613 -87.403   4.577 
ATOM   4338  C1'  DA A 211      39.719 -86.542   5.464 
ATOM   4339  N9   DA A 211      38.263 -86.795   5.273 
ATOM   4340  C8   DA A 211      37.603 -87.125   4.123 
ATOM   4341  N7   DA A 211      36.325 -87.282   4.279 
ATOM   4342  C5   DA A 211      36.120 -87.039   5.629 
ATOM   4343  C6   DA A 211      34.965 -87.047   6.428 
ATOM   4344  N6   DA A 211      33.741 -87.322   5.957 
ATOM   4345  N1   DA A 211      35.115 -86.761   7.735 
ATOM   4346  C2   DA A 211      36.333 -86.488   8.199 
ATOM   4347  N3   DA A 211      37.478 -86.450   7.551 
ATOM   4348  C4   DA A 211      37.301 -86.740   6.247 
ATOM   4349  P    DA A 212      43.760 -87.712   6.117 
ATOM   4350  OP1  DA A 212      44.953 -86.868   5.880 
ATOM   4351  OP2  DA A 212      43.622 -88.901   5.247 
ATOM   4352  O5'  DA A 212      43.715 -88.162   7.651 
ATOM   4353  C5'  DA A 212      43.103 -87.287   8.618 
ATOM   4354  C4'  DA A 212      42.224 -88.088   9.559 
ATOM   4355  O4'  DA A 212      40.865 -88.240   9.056 
ATOM   4356  C3'  DA A 212      42.677 -89.521   9.834 
ATOM   4357  O3'  DA A 212      42.399 -89.840  11.192 
ATOM   4358  C2'  DA A 212      41.790 -90.386   8.940 
ATOM   4359  C1'  DA A 212      40.499 -89.606   9.165 
ATOM   4360  N9   DA A 212      39.445 -89.885   8.149 
ATOM   4361  C8   DA A 212      39.600 -90.160   6.821 
ATOM   4362  N7   DA A 212      38.483 -90.360   6.192 
ATOM   4363  C5   DA A 212      37.515 -90.207   7.176 
ATOM   4364  C6   DA A 212      36.113 -90.295   7.147 
ATOM   4365  N6   DA A 212      35.412 -90.573   6.038 
ATOM   4366  N1   DA A 212      35.455 -90.087   8.303 
ATOM   4367  C2   DA A 212      36.158 -89.811   9.401 
ATOM   4368  N3   DA A 212      37.460 -89.703   9.548 
ATOM   4369  C4   DA A 212      38.094 -89.916   8.377 
ATOM   4370  P    DA A 213      43.460 -90.707  12.019 
ATOM   4371  OP1  DA A 213      44.516 -89.819  12.555 
ATOM   4372  OP2  DA A 213      43.925 -91.843  11.192 
ATOM   4373  O5'  DA A 213      42.555 -91.252  13.220 
ATOM   4374  C5'  DA A 213      41.444 -90.456  13.675 
ATOM   4375  C4'  DA A 213      40.230 -91.336  13.895 
ATOM   4376  O4'  DA A 213      39.432 -91.493  12.688 
ATOM   4377  C3'  DA A 213      40.520 -92.772  14.333 
ATOM   4378  O3'  DA A 213      39.521 -93.181  15.259 
ATOM   4379  C2'  DA A 213      40.372 -93.603  13.059 
ATOM   4380  C1'  DA A 213      39.150 -92.873  12.513 
ATOM   4381  N9   DA A 213      38.905 -93.115  11.063 
ATOM   4382  C8   DA A 213      39.820 -93.303  10.068 
ATOM   4383  N7   DA A 213      39.293 -93.493   8.899 
ATOM   4384  C5   DA A 213      37.927 -93.427   9.133 
ATOM   4385  C6   DA A 213      36.813 -93.550   8.286 
ATOM   4386  N6   DA A 213      36.907 -93.777   6.968 
ATOM   4387  N1   DA A 213      35.594 -93.432   8.845 
ATOM   4388  C2   DA A 213      35.506 -93.206  10.155 
ATOM   4389  N3   DA A 213      36.470 -93.074  11.041 
ATOM   4390  C4   DA A 213      37.679 -93.196  10.456 
ATOM   4391  P    DT A 214      39.948 -94.070  16.520 
ATOM   4392  OP1  DT A 214      40.440 -93.190  17.603 
ATOM   4393  OP2  DT A 214      40.873 -95.139  16.082 
ATOM   4394  O5'  DT A 214      38.546 -94.712  16.943 
ATOM   4395  C5'  DT A 214      37.335 -93.975  16.690 
ATOM   4396  C4'  DT A 214      36.274 -94.899  16.126 
ATOM   4397  O4'  DT A 214      36.340 -95.002  14.675 
ATOM   4398  C3'  DT A 214      36.336 -96.351  16.601 
ATOM   4399  O3'  DT A 214      35.010 -96.844  16.752 
ATOM   4400  C2'  DT A 214      37.007 -97.105  15.453 
ATOM   4401  C1'  DT A 214      36.292 -96.375  14.320 
ATOM   4402  N1   DT A 214      36.953 -96.533  12.994 
ATOM   4403  C2   DT A 214      36.136 -96.588  11.892 
ATOM   4404  O2   DT A 214      34.922 -96.513  11.961 
ATOM   4405  N3   DT A 214      36.785 -96.736  10.680 
ATOM   4406  C4   DT A 214      38.148 -96.831  10.487 
ATOM   4407  O4   DT A 214      38.612 -96.962   9.352 
ATOM   4408  C5   DT A 214      38.921 -96.764  11.704 
ATOM   4409  C7   DT A 214      40.414 -96.860  11.584 
ATOM   4410  C6   DT A 214      38.317 -96.620  12.895 
ATOM   4411  P    DA A 215      34.673 -97.798  17.992 
ATOM   4412  OP1  DA A 215      34.389 -96.973  19.189 
ATOM   4413  OP2  DA A 215      35.738 -98.813  18.141 
ATOM   4414  O5'  DA A 215      33.326 -98.502  17.492 
ATOM   4415  C5'  DA A 215      32.451 -97.782  16.603 
ATOM   4416  C4'  DA A 215      31.973 -98.698  15.493 
ATOM   4417  O4'  DA A 215      32.878 -98.708  14.352 
ATOM   4418  C3'  DA A 215      31.830-100.174  15.864 
ATOM   4419  O3'  DA A 215      30.696-100.710  15.191 
ATOM   4420  C2'  DA A 215      33.086-100.837  15.300 
ATOM   4421  C1'  DA A 215      33.126-100.057  13.989 
ATOM   4422  N9   DA A 215      34.443-100.116  13.297 
ATOM   4423  C8   DA A 215      35.691-100.164  13.850 
ATOM   4424  N7   DA A 215      36.650-100.210  12.978 
ATOM   4425  C5   DA A 215      35.992-100.189  11.756 
ATOM   4426  C6   DA A 215      36.455-100.216  10.430 
ATOM   4427  N6   DA A 215      37.754-100.272  10.101 
ATOM   4428  N1   DA A 215      35.532-100.184   9.452 
ATOM   4429  C2   DA A 215      34.244-100.128   9.784 
ATOM   4430  N3   DA A 215      33.695-100.099  10.980 
ATOM   4431  C4   DA A 215      34.641-100.132  11.941 
ATOM   4432  P    DT A 216      29.754-101.747  15.966 
ATOM   4433  OP1  DT A 216      28.780-101.007  16.798 
ATOM   4434  OP2  DT A 216      30.589-102.742  16.675 
ATOM   4435  O5'  DT A 216      28.995-102.455  14.747 
ATOM   4436  C5'  DT A 216      28.763-101.705  13.541 
ATOM   4437  C4'  DT A 216      29.075-102.562  12.329 
ATOM   4438  O4'  DT A 216      30.475-102.477  11.935 
ATOM   4439  C3'  DT A 216      28.829-104.061  12.494 
ATOM   4440  O3'  DT A 216      28.333-104.584  11.268 
ATOM   4441  C2'  DT A 216      30.214-104.655  12.751 
ATOM   4442  C1'  DT A 216      30.966-103.794  11.739 
ATOM   4443  N1   DT A 216      32.440-103.774  11.948 
ATOM   4444  C2   DT A 216      33.229-103.697  10.825 
ATOM   4445  O2   DT A 216      32.773-103.645   9.697 
ATOM   4446  N3   DT A 216      34.591-103.682  11.058 
ATOM   4447  C4   DT A 216      35.212-103.736  12.289 
ATOM   4448  O4   DT A 216      36.442-103.715  12.372 
ATOM   4449  C5   DT A 216      34.300-103.816  13.406 
ATOM   4450  C7   DT A 216      34.895-103.878  14.783 
ATOM   4451  C6   DT A 216      32.972-103.833  13.209 
ATOM   4452  P    DC A 217      27.179-105.692  11.307 
ATOM   4453  OP1  DC A 217      25.861-105.031  11.437 
ATOM   4454  OP2  DC A 217      27.500-106.706  12.336 
ATOM   4455  O5'  DC A 217      27.315-106.342   9.852 
ATOM   4456  C5'  DC A 217      27.787-105.525   8.764 
ATOM   4457  C4'  DC A 217      28.795-106.297   7.936 
ATOM   4458  O4'  DC A 217      30.154-106.151   8.439 
ATOM   4459  C3'  DC A 217      28.586-107.809   7.873 
ATOM   4460  O3'  DC A 217      28.930-108.268   6.572 
ATOM   4461  C2'  DC A 217      29.594-108.381   8.871 
ATOM   4462  C1'  DC A 217      30.742-107.440   8.521 
ATOM   4463  N1   DC A 217      31.815-107.394   9.554 
ATOM   4464  C2   DC A 217      33.128-107.225   9.120 
ATOM   4465  O2   DC A 217      33.346-107.120   7.908 
ATOM   4466  N3   DC A 217      34.119-107.181  10.046 
ATOM   4467  C4   DC A 217      33.841-107.299  11.351 
ATOM   4468  N4   DC A 217      34.843-107.250  12.215 
ATOM   4469  C5   DC A 217      32.498-107.474  11.818 
ATOM   4470  C6   DC A 217      31.521-107.515  10.877 
ATOM   4471  P    DT A 218      28.035-109.407   5.889 
ATOM   4472  OP1  DT A 218      26.854-108.790   5.244 
ATOM   4473  OP2  DT A 218      27.754-110.474   6.874 
ATOM   4474  O5'  DT A 218      29.032-109.961   4.766 
ATOM   4475  C5'  DT A 218      30.002-109.066   4.190 
ATOM   4476  C4'  DT A 218      31.347-109.758   4.083 
ATOM   4477  O4'  DT A 218      32.147-109.607   5.291 
ATOM   4478  C3'  DT A 218      31.302-111.269   3.857 
ATOM   4479  O3'  DT A 218      32.366-111.636   2.988 
ATOM   4480  C2'  DT A 218      31.569-111.874   5.235 
ATOM   4481  C1'  DT A 218      32.649-110.883   5.657 
ATOM   4482  N1   DT A 218      32.913-110.873   7.123 
ATOM   4483  C2   DT A 218      34.208-110.644   7.524 
ATOM   4484  O2   DT A 218      35.121-110.454   6.739 
ATOM   4485  N3   DT A 218      34.414-110.644   8.889 
ATOM   4486  C4   DT A 218      33.457-110.847   9.862 
ATOM   4487  O4   DT A 218      33.763-110.823  11.057 
ATOM   4488  C5   DT A 218      32.130-111.079   9.344 
ATOM   4489  C7   DT A 218      31.027-111.311  10.336 
ATOM   4490  C6   DT A 218      31.900-111.086   8.022 
ATOM   4491  P    DC A 219      32.105-112.753   1.871 
ATOM   4492  OP1  DC A 219      31.488-112.129   0.679 
ATOM   4493  OP2  DC A 219      31.364-113.887   2.467 
ATOM   4494  O5'  DC A 219      33.599-113.210   1.526 
ATOM   4495  C5'  DC A 219      34.669-112.256   1.659 
ATOM   4496  C4'  DC A 219      35.861-112.904   2.335 
ATOM   4497  O4'  DC A 219      35.795-112.808   3.786 
ATOM   4498  C3'  DC A 219      36.043-114.399   2.072 
ATOM   4499  O3'  DC A 219      37.433-114.683   1.978 
ATOM   4500  C2'  DC A 219      35.491-115.082   3.324 
ATOM   4501  C1'  DC A 219      36.063-114.090   4.333 
ATOM   4502  N1   DC A 219      35.422-114.165   5.675 
ATOM   4503  C2   DC A 219      36.221-113.926   6.790 
ATOM   4504  O2   DC A 219      37.418-113.665   6.622 
ATOM   4505  N3   DC A 219      35.655-113.990   8.024 
ATOM   4506  C4   DC A 219      34.355-114.276   8.163 
ATOM   4507  N4   DC A 219      33.850-114.327   9.387 
ATOM   4508  C5   DC A 219      33.516-114.525   7.029 
ATOM   4509  C6   DC A 219      34.100-114.457   5.805 
ATOM   4510  P    DA A 220      37.938-115.735   0.882 
ATOM   4511  OP1  DA A 220      38.096-115.055  -0.422 
ATOM   4512  OP2  DA A 220      37.055-116.923   0.891 
ATOM   4513  O5'  DA A 220      39.376-116.130   1.462 
ATOM   4514  C5'  DA A 220      40.111-115.158   2.229 
ATOM   4515  C4'  DA A 220      40.720-115.815   3.451 
ATOM   4516  O4'  DA A 220      39.815-115.811   4.593 
ATOM   4517  C3'  DA A 220      41.107-117.285   3.293 
ATOM   4518  O3'  DA A 220      42.305-117.527   4.021 
ATOM   4519  C2'  DA A 220      39.970-118.059   3.960 
ATOM   4520  C1'  DA A 220      39.787-117.118   5.146 
ATOM   4521  N9   DA A 220      38.489-117.292   5.856 
ATOM   4522  C8   DA A 220      37.273-117.623   5.330 
ATOM   4523  N7   DA A 220      36.325-117.701   6.211 
ATOM   4524  C5   DA A 220      36.955-117.399   7.410 
ATOM   4525  C6   DA A 220      36.487-117.313   8.731 
ATOM   4526  N6   DA A 220      35.212-117.533   9.081 
ATOM   4527  N1   DA A 220      37.381-116.991   9.685 
ATOM   4528  C2   DA A 220      38.647-116.772   9.332 
ATOM   4529  N3   DA A 220      39.197-116.823   8.139 
ATOM   4530  C4   DA A 220      38.281-117.148   7.202 
ATOM   4531  P    DG A 221      43.413-118.495   3.391 
ATOM   4532  OP1  DG A 221      44.264-117.731   2.451 
ATOM   4533  OP2  DG A 221      42.762-119.704   2.841 
ATOM   4534  O5'  DG A 221      44.264-118.887   4.689 
ATOM   4535  C5'  DG A 221      44.356-117.945   5.774 
ATOM   4536  C4'  DG A 221      44.174-118.661   7.098 
ATOM   4537  O4'  DG A 221      42.775-118.752   7.492 
ATOM   4538  C3'  DG A 221      44.665-120.108   7.145 
ATOM   4539  O3'  DG A 221      45.226-120.362   8.427 
ATOM   4540  C2'  DG A 221      43.399-120.951   6.993 
ATOM   4541  C1'  DG A 221      42.506-120.090   7.880 
ATOM   4542  N9   DG A 221      41.050-120.343   7.689 
ATOM   4543  C8   DG A 221      40.367-120.676   6.539 
ATOM   4544  N7   DG A 221      39.077-120.832   6.710 
ATOM   4545  C5   DG A 221      38.892-120.584   8.069 
ATOM   4546  C6   DG A 221      37.704-120.601   8.847 
ATOM   4547  O6   DG A 221      36.554-120.842   8.491 
ATOM   4548  N1   DG A 221      37.968-120.292  10.189 
ATOM   4549  C2   DG A 221      39.213-120.003  10.710 
ATOM   4550  N2   DG A 221      39.255-119.732  12.017 
ATOM   4551  N3   DG A 221      40.327-119.986   9.979 
ATOM   4552  C4   DG A 221      40.089-120.285   8.676 
ATOM   4553  P    DG A 222      46.547-121.260   8.533 
ATOM   4554  OP1  DG A 222      47.739-120.416   8.296 
ATOM   4555  OP2  DG A 222      46.409-122.449   7.663 
ATOM   4556  O5'  DG A 222      46.502-121.709  10.067 
ATOM   4557  C5'  DG A 222      45.889-120.834  11.034 
ATOM   4558  C4'  DG A 222      45.011-121.635  11.975 
ATOM   4559  O4'  DG A 222      43.652-121.788  11.473 
ATOM   4560  C3'  DG A 222      45.464-123.069  12.250 
ATOM   4561  O3'  DG A 222      45.186-123.388  13.608 
ATOM   4562  C2'  DG A 222      44.577-123.934  11.356 
ATOM   4563  C1'  DG A 222      43.285-123.154  11.581 
ATOM   4564  N9   DG A 222      42.232-123.433  10.565 
ATOM   4565  C8   DG A 222      42.369-123.712   9.223 
ATOM   4566  N7   DG A 222      41.233-123.912   8.601 
ATOM   4567  C5   DG A 222      40.275-123.754   9.601 
ATOM   4568  C6   DG A 222      38.861-123.851   9.537 
ATOM   4569  O6   DG A 222      38.151-124.100   8.566 
ATOM   4570  N1   DG A 222      38.273-123.619  10.788 
ATOM   4571  C2   DG A 222      38.963-123.330  11.950 
ATOM   4572  N2   DG A 222      38.218-123.140  13.042 
ATOM   4573  N3   DG A 222      40.290-123.238  12.010 
ATOM   4574  C4   DG A 222      40.875-123.462  10.804 
ATOM   4575  P    DC A 223      46.247-124.255  14.435 
ATOM   4576  OP1  DC A 223      47.303-123.367  14.971 
ATOM   4577  OP2  DC A 223      46.712-125.391  13.608 
ATOM   4578  O5'  DC A 223      45.342-124.800  15.636 
ATOM   4579  C5'  DC A 223      44.231-124.003  16.091 
ATOM   4580  C4'  DC A 223      43.017-124.884  16.311 
ATOM   4581  O4'  DC A 223      42.218-125.040  15.104 
ATOM   4582  C3'  DC A 223      43.307-126.319  16.749 
ATOM   4583  O3'  DC A 223      42.308-126.729  17.675 
ATOM   4584  C2'  DC A 223      43.159-127.151  15.475 
ATOM   4585  C1'  DC A 223      41.937-126.420  14.929 
ATOM   4586  N1   DC A 223      41.692-126.663  13.480 
ATOM   4587  C2   DC A 223      40.370-126.713  13.044 
ATOM   4588  O2   DC A 223      39.463-126.554  13.870 
ATOM   4589  N3   DC A 223      40.125-126.933  11.726 
ATOM   4590  C4   DC A 223      41.135-127.100  10.864 
ATOM   4591  N4   DC A 223      40.846-127.312   9.589 
ATOM   4592  C5   DC A 223      42.502-127.053  11.292 
ATOM   4593  C6   DC A 223      42.725-126.832  12.612 
ATOM   4594  P    DT A 224      42.735-127.618  18.936 
ATOM   4595  OP1  DT A 224      43.227-126.737  20.019 
ATOM   4596  OP2  DT A 224      43.660-128.687  18.498 
ATOM   4597  O5'  DT A 224      41.332-128.260  19.359 
ATOM   4598  C5'  DT A 224      40.122-127.523  19.106 
ATOM   4599  C4'  DT A 224      39.061-128.447  18.543 
ATOM   4600  O4'  DT A 224      39.126-128.549  17.091 
ATOM   4601  C3'  DT A 224      39.123-129.899  19.018 
ATOM   4602  O3'  DT A 224      37.797-130.392  19.168 
ATOM   4603  C2'  DT A 224      39.794-130.653  17.869 
ATOM   4604  C1'  DT A 224      39.079-129.923  16.737 
ATOM   4605  N1   DT A 224      39.740-130.081  15.411 
ATOM   4606  C2   DT A 224      38.923-130.136  14.308 
ATOM   4607  O2   DT A 224      37.709-130.061  14.377 
ATOM   4608  N3   DT A 224      39.572-130.284  13.096 
ATOM   4609  C4   DT A 224      40.935-130.379  12.903 
ATOM   4610  O4   DT A 224      41.399-130.510  11.768 
ATOM   4611  C5   DT A 224      41.708-130.312  14.120 
ATOM   4612  C7   DT A 224      43.200-130.408  14.000 
ATOM   4613  C6   DT A 224      41.104-130.168  15.312 
ATOM   4614  P    DA A 225      37.460-131.345  20.408 
ATOM   4615  OP1  DA A 225      37.176-130.521  21.605 
ATOM   4616  OP2  DA A 225      38.525-132.361  20.557 
ATOM   4617  O5'  DA A 225      36.113-132.050  19.908 
ATOM   4618  C5'  DA A 225      35.238-131.330  19.019 
ATOM   4619  C4'  DA A 225      34.759-132.246  17.910 
ATOM   4620  O4'  DA A 225      35.665-132.256  16.769 
ATOM   4621  C3'  DA A 225      34.617-133.722  18.280 
ATOM   4622  O3'  DA A 225      33.483-134.258  17.608 
ATOM   4623  C2'  DA A 225      35.873-134.385  17.716 
ATOM   4624  C1'  DA A 225      35.913-133.605  16.406 
ATOM   4625  N9   DA A 225      37.230-133.663  15.714 
ATOM   4626  C8   DA A 225      38.478-133.712  16.267 
ATOM   4627  N7   DA A 225      39.436-133.758  15.394 
ATOM   4628  C5   DA A 225      38.779-133.737  14.172 
ATOM   4629  C6   DA A 225      39.242-133.764  12.846 
ATOM   4630  N6   DA A 225      40.541-133.820  12.517 
ATOM   4631  N1   DA A 225      38.319-133.732  11.868 
ATOM   4632  C2   DA A 225      37.031-133.676  12.201 
ATOM   4633  N3   DA A 225      36.482-133.647  13.396 
ATOM   4634  C4   DA A 225      37.428-133.680  14.357 
ATOM   4635  P    DA A 226      32.541-135.295  18.382 
ATOM   4636  OP1  DA A 226      31.566-134.555  19.214 
ATOM   4637  OP2  DA A 226      33.376-136.289  19.091 
ATOM   4638  O5'  DA A 226      31.782-136.002  17.163 
ATOM   4639  C5'  DA A 226      31.550-135.252  15.957 
ATOM   4640  C4'  DA A 226      31.862-136.110  14.745 
ATOM   4641  O4'  DA A 226      33.261-136.025  14.351 
ATOM   4642  C3'  DA A 226      31.616-137.609  14.910 
ATOM   4643  O3'  DA A 226      31.119-138.132  13.684 
ATOM   4644  C2'  DA A 226      33.001-138.203  15.167 
ATOM   4645  C1'  DA A 226      33.752-137.342  14.156 
ATOM   4646  N9   DA A 226      35.227-137.322  14.364 
ATOM   4647  C8   DA A 226      35.918-137.372  15.540 
ATOM   4648  N7   DA A 226      37.206-137.338  15.395 
ATOM   4649  C5   DA A 226      37.384-137.259  14.020 
ATOM   4650  C6   DA A 226      38.535-137.192  13.216 
ATOM   4651  N6   DA A 226      39.782-137.192  13.707 
ATOM   4652  N1   DA A 226      38.356-137.123  11.884 
ATOM   4653  C2   DA A 226      37.113-137.122  11.401 
ATOM   4654  N3   DA A 226      35.971-137.182  12.049 
ATOM   4655  C4   DA A 226      36.178-137.250  13.381 
ATOM   4656  P    DT A 227      29.966-139.240  13.724 
ATOM   4657  OP1  DT A 227      28.648-138.579  13.853 
ATOM   4658  OP2  DT A 227      30.287-140.254  14.752 
ATOM   4659  O5'  DT A 227      30.102-139.890  12.268 
ATOM   4660  C5'  DT A 227      30.574-139.073  11.180 
ATOM   4661  C4'  DT A 227      31.582-139.845  10.352 
ATOM   4662  O4'  DT A 227      32.941-139.698  10.855 
ATOM   4663  C3'  DT A 227      31.373-141.357  10.290 
ATOM   4664  O3'  DT A 227      31.717-141.816   8.988 
ATOM   4665  C2'  DT A 227      32.381-141.929  11.287 
ATOM   4666  C1'  DT A 227      33.529-140.988  10.937 
ATOM   4667  N1   DT A 227      34.602-140.942  11.970 
ATOM   4668  C2   DT A 227      35.891-140.774  11.527 
ATOM   4669  O2   DT A 227      36.178-140.664  10.347 
ATOM   4670  N3   DT A 227      36.858-140.738  12.512 
ATOM   4671  C4   DT A 227      36.647-140.851  13.871 
ATOM   4672  O4   DT A 227      37.594-140.804  14.658 
ATOM   4673  C5   DT A 227      35.262-141.024  14.239 
ATOM   4674  C7   DT A 227      34.943-141.157  15.700 
ATOM   4675  C6   DT A 227      34.301-141.064  13.302 
ATOM   4676  P    DG A 228      30.822-142.954   8.305 
ATOM   4677  OP1  DG A 228      29.641-142.337   7.660 
ATOM   4678  OP2  DG A 228      30.541-144.022   9.290 
ATOM   4679  O5'  DG A 228      31.819-143.509   7.183 
ATOM   4680  C5'  DG A 228      32.789-142.614   6.606 
ATOM   4681  C4'  DG A 228      34.134-143.305   6.499 
ATOM   4682  O4'  DG A 228      34.934-143.155   7.707 
ATOM   4683  C3'  DG A 228      34.089-144.816   6.273 
ATOM   4684  O3'  DG A 228      35.153-145.184   5.404 
ATOM   4685  C2'  DG A 228      34.356-145.422   7.651 
ATOM   4686  C1'  DG A 228      35.436-144.431   8.073 
ATOM   4687  N9   DG A 228      35.700-144.421   9.539 
ATOM   4688  C8   DG A 228      34.822-144.613  10.584 
ATOM   4689  N7   DG A 228      35.379-144.542  11.769 
ATOM   4690  C5   DG A 228      36.720-144.285  11.489 
ATOM   4691  C6   DG A 228      37.818-144.106  12.370 
ATOM   4692  O6   DG A 228      37.834-144.136  13.597 
ATOM   4693  N1   DG A 228      39.006-143.867  11.664 
ATOM   4694  C2   DG A 228      39.118-143.809  10.289 
ATOM   4695  N2   DG A 228      40.340-143.569   9.809 
ATOM   4696  N3   DG A 228      38.086-143.977   9.464 
ATOM   4697  C4   DG A 228      36.927-144.210  10.132 
ATOM   4698  P    DT A 229      34.892-146.301   4.287 
ATOM   4699  OP1  DT A 229      34.275-145.677   3.095 
ATOM   4700  OP2  DT A 229      34.151-147.434   4.884 
ATOM   4701  O5'  DT A 229      36.386-146.758   3.943 
ATOM   4702  C5'  DT A 229      37.456-145.804   4.075 
ATOM   4703  C4'  DT A 229      38.648-146.452   4.751 
ATOM   4704  O4'  DT A 229      38.582-146.356   6.203 
ATOM   4705  C3'  DT A 229      38.829-147.946   4.489 
ATOM   4706  O3'  DT A 229      40.220-148.231   4.394 
ATOM   4707  C2'  DT A 229      38.278-148.629   5.740 
ATOM   4708  C1'  DT A 229      38.850-147.638   6.749 
ATOM   4709  N1   DT A 229      38.209-147.712   8.091 
ATOM   4710  C2   DT A 229      39.011-147.475   9.181 
ATOM   4711  O2   DT A 229      40.197-147.212   9.087 
ATOM   4712  N3   DT A 229      38.381-147.553  10.409 
ATOM   4713  C4   DT A 229      37.050-147.842  10.630 
ATOM   4714  O4   DT A 229      36.600-147.884  11.776 
ATOM   4715  C5   DT A 229      36.290-148.077   9.424 
ATOM   4716  C7   DT A 229      34.832-148.398   9.576 
ATOM   4717  C6   DT A 229      36.876-148.007   8.218 
ATOM   4718  P    DC A 230      40.725-149.283   3.298 
ATOM   4719  OP1  DC A 230      40.883-148.602   1.994 
ATOM   4720  OP2  DC A 230      39.842-150.470   3.308 
ATOM   4721  O5'  DC A 230      42.163-149.678   3.878 
ATOM   4722  C5'  DC A 230      42.898-148.706   4.645 
ATOM   4723  C4'  DC A 230      43.507-149.363   5.868 
ATOM   4724  O4'  DC A 230      42.602-149.359   7.009 
ATOM   4725  C3'  DC A 230      43.894-150.833   5.709 
ATOM   4726  O3'  DC A 230      45.092-151.075   6.437 
ATOM   4727  C2'  DC A 230      42.757-151.607   6.376 
ATOM   4728  C1'  DC A 230      42.574-150.665   7.563 
ATOM   4729  N1   DC A 230      41.276-150.840   8.272 
ATOM   4730  C2   DC A 230      41.259-150.650   9.652 
ATOM   4731  O2   DC A 230      42.312-150.348  10.225 
ATOM   4732  N3   DC A 230      40.085-150.806  10.317 
ATOM   4733  C4   DC A 230      38.966-151.134   9.659 
ATOM   4734  N4   DC A 230      37.847-151.274  10.352 
ATOM   4735  C5   DC A 230      38.962-151.334   8.240 
ATOM   4736  C6   DC A 230      40.145-151.175   7.593 
ATOM   4737  P    DG A 231      46.200-152.043   5.807 
ATOM   4738  OP1  DG A 231      47.051-151.278   4.867 
ATOM   4739  OP2  DG A 231      45.548-153.251   5.257 
ATOM   4740  O5'  DG A 231      47.051-152.435   7.105 
ATOM   4741  C5'  DG A 231      47.143-151.493   8.190 
ATOM   4742  C4'  DG A 231      46.961-152.209   9.514 
ATOM   4743  O4'  DG A 231      45.562-152.300   9.909 
ATOM   4744  C3'  DG A 231      47.452-153.655   9.561 
ATOM   4745  O3'  DG A 231      48.013-153.910  10.844 
ATOM   4746  C2'  DG A 231      46.186-154.499   9.410 
ATOM   4747  C1'  DG A 231      45.292-153.638  10.296 
ATOM   4748  N9   DG A 231      43.837-153.890  10.105 
ATOM   4749  C8   DG A 231      43.154-154.224   8.955 
ATOM   4750  N7   DG A 231      41.864-154.379   9.126 
ATOM   4751  C5   DG A 231      41.679-154.132  10.485 
ATOM   4752  C6   DG A 231      40.491-154.149  11.264 
ATOM   4753  O6   DG A 231      39.341-154.390  10.907 
ATOM   4754  N1   DG A 231      40.755-153.840  12.605 
ATOM   4755  C2   DG A 231      42.000-153.551  13.126 
ATOM   4756  N2   DG A 231      42.042-153.280  14.433 
ATOM   4757  N3   DG A 231      43.114-153.534  12.395 
ATOM   4758  C4   DG A 231      42.876-153.833  11.092 
ATOM   4759  P    DT A 232      49.334-154.808  10.949 
ATOM   4760  OP1  DT A 232      50.526-153.964  10.713 
ATOM   4761  OP2  DT A 232      49.196-155.996  10.080 
ATOM   4762  O5'  DT A 232      49.288-155.257  12.484 
ATOM   4763  C5'  DT A 232      48.676-154.382  13.450 
ATOM   4764  C4'  DT A 232      47.798-155.183  14.391 
ATOM   4765  O4'  DT A 232      46.439-155.335  13.889 
ATOM   4766  C3'  DT A 232      48.251-156.617  14.666 
ATOM   4767  O3'  DT A 232      47.973-156.935  16.025 
ATOM   4768  C2'  DT A 232      47.364-157.482  13.772 
ATOM   4769  C1'  DT A 232      46.072-156.702  13.997 
ATOM   4770  N1   DT A 232      45.019-156.980  12.981 
ATOM   4771  C2   DT A 232      43.715-156.965  13.413 
ATOM   4772  O2   DT A 232      43.401-156.737  14.568 
ATOM   4773  N3   DT A 232      42.766-157.229  12.443 
ATOM   4774  C4   DT A 232      43.010-157.498  11.112 
ATOM   4775  O4   DT A 232      42.077-157.719  10.336 
ATOM   4776  C5   DT A 232      44.409-157.492  10.756 
ATOM   4777  C7   DT A 232      44.761-157.777   9.325 
ATOM   4778  C6   DT A 232      45.351-157.240  11.677 
ATOM   4779  P    DC A 233      49.033-157.803  16.851 
ATOM   4780  OP1  DC A 233      50.090-156.915  17.387 
ATOM   4781  OP2  DC A 233      49.498-158.938  16.024 
ATOM   4782  O5'  DC A 233      48.128-158.348  18.052 
ATOM   4783  C5'  DC A 233      47.018-157.551  18.507 
ATOM   4784  C4'  DC A 233      45.804-158.432  18.727 
ATOM   4785  O4'  DC A 233      45.005-158.588  17.520 
ATOM   4786  C3'  DC A 233      46.094-159.867  19.165 
ATOM   4787  O3'  DC A 233      45.095-160.277  20.091 
ATOM   4788  C2'  DC A 233      45.945-160.699  17.891 
ATOM   4789  C1'  DC A 233      44.723-159.968  17.345 
ATOM   4790  N1   DC A 233      44.478-160.211  15.896 
ATOM   4791  C2   DC A 233      43.157-160.260  15.460 
ATOM   4792  O2   DC A 233      42.250-160.102  16.286 
ATOM   4793  N3   DC A 233      42.912-160.481  14.143 
ATOM   4794  C4   DC A 233      43.922-160.648  13.280 
ATOM   4795  N4   DC A 233      43.633-160.860  12.006 
ATOM   4796  C5   DC A 233      45.289-160.601  13.708 
ATOM   4797  C6   DC A 233      45.512-160.380  15.028 
ATOM   4798  P    DT A 234      45.522-161.166  21.352 
ATOM   4799  OP1  DT A 234      46.014-160.285  22.435 
ATOM   4800  OP2  DT A 234      46.447-162.235  20.915 
ATOM   4801  O5'  DT A 234      44.119-161.808  21.775 
ATOM   4802  C5'  DT A 234      42.909-161.071  21.522 
ATOM   4803  C4'  DT A 234      41.848-161.995  20.959 
ATOM   4804  O4'  DT A 234      41.913-162.097  19.507 
ATOM   4805  C3'  DT A 234      41.910-163.447  21.434 
ATOM   4806  O3'  DT A 234      40.584-163.939  21.584 
ATOM   4807  C2'  DT A 234      42.581-164.201  20.285 
ATOM   4808  C1'  DT A 234      41.866-163.471  19.153 
ATOM   4809  N1   DT A 234      42.527-163.629  17.827 
ATOM   4810  C2   DT A 234      41.710-163.684  16.724 
ATOM   4811  O2   DT A 234      40.496-163.609  16.793 
ATOM   4812  N3   DT A 234      42.358-163.832  15.512 
ATOM   4813  C4   DT A 234      43.721-163.927  15.319 
ATOM   4814  O4   DT A 234      44.186-164.057  14.185 
ATOM   4815  C5   DT A 234      44.495-163.859  16.536 
ATOM   4816  C7   DT A 234      45.987-163.955  16.417 
ATOM   4817  C6   DT A 234      43.890-163.716  17.728 
ATOM   4818  P    DG A 235      40.246-164.893  22.824 
ATOM   4819  OP1  DG A 235      39.963-164.069  24.021 
ATOM   4820  OP2  DG A 235      41.312-165.909  22.973 
ATOM   4821  O5'  DG A 235      38.899-165.597  22.324 
ATOM   4822  C5'  DG A 235      38.025-164.878  21.435 
ATOM   4823  C4'  DG A 235      37.546-165.793  20.326 
ATOM   4824  O4'  DG A 235      38.452-165.803  19.185 
ATOM   4825  C3'  DG A 235      37.404-167.270  20.696 
ATOM   4826  O3'  DG A 235      36.270-167.806  20.024 
ATOM   4827  C2'  DG A 235      38.660-167.933  20.133 
ATOM   4828  C1'  DG A 235      38.700-167.153  18.822 
ATOM   4829  N9   DG A 235      40.017-167.211  18.130 
ATOM   4830  C8   DG A 235      41.283-167.261  18.670 
ATOM   4831  N7   DG A 235      42.243-167.306  17.778 
ATOM   4832  C5   DG A 235      41.565-167.285  16.560 
ATOM   4833  C6   DG A 235      42.067-167.314  15.234 
ATOM   4834  O6   DG A 235      43.234-167.364  14.853 
ATOM   4835  N1   DG A 235      41.028-167.277  14.292 
ATOM   4836  C2   DG A 235      39.682-167.219  14.593 
ATOM   4837  N2   DG A 235      38.849-167.190  13.551 
ATOM   4838  N3   DG A 235      39.212-167.191  15.839 
ATOM   4839  C4   DG A 235      40.206-167.227  16.764 
ATOM   4840  P    DT A 236      35.328-168.843  20.798 
ATOM   4841  OP1  DT A 236      34.353-168.103  21.630 
ATOM   4842  OP2  DT A 236      36.163-169.837  21.507 
ATOM   4843  O5'  DT A 236      34.569-169.550  19.579 
ATOM   4844  C5'  DT A 236      34.337-168.800  18.373 
ATOM   4845  C4'  DT A 236      34.649-169.657  17.161 
ATOM   4846  O4'  DT A 236      36.048-169.573  16.768 
ATOM   4847  C3'  DT A 236      34.403-171.157  17.327 
ATOM   4848  O3'  DT A 236      33.906-171.680  16.100 
ATOM   4849  C2'  DT A 236      35.788-171.751  17.584 
ATOM   4850  C1'  DT A 236      36.539-170.890  16.572 
ATOM   4851  N1   DT A 236      38.014-170.870  16.780 
ATOM   4852  C2   DT A 236      38.803-170.793  15.658 
ATOM   4853  O2   DT A 236      38.347-170.741  14.529 
ATOM   4854  N3   DT A 236      40.164-170.778  15.890 
ATOM   4855  C4   DT A 236      40.786-170.832  17.121 
ATOM   4856  O4   DT A 236      42.015-170.811  17.205 
ATOM   4857  C5   DT A 236      39.874-170.911  18.239 
ATOM   4858  C7   DT A 236      40.469-170.974  19.615 
ATOM   4859  C6   DT A 236      38.546-170.928  18.041 
ATOM   4860  P    DA A 237      32.753-172.788  16.140 
ATOM   4861  OP1  DA A 237      31.434-172.127  16.269 
ATOM   4862  OP2  DA A 237      33.074-173.802  17.168 
ATOM   4863  O5'  DA A 237      32.889-173.438  14.684 
ATOM   4864  C5'  DA A 237      33.361-172.621  13.597 
ATOM   4865  C4'  DA A 237      34.369-173.392  12.769 
ATOM   4866  O4'  DA A 237      35.728-173.246  13.272 
ATOM   4867  C3'  DA A 237      34.160-174.905  12.706 
ATOM   4868  O3'  DA A 237      34.504-175.364  11.404 
ATOM   4869  C2'  DA A 237      35.168-175.477  13.703 
ATOM   4870  C1'  DA A 237      36.316-174.536  13.354 
ATOM   4871  N9   DA A 237      37.389-174.490  14.386 
ATOM   4872  C8   DA A 237      37.265-174.595  15.743 
ATOM   4873  N7   DA A 237      38.393-174.517  16.379 
ATOM   4874  C5   DA A 237      39.334-174.349  15.373 
ATOM   4875  C6   DA A 237      40.731-174.201  15.398 
ATOM   4876  N6   DA A 237      41.455-174.199  16.526 
ATOM   4877  N1   DA A 237      41.359-174.055  14.216 
ATOM   4878  C2   DA A 237      40.634-174.056  13.098 
ATOM   4879  N3   DA A 237      39.333-174.186  12.953 
ATOM   4880  C4   DA A 237      38.729-174.331  14.150 
ATOM   4881  P    DT A 238      33.609-176.502  10.721 
ATOM   4882  OP1  DT A 238      32.428-175.885  10.076 
ATOM   4883  OP2  DT A 238      33.328-177.569  11.706 
ATOM   4884  O5'  DT A 238      34.606-177.057   9.599 
ATOM   4885  C5'  DT A 238      35.576-176.162   9.022 
ATOM   4886  C4'  DT A 238      36.921-176.853   8.915 
ATOM   4887  O4'  DT A 238      37.721-176.703  10.123 
ATOM   4888  C3'  DT A 238      36.875-178.364   8.689 
ATOM   4889  O3'  DT A 238      37.940-178.732   7.820 
ATOM   4890  C2'  DT A 238      37.142-178.970  10.067 
ATOM   4891  C1'  DT A 238      38.223-177.979  10.490 
ATOM   4892  N1   DT A 238      38.486-177.969  11.955 
ATOM   4893  C2   DT A 238      39.781-177.740  12.357 
ATOM   4894  O2   DT A 238      40.695-177.550  11.572 
ATOM   4895  N3   DT A 238      39.988-177.739  13.722 
ATOM   4896  C4   DT A 238      39.031-177.943  14.695 
ATOM   4897  O4   DT A 238      39.337-177.919  15.889 
ATOM   4898  C5   DT A 238      37.704-178.175  14.176 
ATOM   4899  C7   DT A 238      36.601-178.406  15.169 
ATOM   4900  C6   DT A 238      37.474-178.182  12.854 
ATOM   4901  P    DA A 239      37.678-179.849   6.703 
ATOM   4902  OP1  DA A 239      37.061-179.225   5.512 
ATOM   4903  OP2  DA A 239      36.938-180.982   7.300 
ATOM   4904  O5'  DA A 239      39.173-180.306   6.359 
ATOM   4905  C5'  DA A 239      40.242-179.351   6.492 
ATOM   4906  C4'  DA A 239      41.434-180.000   7.168 
ATOM   4907  O4'  DA A 239      41.369-179.903   8.619 
ATOM   4908  C3'  DA A 239      41.616-181.494   6.905 
ATOM   4909  O3'  DA A 239      43.007-181.779   6.811 
ATOM   4910  C2'  DA A 239      41.065-182.177   8.156 
ATOM   4911  C1'  DA A 239      41.636-181.186   9.165 
ATOM   4912  N9   DA A 239      40.996-181.260  10.507 
ATOM   4913  C8   DA A 239      39.694-181.539  10.812 
ATOM   4914  N7   DA A 239      39.438-181.531  12.083 
ATOM   4915  C5   DA A 239      40.660-181.224  12.667 
ATOM   4916  C6   DA A 239      41.056-181.065  14.006 
ATOM   4917  N6   DA A 239      40.221-181.199  15.045 
ATOM   4918  N1   DA A 239      42.347-180.762  14.236 
ATOM   4919  C2   DA A 239      43.172-180.629  13.199 
ATOM   4920  N3   DA A 239      42.918-180.754  11.915 
ATOM   4921  C4   DA A 239      41.619-181.057  11.710 
ATOM   4922  P    DG A 240      43.511-182.831   5.714 
ATOM   4923  OP1  DG A 240      43.670-182.150   4.410 
ATOM   4924  OP2  DG A 240      42.629-184.018   5.724 
ATOM   4925  O5'  DG A 240      44.950-183.226   6.295 
ATOM   4926  C5'  DG A 240      45.685-182.254   7.061 
ATOM   4927  C4'  DG A 240      46.294-182.911   8.284 
ATOM   4928  O4'  DG A 240      45.389-182.907   9.425 
ATOM   4929  C3'  DG A 240      46.681-184.381   8.126 
ATOM   4930  O3'  DG A 240      47.879-184.622   8.853 
ATOM   4931  C2'  DG A 240      45.543-185.155   8.792 
ATOM   4932  C1'  DG A 240      45.361-184.213   9.979 
ATOM   4933  N9   DG A 240      44.062-184.388  10.688 
ATOM   4934  C8   DG A 240      42.828-184.721  10.176 
ATOM   4935  N7   DG A 240      41.878-184.796  11.077 
ATOM   4936  C5   DG A 240      42.530-184.491  12.271 
ATOM   4937  C6   DG A 240      42.024-184.412  13.594 
ATOM   4938  O6   DG A 240      40.877-184.599  13.991 
ATOM   4939  N1   DG A 240      43.031-184.072  14.508 
ATOM   4940  C2   DG A 240      44.352-183.837  14.185 
ATOM   4941  N2   DG A 240      45.158-183.524  15.203 
ATOM   4942  N3   DG A 240      44.827-183.910  12.943 
ATOM   4943  C4   DG A 240      43.863-184.240  12.044 
ATOM   4944  P    DT A 241      48.987-185.591   8.223 
ATOM   4945  OP1  DT A 241      49.838-184.826   7.284 
ATOM   4946  OP2  DT A 241      48.335-186.799   7.673 
ATOM   4947  O5'  DT A 241      49.837-185.983   9.521 
ATOM   4948  C5'  DT A 241      49.930-185.041  10.607 
ATOM   4949  C4'  DT A 241      49.748-185.757  11.931 
ATOM   4950  O4'  DT A 241      48.349-185.847  12.325 
ATOM   4951  C3'  DT A 241      50.238-187.203  11.978 
ATOM   4952  O3'  DT A 241      50.800-187.458  13.260 
ATOM   4953  C2'  DT A 241      48.973-188.047  11.826 
ATOM   4954  C1'  DT A 241      48.079-187.186  12.713 
ATOM   4955  N1   DT A 241      46.624-187.438  12.521 
ATOM   4956  C2   DT A 241      45.819-187.333  13.630 
ATOM   4957  O2   DT A 241      46.246-187.047  14.735 
ATOM   4958  N3   DT A 241      44.476-187.575  13.414 
ATOM   4959  C4   DT A 241      43.887-187.904  12.211 
ATOM   4960  O4   DT A 241      42.671-188.098  12.141 
ATOM   4961  C5   DT A 241      44.812-187.992  11.106 
ATOM   4962  C7   DT A 241      44.253-188.346   9.759 
ATOM   4963  C6   DT A 241      46.123-187.762  11.287 
ATOM   4964  P    DG A 242      52.120-188.355  13.366 
ATOM   4965  OP1  DG A 242      53.313-187.512  13.129 
ATOM   4966  OP2  DG A 242      51.983-189.544  12.496 
ATOM   4967  O5'  DG A 242      52.075-188.805  14.900 
ATOM   4968  C5'  DG A 242      51.463-187.930  15.866 
ATOM   4969  C4'  DG A 242      50.584-188.731  16.807 
ATOM   4970  O4'  DG A 242      49.226-188.883  16.305 
ATOM   4971  C3'  DG A 242      51.038-190.165  17.082 
ATOM   4972  O3'  DG A 242      50.760-190.483  18.441 
ATOM   4973  C2'  DG A 242      50.151-191.030  16.188 
ATOM   4974  C1'  DG A 242      48.859-190.250  16.414 
ATOM   4975  N9   DG A 242      47.806-190.528  15.398 
ATOM   4976  C8   DG A 242      47.942-190.808  14.055 
ATOM   4977  N7   DG A 242      46.806-191.007  13.433 
ATOM   4978  C5   DG A 242      45.849-190.850  14.434 
ATOM   4979  C6   DG A 242      44.435-190.947  14.369 
ATOM   4980  O6   DG A 242      43.724-191.195  13.399 
ATOM   4981  N1   DG A 242      43.847-190.714  15.621 
ATOM   4982  C2   DG A 242      44.537-190.425  16.782 
ATOM   4983  N2   DG A 242      43.792-190.236  17.874 
ATOM   4984  N3   DG A 242      45.864-190.334  16.842 
ATOM   4985  C4   DG A 242      46.448-190.557  15.636 
ATOM   4986  P    DT A 243      51.820-191.351  19.268 
ATOM   4987  OP1  DT A 243      52.877-190.463  19.803 
ATOM   4988  OP2  DT A 243      52.285-192.486  18.441 
ATOM   4989  O5'  DT A 243      50.915-191.896  20.468 
ATOM   4990  C5'  DT A 243      49.805-191.099  20.923 
ATOM   4991  C4'  DT A 243      48.591-191.980  21.143 
ATOM   4992  O4'  DT A 243      47.792-192.136  19.936 
ATOM   4993  C3'  DT A 243      48.881-193.415  21.582 
ATOM   4994  O3'  DT A 243      47.882-193.825  22.507 
ATOM   4995  C2'  DT A 243      48.732-194.247  20.308 
ATOM   4996  C1'  DT A 243      47.510-193.516  19.762 
ATOM   4997  N1   DT A 243      47.265-193.759  18.312 
ATOM   4998  C2   DT A 243      45.956-193.805  17.898 
ATOM   4999  O2   DT A 243      45.014-193.657  18.658 
ATOM   5000  N3   DT A 243      45.768-194.032  16.549 
ATOM   5001  C4   DT A 243      46.757-194.212  15.603 
ATOM   5002  O4   DT A 243      46.466-194.409  14.422 
ATOM   5003  C5   DT A 243      48.098-194.147  16.134 
ATOM   5004  C7   DT A 243      49.234-194.333  15.172 
ATOM   5005  C6   DT A 243      48.310-193.928  17.442 
ATOM   5006  P    DA A 244      48.309-194.714  23.768 
ATOM   5007  OP1  DA A 244      48.801-193.833  24.851 
ATOM   5008  OP2  DA A 244      49.233-195.783  23.331 
ATOM   5009  O5'  DA A 244      46.906-195.356  24.192 
ATOM   5010  C5'  DA A 244      45.696-194.619  23.939 
ATOM   5011  C4'  DA A 244      44.635-195.543  23.375 
ATOM   5012  O4'  DA A 244      44.700-195.645  21.924 
ATOM   5013  C3'  DA A 244      44.696-196.995  23.850 
ATOM   5014  O3'  DA A 244      43.370-197.487  24.000 
ATOM   5015  C2'  DA A 244      45.368-197.749  22.702 
ATOM   5016  C1'  DA A 244      44.653-197.019  21.569 
ATOM   5017  N9   DA A 244      45.313-197.177  20.243 
ATOM   5018  C8   DA A 244      46.647-197.278  19.967 
ATOM   5019  N7   DA A 244      46.912-197.410  18.704 
ATOM   5020  C5   DA A 244      45.665-197.394  18.096 
ATOM   5021  C6   DA A 244      45.264-197.494  16.754 
ATOM   5022  N6   DA A 244      46.121-197.636  15.734 
ATOM   5023  N1   DA A 244      43.942-197.443  16.497 
ATOM   5024  C2   DA A 244      43.096-197.301  17.516 
ATOM   5025  N3   DA A 244      43.351-197.198  18.801 
ATOM   5026  C4   DA A 244      44.679-197.253  19.031 
ATOM   5027  P    DT A 245      43.033-198.441  25.240 
ATOM   5028  OP1  DT A 245      42.750-197.617  26.437 
ATOM   5029  OP2  DT A 245      44.099-199.457  25.389 
ATOM   5030  O5'  DT A 245      41.686-199.145  24.741 
ATOM   5031  C5'  DT A 245      40.811-198.426  23.851 
ATOM   5032  C4'  DT A 245      40.333-199.341  22.742 
ATOM   5033  O4'  DT A 245      41.239-199.351  21.601 
ATOM   5034  C3'  DT A 245      40.191-200.817  23.112 
ATOM   5035  O3'  DT A 245      39.057-201.353  22.440 
ATOM   5036  C2'  DT A 245      41.447-201.481  22.549 
ATOM   5037  C1'  DT A 245      41.486-200.701  21.238 
ATOM   5038  N1   DT A 245      42.803-200.759  20.546 
ATOM   5039  C2   DT A 245      42.788-200.767  19.172 
ATOM   5040  O2   DT A 245      41.760-200.728  18.520 
ATOM   5041  N3   DT A 245      44.028-200.822  18.565 
ATOM   5042  C4   DT A 245      45.251-200.869  19.204 
ATOM   5043  O4   DT A 245      46.296-200.916  18.552 
ATOM   5044  C5   DT A 245      45.164-200.857  20.645 
ATOM   5045  C7   DT A 245      46.450-200.905  21.417 
ATOM   5046  C6   DT A 245      43.972-200.804  21.261 
ATOM   5047  P    DG A 246      38.115-202.391  23.215 
ATOM   5048  OP1  DG A 246      37.140-201.650  24.046 
ATOM   5049  OP2  DG A 246      38.950-203.385  23.923 
ATOM   5050  O5'  DG A 246      37.356-203.098  21.996 
ATOM   5051  C5'  DG A 246      37.124-202.348  20.789 
ATOM   5052  C4'  DG A 246      37.436-203.205  19.578 
ATOM   5053  O4'  DG A 246      38.835-203.120  19.184 
ATOM   5054  C3'  DG A 246      37.190-204.705  19.743 
ATOM   5055  O3'  DG A 246      36.693-205.228  18.517 
ATOM   5056  C2'  DG A 246      38.574-205.299  20.000 
ATOM   5057  C1'  DG A 246      39.326-204.438  18.988 
ATOM   5058  N9   DG A 246      40.801-204.418  19.196 
ATOM   5059  C8   DG A 246      41.514-204.468  20.374 
ATOM   5060  N7   DG A 246      42.815-204.432  20.211 
ATOM   5061  C5   DG A 246      42.974-204.353  18.829 
ATOM   5062  C6   DG A 246      44.156-204.286  18.046 
ATOM   5063  O6   DG A 246      45.326-204.282  18.420 
ATOM   5064  N1   DG A 246      43.862-204.218  16.678 
ATOM   5065  C2   DG A 246      42.591-204.215  16.136 
ATOM   5066  N2   DG A 246      42.523-204.144  14.804 
ATOM   5067  N3   DG A 246      41.482-204.277  16.870 
ATOM   5068  C4   DG A 246      41.751-204.344  18.200 
ATOM   5069  P    DC A 247      35.540-206.336  18.556 
ATOM   5070  OP1  DC A 247      34.221-205.674  18.685 
ATOM   5071  OP2  DC A 247      35.860-207.350  19.585 
ATOM   5072  O5'  DC A 247      35.675-206.986  17.100 
ATOM   5073  C5'  DC A 247      36.148-206.169  16.013 
ATOM   5074  C4'  DC A 247      37.156-206.940  15.185 
ATOM   5075  O4'  DC A 247      38.515-206.794  15.688 
ATOM   5076  C3'  DC A 247      36.947-208.453  15.122 
ATOM   5077  O3'  DC A 247      37.291-208.912  13.821 
ATOM   5078  C2'  DC A 247      37.955-209.025  16.120 
ATOM   5079  C1'  DC A 247      39.103-208.083  15.770 
ATOM   5080  N1   DC A 247      40.175-208.038  16.803 
ATOM   5081  C2   DC A 247      41.488-207.868  16.369 
ATOM   5082  O2   DC A 247      41.706-207.763  15.157 
ATOM   5083  N3   DC A 247      42.480-207.825  17.295 
ATOM   5084  C4   DC A 247      42.201-207.942  18.599 
ATOM   5085  N4   DC A 247      43.204-207.893  19.463 
ATOM   5086  C5   DC A 247      40.859-208.118  19.066 
ATOM   5087  C6   DC A 247      39.882-208.159  18.125 
ATOM   5088  P    DC A 248      36.396-210.050  13.137 
ATOM   5089  OP1  DC A 248      35.215-209.433  12.493 
ATOM   5090  OP2  DC A 248      36.115-211.117  14.122 
ATOM   5091  O5'  DC A 248      37.393-210.605  12.015 
ATOM   5092  C5'  DC A 248      38.363-209.709  11.438 
ATOM   5093  C4'  DC A 248      39.708-210.401  11.331 
ATOM   5094  O4'  DC A 248      40.507-210.251  12.540 
ATOM   5095  C3'  DC A 248      39.662-211.912  11.106 
ATOM   5096  O3'  DC A 248      40.726-212.280  10.236 
ATOM   5097  C2'  DC A 248      39.929-212.518  12.484 
ATOM   5098  C1'  DC A 248      41.010-211.527  12.906 
ATOM   5099  N1   DC A 248      41.273-211.517  14.371 
ATOM   5100  C2   DC A 248      42.580-211.286  14.794 
ATOM   5101  O2   DC A 248      43.459-211.101  13.944 
ATOM   5102  N3   DC A 248      42.842-211.274  16.127 
ATOM   5103  C4   DC A 248      41.862-211.480  17.017 
ATOM   5104  N4   DC A 248      42.169-211.458  18.305 
ATOM   5105  C5   DC A 248      40.512-211.719  16.602 
ATOM   5106  C6   DC A 248      40.271-211.728  15.266 
ATOM   5107  P    DG A 249      40.465-213.397   9.119 
ATOM   5108  OP1  DG A 249      39.848-212.772   7.928 
ATOM   5109  OP2  DG A 249      39.724-214.530   9.716 
ATOM   5110  O5'  DG A 249      41.959-213.854   8.775 
ATOM   5111  C5'  DG A 249      43.029-212.899   8.908 
ATOM   5112  C4'  DG A 249      44.221-213.547   9.584 
ATOM   5113  O4'  DG A 249      44.156-213.451  11.035 
ATOM   5114  C3'  DG A 249      44.403-215.042   9.321 
ATOM   5115  O3'  DG A 249      45.794-215.327   9.227 
ATOM   5116  C2'  DG A 249      43.852-215.725  10.572 
ATOM   5117  C1'  DG A 249      44.423-214.734  11.581 
ATOM   5118  N9   DG A 249      43.782-214.808  12.924 
ATOM   5119  C8   DG A 249      42.473-215.088  13.249 
ATOM   5120  N7   DG A 249      42.228-215.075  14.537 
ATOM   5121  C5   DG A 249      43.463-214.767  15.106 
ATOM   5122  C6   DG A 249      43.830-214.613  16.467 
ATOM   5123  O6   DG A 249      43.129-214.719  17.470 
ATOM   5124  N1   DG A 249      45.191-214.300  16.600 
ATOM   5125  C2   DG A 249      46.079-214.153  15.553 
ATOM   5126  N2   DG A 249      47.336-213.852  15.888 
ATOM   5127  N3   DG A 249      45.734-214.297  14.275 
ATOM   5128  C4   DG A 249      44.418-214.602  14.130 
ATOM   5129  P    DT A 250      46.298-216.379   8.131 
ATOM   5130  OP1  DT A 250      46.457-215.698   6.826 
ATOM   5131  OP2  DT A 250      45.416-217.566   8.140 
ATOM   5132  O5'  DT A 250      47.736-216.774   8.711 
ATOM   5133  C5'  DT A 250      48.471-215.802   9.478 
ATOM   5134  C4'  DT A 250      49.080-216.459  10.700 
ATOM   5135  O4'  DT A 250      48.176-216.455  11.841 
ATOM   5136  C3'  DT A 250      49.468-217.929  10.542 
ATOM   5137  O3'  DT A 250      50.665-218.170  11.270 
ATOM   5138  C2'  DT A 250      48.330-218.703  11.208 
ATOM   5139  C1'  DT A 250      48.147-217.761  12.395 
ATOM   5140  N1   DT A 250      46.849-217.936  13.104 
ATOM   5141  C2   DT A 250      46.849-217.745  14.465 
ATOM   5142  O2   DT A 250      47.850-217.446  15.093 
ATOM   5143  N3   DT A 250      45.628-217.916  15.088 
ATOM   5144  C4   DT A 250      44.438-218.253  14.478 
ATOM   5145  O4   DT A 250      43.406-218.379  15.142 
ATOM   5146  C5   DT A 250      44.538-218.432  13.049 
ATOM   5147  C7   DT A 250      43.288-218.801  12.306 
ATOM   5148  C6   DT A 250      45.713-218.273  12.418 
ATOM   5149  P    DT A 251      51.774-219.139  10.639 
ATOM   5150  OP1  DT A 251      52.624-218.374   9.700 
ATOM   5151  OP2  DT A 251      51.122-220.347  10.089 
ATOM   5152  O5'  DT A 251      52.624-219.531  11.938 
ATOM   5153  C5'  DT A 251      52.717-218.589  13.023 
ATOM   5154  C4'  DT A 251      52.534-219.304  14.347 
ATOM   5155  O4'  DT A 251      51.136-219.395  14.741 
ATOM   5156  C3'  DT A 251      53.025-220.751  14.394 
ATOM   5157  O3'  DT A 251      53.586-221.006  15.676 
ATOM   5158  C2'  DT A 251      51.760-221.595  14.242 
ATOM   5159  C1'  DT A 251      50.866-220.734  15.129 
ATOM   5160  N1   DT A 251      49.410-220.986  14.938 
ATOM   5161  C2   DT A 251      48.606-220.881  16.046 
ATOM   5162  O2   DT A 251      49.033-220.595  17.151 
ATOM   5163  N3   DT A 251      47.262-221.122  15.830 
ATOM   5164  C4   DT A 251      46.674-221.452  14.627 
ATOM   5165  O4   DT A 251      45.458-221.646  14.557 
ATOM   5166  C5   DT A 251      47.599-221.539  13.522 
ATOM   5167  C7   DT A 251      47.040-221.894  12.175 
ATOM   5168  C6   DT A 251      48.909-221.310  13.703 
ATOM   5169  P    DA A 252      54.907-221.903  15.782 
ATOM   5170  OP1  DA A 252      56.100-221.060  15.545 
ATOM   5171  OP2  DA A 252      54.770-223.092  14.912 
ATOM   5172  O5'  DA A 252      54.862-222.353  17.316 
ATOM   5173  C5'  DA A 252      54.250-221.478  18.282 
ATOM   5174  C4'  DA A 252      53.371-222.279  19.224 
ATOM   5175  O4'  DA A 252      52.013-222.431  18.721 
ATOM   5176  C3'  DA A 252      53.825-223.712  19.499 
ATOM   5177  O3'  DA A 252      53.546-224.031  20.857 
ATOM   5178  C2'  DA A 252      52.938-224.578  18.605 
ATOM   5179  C1'  DA A 252      51.646-223.798  18.830 
ATOM   5180  N9   DA A 252      50.593-224.076  17.814 
ATOM   5181  C8   DA A 252      50.747-224.351  16.486 
ATOM   5182  N7   DA A 252      49.630-224.552  15.857 
ATOM   5183  C5   DA A 252      48.662-224.398  16.841 
ATOM   5184  C6   DA A 252      47.260-224.486  16.812 
ATOM   5185  N6   DA A 252      46.559-224.764  15.703 
ATOM   5186  N1   DA A 252      46.603-224.279  17.968 
ATOM   5187  C2   DA A 252      47.305-224.003  19.065 
ATOM   5188  N3   DA A 252      48.608-223.895  19.213 
ATOM   5189  C4   DA A 252      49.241-224.108  18.042 
ATOM   5190  P    DA A 253      54.607-224.898  21.684 
ATOM   5191  OP1  DA A 253      55.664-224.011  22.220 
ATOM   5192  OP2  DA A 253      55.072-226.034  20.857 
ATOM   5193  O5'  DA A 253      53.702-225.444  22.885 
ATOM   5194  C5'  DA A 253      52.592-224.647  23.340 
ATOM   5195  C4'  DA A 253      51.377-225.528  23.560 
ATOM   5196  O4'  DA A 253      50.579-225.684  22.353 
ATOM   5197  C3'  DA A 253      51.667-226.963  23.998 
ATOM   5198  O3'  DA A 253      50.668-227.373  24.924 
ATOM   5199  C2'  DA A 253      51.519-227.794  22.724 
ATOM   5200  C1'  DA A 253      50.297-227.064  22.178 
ATOM   5201  N9   DA A 253      50.052-227.306  20.728 
ATOM   5202  C8   DA A 253      50.967-227.494  19.733 
ATOM   5203  N7   DA A 253      50.440-227.685  18.564 
ATOM   5204  C5   DA A 253      49.074-227.618  18.798 
ATOM   5205  C6   DA A 253      47.960-227.742  17.951 
ATOM   5206  N6   DA A 253      48.054-227.969  16.633 
ATOM   5207  N1   DA A 253      46.741-227.624  18.510 
ATOM   5208  C2   DA A 253      46.653-227.398  19.820 
ATOM   5209  N3   DA A 253      47.617-227.265  20.706 
ATOM   5210  C4   DA A 253      48.827-227.388  20.121 
ATOM   5211  P    DC A 254      51.096-228.261  26.184 
ATOM   5212  OP1  DC A 254      51.588-227.381  27.268 
ATOM   5213  OP2  DC A 254      52.020-229.331  25.747 
ATOM   5214  O5'  DC A 254      49.693-228.904  26.608 
ATOM   5215  C5'  DC A 254      48.482-228.166  26.355 
ATOM   5216  C4'  DC A 254      47.422-229.091  25.791 
ATOM   5217  O4'  DC A 254      47.487-229.193  24.340 
ATOM   5218  C3'  DC A 254      47.483-230.542  26.266 
ATOM   5219  O3'  DC A 254      46.157-231.035  26.417 
ATOM   5220  C2'  DC A 254      48.155-231.297  25.118 
ATOM   5221  C1'  DC A 254      47.440-230.567  23.985 
ATOM   5222  N1   DC A 254      48.100-230.725  22.659 
ATOM   5223  C2   DC A 254      47.286-230.782  21.531 
ATOM   5224  O2   DC A 254      46.061-230.700  21.675 
ATOM   5225  N3   DC A 254      47.870-230.927  20.314 
ATOM   5226  C4   DC A 254      49.201-231.013  20.200 
ATOM   5227  N4   DC A 254      49.722-231.153  18.991 
ATOM   5228  C5   DC A 254      50.056-230.957  21.349 
ATOM   5229  C6   DC A 254      49.454-230.812  22.556 
ATOM   5230  P    DA A 255      45.820-231.989  27.656 
ATOM   5231  OP1  DA A 255      45.536-231.165  28.854 
ATOM   5232  OP2  DA A 255      46.885-233.004  27.806 
ATOM   5233  O5'  DA A 255      44.473-232.693  27.157 
ATOM   5234  C5'  DA A 255      43.598-231.974  26.267 
ATOM   5235  C4'  DA A 255      43.120-232.889  25.158 
ATOM   5236  O4'  DA A 255      44.025-232.899  24.017 
ATOM   5237  C3'  DA A 255      42.977-234.365  25.529 
ATOM   5238  O3'  DA A 255      41.844-234.901  24.856 
ATOM   5239  C2'  DA A 255      44.234-235.029  24.965 
ATOM   5240  C1'  DA A 255      44.273-234.249  23.654 
ATOM   5241  N9   DA A 255      45.590-234.307  22.962 
ATOM   5242  C8   DA A 255      46.839-234.355  23.515 
ATOM   5243  N7   DA A 255      47.797-234.401  22.643 
ATOM   5244  C5   DA A 255      47.139-234.381  21.421 
ATOM   5245  C6   DA A 255      47.602-234.408  20.095 
ATOM   5246  N6   DA A 255      48.901-234.463  19.766 
ATOM   5247  N1   DA A 255      46.679-234.376  19.117 
ATOM   5248  C2   DA A 255      45.392-234.320  19.449 
ATOM   5249  N3   DA A 255      44.843-234.290  20.645 
ATOM   5250  C4   DA A 255      45.788-234.324  21.606 
ATOM   5251  P    DA A 256      40.902-235.939  25.631 
ATOM   5252  OP1  DA A 256      39.927-235.198  26.463 
ATOM   5253  OP2  DA A 256      41.737-236.933  26.340 
ATOM   5254  O5'  DA A 256      40.143-236.646  24.412 
ATOM   5255  C5'  DA A 256      39.910-235.896  23.206 
ATOM   5256  C4'  DA A 256      40.223-236.753  21.994 
ATOM   5257  O4'  DA A 256      41.622-236.668  21.600 
ATOM   5258  C3'  DA A 256      39.977-238.253  22.159 
ATOM   5259  O3'  DA A 256      39.480-238.775  20.933 
ATOM   5260  C2'  DA A 256      41.361-238.846  22.416 
ATOM   5261  C1'  DA A 256      42.113-237.986  21.404 
ATOM   5262  N9   DA A 256      43.588-237.966  21.613 
ATOM   5263  C8   DA A 256      44.278-238.016  22.789 
ATOM   5264  N7   DA A 256      45.567-237.982  22.643 
ATOM   5265  C5   DA A 256      45.745-237.903  21.269 
ATOM   5266  C6   DA A 256      46.895-237.835  20.465 
ATOM   5267  N6   DA A 256      48.142-237.836  20.956 
ATOM   5268  N1   DA A 256      46.716-237.767  19.132 
ATOM   5269  C2   DA A 256      45.474-237.766  18.650 
ATOM   5270  N3   DA A 256      44.332-237.825  19.298 
ATOM   5271  C4   DA A 256      44.538-237.893  20.629 
ATOM   5272  P    DC A 257      38.326-239.884  20.972 
ATOM   5273  OP1  DC A 257      37.008-239.222  21.102 
ATOM   5274  OP2  DC A 257      38.647-240.897  22.001 
ATOM   5275  O5'  DC A 257      38.462-240.533  19.517 
ATOM   5276  C5'  DC A 257      38.935-239.716  18.429 
ATOM   5277  C4'  DC A 257      39.943-240.488  17.601 
ATOM   5278  O4'  DC A 257      41.302-240.342  18.104 
ATOM   5279  C3'  DC A 257      39.734-242.001  17.538 
ATOM   5280  O3'  DC A 257      40.077-242.459  16.237 
ATOM   5281  C2'  DC A 257      40.742-242.573  18.536 
ATOM   5282  C1'  DC A 257      41.890-241.631  18.186 
ATOM   5283  N1   DC A 257      42.962-241.585  19.219 
ATOM   5284  C2   DC A 257      44.275-241.416  18.785 
ATOM   5285  O2   DC A 257      44.493-241.311  17.573 
ATOM   5286  N3   DC A 257      45.267-241.373  19.711 
ATOM   5287  C4   DC A 257      44.988-241.490  21.016 
ATOM   5288  N4   DC A 257      45.991-241.441  21.880 
ATOM   5289  C5   DC A 257      43.646-241.665  21.482 
ATOM   5290  C6   DC A 257      42.668-241.707  20.542 
ATOM   5291  P    DA A 258      39.183-243.598  15.554 
ATOM   5292  OP1  DA A 258      38.002-242.981  14.909 
ATOM   5293  OP2  DA A 258      38.901-244.665  16.539 
ATOM   5294  O5'  DA A 258      40.180-244.152  14.431 
ATOM   5295  C5'  DA A 258      41.150-243.257  13.855 
ATOM   5296  C4'  DA A 258      42.494-243.949  13.748 
ATOM   5297  O4'  DA A 258      43.294-243.799  14.956 
ATOM   5298  C3'  DA A 258      42.449-245.460  13.522 
ATOM   5299  O3'  DA A 258      43.513-245.827  12.653 
ATOM   5300  C2'  DA A 258      42.716-246.066  14.900 
ATOM   5301  C1'  DA A 258      43.797-245.074  15.322 
ATOM   5302  N9   DA A 258      44.060-245.065  16.788 
ATOM   5303  C8   DA A 258      43.176-245.257  17.810 
ATOM   5304  N7   DA A 258      43.714-245.189  18.989 
ATOM   5305  C5   DA A 258      45.053-244.934  18.731 
ATOM   5306  C6   DA A 258      46.162-244.751  19.573 
ATOM   5307  N6   DA A 258      46.091-244.800  20.911 
ATOM   5308  N1   DA A 258      47.352-244.515  18.989 
ATOM   5309  C2   DA A 258      47.416-244.467  17.660 
ATOM   5310  N3   DA A 258      46.456-244.621  16.776 
ATOM   5311  C4   DA A 258      45.276-244.856  17.386 
ATOM   5312  P    DA A 259      43.252-246.945  11.536 
ATOM   5313  OP1  DA A 259      42.635-246.320  10.344 
ATOM   5314  OP2  DA A 259      42.511-248.078  12.132 
ATOM   5315  O5'  DA A 259      44.746-247.402  11.191 
ATOM   5316  C5'  DA A 259      45.816-246.447  11.324 
ATOM   5317  C4'  DA A 259      47.008-247.095  12.000 
ATOM   5318  O4'  DA A 259      46.943-246.999  13.451 
ATOM   5319  C3'  DA A 259      47.190-248.590  11.737 
ATOM   5320  O3'  DA A 259      48.581-248.875  11.643 
ATOM   5321  C2'  DA A 259      46.639-249.273  12.989 
ATOM   5322  C1'  DA A 259      47.210-248.282  13.998 
ATOM   5323  N9   DA A 259      46.569-248.356  15.340 
ATOM   5324  C8   DA A 259      45.268-248.634  15.644 
ATOM   5325  N7   DA A 259      45.012-248.626  16.916 
ATOM   5326  C5   DA A 259      46.233-248.320  17.500 
ATOM   5327  C6   DA A 259      46.630-248.160  18.838 
ATOM   5328  N6   DA A 259      45.795-248.295  19.878 
ATOM   5329  N1   DA A 259      47.921-247.857  19.069 
ATOM   5330  C2   DA A 259      48.746-247.725  18.031 
ATOM   5331  N3   DA A 259      48.491-247.849  16.747 
ATOM   5332  C4   DA A 259      47.193-248.153  16.543 
ATOM   5333  P    DG A 260      49.085-249.927  10.547 
ATOM   5334  OP1  DG A 260      49.244-249.246   9.243 
ATOM   5335  OP2  DG A 260      48.203-251.114  10.556 
ATOM   5336  O5'  DG A 260      50.523-250.322  11.127 
ATOM   5337  C5'  DG A 260      51.258-249.349  11.894 
ATOM   5338  C4'  DG A 260      51.867-250.006  13.116 
ATOM   5339  O4'  DG A 260      50.962-250.003  14.258 
ATOM   5340  C3'  DG A 260      52.255-251.477  12.958 
ATOM   5341  O3'  DG A 260      53.452-251.718  13.686 
ATOM   5342  C2'  DG A 260      51.117-252.250  13.624 
ATOM   5343  C1'  DG A 260      50.934-251.309  14.811 
ATOM   5344  N9   DG A 260      49.636-251.483  15.521 
ATOM   5345  C8   DG A 260      48.401-251.817  15.008 
ATOM   5346  N7   DG A 260      47.452-251.891  15.909 
ATOM   5347  C5   DG A 260      48.104-251.586  17.103 
ATOM   5348  C6   DG A 260      47.597-251.508  18.427 
ATOM   5349  O6   DG A 260      46.451-251.694  18.824 
ATOM   5350  N1   DG A 260      48.604-251.167  19.340 
ATOM   5351  C2   DG A 260      49.926-250.933  19.018 
ATOM   5352  N2   DG A 260      50.732-250.620  20.036 
ATOM   5353  N3   DG A 260      50.401-251.006  17.776 
ATOM   5354  C4   DG A 260      49.437-251.336  16.877 
ATOM   5355  P    DC A 261      54.561-252.686  13.056 
ATOM   5356  OP1  DC A 261      55.411-251.922  12.116 
ATOM   5357  OP2  DC A 261      53.909-253.895  12.506 
ATOM   5358  O5'  DC A 261      55.411-253.079  14.354 
ATOM   5359  C5'  DC A 261      55.504-252.137  15.439 
ATOM   5360  C4'  DC A 261      55.321-252.852  16.763 
ATOM   5361  O4'  DC A 261      53.923-252.943  17.157 
ATOM   5362  C3'  DC A 261      55.812-254.299  16.810 
ATOM   5363  O3'  DC A 261      56.373-254.553  18.092 
ATOM   5364  C2'  DC A 261      54.547-255.142  16.658 
ATOM   5365  C1'  DC A 261      53.653-254.282  17.545 
ATOM   5366  N1   DC A 261      52.197-254.534  17.354 
ATOM   5367  C2   DC A 261      51.368-254.431  18.468 
ATOM   5368  O2   DC A 261      51.869-254.137  19.559 
ATOM   5369  N3   DC A 261      50.038-254.658  18.314 
ATOM   5370  C4   DC A 261      49.534-254.975  17.114 
ATOM   5371  N4   DC A 261      48.231-255.187  17.016 
ATOM   5372  C5   DC A 261      50.369-255.086  15.956 
ATOM   5373  C6   DC A 261      51.696-254.856  16.130 
ATOM   5374  P    DA A 262      57.694-255.451  18.198 
ATOM   5375  OP1  DA A 262      58.887-254.608  17.961 
ATOM   5376  OP2  DA A 262      57.556-256.640  17.328 
ATOM   5377  O5'  DA A 262      57.649-255.901  19.732 
ATOM   5378  C5'  DA A 262      57.037-255.026  20.699 
ATOM   5379  C4'  DA A 262      56.158-255.827  21.640 
ATOM   5380  O4'  DA A 262      54.799-255.979  21.138 
ATOM   5381  C3'  DA A 262      56.612-257.260  21.915 
ATOM   5382  O3'  DA A 262      56.333-257.579  23.273 
ATOM   5383  C2'  DA A 262      55.725-258.126  21.021 
ATOM   5384  C1'  DA A 262      54.433-257.346  21.246 
ATOM   5385  N9   DA A 262      53.379-257.624  20.230 
ATOM   5386  C8   DA A 262      53.534-257.899  18.902 
ATOM   5387  N7   DA A 262      52.417-258.099  18.273 
ATOM   5388  C5   DA A 262      51.449-257.946  19.257 
ATOM   5389  C6   DA A 262      50.047-258.034  19.228 
ATOM   5390  N6   DA A 262      49.346-258.312  18.119 
ATOM   5391  N1   DA A 262      49.389-257.827  20.384 
ATOM   5392  C2   DA A 262      50.092-257.550  21.482 
ATOM   5393  N3   DA A 262      51.394-257.443  21.629 
ATOM   5394  C4   DA A 262      52.028-257.655  20.458 
ATOM   5395  P    DT A 263      57.394-258.446  24.100 
ATOM   5396  OP1  DT A 263      58.451-257.558  24.636 
ATOM   5397  OP2  DT A 263      57.859-259.582  23.273 
ATOM   5398  O5'  DT A 263      56.489-258.991  25.301 
ATOM   5399  C5'  DT A 263      55.378-258.195  25.756 
ATOM   5400  C4'  DT A 263      54.164-259.075  25.976 
ATOM   5401  O4'  DT A 263      53.366-259.232  24.769 
ATOM   5402  C3'  DT A 263      54.454-260.511  26.414 
ATOM   5403  O3'  DT A 263      53.455-260.920  27.340 
ATOM   5404  C2'  DT A 263      54.306-261.342  25.140 
ATOM   5405  C1'  DT A 263      53.084-260.612  24.594 
ATOM   5406  N1   DT A 263      52.839-260.854  23.145 
ATOM   5407  C2   DT A 263      51.530-260.900  22.731 
ATOM   5408  O2   DT A 263      50.587-260.753  23.491 
ATOM   5409  N3   DT A 263      51.341-261.128  21.381 
ATOM   5410  C4   DT A 263      52.330-261.308  20.436 
ATOM   5411  O4   DT A 263      52.039-261.505  19.254 
ATOM   5412  C5   DT A 263      53.672-261.243  20.967 
ATOM   5413  C7   DT A 263      54.808-261.429  20.004 
ATOM   5414  C6   DT A 263      53.883-261.023  22.275 
ATOM   5415  P    DT A 264      53.883-261.809  28.601 
ATOM   5416  OP1  DT A 264      54.375-260.929  29.684 
ATOM   5417  OP2  DT A 264      54.807-262.879  28.163 
ATOM   5418  O5'  DT A 264      52.480-262.452  29.024 
ATOM   5419  C5'  DT A 264      51.269-261.714  28.771 
ATOM   5420  C4'  DT A 264      50.209-262.639  28.208 
ATOM   5421  O4'  DT A 264      50.274-262.741  26.756 
ATOM   5422  C3'  DT A 264      50.270-264.090  28.683 
ATOM   5423  O3'  DT A 264      48.944-264.583  28.833 
ATOM   5424  C2'  DT A 264      50.942-264.845  27.534 
ATOM   5425  C1'  DT A 264      50.226-264.114  26.402 
ATOM   5426  N1   DT A 264      50.887-264.273  25.076 
ATOM   5427  C2   DT A 264      50.071-264.327  23.973 
ATOM   5428  O2   DT A 264      48.856-264.252  24.042 
ATOM   5429  N3   DT A 264      50.719-264.475  22.761 
ATOM   5430  C4   DT A 264      52.082-264.570  22.568 
ATOM   5431  O4   DT A 264      52.546-264.701  21.433 
ATOM   5432  C5   DT A 264      52.855-264.503  23.785 
ATOM   5433  C7   DT A 264      54.348-264.599  23.665 
ATOM   5434  C6   DT A 264      52.251-264.360  24.977 
ATOM   5435  P    DC A 265      48.607-265.537  30.073 
ATOM   5436  OP1  DC A 265      48.323-264.713  31.270 
ATOM   5437  OP2  DC A 265      49.672-266.552  30.222 
ATOM   5438  O5'  DC A 265      47.260-266.241  29.573 
ATOM   5439  C5'  DC A 265      46.385-265.522  28.684 
ATOM   5440  C4'  DC A 265      45.907-266.437  27.575 
ATOM   5441  O4'  DC A 265      46.812-266.447  26.434 
ATOM   5442  C3'  DC A 265      45.764-267.913  27.945 
ATOM   5443  O3'  DC A 265      44.630-268.449  27.273 
ATOM   5444  C2'  DC A 265      47.020-268.577  27.381 
ATOM   5445  C1'  DC A 265      47.060-267.797  26.070 
ATOM   5446  N1   DC A 265      48.377-267.855  25.379 
ATOM   5447  C2   DC A 265      48.380-267.863  23.986 
ATOM   5448  O2   DC A 265      47.298-267.822  23.387 
ATOM   5449  N3   DC A 265      49.570-267.917  23.336 
ATOM   5450  C4   DC A 265      50.720-267.960  24.020 
ATOM   5451  N4   DC A 265      51.855-268.011  23.340 
ATOM   5452  C5   DC A 265      50.740-267.953  25.453 
ATOM   5453  C6   DC A 265      49.540-267.900  26.084 
ATOM   5454  P    DT A 266      43.688-269.487  28.047 
ATOM   5455  OP1  DT A 266      42.714-268.746  28.879 
ATOM   5456  OP2  DT A 266      44.523-270.481  28.756 
ATOM   5457  O5'  DT A 266      42.930-270.194  26.828 
ATOM   5458  C5'  DT A 266      42.697-269.444  25.622 
ATOM   5459  C4'  DT A 266      43.009-270.301  24.410 
ATOM   5460  O4'  DT A 266      44.409-270.216  24.016 
ATOM   5461  C3'  DT A 266      42.763-271.800  24.575 
ATOM   5462  O3'  DT A 266      42.267-272.323  23.349 
ATOM   5463  C2'  DT A 266      44.148-272.394  24.832 
ATOM   5464  C1'  DT A 266      44.900-271.533  23.821 
ATOM   5465  N1   DT A 266      46.375-271.514  24.029 
ATOM   5466  C2   DT A 266      47.163-271.436  22.907 
ATOM   5467  O2   DT A 266      46.707-271.385  21.778 
ATOM   5468  N3   DT A 266      48.525-271.421  23.139 
ATOM   5469  C4   DT A 266      49.147-271.475  24.370 
ATOM   5470  O4   DT A 266      50.376-271.454  24.453 
ATOM   5471  C5   DT A 266      48.234-271.555  25.487 
ATOM   5472  C7   DT A 266      48.829-271.618  26.864 
ATOM   5473  C6   DT A 266      46.907-271.572  25.290 
ATOM   5474  P    DA A 267      41.113-273.431  23.389 
ATOM   5475  OP1  DA A 267      39.795-272.770  23.518 
ATOM   5476  OP2  DA A 267      41.434-274.445  24.417 
ATOM   5477  O5'  DA A 267      41.249-274.081  21.933 
ATOM   5478  C5'  DA A 267      41.721-273.264  20.845 
ATOM   5479  C4'  DA A 267      42.729-274.036  20.017 
ATOM   5480  O4'  DA A 267      44.088-273.890  20.520 
ATOM   5481  C3'  DA A 267      42.521-275.549  19.955 
ATOM   5482  O3'  DA A 267      42.864-276.007  18.653 
ATOM   5483  C2'  DA A 267      43.528-276.120  20.952 
ATOM   5484  C1'  DA A 267      44.676-275.179  20.602 
ATOM   5485  N9   DA A 267      45.749-275.133  21.635 
ATOM   5486  C8   DA A 267      45.626-275.238  22.991 
ATOM   5487  N7   DA A 267      46.753-275.161  23.628 
ATOM   5488  C5   DA A 267      47.695-274.992  22.621 
ATOM   5489  C6   DA A 267      49.091-274.844  22.647 
ATOM   5490  N6   DA A 267      49.816-274.843  23.774 
ATOM   5491  N1   DA A 267      49.719-274.698  21.465 
ATOM   5492  C2   DA A 267      48.994-274.700  20.347 
ATOM   5493  N3   DA A 267      47.694-274.830  20.201 
ATOM   5494  C4   DA A 267      47.089-274.975  21.398 
ATOM   5495  P    DT A 268      41.969-277.146  17.970 
ATOM   5496  OP1  DT A 268      40.788-276.529  17.325 
ATOM   5497  OP2  DT A 268      41.688-278.213  18.955 
ATOM   5498  O5'  DT A 268      42.966-277.700  16.848 
ATOM   5499  C5'  DT A 268      43.936-276.805  16.271 
ATOM   5500  C4'  DT A 268      45.281-277.497  16.164 
ATOM   5501  O4'  DT A 268      46.081-277.346  17.372 
ATOM   5502  C3'  DT A 268      45.236-279.008  15.938 
ATOM   5503  O3'  DT A 268      46.300-279.375  15.069 
ATOM   5504  C2'  DT A 268      45.503-279.614  17.316 
ATOM   5505  C1'  DT A 268      46.583-278.622  17.738 
ATOM   5506  N1   DT A 268      46.847-278.613  19.204 
ATOM   5507  C2   DT A 268      48.142-278.384  19.605 
ATOM   5508  O2   DT A 268      49.055-278.193  18.820 
ATOM   5509  N3   DT A 268      48.348-278.383  20.970 
ATOM   5510  C4   DT A 268      47.391-278.586  21.944 
ATOM   5511  O4   DT A 268      47.697-278.562  23.138 
ATOM   5512  C5   DT A 268      46.064-278.818  21.425 
ATOM   5513  C7   DT A 268      44.962-279.050  22.418 
ATOM   5514  C6   DT A 268      45.834-278.825  20.103 
ATOM   5515  P    DT A 269      46.039-280.493  13.952 
ATOM   5516  OP1  DT A 269      45.422-279.868  12.760 
ATOM   5517  OP2  DT A 269      45.298-281.626  14.549 
ATOM   5518  O5'  DT A 269      47.533-280.950  13.608 
ATOM   5519  C5'  DT A 269      48.603-279.995  13.740 
ATOM   5520  C4'  DT A 269      49.795-280.643  14.416 
ATOM   5521  O4'  DT A 269      49.730-280.547  15.868 
ATOM   5522  C3'  DT A 269      49.977-282.138  14.154 
ATOM   5523  O3'  DT A 269      51.367-282.422  14.059 
ATOM   5524  C2'  DT A 269      49.425-282.821  15.405 
ATOM   5525  C1'  DT A 269      49.997-281.829  16.414 
ATOM   5526  N1   DT A 269      49.356-281.904  17.756 
ATOM   5527  C2   DT A 269      50.158-281.666  18.846 
ATOM   5528  O2   DT A 269      51.344-281.403  18.752 
ATOM   5529  N3   DT A 269      49.529-281.745  20.074 
ATOM   5530  C4   DT A 269      48.198-282.033  20.295 
ATOM   5531  O4   DT A 269      47.747-282.076  21.441 
ATOM   5532  C5   DT A 269      47.437-282.268  19.089 
ATOM   5533  C7   DT A 269      45.980-282.589  19.241 
ATOM   5534  C6   DT A 269      48.023-282.198  17.883 
ATOM   5535  P    DG A 270      51.872-283.475  12.963 
ATOM   5536  OP1  DG A 270      52.031-282.794  11.659 
ATOM   5537  OP2  DG A 270      50.990-284.662  12.973 
ATOM   5538  O5'  DG A 270      53.310-283.870  13.543 
ATOM   5539  C5'  DG A 270      54.045-282.897  14.310 
ATOM   5540  C4'  DG A 270      54.654-283.554  15.532 
ATOM   5541  O4'  DG A 270      53.749-283.550  16.674 
ATOM   5542  C3'  DG A 270      55.041-285.024  15.374 
ATOM   5543  O3'  DG A 270      56.239-285.266  16.102 
ATOM   5544  C2'  DG A 270      53.904-285.798  16.041 
ATOM   5545  C1'  DG A 270      53.721-284.857  17.228 
ATOM   5546  N9   DG A 270      52.423-285.031  17.937 
ATOM   5547  C8   DG A 270      51.188-285.365  17.425 
ATOM   5548  N7   DG A 270      50.239-285.439  18.326 
ATOM   5549  C5   DG A 270      50.891-285.134  19.519 
ATOM   5550  C6   DG A 270      50.384-285.056  20.843 
ATOM   5551  O6   DG A 270      49.237-285.242  21.240 
ATOM   5552  N1   DG A 270      51.391-284.715  21.756 
ATOM   5553  C2   DG A 270      52.713-284.481  21.434 
ATOM   5554  N2   DG A 270      53.519-284.167  22.452 
ATOM   5555  N3   DG A 270      53.188-284.554  20.192 
ATOM   5556  C4   DG A 270      52.224-284.884  19.293 
ATOM   5557  P    DA A 271      57.348-286.234  15.472 
ATOM   5558  OP1  DA A 271      58.198-285.470  14.532 
ATOM   5559  OP2  DA A 271      56.696-287.443  14.922 
ATOM   5560  O5'  DA A 271      58.198-286.627  16.770 
ATOM   5561  C5'  DA A 271      58.290-285.685  17.855 
ATOM   5562  C4'  DA A 271      58.108-286.400  19.179 
ATOM   5563  O4'  DA A 271      56.709-286.491  19.574 
ATOM   5564  C3'  DA A 271      58.599-287.847  19.226 
ATOM   5565  O3'  DA A 271      59.160-288.101  20.509 
ATOM   5566  C2'  DA A 271      57.334-288.690  19.075 
ATOM   5567  C1'  DA A 271      56.440-287.829  19.961 
ATOM   5568  N9   DA A 271      54.984-288.082  19.770 
ATOM   5569  C8   DA A 271      54.324-288.412  18.620 
ATOM   5570  N7   DA A 271      53.046-288.569  18.776 
ATOM   5571  C5   DA A 271      52.841-288.326  20.127 
ATOM   5572  C6   DA A 271      51.686-288.334  20.926 
ATOM   5573  N6   DA A 271      50.462-288.609  20.454 
ATOM   5574  N1   DA A 271      51.836-288.048  22.233 
ATOM   5575  C2   DA A 271      53.054-287.775  22.696 
ATOM   5576  N3   DA A 271      54.199-287.737  22.049 
ATOM   5577  C4   DA A 271      54.022-288.027  20.744 
ATOM   5578  P    DT A 272      60.481-288.999  20.614 
ATOM   5579  OP1  DT A 272      61.674-288.155  20.378 
ATOM   5580  OP2  DT A 272      60.343-290.188  19.745 
ATOM   5581  O5'  DT A 272      60.436-289.449  22.149 
ATOM   5582  C5'  DT A 272      59.823-288.574  23.115 
ATOM   5583  C4'  DT A 272      58.945-289.375  24.056 
ATOM   5584  O4'  DT A 272      57.586-289.527  23.554 
ATOM   5585  C3'  DT A 272      59.398-290.808  24.331 
ATOM   5586  O3'  DT A 272      59.120-291.127  25.689 
ATOM   5587  C2'  DT A 272      58.511-291.674  23.437 
ATOM   5588  C1'  DT A 272      57.220-290.893  23.662 
ATOM   5589  N1   DT A 272      56.166-291.172  22.646 
ATOM   5590  C2   DT A 272      54.862-291.156  23.078 
ATOM   5591  O2   DT A 272      54.548-290.928  24.233 
ATOM   5592  N3   DT A 272      53.914-291.420  22.108 
ATOM   5593  C4   DT A 272      54.157-291.690  20.777 
ATOM   5594  O4   DT A 272      53.224-291.911  20.001 
ATOM   5595  C5   DT A 272      55.556-291.684  20.421 
ATOM   5596  C7   DT A 272      55.908-291.969  18.990 
ATOM   5597  C6   DT A 272      56.499-291.431  21.342 
ATOM   5598  P    DA A 273      60.181-291.994  26.516 
ATOM   5599  OP1  DA A 273      61.237-291.106  27.052 
ATOM   5600  OP2  DA A 273      60.646-293.130  25.689 
ATOM   5601  O5'  DA A 273      59.276-292.539  27.717 
ATOM   5602  C5'  DA A 273      58.165-291.743  28.172 
ATOM   5603  C4'  DA A 273      56.951-292.623  28.392 
ATOM   5604  O4'  DA A 273      56.152-292.780  27.185 
ATOM   5605  C3'  DA A 273      57.241-294.059  28.830 
ATOM   5606  O3'  DA A 273      56.242-294.468  29.756 
ATOM   5607  C2'  DA A 273      57.093-294.890  27.556 
ATOM   5608  C1'  DA A 273      55.871-294.160  27.010 
ATOM   5609  N9   DA A 273      55.626-294.402  25.561 
ATOM   5610  C8   DA A 273      56.541-294.590  24.565 
ATOM   5611  N7   DA A 273      56.014-294.780  23.397 
ATOM   5612  C5   DA A 273      54.648-294.714  23.631 
ATOM   5613  C6   DA A 273      53.534-294.837  22.784 
ATOM   5614  N6   DA A 273      53.627-295.064  21.466 
ATOM   5615  N1   DA A 273      52.315-294.719  23.343 
ATOM   5616  C2   DA A 273      52.227-294.493  24.653 
ATOM   5617  N3   DA A 273      53.191-294.361  25.538 
ATOM   5618  C4   DA A 273      54.400-294.483  24.954 
ATOM   5619  P    DA A 274      56.669-295.357  31.017 
ATOM   5620  OP1  DA A 274      57.161-294.477  32.100 
ATOM   5621  OP2  DA A 274      57.594-296.426  30.580 
ATOM   5622  O5'  DA A 274      55.267-295.999  31.440 
ATOM   5623  C5'  DA A 274      54.056-295.262  31.187 
ATOM   5624  C4'  DA A 274      52.995-296.187  30.624 
ATOM   5625  O4'  DA A 274      53.060-296.289  29.172 
ATOM   5626  C3'  DA A 274      53.057-297.638  31.099 
ATOM   5627  O3'  DA A 274      51.731-298.131  31.249 
ATOM   5628  C2'  DA A 274      53.728-298.392  29.950 
ATOM   5629  C1'  DA A 274      53.013-297.662  28.818 
ATOM   5630  N9   DA A 274      53.674-297.821  27.492 
ATOM   5631  C8   DA A 274      55.008-297.922  27.216 
ATOM   5632  N7   DA A 274      55.273-298.053  25.953 
ATOM   5633  C5   DA A 274      54.025-298.038  25.345 
ATOM   5634  C6   DA A 274      53.624-298.137  24.003 
ATOM   5635  N6   DA A 274      54.481-298.279  22.982 
ATOM   5636  N1   DA A 274      52.303-298.087  23.746 
ATOM   5637  C2   DA A 274      51.456-297.945  24.764 
ATOM   5638  N3   DA A 274      51.712-297.842  26.050 
ATOM   5639  C4   DA A 274      53.040-297.896  26.280 
ATOM   5640  P    DG A 275      51.394-299.085  32.489 
ATOM   5641  OP1  DG A 275      51.110-298.260  33.686 
ATOM   5642  OP2  DG A 275      52.459-300.100  32.638 
ATOM   5643  O5'  DG A 275      50.047-299.789  31.989 
ATOM   5644  C5'  DG A 275      49.172-299.069  31.100 
ATOM   5645  C4'  DG A 275      48.694-299.985  29.991 
ATOM   5646  O4'  DG A 275      49.599-299.995  28.850 
ATOM   5647  C3'  DG A 275      48.551-301.461  30.361 
ATOM   5648  O3'  DG A 275      47.417-301.997  29.689 
ATOM   5649  C2'  DG A 275      49.807-302.125  29.798 
ATOM   5650  C1'  DG A 275      49.847-301.344  28.487 
ATOM   5651  N9   DG A 275      51.164-301.403  27.795 
ATOM   5652  C8   DG A 275      52.430-301.453  28.335 
ATOM   5653  N7   DG A 275      53.390-301.497  27.443 
ATOM   5654  C5   DG A 275      52.712-301.477  26.225 
ATOM   5655  C6   DG A 275      53.214-301.505  24.899 
ATOM   5656  O6   DG A 275      54.381-301.555  24.518 
ATOM   5657  N1   DG A 275      52.176-301.468  23.957 
ATOM   5658  C2   DG A 275      50.829-301.410  24.258 
ATOM   5659  N2   DG A 275      49.996-301.382  23.216 
ATOM   5660  N3   DG A 275      50.359-301.383  25.504 
ATOM   5661  C4   DG A 275      51.353-301.419  26.429 
ATOM   5662  P    DG A 276      46.475-303.034  30.463 
ATOM   5663  OP1  DG A 276      45.501-302.294  31.295 
ATOM   5664  OP2  DG A 276      47.310-304.029  31.172 
ATOM   5665  O5'  DG A 276      45.716-303.742  29.244 
ATOM   5666  C5'  DG A 276      45.484-302.992  28.038 
ATOM   5667  C4'  DG A 276      45.796-303.849  26.826 
ATOM   5668  O4'  DG A 276      47.195-303.764  26.433 
ATOM   5669  C3'  DG A 276      45.550-305.348  26.992 
ATOM   5670  O3'  DG A 276      45.054-305.871  25.765 
ATOM   5671  C2'  DG A 276      46.935-305.942  27.248 
ATOM   5672  C1'  DG A 276      47.687-305.081  26.237 
ATOM   5673  N9   DG A 276      49.161-305.061  26.445 
ATOM   5674  C8   DG A 276      49.875-305.112  27.623 
ATOM   5675  N7   DG A 276      51.176-305.076  27.460 
ATOM   5676  C5   DG A 276      51.334-304.997  26.077 
ATOM   5677  C6   DG A 276      52.517-304.930  25.295 
ATOM   5678  O6   DG A 276      53.687-304.926  25.669 
ATOM   5679  N1   DG A 276      52.222-304.862  23.926 
ATOM   5680  C2   DG A 276      50.952-304.859  23.385 
ATOM   5681  N2   DG A 276      50.883-304.787  22.053 
ATOM   5682  N3   DG A 276      49.843-304.921  24.119 
ATOM   5683  C4   DG A 276      50.112-304.988  25.449 
ATOM   5684  P    DT A 277      43.900-306.979  25.805 
ATOM   5685  OP1  DT A 277      42.582-306.318  25.934 
ATOM   5686  OP2  DT A 277      44.221-307.993  26.833 
ATOM   5687  O5'  DT A 277      44.036-307.629  24.349 
ATOM   5688  C5'  DT A 277      44.508-306.812  23.262 
ATOM   5689  C4'  DT A 277      45.516-307.584  22.434 
ATOM   5690  O4'  DT A 277      46.875-307.438  22.937 
ATOM   5691  C3'  DT A 277      45.307-309.097  22.371 
ATOM   5692  O3'  DT A 277      45.651-309.555  21.069 
ATOM   5693  C2'  DT A 277      46.315-309.668  23.368 
ATOM   5694  C1'  DT A 277      47.463-308.727  23.019 
ATOM   5695  N1   DT A 277      48.536-308.681  24.051 
ATOM   5696  C2   DT A 277      49.825-308.513  23.608 
ATOM   5697  O2   DT A 277      50.112-308.404  22.428 
ATOM   5698  N3   DT A 277      50.792-308.477  24.593 
ATOM   5699  C4   DT A 277      50.581-308.591  25.952 
ATOM   5700  O4   DT A 277      51.528-308.543  26.739 
ATOM   5701  C5   DT A 277      49.196-308.764  26.320 
ATOM   5702  C7   DT A 277      48.877-308.896  27.781 
ATOM   5703  C6   DT A 277      48.235-308.803  25.383 
ATOM   5704  P    DA A 278      44.756-310.694  20.386 
ATOM   5705  OP1  DA A 278      43.575-310.077  19.741 
ATOM   5706  OP2  DA A 278      44.475-311.761  21.371 
ATOM   5707  O5'  DA A 278      45.753-311.248  19.264 
ATOM   5708  C5'  DA A 278      46.723-310.353  18.687 
ATOM   5709  C4'  DA A 278      48.068-311.045  18.580 
ATOM   5710  O4'  DA A 278      48.868-310.894  19.788 
ATOM   5711  C3'  DA A 278      48.023-312.556  18.354 
ATOM   5712  O3'  DA A 278      49.087-312.923  17.485 
ATOM   5713  C2'  DA A 278      48.290-313.162  19.732 
ATOM   5714  C1'  DA A 278      49.370-312.170  20.154 
ATOM   5715  N9   DA A 278      49.634-312.160  21.620 
ATOM   5716  C8   DA A 278      48.750-312.352  22.643 
ATOM   5717  N7   DA A 278      49.288-312.285  23.822 
ATOM   5718  C5   DA A 278      50.627-312.030  23.563 
ATOM   5719  C6   DA A 278      51.736-311.847  24.406 
ATOM   5720  N6   DA A 278      51.665-311.896  25.744 
ATOM   5721  N1   DA A 278      52.926-311.611  23.821 
ATOM   5722  C2   DA A 278      52.990-311.562  22.492 
ATOM   5723  N3   DA A 278      52.029-311.717  21.608 
ATOM   5724  C4   DA A 278      50.849-311.952  22.219 
ATOM   5725  P    DA A 279      48.826-314.040  16.368 
ATOM   5726  OP1  DA A 279      48.209-313.416  15.177 
ATOM   5727  OP2  DA A 279      48.085-315.174  16.965 
ATOM   5728  O5'  DA A 279      50.320-314.497  16.024 
ATOM   5729  C5'  DA A 279      51.390-313.543  16.157 
ATOM   5730  C4'  DA A 279      52.582-314.191  16.833 
ATOM   5731  O4'  DA A 279      52.516-314.095  18.284 
ATOM   5732  C3'  DA A 279      52.764-315.686  16.570 
ATOM   5733  O3'  DA A 279      54.154-315.970  16.476 
ATOM   5734  C2'  DA A 279      52.212-316.369  17.821 
ATOM   5735  C1'  DA A 279      52.784-315.377  18.830 
ATOM   5736  N9   DA A 279      52.143-315.452  20.172 
ATOM   5737  C8   DA A 279      50.841-315.730  20.477 
ATOM   5738  N7   DA A 279      50.585-315.722  21.748 
ATOM   5739  C5   DA A 279      51.807-315.415  22.332 
ATOM   5740  C6   DA A 279      52.204-315.256  23.670 
ATOM   5741  N6   DA A 279      51.369-315.390  24.710 
ATOM   5742  N1   DA A 279      53.495-314.953  23.901 
ATOM   5743  C2   DA A 279      54.319-314.820  22.864 
ATOM   5744  N3   DA A 279      54.065-314.945  21.580 
ATOM   5745  C4   DA A 279      52.767-315.249  21.375 
ATOM   5746  P    DC A 280      54.659-317.022  15.379 
ATOM   5747  OP1  DC A 280      54.817-316.342  14.075 
ATOM   5748  OP2  DC A 280      53.776-318.210  15.389 
ATOM   5749  O5'  DC A 280      56.097-317.417  15.960 
ATOM   5750  C5'  DC A 280      56.832-316.445  16.726 
ATOM   5751  C4'  DC A 280      57.441-317.102  17.949 
ATOM   5752  O4'  DC A 280      56.536-317.098  19.090 
ATOM   5753  C3'  DC A 280      57.828-318.572  17.791 
ATOM   5754  O3'  DC A 280      59.026-318.814  18.518 
ATOM   5755  C2'  DC A 280      56.691-319.346  18.457 
ATOM   5756  C1'  DC A 280      56.508-318.405  19.644 
ATOM   5757  N1   DC A 280      55.210-318.579  20.353 
ATOM   5758  C2   DC A 280      55.193-318.390  21.733 
ATOM   5759  O2   DC A 280      56.246-318.087  22.306 
ATOM   5760  N3   DC A 280      54.020-318.545  22.398 
ATOM   5761  C4   DC A 280      52.900-318.873  21.740 
ATOM   5762  N4   DC A 280      51.781-319.013  22.434 
ATOM   5763  C5   DC A 280      52.896-319.073  20.321 
ATOM   5764  C6   DC A 280      54.079-318.914  19.675 
ATOM   5765  P    DA A 281      60.134-319.782  17.888 
ATOM   5766  OP1  DA A 281      60.985-319.018  16.949 
ATOM   5767  OP2  DA A 281      59.483-320.991  17.338 
ATOM   5768  O5'  DA A 281      60.985-320.174  19.186 
ATOM   5769  C5'  DA A 281      61.077-319.232  20.272 
ATOM   5770  C4'  DA A 281      60.895-319.948  21.596 
ATOM   5771  O4'  DA A 281      59.496-320.039  21.990 
ATOM   5772  C3'  DA A 281      61.386-321.395  21.643 
ATOM   5773  O3'  DA A 281      61.947-321.649  22.925 
ATOM   5774  C2'  DA A 281      60.120-322.238  21.491 
ATOM   5775  C1'  DA A 281      59.226-321.377  22.378 
ATOM   5776  N9   DA A 281      57.771-321.630  22.186 
ATOM   5777  C8   DA A 281      57.111-321.959  21.036 
ATOM   5778  N7   DA A 281      55.833-322.117  21.193 
ATOM   5779  C5   DA A 281      55.627-321.874  22.543 
ATOM   5780  C6   DA A 281      54.473-321.882  23.342 
ATOM   5781  N6   DA A 281      53.249-322.157  22.871 
ATOM   5782  N1   DA A 281      54.623-321.596  24.649 
ATOM   5783  C2   DA A 281      55.841-321.323  25.112 
ATOM   5784  N3   DA A 281      56.986-321.285  24.465 
ATOM   5785  C4   DA A 281      56.808-321.575  23.160 
ATOM   5786  P    DA A 282      63.268-322.547  23.031 
ATOM   5787  OP1  DA A 282      64.460-321.703  22.794 
ATOM   5788  OP2  DA A 282      63.130-323.736  22.161 
ATOM   5789  O5'  DA A 282      63.223-322.996  24.565 
ATOM   5790  C5'  DA A 282      62.610-322.122  25.531 
ATOM   5791  C4'  DA A 282      61.732-322.923  26.472 
ATOM   5792  O4'  DA A 282      60.373-323.075  25.970 
ATOM   5793  C3'  DA A 282      62.185-324.356  26.747 
ATOM   5794  O3'  DA A 282      61.907-324.675  28.106 
ATOM   5795  C2'  DA A 282      61.298-325.221  25.853 
ATOM   5796  C1'  DA A 282      60.006-324.441  26.078 
ATOM   5797  N9   DA A 282      58.953-324.720  25.063 
ATOM   5798  C8   DA A 282      59.107-324.995  23.734 
ATOM   5799  N7   DA A 282      57.991-325.195  23.106 
ATOM   5800  C5   DA A 282      57.022-325.042  24.089 
ATOM   5801  C6   DA A 282      55.621-325.130  24.061 
ATOM   5802  N6   DA A 282      54.920-325.408  22.952 
ATOM   5803  N1   DA A 282      54.963-324.922  25.216 
ATOM   5804  C2   DA A 282      55.666-324.646  26.314 
ATOM   5805  N3   DA A 282      56.968-324.538  26.461 
ATOM   5806  C4   DA A 282      57.602-324.751  25.291 
ATOM   5807  P    DG A 283      62.968-325.542  28.933 
ATOM   5808  OP1  DG A 283      64.024-324.654  29.468 
ATOM   5809  OP2  DG A 283      63.432-326.678  28.106 
ATOM   5810  O5'  DG A 283      62.063-326.087  30.133 
ATOM   5811  C5'  DG A 283      60.952-325.290  30.588 
ATOM   5812  C4'  DG A 283      59.738-326.171  30.808 
ATOM   5813  O4'  DG A 283      58.939-326.327  29.601 
ATOM   5814  C3'  DG A 283      60.028-327.607  31.247 
ATOM   5815  O3'  DG A 283      59.029-328.016  32.172 
ATOM   5816  C2'  DG A 283      59.880-328.438  29.973 
ATOM   5817  C1'  DG A 283      58.657-327.708  29.427 
ATOM   5818  N9   DG A 283      58.413-327.950  27.977 
ATOM   5819  C8   DG A 283      59.322-328.142  26.961 
ATOM   5820  N7   DG A 283      58.776-328.332  25.784 
ATOM   5821  C5   DG A 283      57.407-328.263  26.040 
ATOM   5822  C6   DG A 283      56.304-328.393  25.155 
ATOM   5823  O6   DG A 283      56.308-328.599  23.945 
ATOM   5824  N1   DG A 283      55.085-328.254  25.833 
ATOM   5825  C2   DG A 283      54.950-328.020  27.188 
ATOM   5826  N2   DG A 283      53.698-327.918  27.643 
ATOM   5827  N3   DG A 283      55.984-327.897  28.017 
ATOM   5828  C4   DG A 283      57.175-328.030  27.375 
ATOM   5829  P    DT A 284      59.456-328.905  33.433 
ATOM   5830  OP1  DT A 284      59.948-328.024  34.516 
ATOM   5831  OP2  DT A 284      60.381-329.974  32.996 
ATOM   5832  O5'  DT A 284      58.053-329.547  33.857 
ATOM   5833  C5'  DT A 284      56.843-328.810  33.603 
ATOM   5834  C4'  DT A 284      55.782-329.734  33.040 
ATOM   5835  O4'  DT A 284      55.847-329.837  31.589 
ATOM   5836  C3'  DT A 284      55.844-331.186  33.515 
ATOM   5837  O3'  DT A 284      54.518-331.679  33.665 
ATOM   5838  C2'  DT A 284      56.515-331.940  32.367 
ATOM   5839  C1'  DT A 284      55.800-331.210  31.234 
ATOM   5840  N1   DT A 284      56.461-331.368  29.908 
ATOM   5841  C2   DT A 284      55.644-331.423  28.805 
ATOM   5842  O2   DT A 284      54.430-331.348  28.874 
ATOM   5843  N3   DT A 284      56.293-331.571  27.594 
ATOM   5844  C4   DT A 284      57.656-331.666  27.401 
ATOM   5845  O4   DT A 284      58.120-331.797  26.266 
ATOM   5846  C5   DT A 284      58.429-331.599  28.618 
ATOM   5847  C7   DT A 284      59.921-331.695  28.498 
ATOM   5848  C6   DT A 284      57.825-331.455  29.809 
ATOM   5849  P    DC A 285      54.180-332.632  34.905 
ATOM   5850  OP1  DC A 285      53.897-331.808  36.102 
ATOM   5851  OP2  DC A 285      55.246-333.648  35.054 
ATOM   5852  O5'  DC A 285      52.834-333.337  34.405 
ATOM   5853  C5'  DC A 285      51.959-332.617  33.516 
ATOM   5854  C4'  DC A 285      51.480-333.533  32.407 
ATOM   5855  O4'  DC A 285      52.386-333.543  31.266 
ATOM   5856  C3'  DC A 285      51.338-335.009  32.777 
ATOM   5857  O3'  DC A 285      50.204-335.545  32.105 
ATOM   5858  C2'  DC A 285      52.594-335.672  32.214 
ATOM   5859  C1'  DC A 285      52.634-334.892  30.903 
ATOM   5860  N1   DC A 285      53.951-334.950  30.211 
ATOM   5861  C2   DC A 285      53.953-334.959  28.818 
ATOM   5862  O2   DC A 285      52.871-334.918  28.220 
ATOM   5863  N3   DC A 285      55.144-335.013  28.169 
ATOM   5864  C4   DC A 285      56.293-335.056  28.853 
ATOM   5865  N4   DC A 285      57.429-335.107  28.173 
ATOM   5866  C5   DC A 285      56.313-335.049  30.286 
ATOM   5867  C6   DC A 285      55.113-334.995  30.916 
ATOM   5868  P    DG A 286      49.262-336.582  32.880 
ATOM   5869  OP1  DG A 286      48.287-335.842  33.711 
ATOM   5870  OP2  DG A 286      50.097-337.577  33.588 
ATOM   5871  O5'  DG A 286      48.503-337.289  31.661 
ATOM   5872  C5'  DG A 286      48.271-336.539  30.454 
ATOM   5873  C4'  DG A 286      48.583-337.397  29.243 
ATOM   5874  O4'  DG A 286      49.982-337.312  28.849 
ATOM   5875  C3'  DG A 286      48.337-338.896  29.408 
ATOM   5876  O3'  DG A 286      47.840-339.419  28.182 
ATOM   5877  C2'  DG A 286      49.722-339.490  29.665 
ATOM   5878  C1'  DG A 286      50.473-338.629  28.653 
ATOM   5879  N9   DG A 286      51.948-338.609  28.861 
ATOM   5880  C8   DG A 286      52.661-338.659  30.039 
ATOM   5881  N7   DG A 286      53.963-338.623  29.876 
ATOM   5882  C5   DG A 286      54.121-338.545  28.494 
ATOM   5883  C6   DG A 286      55.304-338.478  27.711 
ATOM   5884  O6   DG A 286      56.473-338.473  28.085 
ATOM   5885  N1   DG A 286      55.009-338.410  26.343 
ATOM   5886  C2   DG A 286      53.738-338.406  25.801 
ATOM   5887  N2   DG A 286      53.670-338.335  24.469 
ATOM   5888  N3   DG A 286      52.630-338.469  26.535 
ATOM   5889  C4   DG A 286      52.898-338.536  27.865 
ATOM   5890  P    DA A 287      46.687-340.527  28.221 
ATOM   5891  OP1  DA A 287      45.369-339.866  28.350 
ATOM   5892  OP2  DA A 287      47.008-341.541  29.250 
ATOM   5893  O5'  DA A 287      46.823-341.177  26.765 
ATOM   5894  C5'  DA A 287      47.295-340.360  25.678 
ATOM   5895  C4'  DA A 287      48.303-341.132  24.850 
ATOM   5896  O4'  DA A 287      49.662-340.985  25.353 
ATOM   5897  C3'  DA A 287      48.094-342.644  24.787 
ATOM   5898  O3'  DA A 287      48.438-343.103  23.486 
ATOM   5899  C2'  DA A 287      49.102-343.216  25.785 
ATOM   5900  C1'  DA A 287      50.250-342.275  25.435 
ATOM   5901  N9   DA A 287      51.323-342.229  26.467 
ATOM   5902  C8   DA A 287      51.199-342.334  27.824 
ATOM   5903  N7   DA A 287      52.327-342.257  28.460 
ATOM   5904  C5   DA A 287      53.269-342.088  27.454 
ATOM   5905  C6   DA A 287      54.665-341.940  27.479 
ATOM   5906  N6   DA A 287      55.389-341.938  28.607 
ATOM   5907  N1   DA A 287      55.293-341.794  26.298 
ATOM   5908  C2   DA A 287      54.568-341.796  25.179 
ATOM   5909  N3   DA A 287      53.268-341.925  25.034 
ATOM   5910  C4   DA A 287      52.663-342.070  26.231 
ATOM   5911  P    DT A 288      47.543-344.242  22.802 
ATOM   5912  OP1  DT A 288      46.362-343.625  22.158 
ATOM   5913  OP2  DT A 288      47.262-345.309  23.787 
ATOM   5914  O5'  DT A 288      48.540-344.796  21.680 
ATOM   5915  C5'  DT A 288      49.510-343.901  21.103 
ATOM   5916  C4'  DT A 288      50.855-344.592  20.996 
ATOM   5917  O4'  DT A 288      51.655-344.442  22.205 
ATOM   5918  C3'  DT A 288      50.810-346.103  20.771 
ATOM   5919  O3'  DT A 288      51.874-346.471  19.901 
ATOM   5920  C2'  DT A 288      51.077-346.709  22.149 
ATOM   5921  C1'  DT A 288      52.157-345.718  22.571 
ATOM   5922  N1   DT A 288      52.421-345.708  24.036 
ATOM   5923  C2   DT A 288      53.715-345.479  24.438 
ATOM   5924  O2   DT A 288      54.629-345.289  23.653 
ATOM   5925  N3   DT A 288      53.922-345.478  25.803 
ATOM   5926  C4   DT A 288      52.965-345.682  26.776 
ATOM   5927  O4   DT A 288      53.271-345.658  27.970 
ATOM   5928  C5   DT A 288      51.638-345.914  26.258 
ATOM   5929  C7   DT A 288      50.535-346.145  27.250 
ATOM   5930  C6   DT A 288      51.408-345.921  24.935 
ATOM   5931  P    DG A 289      51.613-347.588  18.784 
ATOM   5932  OP1  DG A 289      50.996-346.964  17.593 
ATOM   5933  OP2  DG A 289      50.872-348.721  19.381 
ATOM   5934  O5'  DG A 289      53.107-348.045  18.440 
ATOM   5935  C5'  DG A 289      54.177-347.091  18.573 
ATOM   5936  C4'  DG A 289      55.369-347.739  19.249 
ATOM   5937  O4'  DG A 289      55.303-347.643  20.700 
ATOM   5938  C3'  DG A 289      55.550-349.233  18.986 
ATOM   5939  O3'  DG A 289      56.941-349.518  18.892 
ATOM   5940  C2'  DG A 289      54.999-349.917  20.237 
ATOM   5941  C1'  DG A 289      55.570-348.925  21.246 
ATOM   5942  N9   DG A 289      54.930-348.999  22.588 
ATOM   5943  C8   DG A 289      53.620-349.279  22.914 
ATOM   5944  N7   DG A 289      53.376-349.267  24.202 
ATOM   5945  C5   DG A 289      54.611-348.958  24.771 
ATOM   5946  C6   DG A 289      54.977-348.805  26.132 
ATOM   5947  O6   DG A 289      54.276-348.910  27.135 
ATOM   5948  N1   DG A 289      56.338-348.491  26.265 
ATOM   5949  C2   DG A 289      57.226-348.345  25.218 
ATOM   5950  N2   DG A 289      58.483-348.043  25.553 
ATOM   5951  N3   DG A 289      56.881-348.488  23.940 
ATOM   5952  C4   DG A 289      55.565-348.793  23.795 
ATOM   5953  P    DG A 290      57.446-350.570  17.796 
ATOM   5954  OP1  DG A 290      57.604-349.889  16.491 
ATOM   5955  OP2  DG A 290      56.563-351.758  17.805 
ATOM   5956  O5'  DG A 290      58.884-350.965  18.376 
ATOM   5957  C5'  DG A 290      59.619-349.993  19.143 
ATOM   5958  C4'  DG A 290      60.228-350.650  20.365 
ATOM   5959  O4'  DG A 290      59.323-350.646  21.506 
ATOM   5960  C3'  DG A 290      60.615-352.120  20.207 
ATOM   5961  O3'  DG A 290      61.813-352.362  20.935 
ATOM   5962  C2'  DG A 290      59.477-352.894  20.873 
ATOM   5963  C1'  DG A 290      59.295-351.953  22.060 
ATOM   5964  N9   DG A 290      57.997-352.127  22.769 
ATOM   5965  C8   DG A 290      56.762-352.461  22.257 
ATOM   5966  N7   DG A 290      55.812-352.535  23.158 
ATOM   5967  C5   DG A 290      56.464-352.230  24.352 
ATOM   5968  C6   DG A 290      55.958-352.151  25.675 
ATOM   5969  O6   DG A 290      54.811-352.338  26.073 
ATOM   5970  N1   DG A 290      56.965-351.811  26.589 
ATOM   5971  C2   DG A 290      58.287-351.576  26.266 
ATOM   5972  N2   DG A 290      59.092-351.263  27.284 
ATOM   5973  N3   DG A 290      58.761-351.650  25.024 
ATOM   5974  C4   DG A 290      57.797-351.979  24.126 
ATOM   5975  P    DA A 291      62.921-353.330  20.304 
ATOM   5976  OP1  DA A 291      63.772-352.565  19.365 
ATOM   5977  OP2  DA A 291      62.269-354.538  19.754 
ATOM   5978  O5'  DA A 291      63.772-353.722  21.603 
ATOM   5979  C5'  DA A 291      63.864-352.780  22.688 
ATOM   5980  C4'  DA A 291      63.682-353.496  24.012 
ATOM   5981  O4'  DA A 291      62.283-353.587  24.406 
ATOM   5982  C3'  DA A 291      64.172-354.943  24.059 
ATOM   5983  O3'  DA A 291      64.734-355.197  25.341 
ATOM   5984  C2'  DA A 291      62.907-355.786  23.907 
ATOM   5985  C1'  DA A 291      62.013-354.925  24.794 
ATOM   5986  N9   DA A 291      60.558-355.178  24.603 
ATOM   5987  C8   DA A 291      59.898-355.507  23.453 
ATOM   5988  N7   DA A 291      58.620-355.665  23.609 
ATOM   5989  C5   DA A 291      58.414-355.421  24.959 
ATOM   5990  C6   DA A 291      57.260-355.430  25.758 
ATOM   5991  N6   DA A 291      56.036-355.705  25.287 
ATOM   5992  N1   DA A 291      57.409-355.144  27.065 
ATOM   5993  C2   DA A 291      58.628-354.871  27.528 
ATOM   5994  N3   DA A 291      59.773-354.833  26.881 
ATOM   5995  C4   DA A 291      59.595-355.123  25.577 
ATOM   5996  P    DT A 292      66.055-356.095  25.447 
ATOM   5997  OP1  DT A 292      67.247-355.251  25.210 
ATOM   5998  OP2  DT A 292      65.917-357.283  24.577 
ATOM   5999  O5'  DT A 292      66.009-356.544  26.981 
ATOM   6000  C5'  DT A 292      65.397-355.669  27.947 
ATOM   6001  C4'  DT A 292      64.518-356.470  28.889 
ATOM   6002  O4'  DT A 292      63.160-356.622  28.386 
ATOM   6003  C3'  DT A 292      64.972-357.904  29.164 
ATOM   6004  O3'  DT A 292      64.694-358.222  30.522 
ATOM   6005  C2'  DT A 292      64.085-358.769  28.270 
ATOM   6006  C1'  DT A 292      62.793-357.989  28.495 
ATOM   6007  N1   DT A 292      61.740-358.268  27.479 
ATOM   6008  C2   DT A 292      60.436-358.252  27.911 
ATOM   6009  O2   DT A 292      60.122-358.024  29.066 
ATOM   6010  N3   DT A 292      59.487-358.516  26.940 
ATOM   6011  C4   DT A 292      59.731-358.785  25.609 
ATOM   6012  O4   DT A 292      58.798-359.006  24.834 
ATOM   6013  C5   DT A 292      61.130-358.779  25.253 
ATOM   6014  C7   DT A 292      61.482-359.064  23.822 
ATOM   6015  C6   DT A 292      62.072-358.527  26.175 
ATOM   6016  P    DT A 293      65.754-359.090  31.349 
ATOM   6017  OP1  DT A 293      66.811-358.202  31.885 
ATOM   6018  OP2  DT A 293      66.219-360.226  30.522 
ATOM   6019  O5'  DT A 293      64.849-359.635  32.550 
ATOM   6020  C5'  DT A 293      63.739-358.838  33.005 
ATOM   6021  C4'  DT A 293      62.525-359.719  33.225 
ATOM   6022  O4'  DT A 293      61.726-359.875  32.018 
ATOM   6023  C3'  DT A 293      62.815-361.154  33.663 
ATOM   6024  O3'  DT A 293      61.816-361.564  34.589 
ATOM   6025  C2'  DT A 293      62.666-361.986  32.389 
ATOM   6026  C1'  DT A 293      61.444-361.255  31.843 
ATOM   6027  N1   DT A 293      61.199-361.498  30.393 
ATOM   6028  C2   DT A 293      59.890-361.544  29.979 
ATOM   6029  O2   DT A 293      58.948-361.396  30.739 
ATOM   6030  N3   DT A 293      59.702-361.771  28.630 
ATOM   6031  C4   DT A 293      60.691-361.951  27.684 
ATOM   6032  O4   DT A 293      60.400-362.148  26.503 
ATOM   6033  C5   DT A 293      62.032-361.886  28.215 
ATOM   6034  C7   DT A 293      63.168-362.073  27.253 
ATOM   6035  C6   DT A 293      62.244-361.667  29.523 
ATOM   6036  P    DC A 294      62.243-362.453  35.849 
ATOM   6037  OP1  DC A 294      62.735-361.572  36.933 
ATOM   6038  OP2  DC A 294      63.168-363.522  35.412 
ATOM   6039  O5'  DC A 294      60.840-363.095  36.273 
ATOM   6040  C5'  DC A 294      59.630-362.358  36.020 
ATOM   6041  C4'  DC A 294      58.569-363.282  35.456 
ATOM   6042  O4'  DC A 294      58.634-363.384  34.005 
ATOM   6043  C3'  DC A 294      58.631-364.734  35.931 
ATOM   6044  O3'  DC A 294      57.305-365.227  36.082 
ATOM   6045  C2'  DC A 294      59.302-365.488  34.783 
ATOM   6046  C1'  DC A 294      58.587-364.758  33.650 
ATOM   6047  N1   DC A 294      59.248-364.916  32.324 
ATOM   6048  C2   DC A 294      58.434-364.974  31.196 
ATOM   6049  O2   DC A 294      57.209-364.891  31.340 
ATOM   6050  N3   DC A 294      59.017-365.118  29.979 
ATOM   6051  C4   DC A 294      60.348-365.204  29.865 
ATOM   6052  N4   DC A 294      60.869-365.345  28.656 
ATOM   6053  C5   DC A 294      61.203-365.148  31.014 
ATOM   6054  C6   DC A 294      60.601-365.003  32.221 
ATOM   6055  P    DC A 295      56.967-366.180  37.321 
ATOM   6056  OP1  DC A 295      56.684-365.356  38.519 
ATOM   6057  OP2  DC A 295      58.033-367.196  37.471 
ATOM   6058  O5'  DC A 295      55.620-366.885  36.822 
ATOM   6059  C5'  DC A 295      54.746-366.165  35.932 
ATOM   6060  C4'  DC A 295      54.267-367.081  34.823 
ATOM   6061  O4'  DC A 295      55.173-367.091  33.682 
ATOM   6062  C3'  DC A 295      54.125-368.557  35.194 
ATOM   6063  O3'  DC A 295      52.991-369.093  34.521 
ATOM   6064  C2'  DC A 295      55.381-369.220  34.630 
ATOM   6065  C1'  DC A 295      55.421-368.440  33.319 
ATOM   6066  N1   DC A 295      56.738-368.498  32.627 
ATOM   6067  C2   DC A 295      56.740-368.507  31.235 
ATOM   6068  O2   DC A 295      55.658-368.466  30.636 
ATOM   6069  N3   DC A 295      57.931-368.560  30.585 
ATOM   6070  C4   DC A 295      59.080-368.604  31.269 
ATOM   6071  N4   DC A 295      60.216-368.655  30.589 
ATOM   6072  C5   DC A 295      59.100-368.596  32.702 
ATOM   6073  C6   DC A 295      57.900-368.543  33.333 
ATOM   6074  P    DT A 296      52.049-370.130  35.296 
ATOM   6075  OP1  DT A 296      51.074-369.390  36.128 
ATOM   6076  OP2  DT A 296      52.884-371.124  36.005 
ATOM   6077  O5'  DT A 296      51.290-370.837  34.077 
ATOM   6078  C5'  DT A 296      51.058-370.087  32.870 
ATOM   6079  C4'  DT A 296      51.370-370.944  31.659 
ATOM   6080  O4'  DT A 296      52.769-370.860  31.265 
ATOM   6081  C3'  DT A 296      51.124-372.444  31.824 
ATOM   6082  O3'  DT A 296      50.627-372.967  30.598 
ATOM   6083  C2'  DT A 296      52.509-373.038  32.081 
ATOM   6084  C1'  DT A 296      53.260-372.177  31.069 
ATOM   6085  N1   DT A 296      54.735-372.157  31.278 
ATOM   6086  C2   DT A 296      55.524-372.080  30.155 
ATOM   6087  O2   DT A 296      55.068-372.028  29.027 
ATOM   6088  N3   DT A 296      56.885-372.065  30.388 
ATOM   6089  C4   DT A 296      57.507-372.119  31.619 
ATOM   6090  O4   DT A 296      58.736-372.098  31.702 
ATOM   6091  C5   DT A 296      56.595-372.198  32.736 
ATOM   6092  C7   DT A 296      57.190-372.261  34.113 
ATOM   6093  C6   DT A 296      55.267-372.215  32.539 
ATOM   6094  P    DC A 297      49.474-374.075  30.637 
ATOM   6095  OP1  DC A 297      48.155-373.414  30.767 
ATOM   6096  OP2  DC A 297      49.794-375.089  31.666 
ATOM   6097  O5'  DC A 297      49.610-374.725  29.182 
ATOM   6098  C5'  DC A 297      50.082-373.908  28.094 
ATOM   6099  C4'  DC A 297      51.090-374.679  27.266 
ATOM   6100  O4'  DC A 297      52.449-374.533  27.769 
ATOM   6101  C3'  DC A 297      50.881-376.192  27.203 
ATOM   6102  O3'  DC A 297      51.225-376.651  25.902 
ATOM   6103  C2'  DC A 297      51.889-376.764  28.201 
ATOM   6104  C1'  DC A 297      53.037-375.823  27.851 
ATOM   6105  N1   DC A 297      54.110-375.777  28.884 
ATOM   6106  C2   DC A 297      55.422-375.607  28.450 
ATOM   6107  O2   DC A 297      55.640-375.503  27.238 
ATOM   6108  N3   DC A 297      56.414-375.564  29.376 
ATOM   6109  C4   DC A 297      56.136-375.681  30.681 
ATOM   6110  N4   DC A 297      57.138-375.632  31.545 
ATOM   6111  C5   DC A 297      54.793-375.857  31.147 
ATOM   6112  C6   DC A 297      53.816-375.898  30.207 
ATOM   6113  P    DT A 298      50.330-377.789  25.219 
ATOM   6114  OP1  DT A 298      49.149-377.172  24.574 
ATOM   6115  OP2  DT A 298      50.049-378.857  26.204 
ATOM   6116  O5'  DT A 298      51.327-378.344  24.096 
ATOM   6117  C5'  DT A 298      52.297-377.449  23.520 
ATOM   6118  C4'  DT A 298      53.642-378.140  23.413 
ATOM   6119  O4'  DT A 298      54.441-377.990  24.621 
ATOM   6120  C3'  DT A 298      53.596-379.651  23.187 
ATOM   6121  O3'  DT A 298      54.661-380.019  22.318 
ATOM   6122  C2'  DT A 298      53.863-380.257  24.565 
ATOM   6123  C1'  DT A 298      54.944-379.266  24.987 
ATOM   6124  N1   DT A 298      55.207-379.256  26.453 
ATOM   6125  C2   DT A 298      56.502-379.027  26.854 
ATOM   6126  O2   DT A 298      57.416-378.837  26.069 
ATOM   6127  N3   DT A 298      56.709-379.026  28.219 
ATOM   6128  C4   DT A 298      55.752-379.230  29.192 
ATOM   6129  O4   DT A 298      56.058-379.206  30.387 
ATOM   6130  C5   DT A 298      54.425-379.462  28.674 
ATOM   6131  C7   DT A 298      53.322-379.693  29.666 
ATOM   6132  C6   DT A 298      54.195-379.469  27.351 
ATOM   6133  P    DC A 299      54.399-381.136  21.201 
ATOM   6134  OP1  DC A 299      53.782-380.512  20.009 
ATOM   6135  OP2  DC A 299      53.658-382.269  21.797 
ATOM   6136  O5'  DC A 299      55.893-381.593  20.856 
ATOM   6137  C5'  DC A 299      56.963-380.639  20.989 
ATOM   6138  C4'  DC A 299      58.155-381.287  21.665 
ATOM   6139  O4'  DC A 299      58.090-381.190  23.116 
ATOM   6140  C3'  DC A 299      58.337-382.781  21.402 
ATOM   6141  O3'  DC A 299      59.728-383.066  21.308 
ATOM   6142  C2'  DC A 299      57.786-383.464  22.654 
ATOM   6143  C1'  DC A 299      58.357-382.473  23.663 
ATOM   6144  N1   DC A 299      57.717-382.547  25.005 
ATOM   6145  C2   DC A 299      58.516-382.309  26.120 
ATOM   6146  O2   DC A 299      59.713-382.048  25.952 
ATOM   6147  N3   DC A 299      57.950-382.373  27.354 
ATOM   6148  C4   DC A 299      56.650-382.659  27.493
[truncated: 415,700 more chars]
