# Supplementary material for: Characterization of lncRNA-protein interactions associated with Prostate cancer and Androgen receptors by molecular docking simulations
Source: Biochem Biophys Rep. 2025 Mar 9;42:101959. doi: 10.1016/j.bbrep.2025.101959 (PMC11929892; doi:10.1016/j.bbrep.2025.101959)
Supplement: Multimedia component 111 [file mmc111.zip › mmc111.pdb]

REMARK Number:   100
REMARK Ligand:     lig_628dcb8434e2f.pdb
REMARK Contact:     0     0     0
REMARK Score:  -137.06
REMARK RMSD:    751.77
MODEL      100
ATOM      1  N   ALA A  24      30.357  -5.473 -24.875 
ATOM      2  CA  ALA A  24      30.515  -4.000 -24.871 
ATOM      3  CB  ALA A  24      29.364  -3.347 -25.653 
ATOM      4  C   ALA A  24      30.496  -3.471 -23.474 
ATOM      5  O   ALA A  24      31.409  -3.720 -22.690 
ATOM      6  N   GLN A  25      29.435  -2.716 -23.129 
ATOM      7  CA  GLN A  25      29.334  -2.167 -21.810 
ATOM      8  CB  GLN A  25      28.209  -1.135 -21.640 
ATOM      9  CG  GLN A  25      28.449   0.131 -22.464 
ATOM     10  CD  GLN A  25      27.291   1.085 -22.227 
ATOM     11  OE1 GLN A  25      26.895   1.324 -21.089 
ATOM     12  NE2 GLN A  25      26.734   1.652 -23.331 
ATOM     13  C   GLN A  25      29.084  -3.296 -20.876 
ATOM     14  O   GLN A  25      28.668  -4.376 -21.290 
ATOM     15  N   ASP A  26      29.382  -3.075 -19.584 
ATOM     16  CA  ASP A  26      29.211  -4.105 -18.606 
ATOM     17  CB  ASP A  26      30.274  -4.043 -17.495 
ATOM     18  CG  ASP A  26      30.054  -5.171 -16.494 
ATOM     19  OD1 ASP A  26      28.986  -5.191 -15.826 
ATOM     20  OD2 ASP A  26      30.966  -6.032 -16.381 
ATOM     21  C   ASP A  26      27.866  -3.939 -17.988 
ATOM     22  O   ASP A  26      27.612  -2.985 -17.253 
ATOM     23  N   ASN A  27      26.945  -4.872 -18.288 
ATOM     24  CA  ASN A  27      25.662  -4.773 -17.669 
ATOM     25  CB  ASN A  27      24.503  -4.752 -18.683 
ATOM     26  CG  ASN A  27      24.583  -3.452 -19.471 
ATOM     27  OD1 ASN A  27      24.658  -2.366 -18.897 
ATOM     28  ND2 ASN A  27      24.568  -3.560 -20.827 
ATOM     29  C   ASN A  27      25.467  -5.984 -16.812 
ATOM     30  O   ASN A  27      24.473  -6.696 -16.949 
ATOM     31  N   SER A  28      26.402  -6.226 -15.873 
ATOM     32  CA  SER A  28      26.317  -7.361 -15.002 
ATOM     33  CB  SER A  28      27.559  -7.517 -14.112 
ATOM     34  OG  SER A  28      28.707  -7.731 -14.919 
ATOM     35  C   SER A  28      25.149  -7.145 -14.100 
ATOM     36  O   SER A  28      24.492  -8.089 -13.668 
ATOM     37  N   ARG A  29      24.868  -5.864 -13.806 
ATOM     38  CA  ARG A  29      23.821  -5.471 -12.913 
ATOM     39  CB  ARG A  29      23.787  -3.948 -12.704 
ATOM     40  CG  ARG A  29      25.152  -3.369 -12.324 
ATOM     41  CD  ARG A  29      25.113  -1.897 -11.913 
ATOM     42  NE  ARG A  29      26.512  -1.383 -11.942 
ATOM     43  CZ  ARG A  29      27.390  -1.720 -10.952 
ATOM     44  NH1 ARG A  29      27.024  -2.618  -9.991 
ATOM     45  NH2 ARG A  29      28.642  -1.178 -10.929 
ATOM     46  C   ARG A  29      22.506  -5.884 -13.504 
ATOM     47  O   ARG A  29      21.579  -6.255 -12.784 
ATOM     48  N   TYR A  30      22.378  -5.784 -14.840 
ATOM     49  CA  TYR A  30      21.164  -6.163 -15.505 
ATOM     50  CB  TYR A  30      21.186  -5.817 -17.003 
ATOM     51  CG  TYR A  30      19.900  -6.271 -17.606 
ATOM     52  CD1 TYR A  30      18.727  -5.600 -17.348 
ATOM     53  CD2 TYR A  30      19.876  -7.357 -18.449 
ATOM     54  CE1 TYR A  30      17.543  -6.018 -17.911 
ATOM     55  CE2 TYR A  30      18.698  -7.778 -19.016 
ATOM     56  CZ  TYR A  30      17.529  -7.109 -18.746 
ATOM     57  OH  TYR A  30      16.316  -7.539 -19.327 
ATOM     58  C   TYR A  30      20.959  -7.638 -15.363 
ATOM     59  O   TYR A  30      19.855  -8.092 -15.068 
ATOM     60  N   THR A  31      22.033  -8.431 -15.551 
ATOM     61  CA  THR A  31      21.926  -9.861 -15.473 
ATOM     62  CB  THR A  31      23.230 -10.559 -15.736 
ATOM     63  OG1 THR A  31      23.715 -10.225 -17.028 
ATOM     64  CG2 THR A  31      23.003 -12.080 -15.628 
ATOM     65  C   THR A  31      21.490 -10.229 -14.091 
ATOM     66  O   THR A  31      20.646 -11.105 -13.907 
ATOM     67  N   HIS A  32      22.064  -9.557 -13.079 
ATOM     68  CA  HIS A  32      21.744  -9.842 -11.711 
ATOM     69  ND1 HIS A  32      22.771 -10.826  -8.882 
ATOM     70  CG  HIS A  32      22.450  -9.554  -9.301 
ATOM     71  CB  HIS A  32      22.623  -9.069 -10.710 
ATOM     72  NE2 HIS A  32      22.010  -9.743  -7.096 
ATOM     73  CD2 HIS A  32      21.986  -8.905  -8.198 
ATOM     74  CE1 HIS A  32      22.488 -10.885  -7.556 
ATOM     75  C   HIS A  32      20.311  -9.481 -11.477 
ATOM     76  O   HIS A  32      19.604 -10.145 -10.722 
ATOM     77  N   PHE A  33      19.841  -8.406 -12.133 
ATOM     78  CA  PHE A  33      18.494  -7.942 -11.975 
ATOM     79  CB  PHE A  33      18.233  -6.698 -12.850 
ATOM     80  CG  PHE A  33      16.831  -6.221 -12.683 
ATOM     81  CD1 PHE A  33      15.822  -6.729 -13.471 
ATOM     82  CD2 PHE A  33      16.525  -5.261 -11.749 
ATOM     83  CE1 PHE A  33      14.528  -6.288 -13.327 
ATOM     84  CE2 PHE A  33      15.232  -4.815 -11.599 
ATOM     85  CZ  PHE A  33      14.232  -5.330 -12.388 
ATOM     86  C   PHE A  33      17.577  -9.044 -12.410 
ATOM     87  O   PHE A  33      16.584  -9.337 -11.745 
ATOM     88  N   LEU A  34      17.891  -9.694 -13.546 
ATOM     89  CA  LEU A  34      17.052 -10.740 -14.056 
ATOM     90  CB  LEU A  34      17.509 -11.262 -15.429 
ATOM     91  CG  LEU A  34      17.352 -10.227 -16.561 
ATOM     92  CD1 LEU A  34      17.815 -10.799 -17.911 
ATOM     93  CD2 LEU A  34      15.914  -9.684 -16.622 
ATOM     94  C   LEU A  34      17.034 -11.895 -13.105 
ATOM     95  O   LEU A  34      15.977 -12.463 -12.835 
ATOM     96  N   THR A  35      18.201 -12.276 -12.555 
ATOM     97  CA  THR A  35      18.222 -13.429 -11.706 
ATOM     98  CB  THR A  35      19.611 -13.827 -11.277 
ATOM     99  OG1 THR A  35      19.582 -15.110 -10.672 
ATOM    100  CG2 THR A  35      20.183 -12.793 -10.291 
ATOM    101  C   THR A  35      17.370 -13.183 -10.496 
ATOM    102  O   THR A  35      16.600 -14.054 -10.093 
ATOM    103  N   GLN A  36      17.510 -12.004  -9.861 
ATOM    104  CA  GLN A  36      16.760 -11.714  -8.673 
ATOM    105  CB  GLN A  36      17.330 -10.515  -7.900 
ATOM    106  CG  GLN A  36      18.719 -10.776  -7.318 
ATOM    107  CD  GLN A  36      19.161  -9.521  -6.583 
ATOM    108  OE1 GLN A  36      18.999  -8.403  -7.076 
ATOM    109  NE2 GLN A  36      19.727  -9.702  -5.360 
ATOM    110  C   GLN A  36      15.306 -11.414  -8.928 
ATOM    111  O   GLN A  36      14.428 -11.820  -8.172 
ATOM    112  N   HIS A  37      15.041 -10.560  -9.926 
ATOM    113  CA  HIS A  37      13.739 -10.030 -10.232 
ATOM    114  ND1 HIS A  37      13.488  -7.875  -7.943 
ATOM    115  CG  HIS A  37      14.262  -7.931  -9.081 
ATOM    116  CB  HIS A  37      13.787  -8.508 -10.384 
ATOM    117  NE2 HIS A  37      15.483  -7.062  -7.395 
ATOM    118  CD2 HIS A  37      15.476  -7.429  -8.730 
ATOM    119  CE1 HIS A  37      14.268  -7.348  -6.966 
ATOM    120  C   HIS A  37      12.906 -10.649 -11.327 
ATOM    121  O   HIS A  37      11.752 -10.256 -11.466 
ATOM    122  N   TYR A  38      13.434 -11.530 -12.202 
ATOM    123  CA  TYR A  38      12.632 -11.883 -13.350 
ATOM    124  CB  TYR A  38      13.334 -11.414 -14.642 
ATOM    125  CG  TYR A  38      12.655 -11.872 -15.887 
ATOM    126  CD1 TYR A  38      11.465 -11.319 -16.304 
ATOM    127  CD2 TYR A  38      13.246 -12.841 -16.668 
ATOM    128  CE1 TYR A  38      10.868 -11.746 -17.467 
ATOM    129  CE2 TYR A  38      12.653 -13.271 -17.830 
ATOM    130  CZ  TYR A  38      11.459 -12.724 -18.231 
ATOM    131  OH  TYR A  38      10.848 -13.164 -19.425 
ATOM    132  C   TYR A  38      12.379 -13.364 -13.432 
ATOM    133  O   TYR A  38      13.285 -14.174 -13.250 
ATOM    134  N   ASP A  39      11.102 -13.741 -13.690 
ATOM    135  CA  ASP A  39      10.698 -15.112 -13.886 
ATOM    136  CB  ASP A  39      10.028 -15.729 -12.643 
ATOM    137  CG  ASP A  39       9.940 -17.238 -12.841 
ATOM    138  OD1 ASP A  39      10.562 -17.742 -13.815 
ATOM    139  OD2 ASP A  39       9.249 -17.904 -12.025 
ATOM    140  C   ASP A  39       9.669 -15.081 -14.984 
ATOM    141  O   ASP A  39       8.529 -14.682 -14.754 
ATOM    142  N   ALA A  40      10.037 -15.519 -16.207 
ATOM    143  CA  ALA A  40       9.168 -15.355 -17.343 
ATOM    144  CB  ALA A  40       9.809 -15.843 -18.652 
ATOM    145  C   ALA A  40       7.861 -16.082 -17.196 
ATOM    146  O   ALA A  40       6.812 -15.469 -17.390 
ATOM    147  N   LYS A  41       7.868 -17.386 -16.837 
ATOM    148  CA  LYS A  41       6.612 -18.091 -16.756 
ATOM    149  CB  LYS A  41       6.394 -19.072 -17.922 
ATOM    150  CG  LYS A  41       6.320 -18.394 -19.293 
ATOM    151  CD  LYS A  41       6.383 -19.380 -20.462 
ATOM    152  CE  LYS A  41       6.315 -18.723 -21.842 
ATOM    153  NZ  LYS A  41       6.395 -19.761 -22.893 
ATOM    154  C   LYS A  41       6.607 -18.900 -15.492 
ATOM    155  O   LYS A  41       6.979 -20.072 -15.469 
ATOM    156  N   PRO A  42       6.164 -18.261 -14.447 
ATOM    157  CA  PRO A  42       6.146 -18.766 -13.096 
ATOM    158  CD  PRO A  42       5.459 -16.998 -14.579 
ATOM    159  CB  PRO A  42       5.693 -17.583 -12.242 
ATOM    160  CG  PRO A  42       4.817 -16.760 -13.203 
ATOM    161  C   PRO A  42       5.350 -19.982 -12.740 
ATOM    162  O   PRO A  42       5.866 -20.776 -11.954 
ATOM    163  N   GLN A  43       4.106 -20.125 -13.253 
ATOM    164  CA  GLN A  43       3.233 -21.210 -12.882 
ATOM    165  CB  GLN A  43       3.921 -22.559 -12.575 
ATOM    166  CG  GLN A  43       2.969 -23.746 -12.437 
ATOM    167  CD  GLN A  43       2.653 -24.258 -13.835 
ATOM    168  OE1 GLN A  43       2.011 -23.577 -14.631 
ATOM    169  NE2 GLN A  43       3.125 -25.496 -14.144 
ATOM    170  C   GLN A  43       2.428 -20.772 -11.677 
ATOM    171  O   GLN A  43       1.781 -19.726 -11.696 
ATOM    172  N   GLY A  44       2.476 -21.564 -10.580 
ATOM    173  CA  GLY A  44       1.617 -21.423  -9.423 
ATOM    174  C   GLY A  44       1.682 -20.099  -8.711 
ATOM    175  O   GLY A  44       0.636 -19.515  -8.436 
ATOM    176  N   ARG A  45       2.881 -19.573  -8.391 
ATOM    177  CA  ARG A  45       2.966 -18.320  -7.681 
ATOM    178  CB  ARG A  45       2.277 -17.177  -8.444 
ATOM    179  CG  ARG A  45       2.951 -16.883  -9.786 
ATOM    180  CD  ARG A  45       2.084 -16.065 -10.743 
ATOM    181  NE  ARG A  45       2.134 -14.640 -10.313 
ATOM    182  CZ  ARG A  45       1.083 -13.819 -10.595 
ATOM    183  NH1 ARG A  45      -0.026 -14.325 -11.205 
ATOM    184  NH2 ARG A  45       1.132 -12.493 -10.270 
ATOM    185  C   ARG A  45       2.353 -18.422  -6.307 
ATOM    186  O   ARG A  45       1.777 -17.453  -5.809 
ATOM    187  N   ASP A  46       2.452 -19.607  -5.663 
ATOM    188  CA  ASP A  46       1.984 -19.790  -4.311 
ATOM    189  CB  ASP A  46       1.250 -21.127  -4.079 
ATOM    190  CG  ASP A  46       2.197 -22.277  -4.390 
ATOM    191  OD1 ASP A  46       3.256 -22.021  -5.022 
ATOM    192  OD2 ASP A  46       1.866 -23.431  -4.005 
ATOM    193  C   ASP A  46       3.161 -19.699  -3.376 
ATOM    194  O   ASP A  46       4.259 -19.317  -3.777 
ATOM    195  N   ASP A  47       2.954 -20.056  -2.089 
ATOM    196  CA  ASP A  47       3.986 -19.963  -1.086 
ATOM    197  CB  ASP A  47       3.505 -20.399   0.311 
ATOM    198  CG  ASP A  47       2.512 -19.366   0.829 
ATOM    199  OD1 ASP A  47       2.392 -18.285   0.192 
ATOM    200  OD2 ASP A  47       1.859 -19.643   1.870 
ATOM    201  C   ASP A  47       5.122 -20.868  -1.453 
ATOM    202  O   ASP A  47       6.290 -20.503  -1.321 
ATOM    203  N   ARG A  48       4.797 -22.077  -1.942 
ATOM    204  CA  ARG A  48       5.781 -23.061  -2.293 
ATOM    205  CB  ARG A  48       5.140 -24.351  -2.823 
ATOM    206  CG  ARG A  48       6.146 -25.430  -3.211 
ATOM    207  CD  ARG A  48       5.521 -26.560  -4.029 
ATOM    208  NE  ARG A  48       5.134 -25.982  -5.348 
ATOM    209  CZ  ARG A  48       4.541 -26.764  -6.297 
ATOM    210  NH1 ARG A  48       4.304 -28.084  -6.046 
ATOM    211  NH2 ARG A  48       4.179 -26.221  -7.497 
ATOM    212  C   ARG A  48       6.632 -22.511  -3.395 
ATOM    213  O   ARG A  48       7.843 -22.722  -3.421 
ATOM    214  N   TYR A  49       6.004 -21.778  -4.332 
ATOM    215  CA  TYR A  49       6.690 -21.207  -5.452 
ATOM    216  CB  TYR A  49       5.716 -20.385  -6.317 
ATOM    217  CG  TYR A  49       6.455 -19.484  -7.246 
ATOM    218  CD1 TYR A  49       6.995 -19.944  -8.423 
ATOM    219  CD2 TYR A  49       6.580 -18.149  -6.930 
ATOM    220  CE1 TYR A  49       7.662 -19.084  -9.266 
ATOM    221  CE2 TYR A  49       7.244 -17.287  -7.767 
ATOM    222  CZ  TYR A  49       7.787 -17.755  -8.938 
ATOM    223  OH  TYR A  49       8.468 -16.868  -9.798 
ATOM    224  C   TYR A  49       7.763 -20.299  -4.937 
ATOM    225  O   TYR A  49       8.907 -20.361  -5.387 
ATOM    226  N   CYS A  50       7.427 -19.442  -3.956 
ATOM    227  CA  CYS A  50       8.387 -18.513  -3.432 
ATOM    228  CB  CYS A  50       7.789 -17.543  -2.401 
ATOM    229  SG  CYS A  50       6.919 -16.168  -3.203 
ATOM    230  C   CYS A  50       9.521 -19.233  -2.772 
ATOM    231  O   CYS A  50      10.680 -18.874  -2.966 
ATOM    232  N   GLU A  51       9.232 -20.282  -1.984 
ATOM    233  CA  GLU A  51      10.291 -20.937  -1.274 
ATOM    234  CB  GLU A  51       9.814 -22.052  -0.328 
ATOM    235  CG  GLU A  51       9.046 -21.500   0.875 
ATOM    236  CD  GLU A  51       8.647 -22.660   1.776 
ATOM    237  OE1 GLU A  51       8.797 -23.834   1.341 
ATOM    238  OE2 GLU A  51       8.191 -22.384   2.918 
ATOM    239  C   GLU A  51      11.271 -21.539  -2.238 
ATOM    240  O   GLU A  51      12.477 -21.471  -2.014 
ATOM    241  N   SER A  52      10.782 -22.163  -3.323 
ATOM    242  CA  SER A  52      11.648 -22.819  -4.266 
ATOM    243  CB  SER A  52      10.871 -23.670  -5.287 
ATOM    244  OG  SER A  52      11.770 -24.296  -6.189 
ATOM    245  C   SER A  52      12.484 -21.840  -5.041 
ATOM    246  O   SER A  52      13.695 -22.015  -5.173 
ATOM    247  N   ILE A  53      11.853 -20.774  -5.572 
ATOM    248  CA  ILE A  53      12.510 -19.830  -6.436 
ATOM    249  CB  ILE A  53      11.569 -18.839  -7.063 
ATOM    250  CG1 ILE A  53      12.268 -18.100  -8.213 
ATOM    251  CG2 ILE A  53      11.022 -17.910  -5.967 
ATOM    252  CD1 ILE A  53      11.307 -17.285  -9.080 
ATOM    253  C   ILE A  53      13.564 -19.071  -5.697 
ATOM    254  O   ILE A  53      14.625 -18.777  -6.243 
ATOM    255  N   MET A  54      13.288 -18.724  -4.431 
ATOM    256  CA  MET A  54      14.208 -17.931  -3.681 
ATOM    257  CB  MET A  54      13.657 -17.630  -2.278 
ATOM    258  CG  MET A  54      14.129 -16.292  -1.716 
ATOM    259  SD  MET A  54      13.400 -14.851  -2.557 
ATOM    260  CE  MET A  54      13.965 -13.641  -1.327 
ATOM    261  C   MET A  54      15.482 -18.715  -3.574 
ATOM    262  O   MET A  54      16.577 -18.162  -3.661 
ATOM    263  N   ARG A  55      15.360 -20.040  -3.377 
ATOM    264  CA  ARG A  55      16.487 -20.926  -3.259 
ATOM    265  CB  ARG A  55      16.035 -22.353  -2.921 
ATOM    266  CG  ARG A  55      15.198 -22.413  -1.641 
ATOM    267  CD  ARG A  55      14.502 -23.757  -1.423 
ATOM    268  NE  ARG A  55      15.339 -24.566  -0.498 
ATOM    269  CZ  ARG A  55      15.110 -25.907  -0.399 
ATOM    270  NH1 ARG A  55      14.168 -26.490  -1.198 
ATOM    271  NH2 ARG A  55      15.823 -26.659   0.486 
ATOM    272  C   ARG A  55      17.249 -20.983  -4.555 
ATOM    273  O   ARG A  55      18.476 -20.907  -4.565 
ATOM    274  N   ARG A  56      16.538 -21.101  -5.694 
ATOM    275  CA  ARG A  56      17.186 -21.258  -6.971 
ATOM    276  CB  ARG A  56      16.203 -21.454  -8.140 
ATOM    277  CG  ARG A  56      15.409 -22.759  -8.083 
ATOM    278  CD  ARG A  56      14.767 -23.128  -9.423 
ATOM    279  NE  ARG A  56      13.877 -22.004  -9.821 
ATOM    280  CZ  ARG A  56      12.561 -22.008  -9.459 
ATOM    281  NH1 ARG A  56      12.047 -23.057  -8.752 
ATOM    282  NH2 ARG A  56      11.757 -20.960  -9.804 
ATOM    283  C   ARG A  56      17.993 -20.038  -7.297 
ATOM    284  O   ARG A  56      19.094 -20.132  -7.842 
ATOM    285  N   ARG A  57      17.434 -18.858  -6.981 
ATOM    286  CA  ARG A  57      17.989 -17.566  -7.272 
ATOM    287  CB  ARG A  57      16.981 -16.432  -7.028 
ATOM    288  CG  ARG A  57      15.720 -16.618  -7.872 
ATOM    289  CD  ARG A  57      16.007 -16.749  -9.368 
ATOM    290  NE  ARG A  57      14.774 -17.286 -10.009 
ATOM    291  CZ  ARG A  57      14.462 -16.937 -11.292 
ATOM    292  NH1 ARG A  57      15.255 -16.058 -11.970 
ATOM    293  NH2 ARG A  57      13.356 -17.462 -11.896 
ATOM    294  C   ARG A  57      19.215 -17.308  -6.446 
ATOM    295  O   ARG A  57      20.047 -16.489  -6.833 
ATOM    296  N   GLY A  58      19.345 -17.952  -5.266 
ATOM    297  CA  GLY A  58      20.518 -17.749  -4.452 
ATOM    298  C   GLY A  58      20.249 -16.676  -3.435 
ATOM    299  O   GLY A  58      21.171 -16.056  -2.910 
ATOM    300  N   LEU A  59      18.957 -16.404  -3.197 
ATOM    301  CA  LEU A  59      18.390 -15.442  -2.291 
ATOM    302  CB  LEU A  59      16.997 -14.993  -2.748 
ATOM    303  CG  LEU A  59      17.057 -14.335  -4.141 
ATOM    304  CD1 LEU A  59      15.690 -13.786  -4.573 
ATOM    305  CD2 LEU A  59      18.175 -13.282  -4.214 
ATOM    306  C   LEU A  59      18.342 -15.875  -0.842 
ATOM    307  O   LEU A  59      17.877 -15.107  -0.005 
ATOM    308  N   THR A  60      18.628 -17.158  -0.543 
ATOM    309  CA  THR A  60      18.521 -17.780   0.758 
ATOM    310  CB  THR A  60      18.422 -19.273   0.655 
ATOM    311  OG1 THR A  60      19.592 -19.810   0.057 
ATOM    312  CG2 THR A  60      17.192 -19.608  -0.204 
ATOM    313  C   THR A  60      19.582 -17.448   1.776 
ATOM    314  O   THR A  60      19.306 -17.592   2.964 
ATOM    315  N   SER A  61      20.833 -17.093   1.412 
ATOM    316  CA  SER A  61      21.758 -16.859   2.493 
ATOM    317  CB  SER A  61      22.957 -17.826   2.485 
ATOM    318  OG  SER A  61      22.517 -19.158   2.702 
ATOM    319  C   SER A  61      22.320 -15.475   2.407 
ATOM    320  O   SER A  61      23.186 -15.209   1.575 
ATOM    321  N   PRO A  62      21.889 -14.572   3.254 
ATOM    322  CA  PRO A  62      20.832 -14.844   4.197 
ATOM    323  CD  PRO A  62      22.847 -13.617   3.787 
ATOM    324  CB  PRO A  62      20.985 -13.822   5.320 
ATOM    325  CG  PRO A  62      22.467 -13.428   5.263 
ATOM    326  C   PRO A  62      19.514 -14.718   3.499 
ATOM    327  O   PRO A  62      19.488 -14.279   2.350 
ATOM    328  N   CYS A  63      18.409 -15.091   4.176 
ATOM    329  CA  CYS A  63      17.107 -15.029   3.577 
ATOM    330  CB  CYS A  63      15.980 -15.525   4.508 
ATOM    331  SG  CYS A  63      16.264 -17.191   5.180 
ATOM    332  C   CYS A  63      16.811 -13.590   3.286 
ATOM    333  O   CYS A  63      16.979 -12.728   4.148 
ATOM    334  N   LYS A  64      16.363 -13.286   2.050 
ATOM    335  CA  LYS A  64      16.024 -11.933   1.733 
ATOM    336  CB  LYS A  64      15.958 -11.675   0.217 
ATOM    337  CG  LYS A  64      15.947 -10.196  -0.175 
ATOM    338  CD  LYS A  64      16.188  -9.974  -1.671 
ATOM    339  CE  LYS A  64      16.192  -8.501  -2.084 
ATOM    340  NZ  LYS A  64      16.367  -8.389  -3.549 
ATOM    341  C   LYS A  64      14.671 -11.685   2.334 
ATOM    342  O   LYS A  64      13.782 -12.531   2.250 
ATOM    343  N   ASP A  65      14.485 -10.514   2.975 
ATOM    344  CA  ASP A  65      13.252 -10.245   3.660 
ATOM    345  CB  ASP A  65      13.310  -8.967   4.522 
ATOM    346  CG  ASP A  65      13.625  -7.757   3.647 
ATOM    347  OD1 ASP A  65      14.224  -7.939   2.553 
ATOM    348  OD2 ASP A  65      13.278  -6.626   4.077 
ATOM    349  C   ASP A  65      12.107 -10.144   2.699 
ATOM    350  O   ASP A  65      11.037 -10.700   2.946 
ATOM    351  N   ILE A  66      12.280  -9.419   1.579 
ATOM    352  CA  ILE A  66      11.198  -9.300   0.645 
ATOM    353  CB  ILE A  66      10.432  -8.019   0.848 
ATOM    354  CG1 ILE A  66       9.083  -8.013   0.109 
ATOM    355  CG2 ILE A  66      11.366  -6.859   0.468 
ATOM    356  CD1 ILE A  66       9.205  -8.016  -1.410 
ATOM    357  C   ILE A  66      11.805  -9.311  -0.725 
ATOM    358  O   ILE A  66      12.863  -8.720  -0.940 
ATOM    359  N   ASN A  67      11.179 -10.019  -1.688 
ATOM    360  CA  ASN A  67      11.720 -10.015  -3.017 
ATOM    361  CB  ASN A  67      12.741 -11.139  -3.259 
ATOM    362  CG  ASN A  67      13.477 -10.847  -4.558 
ATOM    363  OD1 ASN A  67      14.272  -9.911  -4.638 
ATOM    364  ND2 ASN A  67      13.214 -11.676  -5.603 
ATOM    365  C   ASN A  67      10.584 -10.205  -3.973 
ATOM    366  O   ASN A  67       9.740 -11.082  -3.786 
ATOM    367  N   THR A  68      10.556  -9.392  -5.048 
ATOM    368  CA  THR A  68       9.471  -9.467  -5.982 
ATOM    369  CB  THR A  68       8.762  -8.158  -6.145 
ATOM    370  OG1 THR A  68       8.269  -7.721  -4.886 
ATOM    371  CG2 THR A  68       7.598  -8.348  -7.130 
ATOM    372  C   THR A  68       9.996  -9.879  -7.324 
ATOM    373  O   THR A  68      11.059  -9.439  -7.762 
ATOM    374  N   PHE A  69       9.236 -10.761  -8.006 
ATOM    375  CA  PHE A  69       9.601 -11.241  -9.309 
ATOM    376  CB  PHE A  69       9.527 -12.774  -9.435 
ATOM    377  CG  PHE A  69      10.543 -13.384  -8.526 
ATOM    378  CD1 PHE A  69      11.831 -13.609  -8.956 
ATOM    379  CD2 PHE A  69      10.207 -13.734  -7.237 
ATOM    380  CE1 PHE A  69      12.768 -14.171  -8.120 
ATOM    381  CE2 PHE A  69      11.140 -14.295  -6.395 
ATOM    382  CZ  PHE A  69      12.423 -14.515  -6.835 
ATOM    383  C   PHE A  69       8.608 -10.690 -10.287 
ATOM    384  O   PHE A  69       7.415 -10.605 -10.001 
ATOM    385  N   ILE A  70       9.099 -10.300 -11.480 
ATOM    386  CA  ILE A  70       8.279  -9.766 -12.530 
ATOM    387  CB  ILE A  70       8.894  -8.585 -13.228 
ATOM    388  CG1 ILE A  70       9.137  -7.438 -12.235 
ATOM    389  CG2 ILE A  70       7.982  -8.201 -14.407 
ATOM    390  CD1 ILE A  70      10.026  -6.325 -12.786 
ATOM    391  C   ILE A  70       8.146 -10.852 -13.550 
ATOM    392  O   ILE A  70       9.106 -11.572 -13.824 
ATOM    393  N   HIS A  71       6.934 -11.011 -14.122 
ATOM    394  CA  HIS A  71       6.704 -12.056 -15.078 
ATOM    395  ND1 HIS A  71       6.623 -14.322 -12.875 
ATOM    396  CG  HIS A  71       5.646 -13.442 -13.288 
ATOM    397  CB  HIS A  71       5.509 -12.942 -14.696 
ATOM    398  NE2 HIS A  71       5.416 -13.823 -11.074 
ATOM    399  CD2 HIS A  71       4.918 -13.148 -12.176 
ATOM    400  CE1 HIS A  71       6.439 -14.514 -11.544 
ATOM    401  C   HIS A  71       6.415 -11.410 -16.399 
ATOM    402  O   HIS A  71       6.310 -10.188 -16.486 
ATOM    403  N   GLY A  72       6.286 -12.218 -17.476 
ATOM    404  CA  GLY A  72       6.017 -11.656 -18.772 
ATOM    405  C   GLY A  72       7.295 -11.593 -19.560 
ATOM    406  O   GLY A  72       8.294 -12.209 -19.193 
ATOM    407  N   ASN A  73       7.269 -10.867 -20.702 
ATOM    408  CA  ASN A  73       8.405 -10.782 -21.584 
ATOM    409  CB  ASN A  73       8.034 -10.508 -23.057 
ATOM    410  CG  ASN A  73       7.346  -9.151 -23.163 
ATOM    411  OD1 ASN A  73       7.968  -8.146 -23.502 
ATOM    412  ND2 ASN A  73       6.017  -9.119 -22.872 
ATOM    413  C   ASN A  73       9.371  -9.723 -21.133 
ATOM    414  O   ASN A  73       8.994  -8.716 -20.538 
ATOM    415  N   LYS A  74      10.668  -9.952 -21.434 
ATOM    416  CA  LYS A  74      11.764  -9.101 -21.052 
ATOM    417  CB  LYS A  74      13.152  -9.709 -21.329 
ATOM    418  CG  LYS A  74      13.502 -10.903 -20.438 
ATOM    419  CD  LYS A  74      14.866 -11.514 -20.762 
ATOM    420  CE  LYS A  74      14.989 -11.999 -22.206 
ATOM    421  NZ  LYS A  74      16.380 -12.427 -22.480 
ATOM    422  C   LYS A  74      11.726  -7.769 -21.741 
ATOM    423  O   LYS A  74      12.108  -6.759 -21.152 
ATOM    424  N   ARG A  75      11.268  -7.726 -23.005 
ATOM    425  CA  ARG A  75      11.336  -6.518 -23.783 
ATOM    426  CB  ARG A  75      10.706  -6.680 -25.174 
ATOM    427  CG  ARG A  75      11.275  -7.856 -25.964 
ATOM    428  CD  ARG A  75      10.777  -7.928 -27.407 
ATOM    429  NE  ARG A  75       9.288  -7.909 -27.372 
ATOM    430  CZ  ARG A  75       8.587  -9.047 -27.093 
ATOM    431  NH1 ARG A  75       9.247 -10.192 -26.754 
ATOM    432  NH2 ARG A  75       7.223  -9.036 -27.147 
ATOM    433  C   ARG A  75      10.568  -5.434 -23.096 
ATOM    434  O   ARG A  75      11.000  -4.283 -23.058 
ATOM    435  N   SER A  76       9.396  -5.775 -22.533 
ATOM    436  CA  SER A  76       8.562  -4.791 -21.905 
ATOM    437  CB  SER A  76       7.236  -5.385 -21.396 
ATOM    438  OG  SER A  76       6.471  -5.878 -22.487 
ATOM    439  C   SER A  76       9.281  -4.196 -20.730 
ATOM    440  O   SER A  76       9.132  -3.009 -20.441 
ATOM    441  N   ILE A  77      10.063  -5.017 -20.003 
ATOM    442  CA  ILE A  77      10.777  -4.552 -18.848 
ATOM    443  CB  ILE A  77      11.426  -5.664 -18.076 
ATOM    444  CG1 ILE A  77      10.357  -6.647 -17.572 
ATOM    445  CG2 ILE A  77      12.260  -5.039 -16.946 
ATOM    446  CD1 ILE A  77      10.932  -7.947 -17.010 
ATOM    447  C   ILE A  77      11.850  -3.586 -19.254 
ATOM    448  O   ILE A  77      12.029  -2.547 -18.626 
ATOM    449  N   LYS A  78      12.600  -3.902 -20.324 
ATOM    450  CA  LYS A  78      13.670  -3.048 -20.763 
ATOM    451  CB  LYS A  78      14.457  -3.613 -21.957 
ATOM    452  CG  LYS A  78      15.314  -4.836 -21.619 
ATOM    453  CD  LYS A  78      15.896  -5.526 -22.854 
ATOM    454  CE  LYS A  78      16.828  -6.696 -22.531 
ATOM    455  NZ  LYS A  78      16.037  -7.912 -22.246 
ATOM    456  C   LYS A  78      13.105  -1.727 -21.186 
ATOM    457  O   LYS A  78      13.736  -0.686 -21.012 
ATOM    458  N   ALA A  79      11.881  -1.748 -21.741 
ATOM    459  CA  ALA A  79      11.200  -0.603 -22.284 
ATOM    460  CB  ALA A  79       9.821  -0.951 -22.871 
ATOM    461  C   ALA A  79      10.987   0.445 -21.231 
ATOM    462  O   ALA A  79      10.878   1.630 -21.545 
ATOM    463  N   ILE A  80      10.868   0.044 -19.956 
ATOM    464  CA  ILE A  80      10.626   1.016 -18.927 
ATOM    465  CB  ILE A  80      10.255   0.446 -17.581 
ATOM    466  CG1 ILE A  80      11.316  -0.473 -16.984 
ATOM    467  CG2 ILE A  80       8.892  -0.240 -17.747 
ATOM    468  CD1 ILE A  80      10.900  -1.026 -15.623 
ATOM    469  C   ILE A  80      11.745   2.022 -18.874 
ATOM    470  O   ILE A  80      11.546   3.160 -18.452 
ATOM    471  N   CYS A  81      12.966   1.624 -19.275 
ATOM    472  CA  CYS A  81      14.117   2.486 -19.280 
ATOM    473  CB  CYS A  81      15.428   1.734 -19.567 
ATOM    474  SG  CYS A  81      15.754   0.459 -18.312 
ATOM    475  C   CYS A  81      13.959   3.596 -20.289 
ATOM    476  O   CYS A  81      14.689   4.586 -20.237 
ATOM    477  N   GLU A  82      13.062   3.434 -21.284 
ATOM    478  CA  GLU A  82      12.862   4.454 -22.277 
ATOM    479  CB  GLU A  82      12.970   3.920 -23.715 
ATOM    480  CG  GLU A  82      11.961   2.809 -24.013 
ATOM    481  CD  GLU A  82      12.156   2.352 -25.452 
ATOM    482  OE1 GLU A  82      12.213   3.228 -26.356 
ATOM    483  OE2 GLU A  82      12.249   1.114 -25.666 
ATOM    484  C   GLU A  82      11.484   5.028 -22.107 
ATOM    485  O   GLU A  82      10.696   4.562 -21.287 
ATOM    486  N   ASN A  83      11.173   6.085 -22.884 
ATOM    487  CA  ASN A  83       9.911   6.767 -22.808 
ATOM    488  CB  ASN A  83       9.851   8.042 -23.664 
ATOM    489  CG  ASN A  83      10.676   9.103 -22.944 
ATOM    490  OD1 ASN A  83      10.664   9.185 -21.715 
ATOM    491  ND2 ASN A  83      11.416   9.938 -23.723 
ATOM    492  C   ASN A  83       8.817   5.839 -23.229 
ATOM    493  O   ASN A  83       7.665   6.001 -22.831 
ATOM    494  N   LYS A  84       9.156   4.826 -24.043 
ATOM    495  CA  LYS A  84       8.180   3.925 -24.580 
ATOM    496  CB  LYS A  84       8.857   2.817 -25.416 
ATOM    497  CG  LYS A  84       7.921   1.834 -26.122 
ATOM    498  CD  LYS A  84       7.153   0.911 -25.178 
ATOM    499  CE  LYS A  84       6.396  -0.197 -25.909 
ATOM    500  NZ  LYS A  84       7.357  -1.190 -26.441 
ATOM    501  C   LYS A  84       7.386   3.298 -23.466 
ATOM    502  O   LYS A  84       6.161   3.232 -23.563 
ATOM    503  N   ASN A  85       8.029   2.807 -22.383 
ATOM    504  CA  ASN A  85       7.206   2.217 -21.358 
ATOM    505  CB  ASN A  85       7.343   0.680 -21.318 
ATOM    506  CG  ASN A  85       6.232   0.074 -20.468 
ATOM    507  OD1 ASN A  85       5.067   0.455 -20.576 
ATOM    508  ND2 ASN A  85       6.604  -0.897 -19.592 
ATOM    509  C   ASN A  85       7.600   2.737 -20.000 
ATOM    510  O   ASN A  85       7.516   2.004 -19.015 
ATOM    511  N   GLY A  86       7.987   4.025 -19.869 
ATOM    512  CA  GLY A  86       8.358   4.440 -18.541 
ATOM    513  C   GLY A  86       8.406   5.935 -18.432 
ATOM    514  O   GLY A  86       8.529   6.651 -19.426 
ATOM    515  N   ASN A  87       8.313   6.432 -17.176 
ATOM    516  CA  ASN A  87       8.388   7.834 -16.866 
ATOM    517  CB  ASN A  87       7.070   8.434 -16.338 
ATOM    518  CG  ASN A  87       6.033   8.383 -17.450 
ATOM    519  OD1 ASN A  87       5.564   7.312 -17.828 
ATOM    520  ND2 ASN A  87       5.650   9.574 -17.983 
ATOM    521  C   ASN A  87       9.381   7.966 -15.753 
ATOM    522  O   ASN A  87       9.660   7.005 -15.039 
ATOM    523  N   PRO A  88       9.943   9.130 -15.590 
ATOM    524  CA  PRO A  88      10.890   9.367 -14.542 
ATOM    525  CD  PRO A  88       9.915  10.189 -16.582 
ATOM    526  CB  PRO A  88      11.522  10.727 -14.851 
ATOM    527  CG  PRO A  88      10.555  11.384 -15.857 
ATOM    528  C   PRO A  88      10.168   9.304 -13.236 
ATOM    529  O   PRO A  88       9.050   9.812 -13.144 
ATOM    530  N   HIS A  89      10.804   8.706 -12.212 
ATOM    531  CA  HIS A  89      10.210   8.527 -10.923 
ATOM    532  ND1 HIS A  89       7.895   6.729  -9.424 
ATOM    533  CG  HIS A  89       9.268   6.743  -9.344 
ATOM    534  CB  HIS A  89      10.169   7.046 -10.506 
ATOM    535  NE2 HIS A  89       8.415   6.182  -7.333 
ATOM    536  CD2 HIS A  89       9.569   6.408  -8.061 
ATOM    537  CE1 HIS A  89       7.434   6.387  -8.195 
ATOM    538  C   HIS A  89      11.094   9.291 -10.006 
ATOM    539  O   HIS A  89      12.249   9.524 -10.348 
ATOM    540  N   ARG A  90      10.614   9.570  -8.777 
ATOM    541  CA  ARG A  90      11.134  10.633  -7.973 
ATOM    542  CB  ARG A  90      10.638  10.532  -6.524 
ATOM    543  CG  ARG A  90       9.118  10.621  -6.401 
ATOM    544  CD  ARG A  90       8.581  12.052  -6.436 
ATOM    545  NE  ARG A  90       7.099  11.972  -6.308 
ATOM    546  CZ  ARG A  90       6.398  13.027  -5.801 
ATOM    547  NH1 ARG A  90       7.050  14.164  -5.418 
ATOM    548  NH2 ARG A  90       5.043  12.938  -5.660 
ATOM    549  C   ARG A  90      12.627  10.723  -7.915 
ATOM    550  O   ARG A  90      13.186  11.625  -8.535 
ATOM    551  N   GLU A  91      13.353   9.801  -7.262 
ATOM    552  CA  GLU A  91      14.755  10.115  -7.224 
ATOM    553  CB  GLU A  91      15.367  10.061  -5.812 
ATOM    554  CG  GLU A  91      14.958  11.232  -4.914 
ATOM    555  CD  GLU A  91      13.537  11.000  -4.427 
ATOM    556  OE1 GLU A  91      13.280   9.918  -3.836 
ATOM    557  OE2 GLU A  91      12.688  11.907  -4.644 
ATOM    558  C   GLU A  91      15.504   9.143  -8.074 
ATOM    559  O   GLU A  91      15.859   8.056  -7.623 
ATOM    560  N   ASN A  92      15.780   9.542  -9.330 
ATOM    561  CA  ASN A  92      16.570   8.776 -10.253 
ATOM    562  CB  ASN A  92      18.015   8.583  -9.762 
ATOM    563  CG  ASN A  92      18.669   9.953  -9.678 
ATOM    564  OD1 ASN A  92      18.547  10.766 -10.593 
ATOM    565  ND2 ASN A  92      19.371  10.227  -8.547 
ATOM    566  C   ASN A  92      15.991   7.412 -10.460 
ATOM    567  O   ASN A  92      16.733   6.456 -10.678 
ATOM    568  N   LEU A  93      14.653   7.283 -10.421 
ATOM    569  CA  LEU A  93      14.046   5.998 -10.644 
ATOM    570  CB  LEU A  93      13.196   5.499  -9.462 
ATOM    571  CG  LEU A  93      14.013   5.127  -8.208 
ATOM    572  CD1 LEU A  93      13.097   4.644  -7.072 
ATOM    573  CD2 LEU A  93      15.107   4.099  -8.543 
ATOM    574  C   LEU A  93      13.141   6.137 -11.825 
ATOM    575  O   LEU A  93      12.979   7.226 -12.373 
ATOM    576  N   ARG A  94      12.563   5.007 -12.286 
ATOM    577  CA  ARG A  94      11.651   5.047 -13.395 
ATOM    578  CB  ARG A  94      12.264   4.533 -14.706 
ATOM    579  CG  ARG A  94      13.421   5.410 -15.185 
ATOM    580  CD  ARG A  94      13.981   5.008 -16.550 
ATOM    581  NE  ARG A  94      12.929   5.315 -17.557 
ATOM    582  CZ  ARG A  94      12.803   6.585 -18.040 
ATOM    583  NH1 ARG A  94      13.625   7.577 -17.590 
ATOM    584  NH2 ARG A  94      11.843   6.868 -18.966 
ATOM    585  C   ARG A  94      10.481   4.169 -13.054 
ATOM    586  O   ARG A  94      10.637   3.137 -12.403 
ATOM    587  N   ILE A  95       9.268   4.577 -13.488 
ATOM    588  CA  ILE A  95       8.059   3.839 -13.228 
ATOM    589  CB  ILE A  95       7.025   4.653 -12.501 
ATOM    590  CG1 ILE A  95       5.820   3.791 -12.084 
ATOM    591  CG2 ILE A  95       6.656   5.846 -13.397 
ATOM    592  CD1 ILE A  95       6.118   2.807 -10.956 
ATOM    593  C   ILE A  95       7.471   3.433 -14.552 
ATOM    594  O   ILE A  95       7.417   4.230 -15.487 
ATOM    595  N   SER A  96       7.017   2.167 -14.668 
ATOM    596  CA  SER A  96       6.520   1.669 -15.924 
ATOM    597  CB  SER A  96       6.521   0.132 -16.021 
ATOM    598  OG  SER A  96       5.638  -0.423 -15.057 
ATOM    599  C   SER A  96       5.122   2.137 -16.200 
ATOM    600  O   SER A  96       4.324   2.355 -15.289 
ATOM    601  N   LYS A  97       4.824   2.366 -17.497 
ATOM    602  CA  LYS A  97       3.513   2.735 -17.955 
ATOM    603  CB  LYS A  97       3.499   3.283 -19.390 
ATOM    604  CG  LYS A  97       4.096   4.687 -19.504 
ATOM    605  CD  LYS A  97       4.273   5.153 -20.949 
ATOM    606  CE  LYS A  97       4.718   6.611 -21.063 
ATOM    607  NZ  LYS A  97       6.152   6.728 -20.709 
ATOM    608  C   LYS A  97       2.610   1.543 -17.924 
ATOM    609  O   LYS A  97       1.429   1.655 -17.600 
ATOM    610  N   SER A  98       3.157   0.372 -18.304 
ATOM    611  CA  SER A  98       2.430  -0.864 -18.402 
ATOM    612  CB  SER A  98       3.113  -1.826 -19.387 
ATOM    613  OG  SER A  98       2.438  -3.069 -19.433 
ATOM    614  C   SER A  98       2.391  -1.529 -17.062 
ATOM    615  O   SER A  98       3.191  -1.233 -16.178 
ATOM    616  N   SER A  99       1.438  -2.468 -16.892 
ATOM    617  CA  SER A  99       1.316  -3.181 -15.654 
ATOM    618  CB  SER A  99      -0.138  -3.329 -15.182 
ATOM    619  OG  SER A  99      -0.171  -4.036 -13.953 
ATOM    620  C   SER A  99       1.866  -4.551 -15.901 
ATOM    621  O   SER A  99       1.756  -5.075 -17.006 
ATOM    622  N   PHE A 100       2.499  -5.160 -14.875 
ATOM    623  CA  PHE A 100       3.096  -6.452 -15.063 
ATOM    624  CB  PHE A 100       4.625  -6.462 -14.858 
ATOM    625  CG  PHE A 100       5.327  -5.637 -15.887 
ATOM    626  CD1 PHE A 100       5.439  -4.271 -15.743 
ATOM    627  CD2 PHE A 100       5.897  -6.234 -16.988 
ATOM    628  CE1 PHE A 100       6.097  -3.516 -16.687 
ATOM    629  CE2 PHE A 100       6.556  -5.484 -17.934 
ATOM    630  CZ  PHE A 100       6.657  -4.121 -17.787 
ATOM    631  C   PHE A 100       2.572  -7.384 -14.016 
ATOM    632  O   PHE A 100       2.195  -6.966 -12.922 
ATOM    633  N   GLN A 101       2.513  -8.691 -14.344 
ATOM    634  CA  GLN A 101       2.171  -9.658 -13.345 
ATOM    635  CB  GLN A 101       1.839 -11.052 -13.904 
ATOM    636  CG  GLN A 101       0.489 -11.131 -14.617 
ATOM    637  CD  GLN A 101      -0.593 -11.194 -13.547 
ATOM    638  OE1 GLN A 101      -0.366 -11.697 -12.449 
ATOM    639  NE2 GLN A 101      -1.804 -10.667 -13.873 
ATOM    640  C   GLN A 101       3.394  -9.793 -12.496 
ATOM    641  O   GLN A 101       4.508  -9.873 -13.015 
ATOM    642  N   VAL A 102       3.218  -9.802 -11.161 
ATOM    643  CA  VAL A 102       4.354  -9.886 -10.293 
ATOM    644  CB  VAL A 102       4.759  -8.562  -9.714 
ATOM    645  CG1 VAL A 102       5.195  -7.637 -10.861 
ATOM    646  CG2 VAL A 102       3.584  -8.007  -8.887 
ATOM    647  C   VAL A 102       4.011 -10.774  -9.139 
ATOM    648  O   VAL A 102       2.841 -11.025  -8.854 
ATOM    649  N   THR A 103       5.050 -11.314  -8.467 
ATOM    650  CA  THR A 103       4.829 -12.120  -7.304 
ATOM    651  CB  THR A 103       5.112 -13.577  -7.530 
ATOM    652  OG1 THR A 103       4.295 -14.080  -8.577 
ATOM    653  CG2 THR A 103       4.826 -14.343  -6.226 
ATOM    654  C   THR A 103       5.781 -11.637  -6.255 
ATOM    655  O   THR A 103       6.988 -11.574  -6.489 
ATOM    656  N   THR A 104       5.262 -11.297  -5.057 
ATOM    657  CA  THR A 104       6.109 -10.812  -4.005 
ATOM    658  CB  THR A 104       5.546  -9.614  -3.295 
ATOM    659  OG1 THR A 104       5.356  -8.546  -4.210 
ATOM    660  CG2 THR A 104       6.514  -9.193  -2.176 
ATOM    661  C   THR A 104       6.242 -11.896  -2.986 
ATOM    662  O   THR A 104       5.251 -12.502  -2.581 
ATOM    663  N   CYS A 105       7.490 -12.172  -2.555 
ATOM    664  CA  CYS A 105       7.738 -13.200  -1.586 
ATOM    665  CB  CYS A 105       8.849 -14.165  -2.029 
ATOM    666  SG  CYS A 105       8.448 -14.908  -3.639 
ATOM    667  C   CYS A 105       8.189 -12.511  -0.339 
ATOM    668  O   CYS A 105       9.178 -11.779  -0.349 
ATOM    669  N   LYS A 106       7.459 -12.730   0.774 
ATOM    670  CA  LYS A 106       7.781 -12.086   2.014 
ATOM    671  CB  LYS A 106       6.585 -11.338   2.628 
ATOM    672  CG  LYS A 106       6.127 -10.139   1.793 
ATOM    673  CD  LYS A 106       4.735  -9.634   2.178 
ATOM    674  CE  LYS A 106       4.309  -8.374   1.425 
ATOM    675  NZ  LYS A 106       5.014  -7.194   1.974 
ATOM    676  C   LYS A 106       8.204 -13.134   2.988 
ATOM    677  O   LYS A 106       7.514 -14.131   3.203 
ATOM    678  N   LEU A 107       9.370 -12.908   3.618 
ATOM    679  CA  LEU A 107       9.910 -13.866   4.533 
ATOM    680  CB  LEU A 107      11.381 -13.570   4.883 
ATOM    681  CG  LEU A 107      12.026 -14.570   5.857 
ATOM    682  CD1 LEU A 107      12.138 -15.973   5.238 
ATOM    683  CD2 LEU A 107      13.375 -14.044   6.370 
ATOM    684  C   LEU A 107       9.105 -13.824   5.787 
ATOM    685  O   LEU A 107       8.661 -12.764   6.225 
ATOM    686  N   HIS A 108       8.855 -15.005   6.380 
ATOM    687  CA  HIS A 108       8.191 -15.020   7.648 
ATOM    688  ND1 HIS A 108       6.503 -17.160   5.722 
ATOM    689  CG  HIS A 108       6.507 -16.861   7.063 
ATOM    690  CB  HIS A 108       6.725 -15.489   7.618 
ATOM    691  NE2 HIS A 108       6.076 -19.059   6.793 
ATOM    692  CD2 HIS A 108       6.247 -18.033   7.703 
ATOM    693  CE1 HIS A 108       6.239 -18.488   5.615 
ATOM    694  C   HIS A 108       8.993 -15.906   8.534 
ATOM    695  O   HIS A 108       9.644 -16.843   8.076 
ATOM    696  N   GLY A 109       8.958 -15.620   9.846 
ATOM    697  CA  GLY A 109       9.793 -16.334  10.759 
ATOM    698  C   GLY A 109      10.861 -15.362  11.144 
ATOM    699  O   GLY A 109      11.206 -14.465  10.376 
ATOM    700  N   GLY A 110      11.378 -15.513  12.376 
ATOM    701  CA  GLY A 110      12.344 -14.642  12.983 
ATOM    702  C   GLY A 110      13.717 -14.700  12.379 
ATOM    703  O   GLY A 110      14.419 -13.689  12.376 
ATOM    704  N   SER A 111      14.166 -15.876  11.892 
ATOM    705  CA  SER A 111      15.555 -15.993  11.521 
ATOM    706  CB  SER A 111      16.129 -17.404  11.740 
ATOM    707  OG  SER A 111      17.494 -17.439  11.353 
ATOM    708  C   SER A 111      15.827 -15.629  10.092 
ATOM    709  O   SER A 111      15.060 -15.888   9.167 
ATOM    710  N   PRO A 112      16.953 -14.967   9.967 
ATOM    711  CA  PRO A 112      17.492 -14.571   8.686 
ATOM    712  CD  PRO A 112      17.334 -14.031  11.015 
ATOM    713  CB  PRO A 112      18.504 -13.462   8.973 
ATOM    714  CG  PRO A 112      18.025 -12.860  10.301 
ATOM    715  C   PRO A 112      18.112 -15.709   7.930 
ATOM    716  O   PRO A 112      18.498 -15.507   6.778 
ATOM    717  N   TRP A 113      18.254 -16.900   8.543 
ATOM    718  CA  TRP A 113      18.952 -17.947   7.848 
ATOM    719  CB  TRP A 113      20.140 -18.493   8.653 
ATOM    720  CG  TRP A 113      21.239 -17.473   8.801 
ATOM    721  CD2 TRP A 113      22.171 -17.157   7.757 
ATOM    722  CD1 TRP A 113      21.549 -16.668   9.857 
ATOM    723  NE1 TRP A 113      22.625 -15.874   9.541 
ATOM    724  CE2 TRP A 113      23.017 -16.164   8.250 
ATOM    725  CE3 TRP A 113      22.310 -17.654   6.495 
ATOM    726  CZ2 TRP A 113      24.022 -15.652   7.480 
ATOM    727  CZ3 TRP A 113      23.322 -17.137   5.721 
ATOM    728  CH2 TRP A 113      24.162 -16.156   6.206 
ATOM    729  C   TRP A 113      18.019 -19.078   7.526 
ATOM    730  O   TRP A 113      16.980 -19.259   8.157 
ATOM    731  N   PRO A 114      18.387 -19.844   6.525 
ATOM    732  CA  PRO A 114      17.605 -20.941   6.018 
ATOM    733  CD  PRO A 114      19.726 -19.807   5.959 
ATOM    734  CB  PRO A 114      18.412 -21.510   4.849 
ATOM    735  CG  PRO A 114      19.865 -21.131   5.190 
ATOM    736  C   PRO A 114      17.349 -21.963   7.077 
ATOM    737  O   PRO A 114      18.132 -22.055   8.021 
ATOM    738  N   PRO A 115      16.287 -22.717   6.949 
ATOM    739  CA  PRO A 115      15.417 -22.592   5.810 
ATOM    740  CD  PRO A 115      16.308 -24.080   7.460 
ATOM    741  CB  PRO A 115      14.554 -23.850   5.796 
ATOM    742  CG  PRO A 115      15.436 -24.898   6.494 
ATOM    743  C   PRO A 115      14.624 -21.326   5.826 
ATOM    744  O   PRO A 115      14.324 -20.822   6.907 
ATOM    745  N   CYS A 116      14.262 -20.805   4.637 
ATOM    746  CA  CYS A 116      13.552 -19.559   4.576 
ATOM    747  CB  CYS A 116      14.136 -18.609   3.509 
ATOM    748  SG  CYS A 116      15.947 -18.432   3.606 
ATOM    749  C   CYS A 116      12.141 -19.851   4.153 
ATOM    750  O   CYS A 116      11.913 -20.416   3.083 
ATOM    751  N   GLN A 117      11.145 -19.461   4.980 
ATOM    752  CA  GLN A 117       9.776 -19.689   4.605 
ATOM    753  CB  GLN A 117       8.829 -20.057   5.761 
ATOM    754  CG  GLN A 117       9.262 -21.272   6.578 
ATOM    755  CD  GLN A 117       9.944 -20.724   7.818 
ATOM    756  OE1 GLN A 117      10.525 -19.641   7.791 
ATOM    757  NE2 GLN A 117       9.847 -21.480   8.943 
ATOM    758  C   GLN A 117       9.264 -18.399   4.045 
ATOM    759  O   GLN A 117       9.593 -17.322   4.542 
ATOM    760  N   TYR A 118       8.444 -18.476   2.979 
ATOM    761  CA  TYR A 118       7.961 -17.279   2.352 
ATOM    762  CB  TYR A 118       8.554 -17.047   0.952 
ATOM    763  CG  TYR A 118      10.003 -16.728   1.079 
ATOM    764  CD1 TYR A 118      10.406 -15.445   1.371 
ATOM    765  CD2 TYR A 118      10.958 -17.702   0.895 
ATOM    766  CE1 TYR A 118      11.740 -15.138   1.486 
ATOM    767  CE2 TYR A 118      12.294 -17.401   1.008 
ATOM    768  CZ  TYR A 118      12.686 -16.117   1.304 
ATOM    769  OH  TYR A 118      14.057 -15.806   1.420 
ATOM    770  C   TYR A 118       6.480 -17.356   2.150 
ATOM    771  O   TYR A 118       5.907 -18.436   2.018 
ATOM    772  N   ARG A 119       5.827 -16.174   2.139 
ATOM    773  CA  ARG A 119       4.427 -16.059   1.843 
ATOM    774  CB  ARG A 119       3.652 -15.202   2.858 
ATOM    775  CG  ARG A 119       3.673 -15.788   4.269 
ATOM    776  CD  ARG A 119       2.594 -16.840   4.518 
ATOM    777  NE  ARG A 119       2.885 -17.449   5.844 
ATOM    778  CZ  ARG A 119       1.863 -17.879   6.638 
ATOM    779  NH1 ARG A 119       0.571 -17.731   6.223 
ATOM    780  NH2 ARG A 119       2.135 -18.448   7.848 
ATOM    781  C   ARG A 119       4.365 -15.344   0.526 
ATOM    782  O   ARG A 119       5.061 -14.349   0.325 
ATOM    783  N   ALA A 120       3.524 -15.828  -0.411 
ATOM    784  CA  ALA A 120       3.516 -15.241  -1.722 
ATOM    785  CB  ALA A 120       3.540 -16.279  -2.857 
ATOM    786  C   ALA A 120       2.290 -14.411  -1.918 
ATOM    787  O   ALA A 120       1.191 -14.774  -1.498 
ATOM    788  N   THR A 121       2.473 -13.235  -2.553 
ATOM    789  CA  THR A 121       1.362 -12.387  -2.858 
ATOM    790  CB  THR A 121       1.414 -11.077  -2.132 
ATOM    791  OG1 THR A 121       1.493 -11.279  -0.729 
ATOM    792  CG2 THR A 121       0.136 -10.304  -2.467 
ATOM    793  C   THR A 121       1.454 -12.058  -4.319 
ATOM    794  O   THR A 121       2.368 -11.355  -4.746 
ATOM    795  N   ALA A 122       0.503 -12.561  -5.131 
ATOM    796  CA  ALA A 122       0.506 -12.258  -6.535 
ATOM    797  CB  ALA A 122      -0.363 -13.214  -7.372 
ATOM    798  C   ALA A 122      -0.051 -10.879  -6.695 
ATOM    799  O   ALA A 122      -0.797 -10.403  -5.841 
ATOM    800  N   GLY A 123       0.311 -10.190  -7.800 
ATOM    801  CA  GLY A 123      -0.202  -8.866  -8.009 
ATOM    802  C   GLY A 123      -0.066  -8.514  -9.455 
ATOM    803  O   GLY A 123       0.601  -9.210 -10.221 
ATOM    804  N   PHE A 124      -0.738  -7.418  -9.864 
ATOM    805  CA  PHE A 124      -0.677  -6.940 -11.215 
ATOM    806  CB  PHE A 124      -1.952  -7.333 -11.988 
ATOM    807  CG  PHE A 124      -1.880  -6.953 -13.427 
ATOM    808  CD1 PHE A 124      -1.110  -7.677 -14.309 
ATOM    809  CD2 PHE A 124      -2.620  -5.893 -13.902 
ATOM    810  CE1 PHE A 124      -1.058  -7.330 -15.640 
ATOM    811  CE2 PHE A 124      -2.573  -5.544 -15.231 
ATOM    812  CZ  PHE A 124      -1.789  -6.263 -16.103 
ATOM    813  C   PHE A 124      -0.614  -5.444 -11.112 
ATOM    814  O   PHE A 124      -1.586  -4.807 -10.707 
ATOM    815  N   ARG A 125       0.538  -4.838 -11.470 
ATOM    816  CA  ARG A 125       0.653  -3.408 -11.368 
ATOM    817  CB  ARG A 125       0.731  -2.905  -9.919 
ATOM    818  CG  ARG A 125       1.922  -3.477  -9.148 
ATOM    819  CD  ARG A 125       2.201  -2.737  -7.841 
ATOM    820  NE  ARG A 125       2.654  -1.368  -8.212 
ATOM    821  CZ  ARG A 125       2.539  -0.343  -7.320 
ATOM    822  NH1 ARG A 125       2.021  -0.575  -6.078 
ATOM    823  NH2 ARG A 125       2.940   0.912  -7.672 
ATOM    824  C   ARG A 125       1.930  -2.974 -12.029 
ATOM    825  O   ARG A 125       2.704  -3.796 -12.517 
ATOM    826  N   ASN A 126       2.164  -1.643 -12.058 
ATOM    827  CA  ASN A 126       3.348  -1.060 -12.631 
ATOM    828  CB  ASN A 126       3.319   0.475 -12.733 
ATOM    829  CG  ASN A 126       2.288   0.920 -13.750 
ATOM    830  OD1 ASN A 126       1.798   0.128 -14.551 
ATOM    831  ND2 ASN A 126       1.954   2.238 -13.724 
ATOM    832  C   ASN A 126       4.475  -1.326 -11.687 
ATOM    833  O   ASN A 126       4.252  -1.649 -10.522 
ATOM    834  N   VAL A 127       5.728  -1.187 -12.170 
ATOM    835  CA  VAL A 127       6.853  -1.442 -11.318 
ATOM    836  CB  VAL A 127       7.620  -2.670 -11.710 
ATOM    837  CG1 VAL A 127       6.692  -3.888 -11.560 
ATOM    838  CG2 VAL A 127       8.164  -2.479 -13.137 
ATOM    839  C   VAL A 127       7.801  -0.286 -11.389 
ATOM    840  O   VAL A 127       7.791   0.482 -12.349 
ATOM    841  N   VAL A 128       8.640  -0.129 -10.338 
ATOM    842  CA  VAL A 128       9.608   0.932 -10.290 
ATOM    843  CB  VAL A 128       9.558   1.739  -9.024 
ATOM    844  CG1 VAL A 128      10.684   2.788  -9.058 
ATOM    845  CG2 VAL A 128       8.156   2.343  -8.876 
ATOM    846  C   VAL A 128      10.968   0.306 -10.332 
ATOM    847  O   VAL A 128      11.242  -0.659  -9.620 
ATOM    848  N   VAL A 129      11.864   0.853 -11.180 
ATOM    849  CA  VAL A 129      13.192   0.316 -11.293 
ATOM    850  CB  VAL A 129      13.377  -0.597 -12.470 
ATOM    851  CG1 VAL A 129      12.475  -1.829 -12.285 
ATOM    852  CG2 VAL A 129      13.103   0.196 -13.761 
ATOM    853  C   VAL A 129      14.143   1.454 -11.487 
ATOM    854  O   VAL A 129      13.740   2.610 -11.599 
ATOM    855  N   ALA A 130      15.453   1.141 -11.469 
ATOM    856  CA  ALA A 130      16.471   2.102 -11.776 
ATOM    857  CB  ALA A 130      17.570   2.201 -10.704 
ATOM    858  C   ALA A 130      17.107   1.586 -13.029 
ATOM    859  O   ALA A 130      17.251   0.376 -13.195 
ATOM    860  N   CYS A 131      17.489   2.483 -13.964 
ATOM    861  CA  CYS A 131      18.044   1.992 -15.195 
ATOM    862  CB  CYS A 131      17.222   2.356 -16.450 
ATOM    863  SG  CYS A 131      15.649   1.450 -16.538 
ATOM    864  C   CYS A 131      19.424   2.528 -15.408 
ATOM    865  O   CYS A 131      19.772   3.615 -14.946 
ATOM    866  N   GLU A 132      20.255   1.724 -16.108 
ATOM    867  CA  GLU A 132      21.592   2.093 -16.475 
ATOM    868  CB  GLU A 132      22.653   1.496 -15.531 
ATOM    869  CG  GLU A 132      24.095   1.876 -15.875 
ATOM    870  CD  GLU A 132      25.017   1.153 -14.901 
ATOM    871  OE1 GLU A 132      24.867  -0.090 -14.759 
ATOM    872  OE2 GLU A 132      25.883   1.833 -14.288 
ATOM    873  C   GLU A 132      21.835   1.497 -17.828 
ATOM    874  O   GLU A 132      21.581   0.315 -18.054 
ATOM    875  N   ASN A 133      22.341   2.307 -18.771 
ATOM    876  CA  ASN A 133      22.633   1.807 -20.081 
ATOM    877  CB  ASN A 133      23.666   0.669 -20.045 
ATOM    878  CG  ASN A 133      24.142   0.395 -21.460 
ATOM    879  OD1 ASN A 133      23.716   1.047 -22.412 
ATOM    880  ND2 ASN A 133      25.042  -0.612 -21.602 
ATOM    881  C   ASN A 133      21.369   1.284 -20.700 
ATOM    882  O   ASN A 133      21.405   0.415 -21.569 
ATOM    883  N   GLY A 134      20.206   1.809 -20.274 
ATOM    884  CA  GLY A 134      18.973   1.431 -20.908 
ATOM    885  C   GLY A 134      18.488   0.100 -20.407 
ATOM    886  O   GLY A 134      17.601  -0.497 -21.016 
ATOM    887  N   LEU A 135      19.052  -0.410 -19.291 
ATOM    888  CA  LEU A 135      18.626  -1.689 -18.777 
ATOM    889  CB  LEU A 135      19.722  -2.763 -18.865 
ATOM    890  CG  LEU A 135      20.118  -3.122 -20.306 
ATOM    891  CD1 LEU A 135      21.217  -4.195 -20.327 
ATOM    892  CD2 LEU A 135      18.890  -3.538 -21.130 
ATOM    893  C   LEU A 135      18.301  -1.547 -17.317 
ATOM    894  O   LEU A 135      18.890  -0.715 -16.629 
ATOM    895  N   PRO A 136      17.352  -2.313 -16.825 
ATOM    896  CA  PRO A 136      17.021  -2.252 -15.420 
ATOM    897  CD  PRO A 136      16.196  -2.669 -17.633 
ATOM    898  CB  PRO A 136      15.657  -2.921 -15.271 
ATOM    899  CG  PRO A 136      15.011  -2.730 -16.653 
ATOM    900  C   PRO A 136      18.077  -2.865 -14.544 
ATOM    901  O   PRO A 136      18.366  -4.050 -14.698 
ATOM    902  N   VAL A 137      18.700  -2.052 -13.670 
ATOM    903  CA  VAL A 137      19.685  -2.428 -12.695 
ATOM    904  CB  VAL A 137      20.708  -1.352 -12.497 
ATOM    905  CG1 VAL A 137      21.444  -1.158 -13.835 
ATOM    906  CG2 VAL A 137      20.006  -0.082 -11.995 
ATOM    907  C   VAL A 137      19.111  -2.788 -11.354 
ATOM    908  O   VAL A 137      19.737  -3.522 -10.593 
ATOM    909  N   HIS A 138      17.948  -2.222 -10.978 
ATOM    910  CA  HIS A 138      17.482  -2.425  -9.634 
ATOM    911  ND1 HIS A 138      17.868  -2.477  -6.392 
ATOM    912  CG  HIS A 138      17.517  -1.474  -7.267 
ATOM    913  CB  HIS A 138      18.027  -1.352  -8.671 
ATOM    914  NE2 HIS A 138      16.458  -1.147  -5.302 
ATOM    915  CD2 HIS A 138      16.654  -0.671  -6.586 
ATOM    916  CE1 HIS A 138      17.208  -2.233  -5.232 
ATOM    917  C   HIS A 138      15.989  -2.347  -9.596 
ATOM    918  O   HIS A 138      15.368  -1.672 -10.416 
ATOM    919  N   LEU A 139      15.380  -3.059  -8.624 
ATOM    920  CA  LEU A 139      13.959  -3.022  -8.464 
ATOM    921  CB  LEU A 139      13.328  -4.424  -8.387 
ATOM    922  CG  LEU A 139      11.796  -4.427  -8.219 
ATOM    923  CD1 LEU A 139      11.097  -3.859  -9.466 
ATOM    924  CD2 LEU A 139      11.275  -5.821  -7.830 
ATOM    925  C   LEU A 139      13.692  -2.338  -7.155 
ATOM    926  O   LEU A 139      14.328  -2.642  -6.146 
ATOM    927  N   ASP A 140      12.744  -1.377  -7.146 
ATOM    928  CA  ASP A 140      12.392  -0.683  -5.938 
ATOM    929  CB  ASP A 140      11.787   0.709  -6.222 
ATOM    930  CG  ASP A 140      11.444   1.439  -4.927 
ATOM    931  OD1 ASP A 140      10.721   0.858  -4.076 
ATOM    932  OD2 ASP A 140      11.902   2.602  -4.774 
ATOM    933  C   ASP A 140      11.357  -1.523  -5.257 
ATOM    934  O   ASP A 140      10.230  -1.654  -5.728 
ATOM    935  N   GLN A 141      11.749  -2.130  -4.123 
ATOM    936  CA  GLN A 141      10.948  -3.011  -3.316 
ATOM    937  CB  GLN A 141      11.779  -3.783  -2.278 
ATOM    938  CG  GLN A 141      12.762  -4.776  -2.905 
ATOM    939  CD  GLN A 141      11.952  -5.908  -3.523 
ATOM    940  OE1 GLN A 141      12.497  -6.786  -4.190 
ATOM    941  NE2 GLN A 141      10.610  -5.884  -3.303 
ATOM    942  C   GLN A 141       9.851  -2.293  -2.576 
ATOM    943  O   GLN A 141       8.819  -2.893  -2.282 
ATOM    944  N   SER A 142      10.034  -0.997  -2.253 
ATOM    945  CA  SER A 142       9.150  -0.301  -1.351 
ATOM    946  CB  SER A 142       9.491   1.193  -1.188 
ATOM    947  OG  SER A 142       9.124   1.919  -2.352 
ATOM    948  C   SER A 142       7.710  -0.375  -1.771 
ATOM    949  O   SER A 142       6.824  -0.464  -0.923 
ATOM    950  N   ILE A 143       7.420  -0.350  -3.080 
ATOM    951  CA  ILE A 143       6.051  -0.356  -3.517 
ATOM    952  CB  ILE A 143       5.929  -0.210  -5.009 
ATOM    953  CG1 ILE A 143       6.581  -1.395  -5.742 
ATOM    954  CG2 ILE A 143       6.534   1.151  -5.388 
ATOM    955  CD1 ILE A 143       6.281  -1.418  -7.241 
ATOM    956  C   ILE A 143       5.389  -1.633  -3.085 
ATOM    957  O   ILE A 143       4.203  -1.660  -2.760 
ATOM    958  N   PHE A 144       6.139  -2.743  -3.129 
ATOM    959  CA  PHE A 144       5.663  -4.054  -2.785 
ATOM    960  CB  PHE A 144       6.569  -5.164  -3.332 
ATOM    961  CG  PHE A 144       6.507  -4.997  -4.812 
ATOM    962  CD1 PHE A 144       5.397  -5.403  -5.519 
ATOM    963  CD2 PHE A 144       7.560  -4.429  -5.496 
ATOM    964  CE1 PHE A 144       5.340  -5.244  -6.884 
ATOM    965  CE2 PHE A 144       7.507  -4.271  -6.860 
ATOM    966  CZ  PHE A 144       6.396  -4.677  -7.557 
ATOM    967  C   PHE A 144       5.482  -4.230  -1.309 
ATOM    968  O   PHE A 144       4.699  -5.077  -0.876 
ATOM    969  N   ARG A 145       6.264  -3.500  -0.495 
ATOM    970  CA  ARG A 145       6.177  -3.640   0.929 
ATOM    971  CB  ARG A 145       7.187  -2.736   1.646 
ATOM    972  CG  ARG A 145       8.616  -2.950   1.149 
ATOM    973  CD  ARG A 145       9.671  -2.223   1.979 
ATOM    974  NE  ARG A 145       9.994  -3.112   3.127 
ATOM    975  CZ  ARG A 145      10.901  -4.116   2.955 
ATOM    976  NH1 ARG A 145      11.537  -4.250   1.755 
ATOM    977  NH2 ARG A 145      11.162  -4.987   3.973 
ATOM    978  C   ARG A 145       4.810  -3.223   1.343 
ATOM    979  O   ARG A 145       4.160  -3.893   2.145 
ATOM    980  N   ARG A 146       4.339  -2.101   0.769 
ATOM    981  CA  ARG A 146       3.061  -1.554   1.109 
ATOM    982  CB  ARG A 146       2.944  -0.061   0.750 
ATOM    983  CG  ARG A 146       4.017   0.799   1.422 
ATOM    984  CD  ARG A 146       3.933   2.291   1.088 
ATOM    985  NE  ARG A 146       5.205   2.914   1.552 
ATOM    986  CZ  ARG A 146       6.283   2.930   0.714 
ATOM    987  NH1 ARG A 146       6.168   2.412  -0.544 
ATOM    988  NH2 ARG A 146       7.470   3.456   1.131 
ATOM    989  C   ARG A 146       2.016  -2.301   0.298 
ATOM    990  O   ARG A 146       1.257  -1.625  -0.446 
ATOM    991  OXT ARG A 146       1.959  -3.554   0.415 
TER
HEADER lig_100.pdb
ATOM      1  P    DC A   1     -24.624-247.783-114.906 
ATOM      2  OP1  DC A   1     -25.913-248.406-115.283 
ATOM      3  OP2  DC A   1     -24.411-246.396-115.376 
ATOM      4  O5'  DC A   1     -24.440-247.846-113.317 
ATOM      5  C5'  DC A   1     -23.869-249.029-112.727 
ATOM      6  C4'  DC A   1     -22.856-248.642-111.668 
ATOM      7  O4'  DC A   1     -21.521-248.453-112.219 
ATOM      8  C3'  DC A   1     -23.136-247.336-110.925 
ATOM      9  O3'  DC A   1     -22.745-247.487-109.566 
ATOM     10  C2'  DC A   1     -22.214-246.310-111.584 
ATOM     11  C1'  DC A   1     -21.003-247.227-111.728 
ATOM     12  N1   DC A   1     -19.988-246.731-112.699 
ATOM     13  C2   DC A   1     -18.647-246.985-112.423 
ATOM     14  O2   DC A   1     -18.357-247.607-111.395 
ATOM     15  N3   DC A   1     -17.707-246.541-113.296 
ATOM     16  C4   DC A   1     -18.062-245.871-114.400 
ATOM     17  N4   DC A   1     -17.107-245.459-115.219 
ATOM     18  C5   DC A   1     -19.435-245.599-114.702 
ATOM     19  C6   DC A   1     -20.361-246.051-113.817 
ATOM     20  P    DA A   2     -23.655-246.839-108.420 
ATOM     21  OP1  DA A   2     -24.767-247.760-108.091 
ATOM     22  OP2  DA A   2     -24.043-245.466-108.811 
ATOM     23  O5'  DA A   2     -22.627-246.779-107.196 
ATOM     24  C5'  DA A   2     -21.584-247.768-107.110 
ATOM     25  C4'  DA A   2     -20.271-247.106-106.740 
ATOM     26  O4'  DA A   2     -19.533-246.644-107.907 
ATOM     27  C3'  DA A   2     -20.379-245.863-105.856 
ATOM     28  O3'  DA A   2     -19.288-245.852-104.943 
ATOM     29  C2'  DA A   2     -20.218-244.688-106.820 
ATOM     30  C1'  DA A   2     -19.115-245.308-107.672 
ATOM     31  N9   DA A   2     -18.932-244.642-108.992 
ATOM     32  C8   DA A   2     -19.879-244.074-109.794 
ATOM     33  N7   DA A   2     -19.405-243.569-110.891 
ATOM     34  C5   DA A   2     -18.042-243.820-110.812 
ATOM     35  C6   DA A   2     -16.973-243.529-111.675 
ATOM     36  N6   DA A   2     -17.121-242.891-112.846 
ATOM     37  N1   DA A   2     -15.743-243.919-111.293 
ATOM     38  C2   DA A   2     -15.604-244.553-110.129 
ATOM     39  N3   DA A   2     -16.521-244.878-109.245 
ATOM     40  C4   DA A   2     -17.742-244.476-109.652 
ATOM     41  P    DT A   3     -19.542-245.374-103.437 
ATOM     42  OP1  DT A   3     -20.062-246.507-102.638 
ATOM     43  OP2  DT A   3     -20.371-244.148-103.438 
ATOM     44  O5'  DT A   3     -18.057-245.017-102.963 
ATOM     45  C5'  DT A   3     -16.949-245.735-103.540 
ATOM     46  C4'  DT A   3     -15.830-244.772-103.884 
ATOM     47  O4'  DT A   3     -15.970-244.213-105.220 
ATOM     48  C3'  DT A   3     -15.708-243.545-102.981 
ATOM     49  O3'  DT A   3     -14.330-243.237-102.806 
ATOM     50  C2'  DT A   3     -16.360-242.414-103.775 
ATOM     51  C1'  DT A   3     -15.797-242.806-105.137 
ATOM     52  N1   DT A   3     -16.514-242.183-106.285 
ATOM     53  C2   DT A   3     -15.763-241.852-107.386 
ATOM     54  O2   DT A   3     -14.561-242.046-107.453 
ATOM     55  N3   DT A   3     -16.461-241.275-108.429 
ATOM     56  C4   DT A   3     -17.815-241.011-108.461 
ATOM     57  O4   DT A   3     -18.329-240.491-109.453 
ATOM     58  C5   DT A   3     -18.518-241.394-107.259 
ATOM     59  C7   DT A   3     -19.996-241.141-107.210 
ATOM     60  C6   DT A   3     -17.864-241.956-106.229 
ATOM     61  P    DG A   4     -13.819-242.755-101.367 
ATOM     62  OP1  DG A   4     -13.555-243.935-100.514 
ATOM     63  OP2  DG A   4     -14.759-241.754-100.817 
ATOM     64  O5'  DG A   4     -12.437-242.044-101.745 
ATOM     65  C5'  DG A   4     -11.697-242.517-102.887 
ATOM     66  C4'  DG A   4     -11.191-241.342-103.698 
ATOM     67  O4'  DG A   4     -12.155-240.897-104.695 
ATOM     68  C3'  DG A   4     -10.868-240.075-102.906 
ATOM     69  O3'  DG A   4      -9.725-239.451-103.479 
ATOM     70  C2'  DG A   4     -12.078-239.165-103.122 
ATOM     71  C1'  DG A   4     -12.278-239.486-104.600 
ATOM     72  N9   DG A   4     -13.620-239.102-105.120 
ATOM     73  C8   DG A   4     -14.840-239.120-104.479 
ATOM     74  N7   DG A   4     -15.840-238.716-105.224 
ATOM     75  C5   DG A   4     -15.241-238.408-106.444 
ATOM     76  C6   DG A   4     -15.815-237.920-107.647 
ATOM     77  O6   DG A   4     -16.989-237.655-107.887 
ATOM     78  N1   DG A   4     -14.844-237.745-108.643 
ATOM     79  C2   DG A   4     -13.496-238.007-108.496 
ATOM     80  N2   DG A   4     -12.734-237.775-109.568 
ATOM     81  N3   DG A   4     -12.959-238.465-107.368 
ATOM     82  C4   DG A   4     -13.886-238.640-106.391 
ATOM     83  P    DA A   5      -8.634-238.793-102.511 
ATOM     84  OP1  DA A   5      -7.696-239.837-102.038 
ATOM     85  OP2  DA A   5      -9.314-238.007-101.458 
ATOM     86  O5'  DA A   5      -7.876-237.804-103.515 
ATOM     87  C5'  DA A   5      -7.798-238.151-104.910 
ATOM     88  C4'  DA A   5      -8.087-236.933-105.764 
ATOM     89  O4'  DA A   5      -9.509-236.772-106.038 
ATOM     90  C3'  DA A   5      -7.672-235.588-105.168 
ATOM     91  O3'  DA A   5      -7.197-234.748-106.214 
ATOM     92  C2'  DA A   5      -8.968-234.992-104.618 
ATOM     93  C1'  DA A   5      -9.866-235.424-105.774 
ATOM     94  N9   DA A   5     -11.318-235.385-105.450 
ATOM     95  C8   DA A   5     -11.930-235.652-104.258 
ATOM     96  N7   DA A   5     -13.221-235.530-104.292 
ATOM     97  C5   DA A   5     -13.487-235.156-105.602 
ATOM     98  C6   DA A   5     -14.684-234.870-106.280 
ATOM     99  N6   DA A   5     -15.893-234.920-105.703 
ATOM    100  N1   DA A   5     -14.592-234.530-107.579 
ATOM    101  C2   DA A   5     -13.389-234.482-108.148 
ATOM    102  N3   DA A   5     -12.210-234.726-107.618 
ATOM    103  C4   DA A   5     -12.330-235.064-106.318 
ATOM    104  P    DA A   6      -5.929-233.810-105.938 
ATOM    105  OP1  DA A   6      -4.685-234.586-106.138 
ATOM    106  OP2  DA A   6      -6.077-233.149-104.623 
ATOM    107  O5'  DA A   6      -6.081-232.725-107.105 
ATOM    108  C5'  DA A   6      -6.701-233.115-108.344 
ATOM    109  C4'  DA A   6      -7.669-232.040-108.800 
ATOM    110  O4'  DA A   6      -9.003-232.223-108.246 
ATOM    111  C3'  DA A   6      -7.303-230.607-108.412 
ATOM    112  O3'  DA A   6      -7.671-229.734-109.473 
ATOM    113  C2'  DA A   6      -8.181-230.298-107.200 
ATOM    114  C1'  DA A   6      -9.444-230.981-107.718 
ATOM    115  N9   DA A   6     -10.452-231.261-106.657 
ATOM    116  C8   DA A   6     -10.238-231.600-105.353 
ATOM    117  N7   DA A   6     -11.327-231.780-104.672 
ATOM    118  C5   DA A   6     -12.339-231.543-105.592 
ATOM    119  C6   DA A   6     -13.739-231.574-105.489 
ATOM    120  N6   DA A   6     -14.392-231.871-104.356 
ATOM    121  N1   DA A   6     -14.448-231.287-106.596 
ATOM    122  C2   DA A   6     -13.794-230.993-107.720 
ATOM    123  N3   DA A   6     -12.499-230.933-107.935 
ATOM    124  C4   DA A   6     -11.812-231.224-106.811 
ATOM    125  P    DG A   7      -6.702-228.518-109.848 
ATOM    126  OP1  DG A   7      -5.633-228.996-110.754 
ATOM    127  OP2  DG A   7      -6.250-227.843-108.611 
ATOM    128  O5'  DG A   7      -7.698-227.556-110.651 
ATOM    129  C5'  DG A   7      -8.790-228.140-111.385 
ATOM    130  C4'  DG A   7     -10.056-227.340-111.153 
ATOM    131  O4'  DG A   7     -10.795-227.796-109.983 
ATOM    132  C3'  DG A   7      -9.862-225.844-110.905 
ATOM    133  O3'  DG A   7     -10.930-225.133-111.519 
ATOM    134  C2'  DG A   7      -9.982-225.684-109.389 
ATOM    135  C1'  DG A   7     -11.135-226.663-109.198 
ATOM    136  N9   DG A   7     -11.312-227.113-107.789 
ATOM    137  C8   DG A   7     -10.358-227.335-106.820 
ATOM    138  N7   DG A   7     -10.848-227.730-105.669 
ATOM    139  C5   DG A   7     -12.223-227.772-105.893 
ATOM    140  C6   DG A   7     -13.281-228.128-105.015 
ATOM    141  O6   DG A   7     -13.220-228.486-103.842 
ATOM    142  N1   DG A   7     -14.527-228.032-105.651 
ATOM    143  C2   DG A   7     -14.725-227.643-106.961 
ATOM    144  N2   DG A   7     -15.992-227.617-107.380 
ATOM    145  N3   DG A   7     -13.732-227.310-107.783 
ATOM    146  C4   DG A   7     -12.517-227.397-107.183 
ATOM    147  P    DA A   8     -10.617-223.747-112.256 
ATOM    148  OP1  DA A   8     -10.143-224.012-113.633 
ATOM    149  OP2  DA A   8      -9.725-222.925-111.409 
ATOM    150  O5'  DA A   8     -12.072-223.081-112.308 
ATOM    151  C5'  DA A   8     -13.229-223.936-112.381 
ATOM    152  C4'  DA A   8     -14.303-223.437-111.433 
ATOM    153  O4'  DA A   8     -14.162-223.992-110.094 
ATOM    154  C3'  DA A   8     -14.338-221.926-111.205 
ATOM    155  O3'  DA A   8     -15.693-221.512-111.081 
ATOM    156  C2'  DA A   8     -13.643-221.722-109.859 
ATOM    157  C1'  DA A   8     -14.257-222.929-109.157 
ATOM    158  N9   DA A   8     -13.533-223.336-107.921 
ATOM    159  C8   DA A   8     -12.194-223.277-107.664 
ATOM    160  N7   DA A   8     -11.865-223.708-106.485 
ATOM    161  C5   DA A   8     -13.076-224.079-105.917 
ATOM    162  C6   DA A   8     -13.408-224.619-104.663 
ATOM    163  N6   DA A   8     -12.503-224.890-103.711 
ATOM    164  N1   DA A   8     -14.708-224.871-104.421 
ATOM    165  C2   DA A   8     -15.601-224.600-105.371 
ATOM    166  N3   DA A   8     -15.412-224.099-106.571 
ATOM    167  C4   DA A   8     -14.103-223.855-106.788 
ATOM    168  P    DA A   9     -16.146-220.129-111.750 
ATOM    169  OP1  DA A   9     -16.454-220.347-113.181 
ATOM    170  OP2  DA A   9     -15.141-219.083-111.454 
ATOM    171  O5'  DA A   9     -17.496-219.818-110.950 
ATOM    172  C5'  DA A   9     -18.284-220.918-110.457 
ATOM    173  C4'  DA A   9     -18.745-220.632-109.042 
ATOM    174  O4'  DA A   9     -17.780-221.071-108.044 
ATOM    175  C3'  DA A   9     -18.981-219.160-108.704 
ATOM    176  O3'  DA A   9     -20.101-219.061-107.833 
ATOM    177  C2'  DA A   9     -17.730-218.734-107.936 
ATOM    178  C1'  DA A   9     -17.579-220.013-107.119 
ATOM    179  N9   DA A   9     -16.231-220.181-106.510 
ATOM    180  C8   DA A   9     -15.019-219.804-107.015 
ATOM    181  N7   DA A   9     -14.017-220.087-106.242 
ATOM    182  C5   DA A   9     -14.605-220.698-105.143 
ATOM    183  C6   DA A   9     -14.072-221.236-103.960 
ATOM    184  N6   DA A   9     -12.762-221.244-103.676 
ATOM    185  N1   DA A   9     -14.937-221.766-103.076 
ATOM    186  C2   DA A   9     -16.237-221.756-103.364 
ATOM    187  N3   DA A   9     -16.848-221.285-104.429 
ATOM    188  C4   DA A   9     -15.960-220.759-105.298 
ATOM    189  P    DA A  10     -21.135-217.855-108.031 
ATOM    190  OP1  DA A  10     -22.116-218.210-109.080 
ATOM    191  OP2  DA A  10     -20.390-216.593-108.238 
ATOM    192  O5'  DA A  10     -21.859-217.823-106.604 
ATOM    193  C5'  DA A  10     -21.988-219.048-105.858 
ATOM    194  C4'  DA A  10     -21.652-218.804-104.401 
ATOM    195  O4'  DA A  10     -20.231-218.960-104.124 
ATOM    196  C3'  DA A  10     -21.981-217.411-103.866 
ATOM    197  O3'  DA A  10     -22.434-217.528-102.523 
ATOM    198  C2'  DA A  10     -20.644-216.671-103.865 
ATOM    199  C1'  DA A  10     -19.796-217.839-103.370 
ATOM    200  N9   DA A  10     -18.336-217.661-103.604 
ATOM    201  C8   DA A  10     -17.714-217.042-104.650 
ATOM    202  N7   DA A  10     -16.420-217.049-104.569 
ATOM    203  C5   DA A  10     -16.161-217.723-103.383 
ATOM    204  C6   DA A  10     -14.968-218.064-102.728 
ATOM    205  N6   DA A  10     -13.751-217.757-103.198 
ATOM    206  N1   DA A  10     -15.069-218.734-101.564 
ATOM    207  C2   DA A  10     -16.281-219.036-101.101 
ATOM    208  N3   DA A  10     -17.459-218.772-101.621 
ATOM    209  C4   DA A  10     -17.329-218.101-102.785 
ATOM    210  P    DG A  11     -23.643-216.602-102.028 
ATOM    211  OP1  DG A  11     -24.932-217.225-102.405 
ATOM    212  OP2  DG A  11     -23.430-215.215-102.498 
ATOM    213  O5'  DG A  11     -23.459-216.665-100.439 
ATOM    214  C5'  DG A  11     -22.888-217.848 -99.849 
ATOM    215  C4'  DG A  11     -21.874-217.461 -98.790 
ATOM    216  O4'  DG A  11     -20.540-217.272 -99.341 
ATOM    217  C3'  DG A  11     -22.155-216.155 -98.047 
ATOM    218  O3'  DG A  11     -21.764-216.306 -96.688 
ATOM    219  C2'  DG A  11     -21.233-215.129 -98.706 
ATOM    220  C1'  DG A  11     -20.022-216.046 -98.850 
ATOM    221  N9   DG A  11     -19.007-215.550 -99.821 
ATOM    222  C8   DG A  11     -19.192-214.851-100.994 
ATOM    223  N7   DG A  11     -18.080-214.561-101.624 
ATOM    224  C5   DG A  11     -17.088-215.105-100.810 
ATOM    225  C6   DG A  11     -15.677-215.111-100.969 
ATOM    226  O6   DG A  11     -15.002-214.629-101.876 
ATOM    227  N1   DG A  11     -15.045-215.775 -99.908 
ATOM    228  C2   DG A  11     -15.691-216.357 -98.835 
ATOM    229  N2   DG A  11     -14.908-216.943 -97.926 
ATOM    230  N3   DG A  11     -17.015-216.351 -98.688 
ATOM    231  C4   DG A  11     -17.643-215.711 -99.708 
ATOM    232  P    DA A  12     -22.674-215.658 -95.542 
ATOM    233  OP1  DA A  12     -23.786-216.578 -95.213 
ATOM    234  OP2  DA A  12     -23.062-214.285 -95.933 
ATOM    235  O5'  DA A  12     -21.646-215.598 -94.318 
ATOM    236  C5'  DA A  12     -20.603-216.587 -94.232 
ATOM    237  C4'  DA A  12     -19.290-215.925 -93.862 
ATOM    238  O4'  DA A  12     -18.551-215.463 -95.029 
ATOM    239  C3'  DA A  12     -19.398-214.682 -92.978 
ATOM    240  O3'  DA A  12     -18.307-214.671 -92.065 
ATOM    241  C2'  DA A  12     -19.237-213.507 -93.942 
ATOM    242  C1'  DA A  12     -18.134-214.127 -94.794 
ATOM    243  N9   DA A  12     -17.951-213.461 -96.114 
ATOM    244  C8   DA A  12     -18.898-212.893 -96.916 
ATOM    245  N7   DA A  12     -18.424-212.388 -98.013 
ATOM    246  C5   DA A  12     -17.061-212.639 -97.934 
ATOM    247  C6   DA A  12     -15.992-212.348 -98.797 
ATOM    248  N6   DA A  12     -16.139-211.710 -99.968 
ATOM    249  N1   DA A  12     -14.762-212.738 -98.415 
ATOM    250  C2   DA A  12     -14.622-213.372 -97.251 
ATOM    251  N3   DA A  12     -15.540-213.696 -96.367 
ATOM    252  C4   DA A  12     -16.761-213.295 -96.774 
ATOM    253  P    DC A  13     -18.561-214.193 -90.559 
ATOM    254  OP1  DC A  13     -19.080-215.326 -89.760 
ATOM    255  OP2  DC A  13     -19.390-212.967 -90.560 
ATOM    256  O5'  DC A  13     -17.075-213.836 -90.085 
ATOM    257  C5'  DC A  13     -15.968-214.554 -90.662 
ATOM    258  C4'  DC A  13     -14.848-213.591 -91.006 
ATOM    259  O4'  DC A  13     -14.989-213.032 -92.342 
ATOM    260  C3'  DC A  13     -14.726-212.364 -90.103 
ATOM    261  O3'  DC A  13     -13.349-212.056 -89.928 
ATOM    262  C2'  DC A  13     -15.379-211.233 -90.898 
ATOM    263  C1'  DC A  13     -14.816-211.625 -92.259 
ATOM    264  N1   DC A  13     -15.533-211.002 -93.407 
ATOM    265  C2   DC A  13     -14.786-210.660 -94.530 
ATOM    266  O2   DC A  13     -13.570-210.886 -94.530 
ATOM    267  N3   DC A  13     -15.421-210.090 -95.588 
ATOM    268  C4   DC A  13     -16.739-209.862 -95.549 
ATOM    269  N4   DC A  13     -17.313-209.304 -96.604 
ATOM    270  C5   DC A  13     -17.526-210.206 -94.401 
ATOM    271  C6   DC A  13     -16.873-210.774 -93.356 
ATOM    272  P    DG A  14     -12.838-211.574 -88.489 
ATOM    273  OP1  DG A  14     -12.574-212.754 -87.636 
ATOM    274  OP2  DG A  14     -13.778-210.573 -87.939 
ATOM    275  O5'  DG A  14     -11.455-210.863 -88.868 
ATOM    276  C5'  DG A  14     -10.716-211.336 -90.009 
ATOM    277  C4'  DG A  14     -10.209-210.161 -90.820 
ATOM    278  O4'  DG A  14     -11.174-209.716 -91.817 
ATOM    279  C3'  DG A  14      -9.887-208.894 -90.028 
ATOM    280  O3'  DG A  14      -8.744-208.270 -90.601 
ATOM    281  C2'  DG A  14     -11.097-207.984 -90.244 
ATOM    282  C1'  DG A  14     -11.296-208.305 -91.722 
ATOM    283  N9   DG A  14     -12.639-207.921 -92.242 
ATOM    284  C8   DG A  14     -13.859-207.939 -91.601 
ATOM    285  N7   DG A  14     -14.859-207.535 -92.346 
ATOM    286  C5   DG A  14     -14.259-207.227 -93.566 
ATOM    287  C6   DG A  14     -14.834-206.739 -94.769 
ATOM    288  O6   DG A  14     -16.008-206.474 -95.009 
ATOM    289  N1   DG A  14     -13.863-206.564 -95.765 
ATOM    290  C2   DG A  14     -12.515-206.826 -95.618 
ATOM    291  N2   DG A  14     -11.753-206.594 -96.690 
ATOM    292  N3   DG A  14     -11.978-207.284 -94.490 
ATOM    293  C4   DG A  14     -12.905-207.459 -93.513 
ATOM    294  P    DT A  15      -7.652-207.612 -89.633 
ATOM    295  OP1  DT A  15      -6.715-208.656 -89.160 
ATOM    296  OP2  DT A  15      -8.332-206.826 -88.580 
ATOM    297  O5'  DT A  15      -6.895-206.623 -90.637 
ATOM    298  C5'  DT A  15      -6.817-206.970 -92.032 
ATOM    299  C4'  DT A  15      -7.106-205.752 -92.886 
ATOM    300  O4'  DT A  15      -8.528-205.591 -93.160 
ATOM    301  C3'  DT A  15      -6.691-204.407 -92.290 
ATOM    302  O3'  DT A  15      -6.215-203.567 -93.336 
ATOM    303  C2'  DT A  15      -7.986-203.811 -91.740 
ATOM    304  C1'  DT A  15      -8.885-204.243 -92.896 
ATOM    305  N1   DT A  15     -10.337-204.204 -92.572 
ATOM    306  C2   DT A  15     -11.195-203.857 -93.588 
ATOM    307  O2   DT A  15     -10.816-203.588 -94.714 
ATOM    308  N3   DT A  15     -12.535-203.831 -93.250 
ATOM    309  C4   DT A  15     -13.072-204.117 -92.011 
ATOM    310  O4   DT A  15     -14.290-204.060 -91.829 
ATOM    311  C5   DT A  15     -12.093-204.470 -91.011 
ATOM    312  C7   DT A  15     -12.595-204.795 -89.635 
ATOM    313  C6   DT A  15     -10.785-204.503 -91.311 
ATOM    314  P    DG A  16      -4.948-202.629 -93.060 
ATOM    315  OP1  DG A  16      -3.703-203.405 -93.260 
ATOM    316  OP2  DG A  16      -5.096-201.968 -91.745 
ATOM    317  O5'  DG A  16      -5.100-201.544 -94.227 
ATOM    318  C5'  DG A  16      -5.720-201.934 -95.466 
ATOM    319  C4'  DG A  16      -6.688-200.858 -95.922 
ATOM    320  O4'  DG A  16      -8.022-201.042 -95.368 
ATOM    321  C3'  DG A  16      -6.321-199.426 -95.534 
ATOM    322  O3'  DG A  16      -6.690-198.553 -96.595 
ATOM    323  C2'  DG A  16      -7.200-199.116 -94.322 
ATOM    324  C1'  DG A  16      -8.462-199.800 -94.840 
ATOM    325  N9   DG A  16      -9.471-200.080 -93.779 
ATOM    326  C8   DG A  16      -9.273-200.422 -92.460 
ATOM    327  N7   DG A  16     -10.383-200.602 -91.783 
ATOM    328  C5   DG A  16     -11.385-200.360 -92.722 
ATOM    329  C6   DG A  16     -12.797-200.400 -92.583 
ATOM    330  O6   DG A  16     -13.464-200.662 -91.586 
ATOM    331  N1   DG A  16     -13.439-200.087 -93.789 
ATOM    332  C2   DG A  16     -12.801-199.777 -94.974 
ATOM    333  N2   DG A  16     -13.595-199.509 -96.013 
ATOM    334  N3   DG A  16     -11.477-199.740 -95.104 
ATOM    335  C4   DG A  16     -10.839-200.041 -93.943 
ATOM    336  P    DC A  17      -5.721-197.336 -96.970 
ATOM    337  OP1  DC A  17      -4.652-197.815 -97.876 
ATOM    338  OP2  DC A  17      -5.268-196.662 -95.733 
ATOM    339  O5'  DC A  17      -6.716-196.375 -97.773 
ATOM    340  C5'  DC A  17      -7.809-196.959 -98.507 
ATOM    341  C4'  DC A  17      -9.075-196.159 -98.275 
ATOM    342  O4'  DC A  17      -9.813-196.615 -97.105 
ATOM    343  C3'  DC A  17      -8.881-194.663 -98.027 
ATOM    344  O3'  DC A  17      -9.949-193.952 -98.641 
ATOM    345  C2'  DC A  17      -9.001-194.503 -96.511 
ATOM    346  C1'  DC A  17     -10.154-195.482 -96.320 
ATOM    347  N1   DC A  17     -10.331-195.932 -94.911 
ATOM    348  C2   DC A  17     -11.627-196.175 -94.464 
ATOM    349  O2   DC A  17     -12.568-196.008 -95.248 
ATOM    350  N3   DC A  17     -11.809-196.584 -93.183 
ATOM    351  C4   DC A  17     -10.762-196.753 -92.365 
ATOM    352  N4   DC A  17     -10.991-197.154 -91.124 
ATOM    353  C5   DC A  17      -9.421-196.508 -92.805 
ATOM    354  C6   DC A  17      -9.260-196.099 -94.089 
ATOM    355  P    DG A  18      -9.636-192.566 -99.378 
ATOM    356  OP1  DG A  18      -9.162-192.831-100.755 
ATOM    357  OP2  DG A  18      -8.744-191.744 -98.531 
ATOM    358  O5'  DG A  18     -11.091-191.900 -99.430 
ATOM    359  C5'  DG A  18     -12.248-192.755 -99.503 
ATOM    360  C4'  DG A  18     -13.321-192.256 -98.555 
ATOM    361  O4'  DG A  18     -13.181-192.810 -97.216 
ATOM    362  C3'  DG A  18     -13.357-190.745 -98.327 
ATOM    363  O3'  DG A  18     -14.712-190.330 -98.203 
ATOM    364  C2'  DG A  18     -12.662-190.540 -96.981 
ATOM    365  C1'  DG A  18     -13.276-191.748 -96.279 
ATOM    366  N9   DG A  18     -12.552-192.155 -95.043 
ATOM    367  C8   DG A  18     -11.203-192.103 -94.766 
ATOM    368  N7   DG A  18     -10.886-192.541 -93.572 
ATOM    369  C5   DG A  18     -12.112-192.909 -93.018 
ATOM    370  C6   DG A  18     -12.411-193.453 -91.742 
ATOM    371  O6   DG A  18     -11.644-193.728 -90.823 
ATOM    372  N1   DG A  18     -13.786-193.678 -91.591 
ATOM    373  C2   DG A  18     -14.746-193.412 -92.548 
ATOM    374  N2   DG A  18     -16.006-193.698 -92.210 
ATOM    375  N3   DG A  18     -14.464-192.901 -93.745 
ATOM    376  C4   DG A  18     -13.134-192.677 -93.907 
ATOM    377  P    DG A  19     -15.164-188.948 -98.872 
ATOM    378  OP1  DG A  19     -15.472-189.166-100.303 
ATOM    379  OP2  DG A  19     -14.160-187.902 -98.576 
ATOM    380  O5'  DG A  19     -16.515-188.637 -98.072 
ATOM    381  C5'  DG A  19     -17.303-189.737 -97.579 
ATOM    382  C4'  DG A  19     -17.764-189.451 -96.164 
ATOM    383  O4'  DG A  19     -16.799-189.890 -95.166 
ATOM    384  C3'  DG A  19     -18.000-187.979 -95.826 
ATOM    385  O3'  DG A  19     -19.120-187.880 -94.955 
ATOM    386  C2'  DG A  19     -16.749-187.553 -95.058 
ATOM    387  C1'  DG A  19     -16.598-188.832 -94.241 
ATOM    388  N9   DG A  19     -15.250-189.000 -93.632 
ATOM    389  C8   DG A  19     -14.019-188.626 -94.126 
ATOM    390  N7   DG A  19     -13.014-188.919 -93.335 
ATOM    391  C5   DG A  19     -13.623-189.530 -92.240 
ATOM    392  C6   DG A  19     -13.051-190.063 -91.056 
ATOM    393  O6   DG A  19     -11.870-190.108 -90.725 
ATOM    394  N1   DG A  19     -14.033-190.590 -90.205 
ATOM    395  C2   DG A  19     -15.389-190.599 -90.464 
ATOM    396  N2   DG A  19     -16.162-191.149 -89.524 
ATOM    397  N3   DG A  19     -15.926-190.099 -91.575 
ATOM    398  C4   DG A  19     -14.987-189.583 -92.411 
ATOM    399  P    DA A  20     -20.153-186.674 -95.153 
ATOM    400  OP1  DA A  20     -21.135-187.029 -96.202 
ATOM    401  OP2  DA A  20     -19.409-185.412 -95.360 
ATOM    402  O5'  DA A  20     -20.878-186.642 -93.726 
ATOM    403  C5'  DA A  20     -21.006-187.867 -92.980 
ATOM    404  C4'  DA A  20     -20.671-187.623 -91.523 
ATOM    405  O4'  DA A  20     -19.250-187.779 -91.246 
ATOM    406  C3'  DA A  20     -21.000-186.230 -90.988 
ATOM    407  O3'  DA A  20     -21.453-186.347 -89.645 
ATOM    408  C2'  DA A  20     -19.663-185.490 -90.987 
ATOM    409  C1'  DA A  20     -18.815-186.658 -90.492 
ATOM    410  N9   DA A  20     -17.354-186.480 -90.726 
ATOM    411  C8   DA A  20     -16.733-185.861 -91.772 
ATOM    412  N7   DA A  20     -15.438-185.868 -91.691 
ATOM    413  C5   DA A  20     -15.180-186.542 -90.505 
ATOM    414  C6   DA A  20     -13.986-186.882 -89.850 
ATOM    415  N6   DA A  20     -12.770-186.576 -90.320 
ATOM    416  N1   DA A  20     -14.088-187.552 -88.686 
ATOM    417  C2   DA A  20     -15.300-187.855 -88.223 
ATOM    418  N3   DA A  20     -16.478-187.591 -88.744 
ATOM    419  C4   DA A  20     -16.348-186.920 -89.907 
ATOM    420  P    DT A  21     -22.662-185.421 -89.150 
ATOM    421  OP1  DT A  21     -23.950-186.044 -89.527 
ATOM    422  OP2  DT A  21     -22.449-184.034 -89.620 
ATOM    423  O5'  DT A  21     -22.478-185.484 -87.562 
ATOM    424  C5'  DT A  21     -21.907-186.667 -86.971 
ATOM    425  C4'  DT A  21     -20.893-186.280 -85.912 
ATOM    426  O4'  DT A  21     -19.559-186.091 -86.463 
ATOM    427  C3'  DT A  21     -21.173-184.974 -85.169 
ATOM    428  O3'  DT A  21     -20.783-185.125 -83.810 
ATOM    429  C2'  DT A  21     -20.252-183.948 -85.828 
ATOM    430  C1'  DT A  21     -19.041-184.865 -85.972 
ATOM    431  N1   DT A  21     -18.026-184.369 -86.943 
ATOM    432  C2   DT A  21     -16.708-184.628 -86.657 
ATOM    433  O2   DT A  21     -16.351-185.234 -85.661 
ATOM    434  N3   DT A  21     -15.795-184.152 -87.579 
ATOM    435  C4   DT A  21     -16.087-183.457 -88.734 
ATOM    436  O4   DT A  21     -15.183-183.082 -89.484 
ATOM    437  C5   DT A  21     -17.497-183.233 -88.949 
ATOM    438  C7   DT A  21     -17.901-182.483 -90.184 
ATOM    439  C6   DT A  21     -18.405-183.684 -88.068 
ATOM    440  P    DC A  22     -21.693-184.477 -82.664 
ATOM    441  OP1  DC A  22     -22.805-185.397 -82.335 
ATOM    442  OP2  DC A  22     -22.081-183.104 -83.055 
ATOM    443  O5'  DC A  22     -20.665-184.417 -81.440 
ATOM    444  C5'  DC A  22     -19.622-185.406 -81.354 
ATOM    445  C4'  DC A  22     -18.309-184.744 -80.984 
ATOM    446  O4'  DC A  22     -17.570-184.282 -82.151 
ATOM    447  C3'  DC A  22     -18.416-183.501 -80.100 
ATOM    448  O3'  DC A  22     -17.326-183.490 -79.187 
ATOM    449  C2'  DC A  22     -18.256-182.326 -81.064 
ATOM    450  C1'  DC A  22     -17.153-182.946 -81.916 
ATOM    451  N1   DC A  22     -16.970-182.280 -83.236 
ATOM    452  C2   DC A  22     -15.679-182.206 -83.752 
ATOM    453  O2   DC A  22     -14.747-182.692 -83.100 
ATOM    454  N3   DC A  22     -15.490-181.602 -84.954 
ATOM    455  C4   DC A  22     -16.526-181.088 -85.629 
ATOM    456  N4   DC A  22     -16.291-180.509 -86.797 
ATOM    457  C5   DC A  22     -17.862-181.153 -85.115 
ATOM    458  C6   DC A  22     -18.029-181.760 -83.913 
ATOM    459  P    DC A  23     -17.580-183.012 -77.681 
ATOM    460  OP1  DC A  23     -18.099-184.145 -76.882 
ATOM    461  OP2  DC A  23     -18.409-181.786 -77.682 
ATOM    462  O5'  DC A  23     -16.094-182.655 -77.207 
ATOM    463  C5'  DC A  23     -14.987-183.373 -77.784 
ATOM    464  C4'  DC A  23     -13.867-182.410 -78.128 
ATOM    465  O4'  DC A  23     -14.007-181.851 -79.464 
ATOM    466  C3'  DC A  23     -13.745-181.183 -77.225 
ATOM    467  O3'  DC A  23     -12.368-180.875 -77.050 
ATOM    468  C2'  DC A  23     -14.398-180.052 -78.020 
ATOM    469  C1'  DC A  23     -13.835-180.444 -79.381 
ATOM    470  N1   DC A  23     -14.552-179.821 -80.529 
ATOM    471  C2   DC A  23     -13.805-179.479 -81.652 
ATOM    472  O2   DC A  23     -12.589-179.705 -81.652 
ATOM    473  N3   DC A  23     -14.439-178.909 -82.710 
ATOM    474  C4   DC A  23     -15.758-178.681 -82.671 
ATOM    475  N4   DC A  23     -16.331-178.123 -83.726 
ATOM    476  C5   DC A  23     -16.545-179.025 -81.524 
ATOM    477  C6   DC A  23     -15.892-179.593 -80.478 
ATOM    478  P    DT A  24     -11.857-180.393 -75.611 
ATOM    479  OP1  DT A  24     -11.593-181.573 -74.758 
ATOM    480  OP2  DT A  24     -12.797-179.392 -75.061 
ATOM    481  O5'  DT A  24     -10.474-179.682 -75.990 
ATOM    482  C5'  DT A  24      -9.735-180.155 -77.131 
ATOM    483  C4'  DT A  24      -9.228-178.980 -77.943 
ATOM    484  O4'  DT A  24     -10.193-178.535 -78.939 
ATOM    485  C3'  DT A  24      -8.906-177.713 -77.150 
ATOM    486  O3'  DT A  24      -7.763-177.089 -77.723 
ATOM    487  C2'  DT A  24     -10.115-176.803 -77.366 
ATOM    488  C1'  DT A  24     -10.315-177.124 -78.844 
ATOM    489  N1   DT A  24     -11.658-176.740 -79.364 
ATOM    490  C2   DT A  24     -11.723-176.301 -80.664 
ATOM    491  O2   DT A  24     -10.745-176.217 -81.386 
ATOM    492  N3   DT A  24     -12.984-175.953 -81.110 
ATOM    493  C4   DT A  24     -14.155-176.009 -80.381 
ATOM    494  O4   DT A  24     -15.225-175.671 -80.890 
ATOM    495  C5   DT A  24     -13.984-176.482 -79.028 
ATOM    496  C7   DT A  24     -15.208-176.572 -78.165 
ATOM    497  C6   DT A  24     -12.770-176.826 -78.568 
ATOM    498  P    DG A  25      -6.671-176.431 -76.755 
ATOM    499  OP1  DG A  25      -5.733-177.475 -76.282 
ATOM    500  OP2  DG A  25      -7.351-175.645 -75.702 
ATOM    501  O5'  DG A  25      -5.914-175.442 -77.759 
ATOM    502  C5'  DG A  25      -5.836-175.789 -79.154 
ATOM    503  C4'  DG A  25      -6.125-174.571 -80.008 
ATOM    504  O4'  DG A  25      -7.546-174.410 -80.282 
ATOM    505  C3'  DG A  25      -5.710-173.226 -79.412 
ATOM    506  O3'  DG A  25      -5.234-172.386 -80.458 
ATOM    507  C2'  DG A  25      -7.005-172.630 -78.862 
ATOM    508  C1'  DG A  25      -7.903-173.062 -80.018 
ATOM    509  N9   DG A  25      -9.356-173.023 -79.694 
ATOM    510  C8   DG A  25      -9.990-173.288 -78.500 
ATOM    511  N7   DG A  25     -11.294-173.162 -78.547 
ATOM    512  C5   DG A  25     -11.542-172.787 -79.867 
ATOM    513  C6   DG A  25     -12.769-172.505 -80.522 
ATOM    514  O6   DG A  25     -13.909-172.529 -80.065 
ATOM    515  N1   DG A  25     -12.565-172.161 -81.866 
ATOM    516  C2   DG A  25     -11.337-172.100 -82.494 
ATOM    517  N2   DG A  25     -11.355-171.753 -83.783 
ATOM    518  N3   DG A  25     -10.186-172.365 -81.879 
ATOM    519  C4   DG A  25     -10.367-172.699 -80.575 
ATOM    520  P    DC A  26      -3.967-171.448 -80.182 
ATOM    521  OP1  DC A  26      -2.722-172.224 -80.382 
ATOM    522  OP2  DC A  26      -4.115-170.787 -78.867 
ATOM    523  O5'  DC A  26      -4.119-170.363 -81.349 
ATOM    524  C5'  DC A  26      -4.739-170.752 -82.588 
ATOM    525  C4'  DC A  26      -5.707-169.677 -83.044 
ATOM    526  O4'  DC A  26      -7.041-169.861 -82.490 
ATOM    527  C3'  DC A  26      -5.340-168.245 -82.656 
ATOM    528  O3'  DC A  26      -5.708-167.372 -83.717 
ATOM    529  C2'  DC A  26      -6.219-167.935 -81.444 
ATOM    530  C1'  DC A  26      -7.481-168.619 -81.962 
ATOM    531  N1   DC A  26      -8.489-168.899 -80.902 
ATOM    532  C2   DC A  26      -9.835-168.812 -81.247 
ATOM    533  O2   DC A  26     -10.135-168.511 -82.408 
ATOM    534  N3   DC A  26     -10.770-169.063 -80.294 
ATOM    535  C4   DC A  26     -10.404-169.387 -79.047 
ATOM    536  N4   DC A  26     -11.353-169.622 -78.155 
ATOM    537  C5   DC A  26      -9.025-169.480 -78.672 
ATOM    538  C6   DC A  26      -8.106-169.226 -79.638 
ATOM    539  P    DT A  27      -4.739-166.155 -84.092 
ATOM    540  OP1  DT A  27      -3.671-166.634 -84.999 
ATOM    541  OP2  DT A  27      -4.287-165.481 -82.855 
ATOM    542  O5'  DT A  27      -5.735-165.194 -84.895 
ATOM    543  C5'  DT A  27      -6.828-165.778 -85.629 
ATOM    544  C4'  DT A  27      -8.094-164.977 -85.397 
ATOM    545  O4'  DT A  27      -8.832-165.434 -84.227 
ATOM    546  C3'  DT A  27      -7.900-163.482 -85.149 
ATOM    547  O3'  DT A  27      -8.968-162.771 -85.763 
ATOM    548  C2'  DT A  27      -8.019-163.321 -83.633 
ATOM    549  C1'  DT A  27      -9.173-164.301 -83.442 
ATOM    550  N1   DT A  27      -9.349-164.751 -82.033 
ATOM    551  C2   DT A  27     -10.634-164.986 -81.608 
ATOM    552  O2   DT A  27     -11.608-164.842 -82.327 
ATOM    553  N3   DT A  27     -10.759-165.401 -80.296 
ATOM    554  C4   DT A  27      -9.729-165.595 -79.398 
ATOM    555  O4   DT A  27      -9.964-165.969 -78.247 
ATOM    556  C5   DT A  27      -8.418-165.323 -79.936 
ATOM    557  C7   DT A  27      -7.240-165.509 -79.025 
ATOM    558  C6   DT A  27      -8.268-164.918 -81.208 
ATOM    559  P    DG A  28      -8.655-161.385 -86.500 
ATOM    560  OP1  DG A  28      -8.181-161.650 -87.877 
ATOM    561  OP2  DG A  28      -7.763-160.563 -85.653 
ATOM    562  O5'  DG A  28     -10.110-160.719 -86.552 
ATOM    563  C5'  DG A  28     -11.267-161.574 -86.625 
ATOM    564  C4'  DG A  28     -12.340-161.075 -85.677 
ATOM    565  O4'  DG A  28     -12.200-161.629 -84.338 
ATOM    566  C3'  DG A  28     -12.376-159.564 -85.449 
ATOM    567  O3'  DG A  28     -13.731-159.149 -85.325 
ATOM    568  C2'  DG A  28     -11.680-159.359 -84.103 
ATOM    569  C1'  DG A  28     -12.295-160.567 -83.401 
ATOM    570  N9   DG A  28     -11.571-160.974 -82.165 
ATOM    571  C8   DG A  28     -10.222-160.922 -81.888 
ATOM    572  N7   DG A  28      -9.905-161.360 -80.694 
ATOM    573  C5   DG A  28     -11.131-161.728 -80.140 
ATOM    574  C6   DG A  28     -11.430-162.272 -78.864 
ATOM    575  O6   DG A  28     -10.663-162.547 -77.945 
ATOM    576  N1   DG A  28     -12.805-162.497 -78.713 
ATOM    577  C2   DG A  28     -13.765-162.231 -79.670 
ATOM    578  N2   DG A  28     -15.025-162.517 -79.333 
ATOM    579  N3   DG A  28     -13.483-161.720 -80.867 
ATOM    580  C4   DG A  28     -12.153-161.496 -81.029 
ATOM    581  P    DG A  29     -14.183-157.767 -85.994 
ATOM    582  OP1  DG A  29     -14.491-157.985 -87.425 
ATOM    583  OP2  DG A  29     -13.179-156.721 -85.698 
ATOM    584  O5'  DG A  29     -15.533-157.456 -85.194 
ATOM    585  C5'  DG A  29     -16.321-158.556 -84.701 
ATOM    586  C4'  DG A  29     -16.783-158.270 -83.286 
ATOM    587  O4'  DG A  29     -15.818-158.709 -82.288 
ATOM    588  C3'  DG A  29     -17.018-156.798 -82.948 
ATOM    589  O3'  DG A  29     -18.139-156.699 -82.077 
ATOM    590  C2'  DG A  29     -15.767-156.372 -82.180 
ATOM    591  C1'  DG A  29     -15.617-157.651 -81.363 
ATOM    592  N9   DG A  29     -14.269-157.819 -80.754 
ATOM    593  C8   DG A  29     -13.037-157.445 -81.248 
ATOM    594  N7   DG A  29     -12.033-157.738 -80.457 
ATOM    595  C5   DG A  29     -12.642-158.348 -79.362 
ATOM    596  C6   DG A  29     -12.070-158.882 -78.178 
ATOM    597  O6   DG A  29     -10.889-158.927 -77.847 
ATOM    598  N1   DG A  29     -13.052-159.409 -77.327 
ATOM    599  C2   DG A  29     -14.408-159.418 -77.586 
ATOM    600  N2   DG A  29     -15.181-159.968 -76.646 
ATOM    601  N3   DG A  29     -14.945-158.917 -78.697 
ATOM    602  C4   DG A  29     -14.005-158.402 -79.533 
ATOM    603  P    DT A  30     -19.172-155.493 -82.275 
ATOM    604  OP1  DT A  30     -20.153-155.848 -83.324 
ATOM    605  OP2  DT A  30     -18.428-154.231 -82.482 
ATOM    606  O5'  DT A  30     -19.897-155.461 -80.848 
ATOM    607  C5'  DT A  30     -20.025-156.686 -80.102 
ATOM    608  C4'  DT A  30     -19.690-156.442 -78.645 
ATOM    609  O4'  DT A  30     -18.268-156.598 -78.368 
ATOM    610  C3'  DT A  30     -20.019-155.049 -78.110 
ATOM    611  O3'  DT A  30     -20.472-155.166 -76.767 
ATOM    612  C2'  DT A  30     -18.681-154.309 -78.109 
ATOM    613  C1'  DT A  30     -17.834-155.477 -77.614 
ATOM    614  N1   DT A  30     -16.373-155.299 -77.848 
ATOM    615  C2   DT A  30     -15.521-155.816 -76.903 
ATOM    616  O2   DT A  30     -15.911-156.400 -75.906 
ATOM    617  N3   DT A  30     -14.175-155.632 -77.154 
ATOM    618  C4   DT A  30     -13.626-154.990 -78.244 
ATOM    619  O4   DT A  30     -12.403-154.886 -78.361 
ATOM    620  C5   DT A  30     -14.600-154.481 -79.181 
ATOM    621  C7   DT A  30     -14.087-153.768 -80.398 
ATOM    622  C6   DT A  30     -15.915-154.646 -78.962 
ATOM    623  P    DA A  31     -21.681-154.240 -76.272 
ATOM    624  OP1  DA A  31     -22.969-154.863 -76.649 
ATOM    625  OP2  DA A  31     -21.468-152.853 -76.742 
ATOM    626  O5'  DA A  31     -21.497-154.303 -74.684 
ATOM    627  C5'  DA A  31     -20.926-155.486 -74.093 
ATOM    628  C4'  DA A  31     -19.912-155.099 -73.034 
ATOM    629  O4'  DA A  31     -18.578-154.910 -73.586 
ATOM    630  C3'  DA A  31     -20.192-153.793 -72.292 
ATOM    631  O3'  DA A  31     -19.801-153.944 -70.932 
ATOM    632  C2'  DA A  31     -19.271-152.767 -72.950 
ATOM    633  C1'  DA A  31     -18.060-153.684 -73.094 
ATOM    634  N9   DA A  31     -17.045-153.188 -74.065 
ATOM    635  C8   DA A  31     -17.248-152.496 -75.225 
ATOM    636  N7   DA A  31     -16.154-152.202 -75.857 
ATOM    637  C5   DA A  31     -15.151-152.737 -75.062 
ATOM    638  C6   DA A  31     -13.753-152.762 -75.188 
ATOM    639  N6   DA A  31     -13.093-152.208 -76.215 
ATOM    640  N1   DA A  31     -13.055-153.378 -74.216 
ATOM    641  C2   DA A  31     -13.716-153.927 -73.198 
ATOM    642  N3   DA A  31     -15.012-153.966 -72.975 
ATOM    643  C4   DA A  31     -15.687-153.343 -73.961 
ATOM    644  P    DG A  32     -20.712-153.296 -69.786 
ATOM    645  OP1  DG A  32     -21.823-154.216 -69.457 
ATOM    646  OP2  DG A  32     -21.099-151.923 -70.177 
ATOM    647  O5'  DG A  32     -19.684-153.235 -68.562 
ATOM    648  C5'  DG A  32     -18.641-154.225 -68.476 
ATOM    649  C4'  DG A  32     -17.327-153.563 -68.106 
ATOM    650  O4'  DG A  32     -16.589-153.101 -69.273 
ATOM    651  C3'  DG A  32     -17.435-152.320 -67.222 
ATOM    652  O3'  DG A  32     -16.345-152.309 -66.309 
ATOM    653  C2'  DG A  32     -17.275-151.145 -68.186 
ATOM    654  C1'  DG A  32     -16.172-151.765 -69.038 
ATOM    655  N9   DG A  32     -15.988-151.099 -70.358 
ATOM    656  C8   DG A  32     -16.931-150.521 -71.181 
ATOM    657  N7   DG A  32     -16.438-150.015 -72.284 
ATOM    658  C5   DG A  32     -15.072-150.276 -72.187 
ATOM    659  C6   DG A  32     -14.016-149.966 -73.083 
ATOM    660  O6   DG A  32     -14.070-149.389 -74.165 
ATOM    661  N1   DG A  32     -12.781-150.413 -72.593 
ATOM    662  C2   DG A  32     -12.591-151.073 -71.395 
ATOM    663  N2   DG A  32     -11.334-151.418 -71.107 
ATOM    664  N3   DG A  32     -13.583-151.364 -70.554 
ATOM    665  C4   DG A  32     -14.787-150.937 -71.015 
ATOM    666  P    DG A  33     -16.599-151.831 -64.803 
ATOM    667  OP1  DG A  33     -17.118-152.964 -64.004 
ATOM    668  OP2  DG A  33     -17.427-150.605 -64.804 
ATOM    669  O5'  DG A  33     -15.113-151.474 -64.329 
ATOM    670  C5'  DG A  33     -14.005-152.192 -64.906 
ATOM    671  C4'  DG A  33     -12.886-151.229 -65.250 
ATOM    672  O4'  DG A  33     -13.026-150.670 -66.586 
ATOM    673  C3'  DG A  33     -12.764-150.002 -64.347 
ATOM    674  O3'  DG A  33     -11.386-149.694 -64.172 
ATOM    675  C2'  DG A  33     -13.416-148.871 -65.142 
ATOM    676  C1'  DG A  33     -12.853-149.263 -66.503 
ATOM    677  N9   DG A  33     -13.571-148.640 -67.651 
ATOM    678  C8   DG A  33     -14.908-148.336 -67.780 
ATOM    679  N7   DG A  33     -15.222-147.787 -68.928 
ATOM    680  C5   DG A  33     -14.006-147.722 -69.608 
ATOM    681  C6   DG A  33     -13.708-147.223 -70.903 
ATOM    682  O6   DG A  33     -14.468-146.729 -71.731 
ATOM    683  N1   DG A  33     -12.344-147.350 -71.199 
ATOM    684  C2   DG A  33     -11.393-147.888 -70.353 
ATOM    685  N2   DG A  33     -10.142-147.919 -70.823 
ATOM    686  N3   DG A  33     -11.672-148.356 -69.139 
ATOM    687  C4   DG A  33     -12.992-148.240 -68.836 
ATOM    688  P    DA A  34     -10.875-149.212 -62.733 
ATOM    689  OP1  DA A  34     -10.611-150.392 -61.880 
ATOM    690  OP2  DA A  34     -11.815-148.211 -62.183 
ATOM    691  O5'  DA A  34      -9.493-148.501 -63.112 
ATOM    692  C5'  DA A  34      -8.754-148.974 -64.253 
ATOM    693  C4'  DA A  34      -8.247-147.799 -65.065 
ATOM    694  O4'  DA A  34      -9.212-147.353 -66.061 
ATOM    695  C3'  DA A  34      -7.924-146.532 -64.272 
ATOM    696  O3'  DA A  34      -6.781-145.908 -64.845 
ATOM    697  C2'  DA A  34      -9.134-145.622 -64.488 
ATOM    698  C1'  DA A  34      -9.334-145.943 -65.966 
ATOM    699  N9   DA A  34     -10.677-145.559 -66.486 
ATOM    700  C8   DA A  34     -11.877-145.584 -65.835 
ATOM    701  N7   DA A  34     -12.875-145.185 -66.561 
ATOM    702  C5   DA A  34     -12.297-144.874 -67.784 
ATOM    703  C6   DA A  34     -12.833-144.392 -68.989 
ATOM    704  N6   DA A  34     -14.134-144.126 -69.167 
ATOM    705  N1   DA A  34     -11.977-144.190 -70.010 
ATOM    706  C2   DA A  34     -10.685-144.455 -69.826 
ATOM    707  N3   DA A  34     -10.073-144.906 -68.753 
ATOM    708  C4   DA A  34     -10.951-145.099 -67.747 
ATOM    709  P    DG A  35      -5.690-145.250 -63.877 
ATOM    710  OP1  DG A  35      -4.752-146.294 -63.405 
ATOM    711  OP2  DG A  35      -6.370-144.464 -62.824 
ATOM    712  O5'  DG A  35      -4.933-144.261 -64.881 
ATOM    713  C5'  DG A  35      -4.854-144.608 -66.276 
ATOM    714  C4'  DG A  35      -5.144-143.390 -67.130 
ATOM    715  O4'  DG A  35      -6.565-143.229 -67.404 
ATOM    716  C3'  DG A  35      -4.729-142.045 -66.534 
ATOM    717  O3'  DG A  35      -4.253-141.205 -67.580 
ATOM    718  C2'  DG A  35      -6.024-141.449 -65.984 
ATOM    719  C1'  DG A  35      -6.922-141.881 -67.140 
ATOM    720  N9   DG A  35      -8.375-141.842 -66.816 
ATOM    721  C8   DG A  35      -9.009-142.107 -65.622 
ATOM    722  N7   DG A  35     -10.313-141.981 -65.669 
ATOM    723  C5   DG A  35     -10.561-141.606 -66.989 
ATOM    724  C6   DG A  35     -11.788-141.324 -67.644 
ATOM    725  O6   DG A  35     -12.928-141.348 -67.187 
ATOM    726  N1   DG A  35     -11.584-140.980 -68.988 
ATOM    727  C2   DG A  35     -10.356-140.919 -69.616 
ATOM    728  N2   DG A  35     -10.374-140.572 -70.905 
ATOM    729  N3   DG A  35      -9.205-141.184 -69.001 
ATOM    730  C4   DG A  35      -9.385-141.518 -67.697 
ATOM    731  P    DA A  36      -2.985-140.267 -67.304 
ATOM    732  OP1  DA A  36      -1.741-141.043 -67.504 
ATOM    733  OP2  DA A  36      -3.134-139.606 -65.989 
ATOM    734  O5'  DA A  36      -3.137-139.182 -68.471 
ATOM    735  C5'  DA A  36      -3.758-139.571 -69.710 
ATOM    736  C4'  DA A  36      -4.725-138.496 -70.166 
ATOM    737  O4'  DA A  36      -6.060-138.680 -69.612 
ATOM    738  C3'  DA A  36      -4.359-137.064 -69.778 
ATOM    739  O3'  DA A  36      -4.727-136.191 -70.839 
ATOM    740  C2'  DA A  36      -5.238-136.754 -68.566 
ATOM    741  C1'  DA A  36      -6.500-137.438 -69.084 
ATOM    742  N9   DA A  36      -7.508-137.718 -68.024 
ATOM    743  C8   DA A  36      -7.294-138.057 -66.719 
ATOM    744  N7   DA A  36      -8.383-138.237 -66.038 
ATOM    745  C5   DA A  36      -9.395-138.000 -66.958 
ATOM    746  C6   DA A  36     -10.796-138.031 -66.855 
ATOM    747  N6   DA A  36     -11.448-138.328 -65.722 
ATOM    748  N1   DA A  36     -11.505-137.744 -67.963 
ATOM    749  C2   DA A  36     -10.851-137.450 -69.086 
ATOM    750  N3   DA A  36      -9.555-137.390 -69.301 
ATOM    751  C4   DA A  36      -8.869-137.681 -68.177 
ATOM    752  P    DA A  37      -3.758-134.974 -71.214 
ATOM    753  OP1  DA A  37      -2.690-135.453 -72.121 
ATOM    754  OP2  DA A  37      -3.306-134.300 -69.977 
ATOM    755  O5'  DA A  37      -4.754-134.013 -72.017 
ATOM    756  C5'  DA A  37      -5.847-134.597 -72.751 
ATOM    757  C4'  DA A  37      -7.113-133.796 -72.519 
ATOM    758  O4'  DA A  37      -7.851-134.253 -71.349 
ATOM    759  C3'  DA A  37      -6.919-132.301 -72.271 
ATOM    760  O3'  DA A  37      -7.987-131.590 -72.885 
ATOM    761  C2'  DA A  37      -7.038-132.140 -70.755 
ATOM    762  C1'  DA A  37      -8.192-133.120 -70.565 
ATOM    763  N9   DA A  37      -8.368-133.570 -69.155 
ATOM    764  C8   DA A  37      -7.409-133.785 -68.207 
ATOM    765  N7   DA A  37      -7.880-134.176 -67.063 
ATOM    766  C5   DA A  37      -9.253-134.224 -67.266 
ATOM    767  C6   DA A  37     -10.323-134.570 -66.425 
ATOM    768  N6   DA A  37     -10.168-134.952 -65.149 
ATOM    769  N1   DA A  37     -11.563-134.509 -66.944 
ATOM    770  C2   DA A  37     -11.711-134.130 -68.213 
ATOM    771  N3   DA A  37     -10.793-133.786 -69.089 
ATOM    772  C4   DA A  37      -9.561-133.854 -68.544 
ATOM    773  P    DC A  38      -7.674-130.204 -73.622 
ATOM    774  OP1  DC A  38      -7.200-130.469 -74.999 
ATOM    775  OP2  DC A  38      -6.782-129.382 -72.775 
ATOM    776  O5'  DC A  38      -9.128-129.538 -73.674 
ATOM    777  C5'  DC A  38     -10.286-130.393 -73.747 
ATOM    778  C4'  DC A  38     -11.359-129.894 -72.799 
ATOM    779  O4'  DC A  38     -11.219-130.448 -71.460 
ATOM    780  C3'  DC A  38     -11.395-128.383 -72.571 
ATOM    781  O3'  DC A  38     -12.750-127.968 -72.447 
ATOM    782  C2'  DC A  38     -10.699-128.178 -71.225 
ATOM    783  C1'  DC A  38     -11.314-129.386 -70.523 
ATOM    784  N1   DC A  38     -10.590-129.793 -69.287 
ATOM    785  C2   DC A  38     -11.342-130.303 -68.232 
ATOM    786  O2   DC A  38     -12.568-130.397 -68.364 
ATOM    787  N3   DC A  38     -10.701-130.679 -67.096 
ATOM    788  C4   DC A  38      -9.371-130.561 -66.992 
ATOM    789  N4   DC A  38      -8.793-130.942 -65.863 
ATOM    790  C5   DC A  38      -8.579-130.038 -68.065 
ATOM    791  C6   DC A  38      -9.239-129.668 -69.192 
ATOM    792  P    DC A  39     -13.202-126.586 -73.116 
ATOM    793  OP1  DC A  39     -13.510-126.804 -74.547 
ATOM    794  OP2  DC A  39     -12.198-125.540 -72.820 
ATOM    795  O5'  DC A  39     -14.552-126.275 -72.316 
ATOM    796  C5'  DC A  39     -15.340-127.375 -71.823 
ATOM    797  C4'  DC A  39     -15.802-127.089 -70.408 
ATOM    798  O4'  DC A  39     -14.837-127.528 -69.410 
ATOM    799  C3'  DC A  39     -16.037-125.617 -70.070 
ATOM    800  O3'  DC A  39     -17.157-125.518 -69.199 
ATOM    801  C2'  DC A  39     -14.786-125.191 -69.302 
ATOM    802  C1'  DC A  39     -14.636-126.470 -68.485 
ATOM    803  N1   DC A  39     -13.287-126.638 -67.876 
ATOM    804  C2   DC A  39     -13.210-127.253 -66.630 
ATOM    805  O2   DC A  39     -14.253-127.633 -66.085 
ATOM    806  N3   DC A  39     -11.988-127.415 -66.057 
ATOM    807  C4   DC A  39     -10.882-126.990 -66.679 
ATOM    808  N4   DC A  39      -9.715-127.170 -66.080 
ATOM    809  C5   DC A  39     -10.940-126.354 -67.961 
ATOM    810  C6   DC A  39     -12.169-126.201 -68.517 
ATOM    811  P    DT A  40     -18.191-124.312 -69.397 
ATOM    812  OP1  DT A  40     -19.172-124.667 -70.446 
ATOM    813  OP2  DT A  40     -17.447-123.050 -69.604 
ATOM    814  O5'  DT A  40     -18.916-124.280 -67.970 
ATOM    815  C5'  DT A  40     -19.044-125.505 -67.224 
ATOM    816  C4'  DT A  40     -18.709-125.261 -65.767 
ATOM    817  O4'  DT A  40     -17.287-125.417 -65.490 
ATOM    818  C3'  DT A  40     -19.038-123.867 -65.232 
ATOM    819  O3'  DT A  40     -19.491-123.985 -63.889 
ATOM    820  C2'  DT A  40     -17.700-123.127 -65.231 
ATOM    821  C1'  DT A  40     -16.852-124.296 -64.736 
ATOM    822  N1   DT A  40     -15.392-124.118 -64.970 
ATOM    823  C2   DT A  40     -14.539-124.635 -64.025 
ATOM    824  O2   DT A  40     -14.929-125.219 -63.028 
ATOM    825  N3   DT A  40     -13.194-124.451 -64.276 
ATOM    826  C4   DT A  40     -12.644-123.809 -65.366 
ATOM    827  O4   DT A  40     -11.421-123.705 -65.483 
ATOM    828  C5   DT A  40     -13.619-123.300 -66.303 
ATOM    829  C7   DT A  40     -13.106-122.587 -67.520 
ATOM    830  C6   DT A  40     -14.933-123.465 -66.084 
ATOM    831  P    DA A  41     -20.700-123.059 -63.394 
ATOM    832  OP1  DA A  41     -21.988-123.682 -63.771 
ATOM    833  OP2  DA A  41     -20.487-121.672 -63.864 
ATOM    834  O5'  DA A  41     -20.515-123.122 -61.806 
ATOM    835  C5'  DA A  41     -19.944-124.305 -61.215 
ATOM    836  C4'  DA A  41     -18.931-123.918 -60.156 
ATOM    837  O4'  DA A  41     -17.596-123.729 -60.708 
ATOM    838  C3'  DA A  41     -19.211-122.612 -59.414 
ATOM    839  O3'  DA A  41     -18.820-122.763 -58.054 
ATOM    840  C2'  DA A  41     -18.290-121.586 -60.073 
ATOM    841  C1'  DA A  41     -17.079-122.503 -60.216 
ATOM    842  N9   DA A  41     -16.064-122.007 -61.187 
ATOM    843  C8   DA A  41     -16.266-121.315 -62.347 
ATOM    844  N7   DA A  41     -15.173-121.021 -62.979 
ATOM    845  C5   DA A  41     -14.170-121.556 -62.184 
ATOM    846  C6   DA A  41     -12.772-121.581 -62.310 
ATOM    847  N6   DA A  41     -12.112-121.027 -63.337 
ATOM    848  N1   DA A  41     -12.074-122.197 -61.338 
ATOM    849  C2   DA A  41     -12.735-122.746 -60.320 
ATOM    850  N3   DA A  41     -14.030-122.785 -60.097 
ATOM    851  C4   DA A  41     -14.706-122.162 -61.083 
ATOM    852  P    DG A  42     -19.731-122.115 -56.908 
ATOM    853  OP1  DG A  42     -20.842-123.035 -56.579 
ATOM    854  OP2  DG A  42     -20.118-120.742 -57.299 
ATOM    855  O5'  DG A  42     -18.702-122.054 -55.684 
ATOM    856  C5'  DG A  42     -17.659-123.044 -55.598 
ATOM    857  C4'  DG A  42     -16.346-122.382 -55.228 
ATOM    858  O4'  DG A  42     -15.608-121.920 -56.395 
ATOM    859  C3'  DG A  42     -16.454-121.139 -54.344 
ATOM    860  O3'  DG A  42     -15.363-121.128 -53.431 
ATOM    861  C2'  DG A  42     -16.294-119.964 -55.308 
ATOM    862  C1'  DG A  42     -15.191-120.584 -56.160 
ATOM    863  N9   DG A  42     -15.007-119.918 -57.480 
ATOM    864  C8   DG A  42     -15.950-119.340 -58.303 
ATOM    865  N7   DG A  42     -15.457-118.834 -59.406 
ATOM    866  C5   DG A  42     -14.091-119.095 -59.309 
ATOM    867  C6   DG A  42     -13.035-118.785 -60.205 
ATOM    868  O6   DG A  42     -13.089-118.208 -61.287 
ATOM    869  N1   DG A  42     -11.799-119.232 -59.715 
ATOM    870  C2   DG A  42     -11.610-119.892 -58.517 
ATOM    871  N2   DG A  42     -10.353-120.237 -58.229 
ATOM    872  N3   DG A  42     -12.602-120.183 -57.676 
ATOM    873  C4   DG A  42     -13.806-119.756 -58.137 
ATOM    874  P    DA A  43     -15.618-120.650 -51.925 
ATOM    875  OP1  DA A  43     -16.137-121.783 -51.126 
ATOM    876  OP2  DA A  43     -16.446-119.424 -51.926 
ATOM    877  O5'  DA A  43     -14.132-120.293 -51.451 
ATOM    878  C5'  DA A  43     -13.024-121.011 -52.028 
ATOM    879  C4'  DA A  43     -11.905-120.048 -52.372 
ATOM    880  O4'  DA A  43     -12.045-119.489 -53.708 
ATOM    881  C3'  DA A  43     -11.783-118.821 -51.469 
ATOM    882  O3'  DA A  43     -10.405-118.513 -51.294 
ATOM    883  C2'  DA A  43     -12.435-117.689 -52.264 
ATOM    884  C1'  DA A  43     -11.872-118.082 -53.625 
ATOM    885  N9   DA A  43     -12.589-117.459 -54.773 
ATOM    886  C8   DA A  43     -13.918-117.164 -54.884 
ATOM    887  N7   DA A  43     -14.242-116.620 -56.015 
ATOM    888  C5   DA A  43     -13.041-116.547 -56.708 
ATOM    889  C6   DA A  43     -12.712-116.063 -57.984 
ATOM    890  N6   DA A  43     -13.608-115.535 -58.830 
ATOM    891  N1   DA A  43     -11.422-116.140 -58.362 
ATOM    892  C2   DA A  43     -10.535-116.666 -57.518 
ATOM    893  N3   DA A  43     -10.725-117.148 -56.308 
ATOM    894  C4   DA A  43     -12.023-117.058 -55.954 
ATOM    895  P    DG A  44      -9.894-118.031 -49.855 
ATOM    896  OP1  DG A  44      -9.630-119.211 -49.002 
ATOM    897  OP2  DG A  44     -10.834-117.030 -49.305 
ATOM    898  O5'  DG A  44      -8.512-117.320 -50.234 
ATOM    899  C5'  DG A  44      -7.772-117.793 -51.375 
ATOM    900  C4'  DG A  44      -7.266-116.618 -52.187 
ATOM    901  O4'  DG A  44      -8.231-116.172 -53.183 
ATOM    902  C3'  DG A  44      -6.943-115.351 -51.394 
ATOM    903  O3'  DG A  44      -5.800-114.727 -51.967 
ATOM    904  C2'  DG A  44      -8.153-114.441 -51.610 
ATOM    905  C1'  DG A  44      -8.353-114.762 -53.088 
ATOM    906  N9   DG A  44      -9.695-114.378 -53.608 
ATOM    907  C8   DG A  44     -10.916-114.395 -52.967 
ATOM    908  N7   DG A  44     -11.915-113.991 -53.712 
ATOM    909  C5   DG A  44     -11.316-113.684 -54.932 
ATOM    910  C6   DG A  44     -11.890-113.196 -56.135 
ATOM    911  O6   DG A  44     -13.065-112.931 -56.375 
ATOM    912  N1   DG A  44     -10.919-113.021 -57.131 
ATOM    913  C2   DG A  44      -9.571-113.283 -56.984 
ATOM    914  N2   DG A  44      -8.809-113.051 -58.056 
ATOM    915  N3   DG A  44      -9.034-113.741 -55.856 
ATOM    916  C4   DG A  44      -9.961-113.916 -54.879 
ATOM    917  P    DT A  45      -4.709-114.069 -50.999 
ATOM    918  OP1  DT A  45      -3.771-115.113 -50.527 
ATOM    919  OP2  DT A  45      -5.389-113.283 -49.946 
ATOM    920  O5'  DT A  45      -3.951-113.080 -52.003 
ATOM    921  C5'  DT A  45      -3.873-113.427 -53.398 
ATOM    922  C4'  DT A  45      -4.163-112.209 -54.252 
ATOM    923  O4'  DT A  45      -5.584-112.048 -54.526 
ATOM    924  C3'  DT A  45      -3.747-110.864 -53.656 
ATOM    925  O3'  DT A  45      -3.272-110.024 -54.702 
ATOM    926  C2'  DT A  45      -5.043-110.268 -53.106 
ATOM    927  C1'  DT A  45      -5.941-110.700 -54.262 
ATOM    928  N1   DT A  45      -7.394-110.661 -53.938 
ATOM    929  C2   DT A  45      -8.252-110.314 -54.954 
ATOM    930  O2   DT A  45      -7.872-110.045 -56.080 
ATOM    931  N3   DT A  45      -9.592-110.288 -54.616 
ATOM    932  C4   DT A  45     -10.129-110.574 -53.377 
ATOM    933  O4   DT A  45     -11.347-110.517 -53.195 
ATOM    934  C5   DT A  45      -9.150-110.927 -52.377 
ATOM    935  C7   DT A  45      -9.651-111.252 -51.001 
ATOM    936  C6   DT A  45      -7.841-110.960 -52.678 
ATOM    937  P    DT A  46      -2.004-109.086 -54.426 
ATOM    938  OP1  DT A  46      -0.760-109.862 -54.626 
ATOM    939  OP2  DT A  46      -2.153-108.425 -53.111 
ATOM    940  O5'  DT A  46      -2.156-108.000 -55.593 
ATOM    941  C5'  DT A  46      -2.777-108.390 -56.832 
ATOM    942  C4'  DT A  46      -3.744-107.315 -57.288 
ATOM    943  O4'  DT A  46      -5.078-107.499 -56.734 
ATOM    944  C3'  DT A  46      -3.378-105.883 -56.900 
ATOM    945  O3'  DT A  46      -3.746-105.010 -57.961 
ATOM    946  C2'  DT A  46      -4.256-105.573 -55.688 
ATOM    947  C1'  DT A  46      -5.519-106.257 -56.206 
ATOM    948  N1   DT A  46      -6.527-106.537 -55.146 
ATOM    949  C2   DT A  46      -7.851-106.447 -55.502 
ATOM    950  O2   DT A  46      -8.216-106.155 -56.627 
ATOM    951  N3   DT A  46      -8.756-106.712 -54.493 
ATOM    952  C4   DT A  46      -8.454-107.051 -53.190 
ATOM    953  O4   DT A  46      -9.352-107.266 -52.373 
ATOM    954  C5   DT A  46      -7.038-107.119 -52.912 
ATOM    955  C7   DT A  46      -6.622-107.482 -51.516 
ATOM    956  C6   DT A  46      -6.136-106.866 -53.874 
ATOM    957  P    DG A  47      -2.777-103.793 -58.336 
ATOM    958  OP1  DG A  47      -1.709-104.272 -59.243 
ATOM    959  OP2  DG A  47      -2.325-103.119 -57.099 
ATOM    960  O5'  DG A  47      -3.773-102.832 -59.139 
ATOM    961  C5'  DG A  47      -4.866-103.416 -59.873 
ATOM    962  C4'  DG A  47      -6.132-102.615 -59.641 
ATOM    963  O4'  DG A  47      -6.870-103.072 -58.471 
ATOM    964  C3'  DG A  47      -5.938-101.120 -59.393 
ATOM    965  O3'  DG A  47      -7.006-100.409 -60.008 
ATOM    966  C2'  DG A  47      -6.057-100.959 -57.877 
ATOM    967  C1'  DG A  47      -7.210-101.939 -57.687 
ATOM    968  N9   DG A  47      -7.387-102.389 -56.278 
ATOM    969  C8   DG A  47      -6.433-102.611 -55.308 
ATOM    970  N7   DG A  47      -6.923-103.005 -54.157 
ATOM    971  C5   DG A  47      -8.298-103.047 -54.381 
ATOM    972  C6   DG A  47      -9.356-103.404 -53.503 
ATOM    973  O6   DG A  47      -9.295-103.761 -52.330 
ATOM    974  N1   DG A  47     -10.602-103.308 -54.139 
ATOM    975  C2   DG A  47     -10.800-102.919 -55.449 
ATOM    976  N2   DG A  47     -12.067-102.893 -55.868 
ATOM    977  N3   DG A  47      -9.807-102.586 -56.271 
ATOM    978  C4   DG A  47      -8.592-102.673 -55.671 
ATOM    979  P    DG A  48      -6.693 -99.023 -60.744 
ATOM    980  OP1  DG A  48      -6.218 -99.288 -62.121 
ATOM    981  OP2  DG A  48      -5.801 -98.201 -59.897 
ATOM    982  O5'  DG A  48      -8.147 -98.357 -60.796 
ATOM    983  C5'  DG A  48      -9.304 -99.211 -60.869 
ATOM    984  C4'  DG A  48     -10.378 -98.713 -59.921 
ATOM    985  O4'  DG A  48     -10.238 -99.267 -58.582 
ATOM    986  C3'  DG A  48     -10.414 -97.202 -59.693 
ATOM    987  O3'  DG A  48     -11.769 -96.787 -59.569 
ATOM    988  C2'  DG A  48      -9.718 -96.997 -58.347 
ATOM    989  C1'  DG A  48     -10.333 -98.205 -57.645 
ATOM    990  N9   DG A  48      -9.608 -98.612 -56.409 
ATOM    991  C8   DG A  48      -8.259 -98.560 -56.132 
ATOM    992  N7   DG A  48      -7.942 -98.998 -54.938 
ATOM    993  C5   DG A  48      -9.168 -99.366 -54.384 
ATOM    994  C6   DG A  48      -9.467 -99.910 -53.108 
ATOM    995  O6   DG A  48      -8.701-100.185 -52.190 
ATOM    996  N1   DG A  48     -10.843-100.135 -52.957 
ATOM    997  C2   DG A  48     -11.803 -99.869 -53.914 
ATOM    998  N2   DG A  48     -13.063-100.155 -53.577 
ATOM    999  N3   DG A  48     -11.520 -99.358 -55.111 
ATOM   1000  C4   DG A  48     -10.191 -99.134 -55.273 
ATOM   1001  P    DG A  49     -12.221 -95.405 -60.238 
ATOM   1002  OP1  DG A  49     -12.529 -95.623 -61.669 
ATOM   1003  OP2  DG A  49     -11.216 -94.359 -59.942 
ATOM   1004  O5'  DG A  49     -13.571 -95.094 -59.438 
ATOM   1005  C5'  DG A  49     -14.359 -96.194 -58.945 
ATOM   1006  C4'  DG A  49     -14.821 -95.908 -57.530 
ATOM   1007  O4'  DG A  49     -13.856 -96.347 -56.532 
ATOM   1008  C3'  DG A  49     -15.056 -94.436 -57.192 
ATOM   1009  O3'  DG A  49     -16.176 -94.337 -56.321 
ATOM   1010  C2'  DG A  49     -13.805 -94.010 -56.424 
ATOM   1011  C1'  DG A  49     -13.655 -95.289 -55.607 
ATOM   1012  N9   DG A  49     -12.306 -95.456 -54.998 
ATOM   1013  C8   DG A  49     -11.075 -95.082 -55.492 
ATOM   1014  N7   DG A  49     -10.071 -95.376 -54.701 
ATOM   1015  C5   DG A  49     -10.680 -95.986 -53.606 
ATOM   1016  C6   DG A  49     -10.108 -96.520 -52.422 
ATOM   1017  O6   DG A  49      -8.926 -96.565 -52.092 
ATOM   1018  N1   DG A  49     -11.090 -97.047 -51.571 
ATOM   1019  C2   DG A  49     -12.446 -97.056 -51.830 
ATOM   1020  N2   DG A  49     -13.219 -97.606 -50.890 
ATOM   1021  N3   DG A  49     -12.982 -96.555 -52.941 
ATOM   1022  C4   DG A  49     -12.043 -96.040 -53.777 
ATOM   1023  P    DA A  50     -17.210 -93.131 -56.519 
ATOM   1024  OP1  DA A  50     -18.191 -93.486 -57.568 
ATOM   1025  OP2  DA A  50     -16.466 -91.869 -56.726 
ATOM   1026  O5'  DA A  50     -17.934 -93.099 -55.092 
ATOM   1027  C5'  DA A  50     -18.063 -94.324 -54.347 
ATOM   1028  C4'  DA A  50     -17.728 -94.080 -52.889 
ATOM   1029  O4'  DA A  50     -16.306 -94.236 -52.612 
ATOM   1030  C3'  DA A  50     -18.057 -92.686 -52.354 
ATOM   1031  O3'  DA A  50     -18.509 -92.804 -51.011 
ATOM   1032  C2'  DA A  50     -16.719 -91.946 -52.353 
ATOM   1033  C1'  DA A  50     -15.871 -93.115 -51.858 
ATOM   1034  N9   DA A  50     -14.411 -92.937 -52.092 
ATOM   1035  C8   DA A  50     -13.789 -92.318 -53.138 
ATOM   1036  N7   DA A  50     -12.495 -92.325 -53.057 
ATOM   1037  C5   DA A  50     -12.237 -92.999 -51.871 
ATOM   1038  C6   DA A  50     -11.043 -93.339 -51.216 
ATOM   1039  N6   DA A  50      -9.826 -93.033 -51.686 
ATOM   1040  N1   DA A  50     -11.144 -94.009 -50.052 
ATOM   1041  C2   DA A  50     -12.356 -94.312 -49.589 
ATOM   1042  N3   DA A  50     -13.534 -94.048 -50.110 
ATOM   1043  C4   DA A  50     -13.404 -93.377 -51.273 
ATOM   1044  P    DA A  51     -19.718 -91.878 -50.516 
ATOM   1045  OP1  DA A  51     -21.007 -92.501 -50.893 
ATOM   1046  OP2  DA A  51     -19.505 -90.491 -50.986 
ATOM   1047  O5'  DA A  51     -19.534 -91.941 -48.928 
ATOM   1048  C5'  DA A  51     -18.963 -93.124 -48.337 
ATOM   1049  C4'  DA A  51     -17.950 -92.737 -47.278 
ATOM   1050  O4'  DA A  51     -16.615 -92.548 -47.830 
ATOM   1051  C3'  DA A  51     -18.230 -91.431 -46.536 
ATOM   1052  O3'  DA A  51     -17.839 -91.582 -45.176 
ATOM   1053  C2'  DA A  51     -17.308 -90.405 -47.195 
ATOM   1054  C1'  DA A  51     -16.097 -91.321 -47.338 
ATOM   1055  N9   DA A  51     -15.082 -90.826 -48.309 
ATOM   1056  C8   DA A  51     -15.285 -90.134 -49.469 
ATOM   1057  N7   DA A  51     -14.192 -89.840 -50.101 
ATOM   1058  C5   DA A  51     -13.189 -90.375 -49.306 
ATOM   1059  C6   DA A  51     -11.791 -90.400 -49.432 
ATOM   1060  N6   DA A  51     -11.131 -89.846 -50.459 
ATOM   1061  N1   DA A  51     -11.092 -91.016 -48.460 
ATOM   1062  C2   DA A  51     -11.753 -91.565 -47.442 
ATOM   1063  N3   DA A  51     -13.049 -91.604 -47.219 
ATOM   1064  C4   DA A  51     -13.725 -90.981 -48.205 
ATOM   1065  P    DG A  52     -18.749 -90.934 -44.030 
ATOM   1066  OP1  DG A  52     -19.861 -91.854 -43.701 
ATOM   1067  OP2  DG A  52     -19.137 -89.561 -44.421 
ATOM   1068  O5'  DG A  52     -17.721 -90.873 -42.806 
ATOM   1069  C5'  DG A  52     -16.678 -91.863 -42.721 
ATOM   1070  C4'  DG A  52     -15.365 -91.201 -42.350 
ATOM   1071  O4'  DG A  52     -14.627 -90.739 -43.517 
ATOM   1072  C3'  DG A  52     -15.473 -89.958 -41.466 
ATOM   1073  O3'  DG A  52     -14.382 -89.947 -40.553 
ATOM   1074  C2'  DG A  52     -15.312 -88.783 -42.430 
ATOM   1075  C1'  DG A  52     -14.209 -89.403 -43.282 
ATOM   1076  N9   DG A  52     -14.026 -88.737 -44.602 
ATOM   1077  C8   DG A  52     -14.968 -88.159 -45.425 
ATOM   1078  N7   DG A  52     -14.475 -87.653 -46.528 
ATOM   1079  C5   DG A  52     -13.110 -87.914 -46.431 
ATOM   1080  C6   DG A  52     -12.053 -87.604 -47.327 
ATOM   1081  O6   DG A  52     -12.107 -87.027 -48.409 
ATOM   1082  N1   DG A  52     -10.818 -88.051 -46.837 
ATOM   1083  C2   DG A  52     -10.629 -88.711 -45.639 
ATOM   1084  N2   DG A  52      -9.371 -89.056 -45.351 
ATOM   1085  N3   DG A  52     -11.621 -89.002 -44.798 
ATOM   1086  C4   DG A  52     -12.825 -88.575 -45.259 
ATOM   1087  P    DA A  53     -14.636 -89.469 -39.047 
ATOM   1088  OP1  DA A  53     -15.156 -90.602 -38.248 
ATOM   1089  OP2  DA A  53     -15.465 -88.242 -39.048 
ATOM   1090  O5'  DA A  53     -13.151 -89.112 -38.573 
ATOM   1091  C5'  DA A  53     -12.043 -89.830 -39.150 
ATOM   1092  C4'  DA A  53     -10.924 -88.867 -39.494 
ATOM   1093  O4'  DA A  53     -11.064 -88.307 -40.830 
ATOM   1094  C3'  DA A  53     -10.802 -87.640 -38.591 
ATOM   1095  O3'  DA A  53      -9.424 -87.332 -38.416 
ATOM   1096  C2'  DA A  53     -11.454 -86.508 -39.386 
ATOM   1097  C1'  DA A  53     -10.891 -86.901 -40.747 
ATOM   1098  N9   DA A  53     -11.608 -86.278 -41.895 
ATOM   1099  C8   DA A  53     -12.937 -85.983 -42.006 
ATOM   1100  N7   DA A  53     -13.261 -85.439 -43.137 
ATOM   1101  C5   DA A  53     -12.060 -85.366 -43.830 
ATOM   1102  C6   DA A  53     -11.730 -84.882 -45.106 
ATOM   1103  N6   DA A  53     -12.627 -84.354 -45.952 
ATOM   1104  N1   DA A  53     -10.440 -84.959 -45.484 
ATOM   1105  C2   DA A  53      -9.554 -85.485 -44.640 
ATOM   1106  N3   DA A  53      -9.744 -85.967 -43.430 
ATOM   1107  C4   DA A  53     -11.042 -85.877 -43.076 
ATOM   1108  P    DC A  54      -8.913 -86.850 -36.978 
ATOM   1109  OP1  DC A  54      -8.649 -88.030 -36.124 
ATOM   1110  OP2  DC A  54      -9.853 -85.849 -36.427 
ATOM   1111  O5'  DC A  54      -7.531 -86.139 -37.356 
ATOM   1112  C5'  DC A  54      -6.791 -86.612 -38.497 
ATOM   1113  C4'  DC A  54      -6.285 -85.437 -39.309 
ATOM   1114  O4'  DC A  54      -7.249 -84.991 -40.305 
ATOM   1115  C3'  DC A  54      -5.962 -84.170 -38.516 
ATOM   1116  O3'  DC A  54      -4.819 -83.546 -39.089 
ATOM   1117  C2'  DC A  54      -7.172 -83.260 -38.732 
ATOM   1118  C1'  DC A  54      -7.372 -83.581 -40.210 
ATOM   1119  N1   DC A  54      -8.714 -83.197 -40.730 
ATOM   1120  C2   DC A  54      -8.797 -82.749 -42.046 
ATOM   1121  O2   DC A  54      -7.764 -82.690 -42.722 
ATOM   1122  N3   DC A  54     -10.012 -82.394 -42.538 
ATOM   1123  C4   DC A  54     -11.108 -82.473 -41.773 
ATOM   1124  N4   DC A  54     -12.270 -82.116 -42.299 
ATOM   1125  C5   DC A  54     -11.044 -82.931 -40.417 
ATOM   1126  C6   DC A  54      -9.821 -83.280 -39.943 
ATOM   1127  P    DG A  55      -3.728 -82.888 -38.121 
ATOM   1128  OP1  DG A  55      -2.790 -83.932 -37.649 
ATOM   1129  OP2  DG A  55      -4.408 -82.102 -37.068 
ATOM   1130  O5'  DG A  55      -2.970 -81.899 -39.125 
ATOM   1131  C5'  DG A  55      -2.892 -82.246 -40.520 
ATOM   1132  C4'  DG A  55      -3.181 -81.028 -41.374 
ATOM   1133  O4'  DG A  55      -4.603 -80.867 -41.648 
ATOM   1134  C3'  DG A  55      -2.766 -79.683 -40.778 
ATOM   1135  O3'  DG A  55      -2.291 -78.843 -41.824 
ATOM   1136  C2'  DG A  55      -4.062 -79.087 -40.228 
ATOM   1137  C1'  DG A  55      -4.960 -79.519 -41.384 
ATOM   1138  N9   DG A  55      -6.412 -79.480 -41.060 
ATOM   1139  C8   DG A  55      -7.046 -79.744 -39.866 
ATOM   1140  N7   DG A  55      -8.350 -79.619 -39.913 
ATOM   1141  C5   DG A  55      -8.599 -79.244 -41.233 
ATOM   1142  C6   DG A  55      -9.825 -78.962 -41.888 
ATOM   1143  O6   DG A  55     -10.965 -78.986 -41.431 
ATOM   1144  N1   DG A  55      -9.622 -78.618 -43.232 
ATOM   1145  C2   DG A  55      -8.394 -78.557 -43.861 
ATOM   1146  N2   DG A  55      -8.411 -78.210 -45.149 
ATOM   1147  N3   DG A  55      -7.243 -78.822 -43.245 
ATOM   1148  C4   DG A  55      -7.423 -79.156 -41.941 
ATOM   1149  P    DT A  56      -1.023 -77.905 -41.548 
ATOM   1150  OP1  DT A  56       0.221 -78.681 -41.748 
ATOM   1151  OP2  DT A  56      -1.171 -77.244 -40.233 
ATOM   1152  O5'  DT A  56      -1.175 -76.819 -42.715 
ATOM   1153  C5'  DT A  56      -1.795 -77.209 -43.954 
ATOM   1154  C4'  DT A  56      -2.763 -76.134 -44.410 
ATOM   1155  O4'  DT A  56      -4.097 -76.318 -43.856 
ATOM   1156  C3'  DT A  56      -2.397 -74.702 -44.022 
ATOM   1157  O3'  DT A  56      -2.765 -73.829 -45.083 
ATOM   1158  C2'  DT A  56      -3.275 -74.392 -42.810 
ATOM   1159  C1'  DT A  56      -4.538 -75.076 -43.328 
ATOM   1160  N1   DT A  56      -5.546 -75.356 -42.268 
ATOM   1161  C2   DT A  56      -6.869 -75.266 -42.624 
ATOM   1162  O2   DT A  56      -7.234 -74.974 -43.750 
ATOM   1163  N3   DT A  56      -7.775 -75.531 -41.615 
ATOM   1164  C4   DT A  56      -7.473 -75.870 -40.312 
ATOM   1165  O4   DT A  56      -8.370 -76.085 -39.495 
ATOM   1166  C5   DT A  56      -6.057 -75.938 -40.034 
ATOM   1167  C7   DT A  56      -5.641 -76.301 -38.638 
ATOM   1168  C6   DT A  56      -5.155 -75.685 -40.996 
ATOM   1169  P    DC A  57      -1.796 -72.612 -45.458 
ATOM   1170  OP1  DC A  57      -0.727 -73.091 -46.365 
ATOM   1171  OP2  DC A  57      -1.344 -71.938 -44.222 
ATOM   1172  O5'  DC A  57      -2.792 -71.651 -46.261 
ATOM   1173  C5'  DC A  57      -3.884 -72.234 -46.995 
ATOM   1174  C4'  DC A  57      -5.150 -71.434 -46.763 
ATOM   1175  O4'  DC A  57      -5.889 -71.891 -45.593 
ATOM   1176  C3'  DC A  57      -4.957 -69.939 -46.515 
ATOM   1177  O3'  DC A  57      -6.024 -69.228 -47.130 
ATOM   1178  C2'  DC A  57      -5.076 -69.778 -44.999 
ATOM   1179  C1'  DC A  57      -6.229 -70.758 -44.809 
ATOM   1180  N1   DC A  57      -6.406 -71.208 -43.400 
ATOM   1181  C2   DC A  57      -7.702 -71.450 -42.952 
ATOM   1182  O2   DC A  57      -8.644 -71.284 -43.736 
ATOM   1183  N3   DC A  57      -7.884 -71.860 -41.671 
ATOM   1184  C4   DC A  57      -6.837 -72.028 -40.853 
ATOM   1185  N4   DC A  57      -7.067 -72.430 -39.612 
ATOM   1186  C5   DC A  57      -5.496 -71.784 -41.293 
ATOM   1187  C6   DC A  57      -5.335 -71.375 -42.577 
ATOM   1188  P    DA A  58      -5.711 -67.841 -47.866 
ATOM   1189  OP1  DA A  58      -5.237 -68.107 -49.243 
ATOM   1190  OP2  DA A  58      -4.819 -67.020 -47.019 
ATOM   1191  O5'  DA A  58      -7.166 -67.176 -47.918 
ATOM   1192  C5'  DA A  58      -8.323 -68.030 -47.991 
ATOM   1193  C4'  DA A  58      -9.397 -67.532 -47.043 
ATOM   1194  O4'  DA A  58      -9.256 -68.086 -45.704 
ATOM   1195  C3'  DA A  58      -9.432 -66.021 -46.815 
ATOM   1196  O3'  DA A  58     -10.787 -65.606 -46.691 
ATOM   1197  C2'  DA A  58      -8.737 -65.816 -45.469 
ATOM   1198  C1'  DA A  58      -9.352 -67.024 -44.767 
ATOM   1199  N9   DA A  58      -8.627 -67.431 -43.531 
ATOM   1200  C8   DA A  58      -7.288 -67.372 -43.274 
ATOM   1201  N7   DA A  58      -6.959 -67.802 -42.095 
ATOM   1202  C5   DA A  58      -8.170 -68.174 -41.527 
ATOM   1203  C6   DA A  58      -8.502 -68.714 -40.273 
ATOM   1204  N6   DA A  58      -7.597 -68.985 -39.321 
ATOM   1205  N1   DA A  58      -9.802 -68.966 -40.032 
ATOM   1206  C2   DA A  58     -10.696 -68.695 -40.981 
ATOM   1207  N3   DA A  58     -10.506 -68.193 -42.181 
ATOM   1208  C4   DA A  58      -9.197 -67.950 -42.398 
ATOM   1209  P    DC A  59     -11.240 -64.224 -47.360 
ATOM   1210  OP1  DC A  59     -11.548 -64.442 -48.791 
ATOM   1211  OP2  DC A  59     -10.235 -63.178 -47.064 
ATOM   1212  O5'  DC A  59     -12.590 -63.913 -46.560 
ATOM   1213  C5'  DC A  59     -13.378 -65.013 -46.067 
ATOM   1214  C4'  DC A  59     -13.839 -64.727 -44.652 
ATOM   1215  O4'  DC A  59     -12.874 -65.166 -43.654 
ATOM   1216  C3'  DC A  59     -14.075 -63.255 -44.314 
ATOM   1217  O3'  DC A  59     -15.195 -63.156 -43.443 
ATOM   1218  C2'  DC A  59     -12.824 -62.829 -43.546 
ATOM   1219  C1'  DC A  59     -12.673 -64.108 -42.729 
ATOM   1220  N1   DC A  59     -11.325 -64.275 -42.120 
ATOM   1221  C2   DC A  59     -11.247 -64.891 -40.874 
ATOM   1222  O2   DC A  59     -12.291 -65.270 -40.329 
ATOM   1223  N3   DC A  59     -10.026 -65.053 -40.301 
ATOM   1224  C4   DC A  59      -8.920 -64.628 -40.923 
ATOM   1225  N4   DC A  59      -7.753 -64.808 -40.324 
ATOM   1226  C5   DC A  59      -8.978 -63.992 -42.206 
ATOM   1227  C6   DC A  59     -10.207 -63.839 -42.761 
ATOM   1228  P    DT A  60     -16.229 -61.950 -43.641 
ATOM   1229  OP1  DT A  60     -17.210 -62.305 -44.690 
ATOM   1230  OP2  DT A  60     -15.484 -60.688 -43.848 
ATOM   1231  O5'  DT A  60     -16.953 -61.917 -42.214 
ATOM   1232  C5'  DT A  60     -17.082 -63.142 -41.469 
ATOM   1233  C4'  DT A  60     -16.747 -62.899 -40.011 
ATOM   1234  O4'  DT A  60     -15.325 -63.055 -39.734 
ATOM   1235  C3'  DT A  60     -17.075 -61.505 -39.476 
ATOM   1236  O3'  DT A  60     -17.528 -61.623 -38.133 
ATOM   1237  C2'  DT A  60     -15.738 -60.765 -39.475 
ATOM   1238  C1'  DT A  60     -14.890 -61.934 -38.980 
ATOM   1239  N1   DT A  60     -13.430 -61.756 -39.215 
ATOM   1240  C2   DT A  60     -12.577 -62.273 -38.269 
ATOM   1241  O2   DT A  60     -12.967 -62.856 -37.272 
ATOM   1242  N3   DT A  60     -11.231 -62.088 -38.520 
ATOM   1243  C4   DT A  60     -10.682 -61.446 -39.610 
ATOM   1244  O4   DT A  60      -9.459 -61.343 -39.727 
ATOM   1245  C5   DT A  60     -11.656 -60.938 -40.547 
ATOM   1246  C7   DT A  60     -11.143 -60.224 -41.764 
ATOM   1247  C6   DT A  60     -12.971 -61.103 -40.328 
ATOM   1248  P    DG A  61     -18.737 -60.697 -37.638 
ATOM   1249  OP1  DG A  61     -20.026 -61.320 -38.015 
ATOM   1250  OP2  DG A  61     -18.524 -59.310 -38.108 
ATOM   1251  O5'  DG A  61     -18.553 -60.760 -36.050 
ATOM   1252  C5'  DG A  61     -17.982 -61.943 -35.459 
ATOM   1253  C4'  DG A  61     -16.968 -61.556 -34.400 
ATOM   1254  O4'  DG A  61     -15.634 -61.367 -34.952 
ATOM   1255  C3'  DG A  61     -17.249 -60.250 -33.658 
ATOM   1256  O3'  DG A  61     -16.858 -60.400 -32.298 
ATOM   1257  C2'  DG A  61     -16.327 -59.224 -34.317 
ATOM   1258  C1'  DG A  61     -15.116 -60.140 -34.460 
ATOM   1259  N9   DG A  61     -14.101 -59.645 -35.431 
ATOM   1260  C8   DG A  61     -14.286 -58.945 -36.604 
ATOM   1261  N7   DG A  61     -13.174 -58.655 -37.234 
ATOM   1262  C5   DG A  61     -12.182 -59.200 -36.420 
ATOM   1263  C6   DG A  61     -10.771 -59.206 -36.579 
ATOM   1264  O6   DG A  61     -10.096 -58.724 -37.486 
ATOM   1265  N1   DG A  61     -10.139 -59.870 -35.518 
ATOM   1266  C2   DG A  61     -10.785 -60.451 -34.445 
ATOM   1267  N2   DG A  61     -10.002 -61.038 -33.536 
ATOM   1268  N3   DG A  61     -12.109 -60.446 -34.298 
ATOM   1269  C4   DG A  61     -12.737 -59.806 -35.318 
ATOM   1270  P    DA A  62     -17.768 -59.753 -31.152 
ATOM   1271  OP1  DA A  62     -18.880 -60.673 -30.823 
ATOM   1272  OP2  DA A  62     -18.156 -58.380 -31.543 
ATOM   1273  O5'  DA A  62     -16.740 -59.692 -29.928 
ATOM   1274  C5'  DA A  62     -15.697 -60.682 -29.843 
ATOM   1275  C4'  DA A  62     -14.384 -60.020 -29.472 
ATOM   1276  O4'  DA A  62     -13.645 -59.558 -30.639 
ATOM   1277  C3'  DA A  62     -14.492 -58.777 -28.588 
ATOM   1278  O3'  DA A  62     -13.401 -58.766 -27.675 
ATOM   1279  C2'  DA A  62     -14.331 -57.602 -29.552 
ATOM   1280  C1'  DA A  62     -13.228 -58.222 -30.404 
ATOM   1281  N9   DA A  62     -13.045 -57.556 -31.724 
ATOM   1282  C8   DA A  62     -13.992 -56.988 -32.526 
ATOM   1283  N7   DA A  62     -13.518 -56.483 -33.623 
ATOM   1284  C5   DA A  62     -12.155 -56.734 -33.544 
ATOM   1285  C6   DA A  62     -11.086 -56.443 -34.408 
ATOM   1286  N6   DA A  62     -11.233 -55.805 -35.578 
ATOM   1287  N1   DA A  62      -9.856 -56.833 -34.025 
ATOM   1288  C2   DA A  62      -9.716 -57.467 -32.861 
ATOM   1289  N3   DA A  62     -10.634 -57.791 -31.977 
ATOM   1290  C4   DA A  62     -11.855 -57.390 -32.384 
ATOM   1291  P    DT A  63     -13.655 -58.287 -26.169 
ATOM   1292  OP1  DT A  63     -14.174 -59.421 -25.370 
ATOM   1293  OP2  DT A  63     -14.484 -57.061 -26.170 
ATOM   1294  O5'  DT A  63     -12.170 -57.931 -25.695 
ATOM   1295  C5'  DT A  63     -11.062 -58.649 -26.272 
ATOM   1296  C4'  DT A  63      -9.942 -57.686 -26.616 
ATOM   1297  O4'  DT A  63     -10.083 -57.126 -27.952 
ATOM   1298  C3'  DT A  63      -9.820 -56.459 -25.713 
ATOM   1299  O3'  DT A  63      -8.443 -56.151 -25.538 
ATOM   1300  C2'  DT A  63     -10.473 -55.327 -26.508 
ATOM   1301  C1'  DT A  63      -9.910 -55.720 -27.869 
ATOM   1302  N1   DT A  63     -10.627 -55.097 -29.017 
ATOM   1303  C2   DT A  63      -9.876 -54.765 -30.118 
ATOM   1304  O2   DT A  63      -8.674 -54.960 -30.185 
ATOM   1305  N3   DT A  63     -10.574 -54.189 -31.162 
ATOM   1306  C4   DT A  63     -11.928 -53.925 -31.193 
ATOM   1307  O4   DT A  63     -12.442 -53.405 -32.185 
ATOM   1308  C5   DT A  63     -12.631 -54.308 -29.991 
ATOM   1309  C7   DT A  63     -14.109 -54.054 -29.942 
ATOM   1310  C6   DT A  63     -11.977 -54.870 -28.961 
ATOM   1311  P    DT A  64      -7.932 -55.669 -24.100 
ATOM   1312  OP1  DT A  64      -7.668 -56.849 -23.246 
ATOM   1313  OP2  DT A  64      -8.872 -54.668 -23.549 
ATOM   1314  O5'  DT A  64      -6.549 -54.958 -24.478 
ATOM   1315  C5'  DT A  64      -5.810 -55.431 -25.619 
ATOM   1316  C4'  DT A  64      -5.303 -54.255 -26.431 
ATOM   1317  O4'  DT A  64      -6.268 -53.810 -27.427 
ATOM   1318  C3'  DT A  64      -4.981 -52.989 -25.638 
ATOM   1319  O3'  DT A  64      -3.838 -52.365 -26.211 
ATOM   1320  C2'  DT A  64      -6.191 -52.079 -25.854 
ATOM   1321  C1'  DT A  64      -6.390 -52.399 -27.332 
ATOM   1322  N1   DT A  64      -7.733 -52.016 -27.852 
ATOM   1323  C2   DT A  64      -7.798 -51.577 -29.152 
ATOM   1324  O2   DT A  64      -6.820 -51.493 -29.874 
ATOM   1325  N3   DT A  64      -9.059 -51.229 -29.598 
ATOM   1326  C4   DT A  64     -10.230 -51.285 -28.869 
ATOM   1327  O4   DT A  64     -11.301 -50.947 -29.378 
ATOM   1328  C5   DT A  64     -10.060 -51.758 -27.517 
ATOM   1329  C7   DT A  64     -11.284 -51.848 -26.654 
ATOM   1330  C6   DT A  64      -8.845 -52.102 -27.056 
ATOM   1331  P    DA A  65      -2.746 -51.707 -25.243 
ATOM   1332  OP1  DA A  65      -1.809 -52.751 -24.771 
ATOM   1333  OP2  DA A  65      -3.426 -50.921 -24.190 
ATOM   1334  O5'  DA A  65      -1.989 -50.718 -26.247 
ATOM   1335  C5'  DA A  65      -1.911 -51.065 -27.642 
ATOM   1336  C4'  DA A  65      -2.200 -49.847 -28.496 
ATOM   1337  O4'  DA A  65      -3.622 -49.686 -28.770 
ATOM   1338  C3'  DA A  65      -1.785 -48.502 -27.900 
ATOM   1339  O3'  DA A  65      -1.309 -47.662 -28.946 
ATOM   1340  C2'  DA A  65      -3.080 -47.906 -27.350 
ATOM   1341  C1'  DA A  65      -3.979 -48.338 -28.506 
ATOM   1342  N9   DA A  65      -5.431 -48.299 -28.182 
ATOM   1343  C8   DA A  65      -6.043 -48.565 -26.990 
ATOM   1344  N7   DA A  65      -7.334 -48.444 -27.024 
ATOM   1345  C5   DA A  65      -7.600 -48.070 -28.334 
ATOM   1346  C6   DA A  65      -8.797 -47.784 -29.013 
ATOM   1347  N6   DA A  65     -10.006 -47.834 -28.435 
ATOM   1348  N1   DA A  65      -8.705 -47.443 -30.311 
ATOM   1349  C2   DA A  65      -7.502 -47.396 -30.880 
ATOM   1350  N3   DA A  65      -6.322 -47.640 -30.350 
ATOM   1351  C4   DA A  65      -6.442 -47.978 -29.050 
ATOM   1352  P    DT A  66      -0.042 -46.724 -28.670 
ATOM   1353  OP1  DT A  66       1.203 -47.500 -28.870 
ATOM   1354  OP2  DT A  66      -0.190 -46.063 -27.355 
ATOM   1355  O5'  DT A  66      -0.194 -45.638 -29.837 
ATOM   1356  C5'  DT A  66      -0.814 -46.028 -31.076 
ATOM   1357  C4'  DT A  66      -1.782 -44.953 -31.532 
ATOM   1358  O4'  DT A  66      -3.116 -45.137 -30.979 
ATOM   1359  C3'  DT A  66      -1.416 -43.521 -31.144 
ATOM   1360  O3'  DT A  66      -1.784 -42.648 -32.205 
ATOM   1361  C2'  DT A  66      -2.294 -43.211 -29.932 
ATOM   1362  C1'  DT A  66      -3.556 -43.895 -30.450 
ATOM   1363  N1   DT A  66      -4.565 -44.175 -29.390 
ATOM   1364  C2   DT A  66      -5.888 -44.085 -29.746 
ATOM   1365  O2   DT A  66      -6.253 -43.793 -30.872 
ATOM   1366  N3   DT A  66      -6.793 -44.350 -28.737 
ATOM   1367  C4   DT A  66      -6.491 -44.689 -27.434 
ATOM   1368  O4   DT A  66      -7.389 -44.904 -26.618 
ATOM   1369  C5   DT A  66      -5.075 -44.757 -27.156 
ATOM   1370  C7   DT A  66      -4.660 -45.120 -25.760 
ATOM   1371  C6   DT A  66      -4.174 -44.504 -28.118 
ATOM   1372  P    DG A  67      -0.815 -41.431 -32.580 
ATOM   1373  OP1  DG A  67       0.254 -41.910 -33.487 
ATOM   1374  OP2  DG A  67      -0.363 -40.757 -31.344 
ATOM   1375  O5'  DG A  67      -1.811 -40.470 -33.383 
ATOM   1376  C5'  DG A  67      -2.903 -41.053 -34.117 
ATOM   1377  C4'  DG A  67      -4.169 -40.253 -33.885 
ATOM   1378  O4'  DG A  67      -4.907 -40.710 -32.715 
ATOM   1379  C3'  DG A  67      -3.975 -38.758 -33.637 
ATOM   1380  O3'  DG A  67      -5.043 -38.047 -34.252 
ATOM   1381  C2'  DG A  67      -4.095 -38.597 -32.122 
ATOM   1382  C1'  DG A  67      -5.248 -39.577 -31.931 
ATOM   1383  N9   DG A  67      -5.425 -40.027 -30.522 
ATOM   1384  C8   DG A  67      -4.471 -40.249 -29.552 
ATOM   1385  N7   DG A  67      -4.961 -40.643 -28.401 
ATOM   1386  C5   DG A  67      -6.336 -40.685 -28.625 
ATOM   1387  C6   DG A  67      -7.394 -41.042 -27.747 
ATOM   1388  O6   DG A  67      -7.333 -41.399 -26.574 
ATOM   1389  N1   DG A  67      -8.640 -40.946 -28.383 
ATOM   1390  C2   DG A  67      -8.838 -40.557 -29.693 
ATOM   1391  N2   DG A  67     -10.105 -40.530 -30.112 
ATOM   1392  N3   DG A  67      -7.845 -40.224 -30.515 
ATOM   1393  C4   DG A  67      -6.630 -40.311 -29.915 
ATOM   1394  P    DT A  68      -4.730 -36.660 -34.988 
ATOM   1395  OP1  DT A  68      -4.256 -36.926 -36.365 
ATOM   1396  OP2  DT A  68      -3.838 -35.839 -34.141 
ATOM   1397  O5'  DT A  68      -6.185 -35.995 -35.040 
ATOM   1398  C5'  DT A  68      -7.342 -36.849 -35.113 
ATOM   1399  C4'  DT A  68      -8.415 -36.351 -34.166 
ATOM   1400  O4'  DT A  68      -8.275 -36.905 -32.826 
ATOM   1401  C3'  DT A  68      -8.451 -34.840 -33.937 
ATOM   1402  O3'  DT A  68      -9.806 -34.425 -33.813 
ATOM   1403  C2'  DT A  68      -7.756 -34.635 -32.591 
ATOM   1404  C1'  DT A  68      -8.370 -35.843 -31.889 
ATOM   1405  N1   DT A  68      -7.646 -36.250 -30.653 
ATOM   1406  C2   DT A  68      -8.403 -36.752 -29.621 
ATOM   1407  O2   DT A  68      -9.615 -36.871 -29.685 
ATOM   1408  N3   DT A  68      -7.698 -37.117 -28.492 
ATOM   1409  C4   DT A  68      -6.332 -37.025 -28.313 
ATOM   1410  O4   DT A  68      -5.813 -37.384 -27.254 
ATOM   1411  C5   DT A  68      -5.625 -36.487 -29.450 
ATOM   1412  C7   DT A  68      -4.133 -36.352 -29.340 
ATOM   1413  C6   DT A  68      -6.284 -36.123 -30.561 
ATOM   1414  P    DC A  69     -10.258 -33.042 -34.482 
ATOM   1415  OP1  DC A  69     -10.566 -33.261 -35.913 
ATOM   1416  OP2  DC A  69      -9.254 -31.997 -34.186 
ATOM   1417  O5'  DC A  69     -11.609 -32.732 -33.682 
ATOM   1418  C5'  DC A  69     -12.397 -33.832 -33.189 
ATOM   1419  C4'  DC A  69     -12.858 -33.546 -31.774 
ATOM   1420  O4'  DC A  69     -11.893 -33.985 -30.776 
ATOM   1421  C3'  DC A  69     -13.094 -32.074 -31.436 
ATOM   1422  O3'  DC A  69     -14.214 -31.975 -30.565 
ATOM   1423  C2'  DC A  69     -11.843 -31.647 -30.668 
ATOM   1424  C1'  DC A  69     -11.692 -32.927 -29.851 
ATOM   1425  N1   DC A  69     -10.344 -33.094 -29.242 
ATOM   1426  C2   DC A  69     -10.266 -33.710 -27.996 
ATOM   1427  O2   DC A  69     -11.309 -34.089 -27.451 
ATOM   1428  N3   DC A  69      -9.045 -33.871 -27.423 
ATOM   1429  C4   DC A  69      -7.938 -33.447 -28.045 
ATOM   1430  N4   DC A  69      -6.771 -33.627 -27.446 
ATOM   1431  C5   DC A  69      -7.997 -32.810 -29.328 
ATOM   1432  C6   DC A  69      -9.226 -32.658 -29.883 
ATOM   1433  P    DT A  70     -15.248 -30.769 -30.763 
ATOM   1434  OP1  DT A  70     -16.229 -31.124 -31.812 
ATOM   1435  OP2  DT A  70     -14.503 -29.507 -30.970 
ATOM   1436  O5'  DT A  70     -15.972 -30.736 -29.336 
ATOM   1437  C5'  DT A  70     -16.101 -31.961 -28.591 
ATOM   1438  C4'  DT A  70     -15.765 -31.718 -27.133 
ATOM   1439  O4'  DT A  70     -14.344 -31.874 -26.856 
ATOM   1440  C3'  DT A  70     -16.094 -30.324 -26.598 
ATOM   1441  O3'  DT A  70     -16.547 -30.441 -25.255 
ATOM   1442  C2'  DT A  70     -14.757 -29.584 -26.597 
ATOM   1443  C1'  DT A  70     -13.909 -30.753 -26.102 
ATOM   1444  N1   DT A  70     -12.448 -30.575 -26.337 
ATOM   1445  C2   DT A  70     -11.596 -31.092 -25.391 
ATOM   1446  O2   DT A  70     -11.986 -31.675 -24.395 
ATOM   1447  N3   DT A  70     -10.250 -30.907 -25.642 
ATOM   1448  C4   DT A  70      -9.701 -30.265 -26.732 
ATOM   1449  O4   DT A  70      -8.478 -30.162 -26.849 
ATOM   1450  C5   DT A  70     -10.675 -29.757 -27.669 
ATOM   1451  C7   DT A  70     -10.162 -29.043 -28.886 
ATOM   1452  C6   DT A  70     -11.990 -29.922 -27.450 
ATOM   1453  P    DG A  71     -17.756 -29.516 -24.760 
ATOM   1454  OP1  DG A  71     -19.044 -30.139 -25.137 
ATOM   1455  OP2  DG A  71     -17.543 -28.129 -25.230 
ATOM   1456  O5'  DG A  71     -17.572 -29.579 -23.172 
ATOM   1457  C5'  DG A  71     -17.001 -30.762 -22.581 
ATOM   1458  C4'  DG A  71     -15.987 -30.375 -21.522 
ATOM   1459  O4'  DG A  71     -14.653 -30.186 -22.074 
ATOM   1460  C3'  DG A  71     -16.267 -29.069 -20.780 
ATOM   1461  O3'  DG A  71     -15.877 -29.219 -19.420 
ATOM   1462  C2'  DG A  71     -15.346 -28.043 -21.439 
ATOM   1463  C1'  DG A  71     -14.135 -28.959 -21.582 
ATOM   1464  N9   DG A  71     -13.120 -28.464 -22.553 
ATOM   1465  C8   DG A  71     -13.305 -27.764 -23.726 
ATOM   1466  N7   DG A  71     -12.193 -27.474 -24.356 
ATOM   1467  C5   DG A  71     -11.201 -28.019 -23.542 
ATOM   1468  C6   DG A  71      -9.790 -28.025 -23.701 
ATOM   1469  O6   DG A  71      -9.115 -27.543 -24.608 
ATOM   1470  N1   DG A  71      -9.158 -28.689 -22.640 
ATOM   1471  C2   DG A  71      -9.804 -29.270 -21.568 
ATOM   1472  N2   DG A  71      -9.021 -29.857 -20.658 
ATOM   1473  N3   DG A  71     -11.128 -29.265 -21.420 
ATOM   1474  C4   DG A  71     -11.755 -28.625 -22.440 
ATOM   1475  P    DG A  72     -16.787 -28.572 -18.274 
ATOM   1476  OP1  DG A  72     -17.899 -29.492 -17.945 
ATOM   1477  OP2  DG A  72     -17.175 -27.199 -18.665 
ATOM   1478  O5'  DG A  72     -15.759 -28.511 -17.050 
ATOM   1479  C5'  DG A  72     -14.716 -29.500 -16.965 
ATOM   1480  C4'  DG A  72     -13.403 -28.839 -16.594 
ATOM   1481  O4'  DG A  72     -12.664 -28.377 -17.761 
ATOM   1482  C3'  DG A  72     -13.510 -27.596 -15.710 
ATOM   1483  O3'  DG A  72     -12.420 -27.585 -14.797 
ATOM   1484  C2'  DG A  72     -13.350 -26.421 -16.674 
ATOM   1485  C1'  DG A  72     -12.247 -27.041 -17.526 
ATOM   1486  N9   DG A  72     -12.064 -26.375 -18.846 
ATOM   1487  C8   DG A  72     -13.006 -25.796 -19.669 
ATOM   1488  N7   DG A  72     -12.513 -25.291 -20.772 
ATOM   1489  C5   DG A  72     -11.147 -25.552 -20.675 
ATOM   1490  C6   DG A  72     -10.091 -25.242 -21.571 
ATOM   1491  O6   DG A  72     -10.145 -24.665 -22.653 
ATOM   1492  N1   DG A  72      -8.856 -25.689 -21.081 
ATOM   1493  C2   DG A  72      -8.667 -26.349 -19.883 
ATOM   1494  N2   DG A  72      -7.409 -26.693 -19.595 
ATOM   1495  N3   DG A  72      -9.658 -26.640 -19.042 
ATOM   1496  C4   DG A  72     -10.862 -26.213 -19.503 
ATOM   1497  P    DT A  73     -12.674 -27.106 -13.291 
ATOM   1498  OP1  DT A  73     -13.193 -28.239 -12.492 
ATOM   1499  OP2  DT A  73     -13.503 -25.880 -13.292 
ATOM   1500  O5'  DT A  73     -11.188 -26.750 -12.817 
ATOM   1501  C5'  DT A  73     -10.081 -27.468 -13.394 
ATOM   1502  C4'  DT A  73      -8.961 -26.505 -13.738 
ATOM   1503  O4'  DT A  73      -9.101 -25.945 -15.074 
ATOM   1504  C3'  DT A  73      -8.839 -25.277 -12.835 
ATOM   1505  O3'  DT A  73      -7.462 -24.970 -12.660 
ATOM   1506  C2'  DT A  73      -9.492 -24.146 -13.630 
ATOM   1507  C1'  DT A  73      -8.929 -24.539 -14.991 
ATOM   1508  N1   DT A  73      -9.646 -23.916 -16.139 
ATOM   1509  C2   DT A  73      -8.895 -23.584 -17.240 
ATOM   1510  O2   DT A  73      -7.693 -23.778 -17.307 
ATOM   1511  N3   DT A  73      -9.593 -23.008 -18.284 
ATOM   1512  C4   DT A  73     -10.947 -22.743 -18.315 
ATOM   1513  O4   DT A  73     -11.461 -22.223 -19.307 
ATOM   1514  C5   DT A  73     -11.650 -23.127 -17.113 
ATOM   1515  C7   DT A  73     -13.128 -22.873 -17.064 
ATOM   1516  C6   DT A  73     -10.995 -23.688 -16.083 
ATOM   1517  P    DC A  74      -6.951 -24.488 -11.222 
ATOM   1518  OP1  DC A  74      -6.687 -25.668 -10.368 
ATOM   1519  OP2  DC A  74      -7.891 -23.486 -10.671 
ATOM   1520  O5'  DC A  74      -5.568 -23.777 -11.600 
ATOM   1521  C5'  DC A  74      -4.829 -24.250 -12.741 
ATOM   1522  C4'  DC A  74      -4.322 -23.074 -13.553 
ATOM   1523  O4'  DC A  74      -5.287 -22.629 -14.549 
ATOM   1524  C3'  DC A  74      -4.000 -21.808 -12.760 
ATOM   1525  O3'  DC A  74      -2.857 -21.184 -13.333 
ATOM   1526  C2'  DC A  74      -5.210 -20.898 -12.976 
ATOM   1527  C1'  DC A  74      -5.409 -21.218 -14.454 
ATOM   1528  N1   DC A  74      -6.752 -20.835 -14.974 
ATOM   1529  C2   DC A  74      -6.835 -20.387 -16.290 
ATOM   1530  O2   DC A  74      -5.802 -20.328 -16.966 
ATOM   1531  N3   DC A  74      -8.050 -20.032 -16.782 
ATOM   1532  C4   DC A  74      -9.146 -20.111 -16.017 
ATOM   1533  N4   DC A  74     -10.307 -19.754 -16.543 
ATOM   1534  C5   DC A  74      -9.082 -20.569 -14.661 
ATOM   1535  C6   DC A  74      -7.859 -20.918 -14.187 
ATOM   1536  P    DA A  75      -1.765 -20.526 -12.365 
ATOM   1537  OP1  DA A  75      -0.827 -21.570 -11.893 
ATOM   1538  OP2  DA A  75      -2.445 -19.740 -11.312 
ATOM   1539  O5'  DA A  75      -1.008 -19.537 -13.369 
ATOM   1540  C5'  DA A  75      -0.930 -19.884 -14.764 
ATOM   1541  C4'  DA A  75      -1.219 -18.666 -15.618 
ATOM   1542  O4'  DA A  75      -2.640 -18.505 -15.892 
ATOM   1543  C3'  DA A  75      -0.804 -17.321 -15.022 
ATOM   1544  O3'  DA A  75      -0.328 -16.481 -16.068 
ATOM   1545  C2'  DA A  75      -2.099 -16.725 -14.472 
ATOM   1546  C1'  DA A  75      -2.997 -17.157 -15.628 
ATOM   1547  N9   DA A  75      -4.450 -17.118 -15.304 
ATOM   1548  C8   DA A  75      -5.062 -17.384 -14.112 
ATOM   1549  N7   DA A  75      -6.352 -17.262 -14.146 
ATOM   1550  C5   DA A  75      -6.619 -16.889 -15.456 
ATOM   1551  C6   DA A  75      -7.815 -16.603 -16.135 
ATOM   1552  N6   DA A  75      -9.024 -16.653 -15.557 
ATOM   1553  N1   DA A  75      -7.724 -16.262 -17.433 
ATOM   1554  C2   DA A  75      -6.521 -16.215 -18.002 
ATOM   1555  N3   DA A  75      -5.341 -16.459 -17.472 
ATOM   1556  C4   DA A  75      -5.461 -16.797 -16.173 
ATOM   1557  P    DG A  76       0.939 -15.543 -15.792 
ATOM   1558  OP1  DG A  76       2.184 -16.318 -15.992 
ATOM   1559  OP2  DG A  76       0.791 -14.882 -14.477 
ATOM   1560  O5'  DG A  76       0.787 -14.457 -16.959 
ATOM   1561  C5'  DG A  76       0.167 -14.847 -18.198 
ATOM   1562  C4'  DG A  76      -0.801 -13.772 -18.654 
ATOM   1563  O4'  DG A  76      -2.135 -13.956 -18.101 
ATOM   1564  C3'  DG A  76      -0.434 -12.340 -18.266 
ATOM   1565  O3'  DG A  76      -0.802 -11.467 -19.327 
ATOM   1566  C2'  DG A  76      -1.313 -12.030 -17.054 
ATOM   1567  C1'  DG A  76      -2.575 -12.714 -17.572 
ATOM   1568  N9   DG A  76      -3.583 -12.994 -16.512 
ATOM   1569  C8   DG A  76      -3.386 -13.336 -15.192 
ATOM   1570  N7   DG A  76      -4.496 -13.515 -14.516 
ATOM   1571  C5   DG A  76      -5.498 -13.274 -15.454 
ATOM   1572  C6   DG A  76      -6.910 -13.314 -15.315 
ATOM   1573  O6   DG A  76      -7.577 -13.576 -14.318 
ATOM   1574  N1   DG A  76      -7.552 -13.001 -16.521 
ATOM   1575  C2   DG A  76      -6.914 -12.691 -17.706 
ATOM   1576  N2   DG A  76      -7.708 -12.423 -18.746 
ATOM   1577  N3   DG A  76      -5.590 -12.654 -17.836 
ATOM   1578  C4   DG A  76      -4.952 -12.954 -16.675 
ATOM   1579  P    DT A  77       0.167 -10.250 -19.702 
ATOM   1580  OP1  DT A  77       1.235 -10.729 -20.609 
ATOM   1581  OP2  DT A  77       0.619  -9.576 -18.466 
ATOM   1582  O5'  DT A  77      -0.829  -9.289 -20.505 
ATOM   1583  C5'  DT A  77      -1.922  -9.872 -21.239 
ATOM   1584  C4'  DT A  77      -3.188  -9.072 -21.007 
ATOM   1585  O4'  DT A  77      -3.926  -9.529 -19.837 
ATOM   1586  C3'  DT A  77      -2.994  -7.577 -20.759 
ATOM   1587  O3'  DT A  77      -4.062  -6.866 -21.374 
ATOM   1588  C2'  DT A  77      -3.113  -7.416 -19.244 
ATOM   1589  C1'  DT A  77      -4.267  -8.396 -19.053 
ATOM   1590  N1   DT A  77      -4.443  -8.846 -17.644 
ATOM   1591  C2   DT A  77      -5.728  -9.081 -17.218 
ATOM   1592  O2   DT A  77      -6.702  -8.937 -17.937 
ATOM   1593  N3   DT A  77      -5.853  -9.495 -15.906 
ATOM   1594  C4   DT A  77      -4.823  -9.690 -15.008 
ATOM   1595  O4   DT A  77      -5.058 -10.064 -13.857 
ATOM   1596  C5   DT A  77      -3.512  -9.418 -15.546 
ATOM   1597  C7   DT A  77      -2.334  -9.604 -14.635 
ATOM   1598  C6   DT A  77      -3.362  -9.013 -16.818 
ATOM   1599  P    DG A  78      -3.749  -5.479 -22.111 
ATOM   1600  OP1  DG A  78      -3.275  -5.745 -23.487 
ATOM   1601  OP2  DG A  78      -2.857  -4.658 -21.263 
ATOM   1602  O5'  DG A  78      -5.204  -4.814 -22.162 
ATOM   1603  C5'  DG A  78      -6.361  -5.668 -22.235 
ATOM   1604  C4'  DG A  78      -7.434  -5.170 -21.288 
ATOM   1605  O4'  DG A  78      -7.294  -5.724 -19.948 
ATOM   1606  C3'  DG A  78      -7.470  -3.659 -21.059 
ATOM   1607  O3'  DG A  78      -8.825  -3.244 -20.935 
ATOM   1608  C2'  DG A  78      -6.775  -3.454 -19.713 
ATOM   1609  C1'  DG A  78      -7.389  -4.662 -19.011 
ATOM   1610  N9   DG A  78      -6.665  -5.069 -17.775 
ATOM   1611  C8   DG A  78      -5.316  -5.017 -17.498 
ATOM   1612  N7   DG A  78      -4.999  -5.455 -16.304 
ATOM   1613  C5   DG A  78      -6.225  -5.822 -15.750 
ATOM   1614  C6   DG A  78      -6.524  -6.367 -14.475 
ATOM   1615  O6   DG A  78      -5.757  -6.642 -13.556 
ATOM   1616  N1   DG A  78      -7.899  -6.592 -14.323 
ATOM   1617  C2   DG A  78      -8.859  -6.326 -15.280 
ATOM   1618  N2   DG A  78     -10.119  -6.611 -14.943 
ATOM   1619  N3   DG A  78      -8.577  -5.815 -16.477 
ATOM   1620  C4   DG A  78      -7.247  -5.591 -16.639 
ATOM   1621  P    DA A  79      -9.277  -1.861 -21.604 
ATOM   1622  OP1  DA A  79      -9.585  -2.080 -23.035 
ATOM   1623  OP2  DA A  79      -8.273  -0.816 -21.308 
ATOM   1624  O5'  DA A  79     -10.628  -1.551 -20.804 
ATOM   1625  C5'  DA A  79     -11.415  -2.651 -20.311 
ATOM   1626  C4'  DA A  79     -11.877  -2.365 -18.896 
ATOM   1627  O4'  DA A  79     -10.912  -2.804 -17.898 
ATOM   1628  C3'  DA A  79     -12.112  -0.892 -18.558 
ATOM   1629  O3'  DA A  79     -13.233  -0.794 -17.687 
ATOM   1630  C2'  DA A  79     -10.861  -0.466 -17.791 
ATOM   1631  C1'  DA A  79     -10.711  -1.746 -16.973 
ATOM   1632  N9   DA A  79      -9.363  -1.913 -16.364 
ATOM   1633  C8   DA A  79      -8.151  -1.536 -16.869 
ATOM   1634  N7   DA A  79      -7.149  -1.820 -16.097 
ATOM   1635  C5   DA A  79      -7.737  -2.431 -14.997 
ATOM   1636  C6   DA A  79      -7.203  -2.968 -13.814 
ATOM   1637  N6   DA A  79      -5.893  -2.976 -13.530 
ATOM   1638  N1   DA A  79      -8.069  -3.499 -12.930 
ATOM   1639  C2   DA A  79      -9.369  -3.488 -13.218 
ATOM   1640  N3   DA A  79      -9.980  -3.017 -14.283 
ATOM   1641  C4   DA A  79      -9.092  -2.492 -15.152 
ATOM   1642  P    DA A  80     -14.266   0.413 -17.885 
ATOM   1643  OP1  DA A  80     -15.247   0.057 -18.934 
ATOM   1644  OP2  DA A  80     -13.522   1.674 -18.092 
ATOM   1645  O5'  DA A  80     -14.991   0.445 -16.458 
ATOM   1646  C5'  DA A  80     -15.119  -0.780 -15.713 
ATOM   1647  C4'  DA A  80     -14.784  -0.537 -14.255 
ATOM   1648  O4'  DA A  80     -13.362  -0.692 -13.978 
ATOM   1649  C3'  DA A  80     -15.113   0.857 -13.720 
ATOM   1650  O3'  DA A  80     -15.566   0.740 -12.377 
ATOM   1651  C2'  DA A  80     -13.775   1.597 -13.719 
ATOM   1652  C1'  DA A  80     -12.928   0.428 -13.224 
ATOM   1653  N9   DA A  80     -11.467   0.606 -13.459 
ATOM   1654  C8   DA A  80     -10.846   1.225 -14.504 
ATOM   1655  N7   DA A  80      -9.551   1.218 -14.423 
ATOM   1656  C5   DA A  80      -9.293   0.545 -13.238 
ATOM   1657  C6   DA A  80      -8.099   0.204 -12.582 
ATOM   1658  N6   DA A  80      -6.882   0.510 -13.053 
ATOM   1659  N1   DA A  80      -8.201  -0.466 -11.418 
ATOM   1660  C2   DA A  80      -9.412  -0.769 -10.955 
ATOM   1661  N3   DA A  80     -10.590  -0.505 -11.476 
ATOM   1662  C4   DA A  80     -10.461   0.167 -12.639 
ATOM   1663  P    DG A  81     -16.775   1.665 -11.882 
ATOM   1664  OP1  DG A  81     -18.063   1.042 -12.259 
ATOM   1665  OP2  DG A  81     -16.562   3.052 -12.352 
ATOM   1666  O5'  DG A  81     -16.591   1.602 -10.294 
ATOM   1667  C5'  DG A  81     -16.020   0.419  -9.703 
ATOM   1668  C4'  DG A  81     -15.006   0.806  -8.644 
ATOM   1669  O4'  DG A  81     -13.672   0.995  -9.196 
ATOM   1670  C3'  DG A  81     -15.286   2.112  -7.902 
ATOM   1671  O3'  DG A  81     -14.895   1.962  -6.542 
ATOM   1672  C2'  DG A  81     -14.365   3.138  -8.561 
ATOM   1673  C1'  DG A  81     -13.154   2.222  -8.704 
ATOM   1674  N9   DG A  81     -12.139   2.717  -9.675 
ATOM   1675  C8   DG A  81     -12.324   3.417 -10.848 
ATOM   1676  N7   DG A  81     -11.212   3.707 -11.478 
ATOM   1677  C5   DG A  81     -10.219   3.162 -10.664 
ATOM   1678  C6   DG A  81      -8.809   3.156 -10.823 
ATOM   1679  O6   DG A  81      -8.134   3.638 -11.730 
ATOM   1680  N1   DG A  81      -8.177   2.492  -9.762 
ATOM   1681  C2   DG A  81      -8.823   1.911  -8.690 
ATOM   1682  N2   DG A  81      -8.040   1.324  -7.780 
ATOM   1683  N3   DG A  81     -10.147   1.916  -8.542 
ATOM   1684  C4   DG A  81     -10.774   2.556  -9.562 
ATOM   1685  P    DA A  82     -15.806   2.609  -5.396 
ATOM   1686  OP1  DA A  82     -16.917   1.689  -5.067 
ATOM   1687  OP2  DA A  82     -16.193   3.982  -5.787 
ATOM   1688  O5'  DA A  82     -14.778   2.670  -4.172 
ATOM   1689  C5'  DA A  82     -13.735   1.681  -4.087 
ATOM   1690  C4'  DA A  82     -12.421   2.342  -3.716 
ATOM   1691  O4'  DA A  82     -11.683   2.804  -4.883 
ATOM   1692  C3'  DA A  82     -12.529   3.585  -2.832 
ATOM   1693  O3'  DA A  82     -11.439   3.597  -1.919 
ATOM   1694  C2'  DA A  82     -12.369   4.760  -3.796 
ATOM   1695  C1'  DA A  82     -11.266   4.140  -4.648 
ATOM   1696  N9   DA A  82     -11.082   4.806  -5.968 
ATOM   1697  C8   DA A  82     -12.030   5.374  -6.771 
ATOM   1698  N7   DA A  82     -11.555   5.879  -7.867 
ATOM   1699  C5   DA A  82     -10.192   5.628  -7.788 
ATOM   1700  C6   DA A  82      -9.124   5.919  -8.652 
ATOM   1701  N6   DA A  82      -9.271   6.557  -9.822 
ATOM   1702  N1   DA A  82      -7.893   5.530  -8.269 
ATOM   1703  C2   DA A  82      -7.754   4.895  -7.105 
ATOM   1704  N3   DA A  82      -8.672   4.571  -6.221 
ATOM   1705  C4   DA A  82      -9.893   4.972  -6.628 
ATOM   1706  P    DA A  83     -11.693   4.075  -0.413 
ATOM   1707  OP1  DA A  83     -12.212   2.942   0.386 
ATOM   1708  OP2  DA A  83     -12.521   5.301  -0.415 
ATOM   1709  O5'  DA A  83     -10.207   4.431   0.060 
ATOM   1710  C5'  DA A  83      -9.099   3.713  -0.516 
ATOM   1711  C4'  DA A  83      -7.980   4.676  -0.860 
ATOM   1712  O4'  DA A  83      -8.120   5.236  -2.196 
ATOM   1713  C3'  DA A  83      -7.858   5.904   0.043 
ATOM   1714  O3'  DA A  83      -6.480   6.211   0.218 
ATOM   1715  C2'  DA A  83      -8.511   7.035  -0.752 
ATOM   1716  C1'  DA A  83      -7.947   6.642  -2.113 
ATOM   1717  N9   DA A  83      -8.665   7.265  -3.261 
ATOM   1718  C8   DA A  83      -9.993   7.560  -3.372 
ATOM   1719  N7   DA A  83     -10.317   8.104  -4.503 
ATOM   1720  C5   DA A  83      -9.117   8.177  -5.196 
ATOM   1721  C6   DA A  83      -8.787   8.661  -6.472 
ATOM   1722  N6   DA A  83      -9.683   9.189  -7.318 
ATOM   1723  N1   DA A  83      -7.497   8.584  -6.850 
ATOM   1724  C2   DA A  83      -6.610   8.058  -6.006 
ATOM   1725  N3   DA A  83      -6.800   7.577  -4.796 
ATOM   1726  C4   DA A  83      -8.099   7.666  -4.442 
ATOM   1727  P    DT A  84      -5.969   6.693   1.656 
ATOM   1728  OP1  DT A  84      -5.706   5.513   2.510 
ATOM   1729  OP2  DT A  84      -6.909   7.695   2.207 
ATOM   1730  O5'  DT A  84      -4.587   7.404   1.278 
ATOM   1731  C5'  DT A  84      -3.848   6.931   0.137 
ATOM   1732  C4'  DT A  84      -3.341   8.107  -0.675 
ATOM   1733  O4'  DT A  84      -4.306   8.552  -1.671 
ATOM   1734  C3'  DT A  84      -3.018   9.373   0.118 
ATOM   1735  O3'  DT A  84      -1.875   9.997  -0.455 
ATOM   1736  C2'  DT A  84      -4.228  10.283  -0.098 
ATOM   1737  C1'  DT A  84      -4.428   9.963  -1.576 
ATOM   1738  N1   DT A  84      -5.771  10.346  -2.096 
ATOM   1739  C2   DT A  84      -5.836  10.785  -3.396 
ATOM   1740  O2   DT A  84      -4.858  10.869  -4.118 
ATOM   1741  N3   DT A  84      -7.097  11.133  -3.842 
ATOM   1742  C4   DT A  84      -8.267  11.078  -3.114 
ATOM   1743  O4   DT A  84      -9.338  11.416  -3.622 
ATOM   1744  C5   DT A  84      -8.097  10.604  -1.761 
ATOM   1745  C7   DT A  84      -9.321  10.514  -0.898 
ATOM   1746  C6   DT A  84      -6.883  10.260  -1.300 
ATOM   1747  P    DT A  85      -0.784  10.655   0.513 
ATOM   1748  OP1  DT A  85       0.154   9.611   0.985 
ATOM   1749  OP2  DT A  85      -1.464  11.441   1.566 
ATOM   1750  O5'  DT A  85      -0.027  11.644  -0.491 
ATOM   1751  C5'  DT A  85       0.051  11.297  -1.886 
ATOM   1752  C4'  DT A  85      -0.238  12.515  -2.740 
ATOM   1753  O4'  DT A  85      -1.659  12.676  -3.014 
ATOM   1754  C3'  DT A  85       0.177  13.860  -2.144 
ATOM   1755  O3'  DT A  85       0.653  14.700  -3.190 
ATOM   1756  C2'  DT A  85      -1.118  14.456  -1.595 
ATOM   1757  C1'  DT A  85      -2.016  14.024  -2.750 
ATOM   1758  N1   DT A  85      -3.469  14.063  -2.426 
ATOM   1759  C2   DT A  85      -4.327  14.410  -3.442 
ATOM   1760  O2   DT A  85      -3.948  14.679  -4.568 
ATOM   1761  N3   DT A  85      -5.667  14.436  -3.104 
ATOM   1762  C4   DT A  85      -6.204  14.150  -1.865 
ATOM   1763  O4   DT A  85      -7.422  14.208  -1.684 
ATOM   1764  C5   DT A  85      -5.225  13.797  -0.865 
ATOM   1765  C7   DT A  85      -5.727  13.472   0.511 
ATOM   1766  C6   DT A  85      -3.916  13.764  -1.166 
ATOM   1767  P    DT A  86       1.921  15.639  -2.914 
ATOM   1768  OP1  DT A  86       3.165  14.863  -3.114 
ATOM   1769  OP2  DT A  86       1.772  16.299  -1.599 
ATOM   1770  O5'  DT A  86       1.769  16.724  -4.081 
ATOM   1771  C5'  DT A  86       1.148  16.334  -5.320 
ATOM   1772  C4'  DT A  86       0.181  17.409  -5.776 
ATOM   1773  O4'  DT A  86      -1.154  17.225  -5.223 
ATOM   1774  C3'  DT A  86       0.547  18.841  -5.388 
ATOM   1775  O3'  DT A  86       0.179  19.714  -6.449 
ATOM   1776  C2'  DT A  86      -0.332  19.151  -4.176 
ATOM   1777  C1'  DT A  86      -1.594  18.467  -4.694 
ATOM   1778  N1   DT A  86      -2.602  18.188  -3.634 
ATOM   1779  C2   DT A  86      -3.926  18.277  -3.990 
ATOM   1780  O2   DT A  86      -4.291  18.569  -5.116 
ATOM   1781  N3   DT A  86      -4.831  18.012  -2.981 
ATOM   1782  C4   DT A  86      -4.529  17.673  -1.678 
ATOM   1783  O4   DT A  86      -5.427  17.458  -0.862 
ATOM   1784  C5   DT A  86      -3.113  17.605  -1.400 
ATOM   1785  C7   DT A  86      -2.697  17.243  -0.004 
ATOM   1786  C6   DT A  86      -2.212  17.858  -2.362 
ATOM   1787  P    DC A  87       1.148  20.931  -6.824 
ATOM   1788  OP1  DC A  87       2.216  20.452  -7.731 
ATOM   1789  OP2  DC A  87       1.600  21.605  -5.588 
ATOM   1790  O5'  DC A  87       0.152  21.892  -7.627 
ATOM   1791  C5'  DC A  87      -0.941  21.309  -8.361 
ATOM   1792  C4'  DC A  87      -2.207  22.109  -8.129 
ATOM   1793  O4'  DC A  87      -2.945  21.652  -6.959 
ATOM   1794  C3'  DC A  87      -2.013  23.605  -7.881 
ATOM   1795  O3'  DC A  87      -3.081  24.315  -8.496 
ATOM   1796  C2'  DC A  87      -2.132  23.765  -6.366 
ATOM   1797  C1'  DC A  87      -3.286  22.785  -6.175 
ATOM   1798  N1   DC A  87      -3.462  22.335  -4.766 
ATOM   1799  C2   DC A  87      -4.759  22.093  -4.318 
ATOM   1800  O2   DC A  87      -5.700  22.259  -5.102 
ATOM   1801  N3   DC A  87      -4.940  21.683  -3.037 
ATOM   1802  C4   DC A  87      -3.894  21.515  -2.219 
ATOM   1803  N4   DC A  87      -4.123  21.113  -0.978 
ATOM   1804  C5   DC A  87      -2.552  21.759  -2.659 
ATOM   1805  C6   DC A  87      -2.392  22.168  -3.943 
ATOM   1806  P    DC A  88      -2.768  25.702  -9.233 
ATOM   1807  OP1  DC A  88      -2.294  25.436 -10.609 
ATOM   1808  OP2  DC A  88      -1.876  26.523  -8.385 
ATOM   1809  O5'  DC A  88      -4.222  26.367  -9.284 
ATOM   1810  C5'  DC A  88      -5.380  25.513  -9.357 
ATOM   1811  C4'  DC A  88      -6.453  26.011  -8.410 
ATOM   1812  O4'  DC A  88      -6.313  25.457  -7.070 
ATOM   1813  C3'  DC A  88      -6.489  27.522  -8.181 
ATOM   1814  O3'  DC A  88      -7.844  27.937  -8.057 
ATOM   1815  C2'  DC A  88      -5.793  27.727  -6.835 
ATOM   1816  C1'  DC A  88      -6.408  26.519  -6.133 
ATOM   1817  N1   DC A  88      -5.684  26.112  -4.897 
ATOM   1818  C2   DC A  88      -6.436  25.602  -3.842 
ATOM   1819  O2   DC A  88      -7.662  25.508  -3.975 
ATOM   1820  N3   DC A  88      -5.795  25.226  -2.706 
ATOM   1821  C4   DC A  88      -4.465  25.344  -2.602 
ATOM   1822  N4   DC A  88      -3.887  24.963  -1.473 
ATOM   1823  C5   DC A  88      -3.673  25.867  -3.675 
ATOM   1824  C6   DC A  88      -4.333  26.237  -4.802 
ATOM   1825  P    DA A  89      -8.296  29.320  -8.726 
ATOM   1826  OP1  DA A  89      -8.604  29.101 -10.157 
ATOM   1827  OP2  DA A  89      -7.292  30.365  -8.430 
ATOM   1828  O5'  DA A  89      -9.646  29.630  -7.926 
ATOM   1829  C5'  DA A  89     -10.434  28.530  -7.433 
ATOM   1830  C4'  DA A  89     -10.896  28.817  -6.018 
ATOM   1831  O4'  DA A  89      -9.931  28.377  -5.020 
ATOM   1832  C3'  DA A  89     -11.131  30.289  -5.680 
ATOM   1833  O3'  DA A  89     -12.251  30.387  -4.809 
ATOM   1834  C2'  DA A  89      -9.880  30.715  -4.913 
ATOM   1835  C1'  DA A  89      -9.730  29.435  -4.095 
ATOM   1836  N9   DA A  89      -8.381  29.268  -3.486 
ATOM   1837  C8   DA A  89      -7.170  29.645  -3.991 
ATOM   1838  N7   DA A  89      -6.167  29.361  -3.219 
ATOM   1839  C5   DA A  89      -6.756  28.750  -2.119 
ATOM   1840  C6   DA A  89      -6.222  28.213  -0.936 
ATOM   1841  N6   DA A  89      -4.912  28.205  -0.653 
ATOM   1842  N1   DA A  89      -7.088  27.682  -0.052 
ATOM   1843  C2   DA A  89      -8.388  27.693  -0.340 
ATOM   1844  N3   DA A  89      -8.999  28.164  -1.405 
ATOM   1845  C4   DA A  89      -8.111  28.689  -2.274 
ATOM   1846  P    DG A  90     -13.285  31.594  -5.007 
ATOM   1847  OP1  DG A  90     -14.266  31.238  -6.056 
ATOM   1848  OP2  DG A  90     -12.541  32.855  -5.214 
ATOM   1849  O5'  DG A  90     -14.010  31.626  -3.580 
ATOM   1850  C5'  DG A  90     -14.138  30.401  -2.835 
ATOM   1851  C4'  DG A  90     -13.803  30.644  -1.377 
ATOM   1852  O4'  DG A  90     -12.381  30.489  -1.100 
ATOM   1853  C3'  DG A  90     -14.132  32.038  -0.842 
ATOM   1854  O3'  DG A  90     -14.585  31.921   0.501 
ATOM   1855  C2'  DG A  90     -12.794  32.778  -0.841 
ATOM   1856  C1'  DG A  90     -11.946  31.609  -0.346 
ATOM   1857  N9   DG A  90     -10.486  31.787  -0.581 
ATOM   1858  C8   DG A  90      -9.841  32.408  -1.628 
ATOM   1859  N7   DG A  90      -8.533  32.393  -1.533 
ATOM   1860  C5   DG A  90      -8.296  31.715  -0.339 
ATOM   1861  C6   DG A  90      -7.070  31.386   0.297 
ATOM   1862  O6   DG A  90      -5.924  31.630  -0.070 
ATOM   1863  N1   DG A  90      -7.285  30.692   1.495 
ATOM   1864  C2   DG A  90      -8.522  30.359   2.011 
ATOM   1865  N2   DG A  90      -8.514  29.694   3.170 
ATOM   1866  N3   DG A  90      -9.672  30.667   1.414 
ATOM   1867  C4   DG A  90      -9.480  31.341   0.250 
ATOM   1868  P    DA A  91     -15.794  32.846   0.996 
ATOM   1869  OP1  DA A  91     -17.082  32.223   0.619 
ATOM   1870  OP2  DA A  91     -15.581  34.233   0.526 
ATOM   1871  O5'  DA A  91     -15.609  32.783   2.584 
ATOM   1872  C5'  DA A  91     -15.039  31.600   3.175 
ATOM   1873  C4'  DA A  91     -14.025  31.987   4.233 
ATOM   1874  O4'  DA A  91     -12.690  32.176   3.682 
ATOM   1875  C3'  DA A  91     -14.305  33.293   4.976 
ATOM   1876  O3'  DA A  91     -13.914  33.143   6.336 
ATOM   1877  C2'  DA A  91     -13.384  34.319   4.317 
ATOM   1878  C1'  DA A  91     -12.173  33.403   4.174 
ATOM   1879  N9   DA A  91     -11.158  33.898   3.203 
ATOM   1880  C8   DA A  91     -11.361  34.591   2.043 
ATOM   1881  N7   DA A  91     -10.267  34.885   1.410 
ATOM   1882  C5   DA A  91      -9.264  34.349   2.206 
ATOM   1883  C6   DA A  91      -7.866  34.325   2.080 
ATOM   1884  N6   DA A  91      -7.206  34.878   1.053 
ATOM   1885  N1   DA A  91      -7.168  33.709   3.052 
ATOM   1886  C2   DA A  91      -7.829  33.160   4.070 
ATOM   1887  N3   DA A  91      -9.124  33.120   4.293 
ATOM   1888  C4   DA A  91      -9.800  33.744   3.307 
ATOM   1889  P    DA A  92     -14.825  33.790   7.482 
ATOM   1890  OP1  DA A  92     -15.936  32.870   7.811 
ATOM   1891  OP2  DA A  92     -15.212  35.163   7.091 
ATOM   1892  O5'  DA A  92     -13.796  33.851   8.706 
ATOM   1893  C5'  DA A  92     -12.753  32.862   8.791 
ATOM   1894  C4'  DA A  92     -11.440  33.523   9.162 
ATOM   1895  O4'  DA A  92     -10.702  33.985   7.995 
ATOM   1896  C3'  DA A  92     -11.548  34.766  10.046 
ATOM   1897  O3'  DA A  92     -10.457  34.778  10.959 
ATOM   1898  C2'  DA A  92     -11.388  35.941   9.082 
ATOM   1899  C1'  DA A  92     -10.285  35.321   8.230 
ATOM   1900  N9   DA A  92     -10.101  35.987   6.910 
ATOM   1901  C8   DA A  92     -11.049  36.555   6.107 
ATOM   1902  N7   DA A  92     -10.574  37.060   5.011 
ATOM   1903  C5   DA A  92      -9.211  36.809   5.090 
ATOM   1904  C6   DA A  92      -8.142  37.100   4.226 
ATOM   1905  N6   DA A  92      -8.290  37.738   3.056 
ATOM   1906  N1   DA A  92      -6.912  36.711   4.609 
ATOM   1907  C2   DA A  92      -6.773  36.076   5.773 
ATOM   1908  N3   DA A  92      -7.691  35.752   6.657 
ATOM   1909  C4   DA A  92      -8.912  36.153   6.250 
ATOM   1910  P    DG A  93     -10.712  35.256  12.465 
ATOM   1911  OP1  DG A  93     -11.231  34.123  13.264 
ATOM   1912  OP2  DG A  93     -11.540  36.482  12.463 
ATOM   1913  O5'  DG A  93      -9.226  35.612  12.938 
ATOM   1914  C5'  DG A  93      -8.118  34.894  12.362 
ATOM   1915  C4'  DG A  93      -6.999  35.857  12.018 
ATOM   1916  O4'  DG A  93      -7.139  36.417  10.682 
ATOM   1917  C3'  DG A  93      -6.877  37.085  12.920 
ATOM   1918  O3'  DG A  93      -5.499  37.392  13.096 
ATOM   1919  C2'  DG A  93      -7.529  38.216  12.126 
ATOM   1920  C1'  DG A  93      -6.966  37.823  10.765 
ATOM   1921  N9   DG A  93      -7.683  38.446   9.617 
ATOM   1922  C8   DG A  93      -9.021  38.751   9.488 
ATOM   1923  N7   DG A  93      -9.335  39.300   8.340 
ATOM   1924  C5   DG A  93      -8.119  39.365   7.660 
ATOM   1925  C6   DG A  93      -7.821  39.863   6.365 
ATOM   1926  O6   DG A  93      -8.581  40.358   5.537 
ATOM   1927  N1   DG A  93      -6.456  39.737   6.069 
ATOM   1928  C2   DG A  93      -5.505  39.198   6.914 
ATOM   1929  N2   DG A  93      -4.255  39.167   6.445 
ATOM   1930  N3   DG A  93      -5.785  38.731   8.128 
ATOM   1931  C4   DG A  93      -7.105  38.846   8.431 
ATOM   1932  P    DA A  94      -4.988  37.874  14.534 
ATOM   1933  OP1  DA A  94      -4.724  36.694  15.388 
ATOM   1934  OP2  DA A  94      -5.928  38.876  15.085 
ATOM   1935  O5'  DA A  94      -3.606  38.585  14.156 
ATOM   1936  C5'  DA A  94      -2.867  38.112  13.015 
ATOM   1937  C4'  DA A  94      -2.360  39.288  12.203 
ATOM   1938  O4'  DA A  94      -3.325  39.733  11.207 
ATOM   1939  C3'  DA A  94      -2.037  40.554  12.996 
ATOM   1940  O3'  DA A  94      -0.894  41.178  12.423 
ATOM   1941  C2'  DA A  94      -3.247  41.464  12.779 
ATOM   1942  C1'  DA A  94      -3.447  41.144  11.302 
ATOM   1943  N9   DA A  94      -4.790  41.527  10.782 
ATOM   1944  C8   DA A  94      -5.990  41.503  11.433 
ATOM   1945  N7   DA A  94      -6.988  41.901  10.707 
ATOM   1946  C5   DA A  94      -6.410  42.213   9.484 
ATOM   1947  C6   DA A  94      -6.945  42.695   8.279 
ATOM   1948  N6   DA A  94      -8.247  42.960   8.100 
ATOM   1949  N1   DA A  94      -6.090  42.897   7.258 
ATOM   1950  C2   DA A  94      -4.798  42.631   7.442 
ATOM   1951  N3   DA A  94      -4.186  42.181   8.514 
ATOM   1952  C4   DA A  94      -5.064  41.987   9.521 
ATOM   1953  P    DG A  95       0.197  41.836  13.391 
ATOM   1954  OP1  DG A  95       1.135  40.792  13.863 
ATOM   1955  OP2  DG A  95      -0.483  42.622  14.444 
ATOM   1956  O5'  DG A  95       0.955  42.825  12.387 
ATOM   1957  C5'  DG A  95       1.033  42.478  10.992 
ATOM   1958  C4'  DG A  95       0.743  43.696  10.138 
ATOM   1959  O4'  DG A  95      -0.678  43.857   9.864 
ATOM   1960  C3'  DG A  95       1.159  45.041  10.734 
ATOM   1961  O3'  DG A  95       1.634  45.881   9.688 
ATOM   1962  C2'  DG A  95      -0.137  45.637  11.283 
ATOM   1963  C1'  DG A  95      -1.035  45.206  10.128 
ATOM   1964  N9   DG A  95      -2.488  45.244  10.452 
ATOM   1965  C8   DG A  95      -3.121  44.980  11.646 
ATOM   1966  N7   DG A  95      -4.426  45.105  11.598 
ATOM   1967  C5   DG A  95      -4.674  45.481  10.279 
ATOM   1968  C6   DG A  95      -5.900  45.763   9.624 
ATOM   1969  O6   DG A  95      -7.041  45.738  10.081 
ATOM   1970  N1   DG A  95      -5.697  46.106   8.280 
ATOM   1971  C2   DG A  95      -4.469  46.168   7.651 
ATOM   1972  N2   DG A  95      -4.487  46.514   6.363 
ATOM   1973  N3   DG A  95      -3.318  45.902   8.267 
ATOM   1974  C4   DG A  95      -3.498  45.568   9.571 
ATOM   1975  P    DG A  96       2.902  46.820   9.964 
ATOM   1976  OP1  DG A  96       4.146  46.044   9.764 
ATOM   1977  OP2  DG A  96       2.753  47.480  11.279 
ATOM   1978  O5'  DG A  96       2.750  47.905   8.797 
ATOM   1979  C5'  DG A  96       2.129  47.515   7.558 
ATOM   1980  C4'  DG A  96       1.162  48.590   7.102 
ATOM   1981  O4'  DG A  96      -0.172  48.407   7.655 
ATOM   1982  C3'  DG A  96       1.528  50.022   7.490 
ATOM   1983  O3'  DG A  96       1.160  50.895   6.429 
ATOM   1984  C2'  DG A  96       0.650  50.332   8.702 
ATOM   1985  C1'  DG A  96      -0.613  49.648   8.184 
ATOM   1986  N9   DG A  96      -1.621  49.369   9.244 
ATOM   1987  C8   DG A  96      -1.424  49.026  10.564 
ATOM   1988  N7   DG A  96      -2.533  48.847  11.240 
ATOM   1989  C5   DG A  96      -3.535  49.088  10.302 
ATOM   1990  C6   DG A  96      -4.947  49.048  10.441 
ATOM   1991  O6   DG A  96      -5.614  48.786  11.438 
ATOM   1992  N1   DG A  96      -5.590  49.361   9.235 
ATOM   1993  C2   DG A  96      -4.952  49.671   8.050 
ATOM   1994  N2   DG A  96      -5.746  49.939   7.010 
ATOM   1995  N3   DG A  96      -3.627  49.708   7.920 
ATOM   1996  C4   DG A  96      -2.989  49.408   9.081 
ATOM   1997  P    DT A  97       2.129  52.112   6.053 
ATOM   1998  OP1  DT A  97       3.197  51.633   5.147 
ATOM   1999  OP2  DT A  97       2.581  52.786   7.290 
ATOM   2000  O5'  DT A  97       1.133  53.073   5.251 
ATOM   2001  C5'  DT A  97       0.040  52.490   4.517 
ATOM   2002  C4'  DT A  97      -1.226  53.290   4.749 
ATOM   2003  O4'  DT A  97      -1.964  52.833   5.919 
ATOM   2004  C3'  DT A  97      -1.032  54.786   4.997 
ATOM   2005  O3'  DT A  97      -2.100  55.496   4.382 
ATOM   2006  C2'  DT A  97      -1.151  54.946   6.512 
ATOM   2007  C1'  DT A  97      -2.304  53.966   6.703 
ATOM   2008  N1   DT A  97      -2.481  53.516   8.112 
ATOM   2009  C2   DT A  97      -3.766  53.281   8.538 
ATOM   2010  O2   DT A  97      -4.740  53.425   7.819 
ATOM   2011  N3   DT A  97      -3.890  52.867   9.850 
ATOM   2012  C4   DT A  97      -2.861  52.672  10.748 
ATOM   2013  O4   DT A  97      -3.096  52.299  11.899 
ATOM   2014  C5   DT A  97      -1.550  52.944  10.210 
ATOM   2015  C7   DT A  97      -0.372  52.758  11.121 
ATOM   2016  C6   DT A  97      -1.400  53.349   8.937 
ATOM   2017  P    DT A  98      -1.787  56.883   3.645 
ATOM   2018  OP1  DT A  98      -1.312  56.617   2.269 
ATOM   2019  OP2  DT A  98      -0.895  57.704   4.493 
ATOM   2020  O5'  DT A  98      -3.241  57.548   3.594 
ATOM   2021  C5'  DT A  98      -4.398  56.694   3.521 
ATOM   2022  C4'  DT A  98      -5.472  57.192   4.468 
ATOM   2023  O4'  DT A  98      -5.332  56.638   5.808 
ATOM   2024  C3'  DT A  98      -5.508  58.703   4.697 
ATOM   2025  O3'  DT A  98      -6.863  59.118   4.821 
ATOM   2026  C2'  DT A  98      -4.812  58.908   6.043 
ATOM   2027  C1'  DT A  98      -5.427  57.700   6.745 
ATOM   2028  N1   DT A  98      -4.703  57.294   7.981 
ATOM   2029  C2   DT A  98      -5.459  56.792   9.013 
ATOM   2030  O2   DT A  98      -6.671  56.672   8.949 
ATOM   2031  N3   DT A  98      -4.754  56.426  10.142 
ATOM   2032  C4   DT A  98      -3.389  56.518  10.321 
ATOM   2033  O4   DT A  98      -2.870  56.159  11.380 
ATOM   2034  C5   DT A  98      -2.681  57.057   9.184 
ATOM   2035  C7   DT A  98      -1.190  57.191   9.294 
ATOM   2036  C6   DT A  98      -3.341  57.421   8.073 
ATOM   2037  P    DC A  99      -7.315  60.501   4.152 
ATOM   2038  OP1  DC A  99      -7.623  60.282   2.721 
ATOM   2039  OP2  DC A  99      -6.311  61.546   4.448 
ATOM   2040  O5'  DC A  99      -8.665  60.811   4.952 
ATOM   2041  C5'  DC A  99      -9.453  59.711   5.445 
ATOM   2042  C4'  DC A  99      -9.915  59.998   6.860 
ATOM   2043  O4'  DC A  99      -8.950  59.558   7.858 
ATOM   2044  C3'  DC A  99     -10.150  61.470   7.197 
ATOM   2045  O3'  DC A  99     -11.270  61.568   8.069 
ATOM   2046  C2'  DC A  99      -8.899  61.896   7.965 
ATOM   2047  C1'  DC A  99      -8.749  60.616   8.783 
ATOM   2048  N1   DC A  99      -7.400  60.449   9.392 
ATOM   2049  C2   DC A  99      -7.322  59.833  10.638 
ATOM   2050  O2   DC A  99      -8.366  59.454  11.183 
ATOM   2051  N3   DC A  99      -6.101  59.672  11.211 
ATOM   2052  C4   DC A  99      -4.995  60.096  10.589 
ATOM   2053  N4   DC A  99      -3.828  59.916  11.188 
ATOM   2054  C5   DC A  99      -5.053  60.733   9.306 
ATOM   2055  C6   DC A  99      -6.282  60.885   8.751 
ATOM   2056  P    DC A 100     -12.304  62.775   7.871 
ATOM   2057  OP1  DC A 100     -13.285  62.419   6.822 
ATOM   2058  OP2  DC A 100     -11.560  64.036   7.664 
ATOM   2059  O5'  DC A 100     -13.028  62.807   9.298 
ATOM   2060  C5'  DC A 100     -13.157  61.582  10.043 
ATOM   2061  C4'  DC A 100     -12.822  61.825  11.501 
ATOM   2062  O4'  DC A 100     -11.400  61.670  11.777 
ATOM   2063  C3'  DC A 100     -13.151  63.219  12.036 
ATOM   2064  O3'  DC A 100     -13.603  63.102  13.379 
ATOM   2065  C2'  DC A 100     -11.813  63.959  12.037 
ATOM   2066  C1'  DC A 100     -10.965  62.790  12.532 
ATOM   2067  N1   DC A 100      -9.505  62.968  12.297 
ATOM   2068  C2   DC A 100      -8.627  62.450  13.247 
ATOM   2069  O2   DC A 100      -9.092  61.869  14.234 
ATOM   2070  N3   DC A 100      -7.292  62.602  13.052 
ATOM   2071  C4   DC A 100      -6.829  63.237  11.968 
ATOM   2072  N4   DC A 100      -5.519  63.360  11.823 
ATOM   2073  C5   DC A 100      -7.714  63.778  10.980 
ATOM   2074  C6   DC A 100      -9.045  63.616  11.193 
ATOM   2075  P    DT A 101     -14.812  64.028  13.873 
ATOM   2076  OP1  DT A 101     -16.101  63.404  13.497 
ATOM   2077  OP2  DT A 101     -14.599  65.414  13.404 
ATOM   2078  O5'  DT A 101     -14.628  63.964  15.462 
ATOM   2079  C5'  DT A 101     -14.057  62.781  16.053 
ATOM   2080  C4'  DT A 101     -13.044  63.168  17.111 
ATOM   2081  O4'  DT A 101     -11.709  63.357  16.560 
ATOM   2082  C3'  DT A 101     -13.324  64.474  17.854 
ATOM   2083  O3'  DT A 101     -12.933  64.324  19.214 
ATOM   2084  C2'  DT A 101     -12.402  65.500  17.195 
ATOM   2085  C1'  DT A 101     -11.191  64.584  17.052 
ATOM   2086  N1   DT A 101     -10.176  65.079  16.081 
ATOM   2087  C2   DT A 101      -8.858  64.820  16.367 
ATOM   2088  O2   DT A 101      -8.502  64.214  17.362 
ATOM   2089  N3   DT A 101      -7.945  65.296  15.445 
ATOM   2090  C4   DT A 101      -8.237  65.991  14.289 
ATOM   2091  O4   DT A 101      -7.333  66.367  13.540 
ATOM   2092  C5   DT A 101      -9.647  66.215  14.075 
ATOM   2093  C7   DT A 101     -10.052  66.965  12.840 
ATOM   2094  C6   DT A 101     -10.556  65.764  14.956 
ATOM   2095  P    DC A 102     -13.843  64.971  20.360 
ATOM   2096  OP1  DC A 102     -14.955  64.051  20.689 
ATOM   2097  OP2  DC A 102     -14.231  66.344  19.969 
ATOM   2098  O5'  DC A 102     -12.815  65.032  21.584 
ATOM   2099  C5'  DC A 102     -11.772  64.043  21.669 
ATOM   2100  C4'  DC A 102     -10.459  64.704  22.040 
ATOM   2101  O4'  DC A 102      -9.721  65.167  20.873 
ATOM   2102  C3'  DC A 102     -10.567  65.947  22.923 
ATOM   2103  O3'  DC A 102      -9.476  65.959  23.837 
ATOM   2104  C2'  DC A 102     -10.406  67.122  21.960 
ATOM   2105  C1'  DC A 102      -9.303  66.502  21.108 
ATOM   2106  N1   DC A 102      -9.120  67.168  19.788 
ATOM   2107  C2   DC A 102      -7.829  67.242  19.272 
ATOM   2108  O2   DC A 102      -6.898  66.756  19.924 
ATOM   2109  N3   DC A 102      -7.640  67.846  18.070 
ATOM   2110  C4   DC A 102      -8.677  68.360  17.395 
ATOM   2111  N4   DC A 102      -8.441  68.939  16.227 
ATOM   2112  C5   DC A 102     -10.012  68.295  17.908 
ATOM   2113  C6   DC A 102     -10.180  67.688  19.111 
ATOM   2114  P    DC A 103      -9.730  66.437  25.343 
ATOM   2115  OP1  DC A 103     -10.250  65.304  26.142 
ATOM   2116  OP2  DC A 103     -10.559  67.663  25.341 
ATOM   2117  O5'  DC A 103      -8.245  66.793  25.816 
ATOM   2118  C5'  DC A 103      -7.137  66.075  25.240 
ATOM   2119  C4'  DC A 103      -6.018  67.038  24.896 
ATOM   2120  O4'  DC A 103      -6.158  67.598  23.560 
ATOM   2121  C3'  DC A 103      -5.896  68.266  25.798 
ATOM   2122  O3'  DC A 103      -4.518  68.573  25.974 
ATOM   2123  C2'  DC A 103      -6.548  69.397  25.004 
ATOM   2124  C1'  DC A 103      -5.985  69.004  23.643 
ATOM   2125  N1   DC A 103      -6.702  69.627  22.495 
ATOM   2126  C2   DC A 103      -5.955  69.969  21.371 
ATOM   2127  O2   DC A 103      -4.739  69.744  21.372 
ATOM   2128  N3   DC A 103      -6.590  70.540  20.314 
ATOM   2129  C4   DC A 103      -7.908  70.767  20.353 
ATOM   2130  N4   DC A 103      -8.482  71.325  19.298 
ATOM   2131  C5   DC A 103      -8.696  70.423  21.500 
ATOM   2132  C6   DC A 103      -8.042  69.855  22.546 
ATOM   2133  P    DC A 104      -4.007  69.055  27.412 
ATOM   2134  OP1  DC A 104      -3.743  67.875  28.266 
ATOM   2135  OP2  DC A 104      -4.947  70.057  27.963 
ATOM   2136  O5'  DC A 104      -2.625  69.766  27.034 
ATOM   2137  C5'  DC A 104      -1.885  69.293  25.893 
ATOM   2138  C4'  DC A 104      -1.379  70.469  25.081 
ATOM   2139  O4'  DC A 104      -2.343  70.914  24.085 
ATOM   2140  C3'  DC A 104      -1.056  71.735  25.874 
ATOM   2141  O3'  DC A 104       0.087  72.359  25.301 
ATOM   2142  C2'  DC A 104      -2.266  72.645  25.657 
ATOM   2143  C1'  DC A 104      -2.466  72.325  24.180 
ATOM   2144  N1   DC A 104      -3.808  72.708  23.660 
ATOM   2145  C2   DC A 104      -3.891  73.156  22.344 
ATOM   2146  O2   DC A 104      -2.858  73.215  21.668 
ATOM   2147  N3   DC A 104      -5.106  73.511  21.852 
ATOM   2148  C4   DC A 104      -6.202  73.432  22.617 
ATOM   2149  N4   DC A 104      -7.364  73.790  22.091 
ATOM   2150  C5   DC A 104      -6.138  72.975  23.973 
ATOM   2151  C6   DC A 104      -4.915  72.625  24.446 
ATOM   2152  P    DC A 105       1.178  73.017  26.269 
ATOM   2153  OP1  DC A 105       2.116  71.973  26.741 
ATOM   2154  OP2  DC A 105       0.498  73.803  27.322 
ATOM   2155  O5'  DC A 105       1.936  74.007  25.265 
ATOM   2156  C5'  DC A 105       2.014  73.659  23.870 
ATOM   2157  C4'  DC A 105       1.725  74.877  23.016 
ATOM   2158  O4'  DC A 105       0.303  75.038  22.742 
ATOM   2159  C3'  DC A 105       2.140  76.222  23.612 
ATOM   2160  O3'  DC A 105       2.615  77.062  22.566 
ATOM   2161  C2'  DC A 105       0.844  76.818  24.161 
ATOM   2162  C1'  DC A 105      -0.054  76.387  23.006 
ATOM   2163  N1   DC A 105      -1.506  76.425  23.330 
ATOM   2164  C2   DC A 105      -2.390  76.775  22.312 
ATOM   2165  O2   DC A 105      -1.936  77.036  21.191 
ATOM   2166  N3   DC A 105      -3.719  76.817  22.587 
ATOM   2167  C4   DC A 105      -4.171  76.527  23.812 
ATOM   2168  N4   DC A 105      -5.477  76.582  24.031 
ATOM   2169  C5   DC A 105      -3.280  76.166  24.874 
ATOM   2170  C6   DC A 105      -1.956  76.130  24.579 
ATOM   2171  P    DG A 106       3.883  78.001  22.842 
ATOM   2172  OP1  DG A 106       5.127  77.225  22.642 
ATOM   2173  OP2  DG A 106       3.735  78.661  24.157 
ATOM   2174  O5'  DG A 106       3.731  79.086  21.675 
ATOM   2175  C5'  DG A 106       3.110  78.696  20.436 
ATOM   2176  C4'  DG A 106       2.143  79.771  19.980 
ATOM   2177  O4'  DG A 106       0.809  79.588  20.533 
ATOM   2178  C3'  DG A 106       2.509  81.203  20.368 
ATOM   2179  O3'  DG A 106       2.141  82.076  19.307 
ATOM   2180  C2'  DG A 106       1.631  81.513  21.580 
ATOM   2181  C1'  DG A 106       0.368  80.829  21.062 
ATOM   2182  N9   DG A 106      -0.640  80.550  22.122 
ATOM   2183  C8   DG A 106      -0.443  80.207  23.442 
ATOM   2184  N7   DG A 106      -1.552  80.028  24.118 
ATOM   2185  C5   DG A 106      -2.554  80.270  23.180 
ATOM   2186  C6   DG A 106      -3.966  80.229  23.319 
ATOM   2187  O6   DG A 106      -4.633  79.967  24.316 
ATOM   2188  N1   DG A 106      -4.609  80.542  22.113 
ATOM   2189  C2   DG A 106      -3.970  80.852  20.928 
ATOM   2190  N2   DG A 106      -4.764  81.120  19.888 
ATOM   2191  N3   DG A 106      -2.646  80.889  20.798 
ATOM   2192  C4   DG A 106      -2.008  80.589  21.959 
ATOM   2193  P    DG A 107       3.110  83.293  18.931 
ATOM   2194  OP1  DG A 107       4.179  82.814  18.025 
ATOM   2195  OP2  DG A 107       3.562  83.967  20.168 
ATOM   2196  O5'  DG A 107       2.114  84.254  18.129 
ATOM   2197  C5'  DG A 107       1.022  83.671  17.395 
ATOM   2198  C4'  DG A 107      -0.244  84.471  17.627 
ATOM   2199  O4'  DG A 107      -0.983  84.014  18.797 
ATOM   2200  C3'  DG A 107      -0.051  85.967  17.875 
ATOM   2201  O3'  DG A 107      -1.118  86.677  17.260 
ATOM   2202  C2'  DG A 107      -0.170  86.127  19.390 
ATOM   2203  C1'  DG A 107      -1.323  85.147  19.581 
ATOM   2204  N9   DG A 107      -1.500  84.697  20.990 
ATOM   2205  C8   DG A 107      -0.546  84.476  21.960 
ATOM   2206  N7   DG A 107      -1.036  84.081  23.111 
ATOM   2207  C5   DG A 107      -2.411  84.039  22.887 
ATOM   2208  C6   DG A 107      -3.469  83.683  23.765 
ATOM   2209  O6   DG A 107      -3.408  83.325  24.938 
ATOM   2210  N1   DG A 107      -4.715  83.779  23.129 
ATOM   2211  C2   DG A 107      -4.913  84.167  21.818 
ATOM   2212  N2   DG A 107      -6.180  84.194  21.400 
ATOM   2213  N3   DG A 107      -3.920  84.500  20.997 
ATOM   2214  C4   DG A 107      -2.705  84.413  21.597 
ATOM   2215  P    DG A 108      -0.806  88.064  16.523 
ATOM   2216  OP1  DG A 108      -0.331  87.798  15.147 
ATOM   2217  OP2  DG A 108       0.087  88.885  17.370 
ATOM   2218  O5'  DG A 108      -2.260  88.729  16.472 
ATOM   2219  C5'  DG A 108      -3.417  87.875  16.399 
ATOM   2220  C4'  DG A 108      -4.491  88.373  17.346 
ATOM   2221  O4'  DG A 108      -4.350  87.819  18.686 
ATOM   2222  C3'  DG A 108      -4.527  89.884  17.575 
ATOM   2223  O3'  DG A 108      -5.881  90.299  17.699 
ATOM   2224  C2'  DG A 108      -3.831  90.089  18.921 
ATOM   2225  C1'  DG A 108      -4.446  88.881  19.623 
ATOM   2226  N9   DG A 108      -3.721  88.475  20.859 
ATOM   2227  C8   DG A 108      -2.372  88.526  21.136 
ATOM   2228  N7   DG A 108      -2.055  88.088  22.330 
ATOM   2229  C5   DG A 108      -3.281  87.721  22.884 
ATOM   2230  C6   DG A 108      -3.580  87.176  24.159 
ATOM   2231  O6   DG A 108      -2.813  86.901  25.078 
ATOM   2232  N1   DG A 108      -4.956  86.951  24.311 
ATOM   2233  C2   DG A 108      -5.915  87.218  23.354 
ATOM   2234  N2   DG A 108      -7.176  86.932  23.691 
ATOM   2235  N3   DG A 108      -5.633  87.728  22.157 
ATOM   2236  C4   DG A 108      -4.304  87.952  21.995 
ATOM   2237  P    DC A 109      -6.334  91.682  17.030 
ATOM   2238  OP1  DC A 109      -6.642  91.463  15.599 
ATOM   2239  OP2  DC A 109      -5.329  92.727  17.326 
ATOM   2240  O5'  DC A 109      -7.684  91.992  17.830 
ATOM   2241  C5'  DC A 109      -8.472  90.892  18.323 
ATOM   2242  C4'  DC A 109      -8.933  91.179  19.738 
ATOM   2243  O4'  DC A 109      -7.968  90.739  20.736 
ATOM   2244  C3'  DC A 109      -9.169  92.651  20.075 
ATOM   2245  O3'  DC A 109     -10.289  92.749  20.947 
ATOM   2246  C2'  DC A 109      -7.918  93.077  20.843 
ATOM   2247  C1'  DC A 109      -7.767  91.797  21.661 
ATOM   2248  N1   DC A 109      -6.419  91.630  22.270 
ATOM   2249  C2   DC A 109      -6.341  91.014  23.516 
ATOM   2250  O2   DC A 109      -7.385  90.635  24.061 
ATOM   2251  N3   DC A 109      -5.120  90.853  24.089 
ATOM   2252  C4   DC A 109      -4.014  91.277  23.467 
ATOM   2253  N4   DC A 109      -2.847  91.097  24.066 
ATOM   2254  C5   DC A 109      -4.072  91.914  22.184 
ATOM   2255  C6   DC A 109      -5.301  92.066  21.629 
ATOM   2256  P    DA A 110     -11.323  93.956  20.749 
ATOM   2257  OP1  DA A 110     -12.304  93.601  19.700 
ATOM   2258  OP2  DA A 110     -10.578  95.217  20.542 
ATOM   2259  O5'  DA A 110     -12.047  93.988  22.176 
ATOM   2260  C5'  DA A 110     -12.176  92.763  22.921 
ATOM   2261  C4'  DA A 110     -11.841  93.006  24.379 
ATOM   2262  O4'  DA A 110     -10.419  92.851  24.655 
ATOM   2263  C3'  DA A 110     -12.169  94.400  24.914 
ATOM   2264  O3'  DA A 110     -12.622  94.283  26.257 
ATOM   2265  C2'  DA A 110     -10.832  95.140  24.915 
ATOM   2266  C1'  DA A 110      -9.984  93.972  25.410 
ATOM   2267  N9   DA A 110      -8.524  94.149  25.175 
ATOM   2268  C8   DA A 110      -7.902  94.768  24.130 
ATOM   2269  N7   DA A 110      -6.608  94.761  24.210 
ATOM   2270  C5   DA A 110      -6.350  94.088  25.396 
ATOM   2271  C6   DA A 110      -5.156  93.747  26.052 
ATOM   2272  N6   DA A 110      -3.939  94.054  25.581 
ATOM   2273  N1   DA A 110      -5.257  93.077  27.216 
ATOM   2274  C2   DA A 110      -6.469  92.774  27.679 
ATOM   2275  N3   DA A 110      -7.647  93.038  27.158 
ATOM   2276  C4   DA A 110      -7.517  93.710  25.995 
ATOM   2277  P    DG A 111     -13.831  95.209  26.751 
ATOM   2278  OP1  DG A 111     -15.120  94.585  26.375 
ATOM   2279  OP2  DG A 111     -13.618  96.595  26.282 
ATOM   2280  O5'  DG A 111     -13.647  95.145  28.340 
ATOM   2281  C5'  DG A 111     -13.076  93.962  28.931 
ATOM   2282  C4'  DG A 111     -12.063  94.349  29.989 
ATOM   2283  O4'  DG A 111     -10.728  94.538  29.438 
ATOM   2284  C3'  DG A 111     -12.343  95.655  30.732 
ATOM   2285  O3'  DG A 111     -11.952  95.505  32.092 
ATOM   2286  C2'  DG A 111     -11.421  96.681  30.073 
ATOM   2287  C1'  DG A 111     -10.210  95.765  29.930 
ATOM   2288  N9   DG A 111      -9.195  96.260  28.959 
ATOM   2289  C8   DG A 111      -9.380  96.960  27.786 
ATOM   2290  N7   DG A 111      -8.268  97.250  27.156 
ATOM   2291  C5   DG A 111      -7.276  96.705  27.970 
ATOM   2292  C6   DG A 111      -5.865  96.699  27.811 
ATOM   2293  O6   DG A 111      -5.190  97.181  26.904 
ATOM   2294  N1   DG A 111      -5.233  96.036  28.871 
ATOM   2295  C2   DG A 111      -5.879  95.454  29.944 
ATOM   2296  N2   DG A 111      -5.097  94.867  30.853 
ATOM   2297  N3   DG A 111      -7.203  95.459  30.092 
ATOM   2298  C4   DG A 111      -7.831  96.099  29.072 
ATOM   2299  P    DA A 112     -12.862  96.152  33.238 
ATOM   2300  OP1  DA A 112     -13.974  95.232  33.567 
ATOM   2301  OP2  DA A 112     -13.250  97.525  32.847 
ATOM   2302  O5'  DA A 112     -11.834  96.213  34.462 
ATOM   2303  C5'  DA A 112     -10.791  95.224  34.547 
ATOM   2304  C4'  DA A 112      -9.478  95.885  34.918 
ATOM   2305  O4'  DA A 112      -8.740  96.348  33.751 
ATOM   2306  C3'  DA A 112      -9.586  97.128  35.801 
ATOM   2307  O3'  DA A 112      -8.495  97.140  36.715 
ATOM   2308  C2'  DA A 112      -9.425  98.303  34.838 
ATOM   2309  C1'  DA A 112      -8.322  97.684  33.986 
ATOM   2310  N9   DA A 112      -8.139  98.349  32.666 
ATOM   2311  C8   DA A 112      -9.086  98.917  31.863 
ATOM   2312  N7   DA A 112      -8.612  99.422  30.767 
ATOM   2313  C5   DA A 112      -7.249  99.171  30.846 
ATOM   2314  C6   DA A 112      -6.180  99.462  29.982 
ATOM   2315  N6   DA A 112      -6.327 100.101  28.812 
ATOM   2316  N1   DA A 112      -4.950  99.073  30.365 
ATOM   2317  C2   DA A 112      -4.810  98.438  31.528 
ATOM   2318  N3   DA A 112      -5.728  98.114  32.413 
ATOM   2319  C4   DA A 112      -6.949  98.515  32.005 
ATOM   2320  P    DA A 113      -8.749  97.618  38.221 
ATOM   2321  OP1  DA A 113      -9.269  96.485  39.020 
ATOM   2322  OP2  DA A 113      -9.578  98.844  38.219 
ATOM   2323  O5'  DA A 113      -7.264  97.974  38.694 
ATOM   2324  C5'  DA A 113      -6.156  97.256  38.118 
ATOM   2325  C4'  DA A 113      -5.036  98.219  37.774 
ATOM   2326  O4'  DA A 113      -5.177  98.779  36.438 
ATOM   2327  C3'  DA A 113      -4.914  99.447  38.676 
ATOM   2328  O3'  DA A 113      -3.537  99.754  38.852 
ATOM   2329  C2'  DA A 113      -5.567 100.578  37.882 
ATOM   2330  C1'  DA A 113      -5.004 100.185  36.521 
ATOM   2331  N9   DA A 113      -5.721 100.808  35.373 
ATOM   2332  C8   DA A 113      -7.050 101.103  35.262 
ATOM   2333  N7   DA A 113      -7.373 101.647  34.131 
ATOM   2334  C5   DA A 113      -6.173 101.720  33.438 
ATOM   2335  C6   DA A 113      -5.843 102.205  32.162 
ATOM   2336  N6   DA A 113      -6.740 102.732  31.316 
ATOM   2337  N1   DA A 113      -4.553 102.127  31.784 
ATOM   2338  C2   DA A 113      -3.667 101.601  32.628 
ATOM   2339  N3   DA A 113      -3.856 101.120  33.838 
ATOM   2340  C4   DA A 113      -5.155 101.209  34.192 
ATOM   2341  P    DG A 114      -3.026 100.236  40.290 
ATOM   2342  OP1  DG A 114      -2.762  99.056  41.144 
ATOM   2343  OP2  DG A 114      -3.966 101.238  40.841 
ATOM   2344  O5'  DG A 114      -1.643 100.947  39.912 
ATOM   2345  C5'  DG A 114      -0.904 100.474  38.771 
ATOM   2346  C4'  DG A 114      -0.398 101.650  37.959 
ATOM   2347  O4'  DG A 114      -1.362 102.095  36.963 
ATOM   2348  C3'  DG A 114      -0.075 102.916  38.752 
ATOM   2349  O3'  DG A 114       1.068 103.540  38.179 
ATOM   2350  C2'  DG A 114      -1.285 103.826  38.535 
ATOM   2351  C1'  DG A 114      -1.484 103.506  37.058 
ATOM   2352  N9   DG A 114      -2.827 103.889  36.538 
ATOM   2353  C8   DG A 114      -4.047 103.872  37.179 
ATOM   2354  N7   DG A 114      -5.047 104.276  36.434 
ATOM   2355  C5   DG A 114      -4.447 104.584  35.213 
ATOM   2356  C6   DG A 114      -5.022 105.071  34.011 
ATOM   2357  O6   DG A 114      -6.196 105.336  33.771 
ATOM   2358  N1   DG A 114      -4.051 105.246  33.015 
ATOM   2359  C2   DG A 114      -2.703 104.984  33.162 
ATOM   2360  N2   DG A 114      -1.941 105.217  32.090 
ATOM   2361  N3   DG A 114      -2.166 104.526  34.290 
ATOM   2362  C4   DG A 114      -3.093 104.351  35.266 
ATOM   2363  P    DA A 115       2.159 104.198  39.147 
ATOM   2364  OP1  DA A 115       3.097 103.154  39.619 
ATOM   2365  OP2  DA A 115       1.480 104.984  40.200 
ATOM   2366  O5'  DA A 115       2.917 105.188  38.143 
ATOM   2367  C5'  DA A 115       2.995 104.840  36.748 
ATOM   2368  C4'  DA A 115       2.706 106.058  35.893 
ATOM   2369  O4'  DA A 115       1.284 106.219  35.619 
ATOM   2370  C3'  DA A 115       3.121 107.403  36.490 
ATOM   2371  O3'  DA A 115       3.597 108.243  35.444 
ATOM   2372  C2'  DA A 115       1.825 107.999  37.039 
ATOM   2373  C1'  DA A 115       0.927 107.568  35.884 
ATOM   2374  N9   DA A 115      -0.525 107.606  36.208 
ATOM   2375  C8   DA A 115      -1.137 107.340  37.400 
ATOM   2376  N7   DA A 115      -2.428 107.462  37.366 
ATOM   2377  C5   DA A 115      -2.694 107.836  36.056 
ATOM   2378  C6   DA A 115      -3.891 108.121  35.377 
ATOM   2379  N6   DA A 115      -5.100 108.071  35.955 
ATOM   2380  N1   DA A 115      -3.799 108.462  34.079 
ATOM   2381  C2   DA A 115      -2.596 108.509  33.510 
ATOM   2382  N3   DA A 115      -1.416 108.266  34.039 
ATOM   2383  C4   DA A 115      -1.536 107.927  35.339 
ATOM   2384  P    DA A 116       4.864 109.182  35.720 
ATOM   2385  OP1  DA A 116       6.109 108.406  35.520 
ATOM   2386  OP2  DA A 116       4.716 109.843  37.035 
ATOM   2387  O5'  DA A 116       4.712 110.267  34.553 
ATOM   2388  C5'  DA A 116       4.092 109.877  33.314 
ATOM   2389  C4'  DA A 116       3.124 110.952  32.858 
ATOM   2390  O4'  DA A 116       1.790 110.769  33.411 
ATOM   2391  C3'  DA A 116       3.490 112.384  33.246 
ATOM   2392  O3'  DA A 116       3.122 113.257  32.185 
ATOM   2393  C2'  DA A 116       2.612 112.694  34.458 
ATOM   2394  C1'  DA A 116       1.350 112.010  33.940 
ATOM   2395  N9   DA A 116       0.341 111.731  35.000 
ATOM   2396  C8   DA A 116       0.556 111.392  36.305 
ATOM   2397  N7   DA A 116      -0.533 111.212  36.986 
ATOM   2398  C5   DA A 116      -1.546 111.448  36.066 
ATOM   2399  C6   DA A 116      -2.946 111.418  36.169 
ATOM   2400  N6   DA A 116      -3.598 111.121  37.302 
ATOM   2401  N1   DA A 116      -3.655 111.705  35.061 
ATOM   2402  C2   DA A 116      -3.001 111.999  33.938 
ATOM   2403  N3   DA A 116      -1.706 112.059  33.723 
ATOM   2404  C4   DA A 116      -1.019 111.768  34.847 
ATOM   2405  P    DA A 117       4.091 114.474  31.809 
ATOM   2406  OP1  DA A 117       5.160 113.995  30.903 
ATOM   2407  OP2  DA A 117       4.543 115.148  33.046 
ATOM   2408  O5'  DA A 117       3.095 115.435  31.007 
ATOM   2409  C5'  DA A 117       2.003 114.852  30.273 
ATOM   2410  C4'  DA A 117       0.737 115.652  30.505 
ATOM   2411  O4'  DA A 117      -0.001 115.195  31.675 
ATOM   2412  C3'  DA A 117       0.931 117.148  30.752 
ATOM   2413  O3'  DA A 117      -0.137 117.858  30.138 
ATOM   2414  C2'  DA A 117       0.811 117.308  32.268 
ATOM   2415  C1'  DA A 117      -0.342 116.328  32.459 
ATOM   2416  N9   DA A 117      -0.519 115.878  33.868 
ATOM   2417  C8   DA A 117       0.441 115.663  34.817 
ATOM   2418  N7   DA A 117      -0.031 115.273  35.960 
ATOM   2419  C5   DA A 117      -1.404 115.224  35.757 
ATOM   2420  C6   DA A 117      -2.473 114.878  36.599 
ATOM   2421  N6   DA A 117      -2.318 114.497  37.875 
ATOM   2422  N1   DA A 117      -3.713 114.939  36.080 
ATOM   2423  C2   DA A 117      -3.862 115.318  34.811 
ATOM   2424  N3   DA A 117      -2.943 115.663  33.935 
ATOM   2425  C4   DA A 117      -1.711 115.594  34.480 
ATOM   2426  P    DT A 118       0.176 119.245  29.401 
ATOM   2427  OP1  DT A 118       0.650 118.979  28.024 
ATOM   2428  OP2  DT A 118       1.068 120.066  30.248 
ATOM   2429  O5'  DT A 118      -1.279 119.910  29.350 
ATOM   2430  C5'  DT A 118      -2.436 119.056  29.277 
ATOM   2431  C4'  DT A 118      -3.509 119.554  30.224 
ATOM   2432  O4'  DT A 118      -3.369 119.000  31.564 
ATOM   2433  C3'  DT A 118      -3.545 121.065  30.453 
ATOM   2434  O3'  DT A 118      -4.900 121.480  30.577 
ATOM   2435  C2'  DT A 118      -2.850 121.270  31.799 
ATOM   2436  C1'  DT A 118      -3.464 120.062  32.501 
ATOM   2437  N1   DT A 118      -2.740 119.656  33.737 
ATOM   2438  C2   DT A 118      -3.497 119.154  34.769 
ATOM   2439  O2   DT A 118      -4.709 119.034  34.705 
ATOM   2440  N3   DT A 118      -2.792 118.788  35.898 
ATOM   2441  C4   DT A 118      -1.427 118.881  36.077 
ATOM   2442  O4   DT A 118      -0.907 118.521  37.136 
ATOM   2443  C5   DT A 118      -0.719 119.419  34.940 
ATOM   2444  C7   DT A 118       0.773 119.554  35.050 
ATOM   2445  C6   DT A 118      -1.378 119.783  33.829 
ATOM   2446  P    DC A 119      -5.352 122.863  29.908 
ATOM   2447  OP1  DC A 119      -5.660 122.644  28.477 
ATOM   2448  OP2  DC A 119      -4.348 123.908  30.204 
ATOM   2449  O5'  DC A 119      -6.703 123.173  30.708 
ATOM   2450  C5'  DC A 119      -7.491 122.073  31.201 
ATOM   2451  C4'  DC A 119      -7.952 122.360  32.616 
ATOM   2452  O4'  DC A 119      -6.987 121.920  33.614 
ATOM   2453  C3'  DC A 119      -8.188 123.832  32.953 
ATOM   2454  O3'  DC A 119      -9.308 123.930  33.825 
ATOM   2455  C2'  DC A 119      -6.937 124.258  33.721 
ATOM   2456  C1'  DC A 119      -6.786 122.978  34.539 
ATOM   2457  N1   DC A 119      -5.438 122.811  35.148 
ATOM   2458  C2   DC A 119      -5.360 122.195  36.394 
ATOM   2459  O2   DC A 119      -6.403 121.816  36.939 
ATOM   2460  N3   DC A 119      -4.139 122.034  36.967 
ATOM   2461  C4   DC A 119      -3.032 122.458  36.345 
ATOM   2462  N4   DC A 119      -1.865 122.278  36.944 
ATOM   2463  C5   DC A 119      -3.091 123.095  35.062 
ATOM   2464  C6   DC A 119      -4.320 123.247  34.507 
ATOM   2465  P    DA A 120     -10.342 125.137  33.627 
ATOM   2466  OP1  DA A 120     -11.323 124.782  32.578 
ATOM   2467  OP2  DA A 120      -9.597 126.398  33.420 
ATOM   2468  O5'  DA A 120     -11.066 125.169  35.053 
ATOM   2469  C5'  DA A 120     -11.195 123.944  35.799 
ATOM   2470  C4'  DA A 120     -10.859 124.187  37.257 
ATOM   2471  O4'  DA A 120      -9.438 124.032  37.533 
ATOM   2472  C3'  DA A 120     -11.188 125.581  37.792 
ATOM   2473  O3'  DA A 120     -11.641 125.464  39.135 
ATOM   2474  C2'  DA A 120      -9.851 126.321  37.793 
ATOM   2475  C1'  DA A 120      -9.003 125.153  38.288 
ATOM   2476  N9   DA A 120      -7.542 125.330  38.053 
ATOM   2477  C8   DA A 120      -6.921 125.949  37.008 
ATOM   2478  N7   DA A 120      -5.626 125.942  37.088 
ATOM   2479  C5   DA A 120      -5.368 125.269  38.274 
ATOM   2480  C6   DA A 120      -4.175 124.928  38.930 
ATOM   2481  N6   DA A 120      -2.958 125.235  38.459 
ATOM   2482  N1   DA A 120      -4.276 124.258  40.094 
ATOM   2483  C2   DA A 120      -5.488 123.955  40.557 
ATOM   2484  N3   DA A 120      -6.666 124.219  40.036 
ATOM   2485  C4   DA A 120      -6.536 124.891  38.873 
ATOM   2486  P    DC A 121     -12.850 126.390  39.629 
ATOM   2487  OP1  DC A 121     -14.139 125.766  39.253 
ATOM   2488  OP2  DC A 121     -12.637 127.776  39.160 
ATOM   2489  O5'  DC A 121     -12.666 126.326  41.218 
ATOM   2490  C5'  DC A 121     -12.095 125.143  41.808 
ATOM   2491  C4'  DC A 121     -11.081 125.530  42.867 
ATOM   2492  O4'  DC A 121      -9.747 125.719  42.316 
ATOM   2493  C3'  DC A 121     -11.361 126.836  43.610 
ATOM   2494  O3'  DC A 121     -10.971 126.686  44.970 
ATOM   2495  C2'  DC A 121     -10.440 127.862  42.951 
ATOM   2496  C1'  DC A 121      -9.229 126.946  42.808 
ATOM   2497  N1   DC A 121      -8.214 127.441  41.837 
ATOM   2498  C2   DC A 121      -6.873 127.187  42.112 
ATOM   2499  O2   DC A 121      -6.583 126.566  43.141 
ATOM   2500  N3   DC A 121      -5.932 127.631  41.240 
ATOM   2501  C4   DC A 121      -6.288 128.301  40.136 
ATOM   2502  N4   DC A 121      -5.333 128.714  39.316 
ATOM   2503  C5   DC A 121      -7.661 128.574  39.834 
ATOM   2504  C6   DC A 121      -8.586 128.122  40.718 
ATOM   2505  P    DC A 122     -11.881 127.333  46.116 
ATOM   2506  OP1  DC A 122     -12.993 126.413  46.445 
ATOM   2507  OP2  DC A 122     -12.269 128.706  45.725 
ATOM   2508  O5'  DC A 122     -10.853 127.394  47.340 
ATOM   2509  C5'  DC A 122      -9.810 126.405  47.425 
ATOM   2510  C4'  DC A 122      -8.497 127.066  47.796 
ATOM   2511  O4'  DC A 122      -7.758 127.529  46.629 
ATOM   2512  C3'  DC A 122      -8.604 128.309  48.679 
ATOM   2513  O3'  DC A 122      -7.514 128.321  49.593 
ATOM   2514  C2'  DC A 122      -8.444 129.484  47.716 
ATOM   2515  C1'  DC A 122      -7.341 128.865  46.863 
ATOM   2516  N1   DC A 122      -7.158 129.530  45.544 
ATOM   2517  C2   DC A 122      -5.867 129.604  45.028 
ATOM   2518  O2   DC A 122      -4.935 129.119  45.680 
ATOM   2519  N3   DC A 122      -5.678 130.208  43.826 
ATOM   2520  C4   DC A 122      -6.715 130.722  43.151 
ATOM   2521  N4   DC A 122      -6.479 131.301  41.983 
ATOM   2522  C5   DC A 122      -8.050 130.657  43.664 
ATOM   2523  C6   DC A 122      -8.217 130.050  44.867 
ATOM   2524  P    DA A 123      -7.768 128.799  51.099 
ATOM   2525  OP1  DA A 123      -8.287 127.666  51.898 
ATOM   2526  OP2  DA A 123      -8.597 130.025  51.097 
ATOM   2527  O5'  DA A 123      -6.282 129.155  51.572 
ATOM   2528  C5'  DA A 123      -5.175 128.437  50.996 
ATOM   2529  C4'  DA A 123      -4.055 129.400  50.652 
ATOM   2530  O4'  DA A 123      -4.195 129.960  49.316 
ATOM   2531  C3'  DA A 123      -3.933 130.628  51.554 
ATOM   2532  O3'  DA A 123      -2.556 130.935  51.730 
ATOM   2533  C2'  DA A 123      -4.586 131.759  50.760 
ATOM   2534  C1'  DA A 123      -4.023 131.366  49.399 
ATOM   2535  N9   DA A 123      -4.740 131.989  48.251 
ATOM   2536  C8   DA A 123      -6.068 132.284  48.140 
ATOM   2537  N7   DA A 123      -6.392 132.828  47.009 
ATOM   2538  C5   DA A 123      -5.192 132.901  46.316 
ATOM   2539  C6   DA A 123      -4.862 133.386  45.040 
ATOM   2540  N6   DA A 123      -5.758 133.913  44.194 
ATOM   2541  N1   DA A 123      -3.572 133.308  44.662 
ATOM   2542  C2   DA A 123      -2.685 132.782  45.506 
ATOM   2543  N3   DA A 123      -2.875 132.301  46.715 
ATOM   2544  C4   DA A 123      -4.174 132.390  47.070 
ATOM   2545  P    DT A 124      -2.045 131.417  53.168 
ATOM   2546  OP1  DT A 124      -1.781 130.237  54.022 
ATOM   2547  OP2  DT A 124      -2.985 132.419  53.719 
ATOM   2548  O5'  DT A 124      -0.662 132.128  52.790 
ATOM   2549  C5'  DT A 124       0.077 131.655  51.649 
ATOM   2550  C4'  DT A 124       0.584 132.831  50.837 
ATOM   2551  O4'  DT A 124      -0.381 133.276  49.841 
ATOM   2552  C3'  DT A 124       0.906 134.097  51.630 
ATOM   2553  O3'  DT A 124       2.049 134.721  51.057 
ATOM   2554  C2'  DT A 124      -0.304 135.007  51.413 
ATOM   2555  C1'  DT A 124      -0.503 134.687  49.936 
ATOM   2556  N1   DT A 124      -1.846 135.070  49.416 
ATOM   2557  C2   DT A 124      -1.911 135.510  48.116 
ATOM   2558  O2   DT A 124      -0.933 135.593  47.394 
ATOM   2559  N3   DT A 124      -3.172 135.857  47.670 
ATOM   2560  C4   DT A 124      -4.343 135.802  48.398 
ATOM   2561  O4   DT A 124      -5.414 136.140  47.889 
ATOM   2562  C5   DT A 124      -4.172 135.329  49.751 
ATOM   2563  C7   DT A 124      -5.397 135.238  50.614 
ATOM   2564  C6   DT A 124      -2.958 134.984  50.212 
ATOM   2565  P    DT A 125       3.141 135.379  52.025 
ATOM   2566  OP1  DT A 125       4.079 134.335  52.497 
ATOM   2567  OP2  DT A 125       2.461 136.165  53.078 
ATOM   2568  O5'  DT A 125       3.898 136.369  51.021 
ATOM   2569  C5'  DT A 125       3.976 136.021  49.626 
ATOM   2570  C4'  DT A 125       3.687 137.239  48.771 
ATOM   2571  O4'  DT A 125       2.265 137.401  48.497 
ATOM   2572  C3'  DT A 125       4.102 138.584  49.368 
ATOM   2573  O3'  DT A 125       4.578 139.424  48.322 
ATOM   2574  C2'  DT A 125       2.807 139.180  49.917 
ATOM   2575  C1'  DT A 125       1.909 138.749  48.762 
ATOM   2576  N1   DT A 125       0.456 138.787  49.086 
ATOM   2577  C2   DT A 125      -0.402 139.134  48.070 
ATOM   2578  O2   DT A 125      -0.023 139.403  46.944 
ATOM   2579  N3   DT A 125      -1.742 139.160  48.408 
ATOM   2580  C4   DT A 125      -2.279 138.874  49.646 
ATOM   2581  O4   DT A 125      -3.497 138.932  49.828 
ATOM   2582  C5   DT A 125      -1.300 138.521  50.647 
ATOM   2583  C7   DT A 125      -1.802 138.196  52.023 
ATOM   2584  C6   DT A 125       0.008 138.488  50.346 
ATOM   2585  P    DC A 126       5.845 140.363  48.598 
ATOM   2586  OP1  DC A 126       7.090 139.587  48.398 
ATOM   2587  OP2  DC A 126       5.697 141.024  49.913 
ATOM   2588  O5'  DC A 126       5.693 141.448  47.431 
ATOM   2589  C5'  DC A 126       5.073 141.058  46.192 
ATOM   2590  C4'  DC A 126       4.105 142.133  45.736 
ATOM   2591  O4'  DC A 126       2.771 141.950  46.289 
ATOM   2592  C3'  DC A 126       4.472 143.565  46.124 
ATOM   2593  O3'  DC A 126       4.104 144.438  45.063 
ATOM   2594  C2'  DC A 126       3.593 143.875  47.336 
ATOM   2595  C1'  DC A 126       2.331 143.191  46.818 
ATOM   2596  N1   DC A 126       1.323 142.912  47.878 
ATOM   2597  C2   DC A 126      -0.024 142.998  47.533 
ATOM   2598  O2   DC A 126      -0.323 143.300  46.372 
ATOM   2599  N3   DC A 126      -0.958 142.748  48.486 
ATOM   2600  C4   DC A 126      -0.592 142.424  49.732 
ATOM   2601  N4   DC A 126      -1.541 142.189  50.625 
ATOM   2602  C5   DC A 126       0.787 142.330  50.108 
ATOM   2603  C6   DC A 126       1.706 142.585  49.142 
ATOM   2604  P    DC A 127       5.073 145.655  44.687 
ATOM   2605  OP1  DC A 127       6.141 145.176  43.781 
ATOM   2606  OP2  DC A 127       5.525 146.329  45.924 
ATOM   2607  O5'  DC A 127       4.077 146.616  43.885 
ATOM   2608  C5'  DC A 127       2.984 146.033  43.151 
ATOM   2609  C4'  DC A 127       1.718 146.833  43.383 
ATOM   2610  O4'  DC A 127       0.980 146.376  44.553 
ATOM   2611  C3'  DC A 127       1.912 148.329  43.630 
ATOM   2612  O3'  DC A 127       0.844 149.039  43.016 
ATOM   2613  C2'  DC A 127       1.792 148.489  45.146 
ATOM   2614  C1'  DC A 127       0.639 147.509  45.337 
ATOM   2615  N1   DC A 127       0.463 147.059  46.746 
ATOM   2616  C2   DC A 127      -0.834 146.817  47.194 
ATOM   2617  O2   DC A 127      -1.775 146.983  46.409 
ATOM   2618  N3   DC A 127      -1.016 146.407  48.475 
ATOM   2619  C4   DC A 127       0.031 146.239  49.292 
ATOM   2620  N4   DC A 127      -0.198 145.837  50.534 
ATOM   2621  C5   DC A 127       1.372 146.483  48.853 
ATOM   2622  C6   DC A 127       1.533 146.893  47.569 
ATOM   2623  P    DA A 128       1.157 150.426  42.279 
ATOM   2624  OP1  DA A 128       1.631 150.160  40.902 
ATOM   2625  OP2  DA A 128       2.049 151.247  43.126 
ATOM   2626  O5'  DA A 128      -0.298 151.091  42.228 
ATOM   2627  C5'  DA A 128      -1.455 150.237  42.155 
ATOM   2628  C4'  DA A 128      -2.528 150.736  43.102 
ATOM   2629  O4'  DA A 128      -2.388 150.181  44.442 
ATOM   2630  C3'  DA A 128      -2.564 152.246  43.331 
ATOM   2631  O3'  DA A 128      -3.919 152.661  43.455 
ATOM   2632  C2'  DA A 128      -1.869 152.451  44.677 
ATOM   2633  C1'  DA A 128      -2.483 151.243  45.379 
ATOM   2634  N9   DA A 128      -1.759 150.837  46.615 
ATOM   2635  C8   DA A 128      -0.419 150.895  46.872 
ATOM   2636  N7   DA A 128      -0.091 150.465  48.051 
ATOM   2637  C5   DA A 128      -1.302 150.093  48.619 
ATOM   2638  C6   DA A 128      -1.633 149.553  49.873 
ATOM   2639  N6   DA A 128      -0.729 149.282  50.824 
ATOM   2640  N1   DA A 128      -2.933 149.302  50.114 
ATOM   2641  C2   DA A 128      -3.827 149.573  49.165 
ATOM   2642  N3   DA A 128      -3.638 150.074  47.965 
ATOM   2643  C4   DA A 128      -2.329 150.317  47.748 
ATOM   2644  P    DG A 129      -4.371 154.044  42.786 
ATOM   2645  OP1  DG A 129      -4.679 153.825  41.355 
ATOM   2646  OP2  DG A 129      -3.367 155.089  43.082 
ATOM   2647  O5'  DG A 129      -5.722 154.354  43.586 
ATOM   2648  C5'  DG A 129      -6.509 153.255  44.079 
ATOM   2649  C4'  DG A 129      -6.971 153.541  45.494 
ATOM   2650  O4'  DG A 129      -6.006 153.102  46.492 
ATOM   2651  C3'  DG A 129      -7.206 155.013  45.831 
ATOM   2652  O3'  DG A 129      -8.327 155.111  46.703 
ATOM   2653  C2'  DG A 129      -5.955 155.439  46.599 
ATOM   2654  C1'  DG A 129      -5.805 154.159  47.416 
ATOM   2655  N9   DG A 129      -4.457 153.992  48.025 
ATOM   2656  C8   DG A 129      -3.225 154.366  47.532 
ATOM   2657  N7   DG A 129      -2.221 154.073  48.322 
ATOM   2658  C5   DG A 129      -2.830 153.462  49.418 
ATOM   2659  C6   DG A 129      -2.258 152.928  50.601 
ATOM   2660  O6   DG A 129      -1.077 152.883  50.932 
ATOM   2661  N1   DG A 129      -3.240 152.402  51.453 
ATOM   2662  C2   DG A 129      -4.596 152.392  51.194 
ATOM   2663  N2   DG A 129      -5.369 151.842  52.134 
ATOM   2664  N3   DG A 129      -5.133 152.893  50.083 
ATOM   2665  C4   DG A 129      -4.194 153.408  49.246 
ATOM   2666  P    DC A 130      -9.360 156.318  46.505 
ATOM   2667  OP1  DC A 130     -10.341 155.963  45.456 
ATOM   2668  OP2  DC A 130      -8.616 157.579  46.297 
ATOM   2669  O5'  DC A 130     -10.085 156.350  47.931 
ATOM   2670  C5'  DC A 130     -10.213 155.125  48.677 
ATOM   2671  C4'  DC A 130      -9.878 155.368  50.135 
ATOM   2672  O4'  DC A 130      -8.456 155.213  50.411 
ATOM   2673  C3'  DC A 130     -10.207 156.762  50.670 
ATOM   2674  O3'  DC A 130     -10.660 156.645  52.013 
ATOM   2675  C2'  DC A 130      -8.869 157.502  50.671 
ATOM   2676  C1'  DC A 130      -8.022 156.334  51.166 
ATOM   2677  N1   DC A 130      -6.561 156.511  50.931 
ATOM   2678  C2   DC A 130      -5.684 155.993  51.881 
ATOM   2679  O2   DC A 130      -6.148 155.412  52.868 
ATOM   2680  N3   DC A 130      -4.348 156.145  51.686 
ATOM   2681  C4   DC A 130      -3.885 156.780  50.602 
ATOM   2682  N4   DC A 130      -2.575 156.903  50.457 
ATOM   2683  C5   DC A 130      -4.771 157.321  49.614 
ATOM   2684  C6   DC A 130      -6.102 157.159  49.827 
ATOM   2685  P    DT A 131     -11.869 157.571  52.507 
ATOM   2686  OP1  DT A 131     -13.157 156.947  52.131 
ATOM   2687  OP2  DT A 131     -11.656 158.957  52.038 
ATOM   2688  O5'  DT A 131     -11.685 157.507  54.096 
ATOM   2689  C5'  DT A 131     -11.114 156.324  54.686 
ATOM   2690  C4'  DT A 131     -10.100 156.711  55.745 
ATOM   2691  O4'  DT A 131      -8.766 156.900  55.194 
ATOM   2692  C3'  DT A 131     -10.380 158.017  56.488 
ATOM   2693  O3'  DT A 131      -9.989 157.867  57.848 
ATOM   2694  C2'  DT A 131      -9.459 159.043  55.829 
ATOM   2695  C1'  DT A 131      -8.248 158.127  55.686 
ATOM   2696  N1   DT A 131      -7.233 158.623  54.715 
ATOM   2697  C2   DT A 131      -5.914 158.364  55.001 
ATOM   2698  O2   DT A 131      -5.558 157.757  55.996 
ATOM   2699  N3   DT A 131      -5.002 158.839  54.079 
ATOM   2700  C4   DT A 131      -5.294 159.534  52.923 
ATOM   2701  O4   DT A 131      -4.390 159.910  52.173 
ATOM   2702  C5   DT A 131      -6.703 159.758  52.709 
ATOM   2703  C7   DT A 131      -7.108 160.508  51.474 
ATOM   2704  C6   DT A 131      -7.612 159.307  53.589 
ATOM   2705  P    DG A 132     -10.900 158.514  58.994 
ATOM   2706  OP1  DG A 132     -12.011 157.594  59.323 
ATOM   2707  OP2  DG A 132     -11.288 159.887  58.603 
ATOM   2708  O5'  DG A 132      -9.872 158.575  60.218 
ATOM   2709  C5'  DG A 132      -8.829 157.586  60.303 
ATOM   2710  C4'  DG A 132      -7.516 158.247  60.674 
ATOM   2711  O4'  DG A 132      -6.777 158.710  59.507 
ATOM   2712  C3'  DG A 132      -7.623 159.490  61.557 
ATOM   2713  O3'  DG A 132      -6.533 159.502  62.471 
ATOM   2714  C2'  DG A 132      -7.463 160.665  60.594 
ATOM   2715  C1'  DG A 132      -6.360 160.046  59.741 
ATOM   2716  N9   DG A 132      -6.176 160.712  58.422 
ATOM   2717  C8   DG A 132      -7.119 161.290  57.599 
ATOM   2718  N7   DG A 132      -6.626 161.795  56.495 
ATOM   2719  C5   DG A 132      -5.260 161.534  56.593 
ATOM   2720  C6   DG A 132      -4.204 161.844  55.697 
ATOM   2721  O6   DG A 132      -4.258 162.422  54.614 
ATOM   2722  N1   DG A 132      -2.969 161.397  56.187 
ATOM   2723  C2   DG A 132      -2.779 160.737  57.385 
ATOM   2724  N2   DG A 132      -1.522 160.393  57.672 
ATOM   2725  N3   DG A 132      -3.771 160.446  58.225 
ATOM   2726  C4   DG A 132      -4.975 160.874  57.765 
ATOM   2727  P    DA A 133      -6.787 159.980  63.977 
ATOM   2728  OP1  DA A 133      -7.306 158.847  64.776 
ATOM   2729  OP2  DA A 133      -7.615 161.206  63.975 
ATOM   2730  O5'  DA A 133      -5.301 160.336  64.450 
ATOM   2731  C5'  DA A 133      -4.193 159.618  63.874 
ATOM   2732  C4'  DA A 133      -3.074 160.581  63.530 
ATOM   2733  O4'  DA A 133      -3.214 161.141  62.194 
ATOM   2734  C3'  DA A 133      -2.952 161.809  64.432 
ATOM   2735  O3'  DA A 133      -1.574 162.116  64.608 
ATOM   2736  C2'  DA A 133      -3.605 162.940  63.638 
ATOM   2737  C1'  DA A 133      -3.041 162.547  62.277 
ATOM   2738  N9   DA A 133      -3.759 163.170  61.129 
ATOM   2739  C8   DA A 133      -5.087 163.465  61.018 
ATOM   2740  N7   DA A 133      -5.411 164.009  59.887 
ATOM   2741  C5   DA A 133      -4.211 164.082  59.194 
ATOM   2742  C6   DA A 133      -3.881 164.567  57.918 
ATOM   2743  N6   DA A 133      -4.777 165.095  57.072 
ATOM   2744  N1   DA A 133      -2.591 164.489  57.540 
ATOM   2745  C2   DA A 133      -1.704 163.963  58.384 
ATOM   2746  N3   DA A 133      -1.894 163.482  59.593 
ATOM   2747  C4   DA A 133      -3.193 163.571  59.948 
ATOM   2748  P    DT A 134      -1.063 162.598  66.046 
ATOM   2749  OP1  DT A 134      -0.800 161.418  66.900 
ATOM   2750  OP2  DT A 134      -2.003 163.600  66.597 
ATOM   2751  O5'  DT A 134       0.319 163.309  65.668 
ATOM   2752  C5'  DT A 134       1.058 162.836  64.527 
ATOM   2753  C4'  DT A 134       1.565 164.012  63.715 
ATOM   2754  O4'  DT A 134       0.600 164.457  62.719 
ATOM   2755  C3'  DT A 134       1.888 165.278  64.508 
ATOM   2756  O3'  DT A 134       3.031 165.902  63.935 
ATOM   2757  C2'  DT A 134       0.678 166.188  64.291 
ATOM   2758  C1'  DT A 134       0.478 165.868  62.813 
ATOM   2759  N1   DT A 134      -0.865 166.251  62.294 
ATOM   2760  C2   DT A 134      -0.930 166.691  60.994 
ATOM   2761  O2   DT A 134       0.048 166.774  60.272 
ATOM   2762  N3   DT A 134      -2.191 167.038  60.548 
ATOM   2763  C4   DT A 134      -3.361 166.983  61.276 
ATOM   2764  O4   DT A 134      -4.432 167.321  60.767 
ATOM   2765  C5   DT A 134      -3.191 166.510  62.629 
ATOM   2766  C7   DT A 134      -4.415 166.419  63.492 
ATOM   2767  C6   DT A 134      -1.977 166.165  63.090 
ATOM   2768  P    DG A 135       4.122 166.560  64.903 
ATOM   2769  OP1  DG A 135       5.060 165.516  65.375 
ATOM   2770  OP2  DG A 135       3.442 167.346  65.955 
ATOM   2771  O5'  DG A 135       4.879 167.550  63.899 
ATOM   2772  C5'  DG A 135       4.957 167.202  62.504 
ATOM   2773  C4'  DG A 135       4.668 168.420  61.649 
ATOM   2774  O4'  DG A 135       3.247 168.582  61.375 
ATOM   2775  C3'  DG A 135       5.083 169.765  62.246 
ATOM   2776  O3'  DG A 135       5.559 170.605  61.200 
ATOM   2777  C2'  DG A 135       3.788 170.361  62.795 
ATOM   2778  C1'  DG A 135       2.890 169.930  61.640 
ATOM   2779  N9   DG A 135       1.437 169.968  61.964 
ATOM   2780  C8   DG A 135       0.803 169.704  63.158 
ATOM   2781  N7   DG A 135      -0.501 169.830  63.110 
ATOM   2782  C5   DG A 135      -0.749 170.205  61.791 
ATOM   2783  C6   DG A 135      -1.976 170.487  61.136 
ATOM   2784  O6   DG A 135      -3.116 170.463  61.593 
ATOM   2785  N1   DG A 135      -1.772 170.830  59.791 
ATOM   2786  C2   DG A 135      -0.544 170.892  59.163 
ATOM   2787  N2   DG A 135      -0.562 171.238  57.875 
ATOM   2788  N3   DG A 135       0.607 170.626  59.779 
ATOM   2789  C4   DG A 135       0.427 170.293  61.083 
ATOM   2790  P    DT A 136       6.827 171.544  61.476 
ATOM   2791  OP1  DT A 136       8.071 170.768  61.276 
ATOM   2792  OP2  DT A 136       6.678 172.205  62.791 
ATOM   2793  O5'  DT A 136       6.675 172.629  60.309 
ATOM   2794  C5'  DT A 136       6.054 172.239  59.070 
ATOM   2795  C4'  DT A 136       5.087 173.314  58.614 
ATOM   2796  O4'  DT A 136       3.752 173.131  59.167 
ATOM   2797  C3'  DT A 136       5.453 174.746  59.002 
ATOM   2798  O3'  DT A 136       5.085 175.619  57.941 
ATOM   2799  C2'  DT A 136       4.574 175.056  60.214 
ATOM   2800  C1'  DT A 136       3.312 174.372  59.696 
ATOM   2801  N1   DT A 136       2.304 174.093  60.756 
ATOM   2802  C2   DT A 136       0.980 174.182  60.399 
ATOM   2803  O2   DT A 136       0.615 174.474  59.274 
ATOM   2804  N3   DT A 136       0.075 173.917  61.409 
ATOM   2805  C4   DT A 136       0.377 173.578  62.712 
ATOM   2806  O4   DT A 136      -0.521 173.364  63.528 
ATOM   2807  C5   DT A 136       1.793 173.510  62.990 
ATOM   2808  C7   DT A 136       2.209 173.148  64.386 
ATOM   2809  C6   DT A 136       2.694 173.763  62.027 
ATOM   2810  P    DC A 137       6.054 176.836  57.565 
ATOM   2811  OP1  DC A 137       7.122 176.357  56.659 
ATOM   2812  OP2  DC A 137       6.506 177.510  58.802 
ATOM   2813  O5'  DC A 137       5.058 177.797  56.763 
ATOM   2814  C5'  DC A 137       3.965 177.214  56.029 
ATOM   2815  C4'  DC A 137       2.699 178.014  56.261 
ATOM   2816  O4'  DC A 137       1.961 177.557  57.430 
ATOM   2817  C3'  DC A 137       2.893 179.510  56.508 
ATOM   2818  O3'  DC A 137       1.825 180.220  55.894 
ATOM   2819  C2'  DC A 137       2.774 179.670  58.024 
ATOM   2820  C1'  DC A 137       1.620 178.690  58.215 
ATOM   2821  N1   DC A 137       1.444 178.240  59.624 
ATOM   2822  C2   DC A 137       0.147 177.998  60.072 
ATOM   2823  O2   DC A 137      -0.794 178.164  59.287 
ATOM   2824  N3   DC A 137      -0.034 177.588  61.353 
ATOM   2825  C4   DC A 137       1.012 177.420  62.170 
ATOM   2826  N4   DC A 137       0.783 177.018  63.412 
ATOM   2827  C5   DC A 137       2.354 177.664  61.731 
ATOM   2828  C6   DC A 137       2.514 178.074  60.447 
ATOM   2829  P    DA A 138       2.138 181.607  55.157 
ATOM   2830  OP1  DA A 138       2.612 181.341  53.780 
ATOM   2831  OP2  DA A 138       3.030 182.428  56.004 
ATOM   2832  O5'  DA A 138       0.684 182.272  55.106 
ATOM   2833  C5'  DA A 138      -0.474 181.418  55.033 
ATOM   2834  C4'  DA A 138      -1.547 181.917  55.980 
ATOM   2835  O4'  DA A 138      -1.407 181.362  57.320 
ATOM   2836  C3'  DA A 138      -1.583 183.427  56.209 
ATOM   2837  O3'  DA A 138      -2.938 183.842  56.333 
ATOM   2838  C2'  DA A 138      -0.887 183.632  57.555 
ATOM   2839  C1'  DA A 138      -1.502 182.424  58.257 
ATOM   2840  N9   DA A 138      -0.778 182.018  59.493 
ATOM   2841  C8   DA A 138       0.562 182.076  59.750 
ATOM   2842  N7   DA A 138       0.890 181.646  60.929 
ATOM   2843  C5   DA A 138      -0.320 181.274  61.497 
ATOM   2844  C6   DA A 138      -0.652 180.734  62.751 
ATOM   2845  N6   DA A 138       0.252 180.463  63.702 
ATOM   2846  N1   DA A 138      -1.952 180.483  62.992 
ATOM   2847  C2   DA A 138      -2.846 180.754  62.043 
ATOM   2848  N3   DA A 138      -2.657 181.255  60.843 
ATOM   2849  C4   DA A 138      -1.348 181.498  60.626 
ATOM   2850  P    DC A 139      -3.390 185.225  55.663 
ATOM   2851  OP1  DC A 139      -3.698 185.006  54.233 
ATOM   2852  OP2  DC A 139      -2.386 186.270  55.960 
ATOM   2853  O5'  DC A 139      -4.740 185.535  56.464 
ATOM   2854  C5'  DC A 139      -5.528 184.436  56.957 
ATOM   2855  C4'  DC A 139      -5.990 184.722  58.372 
ATOM   2856  O4'  DC A 139      -5.025 184.283  59.369 
ATOM   2857  C3'  DC A 139      -6.225 186.194  58.709 
ATOM   2858  O3'  DC A 139      -7.345 186.292  59.581 
ATOM   2859  C2'  DC A 139      -4.974 186.620  59.477 
ATOM   2860  C1'  DC A 139      -4.824 185.340  60.294 
ATOM   2861  N1   DC A 139      -3.475 185.173  60.903 
ATOM   2862  C2   DC A 139      -3.398 184.557  62.150 
ATOM   2863  O2   DC A 139      -4.441 184.178  62.695 
ATOM   2864  N3   DC A 139      -2.176 184.396  62.723 
ATOM   2865  C4   DC A 139      -1.070 184.820  62.101 
ATOM   2866  N4   DC A 139       0.097 184.640  62.700 
ATOM   2867  C5   DC A 139      -1.129 185.457  60.818 
ATOM   2868  C6   DC A 139      -2.358 185.609  60.263 
ATOM   2869  P    DC A 140      -8.379 187.499  59.383 
ATOM   2870  OP1  DC A 140      -9.360 187.144  58.333 
ATOM   2871  OP2  DC A 140      -7.635 188.760  59.175 
ATOM   2872  O5'  DC A 140      -9.104 187.531  60.809 
ATOM   2873  C5'  DC A 140      -9.232 186.306  61.555 
ATOM   2874  C4'  DC A 140      -8.897 186.549  63.013 
ATOM   2875  O4'  DC A 140      -7.475 186.394  63.289 
ATOM   2876  C3'  DC A 140      -9.226 187.943  63.548 
ATOM   2877  O3'  DC A 140      -9.679 187.826  64.891 
ATOM   2878  C2'  DC A 140      -7.888 188.683  63.549 
ATOM   2879  C1'  DC A 140      -7.040 187.515  64.044 
ATOM   2880  N1   DC A 140      -5.580 187.692  63.809 
ATOM   2881  C2   DC A 140      -4.703 187.174  64.759 
ATOM   2882  O2   DC A 140      -5.167 186.593  65.746 
ATOM   2883  N3   DC A 140      -3.367 187.326  64.564 
ATOM   2884  C4   DC A 140      -2.904 187.962  63.480 
ATOM   2885  N4   DC A 140      -1.594 188.084  63.335 
ATOM   2886  C5   DC A 140      -3.790 188.502  62.492 
ATOM   2887  C6   DC A 140      -5.121 188.340  62.705 
ATOM   2888  P    DC A 141     -10.888 188.752  65.385 
ATOM   2889  OP1  DC A 141     -12.176 188.128  65.009 
ATOM   2890  OP2  DC A 141     -10.675 190.138  64.916 
ATOM   2891  O5'  DC A 141     -10.703 188.688  66.974 
ATOM   2892  C5'  DC A 141     -10.133 187.505  67.564 
ATOM   2893  C4'  DC A 141      -9.119 187.892  68.623 
ATOM   2894  O4'  DC A 141      -7.785 188.081  68.072 
ATOM   2895  C3'  DC A 141      -9.399 189.198  69.366 
ATOM   2896  O3'  DC A 141      -9.008 189.048  70.726 
ATOM   2897  C2'  DC A 141      -8.478 190.224  68.707 
ATOM   2898  C1'  DC A 141      -7.267 189.308  68.564 
ATOM   2899  N1   DC A 141      -6.252 189.804  67.593 
ATOM   2900  C2   DC A 141      -4.911 189.549  67.868 
ATOM   2901  O2   DC A 141      -4.620 188.928  68.897 
ATOM   2902  N3   DC A 141      -3.970 189.994  66.996 
ATOM   2903  C4   DC A 141      -4.325 190.663  65.891 
ATOM   2904  N4   DC A 141      -3.370 191.076  65.072 
ATOM   2905  C5   DC A 141      -5.699 190.936  65.590 
ATOM   2906  C6   DC A 141      -6.624 190.484  66.474 
ATOM   2907  P    DC A 142      -9.919 189.695  71.872 
ATOM   2908  OP1  DC A 142     -11.030 188.775  72.201 
ATOM   2909  OP2  DC A 142     -10.306 191.068  71.481 
ATOM   2910  O5'  DC A 142      -8.890 189.756  73.096 
ATOM   2911  C5'  DC A 142      -7.847 188.767  73.181 
ATOM   2912  C4'  DC A 142      -6.534 189.429  73.552 
ATOM   2913  O4'  DC A 142      -5.796 189.891  72.385 
ATOM   2914  C3'  DC A 142      -6.642 190.671  74.435 
ATOM   2915  O3'  DC A 142      -5.551 190.683  75.349 
ATOM   2916  C2'  DC A 142      -6.482 191.847  73.472 
ATOM   2917  C1'  DC A 142      -5.379 191.227  72.619 
ATOM   2918  N1   DC A 142      -5.195 191.893  71.300 
ATOM   2919  C2   DC A 142      -3.904 191.967  70.784 
ATOM   2920  O2   DC A 142      -2.973 191.481  71.436 
ATOM   2921  N3   DC A 142      -3.715 192.571  69.582 
ATOM   2922  C4   DC A 142      -4.752 193.084  68.907 
ATOM   2923  N4   DC A 142      -4.516 193.663  67.739 
ATOM   2924  C5   DC A 142      -6.088 193.019  69.420 
ATOM   2925  C6   DC A 142      -6.255 192.412  70.623 
ATOM   2926  P    DA A 143      -5.806 191.161  76.855 
ATOM   2927  OP1  DA A 143      -6.325 190.028  77.654 
ATOM   2928  OP2  DA A 143      -6.634 192.387  76.853 
ATOM   2929  O5'  DA A 143      -4.320 191.517  77.328 
ATOM   2930  C5'  DA A 143      -3.212 190.799  76.752 
ATOM   2931  C4'  DA A 143      -2.093 191.762  76.408 
ATOM   2932  O4'  DA A 143      -2.233 192.322  75.072 
ATOM   2933  C3'  DA A 143      -1.971 192.990  77.310 
ATOM   2934  O3'  DA A 143      -0.593 193.297  77.486 
ATOM   2935  C2'  DA A 143      -2.623 194.121  76.516 
ATOM   2936  C1'  DA A 143      -2.060 193.728  75.155 
ATOM   2937  N9   DA A 143      -2.778 194.351  74.007 
ATOM   2938  C8   DA A 143      -4.106 194.646  73.896 
ATOM   2939  N7   DA A 143      -4.430 195.190  72.765 
ATOM   2940  C5   DA A 143      -3.230 195.263  72.072 
ATOM   2941  C6   DA A 143      -2.900 195.748  70.796 
ATOM   2942  N6   DA A 143      -3.796 196.276  69.950 
ATOM   2943  N1   DA A 143      -1.610 195.670  70.418 
ATOM   2944  C2   DA A 143      -0.723 195.144  71.262 
ATOM   2945  N3   DA A 143      -0.913 194.663  72.471 
ATOM   2946  C4   DA A 143      -2.212 194.752  72.825 
ATOM   2947  P    DG A 144      -0.082 193.779  78.924 
ATOM   2948  OP1  DG A 144       0.182 192.599  79.777 
ATOM   2949  OP2  DG A 144      -1.022 194.781  79.475 
ATOM   2950  O5'  DG A 144       1.300 194.490  78.546 
ATOM   2951  C5'  DG A 144       2.039 194.017  77.405 
ATOM   2952  C4'  DG A 144       2.546 195.193  76.593 
ATOM   2953  O4'  DG A 144       1.581 195.638  75.597 
ATOM   2954  C3'  DG A 144       2.869 196.460  77.386 
ATOM   2955  O3'  DG A 144       4.012 197.083  76.813 
ATOM   2956  C2'  DG A 144       1.659 197.370  77.169 
ATOM   2957  C1'  DG A 144       1.459 197.049  75.691 
ATOM   2958  N9   DG A 144       0.116 197.432  75.172 
ATOM   2959  C8   DG A 144      -1.104 197.415  75.812 
ATOM   2960  N7   DG A 144      -2.103 197.819  75.068 
ATOM   2961  C5   DG A 144      -1.504 198.127  73.847 
ATOM   2962  C6   DG A 144      -2.078 198.614  72.645 
ATOM   2963  O6   DG A 144      -3.253 198.879  72.405 
ATOM   2964  N1   DG A 144      -1.108 198.789  71.649 
ATOM   2965  C2   DG A 144       0.241 198.527  71.796 
ATOM   2966  N2   DG A 144       1.003 198.760  70.724 
ATOM   2967  N3   DG A 144       0.778 198.069  72.924 
ATOM   2968  C4   DG A 144      -0.150 197.894  73.900 
ATOM   2969  P    DA A 145       5.103 197.741  77.781 
ATOM   2970  OP1  DA A 145       6.041 196.697  78.253 
ATOM   2971  OP2  DA A 145       4.423 198.527  78.833 
ATOM   2972  O5'  DA A 145       5.861 198.731  76.777 
ATOM   2973  C5'  DA A 145       5.939 198.383  75.382 
ATOM   2974  C4'  DA A 145       5.649 199.601  74.527 
ATOM   2975  O4'  DA A 145       4.228 199.763  74.253 
ATOM   2976  C3'  DA A 145       6.065 200.946  75.124 
ATOM   2977  O3'  DA A 145       6.540 201.786  74.078 
ATOM   2978  C2'  DA A 145       4.769 201.543  75.673 
ATOM   2979  C1'  DA A 145       3.871 201.111  74.518 
ATOM   2980  N9   DA A 145       2.418 201.149  74.841 
ATOM   2981  C8   DA A 145       1.807 200.883  76.034 
ATOM   2982  N7   DA A 145       0.516 201.005  75.999 
ATOM   2983  C5   DA A 145       0.249 201.379  74.690 
ATOM   2984  C6   DA A 145      -0.947 201.664  74.011 
ATOM   2985  N6   DA A 145      -2.156 201.614  74.589 
ATOM   2986  N1   DA A 145      -0.855 202.005  72.713 
ATOM   2987  C2   DA A 145       0.347 202.053  72.144 
ATOM   2988  N3   DA A 145       1.527 201.809  72.673 
ATOM   2989  C4   DA A 145       1.407 201.471  73.973 
ATOM   2990  P    DG A 146       7.808 202.725  74.354 
ATOM   2991  OP1  DG A 146       9.052 201.949  74.154 
ATOM   2992  OP2  DG A 146       7.659 203.386  75.669 
ATOM   2993  O5'  DG A 146       7.656 203.810  73.187 
ATOM   2994  C5'  DG A 146       7.035 203.420  71.948 
ATOM   2995  C4'  DG A 146       6.068 204.495  71.492 
ATOM   2996  O4'  DG A 146       4.734 204.312  72.045 
ATOM   2997  C3'  DG A 146       6.434 205.927  71.880 
ATOM   2998  O3'  DG A 146       6.066 206.800  70.819 
ATOM   2999  C2'  DG A 146       5.556 206.237  73.092 
ATOM   3000  C1'  DG A 146       4.293 205.553  72.574 
ATOM   3001  N9   DG A 146       3.285 205.274  73.634 
ATOM   3002  C8   DG A 146       3.482 204.931  74.954 
ATOM   3003  N7   DG A 146       2.373 204.752  75.630 
ATOM   3004  C5   DG A 146       1.371 204.994  74.692 
ATOM   3005  C6   DG A 146      -0.041 204.954  74.831 
ATOM   3006  O6   DG A 146      -0.708 204.691  75.828 
ATOM   3007  N1   DG A 146      -0.684 205.266  73.625 
ATOM   3008  C2   DG A 146      -0.046 205.576  72.440 
ATOM   3009  N2   DG A 146      -0.840 205.845  71.400 
ATOM   3010  N3   DG A 146       1.279 205.613  72.309 
ATOM   3011  C4   DG A 146       1.917 205.313  73.471 
ATOM   3012  P    DA A 147       7.035 208.017  70.443 
ATOM   3013  OP1  DA A 147       8.103 207.538  69.537 
ATOM   3014  OP2  DA A 147       7.487 208.691  71.680 
ATOM   3015  O5'  DA A 147       6.039 208.978  69.641 
ATOM   3016  C5'  DA A 147       4.946 208.395  68.907 
ATOM   3017  C4'  DA A 147       3.680 209.195  69.139 
ATOM   3018  O4'  DA A 147       2.942 208.738  70.308 
ATOM   3019  C3'  DA A 147       3.874 210.691  69.386 
ATOM   3020  O3'  DA A 147       2.806 211.401  68.772 
ATOM   3021  C2'  DA A 147       3.755 210.851  70.902 
ATOM   3022  C1'  DA A 147       2.602 209.871  71.093 
ATOM   3023  N9   DA A 147       2.425 209.421  72.502 
ATOM   3024  C8   DA A 147       3.384 209.206  73.450 
ATOM   3025  N7   DA A 147       2.913 208.816  74.594 
ATOM   3026  C5   DA A 147       1.540 208.768  74.391 
ATOM   3027  C6   DA A 147       0.471 208.421  75.233 
ATOM   3028  N6   DA A 147       0.625 208.040  76.508 
ATOM   3029  N1   DA A 147      -0.770 208.482  74.714 
ATOM   3030  C2   DA A 147      -0.918 208.861  73.445 
ATOM   3031  N3   DA A 147       0.000 209.206  72.569 
ATOM   3032  C4   DA A 147       1.233 209.137  73.114 
ATOM   3033  P    DG A 148       3.119 212.788  68.035 
ATOM   3034  OP1  DG A 148       3.594 212.522  66.658 
ATOM   3035  OP2  DG A 148       4.011 213.609  68.882 
ATOM   3036  O5'  DG A 148       1.665 213.454  67.984 
ATOM   3037  C5'  DG A 148       0.507 212.599  67.911 
ATOM   3038  C4'  DG A 148      -0.566 213.098  68.858 
ATOM   3039  O4'  DG A 148      -0.426 212.543  70.198 
ATOM   3040  C3'  DG A 148      -0.602 214.608  69.087 
ATOM   3041  O3'  DG A 148      -1.957 215.023  69.211 
ATOM   3042  C2'  DG A 148       0.094 214.813  70.433 
ATOM   3043  C1'  DG A 148      -0.521 213.605  71.135 
ATOM   3044  N9   DG A 148       0.203 213.199  72.370 
ATOM   3045  C8   DG A 148       1.553 213.251  72.648 
ATOM   3046  N7   DG A 148       1.870 212.812  73.842 
ATOM   3047  C5   DG A 148       0.644 212.445  74.396 
ATOM   3048  C6   DG A 148       0.345 211.900  75.671 
ATOM   3049  O6   DG A 148       1.111 211.626  76.590 
ATOM   3050  N1   DG A 148      -1.031 211.676  75.822 
ATOM   3051  C2   DG A 148      -1.991 211.942  74.866 
ATOM   3052  N2   DG A 148      -3.251 211.656  75.203 
ATOM   3053  N3   DG A 148      -1.708 212.452  73.669 
ATOM   3054  C4   DG A 148      -0.379 212.676  73.507 
ATOM   3055  P    DA A 149      -2.409 216.406  68.541 
ATOM   3056  OP1  DA A 149      -2.717 216.187  67.110 
ATOM   3057  OP2  DA A 149      -1.405 217.451  68.838 
ATOM   3058  O5'  DA A 149      -3.759 216.716  69.342 
ATOM   3059  C5'  DA A 149      -4.547 215.617  69.834 
ATOM   3060  C4'  DA A 149      -5.009 215.903  71.250 
ATOM   3061  O4'  DA A 149      -4.044 215.464  72.247 
ATOM   3062  C3'  DA A 149      -5.244 217.375  71.587 
ATOM   3063  O3'  DA A 149      -6.364 217.474  72.459 
ATOM   3064  C2'  DA A 149      -3.993 217.801  72.355 
ATOM   3065  C1'  DA A 149      -3.843 216.521  73.172 
ATOM   3066  N9   DA A 149      -2.494 216.354  73.781 
ATOM   3067  C8   DA A 149      -1.283 216.731  73.277 
ATOM   3068  N7   DA A 149      -0.280 216.448  74.049 
ATOM   3069  C5   DA A 149      -0.868 215.837  75.148 
ATOM   3070  C6   DA A 149      -0.335 215.299  76.332 
ATOM   3071  N6   DA A 149       0.975 215.291  76.615 
ATOM   3072  N1   DA A 149      -1.200 214.768  77.216 
ATOM   3073  C2   DA A 149      -2.501 214.779  76.928 
ATOM   3074  N3   DA A 149      -3.112 215.250  75.863 
ATOM   3075  C4   DA A 149      -2.224 215.776  74.994 
ATOM   3076  P    DG A 150      -7.398 218.680  72.261 
ATOM   3077  OP1  DG A 150      -8.379 218.325  71.211 
ATOM   3078  OP2  DG A 150      -6.654 219.941  72.053 
ATOM   3079  O5'  DG A 150      -8.122 218.712  73.687 
ATOM   3080  C5'  DG A 150      -8.251 217.487  74.433 
ATOM   3081  C4'  DG A 150      -7.916 217.730  75.891 
ATOM   3082  O4'  DG A 150      -6.494 217.575  76.167 
ATOM   3083  C3'  DG A 150      -8.245 219.124  76.426 
ATOM   3084  O3'  DG A 150      -8.697 219.007  77.769 
ATOM   3085  C2'  DG A 150      -6.907 219.864  76.427 
ATOM   3086  C1'  DG A 150      -6.059 218.696  76.922 
ATOM   3087  N9   DG A 150      -4.599 218.873  76.687 
ATOM   3088  C8   DG A 150      -3.954 219.494  75.640 
ATOM   3089  N7   DG A 150      -2.646 219.479  75.734 
ATOM   3090  C5   DG A 150      -2.408 218.801  76.929 
ATOM   3091  C6   DG A 150      -1.183 218.473  77.565 
ATOM   3092  O6   DG A 150      -0.036 218.717  77.198 
ATOM   3093  N1   DG A 150      -1.398 217.779  78.763 
ATOM   3094  C2   DG A 150      -2.635 217.445  79.279 
ATOM   3095  N2   DG A 150      -2.627 216.781  80.437 
ATOM   3096  N3   DG A 150      -3.784 217.753  78.682 
ATOM   3097  C4   DG A 150      -3.593 218.427  77.518 
ATOM   3098  P    DT A 151      -9.906 219.933  78.263 
ATOM   3099  OP1  DT A 151     -11.195 219.310  77.887 
ATOM   3100  OP2  DT A 151      -9.694 221.319  77.794 
ATOM   3101  O5'  DT A 151      -9.722 219.869  79.852 
ATOM   3102  C5'  DT A 151      -9.151 218.687  80.442 
ATOM   3103  C4'  DT A 151      -8.138 219.073  81.501 
ATOM   3104  O4'  DT A 151      -6.803 219.262  80.950 
ATOM   3105  C3'  DT A 151      -8.418 220.380  82.244 
ATOM   3106  O3'  DT A 151      -8.027 220.229  83.604 
ATOM   3107  C2'  DT A 151      -7.496 221.405  81.585 
ATOM   3108  C1'  DT A 151      -6.285 220.489  81.442 
ATOM   3109  N1   DT A 151      -5.270 220.985  80.471 
ATOM   3110  C2   DT A 151      -3.952 220.726  80.757 
ATOM   3111  O2   DT A 151      -3.596 220.119  81.752 
ATOM   3112  N3   DT A 151      -3.039 221.201  79.835 
ATOM   3113  C4   DT A 151      -3.331 221.896  78.679 
ATOM   3114  O4   DT A 151      -2.427 222.272  77.929 
ATOM   3115  C5   DT A 151      -4.741 222.120  78.465 
ATOM   3116  C7   DT A 151      -5.146 222.870  77.230 
ATOM   3117  C6   DT A 151      -5.650 221.669  79.345 
ATOM   3118  P    DT A 152      -8.937 220.876  84.750 
ATOM   3119  OP1  DT A 152     -10.049 219.956  85.079 
ATOM   3120  OP2  DT A 152      -9.325 222.249  84.359 
ATOM   3121  O5'  DT A 152      -7.909 220.937  85.974 
ATOM   3122  C5'  DT A 152      -6.866 219.948  86.059 
ATOM   3123  C4'  DT A 152      -5.553 220.610  86.430 
ATOM   3124  O4'  DT A 152      -4.815 221.072  85.263 
ATOM   3125  C3'  DT A 152      -5.661 221.852  87.313 
ATOM   3126  O3'  DT A 152      -4.570 221.864  88.227 
ATOM   3127  C2'  DT A 152      -5.501 223.028  86.350 
ATOM   3128  C1'  DT A 152      -4.398 222.408  85.497 
ATOM   3129  N1   DT A 152      -4.214 223.074  84.178 
ATOM   3130  C2   DT A 152      -2.934 223.138  83.683 
ATOM   3131  O2   DT A 152      -1.971 222.680  84.272 
ATOM   3132  N3   DT A 152      -2.803 223.764  82.457 
ATOM   3133  C4   DT A 152      -3.822 224.315  81.707 
ATOM   3134  O4   DT A 152      -3.581 224.849  80.622 
ATOM   3135  C5   DT A 152      -5.128 224.198  82.310 
ATOM   3136  C7   DT A 152      -6.293 224.772  81.557 
ATOM   3137  C6   DT A 152      -5.284 223.595  83.499 
ATOM   3138  P    DC A 153      -4.824 222.342  89.733 
ATOM   3139  OP1  DC A 153      -5.344 221.209  90.532 
ATOM   3140  OP2  DC A 153      -5.653 223.568  89.731 
ATOM   3141  O5'  DC A 153      -3.339 222.698  90.206 
ATOM   3142  C5'  DC A 153      -2.231 221.980  89.630 
ATOM   3143  C4'  DC A 153      -1.112 222.943  89.286 
ATOM   3144  O4'  DC A 153      -1.252 223.503  87.950 
ATOM   3145  C3'  DC A 153      -0.990 224.171  90.188 
ATOM   3146  O3'  DC A 153       0.388 224.478  90.364 
ATOM   3147  C2'  DC A 153      -1.642 225.302  89.394 
ATOM   3148  C1'  DC A 153      -1.079 224.909  88.033 
ATOM   3149  N1   DC A 153      -1.796 225.532  86.885 
ATOM   3150  C2   DC A 153      -1.049 225.875  85.761 
ATOM   3151  O2   DC A 153       0.167 225.649  85.762 
ATOM   3152  N3   DC A 153      -1.684 226.445  84.704 
ATOM   3153  C4   DC A 153      -3.003 226.673  84.743 
ATOM   3154  N4   DC A 153      -3.576 227.230  83.688 
ATOM   3155  C5   DC A 153      -3.790 226.329  85.890 
ATOM   3156  C6   DC A 153      -3.136 225.761  86.935 
ATOM   3157  P    DC A 154       0.899 224.960  91.802 
ATOM   3158  OP1  DC A 154       1.163 223.780  92.655 
ATOM   3159  OP2  DC A 154      -0.041 225.962  92.353 
ATOM   3160  O5'  DC A 154       2.281 225.671  91.424 
ATOM   3161  C5'  DC A 154       3.021 225.198  90.283 
ATOM   3162  C4'  DC A 154       3.527 226.374  89.471 
ATOM   3163  O4'  DC A 154       2.563 226.819  88.475 
ATOM   3164  C3'  DC A 154       3.850 227.641  90.264 
ATOM   3165  O3'  DC A 154       4.993 228.264  89.691 
ATOM   3166  C2'  DC A 154       2.640 228.551  90.047 
ATOM   3167  C1'  DC A 154       2.440 228.230  88.569 
ATOM   3168  N1   DC A 154       1.098 228.613  88.050 
ATOM   3169  C2   DC A 154       1.015 229.061  86.734 
ATOM   3170  O2   DC A 154       2.048 229.120  86.058 
ATOM   3171  N3   DC A 154      -0.200 229.416  86.242 
ATOM   3172  C4   DC A 154      -1.296 229.337  87.007 
ATOM   3173  N4   DC A 154      -2.458 229.695  86.481 
ATOM   3174  C5   DC A 154      -1.232 228.880  88.363 
ATOM   3175  C6   DC A 154      -0.009 228.530  88.836 
ATOM   3176  P    DA A 155       6.084 228.923  90.659 
ATOM   3177  OP1  DA A 155       7.022 227.878  91.131 
ATOM   3178  OP2  DA A 155       5.404 229.708  91.711 
ATOM   3179  O5'  DA A 155       6.842 229.912  89.655 
ATOM   3180  C5'  DA A 155       6.920 229.564  88.260 
ATOM   3181  C4'  DA A 155       6.631 230.782  87.405 
ATOM   3182  O4'  DA A 155       5.209 230.944  87.131 
ATOM   3183  C3'  DA A 155       7.046 232.127  88.002 
ATOM   3184  O3'  DA A 155       7.521 232.967  86.956 
ATOM   3185  C2'  DA A 155       5.750 232.724  88.551 
ATOM   3186  C1'  DA A 155       4.852 232.292  87.396 
ATOM   3187  N9   DA A 155       3.400 232.330  87.719 
ATOM   3188  C8   DA A 155       2.788 232.064  88.912 
ATOM   3189  N7   DA A 155       1.497 232.186  88.877 
ATOM   3190  C5   DA A 155       1.231 232.560  87.568 
ATOM   3191  C6   DA A 155       0.034 232.845  86.889 
ATOM   3192  N6   DA A 155      -1.175 232.795  87.467 
ATOM   3193  N1   DA A 155       0.126 233.186  85.591 
ATOM   3194  C2   DA A 155       1.329 233.234  85.022 
ATOM   3195  N3   DA A 155       2.508 232.990  85.551 
ATOM   3196  C4   DA A 155       2.388 232.652  86.851 
ATOM   3197  P    DA A 156       8.789 233.906  87.231 
ATOM   3198  OP1  DA A 156      10.033 233.130  87.031 
ATOM   3199  OP2  DA A 156       8.640 234.567  88.547 
ATOM   3200  O5'  DA A 156       8.637 234.991  86.065 
ATOM   3201  C5'  DA A 156       8.016 234.601  84.826 
ATOM   3202  C4'  DA A 156       7.049 235.676  84.370 
ATOM   3203  O4'  DA A 156       5.715 235.493  84.923 
ATOM   3204  C3'  DA A 156       7.415 237.108  84.758 
ATOM   3205  O3'  DA A 156       7.047 237.981  83.697 
ATOM   3206  C2'  DA A 156       6.537 237.418  85.970 
ATOM   3207  C1'  DA A 156       5.274 236.734  85.452 
ATOM   3208  N9   DA A 156       4.266 236.455  86.512 
ATOM   3209  C8   DA A 156       4.480 236.116  87.817 
ATOM   3210  N7   DA A 156       3.391 235.936  88.498 
ATOM   3211  C5   DA A 156       2.379 236.173  87.578 
ATOM   3212  C6   DA A 156       0.978 236.142  87.681 
ATOM   3213  N6   DA A 156       0.326 235.845  88.814 
ATOM   3214  N1   DA A 156       0.270 236.429  86.573 
ATOM   3215  C2   DA A 156       0.923 236.723  85.450 
ATOM   3216  N3   DA A 156       2.219 236.783  85.235 
ATOM   3217  C4   DA A 156       2.906 236.492  86.359 
ATOM   3218  P    DC A 157       8.016 239.198  83.321 
ATOM   3219  OP1  DC A 157       9.085 238.719  82.415 
ATOM   3220  OP2  DC A 157       8.468 239.872  84.558 
ATOM   3221  O5'  DC A 157       7.020 240.160  82.519 
ATOM   3222  C5'  DC A 157       5.928 239.576  81.785 
ATOM   3223  C4'  DC A 157       4.662 240.376  82.017 
ATOM   3224  O4'  DC A 157       3.923 239.920  83.186 
ATOM   3225  C3'  DC A 157       4.855 241.872  82.264 
ATOM   3226  O3'  DC A 157       3.788 242.582  81.650 
ATOM   3227  C2'  DC A 157       4.736 242.032  83.780 
ATOM   3228  C1'  DC A 157       3.583 241.052  83.971 
ATOM   3229  N1   DC A 157       3.406 240.602  85.380 
ATOM   3230  C2   DC A 157       2.110 240.360  85.827 
ATOM   3231  O2   DC A 157       1.168 240.526  85.043 
ATOM   3232  N3   DC A 157       1.928 239.950  87.109 
ATOM   3233  C4   DC A 157       2.975 239.782  87.926 
ATOM   3234  N4   DC A 157       2.745 239.381  89.167 
ATOM   3235  C5   DC A 157       4.316 240.026  87.487 
ATOM   3236  C6   DC A 157       4.477 240.436  86.203 
ATOM   3237  P    DA A 158       4.100 243.969  80.913 
ATOM   3238  OP1  DA A 158       4.575 243.703  79.536 
ATOM   3239  OP2  DA A 158       4.992 244.790  81.760 
ATOM   3240  O5'  DA A 158       2.646 244.635  80.862 
ATOM   3241  C5'  DA A 158       1.489 243.780  80.789 
ATOM   3242  C4'  DA A 158       0.415 244.279  81.736 
ATOM   3243  O4'  DA A 158       0.556 243.724  83.076 
ATOM   3244  C3'  DA A 158       0.379 245.789  81.965 
ATOM   3245  O3'  DA A 158      -0.975 246.204  82.089 
ATOM   3246  C2'  DA A 158       1.075 245.994  83.311 
ATOM   3247  C1'  DA A 158       0.460 244.786  84.012 
ATOM   3248  N9   DA A 158       1.185 244.380  85.248 
ATOM   3249  C8   DA A 158       2.524 244.438  85.506 
ATOM   3250  N7   DA A 158       2.853 244.008  86.685 
ATOM   3251  C5   DA A 158       1.642 243.636  87.253 
ATOM   3252  C6   DA A 158       1.310 243.096  88.506 
ATOM   3253  N6   DA A 158       2.215 242.825  89.458 
ATOM   3254  N1   DA A 158       0.010 242.845  88.748 
ATOM   3255  C2   DA A 158      -0.884 243.116  87.799 
ATOM   3256  N3   DA A 158      -0.694 243.617  86.599 
ATOM   3257  C4   DA A 158       0.615 243.860  86.382 
ATOM   3258  P    DC A 159      -1.428 247.587  81.419 
ATOM   3259  OP1  DC A 159      -1.736 247.368  79.988 
ATOM   3260  OP2  DC A 159      -0.423 248.632  81.716 
ATOM   3261  O5'  DC A 159      -2.778 247.898  82.220 
ATOM   3262  C5'  DC A 159      -3.566 246.798  82.712 
ATOM   3263  C4'  DC A 159      -4.027 247.084  84.128 
ATOM   3264  O4'  DC A 159      -3.062 246.645  85.125 
ATOM   3265  C3'  DC A 159      -4.263 248.556  84.465 
ATOM   3266  O3'  DC A 159      -5.383 248.655  85.337 
ATOM   3267  C2'  DC A 159      -3.012 248.982  85.233 
ATOM   3268  C1'  DC A 159      -2.862 247.702  86.050 
ATOM   3269  N1   DC A 159      -1.513 247.535  86.659 
ATOM   3270  C2   DC A 159      -1.435 246.919  87.906 
ATOM   3271  O2   DC A 159      -2.479 246.540  88.451 
ATOM   3272  N3   DC A 159      -0.214 246.758  88.479 
ATOM   3273  C4   DC A 159       0.892 247.183  87.857 
ATOM   3274  N4   DC A 159       2.059 247.002  88.456 
ATOM   3275  C5   DC A 159       0.834 247.819  86.574 
ATOM   3276  C6   DC A 159      -0.395 247.971  86.018 
ATOM   3277  P    DA A 160      -6.417 249.861  85.139 
ATOM   3278  OP1  DA A 160      -7.398 249.506  84.089 
ATOM   3279  OP2  DA A 160      -5.672 251.122  84.931 
ATOM   3280  O5'  DA A 160      -7.141 249.893  86.565 
ATOM   3281  C5'  DA A 160      -7.270 248.668  87.311 
ATOM   3282  C4'  DA A 160      -6.935 248.911  88.769 
ATOM   3283  O4'  DA A 160      -5.513 248.756  89.045 
ATOM   3284  C3'  DA A 160      -7.264 250.305  89.304 
ATOM   3285  O3'  DA A 160      -7.716 250.188  90.647 
ATOM   3286  C2'  DA A 160      -5.926 251.045  89.305 
ATOM   3287  C1'  DA A 160      -5.078 249.877  89.800 
ATOM   3288  N9   DA A 160      -3.618 250.054  89.565 
ATOM   3289  C8   DA A 160      -2.996 250.673  88.520 
ATOM   3290  N7   DA A 160      -1.702 250.666  88.600 
ATOM   3291  C5   DA A 160      -1.444 249.993  89.786 
ATOM   3292  C6   DA A 160      -0.250 249.652  90.442 
ATOM   3293  N6   DA A 160       0.967 249.959  89.971 
ATOM   3294  N1   DA A 160      -0.351 248.982  91.606 
ATOM   3295  C2   DA A 160      -1.563 248.680  92.069 
ATOM   3296  N3   DA A 160      -2.741 248.944  91.548 
ATOM   3297  C4   DA A 160      -2.611 249.615  90.384 
ATOM   3298  P    DC A 161      -8.925 251.114  91.141 
ATOM   3299  OP1  DC A 161     -10.214 250.491  90.765 
ATOM   3300  OP2  DC A 161      -8.712 252.500  90.672 
ATOM   3301  O5'  DC A 161      -8.741 251.050  92.730 
ATOM   3302  C5'  DC A 161      -8.170 249.868  93.320 
ATOM   3303  C4'  DC A 161      -7.157 250.254  94.379 
ATOM   3304  O4'  DC A 161      -5.822 250.443  93.828 
ATOM   3305  C3'  DC A 161      -7.437 251.561  95.122 
ATOM   3306  O3'  DC A 161      -7.046 251.410  96.482 
ATOM   3307  C2'  DC A 161      -6.515 252.586  94.463 
ATOM   3308  C1'  DC A 161      -5.304 251.670  94.320 
ATOM   3309  N1   DC A 161      -4.289 252.166  93.349 
ATOM   3310  C2   DC A 161      -2.948 251.911  93.624 
ATOM   3311  O2   DC A 161      -2.658 251.290  94.653 
ATOM   3312  N3   DC A 161      -2.008 252.356  92.752 
ATOM   3313  C4   DC A 161      -2.363 253.025  91.647 
ATOM   3314  N4   DC A 161      -1.408 253.438  90.828 
ATOM   3315  C5   DC A 161      -3.736 253.298  91.346 
ATOM   3316  C6   DC A 161      -4.662 252.846  92.230 
ATOM   3317  P    DA A 162      -7.956 252.057  97.628 
ATOM   3318  OP1  DA A 162      -9.068 251.137  97.957 
ATOM   3319  OP2  DA A 162      -8.344 253.430  97.237 
ATOM   3320  O5'  DA A 162      -6.928 252.118  98.852 
ATOM   3321  C5'  DA A 162      -5.885 251.129  98.937 
ATOM   3322  C4'  DA A 162      -4.572 251.791  99.308 
ATOM   3323  O4'  DA A 162      -3.834 252.253  98.141 
ATOM   3324  C3'  DA A 162      -4.680 253.033 100.191 
ATOM   3325  O3'  DA A 162      -3.589 253.045 101.105 
ATOM   3326  C2'  DA A 162      -4.519 254.209  99.228 
ATOM   3327  C1'  DA A 162      -3.416 253.589  98.375 
ATOM   3328  N9   DA A 162      -3.233 254.255  97.056 
ATOM   3329  C8   DA A 162      -4.180 254.823  96.253 
ATOM   3330  N7   DA A 162      -3.706 255.328  95.157 
ATOM   3331  C5   DA A 162      -2.343 255.077  95.236 
ATOM   3332  C6   DA A 162      -1.274 255.367  94.372 
ATOM   3333  N6   DA A 162      -1.421 256.006  93.202 
ATOM   3334  N1   DA A 162      -0.044 254.978  94.755 
ATOM   3335  C2   DA A 162       0.096 254.344  95.918 
ATOM   3336  N3   DA A 162      -0.822 254.019  96.802 
ATOM   3337  C4   DA A 162      -2.043 254.421  96.395 
ATOM   3338  P    DT A 163      -3.843 253.523 102.611 
ATOM   3339  OP1  DT A 163      -4.363 252.390 103.410 
ATOM   3340  OP2  DT A 163      -4.672 254.749 102.609 
ATOM   3341  O5'  DT A 163      -2.358 253.879 103.084 
ATOM   3342  C5'  DT A 163      -1.250 253.161 102.508 
ATOM   3343  C4'  DT A 163      -0.130 254.124 102.164 
ATOM   3344  O4'  DT A 163      -0.271 254.684 100.827 
ATOM   3345  C3'  DT A 163      -0.008 255.352 103.066 
ATOM   3346  O3'  DT A 163       1.369 255.659 103.242 
ATOM   3347  C2'  DT A 163      -0.661 256.483 102.272 
ATOM   3348  C1'  DT A 163      -0.098 256.090 100.911 
ATOM   3349  N1   DT A 163      -0.815 256.714  99.763 
ATOM   3350  C2   DT A 163      -0.064 257.045  98.662 
ATOM   3351  O2   DT A 163       1.138 256.851  98.595 
ATOM   3352  N3   DT A 163      -0.762 257.621  97.618 
ATOM   3353  C4   DT A 163      -2.116 257.886  97.587 
ATOM   3354  O4   DT A 163      -2.630 258.406  96.595 
ATOM   3355  C5   DT A 163      -2.819 257.503  98.789 
ATOM   3356  C7   DT A 163      -4.297 257.756  98.838 
ATOM   3357  C6   DT A 163      -2.165 256.941  99.818 
ATOM   3358  P    DT A 164       1.880 256.141 104.680 
ATOM   3359  OP1  DT A 164       2.144 254.961 105.533 
ATOM   3360  OP2  DT A 164       0.940 257.143 105.231 
ATOM   3361  O5'  DT A 164       3.263 256.853 104.302 
ATOM   3362  C5'  DT A 164       4.002 256.380 103.161 
ATOM   3363  C4'  DT A 164       4.508 257.555 102.349 
ATOM   3364  O4'  DT A 164       3.544 258.000 101.353 
ATOM   3365  C3'  DT A 164       4.831 258.822 103.142 
ATOM   3366  O3'  DT A 164       5.974 259.446 102.569 
ATOM   3367  C2'  DT A 164       3.621 259.732 102.925 
ATOM   3368  C1'  DT A 164       3.421 259.411 101.447 
ATOM   3369  N1   DT A 164       2.079 259.794 100.928 
ATOM   3370  C2   DT A 164       2.014 260.234  99.628 
ATOM   3371  O2   DT A 164       2.992 260.317  98.906 
ATOM   3372  N3   DT A 164       0.753 260.581  99.181 
ATOM   3373  C4   DT A 164      -0.418 260.526  99.910 
ATOM   3374  O4   DT A 164      -1.489 260.864  99.401 
ATOM   3375  C5   DT A 164      -0.248 260.053 101.263 
ATOM   3376  C7   DT A 164      -1.472 259.962 102.126 
ATOM   3377  C6   DT A 164       0.967 259.709 101.723 
ATOM   3378  P    DA A 165       7.065 260.104 103.537 
ATOM   3379  OP1  DA A 165       8.003 259.059 104.009 
ATOM   3380  OP2  DA A 165       6.386 260.889 104.589 
ATOM   3381  O5'  DA A 165       7.823 261.093 102.533 
ATOM   3382  C5'  DA A 165       7.901 260.746 101.138 
ATOM   3383  C4'  DA A 165       7.612 261.964 100.283 
ATOM   3384  O4'  DA A 165       6.190 262.125 100.009 
ATOM   3385  C3'  DA A 165       8.027 263.308 100.880 
ATOM   3386  O3'  DA A 165       8.503 264.148  99.834 
ATOM   3387  C2'  DA A 165       6.731 263.905 101.429 
ATOM   3388  C1'  DA A 165       5.833 263.473 100.274 
ATOM   3389  N9   DA A 165       4.381 263.511 100.597 
ATOM   3390  C8   DA A 165       3.769 263.245 101.790 
ATOM   3391  N7   DA A 165       2.478 263.367 101.755 
ATOM   3392  C5   DA A 165       2.212 263.741 100.446 
ATOM   3393  C6   DA A 165       1.015 264.026  99.767 
ATOM   3394  N6   DA A 165      -0.194 263.976 100.345 
ATOM   3395  N1   DA A 165       1.107 264.367  98.469 
ATOM   3396  C2   DA A 165       2.310 264.415  97.900 
ATOM   3397  N3   DA A 165       3.489 264.171  98.429 
ATOM   3398  C4   DA A 165       3.370 263.833  99.729 
ATOM   3399  P    DT A 166       9.770 265.087 100.109 
ATOM   3400  OP1  DT A 166      11.015 264.311  99.909 
ATOM   3401  OP2  DT A 166       9.622 265.748 101.424 
ATOM   3402  O5'  DT A 166       9.618 266.172  98.943 
ATOM   3403  C5'  DT A 166       8.998 265.782  97.704 
ATOM   3404  C4'  DT A 166       8.030 266.857  97.248 
ATOM   3405  O4'  DT A 166       6.696 266.674  97.801 
ATOM   3406  C3'  DT A 166       8.396 268.289  97.636 
ATOM   3407  O3'  DT A 166       8.028 269.163  96.575 
ATOM   3408  C2'  DT A 166       7.518 268.599  98.848 
ATOM   3409  C1'  DT A 166       6.256 267.915  98.330 
ATOM   3410  N1   DT A 166       5.247 267.636  99.390 
ATOM   3411  C2   DT A 166       3.924 267.725  99.033 
ATOM   3412  O2   DT A 166       3.559 268.018  97.908 
ATOM   3413  N3   DT A 166       3.019 267.460 100.043 
ATOM   3414  C4   DT A 166       3.321 267.121 101.346 
ATOM   3415  O4   DT A 166       2.423 266.907 102.162 
ATOM   3416  C5   DT A 166       4.737 267.053 101.623 
ATOM   3417  C7   DT A 166       5.152 266.691 103.020 
ATOM   3418  C6   DT A 166       5.638 267.306 100.661 
ATOM   3419  P    DA A 167       8.997 270.379  96.199 
ATOM   3420  OP1  DA A 167      10.066 269.900  95.293 
ATOM   3421  OP2  DA A 167       9.449 271.053  97.436 
ATOM   3422  O5'  DA A 167       8.001 271.341  95.397 
ATOM   3423  C5'  DA A 167       6.909 270.757  94.663 
ATOM   3424  C4'  DA A 167       5.643 271.557  94.895 
ATOM   3425  O4'  DA A 167       4.905 271.101  96.064 
ATOM   3426  C3'  DA A 167       5.837 273.053  95.142 
ATOM   3427  O3'  DA A 167       4.769 273.763  94.528 
ATOM   3428  C2'  DA A 167       5.717 273.213  96.658 
ATOM   3429  C1'  DA A 167       4.564 272.233  96.849 
ATOM   3430  N9   DA A 167       4.387 271.783  98.258 
ATOM   3431  C8   DA A 167       5.347 271.568  99.206 
ATOM   3432  N7   DA A 167       4.875 271.178 100.350 
ATOM   3433  C5   DA A 167       3.502 271.130 100.147 
ATOM   3434  C6   DA A 167       2.433 270.783 100.989 
ATOM   3435  N6   DA A 167       2.588 270.402 102.264 
ATOM   3436  N1   DA A 167       1.193 270.844 100.470 
ATOM   3437  C2   DA A 167       1.044 271.223  99.201 
ATOM   3438  N3   DA A 167       1.963 271.568  98.325 
ATOM   3439  C4   DA A 167       3.195 271.499  98.870 
ATOM   3440  P    DG A 168       5.082 275.150  93.791 
ATOM   3441  OP1  DG A 168       5.556 274.884  92.414 
ATOM   3442  OP2  DG A 168       5.974 275.971  94.638 
ATOM   3443  O5'  DG A 168       3.627 275.816  93.740 
ATOM   3444  C5'  DG A 168       2.470 274.961  93.667 
ATOM   3445  C4'  DG A 168       1.397 275.460  94.614 
ATOM   3446  O4'  DG A 168       1.537 274.905  95.954 
ATOM   3447  C3'  DG A 168       1.361 276.970  94.843 
ATOM   3448  O3'  DG A 168       0.006 277.385  94.967 
ATOM   3449  C2'  DG A 168       2.056 277.175  96.189 
ATOM   3450  C1'  DG A 168       1.442 275.968  96.890 
ATOM   3451  N9   DG A 168       2.166 275.561  98.126 
ATOM   3452  C8   DG A 168       3.515 275.613  98.404 
ATOM   3453  N7   DG A 168       3.832 275.175  99.598 
ATOM   3454  C5   DG A 168       2.606 274.807 100.152 
ATOM   3455  C6   DG A 168       2.307 274.262 101.427 
ATOM   3456  O6   DG A 168       3.074 273.988 102.346 
ATOM   3457  N1   DG A 168       0.932 274.038 101.578 
ATOM   3458  C2   DG A 168      -0.028 274.304 100.622 
ATOM   3459  N2   DG A 168      -1.288 274.018 100.959 
ATOM   3460  N3   DG A 168       0.254 274.814  99.424 
ATOM   3461  C4   DG A 168       1.583 275.039  99.263 
ATOM   3462  P    DA A 169      -0.447 278.768  94.297 
ATOM   3463  OP1  DA A 169      -0.754 278.549  92.866 
ATOM   3464  OP2  DA A 169       0.558 279.813  94.594 
ATOM   3465  O5'  DA A 169      -1.797 279.079  95.097 
ATOM   3466  C5'  DA A 169      -2.585 277.979  95.590 
ATOM   3467  C4'  DA A 169      -3.046 278.265  97.006 
ATOM   3468  O4'  DA A 169      -2.081 277.826  98.003 
ATOM   3469  C3'  DA A 169      -3.282 279.737  97.343 
ATOM   3470  O3'  DA A 169      -4.402 279.836  98.215 
ATOM   3471  C2'  DA A 169      -2.031 280.163  98.111 
ATOM   3472  C1'  DA A 169      -1.880 278.883  98.928 
ATOM   3473  N9   DA A 169      -0.532 278.716  99.537 
ATOM   3474  C8   DA A 169       0.680 279.093  99.033 
ATOM   3475  N7   DA A 169       1.682 278.810  99.805 
ATOM   3476  C5   DA A 169       1.094 278.199 100.904 
ATOM   3477  C6   DA A 169       1.628 277.661 102.088 
ATOM   3478  N6   DA A 169       2.937 277.653 102.371 
ATOM   3479  N1   DA A 169       0.762 277.130 102.972 
ATOM   3480  C2   DA A 169      -0.538 277.141 102.684 
ATOM   3481  N3   DA A 169      -1.149 277.612 101.619 
ATOM   3482  C4   DA A 169      -0.261 278.138 100.750 
ATOM   3483  P    DT A 170      -5.436 281.042  98.017 
ATOM   3484  OP1  DT A 170      -6.417 280.687  96.967 
ATOM   3485  OP2  DT A 170      -4.691 282.303  97.809 
ATOM   3486  O5'  DT A 170      -6.160 281.074  99.443 
ATOM   3487  C5'  DT A 170      -6.289 279.849 100.189 
ATOM   3488  C4'  DT A 170      -5.953 280.093 101.647 
ATOM   3489  O4'  DT A 170      -4.532 279.937 101.923 
ATOM   3490  C3'  DT A 170      -6.282 281.486 102.182 
ATOM   3491  O3'  DT A 170      -6.735 281.369 103.525 
ATOM   3492  C2'  DT A 170      -4.945 282.226 102.183 
ATOM   3493  C1'  DT A 170      -4.097 281.058 102.678 
ATOM   3494  N1   DT A 170      -2.637 281.235 102.443 
ATOM   3495  C2   DT A 170      -1.784 280.718 103.389 
ATOM   3496  O2   DT A 170      -2.174 280.135 104.385 
ATOM   3497  N3   DT A 170      -0.438 280.903 103.138 
ATOM   3498  C4   DT A 170       0.111 281.545 102.047 
ATOM   3499  O4   DT A 170       1.334 281.649 101.931 
ATOM   3500  C5   DT A 170      -0.863 282.054 101.110 
ATOM   3501  C7   DT A 170      -0.350 282.767  99.894 
ATOM   3502  C6   DT A 170      -2.178 281.888 101.330 
ATOM   3503  P    DT A 171      -7.944 282.295 104.019 
ATOM   3504  OP1  DT A 171      -9.233 281.672 103.643 
ATOM   3505  OP2  DT A 171      -7.731 283.681 103.550 
ATOM   3506  O5'  DT A 171      -7.760 282.231 105.608 
ATOM   3507  C5'  DT A 171      -7.189 281.049 106.198 
ATOM   3508  C4'  DT A 171      -6.175 281.435 107.257 
ATOM   3509  O4'  DT A 171      -4.841 281.624 106.706 
ATOM   3510  C3'  DT A 171      -6.455 282.742 108.000 
ATOM   3511  O3'  DT A 171      -6.065 282.591 109.360 
ATOM   3512  C2'  DT A 171      -5.534 283.767 107.341 
ATOM   3513  C1'  DT A 171      -4.323 282.851 107.198 
ATOM   3514  N1   DT A 171      -3.308 283.347 106.227 
ATOM   3515  C2   DT A 171      -1.990 283.088 106.513 
ATOM   3516  O2   DT A 171      -1.633 282.481 107.508 
ATOM   3517  N3   DT A 171      -1.077 283.563 105.590 
ATOM   3518  C4   DT A 171      -1.369 284.258 104.435 
ATOM   3519  O4   DT A 171      -0.465 284.634 103.685 
ATOM   3520  C5   DT A 171      -2.779 284.482 104.221 
ATOM   3521  C7   DT A 171      -3.183 285.232 102.986 
ATOM   3522  C6   DT A 171      -3.687 284.031 105.101 
ATOM   3523  P    DA A 172      -6.975 283.238 110.506 
ATOM   3524  OP1  DA A 172      -8.087 282.318 110.835 
ATOM   3525  OP2  DA A 172      -7.363 284.611 110.115 
ATOM   3526  O5'  DA A 172      -5.947 283.299 111.730 
ATOM   3527  C5'  DA A 172      -4.904 282.310 111.815 
ATOM   3528  C4'  DA A 172      -3.591 282.972 112.186 
ATOM   3529  O4'  DA A 172      -2.852 283.434 111.019 
ATOM   3530  C3'  DA A 172      -3.698 284.214 113.069 
ATOM   3531  O3'  DA A 172      -2.608 284.226 113.983 
ATOM   3532  C2'  DA A 172      -3.538 285.390 112.106 
ATOM   3533  C1'  DA A 172      -2.435 284.770 111.253 
ATOM   3534  N9   DA A 172      -2.252 285.436 109.934 
ATOM   3535  C8   DA A 172      -3.199 286.004 109.131 
ATOM   3536  N7   DA A 172      -2.725 286.509 108.035 
ATOM   3537  C5   DA A 172      -1.361 286.258 108.114 
ATOM   3538  C6   DA A 172      -0.293 286.548 107.250 
ATOM   3539  N6   DA A 172      -0.440 287.187 106.080 
ATOM   3540  N1   DA A 172       0.937 286.159 107.633 
ATOM   3541  C2   DA A 172       1.077 285.525 108.796 
ATOM   3542  N3   DA A 172       0.159 285.200 109.680 
ATOM   3543  C4   DA A 172      -1.062 285.602 109.273 
ATOM   3544  P    DC A 173      -2.862 284.704 115.489 
ATOM   3545  OP1  DC A 173      -3.381 283.571 116.288 
ATOM   3546  OP2  DC A 173      -3.691 285.930 115.487 
ATOM   3547  O5'  DC A 173      -1.376 285.060 115.962 
ATOM   3548  C5'  DC A 173      -0.269 284.342 115.386 
ATOM   3549  C4'  DC A 173       0.851 285.305 115.042 
ATOM   3550  O4'  DC A 173       0.711 285.865 113.705 
ATOM   3551  C3'  DC A 173       0.973 286.533 115.944 
ATOM   3552  O3'  DC A 173       2.350 286.840 116.120 
ATOM   3553  C2'  DC A 173       0.320 287.664 115.150 
ATOM   3554  C1'  DC A 173       0.883 287.271 113.789 
ATOM   3555  N1   DC A 173       0.166 287.895 112.641 
ATOM   3556  C2   DC A 173       0.913 288.237 111.517 
ATOM   3557  O2   DC A 173       2.129 288.011 111.518 
ATOM   3558  N3   DC A 173       0.279 288.807 110.460 
ATOM   3559  C4   DC A 173      -1.040 289.035 110.499 
ATOM   3560  N4   DC A 173      -1.613 289.592 109.444 
ATOM   3561  C5   DC A 173      -1.827 288.691 111.646 
ATOM   3562  C6   DC A 173      -1.174 288.123 112.691 
ATOM   3563  P    DT A 174       2.861 287.322 117.558 
ATOM   3564  OP1  DT A 174       3.125 286.142 118.411 
ATOM   3565  OP2  DT A 174       1.921 288.324 118.108 
ATOM   3566  O5'  DT A 174       4.244 288.034 117.180 
ATOM   3567  C5'  DT A 174       4.983 287.561 116.039 
ATOM   3568  C4'  DT A 174       5.490 288.736 115.227 
ATOM   3569  O4'  DT A 174       4.525 289.181 114.231 
ATOM   3570  C3'  DT A 174       5.812 290.003 116.020 
ATOM   3571  O3'  DT A 174       6.955 290.627 115.447 
ATOM   3572  C2'  DT A 174       4.602 290.913 115.803 
ATOM   3573  C1'  DT A 174       4.403 290.592 114.325 
ATOM   3574  N1   DT A 174       3.060 290.976 113.806 
ATOM   3575  C2   DT A 174       2.995 291.415 112.506 
ATOM   3576  O2   DT A 174       3.973 291.498 111.784 
ATOM   3577  N3   DT A 174       1.734 291.762 112.059 
ATOM   3578  C4   DT A 174       0.563 291.707 112.788 
ATOM   3579  O4   DT A 174      -0.508 292.045 112.279 
ATOM   3580  C5   DT A 174       0.733 291.234 114.141 
ATOM   3581  C7   DT A 174      -0.491 291.143 115.004 
ATOM   3582  C6   DT A 174       1.948 290.890 114.601 
ATOM   3583  P    DC A 175       8.047 291.285 116.414 
ATOM   3584  OP1  DC A 175       8.985 290.241 116.887 
ATOM   3585  OP2  DC A 175       7.367 292.070 117.467 
ATOM   3586  O5'  DC A 175       8.804 292.274 115.411 
ATOM   3587  C5'  DC A 175       8.882 291.927 114.016 
ATOM   3588  C4'  DC A 175       8.593 293.145 113.161 
ATOM   3589  O4'  DC A 175       7.171 293.306 112.887 
ATOM   3590  C3'  DC A 175       9.008 294.489 113.757 
ATOM   3591  O3'  DC A 175       9.484 295.329 112.712 
ATOM   3592  C2'  DC A 175       7.713 295.086 114.307 
ATOM   3593  C1'  DC A 175       6.814 294.654 113.152 
ATOM   3594  N1   DC A 175       5.362 294.693 113.475 
ATOM   3595  C2   DC A 175       4.478 295.042 112.457 
ATOM   3596  O2   DC A 175       4.933 295.304 111.337 
ATOM   3597  N3   DC A 175       3.150 295.084 112.732 
ATOM   3598  C4   DC A 175       2.697 294.795 113.958 
ATOM   3599  N4   DC A 175       1.392 294.849 114.176 
ATOM   3600  C5   DC A 175       3.589 294.433 115.020 
ATOM   3601  C6   DC A 175       4.913 294.397 114.725 
ATOM   3602  P    DA A 176      10.751 296.268 112.987 
ATOM   3603  OP1  DA A 176      11.996 295.492 112.787 
ATOM   3604  OP2  DA A 176      10.603 296.929 114.302 
ATOM   3605  O5'  DA A 176      10.599 297.353 111.821 
ATOM   3606  C5'  DA A 176       9.979 296.963 110.582 
ATOM   3607  C4'  DA A 176       9.011 298.038 110.126 
ATOM   3608  O4'  DA A 176       7.677 297.855 110.679 
ATOM   3609  C3'  DA A 176       9.378 299.470 110.514 
ATOM   3610  O3'  DA A 176       9.010 300.344 109.453 
ATOM   3611  C2'  DA A 176       8.499 299.780 111.726 
ATOM   3612  C1'  DA A 176       7.237 299.096 111.208 
ATOM   3613  N9   DA A 176       6.229 298.817 112.268 
ATOM   3614  C8   DA A 176       6.443 298.478 113.573 
ATOM   3615  N7   DA A 176       5.354 298.298 114.254 
ATOM   3616  C5   DA A 176       4.342 298.535 113.334 
ATOM   3617  C6   DA A 176       2.941 298.504 113.437 
ATOM   3618  N6   DA A 176       2.289 298.207 114.570 
ATOM   3619  N1   DA A 176       2.232 298.791 112.329 
ATOM   3620  C2   DA A 176       2.886 299.085 111.206 
ATOM   3621  N3   DA A 176       4.181 299.145 110.991 
ATOM   3622  C4   DA A 176       4.868 298.854 112.115 
ATOM   3623  P    DG A 177       9.978 301.560 109.077 
ATOM   3624  OP1  DG A 177      11.047 301.082 108.171 
ATOM   3625  OP2  DG A 177      10.431 302.234 110.314 
ATOM   3626  O5'  DG A 177       8.983 302.522 108.275 
ATOM   3627  C5'  DG A 177       7.890 301.938 107.541 
ATOM   3628  C4'  DG A 177       6.624 302.738 107.773 
ATOM   3629  O4'  DG A 177       5.886 302.282 108.942 
ATOM   3630  C3'  DG A 177       6.818 304.234 108.020 
ATOM   3631  O3'  DG A 177       5.750 304.944 107.406 
ATOM   3632  C2'  DG A 177       6.698 304.394 109.536 
ATOM   3633  C1'  DG A 177       5.545 303.414 109.727 
ATOM   3634  N9   DG A 177       5.369 302.965 111.136 
ATOM   3635  C8   DG A 177       6.322 302.743 112.106 
ATOM   3636  N7   DG A 177       5.832 302.348 113.256 
ATOM   3637  C5   DG A 177       4.457 302.306 113.033 
ATOM   3638  C6   DG A 177       3.400 301.950 113.910 
ATOM   3639  O6   DG A 177       3.461 301.592 115.084 
ATOM   3640  N1   DG A 177       2.153 302.046 113.275 
ATOM   3641  C2   DG A 177       1.956 302.434 111.964 
ATOM   3642  N2   DG A 177       0.688 302.461 111.546 
ATOM   3643  N3   DG A 177       2.948 302.767 111.143 
ATOM   3644  C4   DG A 177       4.164 302.680 111.743 
ATOM   3645  P    DA A 178       6.063 306.331 106.669 
ATOM   3646  OP1  DA A 178       6.537 306.065 105.292 
ATOM   3647  OP2  DA A 178       6.955 307.152 107.516 
ATOM   3648  O5'  DA A 178       4.608 306.997 106.618 
ATOM   3649  C5'  DA A 178       3.451 306.142 106.545 
ATOM   3650  C4'  DA A 178       2.378 306.641 107.492 
ATOM   3651  O4'  DA A 178       2.518 306.086 108.832 
ATOM   3652  C3'  DA A 178       2.342 308.152 107.721 
ATOM   3653  O3'  DA A 178       0.987 308.566 107.845 
ATOM   3654  C2'  DA A 178       3.037 308.356 109.067 
ATOM   3655  C1'  DA A 178       2.423 307.149 109.768 
ATOM   3656  N9   DA A 178       3.147 306.742 111.004 
ATOM   3657  C8   DA A 178       4.487 306.800 111.262 
ATOM   3658  N7   DA A 178       4.815 306.370 112.441 
ATOM   3659  C5   DA A 178       3.604 305.998 113.009 
ATOM   3660  C6   DA A 178       3.273 305.458 114.262 
ATOM   3661  N6   DA A 178       4.177 305.187 115.214 
ATOM   3662  N1   DA A 178       1.972 305.207 114.504 
ATOM   3663  C2   DA A 178       1.079 305.478 113.555 
ATOM   3664  N3   DA A 178       1.268 305.979 112.355 
ATOM   3665  C4   DA A 178       2.577 306.222 112.138 
ATOM   3666  P    DA A 179       0.535 309.949 107.175 
ATOM   3667  OP1  DA A 179       0.227 309.730 105.744 
ATOM   3668  OP2  DA A 179       1.539 310.994 107.472 
ATOM   3669  O5'  DA A 179      -0.816 310.260 107.975 
ATOM   3670  C5'  DA A 179      -1.603 309.160 108.468 
ATOM   3671  C4'  DA A 179      -2.065 309.446 109.884 
ATOM   3672  O4'  DA A 179      -1.100 309.007 110.881 
ATOM   3673  C3'  DA A 179      -2.300 310.918 110.221 
ATOM   3674  O3'  DA A 179      -3.421 311.017 111.093 
ATOM   3675  C2'  DA A 179      -1.050 311.344 110.989 
ATOM   3676  C1'  DA A 179      -0.899 310.065 111.806 
ATOM   3677  N9   DA A 179       0.449 309.897 112.415 
ATOM   3678  C8   DA A 179       1.661 310.274 111.911 
ATOM   3679  N7   DA A 179       2.663 309.991 112.683 
ATOM   3680  C5   DA A 179       2.075 309.380 113.782 
ATOM   3681  C6   DA A 179       2.609 308.842 114.966 
ATOM   3682  N6   DA A 179       3.919 308.834 115.249 
ATOM   3683  N1   DA A 179       1.743 308.311 115.850 
ATOM   3684  C2   DA A 179       0.443 308.322 115.562 
ATOM   3685  N3   DA A 179      -0.168 308.793 114.497 
ATOM   3686  C4   DA A 179       0.720 309.319 113.628 
ATOM   3687  P    DG A 180      -4.454 312.223 110.895 
ATOM   3688  OP1  DG A 180      -5.435 311.868 109.845 
ATOM   3689  OP2  DG A 180      -3.710 313.485 110.687 
ATOM   3690  O5'  DG A 180      -5.179 312.255 112.321 
ATOM   3691  C5'  DG A 180      -5.307 311.030 113.067 
ATOM   3692  C4'  DG A 180      -4.972 311.274 114.525 
ATOM   3693  O4'  DG A 180      -3.550 311.118 114.801 
ATOM   3694  C3'  DG A 180      -5.301 312.667 115.060 
ATOM   3695  O3'  DG A 180      -5.754 312.550 116.403 
ATOM   3696  C2'  DG A 180      -3.963 313.407 115.061 
ATOM   3697  C1'  DG A 180      -3.116 312.239 115.556 
ATOM   3698  N9   DG A 180      -1.655 312.416 115.321 
ATOM   3699  C8   DG A 180      -1.010 313.037 114.274 
ATOM   3700  N7   DG A 180       0.297 313.022 114.368 
ATOM   3701  C5   DG A 180       0.535 312.344 115.563 
ATOM   3702  C6   DG A 180       1.761 312.016 116.198 
ATOM   3703  O6   DG A 180       2.907 312.260 115.832 
ATOM   3704  N1   DG A 180       1.546 311.322 117.397 
ATOM   3705  C2   DG A 180       0.309 310.989 117.913 
ATOM   3706  N2   DG A 180       0.317 310.324 119.071 
ATOM   3707  N3   DG A 180      -0.841 311.296 117.316 
ATOM   3708  C4   DG A 180      -0.650 311.970 116.152 
ATOM   3709  P    DC A 181      -6.963 313.476 116.897 
ATOM   3710  OP1  DC A 181      -8.251 312.853 116.521 
ATOM   3711  OP2  DC A 181      -6.750 314.862 116.428 
ATOM   3712  O5'  DC A 181      -6.779 313.413 118.486 
ATOM   3713  C5'  DC A 181      -6.208 312.230 119.076 
ATOM   3714  C4'  DC A 181      -5.194 312.617 120.135 
ATOM   3715  O4'  DC A 181      -3.860 312.805 119.584 
ATOM   3716  C3'  DC A 181      -5.474 313.923 120.878 
ATOM   3717  O3'  DC A 181      -5.083 313.772 122.238 
ATOM   3718  C2'  DC A 181      -4.553 314.948 120.219 
ATOM   3719  C1'  DC A 181      -3.342 314.032 120.076 
ATOM   3720  N1   DC A 181      -2.327 314.528 119.105 
ATOM   3721  C2   DC A 181      -0.986 314.273 119.380 
ATOM   3722  O2   DC A 181      -0.696 313.652 120.409 
ATOM   3723  N3   DC A 181      -0.045 314.718 118.508 
ATOM   3724  C4   DC A 181      -0.401 315.388 117.403 
ATOM   3725  N4   DC A 181       0.554 315.800 116.584 
ATOM   3726  C5   DC A 181      -1.774 315.660 117.102 
ATOM   3727  C6   DC A 181      -2.699 315.208 117.986 
ATOM   3728  P    DA A 182      -5.994 314.419 123.384 
ATOM   3729  OP1  DA A 182      -7.105 313.499 123.713 
ATOM   3730  OP2  DA A 182      -6.382 315.793 122.993 
ATOM   3731  O5'  DA A 182      -4.966 314.480 124.608 
ATOM   3732  C5'  DA A 182      -3.923 313.491 124.693 
ATOM   3733  C4'  DA A 182      -2.610 314.153 125.064 
ATOM   3734  O4'  DA A 182      -1.871 314.615 123.897 
ATOM   3735  C3'  DA A 182      -2.717 315.395 125.947 
ATOM   3736  O3'  DA A 182      -1.627 315.407 126.861 
ATOM   3737  C2'  DA A 182      -2.557 316.571 124.984 
ATOM   3738  C1'  DA A 182      -1.454 315.951 124.131 
ATOM   3739  N9   DA A 182      -1.270 316.617 122.812 
ATOM   3740  C8   DA A 182      -2.218 317.185 122.009 
ATOM   3741  N7   DA A 182      -1.744 317.690 120.913 
ATOM   3742  C5   DA A 182      -0.380 317.439 120.992 
ATOM   3743  C6   DA A 182       0.688 317.729 120.128 
ATOM   3744  N6   DA A 182       0.541 318.368 118.958 
ATOM   3745  N1   DA A 182       1.919 317.340 120.511 
ATOM   3746  C2   DA A 182       2.058 316.706 121.674 
ATOM   3747  N3   DA A 182       1.140 316.381 122.558 
ATOM   3748  C4   DA A 182      -0.081 316.783 122.151 
ATOM   3749  P    DG A 183      -1.881 315.885 128.367 
ATOM   3750  OP1  DG A 183      -2.400 314.752 129.166 
ATOM   3751  OP2  DG A 183      -2.709 317.111 128.365 
ATOM   3752  O5'  DG A 183      -0.395 316.241 128.840 
ATOM   3753  C5'  DG A 183       0.713 315.523 128.264 
ATOM   3754  C4'  DG A 183       1.832 316.486 127.920 
ATOM   3755  O4'  DG A 183       1.692 317.046 126.583 
ATOM   3756  C3'  DG A 183       1.954 317.714 128.822 
ATOM   3757  O3'  DG A 183       3.331 318.021 128.998 
ATOM   3758  C2'  DG A 183       1.301 318.845 128.028 
ATOM   3759  C1'  DG A 183       1.865 318.452 126.666 
ATOM   3760  N9   DG A 183       1.147 319.076 125.519 
ATOM   3761  C8   DG A 183      -0.190 319.380 125.390 
ATOM   3762  N7   DG A 183      -0.504 319.929 124.241 
ATOM   3763  C5   DG A 183       0.712 319.994 123.562 
ATOM   3764  C6   DG A 183       1.010 320.492 122.267 
ATOM   3765  O6   DG A 183       0.250 320.987 121.439 
ATOM   3766  N1   DG A 183       2.374 320.366 121.971 
ATOM   3767  C2   DG A 183       3.325 319.828 122.816 
ATOM   3768  N2   DG A 183       4.576 319.796 122.347 
ATOM   3769  N3   DG A 183       3.045 319.360 124.030 
ATOM   3770  C4   DG A 183       1.726 319.476 124.333 
ATOM   3771  P    DA A 184       3.843 318.503 130.436 
ATOM   3772  OP1  DA A 184       4.106 317.323 131.289 
ATOM   3773  OP2  DA A 184       2.903 319.505 130.986 
ATOM   3774  O5'  DA A 184       5.225 319.215 130.058 
ATOM   3775  C5'  DA A 184       5.964 318.742 128.917 
ATOM   3776  C4'  DA A 184       6.471 319.917 128.105 
ATOM   3777  O4'  DA A 184       5.506 320.362 127.109 
ATOM   3778  C3'  DA A 184       6.794 321.184 128.898 
ATOM   3779  O3'  DA A 184       7.936 321.808 128.325 
ATOM   3780  C2'  DA A 184       5.584 322.094 128.681 
ATOM   3781  C1'  DA A 184       5.384 321.773 127.203 
ATOM   3782  N9   DA A 184       4.041 322.157 126.683 
ATOM   3783  C8   DA A 184       2.841 322.132 127.335 
ATOM   3784  N7   DA A 184       1.843 322.530 126.609 
ATOM   3785  C5   DA A 184       2.421 322.842 125.386 
ATOM   3786  C6   DA A 184       1.885 323.324 124.181 
ATOM   3787  N6   DA A 184       0.584 323.589 124.002 
ATOM   3788  N1   DA A 184       2.741 323.526 123.160 
ATOM   3789  C2   DA A 184       4.033 323.260 123.344 
ATOM   3790  N3   DA A 184       4.644 322.810 124.416 
ATOM   3791  C4   DA A 184       3.767 322.617 125.422 
ATOM   3792  P    DA A 185       9.028 322.466 129.292 
ATOM   3793  OP1  DA A 185       9.966 321.422 129.765 
ATOM   3794  OP2  DA A 185       8.348 323.251 130.345 
ATOM   3795  O5'  DA A 185       9.785 323.455 128.289 
ATOM   3796  C5'  DA A 185       9.863 323.108 126.893 
ATOM   3797  C4'  DA A 185       9.574 324.326 126.039 
ATOM   3798  O4'  DA A 185       8.153 324.487 125.765 
ATOM   3799  C3'  DA A 185       9.989 325.670 126.635 
ATOM   3800  O3'  DA A 185      10.465 326.510 125.590 
ATOM   3801  C2'  DA A 185       8.694 326.267 127.185 
ATOM   3802  C1'  DA A 185       7.796 325.835 126.030 
ATOM   3803  N9   DA A 185       6.343 325.874 126.353 
ATOM   3804  C8   DA A 185       5.732 325.607 127.546 
ATOM   3805  N7   DA A 185       4.441 325.729 127.511 
ATOM   3806  C5   DA A 185       4.174 326.103 126.202 
ATOM   3807  C6   DA A 185       2.978 326.388 125.523 
ATOM   3808  N6   DA A 185       1.769 326.338 126.101 
ATOM   3809  N1   DA A 185       3.069 326.729 124.225 
ATOM   3810  C2   DA A 185       4.272 326.777 123.656 
ATOM   3811  N3   DA A 185       5.452 326.533 124.185 
ATOM   3812  C4   DA A 185       5.332 326.195 125.485 
ATOM   3813  P    DC A 186      11.733 327.449 125.865 
ATOM   3814  OP1  DC A 186      12.977 326.673 125.665 
ATOM   3815  OP2  DC A 186      11.584 328.110 127.180 
ATOM   3816  O5'  DC A 186      11.581 328.534 124.699 
ATOM   3817  C5'  DC A 186      10.960 328.144 123.460 
ATOM   3818  C4'  DC A 186       9.993 329.219 123.004 
ATOM   3819  O4'  DC A 186       8.658 329.036 123.557 
ATOM   3820  C3'  DC A 186      10.359 330.652 123.392 
ATOM   3821  O3'  DC A 186       9.991 331.525 122.331 
ATOM   3822  C2'  DC A 186       9.480 330.961 124.604 
ATOM   3823  C1'  DC A 186       8.218 330.278 124.086 
ATOM   3824  N1   DC A 186       7.210 329.998 125.146 
ATOM   3825  C2   DC A 186       5.864 330.085 124.800 
ATOM   3826  O2   DC A 186       5.564 330.386 123.640 
ATOM   3827  N3   DC A 186       4.929 329.834 125.754 
ATOM   3828  C4   DC A 186       5.295 329.510 127.000 
ATOM   3829  N4   DC A 186       4.346 329.275 127.893 
ATOM   3830  C5   DC A 186       6.674 329.417 127.376 
ATOM   3831  C6   DC A 186       7.593 329.671 126.410 
ATOM   3832  P    DA A 187      10.960 332.741 121.955 
ATOM   3833  OP1  DA A 187      12.028 332.263 121.049 
ATOM   3834  OP2  DA A 187      11.412 333.416 123.192 
ATOM   3835  O5'  DA A 187       9.964 333.703 121.153 
ATOM   3836  C5'  DA A 187       8.871 333.119 120.419 
ATOM   3837  C4'  DA A 187       7.605 333.919 120.651 
ATOM   3838  O4'  DA A 187       6.867 333.463 121.820 
ATOM   3839  C3'  DA A 187       7.799 335.415 120.898 
ATOM   3840  O3'  DA A 187       6.731 336.125 120.284 
ATOM   3841  C2'  DA A 187       7.680 335.575 122.414 
ATOM   3842  C1'  DA A 187       6.526 334.595 122.605 
ATOM   3843  N9   DA A 187       6.350 334.146 124.014 
ATOM   3844  C8   DA A 187       7.309 333.931 124.962 
ATOM   3845  N7   DA A 187       6.838 333.540 126.106 
ATOM   3846  C5   DA A 187       5.465 333.492 125.903 
ATOM   3847  C6   DA A 187       4.395 333.145 126.745 
ATOM   3848  N6   DA A 187       4.550 332.764 128.020 
ATOM   3849  N1   DA A 187       3.155 333.206 126.226 
ATOM   3850  C2   DA A 187       3.007 333.585 124.957 
ATOM   3851  N3   DA A 187       3.925 333.930 124.081 
ATOM   3852  C4   DA A 187       5.157 333.861 124.626 
ATOM   3853  P    DG A 188       7.044 337.512 119.547 
ATOM   3854  OP1  DG A 188       7.518 337.246 118.170 
ATOM   3855  OP2  DG A 188       7.936 338.333 120.394 
ATOM   3856  O5'  DG A 188       5.590 338.178 119.496 
ATOM   3857  C5'  DG A 188       4.432 337.323 119.423 
ATOM   3858  C4'  DG A 188       3.359 337.822 120.370 
ATOM   3859  O4'  DG A 188       3.499 337.267 121.710 
ATOM   3860  C3'  DG A 188       3.323 339.333 120.599 
ATOM   3861  O3'  DG A 188       1.968 339.747 120.723 
ATOM   3862  C2'  DG A 188       4.019 339.537 121.945 
ATOM   3863  C1'  DG A 188       3.404 338.330 122.646 
ATOM   3864  N9   DG A 188       4.128 337.923 123.882 
ATOM   3865  C8   DG A 188       5.477 337.975 124.160 
ATOM   3866  N7   DG A 188       5.794 337.537 125.354 
ATOM   3867  C5   DG A 188       4.569 337.169 125.907 
ATOM   3868  C6   DG A 188       4.270 336.625 127.183 
ATOM   3869  O6   DG A 188       5.036 336.350 128.102 
ATOM   3870  N1   DG A 188       2.894 336.400 127.334 
ATOM   3871  C2   DG A 188       1.934 336.666 126.378 
ATOM   3872  N2   DG A 188       0.674 336.380 126.715 
ATOM   3873  N3   DG A 188       2.216 337.176 125.180 
ATOM   3874  C4   DG A 188       3.546 337.401 125.019 
ATOM   3875  P    DA A 189       1.516 341.130 120.053 
ATOM   3876  OP1  DA A 189       1.208 340.911 118.622 
ATOM   3877  OP2  DA A 189       2.520 342.175 120.350 
ATOM   3878  O5'  DA A 189       0.166 341.441 120.853 
ATOM   3879  C5'  DA A 189      -0.622 340.341 121.346 
ATOM   3880  C4'  DA A 189      -1.084 340.627 122.762 
ATOM   3881  O4'  DA A 189      -0.119 340.188 123.759 
ATOM   3882  C3'  DA A 189      -1.319 342.099 123.099 
ATOM   3883  O3'  DA A 189      -2.439 342.198 123.971 
ATOM   3884  C2'  DA A 189      -0.068 342.525 123.867 
ATOM   3885  C1'  DA A 189       0.082 341.246 124.684 
ATOM   3886  N9   DA A 189       1.431 341.078 125.293 
ATOM   3887  C8   DA A 189       2.642 341.455 124.789 
ATOM   3888  N7   DA A 189       3.645 341.172 125.561 
ATOM   3889  C5   DA A 189       3.056 340.561 126.660 
ATOM   3890  C6   DA A 189       3.590 340.023 127.843 
ATOM   3891  N6   DA A 189       4.900 340.015 128.127 
ATOM   3892  N1   DA A 189       2.724 339.492 128.728 
ATOM   3893  C2   DA A 189       1.424 339.503 128.440 
ATOM   3894  N3   DA A 189       0.813 339.974 127.374 
ATOM   3895  C4   DA A 189       1.701 340.500 126.506 
ATOM   3896  P    DG A 190      -3.473 343.404 123.773 
ATOM   3897  OP1  DG A 190      -4.454 343.049 122.723 
ATOM   3898  OP2  DG A 190      -2.729 344.666 123.565 
ATOM   3899  O5'  DG A 190      -4.198 343.436 125.199 
ATOM   3900  C5'  DG A 190      -4.326 342.211 125.945 
ATOM   3901  C4'  DG A 190      -3.991 342.455 127.403 
ATOM   3902  O4'  DG A 190      -2.569 342.299 127.679 
ATOM   3903  C3'  DG A 190      -4.320 343.848 127.938 
ATOM   3904  O3'  DG A 190      -4.773 343.731 129.281 
ATOM   3905  C2'  DG A 190      -2.982 344.588 127.939 
ATOM   3906  C1'  DG A 190      -2.134 343.420 128.434 
ATOM   3907  N9   DG A 190      -0.674 343.597 128.199 
ATOM   3908  C8   DG A 190      -0.029 344.218 127.152 
ATOM   3909  N7   DG A 190       1.279 344.203 127.246 
ATOM   3910  C5   DG A 190       1.516 343.525 128.441 
ATOM   3911  C6   DG A 190       2.742 343.197 129.076 
ATOM   3912  O6   DG A 190       3.888 343.441 128.710 
ATOM   3913  N1   DG A 190       2.527 342.503 130.275 
ATOM   3914  C2   DG A 190       1.290 342.170 130.791 
ATOM   3915  N2   DG A 190       1.298 341.505 131.949 
ATOM   3916  N3   DG A 190       0.140 342.477 130.194 
ATOM   3917  C4   DG A 190       0.332 343.151 129.030 
ATOM   3918  P    DT A 191      -5.982 344.657 129.775 
ATOM   3919  OP1  DT A 191      -7.270 344.034 129.398 
ATOM   3920  OP2  DT A 191      -5.769 346.043 129.306 
ATOM   3921  O5'  DT A 191      -5.797 344.594 131.364 
ATOM   3922  C5'  DT A 191      -5.227 343.411 131.954 
ATOM   3923  C4'  DT A 191      -4.213 343.798 133.013 
ATOM   3924  O4'  DT A 191      -2.879 343.987 132.462 
ATOM   3925  C3'  DT A 191      -4.493 345.104 133.756 
ATOM   3926  O3'  DT A 191      -4.102 344.953 135.116 
ATOM   3927  C2'  DT A 191      -3.572 346.129 133.097 
ATOM   3928  C1'  DT A 191      -2.361 345.213 132.954 
ATOM   3929  N1   DT A 191      -1.346 345.709 131.983 
ATOM   3930  C2   DT A 191      -0.027 345.450 132.269 
ATOM   3931  O2   DT A 191       0.329 344.843 133.264 
ATOM   3932  N3   DT A 191       0.886 345.925 131.346 
ATOM   3933  C4   DT A 191       0.594 346.621 130.191 
ATOM   3934  O4   DT A 191       1.498 346.996 129.441 
ATOM   3935  C5   DT A 191      -0.816 346.844 129.977 
ATOM   3936  C7   DT A 191      -1.221 347.594 128.742 
ATOM   3937  C6   DT A 191      -1.725 346.393 130.857 
ATOM   3938  P    DG A 192      -5.013 345.600 136.262 
ATOM   3939  OP1  DG A 192      -6.124 344.680 136.591 
ATOM   3940  OP2  DG A 192      -5.400 346.974 135.871 
ATOM   3941  O5'  DG A 192      -3.985 345.661 137.486 
ATOM   3942  C5'  DG A 192      -2.941 344.672 137.571 
ATOM   3943  C4'  DG A 192      -1.628 345.334 137.942 
ATOM   3944  O4'  DG A 192      -0.890 345.796 136.775 
ATOM   3945  C3'  DG A 192      -1.736 346.576 138.825 
ATOM   3946  O3'  DG A 192      -0.645 346.588 139.739 
ATOM   3947  C2'  DG A 192      -1.576 347.752 137.862 
ATOM   3948  C1'  DG A 192      -0.473 347.132 137.009 
ATOM   3949  N9   DG A 192      -0.289 347.798 135.690 
ATOM   3950  C8   DG A 192      -1.232 348.376 134.867 
ATOM   3951  N7   DG A 192      -0.739 348.881 133.763 
ATOM   3952  C5   DG A 192       0.627 348.621 133.861 
ATOM   3953  C6   DG A 192       1.683 348.930 132.965 
ATOM   3954  O6   DG A 192       1.629 349.508 131.882 
ATOM   3955  N1   DG A 192       2.919 348.484 133.454 
ATOM   3956  C2   DG A 192       3.108 347.823 134.653 
ATOM   3957  N2   DG A 192       4.365 347.479 134.940 
ATOM   3958  N3   DG A 192       2.116 347.533 135.493 
ATOM   3959  C4   DG A 192       0.912 347.960 135.032 
ATOM   3960  P    DA A 193      -0.900 347.066 141.245 
ATOM   3961  OP1  DA A 193      -1.419 345.933 142.044 
ATOM   3962  OP2  DA A 193      -1.728 348.292 141.243 
ATOM   3963  O5'  DA A 193       0.586 347.422 141.718 
ATOM   3964  C5'  DA A 193       1.694 346.705 141.142 
ATOM   3965  C4'  DA A 193       2.813 347.667 140.798 
ATOM   3966  O4'  DA A 193       2.673 348.227 139.461 
ATOM   3967  C3'  DA A 193       2.935 348.895 141.700 
ATOM   3968  O3'  DA A 193       4.313 349.202 141.876 
ATOM   3969  C2'  DA A 193       2.283 350.026 140.906 
ATOM   3970  C1'  DA A 193       2.846 349.633 139.544 
ATOM   3971  N9   DA A 193       2.128 350.257 138.397 
ATOM   3972  C8   DA A 193       0.800 350.551 138.285 
ATOM   3973  N7   DA A 193       0.476 351.096 137.155 
ATOM   3974  C5   DA A 193       1.676 351.169 136.462 
ATOM   3975  C6   DA A 193       2.006 351.653 135.185 
ATOM   3976  N6   DA A 193       1.110 352.181 134.340 
ATOM   3977  N1   DA A 193       3.296 351.576 134.808 
ATOM   3978  C2   DA A 193       4.183 351.050 135.652 
ATOM   3979  N3   DA A 193       3.993 350.568 136.861 
ATOM   3980  C4   DA A 193       2.694 350.658 137.215 
ATOM   3981  P    DT A 194       4.824 349.684 143.314 
ATOM   3982  OP1  DT A 194       5.088 348.504 144.167 
ATOM   3983  OP2  DT A 194       3.884 350.686 143.864 
ATOM   3984  O5'  DT A 194       6.206 350.396 142.936 
ATOM   3985  C5'  DT A 194       6.945 349.923 141.795 
ATOM   3986  C4'  DT A 194       7.452 351.098 140.983 
ATOM   3987  O4'  DT A 194       6.487 351.543 139.987 
ATOM   3988  C3'  DT A 194       7.775 352.365 141.775 
ATOM   3989  O3'  DT A 194       8.918 352.989 141.203 
ATOM   3990  C2'  DT A 194       6.565 353.275 141.559 
ATOM   3991  C1'  DT A 194       6.365 352.954 140.081 
ATOM   3992  N1   DT A 194       5.022 353.338 139.561 
ATOM   3993  C2   DT A 194       4.957 353.777 138.262 
ATOM   3994  O2   DT A 194       5.936 353.860 137.540 
ATOM   3995  N3   DT A 194       3.696 354.124 137.815 
ATOM   3996  C4   DT A 194       2.526 354.069 138.544 
ATOM   3997  O4   DT A 194       1.455 354.407 138.035 
ATOM   3998  C5   DT A 194       2.696 353.596 139.897 
ATOM   3999  C7   DT A 194       1.472 353.505 140.760 
ATOM   4000  C6   DT A 194       3.910 353.252 140.357 
ATOM   4001  P    DG A 195      10.009 353.647 142.170 
ATOM   4002  OP1  DG A 195      10.947 352.603 142.643 
ATOM   4003  OP2  DG A 195       9.329 354.433 143.223 
ATOM   4004  O5'  DG A 195      10.767 354.636 141.167 
ATOM   4005  C5'  DG A 195      10.845 354.289 139.771 
ATOM   4006  C4'  DG A 195      10.555 355.507 138.917 
ATOM   4007  O4'  DG A 195       9.134 355.668 138.643 
ATOM   4008  C3'  DG A 195      10.971 356.852 139.513 
ATOM   4009  O3'  DG A 195      11.446 357.692 138.468 
ATOM   4010  C2'  DG A 195       9.675 357.448 140.063 
ATOM   4011  C1'  DG A 195       8.777 357.016 138.908 
ATOM   4012  N9   DG A 195       7.324 357.055 139.231 
ATOM   4013  C8   DG A 195       6.690 356.790 140.426 
ATOM   4014  N7   DG A 195       5.386 356.916 140.378 
ATOM   4015  C5   DG A 195       5.138 357.291 139.059 
ATOM   4016  C6   DG A 195       3.912 357.573 138.404 
ATOM   4017  O6   DG A 195       2.771 357.549 138.861 
ATOM   4018  N1   DG A 195       4.115 357.916 137.059 
ATOM   4019  C2   DG A 195       5.343 357.978 136.431 
ATOM   4020  N2   DG A 195       5.325 358.325 135.142 
ATOM   4021  N3   DG A 195       6.494 357.712 137.047 
ATOM   4022  C4   DG A 195       6.314 357.379 138.350 
ATOM   4023  P    DA A 196      12.714 358.630 138.743 
ATOM   4024  OP1  DA A 196      13.958 357.854 138.543 
ATOM   4025  OP2  DA A 196      12.565 359.291 140.058 
ATOM   4026  O5'  DA A 196      12.562 359.715 137.577 
ATOM   4027  C5'  DA A 196      11.941 359.325 136.338 
ATOM   4028  C4'  DA A 196      10.974 360.400 135.882 
ATOM   4029  O4'  DA A 196       9.639 360.217 136.435 
ATOM   4030  C3'  DA A 196      11.340 361.833 136.270 
ATOM   4031  O3'  DA A 196      10.972 362.706 135.209 
ATOM   4032  C2'  DA A 196      10.462 362.142 137.482 
ATOM   4033  C1'  DA A 196       9.199 361.459 136.964 
ATOM   4034  N9   DA A 196       8.191 361.179 138.024 
ATOM   4035  C8   DA A 196       8.405 360.840 139.329 
ATOM   4036  N7   DA A 196       7.316 360.660 140.010 
ATOM   4037  C5   DA A 196       6.304 360.897 139.090 
ATOM   4038  C6   DA A 196       4.903 360.866 139.193 
ATOM   4039  N6   DA A 196       4.251 360.569 140.326 
ATOM   4040  N1   DA A 196       4.194 361.153 138.085 
ATOM   4041  C2   DA A 196       4.848 361.447 136.962 
ATOM   4042  N3   DA A 196       6.144 361.507 136.747 
ATOM   4043  C4   DA A 196       6.831 361.216 137.871 
ATOM   4044  P    DA A 197      11.941 363.922 134.833 
ATOM   4045  OP1  DA A 197      13.009 363.444 133.927 
ATOM   4046  OP2  DA A 197      12.393 364.597 136.070 
ATOM   4047  O5'  DA A 197      10.945 364.884 134.031 
ATOM   4048  C5'  DA A 197       9.852 364.300 133.297 
ATOM   4049  C4'  DA A 197       8.586 365.100 133.529 
ATOM   4050  O4'  DA A 197       7.848 364.644 134.698 
ATOM   4051  C3'  DA A 197       8.780 366.596 133.776 
ATOM   4052  O3'  DA A 197       7.712 367.307 133.162 
ATOM   4053  C2'  DA A 197       8.661 366.756 135.292 
ATOM   4054  C1'  DA A 197       7.508 365.776 135.483 
ATOM   4055  N9   DA A 197       7.331 365.327 136.892 
ATOM   4056  C8   DA A 197       8.290 365.112 137.840 
ATOM   4057  N7   DA A 197       7.819 364.721 138.984 
ATOM   4058  C5   DA A 197       6.446 364.673 138.781 
ATOM   4059  C6   DA A 197       5.377 364.326 139.623 
ATOM   4060  N6   DA A 197       5.531 363.945 140.898 
ATOM   4061  N1   DA A 197       4.136 364.387 139.103 
ATOM   4062  C2   DA A 197       3.988 364.767 137.835 
ATOM   4063  N3   DA A 197       4.906 365.111 136.959 
ATOM   4064  C4   DA A 197       6.139 365.042 137.504 
ATOM   4065  P    DC A 198       8.025 368.693 132.425 
ATOM   4066  OP1  DC A 198       8.500 368.428 131.048 
ATOM   4067  OP2  DC A 198       8.917 369.515 133.272 
ATOM   4068  O5'  DC A 198       6.571 369.359 132.374 
ATOM   4069  C5'  DC A 198       5.413 368.504 132.301 
ATOM   4070  C4'  DC A 198       4.340 369.003 133.248 
ATOM   4071  O4'  DC A 198       4.480 368.448 134.588 
ATOM   4072  C3'  DC A 198       4.304 370.514 133.477 
ATOM   4073  O3'  DC A 198       2.949 370.928 133.600 
ATOM   4074  C2'  DC A 198       5.000 370.718 134.823 
ATOM   4075  C1'  DC A 198       4.385 369.511 135.524 
ATOM   4076  N1   DC A 198       5.109 369.104 136.760 
ATOM   4077  C2   DC A 198       4.357 368.593 137.816 
ATOM   4078  O2   DC A 198       3.131 368.499 137.683 
ATOM   4079  N3   DC A 198       4.998 368.218 138.952 
ATOM   4080  C4   DC A 198       6.328 368.335 139.056 
ATOM   4081  N4   DC A 198       6.906 367.955 140.185 
ATOM   4082  C5   DC A 198       7.120 368.859 137.983 
ATOM   4083  C6   DC A 198       6.461 369.229 136.856 
ATOM   4084  P    DA A 199       2.497 372.311 132.931 
ATOM   4085  OP1  DA A 199       2.189 372.092 131.500 
ATOM   4086  OP2  DA A 199       3.501 373.357 133.227 
ATOM   4087  O5'  DA A 199       1.147 372.622 133.731 
ATOM   4088  C5'  DA A 199       0.359 371.522 134.224 
ATOM   4089  C4'  DA A 199      -0.103 371.808 135.640 
ATOM   4090  O4'  DA A 199       0.862 371.369 136.637 
ATOM   4091  C3'  DA A 199      -0.338 373.280 135.977 
ATOM   4092  O3'  DA A 199      -1.458 373.379 136.849 
ATOM   4093  C2'  DA A 199       0.913 373.706 136.745 
ATOM   4094  C1'  DA A 199       1.063 372.427 137.562 
ATOM   4095  N9   DA A 199       2.412 372.259 138.171 
ATOM   4096  C8   DA A 199       3.623 372.636 137.667 
ATOM   4097  N7   DA A 199       4.626 372.353 138.439 
ATOM   4098  C5   DA A 199       4.038 371.742 139.538 
ATOM   4099  C6   DA A 199       4.571 371.204 140.721 
ATOM   4100  N6   DA A 199       5.881 371.196 141.005 
ATOM   4101  N1   DA A 199       3.706 370.674 141.606 
ATOM   4102  C2   DA A 199       2.405 370.684 141.318 
ATOM   4103  N3   DA A 199       1.794 371.155 140.252 
ATOM   4104  C4   DA A 199       2.682 371.681 139.384 
ATOM   4105  P    DA A 200      -2.492 374.585 136.651 
ATOM   4106  OP1  DA A 200      -3.473 374.230 135.601 
ATOM   4107  OP2  DA A 200      -1.748 375.847 136.443 
ATOM   4108  O5'  DA A 200      -3.216 374.617 138.077 
ATOM   4109  C5'  DA A 200      -3.345 373.392 138.823 
ATOM   4110  C4'  DA A 200      -3.010 373.636 140.281 
ATOM   4111  O4'  DA A 200      -1.588 373.480 140.557 
ATOM   4112  C3'  DA A 200      -3.339 375.029 140.816 
ATOM   4113  O3'  DA A 200      -3.791 374.912 142.159 
ATOM   4114  C2'  DA A 200      -2.001 375.769 140.817 
ATOM   4115  C1'  DA A 200      -1.153 374.601 141.311 
ATOM   4116  N9   DA A 200       0.307 374.778 141.077 
ATOM   4117  C8   DA A 200       0.929 375.398 140.031 
ATOM   4118  N7   DA A 200       2.223 375.391 140.112 
ATOM   4119  C5   DA A 200       2.481 374.717 141.298 
ATOM   4120  C6   DA A 200       3.675 374.376 141.954 
ATOM   4121  N6   DA A 200       4.892 374.683 141.483 
ATOM   4122  N1   DA A 200       3.574 373.706 143.117 
ATOM   4123  C2   DA A 200       2.362 373.404 143.581 
ATOM   4124  N3   DA A 200       1.184 373.668 143.060 
ATOM   4125  C4   DA A 200       1.314 374.339 141.896 
ATOM   4126  P    DC A 201      -5.000 375.838 142.653 
ATOM   4127  OP1  DC A 201      -6.289 375.215 142.276 
ATOM   4128  OP2  DC A 201      -4.788 377.224 142.184 
ATOM   4129  O5'  DC A 201      -4.816 375.775 144.242 
ATOM   4130  C5'  DC A 201      -4.245 374.592 144.832 
ATOM   4131  C4'  DC A 201      -3.232 374.979 145.891 
ATOM   4132  O4'  DC A 201      -1.897 375.168 145.340 
ATOM   4133  C3'  DC A 201      -3.512 376.285 146.634 
ATOM   4134  O3'  DC A 201      -3.121 376.134 147.994 
ATOM   4135  C2'  DC A 201      -2.590 377.310 145.975 
ATOM   4136  C1'  DC A 201      -1.379 376.394 145.832 
ATOM   4137  N1   DC A 201      -0.364 376.890 144.861 
ATOM   4138  C2   DC A 201       0.977 376.636 145.136 
ATOM   4139  O2   DC A 201       1.267 376.014 146.165 
ATOM   4140  N3   DC A 201       1.917 377.080 144.264 
ATOM   4141  C4   DC A 201       1.562 377.750 143.159 
ATOM   4142  N4   DC A 201       2.517 378.162 142.340 
ATOM   4143  C5   DC A 201       0.189 378.022 142.858 
ATOM   4144  C6   DC A 201      -0.737 377.570 143.742 
ATOM   4145  P    DT A 202      -4.031 376.781 149.140 
ATOM   4146  OP1  DT A 202      -5.143 375.861 149.469 
ATOM   4147  OP2  DT A 202      -4.419 378.155 148.749 
ATOM   4148  O5'  DT A 202      -3.003 376.842 150.364 
ATOM   4149  C5'  DT A 202      -1.960 375.853 150.449 
ATOM   4150  C4'  DT A 202      -0.647 376.515 150.820 
ATOM   4151  O4'  DT A 202       0.091 376.977 149.653 
ATOM   4152  C3'  DT A 202      -0.755 377.757 151.703 
ATOM   4153  O3'  DT A 202       0.336 377.769 152.617 
ATOM   4154  C2'  DT A 202      -0.595 378.933 150.740 
ATOM   4155  C1'  DT A 202       0.508 378.313 149.887 
ATOM   4156  N1   DT A 202       0.692 378.979 148.567 
ATOM   4157  C2   DT A 202       1.972 379.043 148.073 
ATOM   4158  O2   DT A 202       2.935 378.586 148.662 
ATOM   4159  N3   DT A 202       2.103 379.669 146.847 
ATOM   4160  C4   DT A 202       1.084 380.220 146.097 
ATOM   4161  O4   DT A 202       1.325 380.754 145.012 
ATOM   4162  C5   DT A 202      -0.222 380.103 146.699 
ATOM   4163  C7   DT A 202      -1.387 380.677 145.947 
ATOM   4164  C6   DT A 202      -0.378 379.501 147.889 
ATOM   4165  P    DT A 203       0.082 378.247 154.123 
ATOM   4166  OP1  DT A 203      -0.438 377.114 154.922 
ATOM   4167  OP2  DT A 203      -0.747 379.473 154.121 
ATOM   4168  O5'  DT A 203       1.567 378.603 154.596 
ATOM   4169  C5'  DT A 203       2.675 377.886 154.020 
ATOM   4170  C4'  DT A 203       3.794 378.849 153.676 
ATOM   4171  O4'  DT A 203       3.654 379.408 152.339 
ATOM   4172  C3'  DT A 203       3.916 380.076 154.578 
ATOM   4173  O3'  DT A 203       5.294 380.383 154.754 
ATOM   4174  C2'  DT A 203       3.264 381.207 153.784 
ATOM   4175  C1'  DT A 203       3.827 380.815 152.422 
ATOM   4176  N1   DT A 203       3.110 381.438 151.275 
ATOM   4177  C2   DT A 203       3.861 381.769 150.173 
ATOM   4178  O2   DT A 203       5.063 381.575 150.107 
ATOM   4179  N3   DT A 203       3.163 382.346 149.130 
ATOM   4180  C4   DT A 203       1.809 382.610 149.099 
ATOM   4181  O4   DT A 203       1.294 383.130 148.107 
ATOM   4182  C5   DT A 203       1.106 382.227 150.301 
ATOM   4183  C7   DT A 203      -0.372 382.480 150.350 
ATOM   4184  C6   DT A 203       1.760 381.665 151.330 
ATOM   4185  P    DC A 204       5.805 380.865 156.192 
ATOM   4186  OP1  DC A 204       6.069 379.685 157.045 
ATOM   4187  OP2  DC A 204       4.865 381.867 156.742 
ATOM   4188  O5'  DC A 204       7.187 381.577 155.814 
ATOM   4189  C5'  DC A 204       7.927 381.104 154.673 
ATOM   4190  C4'  DC A 204       8.433 382.279 153.861 
ATOM   4191  O4'  DC A 204       7.469 382.724 152.865 
ATOM   4192  C3'  DC A 204       8.756 383.546 154.653 
ATOM   4193  O3'  DC A 204       9.899 384.170 154.081 
ATOM   4194  C2'  DC A 204       7.546 384.456 154.437 
ATOM   4195  C1'  DC A 204       7.346 384.135 152.959 
ATOM   4196  N1   DC A 204       6.004 384.519 152.439 
ATOM   4197  C2   DC A 204       5.921 384.966 151.124 
ATOM   4198  O2   DC A 204       6.954 385.026 150.448 
ATOM   4199  N3   DC A 204       4.706 385.321 150.632 
ATOM   4200  C4   DC A 204       3.610 385.242 151.397 
ATOM   4201  N4   DC A 204       2.448 385.600 150.871 
ATOM   4202  C5   DC A 204       3.674 384.785 152.753 
ATOM   4203  C6   DC A 204       4.897 384.435 153.226 
ATOM   4204  P    DA A 205      10.990 384.828 155.048 
ATOM   4205  OP1  DA A 205      11.928 383.784 155.521 
ATOM   4206  OP2  DA A 205      10.310 385.614 156.101 
ATOM   4207  O5'  DA A 205      11.748 385.817 154.045 
ATOM   4208  C5'  DA A 205      11.826 385.470 152.649 
ATOM   4209  C4'  DA A 205      11.537 386.688 151.795 
ATOM   4210  O4'  DA A 205      10.115 386.849 151.521 
ATOM   4211  C3'  DA A 205      11.952 388.033 152.391 
ATOM   4212  O3'  DA A 205      12.427 388.873 151.346 
ATOM   4213  C2'  DA A 205      10.656 388.629 152.941 
ATOM   4214  C1'  DA A 205       9.758 388.197 151.786 
ATOM   4215  N9   DA A 205       8.306 388.236 152.109 
ATOM   4216  C8   DA A 205       7.694 387.969 153.302 
ATOM   4217  N7   DA A 205       6.403 388.091 153.267 
ATOM   4218  C5   DA A 205       6.137 388.465 151.958 
ATOM   4219  C6   DA A 205       4.940 388.751 151.279 
ATOM   4220  N6   DA A 205       3.731 388.700 151.857 
ATOM   4221  N1   DA A 205       5.032 389.091 149.981 
ATOM   4222  C2   DA A 205       6.235 389.139 149.412 
ATOM   4223  N3   DA A 205       7.414 388.895 149.941 
ATOM   4224  C4   DA A 205       7.294 388.557 151.241 
ATOM   4225  P    DT A 206      13.695 389.811 151.621 
ATOM   4226  OP1  DT A 206      14.939 389.035 151.421 
ATOM   4227  OP2  DT A 206      13.546 390.472 152.936 
ATOM   4228  O5'  DT A 206      13.543 390.896 150.455 
ATOM   4229  C5'  DT A 206      12.922 390.506 149.216 
ATOM   4230  C4'  DT A 206      11.955 391.581 148.760 
ATOM   4231  O4'  DT A 206      10.621 391.398 149.313 
ATOM   4232  C3'  DT A 206      12.321 393.014 149.148 
ATOM   4233  O3'  DT A 206      11.953 393.887 148.087 
ATOM   4234  C2'  DT A 206      11.443 393.323 150.359 
ATOM   4235  C1'  DT A 206      10.180 392.640 149.842 
ATOM   4236  N1   DT A 206       9.172 392.360 150.902 
ATOM   4237  C2   DT A 206       7.849 392.449 150.545 
ATOM   4238  O2   DT A 206       7.483 392.742 149.420 
ATOM   4239  N3   DT A 206       6.943 392.185 151.554 
ATOM   4240  C4   DT A 206       7.245 391.846 152.858 
ATOM   4241  O4   DT A 206       6.348 391.631 153.674 
ATOM   4242  C5   DT A 206       8.661 391.777 153.135 
ATOM   4243  C7   DT A 206       9.077 391.415 154.531 
ATOM   4244  C6   DT A 206       9.563 392.031 152.173 
ATOM   4245  P    DC A 207      12.922 395.103 147.711 
ATOM   4246  OP1  DC A 207      13.991 394.625 146.805 
ATOM   4247  OP2  DC A 207      13.374 395.778 148.948 
ATOM   4248  O5'  DC A 207      11.926 396.065 146.909 
ATOM   4249  C5'  DC A 207      10.834 395.481 146.175 
ATOM   4250  C4'  DC A 207       9.568 396.281 146.407 
ATOM   4251  O4'  DC A 207       8.829 395.825 147.576 
ATOM   4252  C3'  DC A 207       9.761 397.777 146.654 
ATOM   4253  O3'  DC A 207       8.693 398.488 146.040 
ATOM   4254  C2'  DC A 207       9.642 397.937 148.170 
ATOM   4255  C1'  DC A 207       8.489 396.957 148.361 
ATOM   4256  N1   DC A 207       8.312 396.508 149.770 
ATOM   4257  C2   DC A 207       7.016 396.265 150.217 
ATOM   4258  O2   DC A 207       6.074 396.431 149.433 
ATOM   4259  N3   DC A 207       6.834 395.856 151.498 
ATOM   4260  C4   DC A 207       7.881 395.687 152.316 
ATOM   4261  N4   DC A 207       7.651 395.286 153.557 
ATOM   4262  C5   DC A 207       9.222 395.932 151.877 
ATOM   4263  C6   DC A 207       9.383 396.341 150.593 
ATOM   4264  P    DA A 208       9.006 399.874 145.303 
ATOM   4265  OP1  DA A 208       9.481 399.609 143.926 
ATOM   4266  OP2  DA A 208       9.898 400.696 146.150 
ATOM   4267  O5'  DA A 208       7.552 400.540 145.252 
ATOM   4268  C5'  DA A 208       6.395 399.685 145.179 
ATOM   4269  C4'  DA A 208       5.321 400.184 146.126 
ATOM   4270  O4'  DA A 208       5.462 399.629 147.466 
ATOM   4271  C3'  DA A 208       5.285 401.695 146.355 
ATOM   4272  O3'  DA A 208       3.931 402.109 146.478 
ATOM   4273  C2'  DA A 208       5.981 401.899 147.701 
ATOM   4274  C1'  DA A 208       5.366 400.692 148.402 
ATOM   4275  N9   DA A 208       6.091 400.285 149.638 
ATOM   4276  C8   DA A 208       7.430 400.343 149.895 
ATOM   4277  N7   DA A 208       7.758 399.913 151.075 
ATOM   4278  C5   DA A 208       6.548 399.541 151.643 
ATOM   4279  C6   DA A 208       6.216 399.002 152.896 
ATOM   4280  N6   DA A 208       7.121 398.730 153.848 
ATOM   4281  N1   DA A 208       4.916 398.750 153.138 
ATOM   4282  C2   DA A 208       4.022 399.021 152.189 
ATOM   4283  N3   DA A 208       4.212 399.522 150.989 
ATOM   4284  C4   DA A 208       5.521 399.766 150.772 
ATOM   4285  P    DA A 209       3.478 403.492 145.809 
ATOM   4286  OP1  DA A 209       3.170 403.273 144.378 
ATOM   4287  OP2  DA A 209       4.483 404.538 146.105 
ATOM   4288  O5'  DA A 209       2.128 403.803 146.609 
ATOM   4289  C5'  DA A 209       1.340 402.703 147.102 
ATOM   4290  C4'  DA A 209       0.879 402.989 148.518 
ATOM   4291  O4'  DA A 209       1.843 402.550 149.515 
ATOM   4292  C3'  DA A 209       0.643 404.461 148.855 
ATOM   4293  O3'  DA A 209      -0.477 404.560 149.727 
ATOM   4294  C2'  DA A 209       1.894 404.887 149.623 
ATOM   4295  C1'  DA A 209       2.044 403.608 150.440 
ATOM   4296  N9   DA A 209       3.393 403.440 151.049 
ATOM   4297  C8   DA A 209       4.604 403.817 150.545 
ATOM   4298  N7   DA A 209       5.607 403.534 151.317 
ATOM   4299  C5   DA A 209       5.019 402.923 152.416 
ATOM   4300  C6   DA A 209       5.552 402.385 153.599 
ATOM   4301  N6   DA A 209       6.862 402.377 153.883 
ATOM   4302  N1   DA A 209       4.687 401.855 154.483 
ATOM   4303  C2   DA A 209       3.387 401.865 154.196 
ATOM   4304  N3   DA A 209       2.776 402.336 153.130 
ATOM   4305  C4   DA A 209       3.663 402.862 152.261 
ATOM   4306  P    DG A 210      -1.511 405.766 149.529 
ATOM   4307  OP1  DG A 210      -2.492 405.411 148.479 
ATOM   4308  OP2  DG A 210      -0.766 407.028 149.321 
ATOM   4309  O5'  DG A 210      -2.235 405.798 150.955 
ATOM   4310  C5'  DG A 210      -2.364 404.573 151.701 
ATOM   4311  C4'  DG A 210      -2.029 404.817 153.159 
ATOM   4312  O4'  DG A 210      -0.607 404.661 153.435 
ATOM   4313  C3'  DG A 210      -2.358 406.210 153.694 
ATOM   4314  O3'  DG A 210      -2.810 406.093 155.037 
ATOM   4315  C2'  DG A 210      -1.020 406.950 153.695 
ATOM   4316  C1'  DG A 210      -0.172 405.782 154.189 
ATOM   4317  N9   DG A 210       1.288 405.959 153.955 
ATOM   4318  C8   DG A 210       1.933 406.581 152.908 
ATOM   4319  N7   DG A 210       3.241 406.565 153.002 
ATOM   4320  C5   DG A 210       3.479 405.887 154.197 
ATOM   4321  C6   DG A 210       4.705 405.559 154.832 
ATOM   4322  O6   DG A 210       5.851 405.803 154.466 
ATOM   4323  N1   DG A 210       4.489 404.865 156.031 
ATOM   4324  C2   DG A 210       3.253 404.532 156.547 
ATOM   4325  N2   DG A 210       3.260 403.867 157.705 
ATOM   4326  N3   DG A 210       2.103 404.839 155.950 
ATOM   4327  C4   DG A 210       2.294 405.513 154.786 
ATOM   4328  P    DA A 211      -4.019 407.019 155.531 
ATOM   4329  OP1  DA A 211      -5.308 406.396 155.154 
ATOM   4330  OP2  DA A 211      -3.806 408.405 155.062 
ATOM   4331  O5'  DA A 211      -3.835 406.956 157.120 
ATOM   4332  C5'  DA A 211      -3.264 405.773 157.710 
ATOM   4333  C4'  DA A 211      -2.251 406.160 158.769 
ATOM   4334  O4'  DA A 211      -0.916 406.349 158.218 
ATOM   4335  C3'  DA A 211      -2.531 407.466 159.512 
ATOM   4336  O3'  DA A 211      -2.140 407.315 160.872 
ATOM   4337  C2'  DA A 211      -1.609 408.492 158.853 
ATOM   4338  C1'  DA A 211      -0.398 407.575 158.710 
ATOM   4339  N9   DA A 211       0.617 408.071 157.739 
ATOM   4340  C8   DA A 211       0.414 408.763 156.579 
ATOM   4341  N7   DA A 211       1.507 409.057 155.946 
ATOM   4342  C5   DA A 211       2.510 408.522 156.742 
ATOM   4343  C6   DA A 211       3.908 408.497 156.616 
ATOM   4344  N6   DA A 211       4.568 409.051 155.589 
ATOM   4345  N1   DA A 211       4.607 407.881 157.588 
ATOM   4346  C2   DA A 211       3.946 407.332 158.606 
ATOM   4347  N3   DA A 211       2.650 407.293 158.829 
ATOM   4348  C4   DA A 211       1.975 407.916 157.843 
ATOM   4349  P    DA A 212      -3.050 407.963 162.018 
ATOM   4350  OP1  DA A 212      -4.162 407.042 162.346 
ATOM   4351  OP2  DA A 212      -3.438 409.336 161.627 
ATOM   4352  O5'  DA A 212      -2.022 408.023 163.242 
ATOM   4353  C5'  DA A 212      -0.979 407.034 163.327 
ATOM   4354  C4'  DA A 212       0.334 407.696 163.698 
ATOM   4355  O4'  DA A 212       1.072 408.158 162.530 
ATOM   4356  C3'  DA A 212       0.226 408.938 164.581 
ATOM   4357  O3'  DA A 212       1.317 408.950 165.495 
ATOM   4358  C2'  DA A 212       0.387 410.114 163.618 
ATOM   4359  C1'  DA A 212       1.490 409.494 162.765 
ATOM   4360  N9   DA A 212       1.673 410.160 161.445 
ATOM   4361  C8   DA A 212       0.726 410.728 160.643 
ATOM   4362  N7   DA A 212       1.200 411.233 159.546 
ATOM   4363  C5   DA A 212       2.563 410.982 159.626 
ATOM   4364  C6   DA A 212       3.632 411.273 158.762 
ATOM   4365  N6   DA A 212       3.485 411.911 157.592 
ATOM   4366  N1   DA A 212       4.862 410.883 159.145 
ATOM   4367  C2   DA A 212       5.002 410.249 160.308 
ATOM   4368  N3   DA A 212       4.084 409.925 161.192 
ATOM   4369  C4   DA A 212       2.863 410.326 160.785 
ATOM   4370  P    DA A 213       1.063 409.428 167.001 
ATOM   4371  OP1  DA A 213       0.543 408.295 167.800 
ATOM   4372  OP2  DA A 213       0.234 410.654 166.999 
ATOM   4373  O5'  DA A 213       2.548 409.785 167.474 
ATOM   4374  C5'  DA A 213       3.656 409.067 166.898 
ATOM   4375  C4'  DA A 213       4.775 410.030 166.554 
ATOM   4376  O4'  DA A 213       4.635 410.589 165.217 
ATOM   4377  C3'  DA A 213       4.898 411.257 167.456 
ATOM   4378  O3'  DA A 213       6.275 411.565 167.632 
ATOM   4379  C2'  DA A 213       4.245 412.388 166.662 
ATOM   4380  C1'  DA A 213       4.808 411.996 165.300 
ATOM   4381  N9   DA A 213       4.091 412.619 164.153 
ATOM   4382  C8   DA A 213       2.762 412.913 164.041 
ATOM   4383  N7   DA A 213       2.439 413.458 162.910 
ATOM   4384  C5   DA A 213       3.639 413.531 162.218 
ATOM   4385  C6   DA A 213       3.969 414.015 160.941 
ATOM   4386  N6   DA A 213       3.072 414.543 160.096 
ATOM   4387  N1   DA A 213       5.259 413.938 160.564 
ATOM   4388  C2   DA A 213       6.145 413.412 161.408 
ATOM   4389  N3   DA A 213       5.956 412.930 162.617 
ATOM   4390  C4   DA A 213       4.657 413.020 162.971 
ATOM   4391  P    DT A 214       6.786 412.047 169.070 
ATOM   4392  OP1  DT A 214       7.050 410.867 169.923 
ATOM   4393  OP2  DT A 214       5.846 413.048 169.620 
ATOM   4394  O5'  DT A 214       8.169 412.758 168.692 
ATOM   4395  C5'  DT A 214       8.908 412.285 167.551 
ATOM   4396  C4'  DT A 214       9.414 413.460 166.739 
ATOM   4397  O4'  DT A 214       8.450 413.905 165.743 
ATOM   4398  C3'  DT A 214       9.737 414.727 167.531 
ATOM   4399  O3'  DT A 214      10.880 415.351 166.959 
ATOM   4400  C2'  DT A 214       8.527 415.637 167.315 
ATOM   4401  C1'  DT A 214       8.327 415.316 165.837 
ATOM   4402  N1   DT A 214       6.985 415.700 165.317 
ATOM   4403  C2   DT A 214       6.920 416.139 164.018 
ATOM   4404  O2   DT A 214       7.898 416.222 163.296 
ATOM   4405  N3   DT A 214       5.659 416.486 163.571 
ATOM   4406  C4   DT A 214       4.488 416.431 164.300 
ATOM   4407  O4   DT A 214       3.417 416.769 163.791 
ATOM   4408  C5   DT A 214       4.658 415.958 165.653 
ATOM   4409  C7   DT A 214       3.434 415.867 166.516 
ATOM   4410  C6   DT A 214       5.873 415.614 166.113 
ATOM   4411  P    DA A 215      11.971 416.009 167.926 
ATOM   4412  OP1  DA A 215      12.909 414.965 168.399 
ATOM   4413  OP2  DA A 215      11.292 416.795 168.979 
ATOM   4414  O5'  DA A 215      12.729 416.998 166.923 
ATOM   4415  C5'  DA A 215      12.807 416.651 165.527 
ATOM   4416  C4'  DA A 215      12.518 417.869 164.673 
ATOM   4417  O4'  DA A 215      11.096 418.030 164.399 
ATOM   4418  C3'  DA A 215      12.933 419.214 165.269 
ATOM   4419  O3'  DA A 215      13.408 420.054 164.224 
ATOM   4420  C2'  DA A 215      11.637 419.810 165.819 
ATOM   4421  C1'  DA A 215      10.739 419.378 164.664 
ATOM   4422  N9   DA A 215       9.287 419.417 164.987 
ATOM   4423  C8   DA A 215       8.675 419.150 166.180 
ATOM   4424  N7   DA A 215       7.384 419.272 166.145 
ATOM   4425  C5   DA A 215       7.118 419.646 164.836 
ATOM   4426  C6   DA A 215       5.921 419.932 164.157 
ATOM   4427  N6   DA A 215       4.712 419.881 164.735 
ATOM   4428  N1   DA A 215       6.013 420.272 162.859 
ATOM   4429  C2   DA A 215       7.216 420.320 162.290 
ATOM   4430  N3   DA A 215       8.395 420.076 162.819 
ATOM   4431  C4   DA A 215       8.276 419.738 164.119 
ATOM   4432  P    DT A 216      14.676 420.992 164.499 
ATOM   4433  OP1  DT A 216      15.921 420.216 164.299 
ATOM   4434  OP2  DT A 216      14.528 421.653 165.814 
ATOM   4435  O5'  DT A 216      14.524 422.077 163.333 
ATOM   4436  C5'  DT A 216      13.904 421.687 162.094 
ATOM   4437  C4'  DT A 216      12.936 422.762 161.638 
ATOM   4438  O4'  DT A 216      11.602 422.579 162.191 
ATOM   4439  C3'  DT A 216      13.302 424.195 162.026 
ATOM   4440  O3'  DT A 216      12.934 425.068 160.965 
ATOM   4441  C2'  DT A 216      12.424 424.504 163.237 
ATOM   4442  C1'  DT A 216      11.162 423.821 162.720 
ATOM   4443  N1   DT A 216      10.153 423.541 163.780 
ATOM   4444  C2   DT A 216       8.830 423.631 163.423 
ATOM   4445  O2   DT A 216       8.465 423.923 162.298 
ATOM   4446  N3   DT A 216       7.925 423.366 164.432 
ATOM   4447  C4   DT A 216       8.227 423.027 165.736 
ATOM   4448  O4   DT A 216       7.329 422.812 166.552 
ATOM   4449  C5   DT A 216       9.642 422.958 166.013 
ATOM   4450  C7   DT A 216      10.058 422.596 167.409 
ATOM   4451  C6   DT A 216      10.544 423.212 165.051 
ATOM   4452  P    DC A 217      13.903 426.284 160.589 
ATOM   4453  OP1  DC A 217      14.972 425.806 159.683 
ATOM   4454  OP2  DC A 217      14.355 426.959 161.826 
ATOM   4455  O5'  DC A 217      12.907 427.246 159.787 
ATOM   4456  C5'  DC A 217      11.815 426.662 159.053 
ATOM   4457  C4'  DC A 217      10.549 427.462 159.285 
ATOM   4458  O4'  DC A 217       9.811 427.006 160.454 
ATOM   4459  C3'  DC A 217      10.743 428.958 159.532 
ATOM   4460  O3'  DC A 217       9.675 429.669 158.918 
ATOM   4461  C2'  DC A 217      10.623 429.118 161.048 
ATOM   4462  C1'  DC A 217       9.470 428.138 161.239 
ATOM   4463  N1   DC A 217       9.293 427.689 162.648 
ATOM   4464  C2   DC A 217       7.997 427.446 163.095 
ATOM   4465  O2   DC A 217       7.055 427.613 162.311 
ATOM   4466  N3   DC A 217       7.815 427.037 164.376 
ATOM   4467  C4   DC A 217       8.862 426.868 165.194 
ATOM   4468  N4   DC A 217       8.633 426.467 166.435 
ATOM   4469  C5   DC A 217      10.203 427.113 164.755 
ATOM   4470  C6   DC A 217      10.364 427.522 163.471 
ATOM   4471  P    DT A 218       9.988 431.055 158.181 
ATOM   4472  OP1  DT A 218      10.462 430.790 156.804 
ATOM   4473  OP2  DT A 218      10.880 431.877 159.028 
ATOM   4474  O5'  DT A 218       8.533 431.721 158.130 
ATOM   4475  C5'  DT A 218       7.376 430.866 158.057 
ATOM   4476  C4'  DT A 218       6.303 431.365 159.004 
ATOM   4477  O4'  DT A 218       6.443 430.810 160.344 
ATOM   4478  C3'  DT A 218       6.267 432.876 159.233 
ATOM   4479  O3'  DT A 218       4.912 433.290 159.356 
ATOM   4480  C2'  DT A 218       6.962 433.080 160.579 
ATOM   4481  C1'  DT A 218       6.348 431.873 161.280 
ATOM   4482  N1   DT A 218       7.072 431.466 162.516 
ATOM   4483  C2   DT A 218       6.315 430.964 163.548 
ATOM   4484  O2   DT A 218       5.103 430.845 163.485 
ATOM   4485  N3   DT A 218       7.020 430.599 164.678 
ATOM   4486  C4   DT A 218       8.385 430.691 164.856 
ATOM   4487  O4   DT A 218       8.904 430.331 165.916 
ATOM   4488  C5   DT A 218       9.093 431.229 163.719 
ATOM   4489  C7   DT A 218      10.584 431.364 163.830 
ATOM   4490  C6   DT A 218       8.433 431.593 162.608 
ATOM   4491  P    DC A 219       4.459 434.673 158.687 
ATOM   4492  OP1  DC A 219       4.152 434.455 157.256 
ATOM   4493  OP2  DC A 219       5.464 435.719 158.983 
ATOM   4494  O5'  DC A 219       3.109 434.984 159.487 
ATOM   4495  C5'  DC A 219       2.321 433.884 159.980 
ATOM   4496  C4'  DC A 219       1.860 434.170 161.396 
ATOM   4497  O4'  DC A 219       2.825 433.731 162.393 
ATOM   4498  C3'  DC A 219       1.624 435.642 161.733 
ATOM   4499  O3'  DC A 219       0.504 435.741 162.604 
ATOM   4500  C2'  DC A 219       2.875 436.068 162.501 
ATOM   4501  C1'  DC A 219       3.026 434.789 163.318 
ATOM   4502  N1   DC A 219       4.374 434.621 163.927 
ATOM   4503  C2   DC A 219       4.452 434.006 165.174 
ATOM   4504  O2   DC A 219       3.408 433.626 165.718 
ATOM   4505  N3   DC A 219       5.673 433.844 165.747 
ATOM   4506  C4   DC A 219       6.780 434.269 165.124 
ATOM   4507  N4   DC A 219       7.947 434.089 165.724 
ATOM   4508  C5   DC A 219       6.721 434.905 163.842 
ATOM   4509  C6   DC A 219       5.492 435.058 163.286 
ATOM   4510  P    DA A 220      -0.530 436.947 162.407 
ATOM   4511  OP1  DA A 220      -1.511 436.592 161.357 
ATOM   4512  OP2  DA A 220       0.215 438.209 162.199 
ATOM   4513  O5'  DA A 220      -1.254 436.979 163.833 
ATOM   4514  C5'  DA A 220      -1.383 435.754 164.579 
ATOM   4515  C4'  DA A 220      -1.047 435.998 166.037 
ATOM   4516  O4'  DA A 220       0.374 435.842 166.313 
ATOM   4517  C3'  DA A 220      -1.376 437.391 166.572 
ATOM   4518  O3'  DA A 220      -1.829 437.274 167.915 
ATOM   4519  C2'  DA A 220      -0.039 438.131 166.573 
ATOM   4520  C1'  DA A 220       0.809 436.963 167.067 
ATOM   4521  N9   DA A 220       2.269 437.141 166.833 
ATOM   4522  C8   DA A 220       2.891 437.760 165.787 
ATOM   4523  N7   DA A 220       4.186 437.753 165.868 
ATOM   4524  C5   DA A 220       4.444 437.079 167.054 
ATOM   4525  C6   DA A 220       5.637 436.738 167.710 
ATOM   4526  N6   DA A 220       6.854 437.045 167.239 
ATOM   4527  N1   DA A 220       5.536 436.068 168.873 
ATOM   4528  C2   DA A 220       4.324 435.766 169.337 
ATOM   4529  N3   DA A 220       3.146 436.030 168.816 
ATOM   4530  C4   DA A 220       3.276 436.701 167.652 
ATOM   4531  P    DG A 221      -3.038 438.200 168.409 
ATOM   4532  OP1  DG A 221      -4.327 437.577 168.032 
ATOM   4533  OP2  DG A 221      -2.825 439.587 167.940 
ATOM   4534  O5'  DG A 221      -2.854 438.137 169.998 
ATOM   4535  C5'  DG A 221      -2.283 436.954 170.588 
ATOM   4536  C4'  DG A 221      -1.269 437.341 171.647 
ATOM   4537  O4'  DG A 221       0.065 437.530 171.096 
ATOM   4538  C3'  DG A 221      -1.549 438.647 172.390 
ATOM   4539  O3'  DG A 221      -1.159 438.496 173.750 
ATOM   4540  C2'  DG A 221      -0.628 439.673 171.731 
ATOM   4541  C1'  DG A 221       0.583 438.756 171.588 
ATOM   4542  N9   DG A 221       1.598 439.252 170.617 
ATOM   4543  C8   DG A 221       1.413 439.951 169.444 
ATOM   4544  N7   DG A 221       2.525 440.241 168.814 
ATOM   4545  C5   DG A 221       3.517 439.697 169.627 
ATOM   4546  C6   DG A 221       4.928 439.691 169.468 
ATOM   4547  O6   DG A 221       5.603 440.173 168.562 
ATOM   4548  N1   DG A 221       5.560 439.027 170.529 
ATOM   4549  C2   DG A 221       4.914 438.445 171.602 
ATOM   4550  N2   DG A 221       5.697 437.859 172.511 
ATOM   4551  N3   DG A 221       3.590 438.451 171.750 
ATOM   4552  C4   DG A 221       2.962 439.091 170.730 
ATOM   4553  P    DG A 222      -2.069 439.144 174.896 
ATOM   4554  OP1  DG A 222      -3.181 438.224 175.224 
ATOM   4555  OP2  DG A 222      -2.457 440.517 174.505 
ATOM   4556  O5'  DG A 222      -1.041 439.204 176.119 
ATOM   4557  C5'  DG A 222       0.002 438.215 176.205 
ATOM   4558  C4'  DG A 222       1.315 438.877 176.576 
ATOM   4559  O4'  DG A 222       2.054 439.339 175.408 
ATOM   4560  C3'  DG A 222       1.208 440.120 177.459 
ATOM   4561  O3'  DG A 222       2.298 440.131 178.373 
ATOM   4562  C2'  DG A 222       1.368 441.295 176.496 
ATOM   4563  C1'  DG A 222       2.471 440.675 175.643 
ATOM   4564  N9   DG A 222       2.654 441.341 174.323 
ATOM   4565  C8   DG A 222       1.712 441.919 173.501 
ATOM   4566  N7   DG A 222       2.205 442.424 172.397 
ATOM   4567  C5   DG A 222       3.571 442.164 172.495 
ATOM   4568  C6   DG A 222       4.627 442.473 171.599 
ATOM   4569  O6   DG A 222       4.573 443.051 170.516 
ATOM   4570  N1   DG A 222       5.862 442.027 172.088 
ATOM   4571  C2   DG A 222       6.051 441.367 173.287 
ATOM   4572  N2   DG A 222       7.309 441.022 173.574 
ATOM   4573  N3   DG A 222       5.060 441.076 174.127 
ATOM   4574  C4   DG A 222       3.855 441.503 173.666 
ATOM   4575  P    DC A 223       2.044 440.609 179.879 
ATOM   4576  OP1  DC A 223       1.525 439.476 180.678 
ATOM   4577  OP2  DC A 223       1.215 441.835 179.877 
ATOM   4578  O5'  DC A 223       3.530 440.966 180.352 
ATOM   4579  C5'  DC A 223       4.637 440.248 179.776 
ATOM   4580  C4'  DC A 223       5.757 441.211 179.432 
ATOM   4581  O4'  DC A 223       5.616 441.770 178.095 
ATOM   4582  C3'  DC A 223       5.879 442.438 180.334 
ATOM   4583  O3'  DC A 223       7.256 442.746 180.510 
ATOM   4584  C2'  DC A 223       5.226 443.569 179.540 
ATOM   4585  C1'  DC A 223       5.789 443.177 178.178 
ATOM   4586  N1   DC A 223       5.072 443.800 177.031 
ATOM   4587  C2   DC A 223       5.819 444.142 175.907 
ATOM   4588  O2   DC A 223       7.035 443.916 175.907 
ATOM   4589  N3   DC A 223       5.185 444.712 174.850 
ATOM   4590  C4   DC A 223       3.866 444.940 174.889 
ATOM   4591  N4   DC A 223       3.292 445.498 173.834 
ATOM   4592  C5   DC A 223       3.079 444.596 176.036 
ATOM   4593  C6   DC A 223       3.732 444.028 177.081 
ATOM   4594  P    DT A 224       7.767 443.228 181.948 
ATOM   4595  OP1  DT A 224       8.031 442.048 182.801 
ATOM   4596  OP2  DT A 224       6.827 444.229 182.498 
ATOM   4597  O5'  DT A 224       9.150 443.939 181.570 
ATOM   4598  C5'  DT A 224       9.889 443.466 180.429 
ATOM   4599  C4'  DT A 224      10.396 444.641 179.617 
ATOM   4600  O4'  DT A 224       9.431 445.086 178.621 
ATOM   4601  C3'  DT A 224      10.718 445.908 180.409 
ATOM   4602  O3'  DT A 224      11.861 446.532 179.836 
ATOM   4603  C2'  DT A 224       9.508 446.818 180.193 
ATOM   4604  C1'  DT A 224       9.309 446.497 178.715 
ATOM   4605  N1   DT A 224       7.966 446.881 178.195 
ATOM   4606  C2   DT A 224       7.901 447.320 176.896 
ATOM   4607  O2   DT A 224       8.879 447.403 176.174 
ATOM   4608  N3   DT A 224       6.640 447.667 176.449 
ATOM   4609  C4   DT A 224       5.469 447.612 177.178 
ATOM   4610  O4   DT A 224       4.398 447.950 176.669 
ATOM   4611  C5   DT A 224       5.639 447.139 178.531 
ATOM   4612  C7   DT A 224       4.415 447.048 179.394 
ATOM   4613  C6   DT A 224       6.854 446.795 178.991 
ATOM   4614  P    DA A 225      12.953 447.190 180.804 
ATOM   4615  OP1  DA A 225      13.891 446.146 181.277 
ATOM   4616  OP2  DA A 225      12.273 447.976 181.857 
ATOM   4617  O5'  DA A 225      13.710 448.179 179.801 
ATOM   4618  C5'  DA A 225      13.788 447.832 178.405 
ATOM   4619  C4'  DA A 225      13.499 449.050 177.551 
ATOM   4620  O4'  DA A 225      12.077 449.211 177.277 
ATOM   4621  C3'  DA A 225      13.914 450.395 178.147 
ATOM   4622  O3'  DA A 225      14.390 451.235 177.102 
ATOM   4623  C2'  DA A 225      12.619 450.991 178.697 
ATOM   4624  C1'  DA A 225      11.720 450.559 177.542 
ATOM   4625  N9   DA A 225      10.268 450.598 177.865 
ATOM   4626  C8   DA A 225       9.656 450.331 179.058 
ATOM   4627  N7   DA A 225       8.366 450.453 179.023 
ATOM   4628  C5   DA A 225       8.099 450.827 177.714 
ATOM   4629  C6   DA A 225       6.903 451.113 177.035 
ATOM   4630  N6   DA A 225       5.694 451.062 177.613 
ATOM   4631  N1   DA A 225       6.994 451.453 175.737 
ATOM   4632  C2   DA A 225       8.197 451.501 175.168 
ATOM   4633  N3   DA A 225       9.377 451.257 175.697 
ATOM   4634  C4   DA A 225       9.257 450.919 176.997 
ATOM   4635  P    DA A 226      15.657 452.173 177.377 
ATOM   4636  OP1  DA A 226      16.902 451.397 177.177 
ATOM   4637  OP2  DA A 226      15.509 452.834 178.692 
ATOM   4638  O5'  DA A 226      15.505 453.258 176.211 
ATOM   4639  C5'  DA A 226      14.885 452.868 174.972 
ATOM   4640  C4'  DA A 226      13.917 453.943 174.516 
ATOM   4641  O4'  DA A 226      12.583 453.760 175.069 
ATOM   4642  C3'  DA A 226      14.284 455.376 174.904 
ATOM   4643  O3'  DA A 226      13.916 456.249 173.843 
ATOM   4644  C2'  DA A 226      13.405 455.685 176.115 
ATOM   4645  C1'  DA A 226      12.143 455.002 175.598 
ATOM   4646  N9   DA A 226      11.135 454.722 176.658 
ATOM   4647  C8   DA A 226      11.349 454.383 177.963 
ATOM   4648  N7   DA A 226      10.260 454.203 178.644 
ATOM   4649  C5   DA A 226       9.248 454.440 177.724 
ATOM   4650  C6   DA A 226       7.847 454.409 177.827 
ATOM   4651  N6   DA A 226       7.195 454.112 178.960 
ATOM   4652  N1   DA A 226       7.138 454.696 176.719 
ATOM   4653  C2   DA A 226       7.792 454.990 175.596 
ATOM   4654  N3   DA A 226       9.087 455.050 175.381 
ATOM   4655  C4   DA A 226       9.774 454.759 176.504 
ATOM   4656  P    DT A 227      14.884 457.465 173.467 
ATOM   4657  OP1  DT A 227      15.953 456.987 172.561 
ATOM   4658  OP2  DT A 227      15.337 458.140 174.704 
ATOM   4659  O5'  DT A 227      13.889 458.427 172.665 
ATOM   4660  C5'  DT A 227      12.796 457.843 171.931 
ATOM   4661  C4'  DT A 227      11.530 458.643 172.163 
ATOM   4662  O4'  DT A 227      10.792 458.187 173.332 
ATOM   4663  C3'  DT A 227      11.724 460.139 172.410 
ATOM   4664  O3'  DT A 227      10.656 460.850 171.796 
ATOM   4665  C2'  DT A 227      11.604 460.299 173.926 
ATOM   4666  C1'  DT A 227      10.451 459.320 174.117 
ATOM   4667  N1   DT A 227      10.275 458.870 175.526 
ATOM   4668  C2   DT A 227       8.990 458.635 175.952 
ATOM   4669  O2   DT A 227       8.016 458.779 175.233 
ATOM   4670  N3   DT A 227       8.865 458.220 177.263 
ATOM   4671  C4   DT A 227       9.895 458.026 178.162 
ATOM   4672  O4   DT A 227       9.659 457.652 179.312 
ATOM   4673  C5   DT A 227      11.206 458.298 177.623 
ATOM   4674  C7   DT A 227      12.384 458.112 178.535 
ATOM   4675  C6   DT A 227      11.356 458.703 176.351 
ATOM   4676  P    DG A 228      10.969 462.236 171.059 
ATOM   4677  OP1  DG A 228      11.443 461.971 169.682 
ATOM   4678  OP2  DG A 228      11.861 463.058 171.906 
ATOM   4679  O5'  DG A 228       9.514 462.902 171.008 
ATOM   4680  C5'  DG A 228       8.357 462.047 170.935 
ATOM   4681  C4'  DG A 228       7.284 462.546 171.882 
ATOM   4682  O4'  DG A 228       7.424 461.992 173.222 
ATOM   4683  C3'  DG A 228       7.248 464.057 172.111 
ATOM   4684  O3'  DG A 228       5.893 464.472 172.234 
ATOM   4685  C2'  DG A 228       7.943 464.261 173.457 
ATOM   4686  C1'  DG A 228       7.329 463.054 174.158 
ATOM   4687  N9   DG A 228       8.053 462.647 175.394 
ATOM   4688  C8   DG A 228       9.402 462.699 175.672 
ATOM   4689  N7   DG A 228       9.719 462.261 176.866 
ATOM   4690  C5   DG A 228       8.493 461.893 177.419 
ATOM   4691  C6   DG A 228       8.194 461.349 178.695 
ATOM   4692  O6   DG A 228       8.961 461.074 179.614 
ATOM   4693  N1   DG A 228       6.819 461.124 178.846 
ATOM   4694  C2   DG A 228       5.859 461.390 177.889 
ATOM   4695  N2   DG A 228       4.599 461.104 178.227 
ATOM   4696  N3   DG A 228       6.141 461.901 176.692 
ATOM   4697  C4   DG A 228       7.471 462.125 176.530 
ATOM   4698  P    DT A 229       5.441 465.854 171.565 
ATOM   4699  OP1  DT A 229       5.133 465.636 170.134 
ATOM   4700  OP2  DT A 229       6.445 466.900 171.861 
ATOM   4701  O5'  DT A 229       4.090 466.165 172.365 
ATOM   4702  C5'  DT A 229       3.303 465.065 172.858 
ATOM   4703  C4'  DT A 229       2.841 465.351 174.273 
ATOM   4704  O4'  DT A 229       3.806 464.912 175.271 
ATOM   4705  C3'  DT A 229       2.605 466.823 174.611 
ATOM   4706  O3'  DT A 229       1.485 466.922 175.482 
ATOM   4707  C2'  DT A 229       3.856 467.249 175.379 
ATOM   4708  C1'  DT A 229       4.007 465.970 176.196 
ATOM   4709  N1   DT A 229       5.355 465.802 176.805 
ATOM   4710  C2   DT A 229       5.415 465.193 178.036 
ATOM   4711  O2   DT A 229       4.427 464.796 178.627 
ATOM   4712  N3   DT A 229       6.683 465.056 178.569 
ATOM   4713  C4   DT A 229       7.864 465.468 177.987 
ATOM   4714  O4   DT A 229       8.940 465.291 178.562 
ATOM   4715  C5   DT A 229       7.699 466.097 176.698 
ATOM   4716  C7   DT A 229       8.936 466.575 175.996 
ATOM   4717  C6   DT A 229       6.479 466.243 176.156 
ATOM   4718  P    DC A 230       0.452 468.128 175.284 
ATOM   4719  OP1  DC A 230      -0.529 467.773 174.235 
ATOM   4720  OP2  DC A 230       1.196 469.390 175.077 
ATOM   4721  O5'  DC A 230      -0.273 468.160 176.711 
ATOM   4722  C5'  DC A 230      -0.401 466.935 177.457 
ATOM   4723  C4'  DC A 230      -0.066 467.179 178.915 
ATOM   4724  O4'  DC A 230       1.356 467.023 179.191 
ATOM   4725  C3'  DC A 230      -0.395 468.572 179.450 
ATOM   4726  O3'  DC A 230      -0.848 468.455 180.793 
ATOM   4727  C2'  DC A 230       0.942 469.312 179.451 
ATOM   4728  C1'  DC A 230       1.790 468.144 179.945 
ATOM   4729  N1   DC A 230       3.251 468.322 179.711 
ATOM   4730  C2   DC A 230       4.128 467.803 180.660 
ATOM   4731  O2   DC A 230       3.663 467.223 181.648 
ATOM   4732  N3   DC A 230       5.464 467.955 180.466 
ATOM   4733  C4   DC A 230       5.927 468.591 179.382 
ATOM   4734  N4   DC A 230       7.237 468.714 179.237 
ATOM   4735  C5   DC A 230       5.041 469.132 178.394 
ATOM   4736  C6   DC A 230       3.710 468.970 178.607 
ATOM   4737  P    DG A 231      -2.057 469.381 181.287 
ATOM   4738  OP1  DG A 231      -3.345 468.758 180.910 
ATOM   4739  OP2  DG A 231      -1.844 470.768 180.818 
ATOM   4740  O5'  DG A 231      -1.873 469.318 182.876 
ATOM   4741  C5'  DG A 231      -1.302 468.135 183.466 
ATOM   4742  C4'  DG A 231      -0.288 468.522 184.525 
ATOM   4743  O4'  DG A 231       1.046 468.711 183.974 
ATOM   4744  C3'  DG A 231      -0.568 469.828 185.268 
ATOM   4745  O3'  DG A 231      -0.178 469.677 186.627 
ATOM   4746  C2'  DG A 231       0.353 470.854 184.609 
ATOM   4747  C1'  DG A 231       1.564 469.937 184.466 
ATOM   4748  N9   DG A 231       2.579 470.433 183.495 
ATOM   4749  C8   DG A 231       2.394 471.132 182.322 
ATOM   4750  N7   DG A 231       3.506 471.422 181.692 
ATOM   4751  C5   DG A 231       4.498 470.878 182.505 
ATOM   4752  C6   DG A 231       5.909 470.872 182.346 
ATOM   4753  O6   DG A 231       6.584 471.354 181.440 
ATOM   4754  N1   DG A 231       6.541 470.208 183.407 
ATOM   4755  C2   DG A 231       5.895 469.626 184.480 
ATOM   4756  N2   DG A 231       6.678 469.040 185.389 
ATOM   4757  N3   DG A 231       4.571 469.632 184.628 
ATOM   4758  C4   DG A 231       3.944 470.272 183.608 
ATOM   4759  P    DT A 232      -1.088 470.325 187.774 
ATOM   4760  OP1  DT A 232      -2.199 469.405 188.102 
ATOM   4761  OP2  DT A 232      -1.476 471.698 187.383 
ATOM   4762  O5'  DT A 232      -0.060 470.385 188.997 
ATOM   4763  C5'  DT A 232       0.983 469.396 189.083 
ATOM   4764  C4'  DT A 232       2.296 470.058 189.454 
ATOM   4765  O4'  DT A 232       3.035 470.520 188.286 
ATOM   4766  C3'  DT A 232       2.189 471.301 190.337 
ATOM   4767  O3'  DT A 232       3.279 471.312 191.251 
ATOM   4768  C2'  DT A 232       2.349 472.476 189.374 
ATOM   4769  C1'  DT A 232       3.452 471.856 188.521 
ATOM   4770  N1   DT A 232       3.635 472.522 187.201 
ATOM   4771  C2   DT A 232       4.916 472.587 186.706 
ATOM   4772  O2   DT A 232       5.879 472.129 187.296 
ATOM   4773  N3   DT A 232       5.046 473.212 185.481 
ATOM   4774  C4   DT A 232       4.028 473.763 184.730 
ATOM   4775  O4   DT A 232       4.268 474.298 183.645 
ATOM   4776  C5   DT A 232       2.722 473.646 185.333 
ATOM   4777  C7   DT A 232       1.557 474.221 184.581 
ATOM   4778  C6   DT A 232       2.565 473.044 186.523 
ATOM   4779  P    DC A 233       3.025 471.790 192.757 
ATOM   4780  OP1  DC A 233       2.506 470.657 193.556 
ATOM   4781  OP2  DC A 233       2.197 473.016 192.755 
ATOM   4782  O5'  DC A 233       4.511 472.147 193.230 
ATOM   4783  C5'  DC A 233       5.619 471.429 192.654 
ATOM   4784  C4'  DC A 233       6.738 472.392 192.310 
ATOM   4785  O4'  DC A 233       6.598 472.951 190.973 
ATOM   4786  C3'  DC A 233       6.860 473.619 193.212 
ATOM   4787  O3'  DC A 233       8.237 473.927 193.388 
ATOM   4788  C2'  DC A 233       6.207 474.750 192.418 
ATOM   4789  C1'  DC A 233       6.771 474.358 191.056 
ATOM   4790  N1   DC A 233       6.053 474.981 189.909 
ATOM   4791  C2   DC A 233       6.800 475.323 188.785 
ATOM   4792  O2   DC A 233       8.016 475.097 188.785 
ATOM   4793  N3   DC A 233       6.166 475.893 187.728 
ATOM   4794  C4   DC A 233       4.847 476.121 187.767 
ATOM   4795  N4   DC A 233       4.274 476.679 186.712 
ATOM   4796  C5   DC A 233       4.060 475.777 188.914 
ATOM   4797  C6   DC A 233       4.713 475.209 189.959 
ATOM   4798  P    DT A 234       8.749 474.409 194.826 
ATOM   4799  OP1  DT A 234       9.012 473.229 195.679 
ATOM   4800  OP2  DT A 234       7.808 475.410 195.376 
ATOM   4801  O5'  DT A 234      10.131 475.120 194.448 
ATOM   4802  C5'  DT A 234      10.870 474.647 193.307 
ATOM   4803  C4'  DT A 234      11.377 475.822 192.495 
ATOM   4804  O4'  DT A 234      10.412 476.267 191.499 
ATOM   4805  C3'  DT A 234      11.700 477.089 193.287 
ATOM   4806  O3'  DT A 234      12.842 477.713 192.714 
ATOM   4807  C2'  DT A 234      10.490 477.999 193.071 
ATOM   4808  C1'  DT A 234      10.290 477.678 191.593 
ATOM   4809  N1   DT A 234       8.947 478.062 191.073 
ATOM   4810  C2   DT A 234       8.882 478.501 189.774 
ATOM   4811  O2   DT A 234       9.860 478.584 189.052 
ATOM   4812  N3   DT A 234       7.621 478.849 189.327 
ATOM   4813  C4   DT A 234       6.451 478.793 190.056 
ATOM   4814  O4   DT A 234       5.380 479.131 189.547 
ATOM   4815  C5   DT A 234       6.621 478.320 191.409 
ATOM   4816  C7   DT A 234       5.397 478.229 192.272 
ATOM   4817  C6   DT A 234       7.835 477.976 191.869 
ATOM   4818  P    DG A 235      13.934 478.371 193.682 
ATOM   4819  OP1  DG A 235      14.872 477.327 194.155 
ATOM   4820  OP2  DG A 235      13.254 479.157 194.735 
ATOM   4821  O5'  DG A 235      14.691 479.360 192.679 
ATOM   4822  C5'  DG A 235      14.769 479.013 191.283 
ATOM   4823  C4'  DG A 235      14.480 480.231 190.429 
ATOM   4824  O4'  DG A 235      13.059 480.392 190.155 
ATOM   4825  C3'  DG A 235      14.895 481.576 191.025 
ATOM   4826  O3'  DG A 235      15.371 482.416 189.980 
ATOM   4827  C2'  DG A 235      13.600 482.172 191.575 
ATOM   4828  C1'  DG A 235      12.702 481.740 190.419 
ATOM   4829  N9   DG A 235      11.249 481.779 190.743 
ATOM   4830  C8   DG A 235      10.615 481.514 191.938 
ATOM   4831  N7   DG A 235       9.311 481.640 191.890 
ATOM   4832  C5   DG A 235       9.063 482.015 190.570 
ATOM   4833  C6   DG A 235       7.836 482.297 189.916 
ATOM   4834  O6   DG A 235       6.696 482.273 190.373 
ATOM   4835  N1   DG A 235       8.040 482.641 188.571 
ATOM   4836  C2   DG A 235       9.268 482.702 187.943 
ATOM   4837  N2   DG A 235       9.250 483.049 186.654 
ATOM   4838  N3   DG A 235      10.419 482.437 188.559 
ATOM   4839  C4   DG A 235      10.238 482.103 189.862 
ATOM   4840  P    DT A 236      16.639 483.354 190.255 
ATOM   4841  OP1  DT A 236      17.883 482.578 190.055 
ATOM   4842  OP2  DT A 236      16.490 484.015 191.570 
ATOM   4843  O5'  DT A 236      16.486 484.439 189.089 
ATOM   4844  C5'  DT A 236      15.866 484.049 187.850 
ATOM   4845  C4'  DT A 236      14.899 485.125 187.394 
ATOM   4846  O4'  DT A 236      13.564 484.941 187.947 
ATOM   4847  C3'  DT A 236      15.265 486.557 187.782 
ATOM   4848  O3'  DT A 236      14.897 487.430 186.720 
ATOM   4849  C2'  DT A 236      14.386 486.867 188.993 
ATOM   4850  C1'  DT A 236      13.124 486.183 188.476 
ATOM   4851  N1   DT A 236      12.116 485.903 189.536 
ATOM   4852  C2   DT A 236      10.792 485.993 189.179 
ATOM   4853  O2   DT A 236      10.427 486.285 188.054 
ATOM   4854  N3   DT A 236       9.887 485.728 190.188 
ATOM   4855  C4   DT A 236      10.189 485.389 191.492 
ATOM   4856  O4   DT A 236       9.291 485.174 192.308 
ATOM   4857  C5   DT A 236      11.605 485.321 191.769 
ATOM   4858  C7   DT A 236      12.021 484.958 193.165 
ATOM   4859  C6   DT A 236      12.506 485.574 190.807 
ATOM   4860  P    DA A 237      15.866 488.647 186.345 
ATOM   4861  OP1  DA A 237      16.934 488.168 185.439 
ATOM   4862  OP2  DA A 237      16.318 489.321 187.582 
ATOM   4863  O5'  DA A 237      14.870 489.608 185.543 
ATOM   4864  C5'  DA A 237      13.777 489.024 184.809 
ATOM   4865  C4'  DA A 237      12.511 489.824 185.041 
ATOM   4866  O4'  DA A 237      11.773 489.368 186.210 
ATOM   4867  C3'  DA A 237      12.705 491.320 185.288 
ATOM   4868  O3'  DA A 237      11.637 492.031 184.674 
ATOM   4869  C2'  DA A 237      12.586 491.480 186.804 
ATOM   4870  C1'  DA A 237      11.432 490.501 186.995 
ATOM   4871  N9   DA A 237      11.256 490.051 188.404 
ATOM   4872  C8   DA A 237      12.215 489.836 189.352 
ATOM   4873  N7   DA A 237      11.743 489.445 190.496 
ATOM   4874  C5   DA A 237      10.371 489.397 190.293 
ATOM   4875  C6   DA A 237       9.301 489.050 191.135 
ATOM   4876  N6   DA A 237       9.456 488.669 192.410 
ATOM   4877  N1   DA A 237       8.061 489.111 190.615 
ATOM   4878  C2   DA A 237       7.913 489.491 189.347 
ATOM   4879  N3   DA A 237       8.831 489.835 188.471 
ATOM   4880  C4   DA A 237      10.063 489.767 189.016 
ATOM   4881  P    DT A 238      11.950 493.417 183.937 
ATOM   4882  OP1  DT A 238      12.424 493.152 182.560 
ATOM   4883  OP2  DT A 238      12.842 494.239 184.784 
ATOM   4884  O5'  DT A 238      10.496 494.083 183.886 
ATOM   4885  C5'  DT A 238       9.338 493.228 183.813 
ATOM   4886  C4'  DT A 238       8.265 493.727 184.760 
ATOM   4887  O4'  DT A 238       8.405 493.173 186.100 
ATOM   4888  C3'  DT A 238       8.229 495.238 184.989 
ATOM   4889  O3'  DT A 238       6.874 495.653 185.112 
ATOM   4890  C2'  DT A 238       8.925 495.443 186.335 
ATOM   4891  C1'  DT A 238       8.310 494.235 187.036 
ATOM   4892  N1   DT A 238       9.034 493.828 188.272 
ATOM   4893  C2   DT A 238       8.278 493.326 189.304 
ATOM   4894  O2   DT A 238       7.066 493.207 189.241 
ATOM   4895  N3   DT A 238       8.982 492.961 190.434 
ATOM   4896  C4   DT A 238      10.348 493.053 190.612 
ATOM   4897  O4   DT A 238      10.867 492.693 191.672 
ATOM   4898  C5   DT A 238      11.055 493.591 189.475 
ATOM   4899  C7   DT A 238      12.547 493.726 189.586 
ATOM   4900  C6   DT A 238      10.396 493.955 188.364 
ATOM   4901  P    DA A 239       6.422 497.035 184.443 
ATOM   4902  OP1  DA A 239       6.114 496.817 183.012 
ATOM   4903  OP2  DA A 239       7.426 498.081 184.739 
ATOM   4904  O5'  DA A 239       5.072 497.346 185.243 
ATOM   4905  C5'  DA A 239       4.284 496.246 185.736 
ATOM   4906  C4'  DA A 239       3.822 496.532 187.151 
ATOM   4907  O4'  DA A 239       4.787 496.093 188.149 
ATOM   4908  C3'  DA A 239       3.587 498.004 187.489 
ATOM   4909  O3'  DA A 239       2.466 498.103 188.360 
ATOM   4910  C2'  DA A 239       4.838 498.430 188.257 
ATOM   4911  C1'  DA A 239       4.988 497.151 189.074 
ATOM   4912  N9   DA A 239       6.336 496.983 189.683 
ATOM   4913  C8   DA A 239       7.548 497.360 189.178 
ATOM   4914  N7   DA A 239       8.551 497.077 189.951 
ATOM   4915  C5   DA A 239       7.962 496.466 191.050 
ATOM   4916  C6   DA A 239       8.496 495.928 192.233 
ATOM   4917  N6   DA A 239       9.806 495.920 192.517 
ATOM   4918  N1   DA A 239       7.630 495.398 193.117 
ATOM   4919  C2   DA A 239       6.330 495.408 192.829 
ATOM   4920  N3   DA A 239       5.719 495.879 191.764 
ATOM   4921  C4   DA A 239       6.607 496.405 190.895 
ATOM   4922  P    DG A 240       1.433 499.309 188.162 
ATOM   4923  OP1  DG A 240       0.452 498.954 187.113 
ATOM   4924  OP2  DG A 240       2.177 500.571 187.955 
ATOM   4925  O5'  DG A 240       0.708 499.341 189.589 
ATOM   4926  C5'  DG A 240       0.580 498.116 190.335 
ATOM   4927  C4'  DG A 240       0.915 498.360 191.793 
ATOM   4928  O4'  DG A 240       2.337 498.204 192.069 
ATOM   4929  C3'  DG A 240       0.586 499.753 192.328 
ATOM   4930  O3'  DG A 240       0.133 499.636 193.671 
ATOM   4931  C2'  DG A 240       1.924 500.493 192.329 
ATOM   4932  C1'  DG A 240       2.771 499.325 192.823 
ATOM   4933  N9   DG A 240       4.232 499.503 192.589 
ATOM   4934  C8   DG A 240       4.877 500.124 191.542 
ATOM   4935  N7   DG A 240       6.184 500.109 191.636 
ATOM   4936  C5   DG A 240       6.422 499.430 192.830 
ATOM   4937  C6   DG A 240       7.648 499.102 193.466 
ATOM   4938  O6   DG A 240       8.794 499.346 193.100 
ATOM   4939  N1   DG A 240       7.433 498.408 194.665 
ATOM   4940  C2   DG A 240       6.196 498.075 195.181 
ATOM   4941  N2   DG A 240       6.204 497.410 196.339 
ATOM   4942  N3   DG A 240       5.046 498.383 194.584 
ATOM   4943  C4   DG A 240       5.238 499.056 193.420 
ATOM   4944  P    DT A 241      -1.076 500.562 194.165 
ATOM   4945  OP1  DT A 241      -2.364 499.939 193.788 
ATOM   4946  OP2  DT A 241      -0.863 501.949 193.696 
ATOM   4947  O5'  DT A 241      -0.891 500.499 195.754 
ATOM   4948  C5'  DT A 241      -0.321 499.316 196.344 
ATOM   4949  C4'  DT A 241       0.693 499.703 197.403 
ATOM   4950  O4'  DT A 241       2.027 499.892 196.852 
ATOM   4951  C3'  DT A 241       0.413 501.009 198.146 
ATOM   4952  O3'  DT A 241       0.804 500.858 199.505 
ATOM   4953  C2'  DT A 241       1.334 502.035 197.487 
ATOM   4954  C1'  DT A 241       2.545 501.118 197.344 
ATOM   4955  N1   DT A 241       3.560 501.614 196.373 
ATOM   4956  C2   DT A 241       4.879 501.355 196.658 
ATOM   4957  O2   DT A 241       5.235 500.749 197.654 
ATOM   4958  N3   DT A 241       5.792 501.831 195.736 
ATOM   4959  C4   DT A 241       5.500 502.526 194.581 
ATOM   4960  O4   DT A 241       6.403 502.901 193.831 
ATOM   4961  C5   DT A 241       4.090 502.750 194.367 
ATOM   4962  C7   DT A 241       3.685 503.500 193.132 
ATOM   4963  C6   DT A 241       3.181 502.299 195.247 
ATOM   4964  P    DG A 242      -0.107 501.506 200.652 
ATOM   4965  OP1  DG A 242      -1.218 500.586 200.980 
ATOM   4966  OP2  DG A 242      -0.494 502.879 200.260 
ATOM   4967  O5'  DG A 242       0.921 501.567 201.875 
ATOM   4968  C5'  DG A 242       1.965 500.577 201.961 
ATOM   4969  C4'  DG A 242       3.278 501.239 202.332 
ATOM   4970  O4'  DG A 242       4.016 501.701 201.164 
ATOM   4971  C3'  DG A 242       3.170 502.482 203.215 
ATOM   4972  O3'  DG A 242       4.260 502.493 204.129 
ATOM   4973  C2'  DG A 242       3.330 503.657 202.252 
ATOM   4974  C1'  DG A 242       4.433 503.037 201.399 
ATOM   4975  N9   DG A 242       4.617 503.703 200.079 
ATOM   4976  C8   DG A 242       3.674 504.281 199.257 
ATOM   4977  N7   DG A 242       4.167 504.787 198.153 
ATOM   4978  C5   DG A 242       5.533 504.526 198.251 
ATOM   4979  C6   DG A 242       6.589 504.836 197.355 
ATOM   4980  O6   DG A 242       6.535 505.413 196.272 
ATOM   4981  N1   DG A 242       7.824 504.389 197.844 
ATOM   4982  C2   DG A 242       8.014 503.729 199.043 
ATOM   4983  N2   DG A 242       9.271 503.384 199.330 
ATOM   4984  N3   DG A 242       7.022 503.438 199.883 
ATOM   4985  C4   DG A 242       5.818 503.865 199.422 
ATOM   4986  P    DT A 243       4.006 502.971 205.635 
ATOM   4987  OP1  DT A 243       3.487 501.838 206.434 
ATOM   4988  OP2  DT A 243       3.178 504.197 205.633 
ATOM   4989  O5'  DT A 243       5.492 503.328 206.108 
ATOM   4990  C5'  DT A 243       6.600 502.610 205.532 
ATOM   4991  C4'  DT A 243       7.719 503.573 205.188 
ATOM   4992  O4'  DT A 243       7.579 504.132 203.851 
ATOM   4993  C3'  DT A 243       7.841 504.800 206.090 
ATOM   4994  O3'  DT A 243       9.219 505.108 206.266 
ATOM   4995  C2'  DT A 243       7.189 505.931 205.296 
ATOM   4996  C1'  DT A 243       7.752 505.539 203.934 
ATOM   4997  N1   DT A 243       7.034 506.162 202.787 
ATOM   4998  C2   DT A 243       7.786 506.494 201.685 
ATOM   4999  O2   DT A 243       8.988 506.299 201.618 
ATOM   5000  N3   DT A 243       7.087 507.070 200.642 
ATOM   5001  C4   DT A 243       5.733 507.334 200.611 
ATOM   5002  O4   DT A 243       5.219 507.854 199.619 
ATOM   5003  C5   DT A 243       5.030 506.951 201.813 
ATOM   5004  C7   DT A 243       3.552 507.204 201.862 
ATOM   5005  C6   DT A 243       5.685 506.389 202.842 
ATOM   5006  P    DA A 244       9.730 505.590 207.704 
ATOM   5007  OP1  DA A 244       9.994 504.410 208.557 
ATOM   5008  OP2  DA A 244       8.790 506.591 208.254 
ATOM   5009  O5'  DA A 244      11.112 506.301 207.326 
ATOM   5010  C5'  DA A 244      11.851 505.828 206.185 
ATOM   5011  C4'  DA A 244      12.358 507.003 205.373 
ATOM   5012  O4'  DA A 244      11.393 507.448 204.376 
ATOM   5013  C3'  DA A 244      12.681 508.270 206.165 
ATOM   5014  O3'  DA A 244      13.824 508.894 205.592 
ATOM   5015  C2'  DA A 244      11.471 509.180 205.949 
ATOM   5016  C1'  DA A 244      11.271 508.859 204.471 
ATOM   5017  N9   DA A 244       9.928 509.243 203.951 
ATOM   5018  C8   DA A 244       8.728 509.218 204.603 
ATOM   5019  N7   DA A 244       7.730 509.617 203.877 
ATOM   5020  C5   DA A 244       8.308 509.928 202.654 
ATOM   5021  C6   DA A 244       7.772 510.410 201.449 
ATOM   5022  N6   DA A 244       6.471 510.676 201.270 
ATOM   5023  N1   DA A 244       8.628 510.612 200.428 
ATOM   5024  C2   DA A 244       9.920 510.347 200.611 
ATOM   5025  N3   DA A 244      10.532 509.896 201.684 
ATOM   5026  C4   DA A 244       9.654 509.703 202.690 
ATOM   5027  P    DT A 245      14.915 509.552 206.560 
ATOM   5028  OP1  DT A 245      15.853 508.508 207.033 
ATOM   5029  OP2  DT A 245      14.235 510.338 207.613 
ATOM   5030  O5'  DT A 245      15.672 510.541 205.557 
ATOM   5031  C5'  DT A 245      15.751 510.194 204.161 
ATOM   5032  C4'  DT A 245      15.461 511.412 203.307 
ATOM   5033  O4'  DT A 245      14.040 511.573 203.033 
ATOM   5034  C3'  DT A 245      15.876 512.757 203.903 
ATOM   5035  O3'  DT A 245      16.352 513.597 202.858 
ATOM   5036  C2'  DT A 245      14.581 513.353 204.453 
ATOM   5037  C1'  DT A 245      13.683 512.921 203.297 
ATOM   5038  N1   DT A 245      12.230 512.960 203.621 
ATOM   5039  C2   DT A 245      11.372 513.307 202.605 
ATOM   5040  O2   DT A 245      11.751 513.576 201.479 
ATOM   5041  N3   DT A 245      10.032 513.333 202.943 
ATOM   5042  C4   DT A 245       9.495 513.047 204.182 
ATOM   5043  O4   DT A 245       8.277 513.104 204.364 
ATOM   5044  C5   DT A 245      10.474 512.694 205.182 
ATOM   5045  C7   DT A 245       9.972 512.369 206.559 
ATOM   5046  C6   DT A 245      11.783 512.661 204.882 
ATOM   5047  P    DG A 246      17.620 514.535 203.133 
ATOM   5048  OP1  DG A 246      18.864 513.759 202.933 
ATOM   5049  OP2  DG A 246      17.471 515.196 204.448 
ATOM   5050  O5'  DG A 246      17.468 515.620 201.966 
ATOM   5051  C5'  DG A 246      16.847 515.231 200.728 
ATOM   5052  C4'  DG A 246      15.880 516.306 200.271 
ATOM   5053  O4'  DG A 246      14.545 516.122 200.825 
ATOM   5054  C3'  DG A 246      16.246 517.738 200.660 
ATOM   5055  O3'  DG A 246      15.878 518.611 199.598 
ATOM   5056  C2'  DG A 246      15.368 518.048 201.871 
ATOM   5057  C1'  DG A 246      14.105 517.364 201.354 
ATOM   5058  N9   DG A 246      13.097 517.084 202.414 
ATOM   5059  C8   DG A 246      13.294 516.742 203.734 
ATOM   5060  N7   DG A 246      12.185 516.562 204.410 
ATOM   5061  C5   DG A 246      11.183 516.804 203.471 
ATOM   5062  C6   DG A 246       9.771 516.764 203.610 
ATOM   5063  O6   DG A 246       9.104 516.502 204.608 
ATOM   5064  N1   DG A 246       9.128 517.077 202.404 
ATOM   5065  C2   DG A 246       9.766 517.387 201.219 
ATOM   5066  N2   DG A 246       8.972 517.655 200.180 
ATOM   5067  N3   DG A 246      11.091 517.424 201.089 
ATOM   5068  C4   DG A 246      11.729 517.123 202.250 
ATOM   5069  P    DC A 247      16.847 519.828 199.223 
ATOM   5070  OP1  DC A 247      17.915 519.349 198.317 
ATOM   5071  OP2  DC A 247      17.299 520.502 200.460 
ATOM   5072  O5'  DC A 247      15.851 520.789 198.421 
ATOM   5073  C5'  DC A 247      14.758 520.205 197.686 
ATOM   5074  C4'  DC A 247      13.492 521.005 197.919 
ATOM   5075  O4'  DC A 247      12.754 520.549 199.088 
ATOM   5076  C3'  DC A 247      13.686 522.501 198.166 
ATOM   5077  O3'  DC A 247      12.618 523.212 197.552 
ATOM   5078  C2'  DC A 247      13.567 522.661 199.682 
ATOM   5079  C1'  DC A 247      12.414 521.682 199.873 
ATOM   5080  N1   DC A 247      12.237 521.232 201.282 
ATOM   5081  C2   DC A 247      10.940 520.990 201.729 
ATOM   5082  O2   DC A 247       9.999 521.156 200.945 
ATOM   5083  N3   DC A 247      10.759 520.580 203.010 
ATOM   5084  C4   DC A 247      11.806 520.411 203.828 
ATOM   5085  N4   DC A 247      11.576 520.010 205.069 
ATOM   5086  C5   DC A 247      13.147 520.656 203.389 
ATOM   5087  C6   DC A 247      13.308 521.065 202.105 
ATOM   5088  P    DC A 248      12.931 524.598 196.815 
ATOM   5089  OP1  DC A 248      13.406 524.333 195.438 
ATOM   5090  OP2  DC A 248      13.823 525.420 197.662 
ATOM   5091  O5'  DC A 248      11.477 525.264 196.764 
ATOM   5092  C5'  DC A 248      10.319 524.409 196.691 
ATOM   5093  C4'  DC A 248       9.246 524.908 197.638 
ATOM   5094  O4'  DC A 248       9.386 524.354 198.978 
ATOM   5095  C3'  DC A 248       9.210 526.419 197.867 
ATOM   5096  O3'  DC A 248       7.855 526.834 197.990 
ATOM   5097  C2'  DC A 248       9.906 526.624 199.213 
ATOM   5098  C1'  DC A 248       9.291 525.416 199.914 
ATOM   5099  N1   DC A 248      10.015 525.009 201.150 
ATOM   5100  C2   DC A 248       9.263 524.499 202.205 
ATOM   5101  O2   DC A 248       8.037 524.405 202.073 
ATOM   5102  N3   DC A 248       9.904 524.123 203.342 
ATOM   5103  C4   DC A 248      11.234 524.240 203.446 
ATOM   5104  N4   DC A 248      11.812 523.860 204.575 
ATOM   5105  C5   DC A 248      12.026 524.764 202.372 
ATOM   5106  C6   DC A 248      11.367 525.134 201.246 
ATOM   5107  P    DG A 249       7.403 528.216 197.321 
ATOM   5108  OP1  DG A 249       7.095 527.998 195.890 
ATOM   5109  OP2  DG A 249       8.407 529.262 197.617 
ATOM   5110  O5'  DG A 249       6.053 528.527 198.121 
ATOM   5111  C5'  DG A 249       5.265 527.427 198.614 
ATOM   5112  C4'  DG A 249       4.803 527.713 200.029 
ATOM   5113  O4'  DG A 249       5.768 527.274 201.027 
ATOM   5114  C3'  DG A 249       4.568 529.185 200.367 
ATOM   5115  O3'  DG A 249       3.448 529.284 201.238 
ATOM   5116  C2'  DG A 249       5.819 529.611 201.135 
ATOM   5117  C1'  DG A 249       5.969 528.332 201.952 
ATOM   5118  N9   DG A 249       7.318 528.164 202.561 
ATOM   5119  C8   DG A 249       8.549 528.538 202.068 
ATOM   5120  N7   DG A 249       9.553 528.245 202.858 
ATOM   5121  C5   DG A 249       8.944 527.635 203.954 
ATOM   5122  C6   DG A 249       9.516 527.101 205.137 
ATOM   5123  O6   DG A 249      10.698 527.056 205.468 
ATOM   5124  N1   DG A 249       8.534 526.574 205.989 
ATOM   5125  C2   DG A 249       7.178 526.565 205.730 
ATOM   5126  N2   DG A 249       6.405 526.015 206.669 
ATOM   5127  N3   DG A 249       6.642 527.066 204.618 
ATOM   5128  C4   DG A 249       7.581 527.581 203.782 
ATOM   5129  P    DT A 250       2.414 530.490 201.040 
ATOM   5130  OP1  DT A 250       1.433 530.135 199.991 
ATOM   5131  OP2  DT A 250       3.158 531.752 200.833 
ATOM   5132  O5'  DT A 250       1.690 530.522 202.467 
ATOM   5133  C5'  DT A 250       1.561 529.297 203.213 
ATOM   5134  C4'  DT A 250       1.896 529.541 204.671 
ATOM   5135  O4'  DT A 250       3.318 529.385 204.947 
ATOM   5136  C3'  DT A 250       1.567 530.935 205.206 
ATOM   5137  O3'  DT A 250       1.115 530.817 206.548 
ATOM   5138  C2'  DT A 250       2.905 531.674 205.207 
ATOM   5139  C1'  DT A 250       3.753 530.506 205.701 
ATOM   5140  N1   DT A 250       5.213 530.684 205.467 
ATOM   5141  C2   DT A 250       6.066 530.167 206.413 
ATOM   5142  O2   DT A 250       5.676 529.583 207.409 
ATOM   5143  N3   DT A 250       7.411 530.351 206.162 
ATOM   5144  C4   DT A 250       7.961 530.993 205.071 
ATOM   5145  O4   DT A 250       9.184 531.097 204.955 
ATOM   5146  C5   DT A 250       6.986 531.502 204.134 
ATOM   5147  C7   DT A 250       7.499 532.215 202.918 
ATOM   5148  C6   DT A 250       5.672 531.337 204.354 
ATOM   5149  P    DT A 251      -0.095 531.743 207.043 
ATOM   5150  OP1  DT A 251      -1.383 531.120 206.666 
ATOM   5151  OP2  DT A 251       0.118 533.130 206.574 
ATOM   5152  O5'  DT A 251       0.090 531.680 208.632 
ATOM   5153  C5'  DT A 251       0.661 530.497 209.222 
ATOM   5154  C4'  DT A 251       1.674 530.884 210.281 
ATOM   5155  O4'  DT A 251       3.009 531.073 209.730 
ATOM   5156  C3'  DT A 251       1.394 532.190 211.024 
ATOM   5157  O3'  DT A 251       1.785 532.039 212.383 
ATOM   5158  C2'  DT A 251       2.315 533.216 210.365 
ATOM   5159  C1'  DT A 251       3.526 532.299 210.222 
ATOM   5160  N1   DT A 251       4.542 532.795 209.251 
ATOM   5161  C2   DT A 251       5.860 532.536 209.536 
ATOM   5162  O2   DT A 251       6.216 531.930 210.532 
ATOM   5163  N3   DT A 251       6.773 533.012 208.614 
ATOM   5164  C4   DT A 251       6.481 533.707 207.459 
ATOM   5165  O4   DT A 251       7.385 534.082 206.709 
ATOM   5166  C5   DT A 251       5.071 533.931 207.245 
ATOM   5167  C7   DT A 251       4.666 534.681 206.010 
ATOM   5168  C6   DT A 251       4.162 533.480 208.125 
ATOM   5169  P    DA A 252       0.875 532.687 213.530 
ATOM   5170  OP1  DA A 252      -0.237 531.767 213.858 
ATOM   5171  OP2  DA A 252       0.487 534.060 213.138 
ATOM   5172  O5'  DA A 252       1.903 532.748 214.753 
ATOM   5173  C5'  DA A 252       2.946 531.758 214.839 
ATOM   5174  C4'  DA A 252       4.259 532.420 215.210 
ATOM   5175  O4'  DA A 252       4.997 532.882 214.042 
ATOM   5176  C3'  DA A 252       4.151 533.663 216.093 
ATOM   5177  O3'  DA A 252       5.242 533.674 217.007 
ATOM   5178  C2'  DA A 252       4.311 534.838 215.130 
ATOM   5179  C1'  DA A 252       5.414 534.218 214.277 
ATOM   5180  N9   DA A 252       5.598 534.884 212.957 
ATOM   5181  C8   DA A 252       4.651 535.452 212.155 
ATOM   5182  N7   DA A 252       5.125 535.957 211.058 
ATOM   5183  C5   DA A 252       6.488 535.706 211.138 
ATOM   5184  C6   DA A 252       7.557 535.997 210.274 
ATOM   5185  N6   DA A 252       7.409 536.635 209.104 
ATOM   5186  N1   DA A 252       8.787 535.607 210.657 
ATOM   5187  C2   DA A 252       8.926 534.973 211.820 
ATOM   5188  N3   DA A 252       8.008 534.649 212.704 
ATOM   5189  C4   DA A 252       6.788 535.050 212.297 
ATOM   5190  P    DA A 253       4.988 534.152 218.513 
ATOM   5191  OP1  DA A 253       4.468 533.019 219.312 
ATOM   5192  OP2  DA A 253       4.159 535.378 218.511 
ATOM   5193  O5'  DA A 253       6.473 534.509 218.986 
ATOM   5194  C5'  DA A 253       7.581 533.791 218.410 
ATOM   5195  C4'  DA A 253       8.700 534.754 218.066 
ATOM   5196  O4'  DA A 253       8.560 535.313 216.729 
ATOM   5197  C3'  DA A 253       8.822 535.981 218.968 
ATOM   5198  O3'  DA A 253      10.200 536.289 219.144 
ATOM   5199  C2'  DA A 253       8.170 537.112 218.174 
ATOM   5200  C1'  DA A 253       8.733 536.720 216.812 
ATOM   5201  N9   DA A 253       8.016 537.343 215.665 
ATOM   5202  C8   DA A 253       6.687 537.637 215.553 
ATOM   5203  N7   DA A 253       6.363 538.182 214.422 
ATOM   5204  C5   DA A 253       7.564 538.255 213.730 
ATOM   5205  C6   DA A 253       7.894 538.739 212.453 
ATOM   5206  N6   DA A 253       6.997 539.267 211.607 
ATOM   5207  N1   DA A 253       9.183 538.662 212.076 
ATOM   5208  C2   DA A 253      10.070 538.136 212.920 
ATOM   5209  N3   DA A 253       9.880 537.654 214.129 
ATOM   5210  C4   DA A 253       8.582 537.744 214.483 
ATOM   5211  P    DC A 254      10.711 536.771 220.582 
ATOM   5212  OP1  DC A 254      10.975 535.591 221.435 
ATOM   5213  OP2  DC A 254       9.771 537.772 221.132 
ATOM   5214  O5'  DC A 254      12.093 537.482 220.204 
ATOM   5215  C5'  DC A 254      12.833 537.009 219.063 
ATOM   5216  C4'  DC A 254      13.339 538.184 218.251 
ATOM   5217  O4'  DC A 254      12.375 538.630 217.254 
ATOM   5218  C3'  DC A 254      13.662 539.451 219.043 
ATOM   5219  O3'  DC A 254      14.805 540.075 218.470 
ATOM   5220  C2'  DC A 254      12.452 540.361 218.827 
ATOM   5221  C1'  DC A 254      12.252 540.040 217.349 
ATOM   5222  N1   DC A 254      10.910 540.424 216.829 
ATOM   5223  C2   DC A 254      10.827 540.872 215.513 
ATOM   5224  O2   DC A 254      11.860 540.931 214.838 
ATOM   5225  N3   DC A 254       9.612 541.227 215.022 
ATOM   5226  C4   DC A 254       8.516 541.147 215.787 
ATOM   5227  N4   DC A 254       7.354 541.505 215.261 
ATOM   5228  C5   DC A 254       8.580 540.690 217.143 
ATOM   5229  C6   DC A 254       9.803 540.341 217.616 
ATOM   5230  P    DA A 255      15.896 540.733 219.438 
ATOM   5231  OP1  DA A 255      16.834 539.689 219.911 
ATOM   5232  OP2  DA A 255      15.216 541.519 220.491 
ATOM   5233  O5'  DA A 255      16.654 541.722 218.435 
ATOM   5234  C5'  DA A 255      16.732 541.375 217.039 
ATOM   5235  C4'  DA A 255      16.443 542.593 216.185 
ATOM   5236  O4'  DA A 255      15.021 542.754 215.911 
ATOM   5237  C3'  DA A 255      16.858 543.938 216.781 
ATOM   5238  O3'  DA A 255      17.333 544.778 215.736 
ATOM   5239  C2'  DA A 255      15.562 544.534 217.331 
ATOM   5240  C1'  DA A 255      14.664 544.102 216.175 
ATOM   5241  N9   DA A 255      13.211 544.141 216.499 
ATOM   5242  C8   DA A 255      12.600 543.874 217.691 
ATOM   5243  N7   DA A 255      11.309 543.996 217.657 
ATOM   5244  C5   DA A 255      11.043 544.370 216.348 
ATOM   5245  C6   DA A 255       9.846 544.656 215.669 
ATOM   5246  N6   DA A 255       8.637 544.606 216.247 
ATOM   5247  N1   DA A 255       9.938 544.996 214.370 
ATOM   5248  C2   DA A 255      11.141 545.044 213.802 
ATOM   5249  N3   DA A 255      12.320 544.800 214.331 
ATOM   5250  C4   DA A 255      12.200 544.462 215.631 
ATOM   5251  P    DA A 256      18.601 545.716 216.011 
ATOM   5252  OP1  DA A 256      19.845 544.940 215.811 
ATOM   5253  OP2  DA A 256      18.452 546.377 217.326 
ATOM   5254  O5'  DA A 256      18.449 546.802 214.844 
ATOM   5255  C5'  DA A 256      17.828 546.412 213.606 
ATOM   5256  C4'  DA A 256      16.861 547.487 213.149 
ATOM   5257  O4'  DA A 256      15.527 547.303 213.703 
ATOM   5258  C3'  DA A 256      17.227 548.919 213.538 
ATOM   5259  O3'  DA A 256      16.859 549.792 212.476 
ATOM   5260  C2'  DA A 256      16.349 549.229 214.749 
ATOM   5261  C1'  DA A 256      15.086 548.545 214.232 
ATOM   5262  N9   DA A 256      14.078 548.265 215.292 
ATOM   5263  C8   DA A 256      14.292 547.926 216.597 
ATOM   5264  N7   DA A 256      13.203 547.746 217.278 
ATOM   5265  C5   DA A 256      12.191 547.983 216.357 
ATOM   5266  C6   DA A 256      10.790 547.952 216.460 
ATOM   5267  N6   DA A 256      10.138 547.655 217.593 
ATOM   5268  N1   DA A 256      10.081 548.239 215.353 
ATOM   5269  C2   DA A 256      10.735 548.533 214.230 
ATOM   5270  N3   DA A 256      12.031 548.593 214.015 
ATOM   5271  C4   DA A 256      12.718 548.302 215.138 
ATOM   5272  P    DC A 257      17.828 551.009 212.101 
ATOM   5273  OP1  DC A 257      18.897 550.530 211.195 
ATOM   5274  OP2  DC A 257      18.280 551.683 213.338 
ATOM   5275  O5'  DC A 257      16.832 551.970 211.299 
ATOM   5276  C5'  DC A 257      15.739 551.386 210.564 
ATOM   5277  C4'  DC A 257      14.474 552.187 210.797 
ATOM   5278  O4'  DC A 257      13.735 551.730 211.966 
ATOM   5279  C3'  DC A 257      14.667 553.682 211.044 
ATOM   5280  O3'  DC A 257      13.599 554.393 210.430 
ATOM   5281  C2'  DC A 257      14.548 553.843 212.560 
ATOM   5282  C1'  DC A 257      13.395 552.863 212.751 
ATOM   5283  N1   DC A 257      13.218 552.413 214.160 
ATOM   5284  C2   DC A 257      11.922 552.171 214.607 
ATOM   5285  O2   DC A 257      10.980 552.337 213.823 
ATOM   5286  N3   DC A 257      11.740 551.761 215.888 
ATOM   5287  C4   DC A 257      12.787 551.593 216.706 
ATOM   5288  N4   DC A 257      12.557 551.191 217.947 
ATOM   5289  C5   DC A 257      14.128 551.837 216.267 
ATOM   5290  C6   DC A 257      14.289 552.246 214.983 
ATOM   5291  P    DA A 258      13.912 555.779 209.693 
ATOM   5292  OP1  DA A 258      14.387 555.514 208.316 
ATOM   5293  OP2  DA A 258      14.804 556.601 210.540 
ATOM   5294  O5'  DA A 258      12.458 556.445 209.641 
ATOM   5295  C5'  DA A 258      11.301 555.590 209.569 
ATOM   5296  C4'  DA A 258      10.227 556.089 210.516 
ATOM   5297  O4'  DA A 258      10.368 555.535 211.856 
ATOM   5298  C3'  DA A 258      10.191 557.600 210.745 
ATOM   5299  O3'  DA A 258       8.837 558.015 210.868 
ATOM   5300  C2'  DA A 258      10.887 557.805 212.091 
ATOM   5301  C1'  DA A 258      10.272 556.597 212.792 
ATOM   5302  N9   DA A 258      10.997 556.190 214.028 
ATOM   5303  C8   DA A 258      12.336 556.249 214.285 
ATOM   5304  N7   DA A 258      12.664 555.818 215.465 
ATOM   5305  C5   DA A 258      11.454 555.447 216.033 
ATOM   5306  C6   DA A 258      11.122 554.907 217.286 
ATOM   5307  N6   DA A 258      12.027 554.636 218.238 
ATOM   5308  N1   DA A 258       9.822 554.655 217.528 
ATOM   5309  C2   DA A 258       8.928 554.926 216.578 
ATOM   5310  N3   DA A 258       9.118 555.428 215.378 
ATOM   5311  C4   DA A 258      10.427 555.671 215.162 
ATOM   5312  P    DA A 259       8.384 559.397 210.199 
ATOM   5313  OP1  DA A 259       8.076 559.179 208.768 
ATOM   5314  OP2  DA A 259       9.389 560.443 210.495 
ATOM   5315  O5'  DA A 259       7.034 559.708 210.999 
ATOM   5316  C5'  DA A 259       6.246 558.608 211.492 
ATOM   5317  C4'  DA A 259       5.784 558.894 212.907 
ATOM   5318  O4'  DA A 259       6.749 558.455 213.905 
ATOM   5319  C3'  DA A 259       5.549 560.366 213.245 
ATOM   5320  O3'  DA A 259       4.429 560.465 214.116 
ATOM   5321  C2'  DA A 259       6.800 560.792 214.013 
ATOM   5322  C1'  DA A 259       6.950 559.513 214.830 
ATOM   5323  N9   DA A 259       8.299 559.346 215.439 
ATOM   5324  C8   DA A 259       9.510 559.723 214.934 
ATOM   5325  N7   DA A 259      10.513 559.439 215.707 
ATOM   5326  C5   DA A 259       9.925 558.828 216.806 
ATOM   5327  C6   DA A 259      10.458 558.290 217.989 
ATOM   5328  N6   DA A 259      11.768 558.282 218.273 
ATOM   5329  N1   DA A 259       9.593 557.760 218.873 
ATOM   5330  C2   DA A 259       8.293 557.770 218.585 
ATOM   5331  N3   DA A 259       7.682 558.241 217.520 
ATOM   5332  C4   DA A 259       8.569 558.767 216.651 
ATOM   5333  P    DG A 260       3.395 561.671 213.918 
ATOM   5334  OP1  DG A 260       2.414 561.316 212.869 
ATOM   5335  OP2  DG A 260       4.139 562.933 213.711 
ATOM   5336  O5'  DG A 260       2.671 561.703 215.345 
ATOM   5337  C5'  DG A 260       2.542 560.478 216.091 
ATOM   5338  C4'  DG A 260       2.877 560.722 217.549 
ATOM   5339  O4'  DG A 260       4.299 560.566 217.825 
ATOM   5340  C3'  DG A 260       2.548 562.116 218.084 
ATOM   5341  O3'  DG A 260       2.096 561.998 219.426 
ATOM   5342  C2'  DG A 260       3.886 562.856 218.085 
ATOM   5343  C1'  DG A 260       4.734 561.687 218.579 
ATOM   5344  N9   DG A 260       6.194 561.865 218.345 
ATOM   5345  C8   DG A 260       6.839 562.486 217.298 
ATOM   5346  N7   DG A 260       8.147 562.471 217.392 
ATOM   5347  C5   DG A 260       8.385 561.792 218.586 
ATOM   5348  C6   DG A 260       9.611 561.464 219.222 
ATOM   5349  O6   DG A 260      10.757 561.708 218.856 
ATOM   5350  N1   DG A 260       9.395 560.770 220.421 
ATOM   5351  C2   DG A 260       8.159 560.437 220.937 
ATOM   5352  N2   DG A 260       8.166 559.772 222.095 
ATOM   5353  N3   DG A 260       7.009 560.745 220.340 
ATOM   5354  C4   DG A 260       7.200 561.419 219.175 
ATOM   5355  P    DC A 261       0.887 562.924 219.921 
ATOM   5356  OP1  DC A 261      -0.402 562.301 219.544 
ATOM   5357  OP2  DC A 261       1.100 564.311 219.452 
ATOM   5358  O5'  DC A 261       1.071 562.861 221.510 
ATOM   5359  C5'  DC A 261       1.642 561.678 222.100 
ATOM   5360  C4'  DC A 261       2.655 562.065 223.159 
ATOM   5361  O4'  DC A 261       3.990 562.254 222.608 
ATOM   5362  C3'  DC A 261       2.375 563.371 223.902 
ATOM   5363  O3'  DC A 261       2.766 563.220 225.261 
ATOM   5364  C2'  DC A 261       3.297 564.397 223.243 
ATOM   5365  C1'  DC A 261       4.508 563.480 223.100 
ATOM   5366  N1   DC A 261       5.523 563.976 222.129 
ATOM   5367  C2   DC A 261       6.864 563.722 222.404 
ATOM   5368  O2   DC A 261       7.154 563.101 223.433 
ATOM   5369  N3   DC A 261       7.804 564.166 221.532 
ATOM   5370  C4   DC A 261       7.449 564.836 220.427 
ATOM   5371  N4   DC A 261       8.404 565.248 219.608 
ATOM   5372  C5   DC A 261       6.076 565.109 220.126 
ATOM   5373  C6   DC A 261       5.150 564.657 221.010 
ATOM   5374  P    DA A 262       1.856 563.868 226.408 
ATOM   5375  OP1  DA A 262       0.744 562.948 226.736 
ATOM   5376  OP2  DA A 262       1.468 565.241 226.016 
ATOM   5377  O5'  DA A 262       2.884 563.929 227.631 
ATOM   5378  C5'  DA A 262       3.927 562.939 227.717 
ATOM   5379  C4'  DA A 262       5.240 563.601 228.088 
ATOM   5380  O4'  DA A 262       5.978 564.063 226.920 
ATOM   5381  C3'  DA A 262       5.132 564.844 228.971 
ATOM   5382  O3'  DA A 262       6.223 564.855 229.885 
ATOM   5383  C2'  DA A 262       5.293 566.019 228.008 
ATOM   5384  C1'  DA A 262       6.396 565.399 227.155 
ATOM   5385  N9   DA A 262       6.579 566.065 225.835 
ATOM   5386  C8   DA A 262       5.632 566.633 225.033 
ATOM   5387  N7   DA A 262       6.106 567.138 223.936 
ATOM   5388  C5   DA A 262       7.469 566.887 224.016 
ATOM   5389  C6   DA A 262       8.538 567.178 223.152 
ATOM   5390  N6   DA A 262       8.390 567.816 221.982 
ATOM   5391  N1   DA A 262       9.768 566.788 223.535 
ATOM   5392  C2   DA A 262       9.907 566.154 224.698 
ATOM   5393  N3   DA A 262       8.990 565.830 225.582 
ATOM   5394  C4   DA A 262       7.769 566.231 225.175 
ATOM   5395  P    DT A 263       5.969 565.333 231.391 
ATOM   5396  OP1  DT A 263       5.449 564.200 232.190 
ATOM   5397  OP2  DT A 263       5.140 566.559 231.389 
ATOM   5398  O5'  DT A 263       7.454 565.690 231.864 
ATOM   5399  C5'  DT A 263       8.562 564.972 231.288 
ATOM   5400  C4'  DT A 263       9.681 565.935 230.944 
ATOM   5401  O4'  DT A 263       9.541 566.494 229.607 
ATOM   5402  C3'  DT A 263       9.804 567.162 231.846 
ATOM   5403  O3'  DT A 263      11.181 567.470 232.022 
ATOM   5404  C2'  DT A 263       9.151 568.294 231.052 
ATOM   5405  C1'  DT A 263       9.714 567.901 229.690 
ATOM   5406  N1   DT A 263       8.997 568.524 228.543 
ATOM   5407  C2   DT A 263       9.748 568.856 227.441 
ATOM   5408  O2   DT A 263      10.950 568.661 227.374 
ATOM   5409  N3   DT A 263       9.050 569.432 226.398 
ATOM   5410  C4   DT A 263       7.696 569.696 226.367 
ATOM   5411  O4   DT A 263       7.182 570.216 225.375 
ATOM   5412  C5   DT A 263       6.993 569.313 227.569 
ATOM   5413  C7   DT A 263       5.515 569.567 227.618 
ATOM   5414  C6   DT A 263       7.647 568.751 228.598 
ATOM   5415  P    DT A 264      11.692 567.952 233.460 
ATOM   5416  OP1  DT A 264      11.956 566.772 234.313 
ATOM   5417  OP2  DT A 264      10.752 568.953 234.010 
ATOM   5418  O5'  DT A 264      13.075 568.663 233.082 
ATOM   5419  C5'  DT A 264      13.814 568.190 231.940 
ATOM   5420  C4'  DT A 264      14.320 569.365 231.129 
ATOM   5421  O4'  DT A 264      13.356 569.811 230.132 
ATOM   5422  C3'  DT A 264      14.643 570.632 231.921 
ATOM   5423  O3'  DT A 264      15.786 571.256 231.348 
ATOM   5424  C2'  DT A 264      13.433 571.542 231.705 
ATOM   5425  C1'  DT A 264      13.233 571.221 230.227 
ATOM   5426  N1   DT A 264      11.891 571.605 229.707 
ATOM   5427  C2   DT A 264      11.826 572.044 228.408 
ATOM   5428  O2   DT A 264      12.804 572.128 227.686 
ATOM   5429  N3   DT A 264      10.565 572.392 227.961 
ATOM   5430  C4   DT A 264       9.394 572.336 228.690 
ATOM   5431  O4   DT A 264       8.323 572.674 228.181 
ATOM   5432  C5   DT A 264       9.564 571.863 230.043 
ATOM   5433  C7   DT A 264       8.340 571.773 230.906 
ATOM   5434  C6   DT A 264      10.779 571.519 230.503 
ATOM   5435  P    DC A 265      16.877 571.914 232.316 
ATOM   5436  OP1  DC A 265      17.815 570.870 232.789 
ATOM   5437  OP2  DC A 265      16.198 572.700 233.369 
ATOM   5438  O5'  DC A 265      17.635 572.903 231.313 
ATOM   5439  C5'  DC A 265      17.713 572.556 229.917 
ATOM   5440  C4'  DC A 265      17.424 573.774 229.063 
ATOM   5441  O4'  DC A 265      16.002 573.935 228.789 
ATOM   5442  C3'  DC A 265      17.839 575.119 229.659 
ATOM   5443  O3'  DC A 265      18.314 575.959 228.614 
ATOM   5444  C2'  DC A 265      16.543 575.715 230.209 
ATOM   5445  C1'  DC A 265      15.645 575.283 229.053 
ATOM   5446  N1   DC A 265      14.193 575.322 229.377 
ATOM   5447  C2   DC A 265      13.309 575.672 228.359 
ATOM   5448  O2   DC A 265      13.764 575.933 227.239 
ATOM   5449  N3   DC A 265      11.980 575.714 228.634 
ATOM   5450  C4   DC A 265      11.528 575.424 229.860 
ATOM   5451  N4   DC A 265      10.223 575.479 230.078 
ATOM   5452  C5   DC A 265      12.420 575.062 230.922 
ATOM   5453  C6   DC A 265      13.743 575.027 230.627 
ATOM   5454  P    DT A 266      19.582 576.897 228.889 
ATOM   5455  OP1  DT A 266      20.826 576.121 228.689 
ATOM   5456  OP2  DT A 266      19.434 577.558 230.204 
ATOM   5457  O5'  DT A 266      19.430 577.983 227.722 
ATOM   5458  C5'  DT A 266      18.810 577.593 226.484 
ATOM   5459  C4'  DT A 266      17.842 578.668 226.027 
ATOM   5460  O4'  DT A 266      16.508 578.484 226.581 
ATOM   5461  C3'  DT A 266      18.208 580.100 226.416 
ATOM   5462  O3'  DT A 266      17.840 580.973 225.354 
ATOM   5463  C2'  DT A 266      17.330 580.410 227.627 
ATOM   5464  C1'  DT A 266      16.068 579.726 227.110 
ATOM   5465  N1   DT A 266      15.059 579.446 228.170 
ATOM   5466  C2   DT A 266      13.736 579.536 227.813 
ATOM   5467  O2   DT A 266      13.371 579.828 226.688 
ATOM   5468  N3   DT A 266      12.831 579.271 228.822 
ATOM   5469  C4   DT A 266      13.133 578.932 230.126 
ATOM   5470  O4   DT A 266      12.235 578.717 230.942 
ATOM   5471  C5   DT A 266      14.548 578.864 230.403 
ATOM   5472  C7   DT A 266      14.964 578.501 231.799 
ATOM   5473  C6   DT A 266      15.450 579.117 229.441 
ATOM   5474  P    DA A 267      18.809 582.190 224.979 
ATOM   5475  OP1  DA A 267      19.878 581.711 224.073 
ATOM   5476  OP2  DA A 267      19.261 582.864 226.216 
ATOM   5477  O5'  DA A 267      17.813 583.151 224.176 
ATOM   5478  C5'  DA A 267      16.721 582.567 223.442 
ATOM   5479  C4'  DA A 267      15.455 583.368 223.675 
ATOM   5480  O4'  DA A 267      14.717 582.911 224.844 
ATOM   5481  C3'  DA A 267      15.649 584.863 223.922 
ATOM   5482  O3'  DA A 267      14.581 585.574 223.308 
ATOM   5483  C2'  DA A 267      15.529 585.024 225.438 
ATOM   5484  C1'  DA A 267      14.376 584.044 225.629 
ATOM   5485  N9   DA A 267      14.199 583.594 227.038 
ATOM   5486  C8   DA A 267      15.159 583.379 227.986 
ATOM   5487  N7   DA A 267      14.687 582.988 229.130 
ATOM   5488  C5   DA A 267      13.314 582.940 228.927 
ATOM   5489  C6   DA A 267      12.245 582.594 229.769 
ATOM   5490  N6   DA A 267      12.400 582.212 231.044 
ATOM   5491  N1   DA A 267      11.004 582.655 229.249 
ATOM   5492  C2   DA A 267      10.856 583.034 227.981 
ATOM   5493  N3   DA A 267      11.775 583.379 227.105 
ATOM   5494  C4   DA A 267      13.007 583.310 227.649 
ATOM   5495  P    DT A 268      14.894 586.961 222.571 
ATOM   5496  OP1  DT A 268      15.368 586.695 221.194 
ATOM   5497  OP2  DT A 268      15.786 587.782 223.418 
ATOM   5498  O5'  DT A 268      13.439 587.626 222.519 
ATOM   5499  C5'  DT A 268      12.282 586.771 222.446 
ATOM   5500  C4'  DT A 268      11.209 587.270 223.394 
ATOM   5501  O4'  DT A 268      11.349 586.716 224.734 
ATOM   5502  C3'  DT A 268      11.173 588.781 223.623 
ATOM   5503  O3'  DT A 268       9.818 589.196 223.746 
ATOM   5504  C2'  DT A 268      11.868 588.986 224.969 
ATOM   5505  C1'  DT A 268      11.254 587.778 225.670 
ATOM   5506  N1   DT A 268      11.978 587.371 226.906 
ATOM   5507  C2   DT A 268      11.221 586.869 227.938 
ATOM   5508  O2   DT A 268      10.009 586.750 227.874 
ATOM   5509  N3   DT A 268      11.926 586.504 229.068 
ATOM   5510  C4   DT A 268      13.291 586.596 229.246 
ATOM   5511  O4   DT A 268      13.810 586.237 230.306 
ATOM   5512  C5   DT A 268      13.999 587.134 228.109 
ATOM   5513  C7   DT A 268      15.490 587.269 228.220 
ATOM   5514  C6   DT A 268      13.339 587.498 226.998 
ATOM   5515  P    DT A 269       9.365 590.578 223.077 
ATOM   5516  OP1  DT A 269       9.058 590.360 221.646 
ATOM   5517  OP2  DT A 269      10.370 591.624 223.373 
ATOM   5518  O5'  DT A 269       8.015 590.889 223.877 
ATOM   5519  C5'  DT A 269       7.227 589.789 224.370 
ATOM   5520  C4'  DT A 269       6.766 590.075 225.785 
ATOM   5521  O4'  DT A 269       7.731 589.636 226.783 
ATOM   5522  C3'  DT A 269       6.530 591.547 226.123 
ATOM   5523  O3'  DT A 269       5.410 591.646 226.994 
ATOM   5524  C2'  DT A 269       7.781 591.973 226.891 
ATOM   5525  C1'  DT A 269       7.932 590.694 227.708 
ATOM   5526  N1   DT A 269       9.280 590.527 228.317 
ATOM   5527  C2   DT A 269       9.340 589.917 229.547 
ATOM   5528  O2   DT A 269       8.352 589.520 230.139 
ATOM   5529  N3   DT A 269      10.608 589.780 230.081 
ATOM   5530  C4   DT A 269      11.789 590.192 229.499 
ATOM   5531  O4   DT A 269      12.865 590.015 230.074 
ATOM   5532  C5   DT A 269      11.624 590.821 228.210 
ATOM   5533  C7   DT A 269      12.861 591.299 227.508 
ATOM   5534  C6   DT A 269      10.404 590.967 227.668 
ATOM   5535  P    DG A 270       4.376 592.852 226.796 
ATOM   5536  OP1  DG A 270       3.395 592.497 225.747 
ATOM   5537  OP2  DG A 270       5.121 594.114 226.589 
ATOM   5538  O5'  DG A 270       3.652 592.885 228.223 
ATOM   5539  C5'  DG A 270       3.523 591.659 228.969 
ATOM   5540  C4'  DG A 270       3.859 591.903 230.427 
ATOM   5541  O4'  DG A 270       5.280 591.747 230.703 
ATOM   5542  C3'  DG A 270       3.530 593.297 230.961 
ATOM   5543  O3'  DG A 270       3.077 593.179 232.304 
ATOM   5544  C2'  DG A 270       4.867 594.037 230.963 
ATOM   5545  C1'  DG A 270       5.715 592.868 231.457 
ATOM   5546  N9   DG A 270       7.175 593.046 231.223 
ATOM   5547  C8   DG A 270       7.820 593.667 230.176 
ATOM   5548  N7   DG A 270       9.128 593.652 230.270 
ATOM   5549  C5   DG A 270       9.366 592.973 231.464 
ATOM   5550  C6   DG A 270      10.592 592.645 232.100 
ATOM   5551  O6   DG A 270      11.738 592.889 231.734 
ATOM   5552  N1   DG A 270      10.376 591.951 233.299 
ATOM   5553  C2   DG A 270       9.140 591.618 233.815 
ATOM   5554  N2   DG A 270       9.147 590.953 234.973 
ATOM   5555  N3   DG A 270       7.990 591.926 233.218 
ATOM   5556  C4   DG A 270       8.181 592.600 232.053 
ATOM   5557  P    DA A 271       1.868 594.105 232.799 
ATOM   5558  OP1  DA A 271       0.579 593.482 232.422 
ATOM   5559  OP2  DA A 271       2.081 595.492 232.330 
ATOM   5560  O5'  DA A 271       2.052 594.042 234.388 
ATOM   5561  C5'  DA A 271       2.623 592.859 234.978 
ATOM   5562  C4'  DA A 271       3.637 593.246 236.037 
ATOM   5563  O4'  DA A 271       4.971 593.435 235.486 
ATOM   5564  C3'  DA A 271       3.356 594.552 236.780 
ATOM   5565  O3'  DA A 271       3.747 594.401 238.139 
ATOM   5566  C2'  DA A 271       4.278 595.578 236.121 
ATOM   5567  C1'  DA A 271       5.489 594.661 235.978 
ATOM   5568  N9   DA A 271       6.504 595.157 235.007 
ATOM   5569  C8   DA A 271       6.301 595.849 233.847 
ATOM   5570  N7   DA A 271       7.394 596.143 233.214 
ATOM   5571  C5   DA A 271       8.397 595.608 234.010 
ATOM   5572  C6   DA A 271       9.795 595.583 233.884 
ATOM   5573  N6   DA A 271      10.455 596.137 232.857 
ATOM   5574  N1   DA A 271      10.494 594.967 234.855 
ATOM   5575  C2   DA A 271       9.833 594.418 235.873 
ATOM   5576  N3   DA A 271       8.537 594.379 236.097 
ATOM   5577  C4   DA A 271       7.862 595.002 235.110 
ATOM   5578  P    DT A 272       2.837 595.049 239.286 
ATOM   5579  OP1  DT A 272       1.725 594.129 239.614 
ATOM   5580  OP2  DT A 272       2.449 596.422 238.894 
ATOM   5581  O5'  DT A 272       3.865 595.110 240.509 
ATOM   5582  C5'  DT A 272       4.908 594.120 240.595 
ATOM   5583  C4'  DT A 272       6.221 594.782 240.966 
ATOM   5584  O4'  DT A 272       6.960 595.244 239.798 
ATOM   5585  C3'  DT A 272       6.114 596.025 241.849 
ATOM   5586  O3'  DT A 272       7.204 596.036 242.763 
ATOM   5587  C2'  DT A 272       6.274 597.200 240.886 
ATOM   5588  C1'  DT A 272       7.377 596.580 240.033 
ATOM   5589  N1   DT A 272       7.560 597.246 238.713 
ATOM   5590  C2   DT A 272       8.840 597.311 238.218 
ATOM   5591  O2   DT A 272       9.804 596.853 238.808 
ATOM   5592  N3   DT A 272       8.971 597.936 236.993 
ATOM   5593  C4   DT A 272       7.952 598.487 236.242 
ATOM   5594  O4   DT A 272       8.193 599.022 235.157 
ATOM   5595  C5   DT A 272       6.646 598.370 236.845 
ATOM   5596  C7   DT A 272       5.482 598.945 236.093 
ATOM   5597  C6   DT A 272       6.490 597.768 238.035 
ATOM   5598  P    DA A 273       6.950 596.515 244.269 
ATOM   5599  OP1  DA A 273       6.431 595.381 245.068 
ATOM   5600  OP2  DA A 273       6.121 597.740 244.267 
ATOM   5601  O5'  DA A 273       8.436 596.871 244.742 
ATOM   5602  C5'  DA A 273       9.543 596.153 244.165 
ATOM   5603  C4'  DA A 273      10.663 597.116 243.822 
ATOM   5604  O4'  DA A 273      10.522 597.676 242.485 
ATOM   5605  C3'  DA A 273      10.785 598.344 244.724 
ATOM   5606  O3'  DA A 273      12.162 598.651 244.900 
ATOM   5607  C2'  DA A 273      10.132 599.475 243.930 
ATOM   5608  C1'  DA A 273      10.695 599.082 242.568 
ATOM   5609  N9   DA A 273       9.978 599.705 241.421 
ATOM   5610  C8   DA A 273       8.649 600.000 241.309 
ATOM   5611  N7   DA A 273       8.326 600.544 240.178 
ATOM   5612  C5   DA A 273       9.526 600.617 239.486 
ATOM   5613  C6   DA A 273       9.856 601.101 238.209 
ATOM   5614  N6   DA A 273       8.959 601.629 237.363 
ATOM   5615  N1   DA A 273      11.146 601.024 237.832 
ATOM   5616  C2   DA A 273      12.032 600.498 238.676 
ATOM   5617  N3   DA A 273      11.843 600.016 239.885 
ATOM   5618  C4   DA A 273      10.544 600.106 240.239 
ATOM   5619  P    DA A 274      12.673 599.133 246.338 
ATOM   5620  OP1  DA A 274      12.937 597.953 247.191 
ATOM   5621  OP2  DA A 274      11.733 600.134 246.888 
ATOM   5622  O5'  DA A 274      14.056 599.844 245.960 
ATOM   5623  C5'  DA A 274      14.795 599.371 244.818 
ATOM   5624  C4'  DA A 274      15.302 600.547 244.007 
ATOM   5625  O4'  DA A 274      14.337 600.992 243.010 
ATOM   5626  C3'  DA A 274      15.624 601.813 244.799 
ATOM   5627  O3'  DA A 274      16.767 602.437 244.226 
ATOM   5628  C2'  DA A 274      14.414 602.723 244.583 
ATOM   5629  C1'  DA A 274      14.215 602.402 243.105 
ATOM   5630  N9   DA A 274      12.872 602.786 242.585 
ATOM   5631  C8   DA A 274      11.671 602.761 243.237 
ATOM   5632  N7   DA A 274      10.674 603.160 242.511 
ATOM   5633  C5   DA A 274      11.251 603.471 241.288 
ATOM   5634  C6   DA A 274      10.716 603.953 240.083 
ATOM   5635  N6   DA A 274       9.414 604.219 239.904 
ATOM   5636  N1   DA A 274      11.571 604.156 239.062 
ATOM   5637  C2   DA A 274      12.863 603.890 239.245 
ATOM   5638  N3   DA A 274      13.475 603.439 240.318 
ATOM   5639  C4   DA A 274      12.598 603.246 241.324 
ATOM   5640  P    DG A 275      17.859 603.095 245.194 
ATOM   5641  OP1  DG A 275      18.796 602.051 245.667 
ATOM   5642  OP2  DG A 275      17.179 603.881 246.247 
ATOM   5643  O5'  DG A 275      18.616 604.084 244.191 
ATOM   5644  C5'  DG A 275      18.694 603.737 242.795 
ATOM   5645  C4'  DG A 275      18.405 604.955 241.941 
ATOM   5646  O4'  DG A 275      16.983 605.116 241.667 
ATOM   5647  C3'  DG A 275      18.820 606.300 242.537 
ATOM   5648  O3'  DG A 275      19.296 607.140 241.492 
ATOM   5649  C2'  DG A 275      17.525 606.896 243.087 
ATOM   5650  C1'  DG A 275      16.626 606.464 241.931 
ATOM   5651  N9   DG A 275      15.174 606.503 242.255 
ATOM   5652  C8   DG A 275      14.540 606.239 243.450 
ATOM   5653  N7   DG A 275      13.236 606.364 243.402 
ATOM   5654  C5   DG A 275      12.988 606.740 242.082 
ATOM   5655  C6   DG A 275      11.761 607.021 241.428 
ATOM   5656  O6   DG A 275      10.621 606.997 241.885 
ATOM   5657  N1   DG A 275      11.965 607.365 240.083 
ATOM   5658  C2   DG A 275      13.193 607.426 239.455 
ATOM   5659  N2   DG A 275      13.175 607.773 238.166 
ATOM   5660  N3   DG A 275      14.344 607.161 240.070 
ATOM   5661  C4   DG A 275      14.163 606.827 241.374 
ATOM   5662  P    DG A 276      20.563 608.078 241.767 
ATOM   5663  OP1  DG A 276      21.808 607.302 241.567 
ATOM   5664  OP2  DG A 276      20.415 608.739 243.082 
ATOM   5665  O5'  DG A 276      20.411 609.164 240.600 
ATOM   5666  C5'  DG A 276      19.791 608.774 239.362 
ATOM   5667  C4'  DG A 276      18.823 609.849 238.905 
ATOM   5668  O4'  DG A 276      17.489 609.665 239.459 
ATOM   5669  C3'  DG A 276      19.190 611.281 239.294 
ATOM   5670  O3'  DG A 276      18.822 612.154 238.232 
ATOM   5671  C2'  DG A 276      18.311 611.591 240.505 
ATOM   5672  C1'  DG A 276      17.049 610.907 239.988 
ATOM   5673  N9   DG A 276      16.040 610.627 241.048 
ATOM   5674  C8   DG A 276      16.238 610.285 242.367 
ATOM   5675  N7   DG A 276      15.128 610.106 243.044 
ATOM   5676  C5   DG A 276      14.126 610.347 242.105 
ATOM   5677  C6   DG A 276      12.714 610.307 242.244 
ATOM   5678  O6   DG A 276      12.047 610.045 243.242 
ATOM   5679  N1   DG A 276      12.072 610.620 241.038 
ATOM   5680  C2   DG A 276      12.710 610.930 239.853 
ATOM   5681  N2   DG A 276      11.916 611.198 238.814 
ATOM   5682  N3   DG A 276      14.034 610.967 239.723 
ATOM   5683  C4   DG A 276      14.672 610.667 240.884 
ATOM   5684  P    DT A 277      19.790 613.371 237.857 
ATOM   5685  OP1  DT A 277      20.859 612.892 236.951 
ATOM   5686  OP2  DT A 277      20.243 614.045 239.094 
ATOM   5687  O5'  DT A 277      18.795 614.332 237.054 
ATOM   5688  C5'  DT A 277      17.702 613.748 236.320 
ATOM   5689  C4'  DT A 277      16.436 614.549 236.552 
ATOM   5690  O4'  DT A 277      15.698 614.092 237.722 
ATOM   5691  C3'  DT A 277      16.630 616.044 236.800 
ATOM   5692  O3'  DT A 277      15.562 616.755 236.186 
ATOM   5693  C2'  DT A 277      16.510 616.205 238.316 
ATOM   5694  C1'  DT A 277      15.357 615.225 238.507 
ATOM   5695  N1   DT A 277      15.181 614.775 239.916 
ATOM   5696  C2   DT A 277      13.896 614.540 240.342 
ATOM   5697  O2   DT A 277      12.922 614.684 239.622 
ATOM   5698  N3   DT A 277      13.771 614.126 241.653 
ATOM   5699  C4   DT A 277      14.801 613.931 242.552 
ATOM   5700  O4   DT A 277      14.565 613.557 243.702 
ATOM   5701  C5   DT A 277      16.112 614.203 242.013 
ATOM   5702  C7   DT A 277      17.290 614.017 242.925 
ATOM   5703  C6   DT A 277      16.262 614.608 240.741 
ATOM   5704  P    DA A 278      15.875 618.142 235.449 
ATOM   5705  OP1  DA A 278      16.349 617.876 234.072 
ATOM   5706  OP2  DA A 278      16.767 618.963 236.296 
ATOM   5707  O5'  DA A 278      14.420 618.807 235.397 
ATOM   5708  C5'  DA A 278      13.263 617.953 235.324 
ATOM   5709  C4'  DA A 278      12.190 618.451 236.272 
ATOM   5710  O4'  DA A 278      12.330 617.897 237.612 
ATOM   5711  C3'  DA A 278      12.154 619.962 236.501 
ATOM   5712  O3'  DA A 278      10.799 620.377 236.624 
ATOM   5713  C2'  DA A 278      12.849 620.167 237.847 
ATOM   5714  C1'  DA A 278      12.235 618.959 238.548 
ATOM   5715  N9   DA A 278      12.959 618.552 239.784 
ATOM   5716  C8   DA A 278      14.299 618.611 240.041 
ATOM   5717  N7   DA A 278      14.627 618.181 241.220 
ATOM   5718  C5   DA A 278      13.416 617.809 241.788 
ATOM   5719  C6   DA A 278      13.085 617.269 243.042 
ATOM   5720  N6   DA A 278      13.989 616.998 243.994 
ATOM   5721  N1   DA A 278      11.784 617.017 243.284 
ATOM   5722  C2   DA A 278      10.891 617.288 242.334 
ATOM   5723  N3   DA A 278      11.080 617.790 241.134 
ATOM   5724  C4   DA A 278      12.389 618.033 240.918 
ATOM   5725  P    DA A 279      10.347 621.760 235.955 
ATOM   5726  OP1  DA A 279      10.039 621.541 234.524 
ATOM   5727  OP2  DA A 279      11.351 622.805 236.251 
ATOM   5728  O5'  DA A 279       8.996 622.070 236.755 
ATOM   5729  C5'  DA A 279       8.208 620.970 237.248 
ATOM   5730  C4'  DA A 279       7.747 621.256 238.663 
ATOM   5731  O4'  DA A 279       8.712 620.817 239.661 
ATOM   5732  C3'  DA A 279       7.511 622.728 239.001 
ATOM   5733  O3'  DA A 279       6.391 622.827 239.872 
ATOM   5734  C2'  DA A 279       8.762 623.155 239.769 
ATOM   5735  C1'  DA A 279       8.913 621.875 240.586 
ATOM   5736  N9   DA A 279      10.261 621.708 241.195 
ATOM   5737  C8   DA A 279      11.473 622.085 240.690 
ATOM   5738  N7   DA A 279      12.475 621.801 241.463 
ATOM   5739  C5   DA A 279      11.887 621.190 242.562 
ATOM   5740  C6   DA A 279      12.421 620.652 243.745 
ATOM   5741  N6   DA A 279      13.731 620.644 244.029 
ATOM   5742  N1   DA A 279      11.555 620.122 244.629 
ATOM   5743  C2   DA A 279      10.255 620.132 244.341 
ATOM   5744  N3   DA A 279       9.644 620.603 243.276 
ATOM   5745  C4   DA A 279      10.532 621.129 242.407 
ATOM   5746  P    DC A 280       5.358 624.033 239.674 
ATOM   5747  OP1  DC A 280       4.377 623.678 238.625 
ATOM   5748  OP2  DC A 280       6.102 625.295 239.467 
ATOM   5749  O5'  DC A 280       4.633 624.066 241.101 
ATOM   5750  C5'  DC A 280       4.505 622.840 241.847 
ATOM   5751  C4'  DC A 280       4.840 623.084 243.305 
ATOM   5752  O4'  DC A 280       6.261 622.928 243.581 
ATOM   5753  C3'  DC A 280       4.511 624.478 243.839 
ATOM   5754  O3'  DC A 280       4.058 624.360 245.182 
ATOM   5755  C2'  DC A 280       5.848 625.218 243.841 
ATOM   5756  C1'  DC A 280       6.696 624.049 244.335 
ATOM   5757  N1   DC A 280       8.157 624.227 244.101 
ATOM   5758  C2   DC A 280       9.034 623.708 245.050 
ATOM   5759  O2   DC A 280       8.569 623.128 246.038 
ATOM   5760  N3   DC A 280      10.370 623.861 244.855 
ATOM   5761  C4   DC A 280      10.833 624.496 243.772 
ATOM   5762  N4   DC A 280      12.143 624.619 243.626 
ATOM   5763  C5   DC A 280       9.947 625.037 242.783 
ATOM   5764  C6   DC A 280       8.616 624.875 242.997 
ATOM   5765  P    DA A 281       2.849 625.286 245.677 
ATOM   5766  OP1  DA A 281       1.561 624.663 245.300 
ATOM   5767  OP2  DA A 281       3.062 626.673 245.208 
ATOM   5768  O5'  DA A 281       3.033 625.223 247.266 
ATOM   5769  C5'  DA A 281       3.604 624.040 247.856 
ATOM   5770  C4'  DA A 281       4.618 624.427 248.915 
ATOM   5771  O4'  DA A 281       5.952 624.616 248.364 
ATOM   5772  C3'  DA A 281       4.338 625.733 249.658 
ATOM   5773  O3'  DA A 281       4.728 625.583 251.017 
ATOM   5774  C2'  DA A 281       5.259 626.759 248.999 
ATOM   5775  C1'  DA A 281       6.470 625.843 248.856 
ATOM   5776  N9   DA A 281       7.485 626.338 247.885 
ATOM   5777  C8   DA A 281       7.282 627.031 246.725 
ATOM   5778  N7   DA A 281       8.376 627.324 246.092 
ATOM   5779  C5   DA A 281       9.378 626.789 246.888 
ATOM   5780  C6   DA A 281      10.776 626.765 246.762 
ATOM   5781  N6   DA A 281      11.437 627.318 245.735 
ATOM   5782  N1   DA A 281      11.475 626.148 247.733 
ATOM   5783  C2   DA A 281      10.814 625.599 248.751 
ATOM   5784  N3   DA A 281       9.518 625.560 248.975 
ATOM   5785  C4   DA A 281       8.843 626.183 247.988 
ATOM   5786  P    DA A 282       3.818 626.230 252.164 
ATOM   5787  OP1  DA A 282       2.707 625.310 252.492 
ATOM   5788  OP2  DA A 282       3.430 627.603 251.772 
ATOM   5789  O5'  DA A 282       4.846 626.291 253.387 
ATOM   5790  C5'  DA A 282       5.889 625.301 253.473 
ATOM   5791  C4'  DA A 282       7.202 625.963 253.844 
ATOM   5792  O4'  DA A 282       7.941 626.425 252.676 
ATOM   5793  C3'  DA A 282       7.095 627.206 254.727 
ATOM   5794  O3'  DA A 282       8.185 627.217 255.641 
ATOM   5795  C2'  DA A 282       7.255 628.381 253.764 
ATOM   5796  C1'  DA A 282       8.358 627.761 252.911 
ATOM   5797  N9   DA A 282       8.541 628.427 251.591 
ATOM   5798  C8   DA A 282       7.594 628.995 250.789 
ATOM   5799  N7   DA A 282       8.068 629.500 249.692 
ATOM   5800  C5   DA A 282       9.432 629.249 249.772 
ATOM   5801  C6   DA A 282      10.500 629.540 248.908 
ATOM   5802  N6   DA A 282      10.353 630.178 247.738 
ATOM   5803  N1   DA A 282      11.731 629.150 249.291 
ATOM   5804  C2   DA A 282      11.870 628.516 250.454 
ATOM   5805  N3   DA A 282      10.952 628.192 251.338 
ATOM   5806  C4   DA A 282       9.731 628.593 250.931 
ATOM   5807  P    DG A 283       7.931 627.696 257.147 
ATOM   5808  OP1  DG A 283       7.412 626.562 257.946 
ATOM   5809  OP2  DG A 283       7.103 628.922 257.145 
ATOM   5810  O5'  DG A 283       9.417 628.052 257.620 
ATOM   5811  C5'  DG A 283      10.525 627.334 257.043 
ATOM   5812  C4'  DG A 283      11.644 628.297 256.700 
ATOM   5813  O4'  DG A 283      11.504 628.857 255.363 
ATOM   5814  C3'  DG A 283      11.766 629.525 257.602 
ATOM   5815  O3'  DG A 283      13.143 629.832 257.778 
ATOM   5816  C2'  DG A 283      11.113 630.656 256.808 
ATOM   5817  C1'  DG A 283      11.677 630.263 255.446 
ATOM   5818  N9   DG A 283      10.959 630.886 254.299 
ATOM   5819  C8   DG A 283       9.622 631.190 254.169 
ATOM   5820  N7   DG A 283       9.308 631.740 253.021 
ATOM   5821  C5   DG A 283      10.524 631.804 252.341 
ATOM   5822  C6   DG A 283      10.822 632.303 251.047 
ATOM   5823  O6   DG A 283      10.062 632.797 250.219 
ATOM   5824  N1   DG A 283      12.186 632.176 250.750 
ATOM   5825  C2   DG A 283      13.137 631.638 251.596 
ATOM   5826  N2   DG A 283      14.388 631.607 251.126 
ATOM   5827  N3   DG A 283      12.857 631.171 252.810 
ATOM   5828  C4   DG A 283      11.538 631.286 253.113 
ATOM   5829  P    DT A 284      13.654 630.314 259.216 
ATOM   5830  OP1  DT A 284      13.918 629.134 260.069 
ATOM   5831  OP2  DT A 284      12.714 631.315 259.766 
ATOM   5832  O5'  DT A 284      15.037 631.025 258.838 
ATOM   5833  C5'  DT A 284      15.776 630.552 257.696 
ATOM   5834  C4'  DT A 284      16.283 631.728 256.885 
ATOM   5835  O4'  DT A 284      15.318 632.173 255.888 
ATOM   5836  C3'  DT A 284      16.605 632.994 257.677 
ATOM   5837  O3'  DT A 284      17.748 633.618 257.104 
ATOM   5838  C2'  DT A 284      15.396 633.904 257.461 
ATOM   5839  C1'  DT A 284      15.196 633.583 255.983 
ATOM   5840  N1   DT A 284      13.853 633.967 255.463 
ATOM   5841  C2   DT A 284      13.788 634.406 254.164 
ATOM   5842  O2   DT A 284      14.766 634.490 253.442 
ATOM   5843  N3   DT A 284      12.527 634.754 253.717 
ATOM   5844  C4   DT A 284      11.357 634.698 254.446 
ATOM   5845  O4   DT A 284      10.286 635.036 253.937 
ATOM   5846  C5   DT A 284      11.527 634.225 255.799 
ATOM   5847  C7   DT A 284      10.303 634.135 256.662 
ATOM   5848  C6   DT A 284      12.741 633.881 256.259 
ATOM   5849  P    DC A 285      18.840 634.276 258.072 
ATOM   5850  OP1  DC A 285      19.778 633.232 258.545 
ATOM   5851  OP2  DC A 285      18.160 635.062 259.125 
ATOM   5852  O5'  DC A 285      19.597 635.265 257.069 
ATOM   5853  C5'  DC A 285      19.675 634.918 255.673 
ATOM   5854  C4'  DC A 285      19.386 636.136 254.819 
ATOM   5855  O4'  DC A 285      17.965 636.297 254.545 
ATOM   5856  C3'  DC A 285      19.801 637.481 255.415 
ATOM   5857  O3'  DC A 285      20.277 638.321 254.370 
ATOM   5858  C2'  DC A 285      18.506 638.077 255.965 
ATOM   5859  C1'  DC A 285      17.608 637.645 254.809 
ATOM   5860  N1   DC A 285      16.155 637.684 255.133 
ATOM   5861  C2   DC A 285      15.271 638.034 254.115 
ATOM   5862  O2   DC A 285      15.726 638.295 252.994 
ATOM   5863  N3   DC A 285      13.943 638.076 254.390 
ATOM   5864  C4   DC A 285      13.490 637.786 255.616 
ATOM   5865  N4   DC A 285      12.185 637.841 255.834 
ATOM   5866  C5   DC A 285      14.382 637.424 256.678 
ATOM   5867  C6   DC A 285      15.706 637.389 256.383 
ATOM   5868  P    DG A 286      21.545 639.259 254.645 
ATOM   5869  OP1  DG A 286      22.789 638.484 254.445 
ATOM   5870  OP2  DG A 286      21.396 639.920 255.960 
ATOM   5871  O5'  DG A 286      21.392 640.345 253.478 
ATOM   5872  C5'  DG A 286      20.772 639.955 252.240 
ATOM   5873  C4'  DG A 286      19.804 641.030 251.783 
ATOM   5874  O4'  DG A 286      18.470 640.846 252.337 
ATOM   5875  C3'  DG A 286      20.171 642.462 252.172 
ATOM   5876  O3'  DG A 286      19.803 643.335 251.110 
ATOM   5877  C2'  DG A 286      19.292 642.772 253.383 
ATOM   5878  C1'  DG A 286      18.030 642.088 252.865 
ATOM   5879  N9   DG A 286      17.022 641.808 253.926 
ATOM   5880  C8   DG A 286      17.219 641.466 255.245 
ATOM   5881  N7   DG A 286      16.109 641.287 255.922 
ATOM   5882  C5   DG A 286      15.108 641.528 254.983 
ATOM   5883  C6   DG A 286      13.695 641.488 255.122 
ATOM   5884  O6   DG A 286      13.028 641.226 256.120 
ATOM   5885  N1   DG A 286      13.053 641.801 253.916 
ATOM   5886  C2   DG A 286      13.691 642.111 252.731 
ATOM   5887  N2   DG A 286      12.897 642.379 251.692 
ATOM   5888  N3   DG A 286      15.015 642.148 252.601 
ATOM   5889  C4   DG A 286      15.653 641.848 253.762 
ATOM   5890  P    DA A 287      20.772 644.552 250.735 
ATOM   5891  OP1  DA A 287      21.840 644.073 249.829 
ATOM   5892  OP2  DA A 287      21.224 645.226 251.972 
ATOM   5893  O5'  DA A 287      19.776 645.513 249.932 
ATOM   5894  C5'  DA A 287      18.683 644.930 249.198 
ATOM   5895  C4'  DA A 287      17.417 645.730 249.430 
ATOM   5896  O4'  DA A 287      16.679 645.273 250.600 
ATOM   5897  C3'  DA A 287      17.611 647.225 249.678 
ATOM   5898  O3'  DA A 287      16.543 647.936 249.064 
ATOM   5899  C2'  DA A 287      17.492 647.386 251.194 
ATOM   5900  C1'  DA A 287      16.338 646.406 251.385 
ATOM   5901  N9   DA A 287      16.162 645.956 252.794 
ATOM   5902  C8   DA A 287      17.121 645.741 253.742 
ATOM   5903  N7   DA A 287      16.649 645.351 254.886 
ATOM   5904  C5   DA A 287      15.277 645.302 254.683 
ATOM   5905  C6   DA A 287      14.207 644.956 255.525 
ATOM   5906  N6   DA A 287      14.362 644.575 256.800 
ATOM   5907  N1   DA A 287      12.967 645.017 255.005 
ATOM   5908  C2   DA A 287      12.818 645.396 253.737 
ATOM   5909  N3   DA A 287      13.737 645.741 252.861 
ATOM   5910  C4   DA A 287      14.969 645.672 253.405 
ATOM   5911  P    DT A 288      16.856 649.323 248.327 
ATOM   5912  OP1  DT A 288      17.330 649.057 246.950 
ATOM   5913  OP2  DT A 288      17.748 650.144 249.174 
ATOM   5914  O5'  DT A 288      15.401 649.988 248.275 
ATOM   5915  C5'  DT A 288      14.244 649.134 248.202 
ATOM   5916  C4'  DT A 288      13.171 649.632 249.150 
ATOM   5917  O4'  DT A 288      13.311 649.078 250.490 
ATOM   5918  C3'  DT A 288      13.135 651.143 249.379 
ATOM   5919  O3'  DT A 288      11.780 651.558 249.502 
ATOM   5920  C2'  DT A 288      13.831 651.348 250.725 
ATOM   5921  C1'  DT A 288      13.216 650.140 251.426 
ATOM   5922  N1   DT A 288      13.940 649.733 252.662 
ATOM   5923  C2   DT A 288      13.184 649.231 253.694 
ATOM   5924  O2   DT A 288      11.972 649.112 253.630 
ATOM   5925  N3   DT A 288      13.888 648.866 254.824 
ATOM   5926  C4   DT A 288      15.254 648.958 255.002 
ATOM   5927  O4   DT A 288      15.773 648.599 256.062 
ATOM   5928  C5   DT A 288      15.961 649.497 253.865 
ATOM   5929  C7   DT A 288      17.453 649.631 253.976 
ATOM   5930  C6   DT A 288      15.302 649.860 252.754 
ATOM   5931  P    DG A 289      11.328 652.941 248.833 
ATOM   5932  OP1  DG A 289      11.020 652.722 247.402 
ATOM   5933  OP2  DG A 289      12.332 653.986 249.129 
ATOM   5934  O5'  DG A 289       9.978 653.251 249.633 
ATOM   5935  C5'  DG A 289       9.190 652.151 250.126 
ATOM   5936  C4'  DG A 289       8.728 652.437 251.541 
ATOM   5937  O4'  DG A 289       9.693 651.998 252.539 
ATOM   5938  C3'  DG A 289       8.493 653.910 251.879 
ATOM   5939  O3'  DG A 289       7.372 654.008 252.750 
ATOM   5940  C2'  DG A 289       9.744 654.336 252.647 
ATOM   5941  C1'  DG A 289       9.894 653.056 253.464 
ATOM   5942  N9   DG A 289      11.242 652.889 254.073 
ATOM   5943  C8   DG A 289      12.474 653.263 253.579 
ATOM   5944  N7   DG A 289      13.478 652.969 254.370 
ATOM   5945  C5   DG A 289      12.869 652.359 255.465 
ATOM   5946  C6   DG A 289      13.441 651.825 256.649 
ATOM   5947  O6   DG A 289      14.622 651.780 256.980 
ATOM   5948  N1   DG A 289      12.459 651.298 257.501 
ATOM   5949  C2   DG A 289      11.103 651.289 257.242 
ATOM   5950  N2   DG A 289      10.330 650.739 258.181 
ATOM   5951  N3   DG A 289      10.566 651.790 256.130 
ATOM   5952  C4   DG A 289      11.506 652.305 255.294 
ATOM   5953  P    DG A 290       6.339 655.214 252.552 
ATOM   5954  OP1  DG A 290       5.358 654.859 251.503 
ATOM   5955  OP2  DG A 290       7.083 656.476 252.345 
ATOM   5956  O5'  DG A 290       5.614 655.247 253.979 
ATOM   5957  C5'  DG A 290       5.486 654.022 254.725 
ATOM   5958  C4'  DG A 290       5.821 654.265 256.183 
ATOM   5959  O4'  DG A 290       7.243 654.109 256.459 
ATOM   5960  C3'  DG A 290       5.492 655.659 256.717 
ATOM   5961  O3'  DG A 290       5.039 655.542 258.060 
ATOM   5962  C2'  DG A 290       6.830 656.399 256.719 
ATOM   5963  C1'  DG A 290       7.677 655.230 257.213 
ATOM   5964  N9   DG A 290       9.138 655.408 256.979 
ATOM   5965  C8   DG A 290       9.783 656.029 255.932 
ATOM   5966  N7   DG A 290      11.090 656.014 256.026 
ATOM   5967  C5   DG A 290      11.328 655.336 257.220 
ATOM   5968  C6   DG A 290      12.554 655.007 257.856 
ATOM   5969  O6   DG A 290      13.700 655.251 257.490 
ATOM   5970  N1   DG A 290      12.339 654.313 259.055 
ATOM   5971  C2   DG A 290      11.102 653.980 259.571 
ATOM   5972  N2   DG A 290      11.110 653.315 260.729 
ATOM   5973  N3   DG A 290       9.952 654.288 258.974 
ATOM   5974  C4   DG A 290      10.144 654.962 257.809 
ATOM   5975  P    DA A 291       3.830 656.467 258.555 
ATOM   5976  OP1  DA A 291       2.542 655.844 258.178 
ATOM   5977  OP2  DA A 291       4.043 657.854 258.086 
ATOM   5978  O5'  DA A 291       4.014 656.404 260.144 
ATOM   5979  C5'  DA A 291       4.585 655.221 260.734 
ATOM   5980  C4'  DA A 291       5.599 655.608 261.793 
ATOM   5981  O4'  DA A 291       6.933 655.797 261.242 
ATOM   5982  C3'  DA A 291       5.319 656.914 262.536 
ATOM   5983  O3'  DA A 291       5.710 656.764 263.895 
ATOM   5984  C2'  DA A 291       6.240 657.940 261.877 
ATOM   5985  C1'  DA A 291       7.451 657.024 261.734 
ATOM   5986  N9   DA A 291       8.466 657.519 260.763 
ATOM   5987  C8   DA A 291       8.263 658.212 259.603 
ATOM   5988  N7   DA A 291       9.357 658.505 258.970 
ATOM   5989  C5   DA A 291      10.360 657.970 259.766 
ATOM   5990  C6   DA A 291      11.758 657.946 259.640 
ATOM   5991  N6   DA A 291      12.418 658.499 258.613 
ATOM   5992  N1   DA A 291      12.456 657.330 260.611 
ATOM   5993  C2   DA A 291      11.795 656.781 261.629 
ATOM   5994  N3   DA A 291      10.499 656.741 261.853 
ATOM   5995  C4   DA A 291       9.824 657.365 260.866 
ATOM   5996  P    DT A 292       4.799 657.411 265.042 
ATOM   5997  OP1  DT A 292       3.688 656.491 265.370 
ATOM   5998  OP2  DT A 292       4.412 658.784 264.650 
ATOM   5999  O5'  DT A 292       5.827 657.472 266.265 
ATOM   6000  C5'  DT A 292       6.871 656.482 266.351 
ATOM   6001  C4'  DT A 292       8.184 657.144 266.722 
ATOM   6002  O4'  DT A 292       8.922 657.606 265.554 
ATOM   6003  C3'  DT A 292       8.076 658.387 267.605 
ATOM   6004  O3'  DT A 292       9.166 658.398 268.518 
ATOM   6005  C2'  DT A 292       8.236 659.562 266.642 
ATOM   6006  C1'  DT A 292       9.339 658.942 265.789 
ATOM   6007  N1   DT A 292       9.523 659.608 264.469 
ATOM   6008  C2   DT A 292      10.803 659.673 263.974 
ATOM   6009  O2   DT A 292      11.766 659.215 264.564 
ATOM   6010  N3   DT A 292      10.933 660.298 262.749 
ATOM   6011  C4   DT A 292       9.915 660.849 261.998 
ATOM   6012  O4   DT A 292      10.155 661.384 260.913 
ATOM   6013  C5   DT A 292       8.609 660.732 262.601 
ATOM   6014  C7   DT A 292       7.444 661.307 261.849 
ATOM   6015  C6   DT A 292       8.452 660.130 263.791 
ATOM   6016  P    DT A 293       8.912 658.877 270.025 
ATOM   6017  OP1  DT A 293       8.393 657.744 270.824 
ATOM   6018  OP2  DT A 293       8.084 660.103 270.023 
ATOM   6019  O5'  DT A 293      10.398 659.233 270.498 
ATOM   6020  C5'  DT A 293      11.506 658.515 269.921 
ATOM   6021  C4'  DT A 293      12.625 659.478 269.578 
ATOM   6022  O4'  DT A 293      12.485 660.038 268.241 
ATOM   6023  C3'  DT A 293      12.747 660.706 270.480 
ATOM   6024  O3'  DT A 293      14.125 661.013 270.656 
ATOM   6025  C2'  DT A 293      12.095 661.837 269.686 
ATOM   6026  C1'  DT A 293      12.658 661.444 268.324 
ATOM   6027  N1   DT A 293      11.940 662.067 267.177 
ATOM   6028  C2   DT A 293      12.692 662.399 266.075 
ATOM   6029  O2   DT A 293      13.894 662.205 266.008 
ATOM   6030  N3   DT A 293      11.993 662.975 265.032 
ATOM   6031  C4   DT A 293      10.639 663.240 265.000 
ATOM   6032  O4   DT A 293      10.125 663.760 264.008 
ATOM   6033  C5   DT A 293       9.936 662.856 266.202 
ATOM   6034  C7   DT A 293       8.458 663.110 266.251 
ATOM   6035  C6   DT A 293      10.591 662.295 267.232 
ATOM   6036  P    DC A 294      14.636 661.495 272.094 
ATOM   6037  OP1  DC A 294      14.900 660.315 272.947 
ATOM   6038  OP2  DC A 294      13.696 662.496 272.644 
ATOM   6039  O5'  DC A 294      16.018 662.206 271.716 
ATOM   6040  C5'  DC A 294      16.757 661.733 270.574 
ATOM   6041  C4'  DC A 294      17.264 662.909 269.763 
ATOM   6042  O4'  DC A 294      16.299 663.354 268.766 
ATOM   6043  C3'  DC A 294      17.587 664.175 270.555 
ATOM   6044  O3'  DC A 294      18.730 664.799 269.982 
ATOM   6045  C2'  DC A 294      16.377 665.085 270.339 
ATOM   6046  C1'  DC A 294      16.177 664.765 268.861 
ATOM   6047  N1   DC A 294      14.834 665.148 268.341 
ATOM   6048  C2   DC A 294      14.751 665.596 267.025 
ATOM   6049  O2   DC A 294      15.785 665.655 266.350 
ATOM   6050  N3   DC A 294      13.537 665.951 266.534 
ATOM   6051  C4   DC A 294      12.441 665.872 267.298 
ATOM   6052  N4   DC A 294      11.279 666.229 266.772 
ATOM   6053  C5   DC A 294      12.505 665.414 268.655 
ATOM   6054  C6   DC A 294      13.728 665.065 269.128 
ATOM   6055  P    DC A 295      19.821 665.457 270.950 
ATOM   6056  OP1  DC A 295      20.759 664.413 271.423 
ATOM   6057  OP2  DC A 295      19.141 666.243 272.003 
ATOM   6058  O5'  DC A 295      20.578 666.446 269.947 
ATOM   6059  C5'  DC A 295      20.657 666.099 268.551 
ATOM   6060  C4'  DC A 295      20.367 667.317 267.697 
ATOM   6061  O4'  DC A 295      18.946 667.478 267.423 
ATOM   6062  C3'  DC A 295      20.782 668.662 268.293 
ATOM   6063  O3'  DC A 295      21.258 669.502 267.248 
ATOM   6064  C2'  DC A 295      19.487 669.258 268.843 
ATOM   6065  C1'  DC A 295      18.589 668.826 267.687 
ATOM   6066  N1   DC A 295      17.136 668.865 268.011 
ATOM   6067  C2   DC A 295      16.252 669.215 266.993 
ATOM   6068  O2   DC A 295      16.707 669.476 265.872 
ATOM   6069  N3   DC A 295      14.924 669.257 267.268 
ATOM   6070  C4   DC A 295      14.472 668.967 268.494 
ATOM   6071  N4   DC A 295      13.166 669.022 268.712 
ATOM   6072  C5   DC A 295      15.363 668.605 269.556 
ATOM   6073  C6   DC A 295      16.687 668.570 269.261 
ATOM   6074  P    DT A 296      22.526 670.440 267.523 
ATOM   6075  OP1  DT A 296      23.770 669.665 267.323 
ATOM   6076  OP2  DT A 296      22.377 671.101 268.838 
ATOM   6077  O5'  DT A 296      22.374 671.526 266.356 
ATOM   6078  C5'  DT A 296      21.753 671.136 265.118 
ATOM   6079  C4'  DT A 296      20.786 672.211 264.661 
ATOM   6080  O4'  DT A 296      19.451 672.027 265.215 
ATOM   6081  C3'  DT A 296      21.152 673.643 265.049 
ATOM   6082  O3'  DT A 296      20.784 674.516 263.988 
ATOM   6083  C2'  DT A 296      20.273 673.953 266.261 
ATOM   6084  C1'  DT A 296      19.011 673.269 265.743 
ATOM   6085  N1   DT A 296      18.003 672.990 266.804 
ATOM   6086  C2   DT A 296      16.679 673.079 266.447 
ATOM   6087  O2   DT A 296      16.314 673.371 265.322 
ATOM   6088  N3   DT A 296      15.774 672.814 267.456 
ATOM   6089  C4   DT A 296      16.076 672.475 268.760 
ATOM   6090  O4   DT A 296      15.178 672.260 269.576 
ATOM   6091  C5   DT A 296      17.492 672.407 269.037 
ATOM   6092  C7   DT A 296      17.908 672.044 270.433 
ATOM   6093  C6   DT A 296      18.394 672.660 268.075 
ATOM   6094  P    DC A 297      21.753 675.733 263.613 
ATOM   6095  OP1  DC A 297      22.821 675.254 262.707 
ATOM   6096  OP2  DC A 297      22.205 676.407 264.850 
ATOM   6097  O5'  DC A 297      20.757 676.694 262.810 
ATOM   6098  C5'  DC A 297      19.664 676.111 262.076 
ATOM   6099  C4'  DC A 297      18.398 676.911 262.308 
ATOM   6100  O4'  DC A 297      17.660 676.454 263.478 
ATOM   6101  C3'  DC A 297      18.592 678.406 262.556 
ATOM   6102  O3'  DC A 297      17.524 679.117 261.942 
ATOM   6103  C2'  DC A 297      18.473 678.567 264.072 
ATOM   6104  C1'  DC A 297      17.320 677.587 264.263 
ATOM   6105  N1   DC A 297      17.143 677.137 265.672 
ATOM   6106  C2   DC A 297      15.846 676.895 266.119 
ATOM   6107  O2   DC A 297      14.905 677.061 265.335 
ATOM   6108  N3   DC A 297      15.665 676.485 267.400 
ATOM   6109  C4   DC A 297      16.711 676.317 268.218 
ATOM   6110  N4   DC A 297      16.482 675.915 269.459 
ATOM   6111  C5   DC A 297      18.053 676.561 267.778 
ATOM   6112  C6   DC A 297      18.213 676.970 266.495 
ATOM   6113  P    DT A 298      17.837 680.504 261.205 
ATOM   6114  OP1  DT A 298      18.311 680.238 259.828 
ATOM   6115  OP2  DT A 298      18.729 681.325 262.052 
ATOM   6116  O5'  DT A 298      16.383 681.169 261.153 
ATOM   6117  C5'  DT A 298      15.225 680.315 261.080 
ATOM   6118  C4'  DT A 298      14.152 680.813 262.028 
ATOM   6119  O4'  DT A 298      14.292 680.259 263.368 
ATOM   6120  C3'  DT A 298      14.116 682.324 262.257 
ATOM   6121  O3'  DT A 298      12.761 682.739 262.380 
ATOM   6122  C2'  DT A 298      14.812 682.529 263.603 
ATOM   6123  C1'  DT A 298      14.197 681.321 264.304 
ATOM   6124  N1   DT A 298      14.921 680.914 265.540 
ATOM   6125  C2   DT A 298      14.165 680.412 266.572 
ATOM   6126  O2   DT A 298      12.953 680.293 266.508 
ATOM   6127  N3   DT A 298      14.870 680.047 267.702 
ATOM   6128  C4   DT A 298      16.235 680.139 267.880 
ATOM   6129  O4   DT A 298      16.754 679.780 268.940 
ATOM   6130  C5   DT A 298      16.943 680.678 266.743 
ATOM   6131  C7   DT A 298      18.434 680.812 266.854 
ATOM   6132  C6   DT A 298      16.283 681.041 265.632 
ATOM   6133  P    DC A 299      12.309 684.122 261.711 
ATOM   6134  OP1  DC A 299      12.001 683.903 260.280 
ATOM   6135  OP2  DC A 299      13.313 685.167 262.007 
ATOM   6136  O5'  DC A 299      10.959 684.432 262.511 
ATOM   6137  C5'  DC A 299      10.171 683.332 263.004 
ATOM   6138  C4'  DC A 299       9.709 683.619 264.419 
ATOM   6139  O4'  DC A 299      10.674 683.179 265.417 
ATOM   6140  C3'  DC A 299       9.474 685.091 264.757 
ATOM   6141  O3'  DC A 299       8.354 685.189 265.628 
ATOM   6142  C2'  DC A 299      10.725 685.517 265.525 
ATOM   6143  C1'  DC A 299      10.875 684.237 266.342 
ATOM   6144  N1   DC A 299      12.224 684.070 266.951 
ATOM   6145  C2   DC A 299      12.301 683.454 268.198 
ATOM   6146  O2   DC A 299      11.258 683.075 268.742 
ATOM   6147  N3   DC A 299      13.523 683.293 268.770 
ATOM   6148  C4   DC A 299      14.629 683.717 268.148
[truncated: 415,700 more chars]
