# Supplementary material for: Characterization of lncRNA-protein interactions associated with Prostate cancer and Androgen receptors by molecular docking simulations
Source: Biochem Biophys Rep. 2025 Mar 9;42:101959. doi: 10.1016/j.bbrep.2025.101959 (PMC11929892; doi:10.1016/j.bbrep.2025.101959)
Supplement: Multimedia component 113 [file mmc113.zip › mmc113.pdb]

REMARK Number:     1
REMARK Ligand:     lig_6289cfd737bc0.pdb
REMARK Contact:     0     0     0
REMARK Score:  -230.33
REMARK RMSD:    740.84
MODEL        1
ATOM      1  N   ALA A  24      30.357  -5.473 -24.875 
ATOM      2  CA  ALA A  24      30.515  -4.000 -24.871 
ATOM      3  CB  ALA A  24      29.364  -3.347 -25.653 
ATOM      4  C   ALA A  24      30.496  -3.471 -23.474 
ATOM      5  O   ALA A  24      31.409  -3.720 -22.690 
ATOM      6  N   GLN A  25      29.435  -2.716 -23.129 
ATOM      7  CA  GLN A  25      29.334  -2.167 -21.810 
ATOM      8  CB  GLN A  25      28.209  -1.135 -21.640 
ATOM      9  CG  GLN A  25      28.449   0.131 -22.464 
ATOM     10  CD  GLN A  25      27.291   1.085 -22.227 
ATOM     11  OE1 GLN A  25      26.895   1.324 -21.089 
ATOM     12  NE2 GLN A  25      26.734   1.652 -23.331 
ATOM     13  C   GLN A  25      29.084  -3.296 -20.876 
ATOM     14  O   GLN A  25      28.668  -4.376 -21.290 
ATOM     15  N   ASP A  26      29.382  -3.075 -19.584 
ATOM     16  CA  ASP A  26      29.211  -4.105 -18.606 
ATOM     17  CB  ASP A  26      30.274  -4.043 -17.495 
ATOM     18  CG  ASP A  26      30.054  -5.171 -16.494 
ATOM     19  OD1 ASP A  26      28.986  -5.191 -15.826 
ATOM     20  OD2 ASP A  26      30.966  -6.032 -16.381 
ATOM     21  C   ASP A  26      27.866  -3.939 -17.988 
ATOM     22  O   ASP A  26      27.612  -2.985 -17.253 
ATOM     23  N   ASN A  27      26.945  -4.872 -18.288 
ATOM     24  CA  ASN A  27      25.662  -4.773 -17.669 
ATOM     25  CB  ASN A  27      24.503  -4.752 -18.683 
ATOM     26  CG  ASN A  27      24.583  -3.452 -19.471 
ATOM     27  OD1 ASN A  27      24.658  -2.366 -18.897 
ATOM     28  ND2 ASN A  27      24.568  -3.560 -20.827 
ATOM     29  C   ASN A  27      25.467  -5.984 -16.812 
ATOM     30  O   ASN A  27      24.473  -6.696 -16.949 
ATOM     31  N   SER A  28      26.402  -6.226 -15.873 
ATOM     32  CA  SER A  28      26.317  -7.361 -15.002 
ATOM     33  CB  SER A  28      27.559  -7.517 -14.112 
ATOM     34  OG  SER A  28      28.707  -7.731 -14.919 
ATOM     35  C   SER A  28      25.149  -7.145 -14.100 
ATOM     36  O   SER A  28      24.492  -8.089 -13.668 
ATOM     37  N   ARG A  29      24.868  -5.864 -13.806 
ATOM     38  CA  ARG A  29      23.821  -5.471 -12.913 
ATOM     39  CB  ARG A  29      23.787  -3.948 -12.704 
ATOM     40  CG  ARG A  29      25.152  -3.369 -12.324 
ATOM     41  CD  ARG A  29      25.113  -1.897 -11.913 
ATOM     42  NE  ARG A  29      26.512  -1.383 -11.942 
ATOM     43  CZ  ARG A  29      27.390  -1.720 -10.952 
ATOM     44  NH1 ARG A  29      27.024  -2.618  -9.991 
ATOM     45  NH2 ARG A  29      28.642  -1.178 -10.929 
ATOM     46  C   ARG A  29      22.506  -5.884 -13.504 
ATOM     47  O   ARG A  29      21.579  -6.255 -12.784 
ATOM     48  N   TYR A  30      22.378  -5.784 -14.840 
ATOM     49  CA  TYR A  30      21.164  -6.163 -15.505 
ATOM     50  CB  TYR A  30      21.186  -5.817 -17.003 
ATOM     51  CG  TYR A  30      19.900  -6.271 -17.606 
ATOM     52  CD1 TYR A  30      18.727  -5.600 -17.348 
ATOM     53  CD2 TYR A  30      19.876  -7.357 -18.449 
ATOM     54  CE1 TYR A  30      17.543  -6.018 -17.911 
ATOM     55  CE2 TYR A  30      18.698  -7.778 -19.016 
ATOM     56  CZ  TYR A  30      17.529  -7.109 -18.746 
ATOM     57  OH  TYR A  30      16.316  -7.539 -19.327 
ATOM     58  C   TYR A  30      20.959  -7.638 -15.363 
ATOM     59  O   TYR A  30      19.855  -8.092 -15.068 
ATOM     60  N   THR A  31      22.033  -8.431 -15.551 
ATOM     61  CA  THR A  31      21.926  -9.861 -15.473 
ATOM     62  CB  THR A  31      23.230 -10.559 -15.736 
ATOM     63  OG1 THR A  31      23.715 -10.225 -17.028 
ATOM     64  CG2 THR A  31      23.003 -12.080 -15.628 
ATOM     65  C   THR A  31      21.490 -10.229 -14.091 
ATOM     66  O   THR A  31      20.646 -11.105 -13.907 
ATOM     67  N   HIS A  32      22.064  -9.557 -13.079 
ATOM     68  CA  HIS A  32      21.744  -9.842 -11.711 
ATOM     69  ND1 HIS A  32      22.771 -10.826  -8.882 
ATOM     70  CG  HIS A  32      22.450  -9.554  -9.301 
ATOM     71  CB  HIS A  32      22.623  -9.069 -10.710 
ATOM     72  NE2 HIS A  32      22.010  -9.743  -7.096 
ATOM     73  CD2 HIS A  32      21.986  -8.905  -8.198 
ATOM     74  CE1 HIS A  32      22.488 -10.885  -7.556 
ATOM     75  C   HIS A  32      20.311  -9.481 -11.477 
ATOM     76  O   HIS A  32      19.604 -10.145 -10.722 
ATOM     77  N   PHE A  33      19.841  -8.406 -12.133 
ATOM     78  CA  PHE A  33      18.494  -7.942 -11.975 
ATOM     79  CB  PHE A  33      18.233  -6.698 -12.850 
ATOM     80  CG  PHE A  33      16.831  -6.221 -12.683 
ATOM     81  CD1 PHE A  33      15.822  -6.729 -13.471 
ATOM     82  CD2 PHE A  33      16.525  -5.261 -11.749 
ATOM     83  CE1 PHE A  33      14.528  -6.288 -13.327 
ATOM     84  CE2 PHE A  33      15.232  -4.815 -11.599 
ATOM     85  CZ  PHE A  33      14.232  -5.330 -12.388 
ATOM     86  C   PHE A  33      17.577  -9.044 -12.410 
ATOM     87  O   PHE A  33      16.584  -9.337 -11.745 
ATOM     88  N   LEU A  34      17.891  -9.694 -13.546 
ATOM     89  CA  LEU A  34      17.052 -10.740 -14.056 
ATOM     90  CB  LEU A  34      17.509 -11.262 -15.429 
ATOM     91  CG  LEU A  34      17.352 -10.227 -16.561 
ATOM     92  CD1 LEU A  34      17.815 -10.799 -17.911 
ATOM     93  CD2 LEU A  34      15.914  -9.684 -16.622 
ATOM     94  C   LEU A  34      17.034 -11.895 -13.105 
ATOM     95  O   LEU A  34      15.977 -12.463 -12.835 
ATOM     96  N   THR A  35      18.201 -12.276 -12.555 
ATOM     97  CA  THR A  35      18.222 -13.429 -11.706 
ATOM     98  CB  THR A  35      19.611 -13.827 -11.277 
ATOM     99  OG1 THR A  35      19.582 -15.110 -10.672 
ATOM    100  CG2 THR A  35      20.183 -12.793 -10.291 
ATOM    101  C   THR A  35      17.370 -13.183 -10.496 
ATOM    102  O   THR A  35      16.600 -14.054 -10.093 
ATOM    103  N   GLN A  36      17.510 -12.004  -9.861 
ATOM    104  CA  GLN A  36      16.760 -11.714  -8.673 
ATOM    105  CB  GLN A  36      17.330 -10.515  -7.900 
ATOM    106  CG  GLN A  36      18.719 -10.776  -7.318 
ATOM    107  CD  GLN A  36      19.161  -9.521  -6.583 
ATOM    108  OE1 GLN A  36      18.999  -8.403  -7.076 
ATOM    109  NE2 GLN A  36      19.727  -9.702  -5.360 
ATOM    110  C   GLN A  36      15.306 -11.414  -8.928 
ATOM    111  O   GLN A  36      14.428 -11.820  -8.172 
ATOM    112  N   HIS A  37      15.041 -10.560  -9.926 
ATOM    113  CA  HIS A  37      13.739 -10.030 -10.232 
ATOM    114  ND1 HIS A  37      13.488  -7.875  -7.943 
ATOM    115  CG  HIS A  37      14.262  -7.931  -9.081 
ATOM    116  CB  HIS A  37      13.787  -8.508 -10.384 
ATOM    117  NE2 HIS A  37      15.483  -7.062  -7.395 
ATOM    118  CD2 HIS A  37      15.476  -7.429  -8.730 
ATOM    119  CE1 HIS A  37      14.268  -7.348  -6.966 
ATOM    120  C   HIS A  37      12.906 -10.649 -11.327 
ATOM    121  O   HIS A  37      11.752 -10.256 -11.466 
ATOM    122  N   TYR A  38      13.434 -11.530 -12.202 
ATOM    123  CA  TYR A  38      12.632 -11.883 -13.350 
ATOM    124  CB  TYR A  38      13.334 -11.414 -14.642 
ATOM    125  CG  TYR A  38      12.655 -11.872 -15.887 
ATOM    126  CD1 TYR A  38      11.465 -11.319 -16.304 
ATOM    127  CD2 TYR A  38      13.246 -12.841 -16.668 
ATOM    128  CE1 TYR A  38      10.868 -11.746 -17.467 
ATOM    129  CE2 TYR A  38      12.653 -13.271 -17.830 
ATOM    130  CZ  TYR A  38      11.459 -12.724 -18.231 
ATOM    131  OH  TYR A  38      10.848 -13.164 -19.425 
ATOM    132  C   TYR A  38      12.379 -13.364 -13.432 
ATOM    133  O   TYR A  38      13.285 -14.174 -13.250 
ATOM    134  N   ASP A  39      11.102 -13.741 -13.690 
ATOM    135  CA  ASP A  39      10.698 -15.112 -13.886 
ATOM    136  CB  ASP A  39      10.028 -15.729 -12.643 
ATOM    137  CG  ASP A  39       9.940 -17.238 -12.841 
ATOM    138  OD1 ASP A  39      10.562 -17.742 -13.815 
ATOM    139  OD2 ASP A  39       9.249 -17.904 -12.025 
ATOM    140  C   ASP A  39       9.669 -15.081 -14.984 
ATOM    141  O   ASP A  39       8.529 -14.682 -14.754 
ATOM    142  N   ALA A  40      10.037 -15.519 -16.207 
ATOM    143  CA  ALA A  40       9.168 -15.355 -17.343 
ATOM    144  CB  ALA A  40       9.809 -15.843 -18.652 
ATOM    145  C   ALA A  40       7.861 -16.082 -17.196 
ATOM    146  O   ALA A  40       6.812 -15.469 -17.390 
ATOM    147  N   LYS A  41       7.868 -17.386 -16.837 
ATOM    148  CA  LYS A  41       6.612 -18.091 -16.756 
ATOM    149  CB  LYS A  41       6.394 -19.072 -17.922 
ATOM    150  CG  LYS A  41       6.320 -18.394 -19.293 
ATOM    151  CD  LYS A  41       6.383 -19.380 -20.462 
ATOM    152  CE  LYS A  41       6.315 -18.723 -21.842 
ATOM    153  NZ  LYS A  41       6.395 -19.761 -22.893 
ATOM    154  C   LYS A  41       6.607 -18.900 -15.492 
ATOM    155  O   LYS A  41       6.979 -20.072 -15.469 
ATOM    156  N   PRO A  42       6.164 -18.261 -14.447 
ATOM    157  CA  PRO A  42       6.146 -18.766 -13.096 
ATOM    158  CD  PRO A  42       5.459 -16.998 -14.579 
ATOM    159  CB  PRO A  42       5.693 -17.583 -12.242 
ATOM    160  CG  PRO A  42       4.817 -16.760 -13.203 
ATOM    161  C   PRO A  42       5.350 -19.982 -12.740 
ATOM    162  O   PRO A  42       5.866 -20.776 -11.954 
ATOM    163  N   GLN A  43       4.106 -20.125 -13.253 
ATOM    164  CA  GLN A  43       3.233 -21.210 -12.882 
ATOM    165  CB  GLN A  43       3.921 -22.559 -12.575 
ATOM    166  CG  GLN A  43       2.969 -23.746 -12.437 
ATOM    167  CD  GLN A  43       2.653 -24.258 -13.835 
ATOM    168  OE1 GLN A  43       2.011 -23.577 -14.631 
ATOM    169  NE2 GLN A  43       3.125 -25.496 -14.144 
ATOM    170  C   GLN A  43       2.428 -20.772 -11.677 
ATOM    171  O   GLN A  43       1.781 -19.726 -11.696 
ATOM    172  N   GLY A  44       2.476 -21.564 -10.580 
ATOM    173  CA  GLY A  44       1.617 -21.423  -9.423 
ATOM    174  C   GLY A  44       1.682 -20.099  -8.711 
ATOM    175  O   GLY A  44       0.636 -19.515  -8.436 
ATOM    176  N   ARG A  45       2.881 -19.573  -8.391 
ATOM    177  CA  ARG A  45       2.966 -18.320  -7.681 
ATOM    178  CB  ARG A  45       2.277 -17.177  -8.444 
ATOM    179  CG  ARG A  45       2.951 -16.883  -9.786 
ATOM    180  CD  ARG A  45       2.084 -16.065 -10.743 
ATOM    181  NE  ARG A  45       2.134 -14.640 -10.313 
ATOM    182  CZ  ARG A  45       1.083 -13.819 -10.595 
ATOM    183  NH1 ARG A  45      -0.026 -14.325 -11.205 
ATOM    184  NH2 ARG A  45       1.132 -12.493 -10.270 
ATOM    185  C   ARG A  45       2.353 -18.422  -6.307 
ATOM    186  O   ARG A  45       1.777 -17.453  -5.809 
ATOM    187  N   ASP A  46       2.452 -19.607  -5.663 
ATOM    188  CA  ASP A  46       1.984 -19.790  -4.311 
ATOM    189  CB  ASP A  46       1.250 -21.127  -4.079 
ATOM    190  CG  ASP A  46       2.197 -22.277  -4.390 
ATOM    191  OD1 ASP A  46       3.256 -22.021  -5.022 
ATOM    192  OD2 ASP A  46       1.866 -23.431  -4.005 
ATOM    193  C   ASP A  46       3.161 -19.699  -3.376 
ATOM    194  O   ASP A  46       4.259 -19.317  -3.777 
ATOM    195  N   ASP A  47       2.954 -20.056  -2.089 
ATOM    196  CA  ASP A  47       3.986 -19.963  -1.086 
ATOM    197  CB  ASP A  47       3.505 -20.399   0.311 
ATOM    198  CG  ASP A  47       2.512 -19.366   0.829 
ATOM    199  OD1 ASP A  47       2.392 -18.285   0.192 
ATOM    200  OD2 ASP A  47       1.859 -19.643   1.870 
ATOM    201  C   ASP A  47       5.122 -20.868  -1.453 
ATOM    202  O   ASP A  47       6.290 -20.503  -1.321 
ATOM    203  N   ARG A  48       4.797 -22.077  -1.942 
ATOM    204  CA  ARG A  48       5.781 -23.061  -2.293 
ATOM    205  CB  ARG A  48       5.140 -24.351  -2.823 
ATOM    206  CG  ARG A  48       6.146 -25.430  -3.211 
ATOM    207  CD  ARG A  48       5.521 -26.560  -4.029 
ATOM    208  NE  ARG A  48       5.134 -25.982  -5.348 
ATOM    209  CZ  ARG A  48       4.541 -26.764  -6.297 
ATOM    210  NH1 ARG A  48       4.304 -28.084  -6.046 
ATOM    211  NH2 ARG A  48       4.179 -26.221  -7.497 
ATOM    212  C   ARG A  48       6.632 -22.511  -3.395 
ATOM    213  O   ARG A  48       7.843 -22.722  -3.421 
ATOM    214  N   TYR A  49       6.004 -21.778  -4.332 
ATOM    215  CA  TYR A  49       6.690 -21.207  -5.452 
ATOM    216  CB  TYR A  49       5.716 -20.385  -6.317 
ATOM    217  CG  TYR A  49       6.455 -19.484  -7.246 
ATOM    218  CD1 TYR A  49       6.995 -19.944  -8.423 
ATOM    219  CD2 TYR A  49       6.580 -18.149  -6.930 
ATOM    220  CE1 TYR A  49       7.662 -19.084  -9.266 
ATOM    221  CE2 TYR A  49       7.244 -17.287  -7.767 
ATOM    222  CZ  TYR A  49       7.787 -17.755  -8.938 
ATOM    223  OH  TYR A  49       8.468 -16.868  -9.798 
ATOM    224  C   TYR A  49       7.763 -20.299  -4.937 
ATOM    225  O   TYR A  49       8.907 -20.361  -5.387 
ATOM    226  N   CYS A  50       7.427 -19.442  -3.956 
ATOM    227  CA  CYS A  50       8.387 -18.513  -3.432 
ATOM    228  CB  CYS A  50       7.789 -17.543  -2.401 
ATOM    229  SG  CYS A  50       6.919 -16.168  -3.203 
ATOM    230  C   CYS A  50       9.521 -19.233  -2.772 
ATOM    231  O   CYS A  50      10.680 -18.874  -2.966 
ATOM    232  N   GLU A  51       9.232 -20.282  -1.984 
ATOM    233  CA  GLU A  51      10.291 -20.937  -1.274 
ATOM    234  CB  GLU A  51       9.814 -22.052  -0.328 
ATOM    235  CG  GLU A  51       9.046 -21.500   0.875 
ATOM    236  CD  GLU A  51       8.647 -22.660   1.776 
ATOM    237  OE1 GLU A  51       8.797 -23.834   1.341 
ATOM    238  OE2 GLU A  51       8.191 -22.384   2.918 
ATOM    239  C   GLU A  51      11.271 -21.539  -2.238 
ATOM    240  O   GLU A  51      12.477 -21.471  -2.014 
ATOM    241  N   SER A  52      10.782 -22.163  -3.323 
ATOM    242  CA  SER A  52      11.648 -22.819  -4.266 
ATOM    243  CB  SER A  52      10.871 -23.670  -5.287 
ATOM    244  OG  SER A  52      11.770 -24.296  -6.189 
ATOM    245  C   SER A  52      12.484 -21.840  -5.041 
ATOM    246  O   SER A  52      13.695 -22.015  -5.173 
ATOM    247  N   ILE A  53      11.853 -20.774  -5.572 
ATOM    248  CA  ILE A  53      12.510 -19.830  -6.436 
ATOM    249  CB  ILE A  53      11.569 -18.839  -7.063 
ATOM    250  CG1 ILE A  53      12.268 -18.100  -8.213 
ATOM    251  CG2 ILE A  53      11.022 -17.910  -5.967 
ATOM    252  CD1 ILE A  53      11.307 -17.285  -9.080 
ATOM    253  C   ILE A  53      13.564 -19.071  -5.697 
ATOM    254  O   ILE A  53      14.625 -18.777  -6.243 
ATOM    255  N   MET A  54      13.288 -18.724  -4.431 
ATOM    256  CA  MET A  54      14.208 -17.931  -3.681 
ATOM    257  CB  MET A  54      13.657 -17.630  -2.278 
ATOM    258  CG  MET A  54      14.129 -16.292  -1.716 
ATOM    259  SD  MET A  54      13.400 -14.851  -2.557 
ATOM    260  CE  MET A  54      13.965 -13.641  -1.327 
ATOM    261  C   MET A  54      15.482 -18.715  -3.574 
ATOM    262  O   MET A  54      16.577 -18.162  -3.661 
ATOM    263  N   ARG A  55      15.360 -20.040  -3.377 
ATOM    264  CA  ARG A  55      16.487 -20.926  -3.259 
ATOM    265  CB  ARG A  55      16.035 -22.353  -2.921 
ATOM    266  CG  ARG A  55      15.198 -22.413  -1.641 
ATOM    267  CD  ARG A  55      14.502 -23.757  -1.423 
ATOM    268  NE  ARG A  55      15.339 -24.566  -0.498 
ATOM    269  CZ  ARG A  55      15.110 -25.907  -0.399 
ATOM    270  NH1 ARG A  55      14.168 -26.490  -1.198 
ATOM    271  NH2 ARG A  55      15.823 -26.659   0.486 
ATOM    272  C   ARG A  55      17.249 -20.983  -4.555 
ATOM    273  O   ARG A  55      18.476 -20.907  -4.565 
ATOM    274  N   ARG A  56      16.538 -21.101  -5.694 
ATOM    275  CA  ARG A  56      17.186 -21.258  -6.971 
ATOM    276  CB  ARG A  56      16.203 -21.454  -8.140 
ATOM    277  CG  ARG A  56      15.409 -22.759  -8.083 
ATOM    278  CD  ARG A  56      14.767 -23.128  -9.423 
ATOM    279  NE  ARG A  56      13.877 -22.004  -9.821 
ATOM    280  CZ  ARG A  56      12.561 -22.008  -9.459 
ATOM    281  NH1 ARG A  56      12.047 -23.057  -8.752 
ATOM    282  NH2 ARG A  56      11.757 -20.960  -9.804 
ATOM    283  C   ARG A  56      17.993 -20.038  -7.297 
ATOM    284  O   ARG A  56      19.094 -20.132  -7.842 
ATOM    285  N   ARG A  57      17.434 -18.858  -6.981 
ATOM    286  CA  ARG A  57      17.989 -17.566  -7.272 
ATOM    287  CB  ARG A  57      16.981 -16.432  -7.028 
ATOM    288  CG  ARG A  57      15.720 -16.618  -7.872 
ATOM    289  CD  ARG A  57      16.007 -16.749  -9.368 
ATOM    290  NE  ARG A  57      14.774 -17.286 -10.009 
ATOM    291  CZ  ARG A  57      14.462 -16.937 -11.292 
ATOM    292  NH1 ARG A  57      15.255 -16.058 -11.970 
ATOM    293  NH2 ARG A  57      13.356 -17.462 -11.896 
ATOM    294  C   ARG A  57      19.215 -17.308  -6.446 
ATOM    295  O   ARG A  57      20.047 -16.489  -6.833 
ATOM    296  N   GLY A  58      19.345 -17.952  -5.266 
ATOM    297  CA  GLY A  58      20.518 -17.749  -4.452 
ATOM    298  C   GLY A  58      20.249 -16.676  -3.435 
ATOM    299  O   GLY A  58      21.171 -16.056  -2.910 
ATOM    300  N   LEU A  59      18.957 -16.404  -3.197 
ATOM    301  CA  LEU A  59      18.390 -15.442  -2.291 
ATOM    302  CB  LEU A  59      16.997 -14.993  -2.748 
ATOM    303  CG  LEU A  59      17.057 -14.335  -4.141 
ATOM    304  CD1 LEU A  59      15.690 -13.786  -4.573 
ATOM    305  CD2 LEU A  59      18.175 -13.282  -4.214 
ATOM    306  C   LEU A  59      18.342 -15.875  -0.842 
ATOM    307  O   LEU A  59      17.877 -15.107  -0.005 
ATOM    308  N   THR A  60      18.628 -17.158  -0.543 
ATOM    309  CA  THR A  60      18.521 -17.780   0.758 
ATOM    310  CB  THR A  60      18.422 -19.273   0.655 
ATOM    311  OG1 THR A  60      19.592 -19.810   0.057 
ATOM    312  CG2 THR A  60      17.192 -19.608  -0.204 
ATOM    313  C   THR A  60      19.582 -17.448   1.776 
ATOM    314  O   THR A  60      19.306 -17.592   2.964 
ATOM    315  N   SER A  61      20.833 -17.093   1.412 
ATOM    316  CA  SER A  61      21.758 -16.859   2.493 
ATOM    317  CB  SER A  61      22.957 -17.826   2.485 
ATOM    318  OG  SER A  61      22.517 -19.158   2.702 
ATOM    319  C   SER A  61      22.320 -15.475   2.407 
ATOM    320  O   SER A  61      23.186 -15.209   1.575 
ATOM    321  N   PRO A  62      21.889 -14.572   3.254 
ATOM    322  CA  PRO A  62      20.832 -14.844   4.197 
ATOM    323  CD  PRO A  62      22.847 -13.617   3.787 
ATOM    324  CB  PRO A  62      20.985 -13.822   5.320 
ATOM    325  CG  PRO A  62      22.467 -13.428   5.263 
ATOM    326  C   PRO A  62      19.514 -14.718   3.499 
ATOM    327  O   PRO A  62      19.488 -14.279   2.350 
ATOM    328  N   CYS A  63      18.409 -15.091   4.176 
ATOM    329  CA  CYS A  63      17.107 -15.029   3.577 
ATOM    330  CB  CYS A  63      15.980 -15.525   4.508 
ATOM    331  SG  CYS A  63      16.264 -17.191   5.180 
ATOM    332  C   CYS A  63      16.811 -13.590   3.286 
ATOM    333  O   CYS A  63      16.979 -12.728   4.148 
ATOM    334  N   LYS A  64      16.363 -13.286   2.050 
ATOM    335  CA  LYS A  64      16.024 -11.933   1.733 
ATOM    336  CB  LYS A  64      15.958 -11.675   0.217 
ATOM    337  CG  LYS A  64      15.947 -10.196  -0.175 
ATOM    338  CD  LYS A  64      16.188  -9.974  -1.671 
ATOM    339  CE  LYS A  64      16.192  -8.501  -2.084 
ATOM    340  NZ  LYS A  64      16.367  -8.389  -3.549 
ATOM    341  C   LYS A  64      14.671 -11.685   2.334 
ATOM    342  O   LYS A  64      13.782 -12.531   2.250 
ATOM    343  N   ASP A  65      14.485 -10.514   2.975 
ATOM    344  CA  ASP A  65      13.252 -10.245   3.660 
ATOM    345  CB  ASP A  65      13.310  -8.967   4.522 
ATOM    346  CG  ASP A  65      13.625  -7.757   3.647 
ATOM    347  OD1 ASP A  65      14.224  -7.939   2.553 
ATOM    348  OD2 ASP A  65      13.278  -6.626   4.077 
ATOM    349  C   ASP A  65      12.107 -10.144   2.699 
ATOM    350  O   ASP A  65      11.037 -10.700   2.946 
ATOM    351  N   ILE A  66      12.280  -9.419   1.579 
ATOM    352  CA  ILE A  66      11.198  -9.300   0.645 
ATOM    353  CB  ILE A  66      10.432  -8.019   0.848 
ATOM    354  CG1 ILE A  66       9.083  -8.013   0.109 
ATOM    355  CG2 ILE A  66      11.366  -6.859   0.468 
ATOM    356  CD1 ILE A  66       9.205  -8.016  -1.410 
ATOM    357  C   ILE A  66      11.805  -9.311  -0.725 
ATOM    358  O   ILE A  66      12.863  -8.720  -0.940 
ATOM    359  N   ASN A  67      11.179 -10.019  -1.688 
ATOM    360  CA  ASN A  67      11.720 -10.015  -3.017 
ATOM    361  CB  ASN A  67      12.741 -11.139  -3.259 
ATOM    362  CG  ASN A  67      13.477 -10.847  -4.558 
ATOM    363  OD1 ASN A  67      14.272  -9.911  -4.638 
ATOM    364  ND2 ASN A  67      13.214 -11.676  -5.603 
ATOM    365  C   ASN A  67      10.584 -10.205  -3.973 
ATOM    366  O   ASN A  67       9.740 -11.082  -3.786 
ATOM    367  N   THR A  68      10.556  -9.392  -5.048 
ATOM    368  CA  THR A  68       9.471  -9.467  -5.982 
ATOM    369  CB  THR A  68       8.762  -8.158  -6.145 
ATOM    370  OG1 THR A  68       8.269  -7.721  -4.886 
ATOM    371  CG2 THR A  68       7.598  -8.348  -7.130 
ATOM    372  C   THR A  68       9.996  -9.879  -7.324 
ATOM    373  O   THR A  68      11.059  -9.439  -7.762 
ATOM    374  N   PHE A  69       9.236 -10.761  -8.006 
ATOM    375  CA  PHE A  69       9.601 -11.241  -9.309 
ATOM    376  CB  PHE A  69       9.527 -12.774  -9.435 
ATOM    377  CG  PHE A  69      10.543 -13.384  -8.526 
ATOM    378  CD1 PHE A  69      11.831 -13.609  -8.956 
ATOM    379  CD2 PHE A  69      10.207 -13.734  -7.237 
ATOM    380  CE1 PHE A  69      12.768 -14.171  -8.120 
ATOM    381  CE2 PHE A  69      11.140 -14.295  -6.395 
ATOM    382  CZ  PHE A  69      12.423 -14.515  -6.835 
ATOM    383  C   PHE A  69       8.608 -10.690 -10.287 
ATOM    384  O   PHE A  69       7.415 -10.605 -10.001 
ATOM    385  N   ILE A  70       9.099 -10.300 -11.480 
ATOM    386  CA  ILE A  70       8.279  -9.766 -12.530 
ATOM    387  CB  ILE A  70       8.894  -8.585 -13.228 
ATOM    388  CG1 ILE A  70       9.137  -7.438 -12.235 
ATOM    389  CG2 ILE A  70       7.982  -8.201 -14.407 
ATOM    390  CD1 ILE A  70      10.026  -6.325 -12.786 
ATOM    391  C   ILE A  70       8.146 -10.852 -13.550 
ATOM    392  O   ILE A  70       9.106 -11.572 -13.824 
ATOM    393  N   HIS A  71       6.934 -11.011 -14.122 
ATOM    394  CA  HIS A  71       6.704 -12.056 -15.078 
ATOM    395  ND1 HIS A  71       6.623 -14.322 -12.875 
ATOM    396  CG  HIS A  71       5.646 -13.442 -13.288 
ATOM    397  CB  HIS A  71       5.509 -12.942 -14.696 
ATOM    398  NE2 HIS A  71       5.416 -13.823 -11.074 
ATOM    399  CD2 HIS A  71       4.918 -13.148 -12.176 
ATOM    400  CE1 HIS A  71       6.439 -14.514 -11.544 
ATOM    401  C   HIS A  71       6.415 -11.410 -16.399 
ATOM    402  O   HIS A  71       6.310 -10.188 -16.486 
ATOM    403  N   GLY A  72       6.286 -12.218 -17.476 
ATOM    404  CA  GLY A  72       6.017 -11.656 -18.772 
ATOM    405  C   GLY A  72       7.295 -11.593 -19.560 
ATOM    406  O   GLY A  72       8.294 -12.209 -19.193 
ATOM    407  N   ASN A  73       7.269 -10.867 -20.702 
ATOM    408  CA  ASN A  73       8.405 -10.782 -21.584 
ATOM    409  CB  ASN A  73       8.034 -10.508 -23.057 
ATOM    410  CG  ASN A  73       7.346  -9.151 -23.163 
ATOM    411  OD1 ASN A  73       7.968  -8.146 -23.502 
ATOM    412  ND2 ASN A  73       6.017  -9.119 -22.872 
ATOM    413  C   ASN A  73       9.371  -9.723 -21.133 
ATOM    414  O   ASN A  73       8.994  -8.716 -20.538 
ATOM    415  N   LYS A  74      10.668  -9.952 -21.434 
ATOM    416  CA  LYS A  74      11.764  -9.101 -21.052 
ATOM    417  CB  LYS A  74      13.152  -9.709 -21.329 
ATOM    418  CG  LYS A  74      13.502 -10.903 -20.438 
ATOM    419  CD  LYS A  74      14.866 -11.514 -20.762 
ATOM    420  CE  LYS A  74      14.989 -11.999 -22.206 
ATOM    421  NZ  LYS A  74      16.380 -12.427 -22.480 
ATOM    422  C   LYS A  74      11.726  -7.769 -21.741 
ATOM    423  O   LYS A  74      12.108  -6.759 -21.152 
ATOM    424  N   ARG A  75      11.268  -7.726 -23.005 
ATOM    425  CA  ARG A  75      11.336  -6.518 -23.783 
ATOM    426  CB  ARG A  75      10.706  -6.680 -25.174 
ATOM    427  CG  ARG A  75      11.275  -7.856 -25.964 
ATOM    428  CD  ARG A  75      10.777  -7.928 -27.407 
ATOM    429  NE  ARG A  75       9.288  -7.909 -27.372 
ATOM    430  CZ  ARG A  75       8.587  -9.047 -27.093 
ATOM    431  NH1 ARG A  75       9.247 -10.192 -26.754 
ATOM    432  NH2 ARG A  75       7.223  -9.036 -27.147 
ATOM    433  C   ARG A  75      10.568  -5.434 -23.096 
ATOM    434  O   ARG A  75      11.000  -4.283 -23.058 
ATOM    435  N   SER A  76       9.396  -5.775 -22.533 
ATOM    436  CA  SER A  76       8.562  -4.791 -21.905 
ATOM    437  CB  SER A  76       7.236  -5.385 -21.396 
ATOM    438  OG  SER A  76       6.471  -5.878 -22.487 
ATOM    439  C   SER A  76       9.281  -4.196 -20.730 
ATOM    440  O   SER A  76       9.132  -3.009 -20.441 
ATOM    441  N   ILE A  77      10.063  -5.017 -20.003 
ATOM    442  CA  ILE A  77      10.777  -4.552 -18.848 
ATOM    443  CB  ILE A  77      11.426  -5.664 -18.076 
ATOM    444  CG1 ILE A  77      10.357  -6.647 -17.572 
ATOM    445  CG2 ILE A  77      12.260  -5.039 -16.946 
ATOM    446  CD1 ILE A  77      10.932  -7.947 -17.010 
ATOM    447  C   ILE A  77      11.850  -3.586 -19.254 
ATOM    448  O   ILE A  77      12.029  -2.547 -18.626 
ATOM    449  N   LYS A  78      12.600  -3.902 -20.324 
ATOM    450  CA  LYS A  78      13.670  -3.048 -20.763 
ATOM    451  CB  LYS A  78      14.457  -3.613 -21.957 
ATOM    452  CG  LYS A  78      15.314  -4.836 -21.619 
ATOM    453  CD  LYS A  78      15.896  -5.526 -22.854 
ATOM    454  CE  LYS A  78      16.828  -6.696 -22.531 
ATOM    455  NZ  LYS A  78      16.037  -7.912 -22.246 
ATOM    456  C   LYS A  78      13.105  -1.727 -21.186 
ATOM    457  O   LYS A  78      13.736  -0.686 -21.012 
ATOM    458  N   ALA A  79      11.881  -1.748 -21.741 
ATOM    459  CA  ALA A  79      11.200  -0.603 -22.284 
ATOM    460  CB  ALA A  79       9.821  -0.951 -22.871 
ATOM    461  C   ALA A  79      10.987   0.445 -21.231 
ATOM    462  O   ALA A  79      10.878   1.630 -21.545 
ATOM    463  N   ILE A  80      10.868   0.044 -19.956 
ATOM    464  CA  ILE A  80      10.626   1.016 -18.927 
ATOM    465  CB  ILE A  80      10.255   0.446 -17.581 
ATOM    466  CG1 ILE A  80      11.316  -0.473 -16.984 
ATOM    467  CG2 ILE A  80       8.892  -0.240 -17.747 
ATOM    468  CD1 ILE A  80      10.900  -1.026 -15.623 
ATOM    469  C   ILE A  80      11.745   2.022 -18.874 
ATOM    470  O   ILE A  80      11.546   3.160 -18.452 
ATOM    471  N   CYS A  81      12.966   1.624 -19.275 
ATOM    472  CA  CYS A  81      14.117   2.486 -19.280 
ATOM    473  CB  CYS A  81      15.428   1.734 -19.567 
ATOM    474  SG  CYS A  81      15.754   0.459 -18.312 
ATOM    475  C   CYS A  81      13.959   3.596 -20.289 
ATOM    476  O   CYS A  81      14.689   4.586 -20.237 
ATOM    477  N   GLU A  82      13.062   3.434 -21.284 
ATOM    478  CA  GLU A  82      12.862   4.454 -22.277 
ATOM    479  CB  GLU A  82      12.970   3.920 -23.715 
ATOM    480  CG  GLU A  82      11.961   2.809 -24.013 
ATOM    481  CD  GLU A  82      12.156   2.352 -25.452 
ATOM    482  OE1 GLU A  82      12.213   3.228 -26.356 
ATOM    483  OE2 GLU A  82      12.249   1.114 -25.666 
ATOM    484  C   GLU A  82      11.484   5.028 -22.107 
ATOM    485  O   GLU A  82      10.696   4.562 -21.287 
ATOM    486  N   ASN A  83      11.173   6.085 -22.884 
ATOM    487  CA  ASN A  83       9.911   6.767 -22.808 
ATOM    488  CB  ASN A  83       9.851   8.042 -23.664 
ATOM    489  CG  ASN A  83      10.676   9.103 -22.944 
ATOM    490  OD1 ASN A  83      10.664   9.185 -21.715 
ATOM    491  ND2 ASN A  83      11.416   9.938 -23.723 
ATOM    492  C   ASN A  83       8.817   5.839 -23.229 
ATOM    493  O   ASN A  83       7.665   6.001 -22.831 
ATOM    494  N   LYS A  84       9.156   4.826 -24.043 
ATOM    495  CA  LYS A  84       8.180   3.925 -24.580 
ATOM    496  CB  LYS A  84       8.857   2.817 -25.416 
ATOM    497  CG  LYS A  84       7.921   1.834 -26.122 
ATOM    498  CD  LYS A  84       7.153   0.911 -25.178 
ATOM    499  CE  LYS A  84       6.396  -0.197 -25.909 
ATOM    500  NZ  LYS A  84       7.357  -1.190 -26.441 
ATOM    501  C   LYS A  84       7.386   3.298 -23.466 
ATOM    502  O   LYS A  84       6.161   3.232 -23.563 
ATOM    503  N   ASN A  85       8.029   2.807 -22.383 
ATOM    504  CA  ASN A  85       7.206   2.217 -21.358 
ATOM    505  CB  ASN A  85       7.343   0.680 -21.318 
ATOM    506  CG  ASN A  85       6.232   0.074 -20.468 
ATOM    507  OD1 ASN A  85       5.067   0.455 -20.576 
ATOM    508  ND2 ASN A  85       6.604  -0.897 -19.592 
ATOM    509  C   ASN A  85       7.600   2.737 -20.000 
ATOM    510  O   ASN A  85       7.516   2.004 -19.015 
ATOM    511  N   GLY A  86       7.987   4.025 -19.869 
ATOM    512  CA  GLY A  86       8.358   4.440 -18.541 
ATOM    513  C   GLY A  86       8.406   5.935 -18.432 
ATOM    514  O   GLY A  86       8.529   6.651 -19.426 
ATOM    515  N   ASN A  87       8.313   6.432 -17.176 
ATOM    516  CA  ASN A  87       8.388   7.834 -16.866 
ATOM    517  CB  ASN A  87       7.070   8.434 -16.338 
ATOM    518  CG  ASN A  87       6.033   8.383 -17.450 
ATOM    519  OD1 ASN A  87       5.564   7.312 -17.828 
ATOM    520  ND2 ASN A  87       5.650   9.574 -17.983 
ATOM    521  C   ASN A  87       9.381   7.966 -15.753 
ATOM    522  O   ASN A  87       9.660   7.005 -15.039 
ATOM    523  N   PRO A  88       9.943   9.130 -15.590 
ATOM    524  CA  PRO A  88      10.890   9.367 -14.542 
ATOM    525  CD  PRO A  88       9.915  10.189 -16.582 
ATOM    526  CB  PRO A  88      11.522  10.727 -14.851 
ATOM    527  CG  PRO A  88      10.555  11.384 -15.857 
ATOM    528  C   PRO A  88      10.168   9.304 -13.236 
ATOM    529  O   PRO A  88       9.050   9.812 -13.144 
ATOM    530  N   HIS A  89      10.804   8.706 -12.212 
ATOM    531  CA  HIS A  89      10.210   8.527 -10.923 
ATOM    532  ND1 HIS A  89       7.895   6.729  -9.424 
ATOM    533  CG  HIS A  89       9.268   6.743  -9.344 
ATOM    534  CB  HIS A  89      10.169   7.046 -10.506 
ATOM    535  NE2 HIS A  89       8.415   6.182  -7.333 
ATOM    536  CD2 HIS A  89       9.569   6.408  -8.061 
ATOM    537  CE1 HIS A  89       7.434   6.387  -8.195 
ATOM    538  C   HIS A  89      11.094   9.291 -10.006 
ATOM    539  O   HIS A  89      12.249   9.524 -10.348 
ATOM    540  N   ARG A  90      10.614   9.570  -8.777 
ATOM    541  CA  ARG A  90      11.134  10.633  -7.973 
ATOM    542  CB  ARG A  90      10.638  10.532  -6.524 
ATOM    543  CG  ARG A  90       9.118  10.621  -6.401 
ATOM    544  CD  ARG A  90       8.581  12.052  -6.436 
ATOM    545  NE  ARG A  90       7.099  11.972  -6.308 
ATOM    546  CZ  ARG A  90       6.398  13.027  -5.801 
ATOM    547  NH1 ARG A  90       7.050  14.164  -5.418 
ATOM    548  NH2 ARG A  90       5.043  12.938  -5.660 
ATOM    549  C   ARG A  90      12.627  10.723  -7.915 
ATOM    550  O   ARG A  90      13.186  11.625  -8.535 
ATOM    551  N   GLU A  91      13.353   9.801  -7.262 
ATOM    552  CA  GLU A  91      14.755  10.115  -7.224 
ATOM    553  CB  GLU A  91      15.367  10.061  -5.812 
ATOM    554  CG  GLU A  91      14.958  11.232  -4.914 
ATOM    555  CD  GLU A  91      13.537  11.000  -4.427 
ATOM    556  OE1 GLU A  91      13.280   9.918  -3.836 
ATOM    557  OE2 GLU A  91      12.688  11.907  -4.644 
ATOM    558  C   GLU A  91      15.504   9.143  -8.074 
ATOM    559  O   GLU A  91      15.859   8.056  -7.623 
ATOM    560  N   ASN A  92      15.780   9.542  -9.330 
ATOM    561  CA  ASN A  92      16.570   8.776 -10.253 
ATOM    562  CB  ASN A  92      18.015   8.583  -9.762 
ATOM    563  CG  ASN A  92      18.669   9.953  -9.678 
ATOM    564  OD1 ASN A  92      18.547  10.766 -10.593 
ATOM    565  ND2 ASN A  92      19.371  10.227  -8.547 
ATOM    566  C   ASN A  92      15.991   7.412 -10.460 
ATOM    567  O   ASN A  92      16.733   6.456 -10.678 
ATOM    568  N   LEU A  93      14.653   7.283 -10.421 
ATOM    569  CA  LEU A  93      14.046   5.998 -10.644 
ATOM    570  CB  LEU A  93      13.196   5.499  -9.462 
ATOM    571  CG  LEU A  93      14.013   5.127  -8.208 
ATOM    572  CD1 LEU A  93      13.097   4.644  -7.072 
ATOM    573  CD2 LEU A  93      15.107   4.099  -8.543 
ATOM    574  C   LEU A  93      13.141   6.137 -11.825 
ATOM    575  O   LEU A  93      12.979   7.226 -12.373 
ATOM    576  N   ARG A  94      12.563   5.007 -12.286 
ATOM    577  CA  ARG A  94      11.651   5.047 -13.395 
ATOM    578  CB  ARG A  94      12.264   4.533 -14.706 
ATOM    579  CG  ARG A  94      13.421   5.410 -15.185 
ATOM    580  CD  ARG A  94      13.981   5.008 -16.550 
ATOM    581  NE  ARG A  94      12.929   5.315 -17.557 
ATOM    582  CZ  ARG A  94      12.803   6.585 -18.040 
ATOM    583  NH1 ARG A  94      13.625   7.577 -17.590 
ATOM    584  NH2 ARG A  94      11.843   6.868 -18.966 
ATOM    585  C   ARG A  94      10.481   4.169 -13.054 
ATOM    586  O   ARG A  94      10.637   3.137 -12.403 
ATOM    587  N   ILE A  95       9.268   4.577 -13.488 
ATOM    588  CA  ILE A  95       8.059   3.839 -13.228 
ATOM    589  CB  ILE A  95       7.025   4.653 -12.501 
ATOM    590  CG1 ILE A  95       5.820   3.791 -12.084 
ATOM    591  CG2 ILE A  95       6.656   5.846 -13.397 
ATOM    592  CD1 ILE A  95       6.118   2.807 -10.956 
ATOM    593  C   ILE A  95       7.471   3.433 -14.552 
ATOM    594  O   ILE A  95       7.417   4.230 -15.487 
ATOM    595  N   SER A  96       7.017   2.167 -14.668 
ATOM    596  CA  SER A  96       6.520   1.669 -15.924 
ATOM    597  CB  SER A  96       6.521   0.132 -16.021 
ATOM    598  OG  SER A  96       5.638  -0.423 -15.057 
ATOM    599  C   SER A  96       5.122   2.137 -16.200 
ATOM    600  O   SER A  96       4.324   2.355 -15.289 
ATOM    601  N   LYS A  97       4.824   2.366 -17.497 
ATOM    602  CA  LYS A  97       3.513   2.735 -17.955 
ATOM    603  CB  LYS A  97       3.499   3.283 -19.390 
ATOM    604  CG  LYS A  97       4.096   4.687 -19.504 
ATOM    605  CD  LYS A  97       4.273   5.153 -20.949 
ATOM    606  CE  LYS A  97       4.718   6.611 -21.063 
ATOM    607  NZ  LYS A  97       6.152   6.728 -20.709 
ATOM    608  C   LYS A  97       2.610   1.543 -17.924 
ATOM    609  O   LYS A  97       1.429   1.655 -17.600 
ATOM    610  N   SER A  98       3.157   0.372 -18.304 
ATOM    611  CA  SER A  98       2.430  -0.864 -18.402 
ATOM    612  CB  SER A  98       3.113  -1.826 -19.387 
ATOM    613  OG  SER A  98       2.438  -3.069 -19.433 
ATOM    614  C   SER A  98       2.391  -1.529 -17.062 
ATOM    615  O   SER A  98       3.191  -1.233 -16.178 
ATOM    616  N   SER A  99       1.438  -2.468 -16.892 
ATOM    617  CA  SER A  99       1.316  -3.181 -15.654 
ATOM    618  CB  SER A  99      -0.138  -3.329 -15.182 
ATOM    619  OG  SER A  99      -0.171  -4.036 -13.953 
ATOM    620  C   SER A  99       1.866  -4.551 -15.901 
ATOM    621  O   SER A  99       1.756  -5.075 -17.006 
ATOM    622  N   PHE A 100       2.499  -5.160 -14.875 
ATOM    623  CA  PHE A 100       3.096  -6.452 -15.063 
ATOM    624  CB  PHE A 100       4.625  -6.462 -14.858 
ATOM    625  CG  PHE A 100       5.327  -5.637 -15.887 
ATOM    626  CD1 PHE A 100       5.439  -4.271 -15.743 
ATOM    627  CD2 PHE A 100       5.897  -6.234 -16.988 
ATOM    628  CE1 PHE A 100       6.097  -3.516 -16.687 
ATOM    629  CE2 PHE A 100       6.556  -5.484 -17.934 
ATOM    630  CZ  PHE A 100       6.657  -4.121 -17.787 
ATOM    631  C   PHE A 100       2.572  -7.384 -14.016 
ATOM    632  O   PHE A 100       2.195  -6.966 -12.922 
ATOM    633  N   GLN A 101       2.513  -8.691 -14.344 
ATOM    634  CA  GLN A 101       2.171  -9.658 -13.345 
ATOM    635  CB  GLN A 101       1.839 -11.052 -13.904 
ATOM    636  CG  GLN A 101       0.489 -11.131 -14.617 
ATOM    637  CD  GLN A 101      -0.593 -11.194 -13.547 
ATOM    638  OE1 GLN A 101      -0.366 -11.697 -12.449 
ATOM    639  NE2 GLN A 101      -1.804 -10.667 -13.873 
ATOM    640  C   GLN A 101       3.394  -9.793 -12.496 
ATOM    641  O   GLN A 101       4.508  -9.873 -13.015 
ATOM    642  N   VAL A 102       3.218  -9.802 -11.161 
ATOM    643  CA  VAL A 102       4.354  -9.886 -10.293 
ATOM    644  CB  VAL A 102       4.759  -8.562  -9.714 
ATOM    645  CG1 VAL A 102       5.195  -7.637 -10.861 
ATOM    646  CG2 VAL A 102       3.584  -8.007  -8.887 
ATOM    647  C   VAL A 102       4.011 -10.774  -9.139 
ATOM    648  O   VAL A 102       2.841 -11.025  -8.854 
ATOM    649  N   THR A 103       5.050 -11.314  -8.467 
ATOM    650  CA  THR A 103       4.829 -12.120  -7.304 
ATOM    651  CB  THR A 103       5.112 -13.577  -7.530 
ATOM    652  OG1 THR A 103       4.295 -14.080  -8.577 
ATOM    653  CG2 THR A 103       4.826 -14.343  -6.226 
ATOM    654  C   THR A 103       5.781 -11.637  -6.255 
ATOM    655  O   THR A 103       6.988 -11.574  -6.489 
ATOM    656  N   THR A 104       5.262 -11.297  -5.057 
ATOM    657  CA  THR A 104       6.109 -10.812  -4.005 
ATOM    658  CB  THR A 104       5.546  -9.614  -3.295 
ATOM    659  OG1 THR A 104       5.356  -8.546  -4.210 
ATOM    660  CG2 THR A 104       6.514  -9.193  -2.176 
ATOM    661  C   THR A 104       6.242 -11.896  -2.986 
ATOM    662  O   THR A 104       5.251 -12.502  -2.581 
ATOM    663  N   CYS A 105       7.490 -12.172  -2.555 
ATOM    664  CA  CYS A 105       7.738 -13.200  -1.586 
ATOM    665  CB  CYS A 105       8.849 -14.165  -2.029 
ATOM    666  SG  CYS A 105       8.448 -14.908  -3.639 
ATOM    667  C   CYS A 105       8.189 -12.511  -0.339 
ATOM    668  O   CYS A 105       9.178 -11.779  -0.349 
ATOM    669  N   LYS A 106       7.459 -12.730   0.774 
ATOM    670  CA  LYS A 106       7.781 -12.086   2.014 
ATOM    671  CB  LYS A 106       6.585 -11.338   2.628 
ATOM    672  CG  LYS A 106       6.127 -10.139   1.793 
ATOM    673  CD  LYS A 106       4.735  -9.634   2.178 
ATOM    674  CE  LYS A 106       4.309  -8.374   1.425 
ATOM    675  NZ  LYS A 106       5.014  -7.194   1.974 
ATOM    676  C   LYS A 106       8.204 -13.134   2.988 
ATOM    677  O   LYS A 106       7.514 -14.131   3.203 
ATOM    678  N   LEU A 107       9.370 -12.908   3.618 
ATOM    679  CA  LEU A 107       9.910 -13.866   4.533 
ATOM    680  CB  LEU A 107      11.381 -13.570   4.883 
ATOM    681  CG  LEU A 107      12.026 -14.570   5.857 
ATOM    682  CD1 LEU A 107      12.138 -15.973   5.238 
ATOM    683  CD2 LEU A 107      13.375 -14.044   6.370 
ATOM    684  C   LEU A 107       9.105 -13.824   5.787 
ATOM    685  O   LEU A 107       8.661 -12.764   6.225 
ATOM    686  N   HIS A 108       8.855 -15.005   6.380 
ATOM    687  CA  HIS A 108       8.191 -15.020   7.648 
ATOM    688  ND1 HIS A 108       6.503 -17.160   5.722 
ATOM    689  CG  HIS A 108       6.507 -16.861   7.063 
ATOM    690  CB  HIS A 108       6.725 -15.489   7.618 
ATOM    691  NE2 HIS A 108       6.076 -19.059   6.793 
ATOM    692  CD2 HIS A 108       6.247 -18.033   7.703 
ATOM    693  CE1 HIS A 108       6.239 -18.488   5.615 
ATOM    694  C   HIS A 108       8.993 -15.906   8.534 
ATOM    695  O   HIS A 108       9.644 -16.843   8.076 
ATOM    696  N   GLY A 109       8.958 -15.620   9.846 
ATOM    697  CA  GLY A 109       9.793 -16.334  10.759 
ATOM    698  C   GLY A 109      10.861 -15.362  11.144 
ATOM    699  O   GLY A 109      11.206 -14.465  10.376 
ATOM    700  N   GLY A 110      11.378 -15.513  12.376 
ATOM    701  CA  GLY A 110      12.344 -14.642  12.983 
ATOM    702  C   GLY A 110      13.717 -14.700  12.379 
ATOM    703  O   GLY A 110      14.419 -13.689  12.376 
ATOM    704  N   SER A 111      14.166 -15.876  11.892 
ATOM    705  CA  SER A 111      15.555 -15.993  11.521 
ATOM    706  CB  SER A 111      16.129 -17.404  11.740 
ATOM    707  OG  SER A 111      17.494 -17.439  11.353 
ATOM    708  C   SER A 111      15.827 -15.629  10.092 
ATOM    709  O   SER A 111      15.060 -15.888   9.167 
ATOM    710  N   PRO A 112      16.953 -14.967   9.967 
ATOM    711  CA  PRO A 112      17.492 -14.571   8.686 
ATOM    712  CD  PRO A 112      17.334 -14.031  11.015 
ATOM    713  CB  PRO A 112      18.504 -13.462   8.973 
ATOM    714  CG  PRO A 112      18.025 -12.860  10.301 
ATOM    715  C   PRO A 112      18.112 -15.709   7.930 
ATOM    716  O   PRO A 112      18.498 -15.507   6.778 
ATOM    717  N   TRP A 113      18.254 -16.900   8.543 
ATOM    718  CA  TRP A 113      18.952 -17.947   7.848 
ATOM    719  CB  TRP A 113      20.140 -18.493   8.653 
ATOM    720  CG  TRP A 113      21.239 -17.473   8.801 
ATOM    721  CD2 TRP A 113      22.171 -17.157   7.757 
ATOM    722  CD1 TRP A 113      21.549 -16.668   9.857 
ATOM    723  NE1 TRP A 113      22.625 -15.874   9.541 
ATOM    724  CE2 TRP A 113      23.017 -16.164   8.250 
ATOM    725  CE3 TRP A 113      22.310 -17.654   6.495 
ATOM    726  CZ2 TRP A 113      24.022 -15.652   7.480 
ATOM    727  CZ3 TRP A 113      23.322 -17.137   5.721 
ATOM    728  CH2 TRP A 113      24.162 -16.156   6.206 
ATOM    729  C   TRP A 113      18.019 -19.078   7.526 
ATOM    730  O   TRP A 113      16.980 -19.259   8.157 
ATOM    731  N   PRO A 114      18.387 -19.844   6.525 
ATOM    732  CA  PRO A 114      17.605 -20.941   6.018 
ATOM    733  CD  PRO A 114      19.726 -19.807   5.959 
ATOM    734  CB  PRO A 114      18.412 -21.510   4.849 
ATOM    735  CG  PRO A 114      19.865 -21.131   5.190 
ATOM    736  C   PRO A 114      17.349 -21.963   7.077 
ATOM    737  O   PRO A 114      18.132 -22.055   8.021 
ATOM    738  N   PRO A 115      16.287 -22.717   6.949 
ATOM    739  CA  PRO A 115      15.417 -22.592   5.810 
ATOM    740  CD  PRO A 115      16.308 -24.080   7.460 
ATOM    741  CB  PRO A 115      14.554 -23.850   5.796 
ATOM    742  CG  PRO A 115      15.436 -24.898   6.494 
ATOM    743  C   PRO A 115      14.624 -21.326   5.826 
ATOM    744  O   PRO A 115      14.324 -20.822   6.907 
ATOM    745  N   CYS A 116      14.262 -20.805   4.637 
ATOM    746  CA  CYS A 116      13.552 -19.559   4.576 
ATOM    747  CB  CYS A 116      14.136 -18.609   3.509 
ATOM    748  SG  CYS A 116      15.947 -18.432   3.606 
ATOM    749  C   CYS A 116      12.141 -19.851   4.153 
ATOM    750  O   CYS A 116      11.913 -20.416   3.083 
ATOM    751  N   GLN A 117      11.145 -19.461   4.980 
ATOM    752  CA  GLN A 117       9.776 -19.689   4.605 
ATOM    753  CB  GLN A 117       8.829 -20.057   5.761 
ATOM    754  CG  GLN A 117       9.262 -21.272   6.578 
ATOM    755  CD  GLN A 117       9.944 -20.724   7.818 
ATOM    756  OE1 GLN A 117      10.525 -19.641   7.791 
ATOM    757  NE2 GLN A 117       9.847 -21.480   8.943 
ATOM    758  C   GLN A 117       9.264 -18.399   4.045 
ATOM    759  O   GLN A 117       9.593 -17.322   4.542 
ATOM    760  N   TYR A 118       8.444 -18.476   2.979 
ATOM    761  CA  TYR A 118       7.961 -17.279   2.352 
ATOM    762  CB  TYR A 118       8.554 -17.047   0.952 
ATOM    763  CG  TYR A 118      10.003 -16.728   1.079 
ATOM    764  CD1 TYR A 118      10.406 -15.445   1.371 
ATOM    765  CD2 TYR A 118      10.958 -17.702   0.895 
ATOM    766  CE1 TYR A 118      11.740 -15.138   1.486 
ATOM    767  CE2 TYR A 118      12.294 -17.401   1.008 
ATOM    768  CZ  TYR A 118      12.686 -16.117   1.304 
ATOM    769  OH  TYR A 118      14.057 -15.806   1.420 
ATOM    770  C   TYR A 118       6.480 -17.356   2.150 
ATOM    771  O   TYR A 118       5.907 -18.436   2.018 
ATOM    772  N   ARG A 119       5.827 -16.174   2.139 
ATOM    773  CA  ARG A 119       4.427 -16.059   1.843 
ATOM    774  CB  ARG A 119       3.652 -15.202   2.858 
ATOM    775  CG  ARG A 119       3.673 -15.788   4.269 
ATOM    776  CD  ARG A 119       2.594 -16.840   4.518 
ATOM    777  NE  ARG A 119       2.885 -17.449   5.844 
ATOM    778  CZ  ARG A 119       1.863 -17.879   6.638 
ATOM    779  NH1 ARG A 119       0.571 -17.731   6.223 
ATOM    780  NH2 ARG A 119       2.135 -18.448   7.848 
ATOM    781  C   ARG A 119       4.365 -15.344   0.526 
ATOM    782  O   ARG A 119       5.061 -14.349   0.325 
ATOM    783  N   ALA A 120       3.524 -15.828  -0.411 
ATOM    784  CA  ALA A 120       3.516 -15.241  -1.722 
ATOM    785  CB  ALA A 120       3.540 -16.279  -2.857 
ATOM    786  C   ALA A 120       2.290 -14.411  -1.918 
ATOM    787  O   ALA A 120       1.191 -14.774  -1.498 
ATOM    788  N   THR A 121       2.473 -13.235  -2.553 
ATOM    789  CA  THR A 121       1.362 -12.387  -2.858 
ATOM    790  CB  THR A 121       1.414 -11.077  -2.132 
ATOM    791  OG1 THR A 121       1.493 -11.279  -0.729 
ATOM    792  CG2 THR A 121       0.136 -10.304  -2.467 
ATOM    793  C   THR A 121       1.454 -12.058  -4.319 
ATOM    794  O   THR A 121       2.368 -11.355  -4.746 
ATOM    795  N   ALA A 122       0.503 -12.561  -5.131 
ATOM    796  CA  ALA A 122       0.506 -12.258  -6.535 
ATOM    797  CB  ALA A 122      -0.363 -13.214  -7.372 
ATOM    798  C   ALA A 122      -0.051 -10.879  -6.695 
ATOM    799  O   ALA A 122      -0.797 -10.403  -5.841 
ATOM    800  N   GLY A 123       0.311 -10.190  -7.800 
ATOM    801  CA  GLY A 123      -0.202  -8.866  -8.009 
ATOM    802  C   GLY A 123      -0.066  -8.514  -9.455 
ATOM    803  O   GLY A 123       0.601  -9.210 -10.221 
ATOM    804  N   PHE A 124      -0.738  -7.418  -9.864 
ATOM    805  CA  PHE A 124      -0.677  -6.940 -11.215 
ATOM    806  CB  PHE A 124      -1.952  -7.333 -11.988 
ATOM    807  CG  PHE A 124      -1.880  -6.953 -13.427 
ATOM    808  CD1 PHE A 124      -1.110  -7.677 -14.309 
ATOM    809  CD2 PHE A 124      -2.620  -5.893 -13.902 
ATOM    810  CE1 PHE A 124      -1.058  -7.330 -15.640 
ATOM    811  CE2 PHE A 124      -2.573  -5.544 -15.231 
ATOM    812  CZ  PHE A 124      -1.789  -6.263 -16.103 
ATOM    813  C   PHE A 124      -0.614  -5.444 -11.112 
ATOM    814  O   PHE A 124      -1.586  -4.807 -10.707 
ATOM    815  N   ARG A 125       0.538  -4.838 -11.470 
ATOM    816  CA  ARG A 125       0.653  -3.408 -11.368 
ATOM    817  CB  ARG A 125       0.731  -2.905  -9.919 
ATOM    818  CG  ARG A 125       1.922  -3.477  -9.148 
ATOM    819  CD  ARG A 125       2.201  -2.737  -7.841 
ATOM    820  NE  ARG A 125       2.654  -1.368  -8.212 
ATOM    821  CZ  ARG A 125       2.539  -0.343  -7.320 
ATOM    822  NH1 ARG A 125       2.021  -0.575  -6.078 
ATOM    823  NH2 ARG A 125       2.940   0.912  -7.672 
ATOM    824  C   ARG A 125       1.930  -2.974 -12.029 
ATOM    825  O   ARG A 125       2.704  -3.796 -12.517 
ATOM    826  N   ASN A 126       2.164  -1.643 -12.058 
ATOM    827  CA  ASN A 126       3.348  -1.060 -12.631 
ATOM    828  CB  ASN A 126       3.319   0.475 -12.733 
ATOM    829  CG  ASN A 126       2.288   0.920 -13.750 
ATOM    830  OD1 ASN A 126       1.798   0.128 -14.551 
ATOM    831  ND2 ASN A 126       1.954   2.238 -13.724 
ATOM    832  C   ASN A 126       4.475  -1.326 -11.687 
ATOM    833  O   ASN A 126       4.252  -1.649 -10.522 
ATOM    834  N   VAL A 127       5.728  -1.187 -12.170 
ATOM    835  CA  VAL A 127       6.853  -1.442 -11.318 
ATOM    836  CB  VAL A 127       7.620  -2.670 -11.710 
ATOM    837  CG1 VAL A 127       6.692  -3.888 -11.560 
ATOM    838  CG2 VAL A 127       8.164  -2.479 -13.137 
ATOM    839  C   VAL A 127       7.801  -0.286 -11.389 
ATOM    840  O   VAL A 127       7.791   0.482 -12.349 
ATOM    841  N   VAL A 128       8.640  -0.129 -10.338 
ATOM    842  CA  VAL A 128       9.608   0.932 -10.290 
ATOM    843  CB  VAL A 128       9.558   1.739  -9.024 
ATOM    844  CG1 VAL A 128      10.684   2.788  -9.058 
ATOM    845  CG2 VAL A 128       8.156   2.343  -8.876 
ATOM    846  C   VAL A 128      10.968   0.306 -10.332 
ATOM    847  O   VAL A 128      11.242  -0.659  -9.620 
ATOM    848  N   VAL A 129      11.864   0.853 -11.180 
ATOM    849  CA  VAL A 129      13.192   0.316 -11.293 
ATOM    850  CB  VAL A 129      13.377  -0.597 -12.470 
ATOM    851  CG1 VAL A 129      12.475  -1.829 -12.285 
ATOM    852  CG2 VAL A 129      13.103   0.196 -13.761 
ATOM    853  C   VAL A 129      14.143   1.454 -11.487 
ATOM    854  O   VAL A 129      13.740   2.610 -11.599 
ATOM    855  N   ALA A 130      15.453   1.141 -11.469 
ATOM    856  CA  ALA A 130      16.471   2.102 -11.776 
ATOM    857  CB  ALA A 130      17.570   2.201 -10.704 
ATOM    858  C   ALA A 130      17.107   1.586 -13.029 
ATOM    859  O   ALA A 130      17.251   0.376 -13.195 
ATOM    860  N   CYS A 131      17.489   2.483 -13.964 
ATOM    861  CA  CYS A 131      18.044   1.992 -15.195 
ATOM    862  CB  CYS A 131      17.222   2.356 -16.450 
ATOM    863  SG  CYS A 131      15.649   1.450 -16.538 
ATOM    864  C   CYS A 131      19.424   2.528 -15.408 
ATOM    865  O   CYS A 131      19.772   3.615 -14.946 
ATOM    866  N   GLU A 132      20.255   1.724 -16.108 
ATOM    867  CA  GLU A 132      21.592   2.093 -16.475 
ATOM    868  CB  GLU A 132      22.653   1.496 -15.531 
ATOM    869  CG  GLU A 132      24.095   1.876 -15.875 
ATOM    870  CD  GLU A 132      25.017   1.153 -14.901 
ATOM    871  OE1 GLU A 132      24.867  -0.090 -14.759 
ATOM    872  OE2 GLU A 132      25.883   1.833 -14.288 
ATOM    873  C   GLU A 132      21.835   1.497 -17.828 
ATOM    874  O   GLU A 132      21.581   0.315 -18.054 
ATOM    875  N   ASN A 133      22.341   2.307 -18.771 
ATOM    876  CA  ASN A 133      22.633   1.807 -20.081 
ATOM    877  CB  ASN A 133      23.666   0.669 -20.045 
ATOM    878  CG  ASN A 133      24.142   0.395 -21.460 
ATOM    879  OD1 ASN A 133      23.716   1.047 -22.412 
ATOM    880  ND2 ASN A 133      25.042  -0.612 -21.602 
ATOM    881  C   ASN A 133      21.369   1.284 -20.700 
ATOM    882  O   ASN A 133      21.405   0.415 -21.569 
ATOM    883  N   GLY A 134      20.206   1.809 -20.274 
ATOM    884  CA  GLY A 134      18.973   1.431 -20.908 
ATOM    885  C   GLY A 134      18.488   0.100 -20.407 
ATOM    886  O   GLY A 134      17.601  -0.497 -21.016 
ATOM    887  N   LEU A 135      19.052  -0.410 -19.291 
ATOM    888  CA  LEU A 135      18.626  -1.689 -18.777 
ATOM    889  CB  LEU A 135      19.722  -2.763 -18.865 
ATOM    890  CG  LEU A 135      20.118  -3.122 -20.306 
ATOM    891  CD1 LEU A 135      21.217  -4.195 -20.327 
ATOM    892  CD2 LEU A 135      18.890  -3.538 -21.130 
ATOM    893  C   LEU A 135      18.301  -1.547 -17.317 
ATOM    894  O   LEU A 135      18.890  -0.715 -16.629 
ATOM    895  N   PRO A 136      17.352  -2.313 -16.825 
ATOM    896  CA  PRO A 136      17.021  -2.252 -15.420 
ATOM    897  CD  PRO A 136      16.196  -2.669 -17.633 
ATOM    898  CB  PRO A 136      15.657  -2.921 -15.271 
ATOM    899  CG  PRO A 136      15.011  -2.730 -16.653 
ATOM    900  C   PRO A 136      18.077  -2.865 -14.544 
ATOM    901  O   PRO A 136      18.366  -4.050 -14.698 
ATOM    902  N   VAL A 137      18.700  -2.052 -13.670 
ATOM    903  CA  VAL A 137      19.685  -2.428 -12.695 
ATOM    904  CB  VAL A 137      20.708  -1.352 -12.497 
ATOM    905  CG1 VAL A 137      21.444  -1.158 -13.835 
ATOM    906  CG2 VAL A 137      20.006  -0.082 -11.995 
ATOM    907  C   VAL A 137      19.111  -2.788 -11.354 
ATOM    908  O   VAL A 137      19.737  -3.522 -10.593 
ATOM    909  N   HIS A 138      17.948  -2.222 -10.978 
ATOM    910  CA  HIS A 138      17.482  -2.425  -9.634 
ATOM    911  ND1 HIS A 138      17.868  -2.477  -6.392 
ATOM    912  CG  HIS A 138      17.517  -1.474  -7.267 
ATOM    913  CB  HIS A 138      18.027  -1.352  -8.671 
ATOM    914  NE2 HIS A 138      16.458  -1.147  -5.302 
ATOM    915  CD2 HIS A 138      16.654  -0.671  -6.586 
ATOM    916  CE1 HIS A 138      17.208  -2.233  -5.232 
ATOM    917  C   HIS A 138      15.989  -2.347  -9.596 
ATOM    918  O   HIS A 138      15.368  -1.672 -10.416 
ATOM    919  N   LEU A 139      15.380  -3.059  -8.624 
ATOM    920  CA  LEU A 139      13.959  -3.022  -8.464 
ATOM    921  CB  LEU A 139      13.328  -4.424  -8.387 
ATOM    922  CG  LEU A 139      11.796  -4.427  -8.219 
ATOM    923  CD1 LEU A 139      11.097  -3.859  -9.466 
ATOM    924  CD2 LEU A 139      11.275  -5.821  -7.830 
ATOM    925  C   LEU A 139      13.692  -2.338  -7.155 
ATOM    926  O   LEU A 139      14.328  -2.642  -6.146 
ATOM    927  N   ASP A 140      12.744  -1.377  -7.146 
ATOM    928  CA  ASP A 140      12.392  -0.683  -5.938 
ATOM    929  CB  ASP A 140      11.787   0.709  -6.222 
ATOM    930  CG  ASP A 140      11.444   1.439  -4.927 
ATOM    931  OD1 ASP A 140      10.721   0.858  -4.076 
ATOM    932  OD2 ASP A 140      11.902   2.602  -4.774 
ATOM    933  C   ASP A 140      11.357  -1.523  -5.257 
ATOM    934  O   ASP A 140      10.230  -1.654  -5.728 
ATOM    935  N   GLN A 141      11.749  -2.130  -4.123 
ATOM    936  CA  GLN A 141      10.948  -3.011  -3.316 
ATOM    937  CB  GLN A 141      11.779  -3.783  -2.278 
ATOM    938  CG  GLN A 141      12.762  -4.776  -2.905 
ATOM    939  CD  GLN A 141      11.952  -5.908  -3.523 
ATOM    940  OE1 GLN A 141      12.497  -6.786  -4.190 
ATOM    941  NE2 GLN A 141      10.610  -5.884  -3.303 
ATOM    942  C   GLN A 141       9.851  -2.293  -2.576 
ATOM    943  O   GLN A 141       8.819  -2.893  -2.282 
ATOM    944  N   SER A 142      10.034  -0.997  -2.253 
ATOM    945  CA  SER A 142       9.150  -0.301  -1.351 
ATOM    946  CB  SER A 142       9.491   1.193  -1.188 
ATOM    947  OG  SER A 142       9.124   1.919  -2.352 
ATOM    948  C   SER A 142       7.710  -0.375  -1.771 
ATOM    949  O   SER A 142       6.824  -0.464  -0.923 
ATOM    950  N   ILE A 143       7.420  -0.350  -3.080 
ATOM    951  CA  ILE A 143       6.051  -0.356  -3.517 
ATOM    952  CB  ILE A 143       5.929  -0.210  -5.009 
ATOM    953  CG1 ILE A 143       6.581  -1.395  -5.742 
ATOM    954  CG2 ILE A 143       6.534   1.151  -5.388 
ATOM    955  CD1 ILE A 143       6.281  -1.418  -7.241 
ATOM    956  C   ILE A 143       5.389  -1.633  -3.085 
ATOM    957  O   ILE A 143       4.203  -1.660  -2.760 
ATOM    958  N   PHE A 144       6.139  -2.743  -3.129 
ATOM    959  CA  PHE A 144       5.663  -4.054  -2.785 
ATOM    960  CB  PHE A 144       6.569  -5.164  -3.332 
ATOM    961  CG  PHE A 144       6.507  -4.997  -4.812 
ATOM    962  CD1 PHE A 144       5.397  -5.403  -5.519 
ATOM    963  CD2 PHE A 144       7.560  -4.429  -5.496 
ATOM    964  CE1 PHE A 144       5.340  -5.244  -6.884 
ATOM    965  CE2 PHE A 144       7.507  -4.271  -6.860 
ATOM    966  CZ  PHE A 144       6.396  -4.677  -7.557 
ATOM    967  C   PHE A 144       5.482  -4.230  -1.309 
ATOM    968  O   PHE A 144       4.699  -5.077  -0.876 
ATOM    969  N   ARG A 145       6.264  -3.500  -0.495 
ATOM    970  CA  ARG A 145       6.177  -3.640   0.929 
ATOM    971  CB  ARG A 145       7.187  -2.736   1.646 
ATOM    972  CG  ARG A 145       8.616  -2.950   1.149 
ATOM    973  CD  ARG A 145       9.671  -2.223   1.979 
ATOM    974  NE  ARG A 145       9.994  -3.112   3.127 
ATOM    975  CZ  ARG A 145      10.901  -4.116   2.955 
ATOM    976  NH1 ARG A 145      11.537  -4.250   1.755 
ATOM    977  NH2 ARG A 145      11.162  -4.987   3.973 
ATOM    978  C   ARG A 145       4.810  -3.223   1.343 
ATOM    979  O   ARG A 145       4.160  -3.893   2.145 
ATOM    980  N   ARG A 146       4.339  -2.101   0.769 
ATOM    981  CA  ARG A 146       3.061  -1.554   1.109 
ATOM    982  CB  ARG A 146       2.944  -0.061   0.750 
ATOM    983  CG  ARG A 146       4.017   0.799   1.422 
ATOM    984  CD  ARG A 146       3.933   2.291   1.088 
ATOM    985  NE  ARG A 146       5.205   2.914   1.552 
ATOM    986  CZ  ARG A 146       6.283   2.930   0.714 
ATOM    987  NH1 ARG A 146       6.168   2.412  -0.544 
ATOM    988  NH2 ARG A 146       7.470   3.456   1.131 
ATOM    989  C   ARG A 146       2.016  -2.301   0.298 
ATOM    990  O   ARG A 146       1.257  -1.625  -0.446 
ATOM    991  OXT ARG A 146       1.959  -3.554   0.415 
TER
HEADER lig_1.pdb
ATOM      1  P    DT A   1     -19.742-405.546-214.195 
ATOM      2  OP1  DT A   1     -18.812-406.636-213.820 
ATOM      3  OP2  DT A   1     -20.394-404.834-213.075 
ATOM      4  O5'  DT A   1     -18.985-404.493-215.134 
ATOM      5  C5'  DT A   1     -18.932-404.734-216.552 
ATOM      6  C4'  DT A   1     -19.217-403.450-217.307 
ATOM      7  O4'  DT A   1     -20.640-403.249-217.544 
ATOM      8  C3'  DT A   1     -18.773-402.161-216.616 
ATOM      9  O3'  DT A   1     -18.300-401.250-217.602 
ATOM     10  C2'  DT A   1     -20.051-401.590-216.002 
ATOM     11  C1'  DT A   1     -20.972-401.920-217.172 
ATOM     12  N1   DT A   1     -22.420-401.887-216.823 
ATOM     13  C2   DT A   1     -23.288-401.452-217.794 
ATOM     14  O2   DT A   1     -22.922-401.102-218.903 
ATOM     15  N3   DT A   1     -24.622-401.433-217.434 
ATOM     16  C4   DT A   1     -25.145-401.805-216.213 
ATOM     17  O4   DT A   1     -26.359-401.745-216.007 
ATOM     18  C5   DT A   1     -24.156-402.247-215.258 
ATOM     19  C7   DT A   1     -24.641-402.670-213.902 
ATOM     20  C6   DT A   1     -22.853-402.275-215.581 
ATOM     21  P    DA A   2     -17.015-400.353-217.277 
ATOM     22  OP1  DA A   2     -15.786-401.128-217.556 
ATOM     23  OP2  DA A   2     -17.134-399.792-215.913 
ATOM     24  O5'  DA A   2     -17.169-399.180-218.354 
ATOM     25  C5'  DA A   2     -17.813-399.465-219.610 
ATOM     26  C4'  DA A   2     -18.772-398.345-219.966 
ATOM     27  O4'  DA A   2     -20.101-398.552-219.407 
ATOM     28  C3'  DA A   2     -18.379-396.952-219.476 
ATOM     29  O3'  DA A   2     -18.750-395.995-220.462 
ATOM     30  C2'  DA A   2     -19.234-396.724-218.231 
ATOM     31  C1'  DA A   2     -20.513-397.348-218.778 
ATOM     32  N9   DA A   2     -21.510-397.694-217.726 
ATOM     33  C8   DA A   2     -21.281-398.135-216.454 
ATOM     34  N7   DA A   2     -22.363-398.351-215.771 
ATOM     35  C5   DA A   2     -23.385-398.031-216.654 
ATOM     36  C6   DA A   2     -24.784-398.051-216.532 
ATOM     37  N6   DA A   2     -25.423-398.425-215.413 
ATOM     38  N1   DA A   2     -25.506-397.670-217.602 
ATOM     39  C2   DA A   2     -24.865-397.300-218.710 
ATOM     40  N3   DA A   2     -23.571-397.242-218.940 
ATOM     41  C4   DA A   2     -22.873-397.627-217.854 
ATOM     42  P    DA A   3     -17.768-394.767-220.759 
ATOM     43  OP1  DA A   3     -16.721-395.189-221.717 
ATOM     44  OP2  DA A   3     -17.287-394.195-219.482 
ATOM     45  O5'  DA A   3     -18.761-393.734-221.469 
ATOM     46  C5'  DA A   3     -19.874-394.244-222.229 
ATOM     47  C4'  DA A   3     -21.125-393.447-221.915 
ATOM     48  O4'  DA A   3     -21.852-393.981-220.772 
ATOM     49  C3'  DA A   3     -20.905-391.977-221.557 
ATOM     50  O3'  DA A   3     -21.971-391.207-222.099 
ATOM     51  C2'  DA A   3     -20.999-391.931-220.032 
ATOM     52  C1'  DA A   3     -22.163-392.907-219.898 
ATOM     53  N9   DA A   3     -22.324-393.461-218.524 
ATOM     54  C8   DA A   3     -21.355-393.761-217.610 
ATOM     55  N7   DA A   3     -21.814-394.231-216.493 
ATOM     56  C5   DA A   3     -23.190-394.245-216.676 
ATOM     57  C6   DA A   3     -24.252-394.640-215.846 
ATOM     58  N6   DA A   3     -24.084-395.120-214.606 
ATOM     59  N1   DA A   3     -25.500-394.523-216.339 
ATOM     60  C2   DA A   3     -25.661-394.046-217.573 
ATOM     61  N3   DA A   3     -24.751-393.648-218.435 
ATOM     62  C4   DA A   3     -23.512-393.775-217.917 
ATOM     63  P    DA A   4     -21.649-389.773-222.732 
ATOM     64  OP1  DA A   4     -21.199-389.939-224.132 
ATOM     65  OP2  DA A   4     -20.731-389.031-221.840 
ATOM     66  O5'  DA A   4     -23.094-389.085-222.709 
ATOM     67  C5'  DA A   4     -24.264-389.916-222.828 
ATOM     68  C4'  DA A   4     -25.314-389.476-221.828 
ATOM     69  O4'  DA A   4     -25.163-390.133-220.537 
ATOM     70  C3'  DA A   4     -25.325-387.987-221.485 
ATOM     71  O3'  DA A   4     -26.672-387.564-221.308 
ATOM     72  C2'  DA A   4     -24.606-387.895-220.138 
ATOM     73  C1'  DA A   4     -25.228-389.144-219.521 
ATOM     74  N9   DA A   4     -24.492-389.655-218.331 
ATOM     75  C8   DA A   4     -23.147-389.634-218.093 
ATOM     76  N7   DA A   4     -22.808-390.158-216.956 
ATOM     77  C5   DA A   4     -24.015-390.556-216.397 
ATOM     78  C6   DA A   4     -24.335-391.185-215.183 
ATOM     79  N6   DA A   4     -23.421-391.540-214.270 
ATOM     80  N1   DA A   4     -25.636-391.436-214.940 
ATOM     81  C2   DA A   4     -26.539-391.081-215.852 
ATOM     82  N3   DA A   4     -26.361-390.492-217.013 
ATOM     83  C4   DA A   4     -25.052-390.251-217.232 
ATOM     84  P    DC A   5     -27.113-386.129-221.862 
ATOM     85  OP1  DC A   5     -27.446-386.233-223.301 
ATOM     86  OP2  DC A   5     -26.089-385.123-221.503 
ATOM     87  O5'  DC A   5     -28.447-385.861-221.019 
ATOM     88  C5'  DC A   5     -29.243-386.985-220.598 
ATOM     89  C4'  DC A   5     -29.679-386.801-219.158 
ATOM     90  O4'  DC A   5     -28.705-387.329-218.212 
ATOM     91  C3'  DC A   5     -29.887-385.356-218.705 
ATOM     92  O3'  DC A   5     -30.993-385.310-217.810 
ATOM     93  C2'  DC A   5     -28.619-385.007-217.928 
ATOM     94  C1'  DC A   5     -28.475-386.348-217.212 
ATOM     95  N1   DC A   5     -27.120-386.579-216.641 
ATOM     96  C2   DC A   5     -27.032-387.290-215.446 
ATOM     97  O2   DC A   5     -28.073-387.695-214.915 
ATOM     98  N3   DC A   5     -25.805-387.511-214.908 
ATOM     99  C4   DC A   5     -24.702-387.055-215.513 
ATOM    100  N4   DC A   5     -23.529-387.297-214.948 
ATOM    101  C5   DC A   5     -24.770-386.322-216.743 
ATOM    102  C6   DC A   5     -26.005-386.111-217.264 
ATOM    103  P    DT A   6     -32.011-384.077-217.900 
ATOM    104  OP1  DT A   6     -33.013-384.337-218.957 
ATOM    105  OP2  DT A   6     -31.251-382.814-218.022 
ATOM    106  O5'  DT A   6     -32.714-384.144-216.463 
ATOM    107  C5'  DT A   6     -32.849-385.420-215.812 
ATOM    108  C4'  DT A   6     -32.487-385.294-214.344 
ATOM    109  O4'  DT A   6     -31.065-385.490-214.104 
ATOM    110  C3'  DT A   6     -32.787-383.941-213.700 
ATOM    111  O3'  DT A   6     -33.222-384.154-212.362 
ATOM    112  C2'  DT A   6     -31.439-383.222-213.664 
ATOM    113  C1'  DT A   6     -30.601-384.436-213.273 
ATOM    114  N1   DT A   6     -29.142-384.261-213.517 
ATOM    115  C2   DT A   6     -28.284-384.861-212.628 
ATOM    116  O2   DT A   6     -28.667-385.513-211.673 
ATOM    117  N3   DT A   6     -26.939-384.676-212.886 
ATOM    118  C4   DT A   6     -26.397-383.960-213.933 
ATOM    119  O4   DT A   6     -25.175-383.864-214.061 
ATOM    120  C5   DT A   6     -27.378-383.368-214.812 
ATOM    121  C7   DT A   6     -26.872-382.571-215.979 
ATOM    122  C6   DT A   6     -28.691-383.531-214.585 
ATOM    123  P    DA A   7     -34.408-383.253-211.779 
ATOM    124  OP1  DA A   7     -35.712-383.827-212.182 
ATOM    125  OP2  DA A   7     -34.182-381.837-212.145 
ATOM    126  O5'  DA A   7     -34.202-383.440-210.203 
ATOM    127  C5'  DA A   7     -33.639-384.672-209.714 
ATOM    128  C4'  DA A   7     -32.605-384.381-208.645 
ATOM    129  O4'  DA A   7     -31.276-384.169-209.202 
ATOM    130  C3'  DA A   7     -32.854-383.132-207.800 
ATOM    131  O3'  DA A   7     -32.444-383.391-206.463 
ATOM    132  C2'  DA A   7     -31.927-382.071-208.395 
ATOM    133  C1'  DA A   7     -30.732-382.990-208.627 
ATOM    134  N9   DA A   7     -29.725-382.436-209.573 
ATOM    135  C8   DA A   7     -29.935-381.654-210.674 
ATOM    136  N7   DA A   7     -28.847-381.328-211.300 
ATOM    137  C5   DA A   7     -27.840-381.937-210.563 
ATOM    138  C6   DA A   7     -26.445-381.970-210.714 
ATOM    139  N6   DA A   7     -25.792-381.349-211.706 
ATOM    140  N1   DA A   7     -25.741-382.669-209.803 
ATOM    141  C2   DA A   7     -26.395-383.285-208.819 
ATOM    142  N3   DA A   7     -27.687-383.323-208.579 
ATOM    143  C4   DA A   7     -28.369-382.617-209.504 
ATOM    144  P    DA A   8     -33.328-382.821-205.256 
ATOM    145  OP1  DA A   8     -34.448-383.748-204.980 
ATOM    146  OP2  DA A   8     -33.701-381.417-205.535 
ATOM    147  O5'  DA A   8     -32.280-382.868-204.048 
ATOM    148  C5'  DA A   8     -31.251-383.875-204.055 
ATOM    149  C4'  DA A   8     -29.923-383.262-203.656 
ATOM    150  O4'  DA A   8     -29.195-382.722-204.797 
ATOM    151  C3'  DA A   8     -29.998-382.089-202.679 
ATOM    152  O3'  DA A   8     -28.894-382.162-201.786 
ATOM    153  C2'  DA A   8     -29.835-380.845-203.553 
ATOM    154  C1'  DA A   8     -28.754-381.414-204.468 
ATOM    155  N9   DA A   8     -28.582-380.651-205.736 
ATOM    156  C8   DA A   8     -29.532-380.011-206.477 
ATOM    157  N7   DA A   8     -29.067-379.430-207.540 
ATOM    158  C5   DA A   8     -27.707-379.705-207.502 
ATOM    159  C6   DA A   8     -26.647-379.364-208.358 
ATOM    160  N6   DA A   8     -26.802-378.636-209.474 
ATOM    161  N1   DA A   8     -25.418-379.798-208.026 
ATOM    162  C2   DA A   8     -25.270-380.521-206.917 
ATOM    163  N3   DA A   8     -26.178-380.900-206.045 
ATOM    164  C4   DA A   8     -27.400-380.452-206.401 
ATOM    165  P    DT A   9     -29.118-381.797-200.243 
ATOM    166  OP1  DT A   9     -29.642-382.981-199.524 
ATOM    167  OP2  DT A   9     -29.928-380.563-200.138 
ATOM    168  O5'  DT A   9     -27.620-381.498-199.768 
ATOM    169  C5'  DT A   9     -26.532-382.185-200.416 
ATOM    170  C4'  DT A   9     -25.404-381.214-200.704 
ATOM    171  O4'  DT A   9     -25.556-380.552-201.991 
ATOM    172  C3'  DT A   9     -25.251-380.061-199.712 
ATOM    173  O3'  DT A   9     -23.866-379.787-199.536 
ATOM    174  C2'  DT A   9     -25.898-378.864-200.407 
ATOM    175  C1'  DT A   9     -25.361-379.159-201.804 
ATOM    176  N1   DT A   9     -26.086-378.440-202.889 
ATOM    177  C2   DT A   9     -25.346-378.035-203.974 
ATOM    178  O2   DT A   9     -24.150-378.241-204.074 
ATOM    179  N3   DT A   9     -26.052-377.371-204.959 
ATOM    180  C4   DT A   9     -27.402-377.087-204.948 
ATOM    181  O4   DT A   9     -27.924-376.486-205.889 
ATOM    182  C5   DT A   9     -28.093-377.551-203.767 
ATOM    183  C7   DT A   9     -29.566-377.282-203.675 
ATOM    184  C6   DT A   9     -27.432-378.199-202.795 
ATOM    185  P    DG A  10     -23.326-379.423-198.074 
ATOM    186  OP1  DG A  10     -23.067-380.669-197.318 
ATOM    187  OP2  DG A  10     -24.241-378.454-197.434 
ATOM    188  O5'  DG A  10     -21.938-378.704-198.419 
ATOM    189  C5'  DG A  10     -21.224-379.098-199.606 
ATOM    190  C4'  DG A  10     -20.711-377.872-200.333 
ATOM    191  O4'  DG A  10     -21.685-377.339-201.277 
ATOM    192  C3'  DG A  10     -20.358-376.674-199.452 
ATOM    193  O3'  DG A  10     -19.216-376.024-199.994 
ATOM    194  C2'  DG A  10     -21.557-375.734-199.578 
ATOM    195  C1'  DG A  10     -21.785-375.938-201.073 
ATOM    196  N9   DG A  10     -23.129-375.497-201.540 
ATOM    197  C8   DG A  10     -24.339-375.547-200.882 
ATOM    198  N7   DG A  10     -25.345-375.073-201.578 
ATOM    199  C5   DG A  10     -24.759-374.681-202.781 
ATOM    200  C6   DG A  10     -25.344-374.095-203.934 
ATOM    201  O6   DG A  10     -26.518-373.797-204.134 
ATOM    202  N1   DG A  10     -24.386-373.858-204.929 
ATOM    203  C2   DG A  10     -23.040-374.149-204.824 
ATOM    204  N2   DG A  10     -22.290-373.846-205.887 
ATOM    205  N3   DG A  10     -22.492-374.699-203.743 
ATOM    206  C4   DG A  10     -23.408-374.936-202.768 
ATOM    207  P    DC A  11     -18.099-375.457-198.996 
ATOM    208  OP1  DC A  11     -17.170-376.547-198.621 
ATOM    209  OP2  DC A  11     -18.751-374.745-197.875 
ATOM    210  O5'  DC A  11     -17.343-374.404-199.934 
ATOM    211  C5'  DC A  11     -17.290-374.645-201.353 
ATOM    212  C4'  DC A  11     -17.575-373.361-202.107 
ATOM    213  O4'  DC A  11     -18.997-373.160-202.345 
ATOM    214  C3'  DC A  11     -17.131-372.072-201.417 
ATOM    215  O3'  DC A  11     -16.658-371.161-202.402 
ATOM    216  C2'  DC A  11     -18.409-371.501-200.803 
ATOM    217  C1'  DC A  11     -19.330-371.831-201.973 
ATOM    218  N1   DC A  11     -20.778-371.798-201.624 
ATOM    219  C2   DC A  11     -21.671-371.359-202.598 
ATOM    220  O2   DC A  11     -21.230-371.019-203.701 
ATOM    221  N3   DC A  11     -22.994-371.320-202.299 
ATOM    222  C4   DC A  11     -23.433-371.697-201.090 
ATOM    223  N4   DC A  11     -24.733-371.640-200.848 
ATOM    224  C5   DC A  11     -22.531-372.150-200.074 
ATOM    225  C6   DC A  11     -21.212-372.182-200.392 
ATOM    226  P    DA A  12     -15.373-370.264-202.078 
ATOM    227  OP1  DA A  12     -14.144-371.039-202.357 
ATOM    228  OP2  DA A  12     -15.492-369.703-200.714 
ATOM    229  O5'  DA A  12     -15.526-369.091-203.155 
ATOM    230  C5'  DA A  12     -16.171-369.376-204.410 
ATOM    231  C4'  DA A  12     -17.130-368.256-204.767 
ATOM    232  O4'  DA A  12     -18.458-368.463-204.208 
ATOM    233  C3'  DA A  12     -16.736-366.863-204.277 
ATOM    234  O3'  DA A  12     -17.107-365.906-205.262 
ATOM    235  C2'  DA A  12     -17.591-366.635-203.031 
ATOM    236  C1'  DA A  12     -18.871-367.259-203.579 
ATOM    237  N9   DA A  12     -19.867-367.605-202.527 
ATOM    238  C8   DA A  12     -19.639-368.046-201.255 
ATOM    239  N7   DA A  12     -20.720-368.262-200.572 
ATOM    240  C5   DA A  12     -21.743-367.942-201.455 
ATOM    241  C6   DA A  12     -23.142-367.962-201.332 
ATOM    242  N6   DA A  12     -23.781-368.336-200.214 
ATOM    243  N1   DA A  12     -23.863-367.581-202.403 
ATOM    244  C2   DA A  12     -23.222-367.211-203.511 
ATOM    245  N3   DA A  12     -21.929-367.153-203.741 
ATOM    246  C4   DA A  12     -21.230-367.538-202.655 
ATOM    247  P    DA A  13     -16.126-364.678-205.560 
ATOM    248  OP1  DA A  13     -15.079-365.100-206.517 
ATOM    249  OP2  DA A  13     -15.644-364.106-204.283 
ATOM    250  O5'  DA A  13     -17.119-363.645-206.270 
ATOM    251  C5'  DA A  13     -18.232-364.155-207.029 
ATOM    252  C4'  DA A  13     -19.483-363.358-206.716 
ATOM    253  O4'  DA A  13     -20.209-363.892-205.573 
ATOM    254  C3'  DA A  13     -19.263-361.888-206.358 
ATOM    255  O3'  DA A  13     -20.329-361.118-206.900 
ATOM    256  C2'  DA A  13     -19.356-361.842-204.833 
ATOM    257  C1'  DA A  13     -20.520-362.818-204.698 
ATOM    258  N9   DA A  13     -20.682-363.372-203.325 
ATOM    259  C8   DA A  13     -19.713-363.672-202.411 
ATOM    260  N7   DA A  13     -20.172-364.142-201.294 
ATOM    261  C5   DA A  13     -21.548-364.156-201.477 
ATOM    262  C6   DA A  13     -22.610-364.551-200.647 
ATOM    263  N6   DA A  13     -22.442-365.031-199.407 
ATOM    264  N1   DA A  13     -23.857-364.434-201.140 
ATOM    265  C2   DA A  13     -24.019-363.957-202.373 
ATOM    266  N3   DA A  13     -23.109-363.559-203.235 
ATOM    267  C4   DA A  13     -21.869-363.686-202.718 
ATOM    268  P    DT A  14     -20.007-359.684-207.533 
ATOM    269  OP1  DT A  14     -19.557-359.850-208.933 
ATOM    270  OP2  DT A  14     -19.089-358.942-206.641 
ATOM    271  O5'  DT A  14     -21.451-358.996-207.510 
ATOM    272  C5'  DT A  14     -22.621-359.827-207.629 
ATOM    273  C4'  DT A  14     -23.672-359.387-206.629 
ATOM    274  O4'  DT A  14     -23.520-360.044-205.338 
ATOM    275  C3'  DT A  14     -23.683-357.898-206.286 
ATOM    276  O3'  DT A  14     -25.030-357.475-206.109 
ATOM    277  C2'  DT A  14     -22.964-357.806-204.939 
ATOM    278  C1'  DT A  14     -23.586-359.055-204.322 
ATOM    279  N1   DT A  14     -22.849-359.566-203.132 
ATOM    280  C2   DT A  14     -23.597-360.134-202.130 
ATOM    281  O2   DT A  14     -24.811-360.232-202.182 
ATOM    282  N3   DT A  14     -22.880-360.595-201.042 
ATOM    283  C4   DT A  14     -21.511-360.535-200.880 
ATOM    284  O4   DT A  14     -20.982-360.982-199.860 
ATOM    285  C5   DT A  14     -20.813-359.921-201.984 
ATOM    286  C7   DT A  14     -19.319-359.816-201.888 
ATOM    287  C6   DT A  14     -21.485-359.464-203.054 
ATOM    288  P    DA A  15     -25.471-356.040-206.662 
ATOM    289  OP1  DA A  15     -25.804-356.144-208.102 
ATOM    290  OP2  DA A  15     -24.447-355.034-206.304 
ATOM    291  O5'  DA A  15     -26.804-355.772-205.820 
ATOM    292  C5'  DA A  15     -27.601-356.896-205.399 
ATOM    293  C4'  DA A  15     -28.036-356.712-203.959 
ATOM    294  O4'  DA A  15     -27.063-357.240-203.013 
ATOM    295  C3'  DA A  15     -28.245-355.267-203.506 
ATOM    296  O3'  DA A  15     -29.350-355.220-202.611 
ATOM    297  C2'  DA A  15     -26.976-354.918-202.728 
ATOM    298  C1'  DA A  15     -26.833-356.259-202.013 
ATOM    299  N9   DA A  15     -25.478-356.490-201.442 
ATOM    300  C8   DA A  15     -24.268-356.092-201.936 
ATOM    301  N7   DA A  15     -23.259-356.448-201.203 
ATOM    302  C5   DA A  15     -23.840-357.133-200.144 
ATOM    303  C6   DA A  15     -23.296-357.767-199.015 
ATOM    304  N6   DA A  15     -21.982-357.815-198.753 
ATOM    305  N1   DA A  15     -24.155-358.351-198.160 
ATOM    306  C2   DA A  15     -25.459-358.301-198.425 
ATOM    307  N3   DA A  15     -26.080-357.742-199.441 
ATOM    308  C4   DA A  15     -25.197-357.164-200.281 
ATOM    309  P    DA A  16     -30.369-353.988-202.701 
ATOM    310  OP1  DA A  16     -31.371-354.248-203.758 
ATOM    311  OP2  DA A  16     -29.609-352.725-202.823 
ATOM    312  O5'  DA A  16     -31.071-354.055-201.264 
ATOM    313  C5'  DA A  16     -31.206-355.331-200.612 
ATOM    314  C4'  DA A  16     -30.845-355.205-199.145 
ATOM    315  O4'  DA A  16     -29.422-355.401-198.905 
ATOM    316  C3'  DA A  16     -31.145-353.852-198.500 
ATOM    317  O3'  DA A  16     -31.580-354.065-197.163 
ATOM    318  C2'  DA A  16     -29.797-353.133-198.465 
ATOM    319  C1'  DA A  16     -28.959-354.347-198.074 
ATOM    320  N9   DA A  16     -27.500-354.172-198.318 
ATOM    321  C8   DA A  16     -26.885-353.484-199.324 
ATOM    322  N7   DA A  16     -25.590-353.514-199.265 
ATOM    323  C5   DA A  16     -25.325-354.280-198.138 
ATOM    324  C6   DA A  16     -24.126-354.686-197.529 
ATOM    325  N6   DA A  16     -22.912-354.361-197.996 
ATOM    326  N1   DA A  16     -24.220-355.442-196.419 
ATOM    327  C2   DA A  16     -25.429-355.762-195.961 
ATOM    328  N3   DA A  16     -26.610-355.443-196.441 
ATOM    329  C4   DA A  16     -26.489-354.687-197.551 
ATOM    330  P    DT A  17     -32.766-353.164-196.579 
ATOM    331  OP1  DT A  17     -34.070-353.738-196.982 
ATOM    332  OP2  DT A  17     -32.539-351.748-196.945 
ATOM    333  O5'  DT A  17     -32.559-353.350-195.004 
ATOM    334  C5'  DT A  17     -31.997-354.583-194.515 
ATOM    335  C4'  DT A  17     -30.963-354.292-193.446 
ATOM    336  O4'  DT A  17     -29.634-354.080-194.003 
ATOM    337  C3'  DT A  17     -31.212-353.043-192.601 
ATOM    338  O3'  DT A  17     -30.802-353.302-191.264 
ATOM    339  C2'  DT A  17     -30.285-351.982-193.196 
ATOM    340  C1'  DT A  17     -29.090-352.901-193.427 
ATOM    341  N1   DT A  17     -28.083-352.347-194.374 
ATOM    342  C2   DT A  17     -26.764-352.645-194.131 
ATOM    343  O2   DT A  17     -26.402-353.331-193.190 
ATOM    344  N3   DT A  17     -25.859-352.113-195.028 
ATOM    345  C4   DT A  17     -26.157-351.327-196.123 
ATOM    346  O4   DT A  17     -25.260-350.909-196.856 
ATOM    347  C5   DT A  17     -27.567-351.069-196.296 
ATOM    348  C7   DT A  17     -27.979-350.221-197.464 
ATOM    349  C6   DT A  17     -28.469-351.573-195.438 
ATOM    350  P    DT A  18     -31.686-352.732-190.057 
ATOM    351  OP1  DT A  18     -32.806-353.659-189.781 
ATOM    352  OP2  DT A  18     -32.059-351.327-190.336 
ATOM    353  O5'  DT A  18     -30.638-352.779-188.848 
ATOM    354  C5'  DT A  18     -29.608-353.786-188.856 
ATOM    355  C4'  DT A  18     -28.280-353.173-188.457 
ATOM    356  O4'  DT A  18     -27.553-352.633-189.597 
ATOM    357  C3'  DT A  18     -28.356-352.000-187.480 
ATOM    358  O3'  DT A  18     -27.251-352.073-186.587 
ATOM    359  C2'  DT A  18     -28.193-350.756-188.354 
ATOM    360  C1'  DT A  18     -27.112-351.325-189.269 
ATOM    361  N1   DT A  18     -26.939-350.562-190.536 
ATOM    362  C2   DT A  18     -25.666-350.477-191.047 
ATOM    363  O2   DT A  18     -24.700-350.992-190.509 
ATOM    364  N3   DT A  18     -25.544-349.762-192.222 
ATOM    365  C4   DT A  18     -26.565-349.142-192.912 
ATOM    366  O4   DT A  18     -26.333-348.529-193.957 
ATOM    367  C5   DT A  18     -27.864-349.286-192.299 
ATOM    368  C7   DT A  18     -29.032-348.640-192.986 
ATOM    369  C6   DT A  18     -28.011-349.975-191.156 
ATOM    370  P    DC A  19     -27.476-351.708-185.044 
ATOM    371  OP1  DC A  19     -27.999-352.892-184.325 
ATOM    372  OP2  DC A  19     -28.285-350.474-184.939 
ATOM    373  O5'  DC A  19     -25.977-351.409-184.569 
ATOM    374  C5'  DC A  19     -24.890-352.096-185.217 
ATOM    375  C4'  DC A  19     -23.762-351.125-185.504 
ATOM    376  O4'  DC A  19     -23.914-350.463-186.792 
ATOM    377  C3'  DC A  19     -23.608-349.972-184.513 
ATOM    378  O3'  DC A  19     -22.223-349.698-184.337 
ATOM    379  C2'  DC A  19     -24.256-348.775-185.208 
ATOM    380  C1'  DC A  19     -23.719-349.070-186.605 
ATOM    381  N1   DC A  19     -24.443-348.351-187.689 
ATOM    382  C2   DC A  19     -23.708-347.934-188.796 
ATOM    383  O2   DC A  19     -22.496-348.176-188.833 
ATOM    384  N3   DC A  19     -24.351-347.276-189.796 
ATOM    385  C4   DC A  19     -25.665-347.034-189.718 
ATOM    386  N4   DC A  19     -26.246-346.389-190.719 
ATOM    387  C5   DC A  19     -26.439-347.454-188.588 
ATOM    388  C6   DC A  19     -25.779-348.109-187.600 
ATOM    389  P    DA A  20     -21.683-349.334-182.875 
ATOM    390  OP1  DA A  20     -21.424-350.580-182.118 
ATOM    391  OP2  DA A  20     -22.599-348.365-182.235 
ATOM    392  O5'  DA A  20     -20.296-348.615-183.220 
ATOM    393  C5'  DA A  20     -19.581-349.009-184.407 
ATOM    394  C4'  DA A  20     -19.069-347.783-185.134 
ATOM    395  O4'  DA A  20     -20.042-347.250-186.078 
ATOM    396  C3'  DA A  20     -18.716-346.585-184.253 
ATOM    397  O3'  DA A  20     -17.573-345.935-184.795 
ATOM    398  C2'  DA A  20     -19.915-345.645-184.379 
ATOM    399  C1'  DA A  20     -20.143-345.849-185.874 
ATOM    400  N9   DA A  20     -21.487-345.408-186.341 
ATOM    401  C8   DA A  20     -22.677-345.466-185.674 
ATOM    402  N7   DA A  20     -23.680-344.999-186.351 
ATOM    403  C5   DA A  20     -23.117-344.603-187.556 
ATOM    404  C6   DA A  20     -23.662-344.023-188.712 
ATOM    405  N6   DA A  20     -24.963-343.727-188.849 
ATOM    406  N1   DA A  20     -22.820-343.755-189.728 
ATOM    407  C2   DA A  20     -21.529-344.052-189.587 
ATOM    408  N3   DA A  20     -20.908-344.592-188.561 
ATOM    409  C4   DA A  20     -21.774-344.849-187.558 
ATOM    410  P    DA A  21     -16.457-345.368-183.797 
ATOM    411  OP1  DA A  21     -15.528-346.458-183.421 
ATOM    412  OP2  DA A  21     -17.109-344.656-182.676 
ATOM    413  O5'  DA A  21     -15.701-344.315-184.735 
ATOM    414  C5'  DA A  21     -15.648-344.556-186.154 
ATOM    415  C4'  DA A  21     -15.933-343.272-186.908 
ATOM    416  O4'  DA A  21     -17.355-343.071-187.145 
ATOM    417  C3'  DA A  21     -15.489-341.983-186.218 
ATOM    418  O3'  DA A  21     -15.015-341.072-187.203 
ATOM    419  C2'  DA A  21     -16.766-341.412-185.604 
ATOM    420  C1'  DA A  21     -17.688-341.742-186.774 
ATOM    421  N9   DA A  21     -19.135-341.708-186.424 
ATOM    422  C8   DA A  21     -19.732-342.057-185.246 
ATOM    423  N7   DA A  21     -21.021-341.915-185.250 
ATOM    424  C5   DA A  21     -21.303-341.439-186.522 
ATOM    425  C6   DA A  21     -22.504-341.086-187.157 
ATOM    426  N6   DA A  21     -23.705-341.163-186.566 
ATOM    427  N1   DA A  21     -22.428-340.648-188.428 
ATOM    428  C2   DA A  21     -21.233-340.573-189.011 
ATOM    429  N3   DA A  21     -20.049-340.873-188.521 
ATOM    430  C4   DA A  21     -20.154-341.308-187.249 
ATOM    431  P    DT A  22     -13.731-340.175-186.879 
ATOM    432  OP1  DT A  22     -12.501-340.950-187.158 
ATOM    433  OP2  DT A  22     -13.849-339.614-185.514 
ATOM    434  O5'  DT A  22     -13.884-339.002-187.955 
ATOM    435  C5'  DT A  22     -14.529-339.287-189.211 
ATOM    436  C4'  DT A  22     -15.487-338.167-189.568 
ATOM    437  O4'  DT A  22     -16.816-338.374-189.008 
ATOM    438  C3'  DT A  22     -15.094-336.774-189.078 
ATOM    439  O3'  DT A  22     -15.465-335.817-190.063 
ATOM    440  C2'  DT A  22     -15.949-336.546-187.832 
ATOM    441  C1'  DT A  22     -17.229-337.170-188.380 
ATOM    442  N1   DT A  22     -18.225-337.516-187.328 
ATOM    443  C2   DT A  22     -19.552-337.382-187.655 
ATOM    444  O2   DT A  22     -19.930-336.999-188.749 
ATOM    445  N3   DT A  22     -20.446-337.711-186.654 
ATOM    446  C4   DT A  22     -20.129-338.152-185.386 
ATOM    447  O4   DT A  22     -21.018-338.416-184.574 
ATOM    448  C5   DT A  22     -18.711-338.261-185.137 
ATOM    449  C7   DT A  22     -18.279-338.734-183.780 
ATOM    450  C6   DT A  22     -17.820-337.948-186.091 
ATOM    451  P    DG A  23     -14.484-334.589-190.361 
ATOM    452  OP1  DG A  23     -13.436-335.011-191.318 
ATOM    453  OP2  DG A  23     -14.002-334.017-189.084 
ATOM    454  O5'  DG A  23     -15.477-333.556-191.071 
ATOM    455  C5'  DG A  23     -16.589-334.066-191.830 
ATOM    456  C4'  DG A  23     -17.840-333.269-191.517 
ATOM    457  O4'  DG A  23     -18.567-333.803-190.374 
ATOM    458  C3'  DG A  23     -17.620-331.799-191.159 
ATOM    459  O3'  DG A  23     -18.686-331.029-191.700 
ATOM    460  C2'  DG A  23     -17.714-331.753-189.634 
ATOM    461  C1'  DG A  23     -18.878-332.729-189.499 
ATOM    462  N9   DG A  23     -19.040-333.283-188.126 
ATOM    463  C8   DG A  23     -18.075-333.591-187.192 
ATOM    464  N7   DG A  23     -18.553-334.066-186.067 
ATOM    465  C5   DG A  23     -19.933-334.072-186.270 
ATOM    466  C6   DG A  23     -20.981-334.479-185.405 
ATOM    467  O6   DG A  23     -20.909-334.926-184.264 
ATOM    468  N1   DG A  23     -22.236-334.318-186.011 
ATOM    469  C2   DG A  23     -22.447-333.828-187.285 
ATOM    470  N2   DG A  23     -23.721-333.752-187.679 
ATOM    471  N3   DG A  23     -21.463-333.447-188.095 
ATOM    472  C4   DG A  23     -20.239-333.596-187.523 
ATOM    473  P    DA A  24     -18.364-329.595-192.334 
ATOM    474  OP1  DA A  24     -17.915-329.761-193.734 
ATOM    475  OP2  DA A  24     -17.446-328.853-191.441 
ATOM    476  O5'  DA A  24     -19.809-328.907-192.310 
ATOM    477  C5'  DA A  24     -20.979-329.738-192.430 
ATOM    478  C4'  DA A  24     -22.030-329.298-191.430 
ATOM    479  O4'  DA A  24     -21.878-329.955-190.139 
ATOM    480  C3'  DA A  24     -22.040-327.809-191.087 
ATOM    481  O3'  DA A  24     -23.387-327.386-190.910 
ATOM    482  C2'  DA A  24     -21.322-327.717-189.740 
ATOM    483  C1'  DA A  24     -21.944-328.966-189.123 
ATOM    484  N9   DA A  24     -21.207-329.477-187.933 
ATOM    485  C8   DA A  24     -19.862-329.456-187.694 
ATOM    486  N7   DA A  24     -19.524-329.979-186.557 
ATOM    487  C5   DA A  24     -20.730-330.378-185.999 
ATOM    488  C6   DA A  24     -21.050-331.007-184.785 
ATOM    489  N6   DA A  24     -20.136-331.362-183.871 
ATOM    490  N1   DA A  24     -22.351-331.258-184.542 
ATOM    491  C2   DA A  24     -23.255-330.903-185.453 
ATOM    492  N3   DA A  24     -23.076-330.314-186.615 
ATOM    493  C4   DA A  24     -21.767-330.073-186.834 
ATOM    494  P    DA A  25     -23.829-325.951-191.463 
ATOM    495  OP1  DA A  25     -24.161-326.055-192.902 
ATOM    496  OP2  DA A  25     -22.805-324.945-191.105 
ATOM    497  O5'  DA A  25     -25.162-325.683-190.621 
ATOM    498  C5'  DA A  25     -25.959-326.807-190.200 
ATOM    499  C4'  DA A  25     -26.394-326.623-188.760 
ATOM    500  O4'  DA A  25     -25.421-327.151-187.814 
ATOM    501  C3'  DA A  25     -26.603-325.178-188.307 
ATOM    502  O3'  DA A  25     -27.708-325.131-187.412 
ATOM    503  C2'  DA A  25     -25.334-324.829-187.529 
ATOM    504  C1'  DA A  25     -25.190-326.170-186.814 
ATOM    505  N9   DA A  25     -23.836-326.401-186.242 
ATOM    506  C8   DA A  25     -22.626-326.003-186.737 
ATOM    507  N7   DA A  25     -21.617-326.359-186.004 
ATOM    508  C5   DA A  25     -22.197-327.044-184.945 
ATOM    509  C6   DA A  25     -21.654-327.678-183.815 
ATOM    510  N6   DA A  25     -20.339-327.726-183.554 
ATOM    511  N1   DA A  25     -22.513-328.262-182.961 
ATOM    512  C2   DA A  25     -23.817-328.212-183.226 
ATOM    513  N3   DA A  25     -24.438-327.653-184.242 
ATOM    514  C4   DA A  25     -23.555-327.075-185.082 
ATOM    515  P    DG A  26     -28.726-323.899-187.501 
ATOM    516  OP1  DG A  26     -29.728-324.159-188.559 
ATOM    517  OP2  DG A  26     -27.967-322.636-187.624 
ATOM    518  O5'  DG A  26     -29.429-323.966-186.065 
ATOM    519  C5'  DG A  26     -29.564-325.242-185.413 
ATOM    520  C4'  DG A  26     -29.203-325.116-183.946 
ATOM    521  O4'  DG A  26     -27.780-325.312-183.706 
ATOM    522  C3'  DG A  26     -29.503-323.763-183.301 
ATOM    523  O3'  DG A  26     -29.938-323.976-181.964 
ATOM    524  C2'  DG A  26     -28.155-323.044-183.265 
ATOM    525  C1'  DG A  26     -27.317-324.258-182.875 
ATOM    526  N9   DG A  26     -25.858-324.083-183.119 
ATOM    527  C8   DG A  26     -25.220-323.393-184.126 
ATOM    528  N7   DG A  26     -23.911-323.433-184.055 
ATOM    529  C5   DG A  26     -23.665-324.203-182.920 
ATOM    530  C6   DG A  26     -22.435-324.596-182.330 
ATOM    531  O6   DG A  26     -21.291-324.341-182.696 
ATOM    532  N1   DG A  26     -22.642-325.377-181.185 
ATOM    533  C2   DG A  26     -23.876-325.732-180.676 
ATOM    534  N2   DG A  26     -23.860-326.483-179.572 
ATOM    535  N3   DG A  26     -25.030-325.363-181.229 
ATOM    536  C4   DG A  26     -24.846-324.605-182.341 
ATOM    537  P    DA A  27     -31.123-323.075-181.380 
ATOM    538  OP1  DA A  27     -32.427-323.649-181.783 
ATOM    539  OP2  DA A  27     -30.897-321.659-181.746 
ATOM    540  O5'  DA A  27     -30.917-323.261-179.805 
ATOM    541  C5'  DA A  27     -30.354-324.493-179.316 
ATOM    542  C4'  DA A  27     -29.320-324.203-178.247 
ATOM    543  O4'  DA A  27     -27.991-323.991-178.803 
ATOM    544  C3'  DA A  27     -29.569-322.954-177.402 
ATOM    545  O3'  DA A  27     -29.160-323.213-176.065 
ATOM    546  C2'  DA A  27     -28.643-321.893-177.996 
ATOM    547  C1'  DA A  27     -27.448-322.812-178.228 
ATOM    548  N9   DA A  27     -26.440-322.258-179.175 
ATOM    549  C8   DA A  27     -26.650-321.476-180.275 
ATOM    550  N7   DA A  27     -25.562-321.150-180.902 
ATOM    551  C5   DA A  27     -24.556-321.759-180.165 
ATOM    552  C6   DA A  27     -23.160-321.792-180.316 
ATOM    553  N6   DA A  27     -22.507-321.171-181.307 
ATOM    554  N1   DA A  27     -22.456-322.490-179.405 
ATOM    555  C2   DA A  27     -23.110-323.107-178.421 
ATOM    556  N3   DA A  27     -24.402-323.145-178.180 
ATOM    557  C4   DA A  27     -25.084-322.439-179.105 
ATOM    558  P    DT A  28     -30.044-322.642-174.858 
ATOM    559  OP1  DT A  28     -31.164-323.570-174.582 
ATOM    560  OP2  DT A  28     -30.416-321.238-175.137 
ATOM    561  O5'  DT A  28     -28.996-322.690-173.649 
ATOM    562  C5'  DT A  28     -27.966-323.697-173.656 
ATOM    563  C4'  DT A  28     -26.638-323.084-173.258 
ATOM    564  O4'  DT A  28     -25.911-322.544-174.398 
ATOM    565  C3'  DT A  28     -26.714-321.911-172.281 
ATOM    566  O3'  DT A  28     -25.609-321.984-171.387 
ATOM    567  C2'  DT A  28     -26.551-320.667-173.155 
ATOM    568  C1'  DT A  28     -25.469-321.235-174.069 
ATOM    569  N1   DT A  28     -25.297-320.473-175.337 
ATOM    570  C2   DT A  28     -24.023-320.388-175.848 
ATOM    571  O2   DT A  28     -23.058-320.903-175.310 
ATOM    572  N3   DT A  28     -23.902-319.673-177.023 
ATOM    573  C4   DT A  28     -24.923-319.053-177.713 
ATOM    574  O4   DT A  28     -24.691-318.440-178.758 
ATOM    575  C5   DT A  28     -26.221-319.197-177.100 
ATOM    576  C7   DT A  28     -27.390-318.551-177.786 
ATOM    577  C6   DT A  28     -26.369-319.886-175.957 
ATOM    578  P    DA A  29     -25.834-321.619-169.844 
ATOM    579  OP1  DA A  29     -26.357-322.803-169.126 
ATOM    580  OP2  DA A  29     -26.643-320.385-169.740 
ATOM    581  O5'  DA A  29     -24.335-321.320-169.370 
ATOM    582  C5'  DA A  29     -23.248-322.007-170.018 
ATOM    583  C4'  DA A  29     -22.120-321.036-170.305 
ATOM    584  O4'  DA A  29     -22.272-320.374-171.593 
ATOM    585  C3'  DA A  29     -21.966-319.883-169.314 
ATOM    586  O3'  DA A  29     -20.581-319.609-169.138 
ATOM    587  C2'  DA A  29     -22.614-318.686-170.009 
ATOM    588  C1'  DA A  29     -22.077-318.981-171.406 
ATOM    589  N9   DA A  29     -22.801-318.262-172.490 
ATOM    590  C8   DA A  29     -24.127-317.942-172.557 
ATOM    591  N7   DA A  29     -24.461-317.308-173.638 
ATOM    592  C5   DA A  29     -23.269-317.199-174.342 
ATOM    593  C6   DA A  29     -22.951-316.623-175.584 
ATOM    594  N6   DA A  29     -23.853-316.020-176.371 
ATOM    595  N1   DA A  29     -21.668-316.689-175.987 
ATOM    596  C2   DA A  29     -20.778-317.290-175.200 
ATOM    597  N3   DA A  29     -20.956-317.860-174.028 
ATOM    598  C4   DA A  29     -22.247-317.780-173.647 
ATOM    599  P    DT A  30     -20.041-319.245-167.675 
ATOM    600  OP1  DT A  30     -19.782-320.491-166.919 
ATOM    601  OP2  DT A  30     -20.957-318.276-167.036 
ATOM    602  O5'  DT A  30     -18.654-318.526-168.021 
ATOM    603  C5'  DT A  30     -17.939-318.920-169.208 
ATOM    604  C4'  DT A  30     -17.427-317.694-169.935 
ATOM    605  O4'  DT A  30     -18.400-317.160-170.879 
ATOM    606  C3'  DT A  30     -17.074-316.496-169.053 
ATOM    607  O3'  DT A  30     -15.931-315.846-169.595 
ATOM    608  C2'  DT A  30     -18.273-315.556-169.179 
ATOM    609  C1'  DT A  30     -18.501-315.760-170.674 
ATOM    610  N1   DT A  30     -19.845-315.319-171.141 
ATOM    611  C2   DT A  30     -19.923-314.781-172.403 
ATOM    612  O2   DT A  30     -18.955-314.656-173.132 
ATOM    613  N3   DT A  30     -21.185-314.383-172.801 
ATOM    614  C4   DT A  30     -22.345-314.477-172.060 
ATOM    615  O4   DT A  30     -23.419-314.087-172.523 
ATOM    616  C5   DT A  30     -22.162-315.055-170.749 
ATOM    617  C7   DT A  30     -23.374-315.195-169.876 
ATOM    618  C6   DT A  30     -20.946-315.450-170.337 
ATOM    619  P    DG A  31     -14.815-315.279-168.597 
ATOM    620  OP1  DG A  31     -13.886-316.369-168.222 
ATOM    621  OP2  DG A  31     -15.467-314.567-167.477 
ATOM    622  O5'  DG A  31     -14.058-314.226-169.536 
ATOM    623  C5'  DG A  31     -14.005-314.467-170.955 
ATOM    624  C4'  DG A  31     -14.290-313.183-171.709 
ATOM    625  O4'  DG A  31     -15.713-312.982-171.946 
ATOM    626  C3'  DG A  31     -13.846-311.894-171.019 
ATOM    627  O3'  DG A  31     -13.373-310.983-172.004 
ATOM    628  C2'  DG A  31     -15.124-311.323-170.404 
ATOM    629  C1'  DG A  31     -16.045-311.653-171.574 
ATOM    630  N9   DG A  31     -17.493-311.619-171.225 
ATOM    631  C8   DG A  31     -18.113-311.966-170.044 
ATOM    632  N7   DG A  31     -19.415-311.819-170.061 
ATOM    633  C5   DG A  31     -19.677-311.341-171.344 
ATOM    634  C6   DG A  31     -20.910-310.992-171.955 
ATOM    635  O6   DG A  31     -22.043-311.036-171.483 
ATOM    636  N1   DG A  31     -20.721-310.551-173.272 
ATOM    637  C2   DG A  31     -19.502-310.458-173.914 
ATOM    638  N2   DG A  31     -19.534-310.013-175.173 
ATOM    639  N3   DG A  31     -18.346-310.785-173.339 
ATOM    640  C4   DG A  31     -18.511-311.215-172.062 
ATOM    641  P    DG A  32     -12.088-310.086-171.679 
ATOM    642  OP1  DG A  32     -10.859-310.861-171.959 
ATOM    643  OP2  DG A  32     -12.207-309.525-170.315 
ATOM    644  O5'  DG A  32     -12.242-308.913-172.756 
ATOM    645  C5'  DG A  32     -12.886-309.198-174.012 
ATOM    646  C4'  DG A  32     -13.845-308.078-174.369 
ATOM    647  O4'  DG A  32     -15.174-308.285-173.809 
ATOM    648  C3'  DG A  32     -13.452-306.685-173.879 
ATOM    649  O3'  DG A  32     -13.823-305.728-174.864 
ATOM    650  C2'  DG A  32     -14.307-306.457-172.633 
ATOM    651  C1'  DG A  32     -15.586-307.081-173.180 
ATOM    652  N9   DG A  32     -16.583-307.427-172.128 
ATOM    653  C8   DG A  32     -16.371-307.872-170.841 
ATOM    654  N7   DG A  32     -17.472-308.087-170.164 
ATOM    655  C5   DG A  32     -18.485-307.761-171.064 
ATOM    656  C6   DG A  32     -19.895-307.792-170.906 
ATOM    657  O6   DG A  32     -20.551-308.121-169.921 
ATOM    658  N1   DG A  32     -20.551-307.380-172.073 
ATOM    659  C2   DG A  32     -19.927-306.989-173.242 
ATOM    660  N2   DG A  32     -20.731-306.631-174.245 
ATOM    661  N3   DG A  32     -18.604-306.960-173.390 
ATOM    662  C4   DG A  32     -17.953-307.357-172.266 
ATOM    663  P    DT A  33     -12.841-304.500-175.162 
ATOM    664  OP1  DT A  33     -11.794-304.922-176.119 
ATOM    665  OP2  DT A  33     -12.360-303.928-173.884 
ATOM    666  O5'  DT A  33     -13.835-303.467-175.872 
ATOM    667  C5'  DT A  33     -14.947-303.977-176.631 
ATOM    668  C4'  DT A  33     -16.198-303.180-176.317 
ATOM    669  O4'  DT A  33     -16.925-303.714-175.175 
ATOM    670  C3'  DT A  33     -15.978-301.710-175.960 
ATOM    671  O3'  DT A  33     -17.044-300.940-176.501 
ATOM    672  C2'  DT A  33     -16.072-301.664-174.435 
ATOM    673  C1'  DT A  33     -17.236-302.640-174.300 
ATOM    674  N1   DT A  33     -17.397-303.194-172.926 
ATOM    675  C2   DT A  33     -18.679-303.443-172.499 
ATOM    676  O2   DT A  33     -19.662-303.231-173.190 
ATOM    677  N3   DT A  33     -18.791-303.955-171.221 
ATOM    678  C4   DT A  33     -17.751-304.232-170.357 
ATOM    679  O4   DT A  33     -17.974-304.689-169.235 
ATOM    680  C5   DT A  33     -16.443-303.937-170.895 
ATOM    681  C7   DT A  33     -15.256-304.209-170.019 
ATOM    682  C6   DT A  33     -16.307-303.438-172.135 
ATOM    683  P    DA A  34     -16.722-299.506-177.135 
ATOM    684  OP1  DA A  34     -16.272-299.672-178.535 
ATOM    685  OP2  DA A  34     -15.804-298.764-176.242 
ATOM    686  O5'  DA A  34     -18.167-298.818-177.111 
ATOM    687  C5'  DA A  34     -19.337-299.649-177.231 
ATOM    688  C4'  DA A  34     -20.387-299.209-176.231 
ATOM    689  O4'  DA A  34     -20.236-299.866-174.940 
ATOM    690  C3'  DA A  34     -20.398-297.720-175.887 
ATOM    691  O3'  DA A  34     -21.745-297.297-175.711 
ATOM    692  C2'  DA A  34     -19.680-297.628-174.541 
ATOM    693  C1'  DA A  34     -20.301-298.877-173.924 
ATOM    694  N9   DA A  34     -19.565-299.388-172.733 
ATOM    695  C8   DA A  34     -18.220-299.367-172.495 
ATOM    696  N7   DA A  34     -17.881-299.890-171.358 
ATOM    697  C5   DA A  34     -19.088-300.289-170.799 
ATOM    698  C6   DA A  34     -19.408-300.918-169.586 
ATOM    699  N6   DA A  34     -18.494-301.273-168.672 
ATOM    700  N1   DA A  34     -20.709-301.169-169.342 
ATOM    701  C2   DA A  34     -21.612-300.814-170.254 
ATOM    702  N3   DA A  34     -21.434-300.225-171.416 
ATOM    703  C4   DA A  34     -20.125-299.984-171.634 
ATOM    704  P    DA A  35     -22.186-295.862-176.264 
ATOM    705  OP1  DA A  35     -22.519-295.966-177.703 
ATOM    706  OP2  DA A  35     -21.162-294.856-175.906 
ATOM    707  O5'  DA A  35     -23.520-295.594-175.421 
ATOM    708  C5'  DA A  35     -24.316-296.718-175.001 
ATOM    709  C4'  DA A  35     -24.752-296.534-173.561 
ATOM    710  O4'  DA A  35     -23.778-297.062-172.615 
ATOM    711  C3'  DA A  35     -24.960-295.089-173.108 
ATOM    712  O3'  DA A  35     -26.066-295.042-172.213 
ATOM    713  C2'  DA A  35     -23.692-294.740-172.330 
ATOM    714  C1'  DA A  35     -23.548-296.081-171.615 
ATOM    715  N9   DA A  35     -22.193-296.312-171.043 
ATOM    716  C8   DA A  35     -20.984-295.914-171.538 
ATOM    717  N7   DA A  35     -19.975-296.270-170.804 
ATOM    718  C5   DA A  35     -20.555-296.955-169.746 
ATOM    719  C6   DA A  35     -20.011-297.589-168.616 
ATOM    720  N6   DA A  35     -18.697-297.637-168.355 
ATOM    721  N1   DA A  35     -20.871-298.173-167.762 
ATOM    722  C2   DA A  35     -22.175-298.123-168.026 
ATOM    723  N3   DA A  35     -22.795-297.564-169.043 
ATOM    724  C4   DA A  35     -21.912-296.986-169.883 
ATOM    725  P    DT A  36     -27.084-293.810-172.302 
ATOM    726  OP1  DT A  36     -28.086-294.070-173.360 
ATOM    727  OP2  DT A  36     -26.324-292.547-172.425 
ATOM    728  O5'  DT A  36     -27.787-293.877-170.865 
ATOM    729  C5'  DT A  36     -27.922-295.153-170.214 
ATOM    730  C4'  DT A  36     -27.560-295.027-168.746 
ATOM    731  O4'  DT A  36     -26.138-295.223-168.507 
ATOM    732  C3'  DT A  36     -27.860-293.674-168.102 
ATOM    733  O3'  DT A  36     -28.295-293.887-166.764 
ATOM    734  C2'  DT A  36     -26.512-292.955-168.066 
ATOM    735  C1'  DT A  36     -25.674-294.169-167.676 
ATOM    736  N1   DT A  36     -24.215-293.994-167.919 
ATOM    737  C2   DT A  36     -23.357-294.594-167.030 
ATOM    738  O2   DT A  36     -23.740-295.246-166.075 
ATOM    739  N3   DT A  36     -22.012-294.409-167.288 
ATOM    740  C4   DT A  36     -21.470-293.693-168.336 
ATOM    741  O4   DT A  36     -20.248-293.597-168.464 
ATOM    742  C5   DT A  36     -22.451-293.101-169.215 
ATOM    743  C7   DT A  36     -21.945-292.303-170.382 
ATOM    744  C6   DT A  36     -23.764-293.264-168.987 
ATOM    745  P    DA A  37     -29.481-292.986-166.181 
ATOM    746  OP1  DA A  37     -30.785-293.560-166.584 
ATOM    747  OP2  DA A  37     -29.255-291.570-166.547 
ATOM    748  O5'  DA A  37     -29.275-293.172-164.605 
ATOM    749  C5'  DA A  37     -28.712-294.404-164.117 
ATOM    750  C4'  DA A  37     -27.678-294.114-163.048 
ATOM    751  O4'  DA A  37     -26.349-293.902-163.604 
ATOM    752  C3'  DA A  37     -27.927-292.865-162.203 
ATOM    753  O3'  DA A  37     -27.517-293.124-160.866 
ATOM    754  C2'  DA A  37     -27.000-291.804-162.797 
ATOM    755  C1'  DA A  37     -25.805-292.723-163.029 
ATOM    756  N9   DA A  37     -24.798-292.169-163.976 
ATOM    757  C8   DA A  37     -25.008-291.387-165.076 
ATOM    758  N7   DA A  37     -23.920-291.061-165.703 
ATOM    759  C5   DA A  37     -22.914-291.670-164.965 
ATOM    760  C6   DA A  37     -21.518-291.703-165.117 
ATOM    761  N6   DA A  37     -20.865-291.082-166.108 
ATOM    762  N1   DA A  37     -20.814-292.401-164.206 
ATOM    763  C2   DA A  37     -21.468-293.018-163.222 
ATOM    764  N3   DA A  37     -22.760-293.056-162.981 
ATOM    765  C4   DA A  37     -23.442-292.350-163.906 
ATOM    766  P    DG A  38     -28.401-292.553-159.659 
ATOM    767  OP1  DG A  38     -29.521-293.481-159.383 
ATOM    768  OP2  DG A  38     -28.774-291.149-159.937 
ATOM    769  O5'  DG A  38     -27.353-292.601-158.450 
ATOM    770  C5'  DG A  38     -26.324-293.608-158.457 
ATOM    771  C4'  DG A  38     -24.996-292.995-158.058 
ATOM    772  O4'  DG A  38     -24.268-292.455-159.199 
ATOM    773  C3'  DG A  38     -25.071-291.822-157.081 
ATOM    774  O3'  DG A  38     -23.967-291.895-156.188 
ATOM    775  C2'  DG A  38     -24.908-290.578-157.956 
ATOM    776  C1'  DG A  38     -23.827-291.146-158.870 
ATOM    777  N9   DG A  38     -23.655-290.384-160.138 
ATOM    778  C8   DG A  38     -24.601-289.732-160.899 
ATOM    779  N7   DG A  38     -24.116-289.150-161.969 
ATOM    780  C5   DG A  38     -22.753-289.437-161.913 
ATOM    781  C6   DG A  38     -21.707-289.074-162.801 
ATOM    782  O6   DG A  38     -21.768-288.415-163.835 
ATOM    783  N1   DG A  38     -20.471-289.574-162.366 
ATOM    784  C2   DG A  38     -20.273-290.326-161.225 
ATOM    785  N2   DG A  38     -19.016-290.709-160.985 
ATOM    786  N3   DG A  38     -21.256-290.666-160.394 
ATOM    787  C4   DG A  38     -22.461-290.189-160.801 
ATOM    788  P    DA A  39     -24.191-291.530-154.645 
ATOM    789  OP1  DA A  39     -24.715-292.714-153.927 
ATOM    790  OP2  DA A  39     -25.001-290.296-154.541 
ATOM    791  O5'  DA A  39     -22.693-291.231-154.171 
ATOM    792  C5'  DA A  39     -21.606-291.918-154.819 
ATOM    793  C4'  DA A  39     -20.477-290.947-155.106 
ATOM    794  O4'  DA A  39     -20.629-290.285-156.394 
ATOM    795  C3'  DA A  39     -20.324-289.794-154.114 
ATOM    796  O3'  DA A  39     -18.939-289.520-153.939 
ATOM    797  C2'  DA A  39     -20.971-288.597-154.809 
ATOM    798  C1'  DA A  39     -20.434-288.892-156.207 
ATOM    799  N9   DA A  39     -21.159-288.173-157.291 
ATOM    800  C8   DA A  39     -22.485-287.853-157.358 
ATOM    801  N7   DA A  39     -22.818-287.219-158.439 
ATOM    802  C5   DA A  39     -21.627-287.110-159.143 
ATOM    803  C6   DA A  39     -21.309-286.534-160.385 
ATOM    804  N6   DA A  39     -22.210-285.931-161.172 
ATOM    805  N1   DA A  39     -20.026-286.600-160.787 
ATOM    806  C2   DA A  39     -19.136-287.201-160.001 
ATOM    807  N3   DA A  39     -19.313-287.771-158.829 
ATOM    808  C4   DA A  39     -20.605-287.691-158.448 
ATOM    809  P    DG A  40     -18.399-289.156-152.476 
ATOM    810  OP1  DG A  40     -18.140-290.402-151.720 
ATOM    811  OP2  DG A  40     -19.315-288.187-151.836 
ATOM    812  O5'  DG A  40     -17.011-288.437-152.822 
ATOM    813  C5'  DG A  40     -16.297-288.831-154.008 
ATOM    814  C4'  DG A  40     -15.784-287.605-154.736 
ATOM    815  O4'  DG A  40     -16.758-287.071-155.679 
ATOM    816  C3'  DG A  40     -15.432-286.407-153.854 
ATOM    817  O3'  DG A  40     -14.289-285.757-154.396 
ATOM    818  C2'  DG A  40     -16.630-285.467-153.980 
ATOM    819  C1'  DG A  40     -16.858-285.671-155.475 
ATOM    820  N9   DG A  40     -18.203-285.230-155.942 
ATOM    821  C8   DG A  40     -19.413-285.280-155.285 
ATOM    822  N7   DG A  40     -20.418-284.806-155.981 
ATOM    823  C5   DG A  40     -19.832-284.414-157.183 
ATOM    824  C6   DG A  40     -20.417-283.828-158.336 
ATOM    825  O6   DG A  40     -21.591-283.530-158.536 
ATOM    826  N1   DG A  40     -19.459-283.591-159.331 
ATOM    827  C2   DG A  40     -18.113-283.882-159.227 
ATOM    828  N2   DG A  40     -17.363-283.579-160.290 
ATOM    829  N3   DG A  40     -17.565-284.432-158.145 
ATOM    830  C4   DG A  40     -18.481-284.669-157.170 
ATOM    831  P    DG A  41     -13.172-285.190-153.398 
ATOM    832  OP1  DG A  41     -12.243-286.280-153.023 
ATOM    833  OP2  DG A  41     -13.824-284.478-152.278 
ATOM    834  O5'  DG A  41     -12.416-284.137-154.337 
ATOM    835  C5'  DG A  41     -12.363-284.378-155.755 
ATOM    836  C4'  DG A  41     -12.648-283.094-156.510 
ATOM    837  O4'  DG A  41     -14.070-282.893-156.747 
ATOM    838  C3'  DG A  41     -12.204-281.805-155.819 
ATOM    839  O3'  DG A  41     -11.731-280.894-156.805 
ATOM    840  C2'  DG A  41     -13.482-281.234-155.205 
ATOM    841  C1'  DG A  41     -14.403-281.564-156.375 
ATOM    842  N9   DG A  41     -15.851-281.530-156.026 
ATOM    843  C8   DG A  41     -16.471-281.877-154.845 
ATOM    844  N7   DG A  41     -17.773-281.730-154.862 
ATOM    845  C5   DG A  41     -18.034-281.251-156.145 
ATOM    846  C6   DG A  41     -19.268-280.903-156.756 
ATOM    847  O6   DG A  41     -20.401-280.947-156.283 
ATOM    848  N1   DG A  41     -19.079-280.462-158.073 
ATOM    849  C2   DG A  41     -17.860-280.369-158.715 
ATOM    850  N2   DG A  41     -17.891-279.924-159.974 
ATOM    851  N3   DG A  41     -16.703-280.696-158.140 
ATOM    852  C4   DG A  41     -16.869-281.126-156.863 
ATOM    853  P    DT A  42     -10.446-279.997-156.480 
ATOM    854  OP1  DT A  42      -9.217-280.772-156.759 
ATOM    855  OP2  DT A  42     -10.565-279.436-155.116 
ATOM    856  O5'  DT A  42     -10.599-278.824-157.557 
ATOM    857  C5'  DT A  42     -11.244-279.109-158.813 
ATOM    858  C4'  DT A  42     -12.203-277.989-159.169 
ATOM    859  O4'  DT A  42     -13.531-278.196-158.610 
ATOM    860  C3'  DT A  42     -11.809-276.596-158.679 
ATOM    861  O3'  DT A  42     -12.180-275.639-159.665 
ATOM    862  C2'  DT A  42     -12.664-276.367-157.434 
ATOM    863  C1'  DT A  42     -13.944-276.992-157.981 
ATOM    864  N1   DT A  42     -14.940-277.338-156.929 
ATOM    865  C2   DT A  42     -16.268-277.203-157.257 
ATOM    866  O2   DT A  42     -16.646-276.821-158.350 
ATOM    867  N3   DT A  42     -17.162-277.533-156.255 
ATOM    868  C4   DT A  42     -16.844-277.974-154.987 
ATOM    869  O4   DT A  42     -17.734-278.238-154.175 
ATOM    870  C5   DT A  42     -15.426-278.083-154.739 
ATOM    871  C7   DT A  42     -14.995-278.556-153.382 
ATOM    872  C6   DT A  42     -14.536-277.770-155.693 
ATOM    873  P    DA A  43     -11.199-274.411-159.962 
ATOM    874  OP1  DA A  43     -10.152-274.833-160.920 
ATOM    875  OP2  DA A  43     -10.717-273.839-158.685 
ATOM    876  O5'  DA A  43     -12.192-273.378-160.673 
ATOM    877  C5'  DA A  43     -13.305-273.888-161.432 
ATOM    878  C4'  DA A  43     -14.556-273.091-161.118 
ATOM    879  O4'  DA A  43     -15.282-273.625-159.975 
ATOM    880  C3'  DA A  43     -14.336-271.621-160.760 
ATOM    881  O3'  DA A  43     -15.402-270.851-161.302 
ATOM    882  C2'  DA A  43     -14.429-271.575-159.236 
ATOM    883  C1'  DA A  43     -15.593-272.551-159.101 
ATOM    884  N9   DA A  43     -15.755-273.105-157.727 
ATOM    885  C8   DA A  43     -14.786-273.405-156.814 
ATOM    886  N7   DA A  43     -15.245-273.875-155.696 
ATOM    887  C5   DA A  43     -16.621-273.889-155.879 
ATOM    888  C6   DA A  43     -17.683-274.284-155.049 
ATOM    889  N6   DA A  43     -17.515-274.764-153.809 
ATOM    890  N1   DA A  43     -18.931-274.167-155.542 
ATOM    891  C2   DA A  43     -19.092-273.689-156.776 
ATOM    892  N3   DA A  43     -18.182-273.291-157.638 
ATOM    893  C4   DA A  43     -16.943-273.419-157.120 
ATOM    894  P    DC A  44     -15.080-269.417-161.936 
ATOM    895  OP1  DC A  44     -14.630-269.583-163.336 
ATOM    896  OP2  DC A  44     -14.162-268.675-161.043 
ATOM    897  O5'  DC A  44     -16.524-268.729-161.912 
ATOM    898  C5'  DC A  44     -17.694-269.560-162.032 
ATOM    899  C4'  DC A  44     -18.745-269.120-161.031 
ATOM    900  O4'  DC A  44     -18.593-269.777-159.740 
ATOM    901  C3'  DC A  44     -18.756-267.631-160.688 
ATOM    902  O3'  DC A  44     -20.103-267.208-160.511 
ATOM    903  C2'  DC A  44     -18.037-267.539-159.341 
ATOM    904  C1'  DC A  44     -18.659-268.788-158.725 
ATOM    905  N1   DC A  44     -17.922-269.299-157.534 
ATOM    906  C2   DC A  44     -18.667-269.878-156.510 
ATOM    907  O2   DC A  44     -19.895-269.944-156.629 
ATOM    908  N3   DC A  44     -18.014-270.348-155.416 
ATOM    909  C4   DC A  44     -16.681-270.257-155.325 
ATOM    910  N4   DC A  44     -16.091-270.730-154.238 
ATOM    911  C5   DC A  44     -15.897-269.664-156.368 
ATOM    912  C6   DC A  44     -16.568-269.200-157.452 
ATOM    913  P    DA A  45     -20.544-265.773-161.065 
ATOM    914  OP1  DA A  45     -20.877-265.877-162.504 
ATOM    915  OP2  DA A  45     -19.520-264.767-160.707 
ATOM    916  O5'  DA A  45     -21.877-265.505-160.222 
ATOM    917  C5'  DA A  45     -22.674-266.629-159.802 
ATOM    918  C4'  DA A  45     -23.110-266.445-158.362 
ATOM    919  O4'  DA A  45     -22.136-266.973-157.415 
ATOM    920  C3'  DA A  45     -23.318-265.000-157.908 
ATOM    921  O3'  DA A  45     -24.424-264.953-157.014 
ATOM    922  C2'  DA A  45     -22.050-264.651-157.131 
ATOM    923  C1'  DA A  45     -21.906-265.992-156.416 
ATOM    924  N9   DA A  45     -20.551-266.223-155.844 
ATOM    925  C8   DA A  45     -19.341-265.825-156.339 
ATOM    926  N7   DA A  45     -18.332-266.181-155.605 
ATOM    927  C5   DA A  45     -18.913-266.866-154.547 
ATOM    928  C6   DA A  45     -18.369-267.500-153.417 
ATOM    929  N6   DA A  45     -17.055-267.548-153.156 
ATOM    930  N1   DA A  45     -19.228-268.084-152.562 
ATOM    931  C2   DA A  45     -20.532-268.034-152.827 
ATOM    932  N3   DA A  45     -21.153-267.475-153.843 
ATOM    933  C4   DA A  45     -20.270-266.897-154.683 
ATOM    934  P    DA A  46     -25.442-263.721-157.103 
ATOM    935  OP1  DA A  46     -26.444-263.981-158.161 
ATOM    936  OP2  DA A  46     -24.682-262.458-157.225 
ATOM    937  O5'  DA A  46     -26.144-263.788-155.666 
ATOM    938  C5'  DA A  46     -26.279-265.064-155.015 
ATOM    939  C4'  DA A  46     -25.918-264.938-153.547 
ATOM    940  O4'  DA A  46     -24.495-265.133-153.307 
ATOM    941  C3'  DA A  46     -26.218-263.585-152.903 
ATOM    942  O3'  DA A  46     -26.653-263.798-151.565 
ATOM    943  C2'  DA A  46     -24.870-262.866-152.867 
ATOM    944  C1'  DA A  46     -24.032-264.080-152.476 
ATOM    945  N9   DA A  46     -22.573-263.905-152.720 
ATOM    946  C8   DA A  46     -21.958-263.216-153.726 
ATOM    947  N7   DA A  46     -20.663-263.247-153.668 
ATOM    948  C5   DA A  46     -20.398-264.013-152.540 
ATOM    949  C6   DA A  46     -19.199-264.419-151.932 
ATOM    950  N6   DA A  46     -17.985-264.094-152.398 
ATOM    951  N1   DA A  46     -19.293-265.175-150.821 
ATOM    952  C2   DA A  46     -20.502-265.495-150.363 
ATOM    953  N3   DA A  46     -21.683-265.176-150.843 
ATOM    954  C4   DA A  46     -21.562-264.420-151.953 
ATOM    955  P    DT A  47     -27.839-262.896-150.982 
ATOM    956  OP1  DT A  47     -29.143-263.471-151.385 
ATOM    957  OP2  DT A  47     -27.612-261.481-151.348 
ATOM    958  O5'  DT A  47     -27.632-263.083-149.406 
ATOM    959  C5'  DT A  47     -27.070-264.315-148.918 
ATOM    960  C4'  DT A  47     -26.036-264.025-147.848 
ATOM    961  O4'  DT A  47     -24.707-263.813-148.405 
ATOM    962  C3'  DT A  47     -26.285-262.776-147.004 
ATOM    963  O3'  DT A  47     -25.875-263.035-145.667 
ATOM    964  C2'  DT A  47     -25.358-261.715-147.598 
ATOM    965  C1'  DT A  47     -24.163-262.634-147.830 
ATOM    966  N1   DT A  47     -23.156-262.080-148.777 
ATOM    967  C2   DT A  47     -21.837-262.378-148.533 
ATOM    968  O2   DT A  47     -21.475-263.064-147.592 
ATOM    969  N3   DT A  47     -20.932-261.846-149.431 
ATOM    970  C4   DT A  47     -21.230-261.060-150.525 
ATOM    971  O4   DT A  47     -20.333-260.641-151.259 
ATOM    972  C5   DT A  47     -22.640-260.802-150.698 
ATOM    973  C7   DT A  47     -23.052-259.954-151.866 
ATOM    974  C6   DT A  47     -23.542-261.306-149.840 
ATOM    975  P    DA A  48     -26.759-262.464-144.460 
ATOM    976  OP1  DA A  48     -27.879-263.392-144.183 
ATOM    977  OP2  DA A  48     -27.132-261.060-144.738 
ATOM    978  O5'  DA A  48     -25.711-262.512-143.251 
ATOM    979  C5'  DA A  48     -24.681-263.519-143.258 
ATOM    980  C4'  DA A  48     -23.353-262.906-142.859 
ATOM    981  O4'  DA A  48     -22.626-262.366-144.000 
ATOM    982  C3'  DA A  48     -23.429-261.733-141.882 
ATOM    983  O3'  DA A  48     -22.325-261.806-140.989 
ATOM    984  C2'  DA A  48     -23.266-260.489-142.756 
ATOM    985  C1'  DA A  48     -22.185-261.057-143.671 
ATOM    986  N9   DA A  48     -22.012-260.295-144.939 
ATOM    987  C8   DA A  48     -22.963-259.655-145.680 
ATOM    988  N7   DA A  48     -22.498-259.074-146.743 
ATOM    989  C5   DA A  48     -21.138-259.349-146.705 
ATOM    990  C6   DA A  48     -20.078-259.008-147.561 
ATOM    991  N6   DA A  48     -20.233-258.280-148.677 
ATOM    992  N1   DA A  48     -18.848-259.442-147.229 
ATOM    993  C2   DA A  48     -18.701-260.165-146.120 
ATOM    994  N3   DA A  48     -19.609-260.544-145.249 
ATOM    995  C4   DA A  48     -20.830-260.095-145.604 
ATOM    996  P    DG A  49     -22.549-261.441-139.446 
ATOM    997  OP1  DG A  49     -23.072-262.625-138.728 
ATOM    998  OP2  DG A  49     -23.358-260.207-139.341 
ATOM    999  O5'  DG A  49     -21.051-261.142-138.971 
ATOM   1000  C5'  DG A  49     -19.963-261.829-139.620 
ATOM   1001  C4'  DG A  49     -18.835-260.858-139.907 
ATOM   1002  O4'  DG A  49     -18.987-260.196-141.194 
ATOM   1003  C3'  DG A  49     -18.681-259.705-138.915 
ATOM   1004  O3'  DG A  49     -17.297-259.431-138.740 
ATOM   1005  C2'  DG A  49     -19.329-258.508-139.610 
ATOM   1006  C1'  DG A  49     -18.792-258.802-141.007 
ATOM   1007  N9   DG A  49     -19.517-258.084-142.092 
ATOM   1008  C8   DG A  49     -20.852-257.752-142.176 
ATOM   1009  N7   DG A  49     -21.175-257.112-143.274 
ATOM   1010  C5   DG A  49     -19.969-257.013-143.966 
ATOM   1011  C6   DG A  49     -19.683-256.421-145.223 
ATOM   1012  O6   DG A  49     -20.447-255.854-145.999 
ATOM   1013  N1   DG A  49     -18.324-256.543-145.550 
ATOM   1014  C2   DG A  49     -17.369-257.157-144.765 
ATOM   1015  N2   DG A  49     -16.127-257.170-145.255 
ATOM   1016  N3   DG A  49     -17.638-257.713-143.585 
ATOM   1017  C4   DG A  49     -18.951-257.602-143.253 
ATOM   1018  P    DA A  50     -16.756-259.067-137.277 
ATOM   1019  OP1  DA A  50     -16.497-260.313-136.521 
ATOM   1020  OP2  DA A  50     -17.672-258.098-136.637 
ATOM   1021  O5'  DA A  50     -15.369-258.348-137.623 
ATOM   1022  C5'  DA A  50     -14.655-258.742-138.809 
ATOM   1023  C4'  DA A  50     -14.142-257.516-139.537 
ATOM   1024  O4'  DA A  50     -15.115-256.982-140.480 
ATOM   1025  C3'  DA A  50     -13.789-256.318-138.655 
ATOM   1026  O3'  DA A  50     -12.646-255.668-139.197 
ATOM   1027  C2'  DA A  50     -14.988-255.378-138.781 
ATOM   1028  C1'  DA A  50     -15.216-255.582-140.276 
ATOM   1029  N9   DA A  50     -16.560-255.141-140.743 
ATOM   1030  C8   DA A  50     -17.750-255.199-140.076 
ATOM   1031  N7   DA A  50     -18.753-254.732-140.753 
ATOM   1032  C5   DA A  50     -18.190-254.336-141.958 
ATOM   1033  C6   DA A  50     -18.736-253.756-143.114 
ATOM   1034  N6   DA A  50     -20.036-253.460-143.251 
ATOM   1035  N1   DA A  50     -17.894-253.488-144.130 
ATOM   1036  C2   DA A  50     -16.602-253.785-143.989 
ATOM   1037  N3   DA A  50     -15.981-254.324-142.964 
ATOM   1038  C4   DA A  50     -16.847-254.582-141.961 
ATOM   1039  P    DA A  51     -11.530-255.101-138.199 
ATOM   1040  OP1  DA A  51     -10.601-256.190-137.824 
ATOM   1041  OP2  DA A  51     -12.182-254.389-137.079 
ATOM   1042  O5'  DA A  51     -10.774-254.048-139.138 
ATOM   1043  C5'  DA A  51     -10.721-254.289-140.556 
ATOM   1044  C4'  DA A  51     -11.006-253.005-141.311 
ATOM   1045  O4'  DA A  51     -12.428-252.804-141.548 
ATOM   1046  C3'  DA A  51     -10.562-251.716-140.620 
ATOM   1047  O3'  DA A  51     -10.089-250.805-141.606 
ATOM   1048  C2'  DA A  51     -11.839-251.145-140.006 
ATOM   1049  C1'  DA A  51     -12.761-251.475-141.176 
ATOM   1050  N9   DA A  51     -14.208-251.441-140.827 
ATOM   1051  C8   DA A  51     -14.805-251.790-139.648 
ATOM   1052  N7   DA A  51     -16.094-251.648-139.652 
ATOM   1053  C5   DA A  51     -16.376-251.172-140.925 
ATOM   1054  C6   DA A  51     -17.577-250.819-141.560 
ATOM   1055  N6   DA A  51     -18.778-250.896-140.968 
ATOM   1056  N1   DA A  51     -17.501-250.381-142.830 
ATOM   1057  C2   DA A  51     -16.306-250.306-143.414 
ATOM   1058  N3   DA A  51     -15.122-250.606-142.923 
ATOM   1059  C4   DA A  51     -15.227-251.041-141.651 
ATOM   1060  P    DG A  52      -8.804-249.907-141.281 
ATOM   1061  OP1  DG A  52      -7.574-250.683-141.560 
ATOM   1062  OP2  DG A  52      -8.922-249.347-139.917 
ATOM   1063  O5'  DG A  52      -8.957-248.735-142.358 
ATOM   1064  C5'  DG A  52      -9.602-249.020-143.614 
ATOM   1065  C4'  DG A  52     -10.560-247.900-143.970 
ATOM   1066  O4'  DG A  52     -11.889-248.107-143.411 
ATOM   1067  C3'  DG A  52     -10.167-246.507-143.480 
ATOM   1068  O3'  DG A  52     -10.538-245.550-144.466 
ATOM   1069  C2'  DG A  52     -11.022-246.278-142.235 
ATOM   1070  C1'  DG A  52     -12.302-246.903-142.782 
ATOM   1071  N9   DG A  52     -13.298-247.249-141.730 
ATOM   1072  C8   DG A  52     -13.087-247.694-140.443 
ATOM   1073  N7   DG A  52     -14.188-247.909-139.765 
ATOM   1074  C5   DG A  52     -15.200-247.583-140.666 
ATOM   1075  C6   DG A  52     -16.610-247.614-140.507 
ATOM   1076  O6   DG A  52     -17.266-247.943-139.522 
ATOM   1077  N1   DG A  52     -17.267-247.202-141.675 
ATOM   1078  C2   DG A  52     -16.642-246.811-142.843 
ATOM   1079  N2   DG A  52     -17.447-246.453-143.847 
ATOM   1080  N3   DG A  52     -15.319-246.782-142.992 
ATOM   1081  C4   DG A  52     -14.668-247.179-141.868 
ATOM   1082  P    DT A  53      -9.557-244.322-144.763 
ATOM   1083  OP1  DT A  53      -8.509-244.744-145.721 
ATOM   1084  OP2  DT A  53      -9.075-243.750-143.486 
ATOM   1085  O5'  DT A  53     -10.550-243.289-145.473 
ATOM   1086  C5'  DT A  53     -11.663-243.799-146.233 
ATOM   1087  C4'  DT A  53     -12.913-243.002-145.919 
ATOM   1088  O4'  DT A  53     -13.640-243.536-144.776 
ATOM   1089  C3'  DT A  53     -12.693-241.532-145.561 
ATOM   1090  O3'  DT A  53     -13.759-240.762-146.103 
ATOM   1091  C2'  DT A  53     -12.787-241.486-144.036 
ATOM   1092  C1'  DT A  53     -13.951-242.462-143.902 
ATOM   1093  N1   DT A  53     -14.113-243.016-142.528 
ATOM   1094  C2   DT A  53     -15.395-243.265-142.101 
ATOM   1095  O2   DT A  53     -16.377-243.053-142.791 
ATOM   1096  N3   DT A  53     -15.506-243.777-140.823 
ATOM   1097  C4   DT A  53     -14.466-244.053-139.959 
ATOM   1098  O4   DT A  53     -14.689-244.511-138.836 
ATOM   1099  C5   DT A  53     -13.159-243.759-140.497 
ATOM   1100  C7   DT A  53     -11.971-244.031-139.621 
ATOM   1101  C6   DT A  53     -13.022-243.260-141.736 
ATOM   1102  P    DT A  54     -13.437-239.328-146.736 
ATOM   1103  OP1  DT A  54     -12.988-239.494-148.136 
ATOM   1104  OP2  DT A  54     -12.519-238.586-145.844 
ATOM   1105  O5'  DT A  54     -14.882-238.640-146.713 
ATOM   1106  C5'  DT A  54     -16.052-239.471-146.832 
ATOM   1107  C4'  DT A  54     -17.103-239.031-145.832 
ATOM   1108  O4'  DT A  54     -16.951-239.688-144.541 
ATOM   1109  C3'  DT A  54     -17.114-237.542-145.489 
ATOM   1110  O3'  DT A  54     -18.460-237.119-145.312 
ATOM   1111  C2'  DT A  54     -16.395-237.450-144.142 
ATOM   1112  C1'  DT A  54     -17.017-238.699-143.525 
ATOM   1113  N1   DT A  54     -16.280-239.210-142.335 
ATOM   1114  C2   DT A  54     -17.028-239.778-141.333 
ATOM   1115  O2   DT A  54     -18.242-239.876-141.385 
ATOM   1116  N3   DT A  54     -16.311-240.239-140.245 
ATOM   1117  C4   DT A  54     -14.942-240.179-140.083 
ATOM   1118  O4   DT A  54     -14.413-240.626-139.063 
ATOM   1119  C5   DT A  54     -14.244-239.565-141.187 
ATOM   1120  C7   DT A  54     -12.750-239.460-141.091 
ATOM   1121  C6   DT A  54     -14.916-239.108-142.257 
ATOM   1122  P    DC A  55     -18.902-235.684-145.865 
ATOM   1123  OP1  DC A  55     -19.234-235.787-147.305 
ATOM   1124  OP2  DC A  55     -17.878-234.678-145.507 
ATOM   1125  O5'  DC A  55     -20.235-235.416-145.023 
ATOM   1126  C5'  DC A  55     -21.032-236.540-144.602 
ATOM   1127  C4'  DC A  55     -21.467-236.356-143.162 
ATOM   1128  O4'  DC A  55     -20.494-236.884-142.216 
ATOM   1129  C3'  DC A  55     -21.676-234.911-142.709 
ATOM   1130  O3'  DC A  55     -22.781-234.864-141.814 
ATOM   1131  C2'  DC A  55     -20.407-234.562-141.932 
ATOM   1132  C1'  DC A  55     -20.264-235.903-141.216 
ATOM   1133  N1   DC A  55     -18.909-236.134-140.645 
ATOM   1134  C2   DC A  55     -18.820-236.845-139.450 
ATOM   1135  O2   DC A  55     -19.861-237.250-138.919 
ATOM   1136  N3   DC A  55     -17.594-237.066-138.912 
ATOM   1137  C4   DC A  55     -16.491-236.610-139.517 
ATOM   1138  N4   DC A  55     -15.317-236.852-138.952 
ATOM   1139  C5   DC A  55     -16.559-235.877-140.747 
ATOM   1140  C6   DC A  55     -17.794-235.666-141.268 
ATOM   1141  P    DA A  56     -23.799-233.632-141.904 
ATOM   1142  OP1  DA A  56     -24.802-233.892-142.961 
ATOM   1143  OP2  DA A  56     -23.040-232.369-142.026 
ATOM   1144  O5'  DA A  56     -24.502-233.699-140.467 
ATOM   1145  C5'  DA A  56     -24.637-234.975-139.816 
ATOM   1146  C4'  DA A  56     -24.276-234.849-138.348 
ATOM   1147  O4'  DA A  56     -22.853-235.044-138.108 
ATOM   1148  C3'  DA A  56     -24.576-233.496-137.704 
ATOM   1149  O3'  DA A  56     -25.011-233.709-136.366 
ATOM   1150  C2'  DA A  56     -23.228-232.777-137.668 
ATOM   1151  C1'  DA A  56     -22.390-233.991-137.277 
ATOM   1152  N9   DA A  56     -20.931-233.816-137.521 
ATOM   1153  C8   DA A  56     -20.316-233.127-138.527 
ATOM   1154  N7   DA A  56     -19.021-233.158-138.468 
ATOM   1155  C5   DA A  56     -18.756-233.924-137.341 
ATOM   1156  C6   DA A  56     -17.556-234.330-136.732 
ATOM   1157  N6   DA A  56     -16.342-234.005-137.199 
ATOM   1158  N1   DA A  56     -17.650-235.086-135.622 
ATOM   1159  C2   DA A  56     -18.860-235.406-135.164 
ATOM   1160  N3   DA A  56     -20.041-235.087-135.644 
ATOM   1161  C4   DA A  56     -19.919-234.331-136.754 
ATOM   1162  P    DA A  57     -26.197-232.807-135.782 
ATOM   1163  OP1  DA A  57     -27.500-233.382-136.186 
ATOM   1164  OP2  DA A  57     -25.970-231.392-136.149 
ATOM   1165  O5'  DA A  57     -25.990-232.994-134.207 
ATOM   1166  C5'  DA A  57     -25.427-234.226-133.718 
ATOM   1167  C4'  DA A  57     -24.393-233.936-132.649 
ATOM   1168  O4'  DA A  57     -23.064-233.724-133.206 
ATOM   1169  C3'  DA A  57     -24.643-232.687-131.804 
ATOM   1170  O3'  DA A  57     -24.233-232.946-130.467 
ATOM   1171  C2'  DA A  57     -23.716-231.626-132.399 
ATOM   1172  C1'  DA A  57     -22.521-232.545-132.631 
ATOM   1173  N9   DA A  57     -21.513-231.991-133.577 
ATOM   1174  C8   DA A  57     -21.723-231.209-134.678 
ATOM   1175  N7   DA A  57     -20.635-230.883-135.304 
ATOM   1176  C5   DA A  57     -19.629-231.492-134.567 
ATOM   1177  C6   DA A  57     -18.233-231.525-134.718 
ATOM   1178  N6   DA A  57     -17.580-230.904-135.710 
ATOM   1179  N1   DA A  57     -17.529-232.223-133.807 
ATOM   1180  C2   DA A  57     -18.183-232.840-132.823 
ATOM   1181  N3   DA A  57     -19.475-232.878-132.583 
ATOM   1182  C4   DA A  57     -20.157-232.172-133.508 
ATOM   1183  P    DA A  58     -25.117-232.375-129.260 
ATOM   1184  OP1  DA A  58     -26.237-233.303-128.984 
ATOM   1185  OP2  DA A  58     -25.490-230.971-129.539 
ATOM   1186  O5'  DA A  58     -24.069-232.423-128.052 
ATOM   1187  C5'  DA A  58     -23.039-233.430-128.059 
ATOM   1188  C4'  DA A  58     -21.711-232.817-127.660 
ATOM   1189  O4'  DA A  58     -20.984-232.277-128.801 
ATOM   1190  C3'  DA A  58     -21.787-231.644-126.683 
ATOM   1191  O3'  DA A  58     -20.682-231.717-125.790 
ATOM   1192  C2'  DA A  58     -21.624-230.400-127.557 
ATOM   1193  C1'  DA A  58     -20.543-230.968-128.472 
ATOM   1194  N9   DA A  58     -20.370-230.206-129.740 
ATOM   1195  C8   DA A  58     -21.321-229.566-130.481 
ATOM   1196  N7   DA A  58     -20.855-228.985-131.544 
ATOM   1197  C5   DA A  58     -19.496-229.260-131.506 
ATOM   1198  C6   DA A  58     -18.436-228.919-132.362 
ATOM   1199  N6   DA A  58     -18.591-228.191-133.478 
ATOM   1200  N1   DA A  58     -17.206-229.353-132.030 
ATOM   1201  C2   DA A  58     -17.058-230.076-130.921 
ATOM   1202  N3   DA A  58     -17.966-230.455-130.049 
ATOM   1203  C4   DA A  58     -19.188-230.006-130.405 
ATOM   1204  P    DA A  59     -20.907-231.352-124.247 
ATOM   1205  OP1  DA A  59     -21.430-232.535-123.528 
ATOM   1206  OP2  DA A  59     -21.716-230.118-124.142 
ATOM   1207  O5'  DA A  59     -19.408-231.053-123.772 
ATOM   1208  C5'  DA A  59     -18.321-231.740-124.420 
ATOM   1209  C4'  DA A  59     -17.193-230.769-124.708 
ATOM   1210  O4'  DA A  59     -17.345-230.107-125.995 
ATOM   1211  C3'  DA A  59     -17.039-229.616-123.716 
ATOM   1212  O3'  DA A  59     -15.654-229.342-123.540 
ATOM   1213  C2'  DA A  59     -17.687-228.419-124.411 
ATOM   1214  C1'  DA A  59     -17.150-228.713-125.808 
ATOM   1215  N9   DA A  59     -17.874-227.995-126.893 
ATOM   1216  C8   DA A  59     -19.200-227.675-126.960 
ATOM   1217  N7   DA A  59     -19.534-227.041-128.041 
ATOM   1218  C5   DA A  59     -18.342-226.932-128.745 
ATOM   1219  C6   DA A  59     -18.024-226.356-129.986 
ATOM   1220  N6   DA A  59     -18.926-225.753-130.774 
ATOM   1221  N1   DA A  59     -16.742-226.422-130.389 
ATOM   1222  C2   DA A  59     -15.851-227.023-129.602 
ATOM   1223  N3   DA A  59     -16.029-227.593-128.430 
ATOM   1224  C4   DA A  59     -17.320-227.513-128.049 
ATOM   1225  P    DT A  60     -15.114-228.978-122.078 
ATOM   1226  OP1  DT A  60     -14.855-230.224-121.322 
ATOM   1227  OP2  DT A  60     -16.030-228.009-121.438 
ATOM   1228  O5'  DT A  60     -13.727-228.259-122.423 
ATOM   1229  C5'  DT A  60     -13.012-228.653-123.610 
ATOM   1230  C4'  DT A  60     -12.500-227.427-124.337 
ATOM   1231  O4'  DT A  60     -13.473-226.893-125.281 
ATOM   1232  C3'  DT A  60     -12.147-226.229-123.456 
ATOM   1233  O3'  DT A  60     -11.004-225.579-123.998 
ATOM   1234  C2'  DT A  60     -13.346-225.289-123.582 
ATOM   1235  C1'  DT A  60     -13.574-225.492-125.077 
ATOM   1236  N1   DT A  60     -14.918-225.052-125.544 
ATOM   1237  C2   DT A  60     -14.996-224.514-126.806 
ATOM   1238  O2   DT A  60     -14.028-224.389-127.535 
ATOM   1239  N3   DT A  60     -16.258-224.116-127.203 
ATOM   1240  C4   DT A  60     -17.418-224.210-126.462 
ATOM   1241  O4   DT A  60     -18.492-223.820-126.926 
ATOM   1242  C5   DT A  60     -17.235-224.788-125.152 
ATOM   1243  C7   DT A  60     -18.447-224.928-124.279 
ATOM   1244  C6   DT A  60     -16.019-225.183-124.739 
ATOM   1245  P    DA A  61      -9.888-225.012-123.000 
ATOM   1246  OP1  DA A  61      -8.959-226.101-122.625 
ATOM   1247  OP2  DA A  61     -10.540-224.300-121.879 
ATOM   1248  O5'  DA A  61      -9.131-223.959-123.938 
ATOM   1249  C5'  DA A  61      -9.078-224.200-125.357 
ATOM   1250  C4'  DA A  61      -9.363-222.916-126.111 
ATOM   1251  O4'  DA A  61     -10.786-222.715-126.349 
ATOM   1252  C3'  DA A  61      -8.919-221.627-125.421 
ATOM   1253  O3'  DA A  61      -8.446-220.716-126.406 
ATOM   1254  C2'  DA A  61     -10.197-221.056-124.807 
ATOM   1255  C1'  DA A  61     -11.118-221.386-125.977 
ATOM   1256  N9   DA A  61     -12.566-221.352-125.628 
ATOM   1257  C8   DA A  61     -13.163-221.701-124.449 
ATOM   1258  N7   DA A  61     -14.452-221.559-124.453 
ATOM   1259  C5   DA A  61     -14.734-221.083-125.725 
ATOM   1260  C6   DA A  61     -15.935-220.730-126.361 
ATOM   1261  N6   DA A  61     -17.136-220.807-125.769 
ATOM   1262  N1   DA A  61     -15.858-220.292-127.631 
ATOM   1263  C2   DA A  61     -14.663-220.217-128.215 
ATOM   1264  N3   DA A  61     -13.480-220.517-127.724 
ATOM   1265  C4   DA A  61     -13.585-220.952-126.452 
ATOM   1266  P    DA A  62      -7.161-219.818-126.082 
ATOM   1267  OP1  DA A  62      -5.932-220.594-126.361 
ATOM   1268  OP2  DA A  62      -7.280-219.258-124.718 
ATOM   1269  O5'  DA A  62      -7.315-218.646-127.159 
ATOM   1270  C5'  DA A  62      -7.960-218.931-128.414 
ATOM   1271  C4'  DA A  62      -8.918-217.811-128.771 
ATOM   1272  O4'  DA A  62     -10.247-218.018-128.212 
ATOM   1273  C3'  DA A  62      -8.525-216.418-128.281 
ATOM   1274  O3'  DA A  62      -8.896-215.461-129.266 
ATOM   1275  C2'  DA A  62      -9.380-216.189-127.035 
ATOM   1276  C1'  DA A  62     -10.660-216.814-127.583 
ATOM   1277  N9   DA A  62     -11.656-217.160-126.531 
ATOM   1278  C8   DA A  62     -11.428-217.601-125.259 
ATOM   1279  N7   DA A  62     -12.509-217.817-124.576 
ATOM   1280  C5   DA A  62     -13.531-217.497-125.459 
ATOM   1281  C6   DA A  62     -14.930-217.516-125.336 
ATOM   1282  N6   DA A  62     -15.569-217.890-124.218 
ATOM   1283  N1   DA A  62     -15.652-217.136-126.407 
ATOM   1284  C2   DA A  62     -15.011-216.766-127.515 
ATOM   1285  N3   DA A  62     -13.717-216.708-127.745 
ATOM   1286  C4   DA A  62     -13.019-217.093-126.659 
ATOM   1287  P    DA A  63      -7.914-214.233-129.564 
ATOM   1288  OP1  DA A  63      -6.867-214.655-130.521 
ATOM   1289  OP2  DA A  63      -7.433-213.661-128.287 
ATOM   1290  O5'  DA A  63      -8.908-213.200-130.274 
ATOM   1291  C5'  DA A  63     -10.020-213.710-131.033 
ATOM   1292  C4'  DA A  63     -11.271-212.913-130.720 
ATOM   1293  O4'  DA A  63     -11.998-213.447-129.577 
ATOM   1294  C3'  DA A  63     -11.051-211.443-130.362 
ATOM   1295  O3'  DA A  63     -12.117-210.673-130.904 
ATOM   1296  C2'  DA A  63     -11.145-211.397-128.837 
ATOM   1297  C1'  DA A  63     -12.309-212.373-128.702 
ATOM   1298  N9   DA A  63     -12.471-212.927-127.329 
ATOM   1299  C8   DA A  63     -11.501-213.227-126.415 
ATOM   1300  N7   DA A  63     -11.961-213.697-125.298 
ATOM   1301  C5   DA A  63     -13.336-213.711-125.481 
ATOM   1302  C6   DA A  63     -14.399-214.106-124.651 
ATOM   1303  N6   DA A  63     -14.230-214.586-123.411 
ATOM   1304  N1   DA A  63     -15.646-213.989-125.144 
ATOM   1305  C2   DA A  63     -15.808-213.511-126.377 
ATOM   1306  N3   DA A  63     -14.897-213.113-127.239 
ATOM   1307  C4   DA A  63     -13.658-213.241-126.722 
ATOM   1308  P    DT A  64     -11.795-209.239-131.537 
ATOM   1309  OP1  DT A  64     -11.345-209.405-132.937 
ATOM   1310  OP2  DT A  64     -10.877-208.497-130.644 
ATOM   1311  O5'  DT A  64     -13.240-208.551-131.514 
ATOM   1312  C5'  DT A  64     -14.410-209.381-131.633 
ATOM   1313  C4'  DT A  64     -15.460-208.942-130.633 
ATOM   1314  O4'  DT A  64     -15.309-209.599-129.342 
ATOM   1315  C3'  DT A  64     -15.471-207.453-130.290 
ATOM   1316  O3'  DT A  64     -16.818-207.030-130.113 
ATOM   1317  C2'  DT A  64     -14.753-207.361-128.943 
ATOM   1318  C1'  DT A  64     -15.374-208.610-128.326 
ATOM   1319  N1   DT A  64     -14.638-209.121-127.136 
ATOM   1320  C2   DT A  64     -15.386-209.689-126.134 
ATOM   1321  O2   DT A  64     -16.600-209.787-126.186 
ATOM   1322  N3   DT A  64     -14.669-210.150-125.046 
ATOM   1323  C4   DT A  64     -13.300-210.090-124.884 
ATOM   1324  O4   DT A  64     -12.770-210.537-123.864 
ATOM   1325  C5   DT A  64     -12.601-209.476-125.988 
ATOM   1326  C7   DT A  64     -11.108-209.371-125.892 
ATOM   1327  C6   DT A  64     -13.274-209.019-127.058 
ATOM   1328  P    DA A  65     -17.259-205.595-130.666 
ATOM   1329  OP1  DA A  65     -17.592-205.698-132.106 
ATOM   1330  OP2  DA A  65     -16.236-204.588-130.308 
ATOM   1331  O5'  DA A  65     -18.593-205.327-129.824 
ATOM   1332  C5'  DA A  65     -19.389-206.451-129.403 
ATOM   1333  C4'  DA A  65     -19.825-206.267-127.963 
ATOM   1334  O4'  DA A  65     -18.851-206.795-127.017 
ATOM   1335  C3'  DA A  65     -20.034-204.822-127.510 
ATOM   1336  O3'  DA A  65     -21.139-204.775-126.615 
ATOM   1337  C2'  DA A  65     -18.765-204.473-126.732 
ATOM   1338  C1'  DA A  65     -18.621-205.814-126.017 
ATOM   1339  N9   DA A  65     -17.266-206.045-125.446 
ATOM   1340  C8   DA A  65     -16.057-205.647-125.940 
ATOM   1341  N7   DA A  65     -15.048-206.003-125.207 
ATOM   1342  C5   DA A  65     -15.628-206.688-124.148 
ATOM   1343  C6   DA A  65     -15.084-207.322-123.019 
ATOM   1344  N6   DA A  65     -13.770-207.370-122.757 
ATOM   1345  N1   DA A  65     -15.944-207.906-122.164 
ATOM   1346  C2   DA A  65     -17.248-207.856-122.429 
ATOM   1347  N3   DA A  65     -17.868-207.297-123.445 
ATOM   1348  C4   DA A  65     -16.986-206.719-124.285 
ATOM   1349  P    DA A  66     -22.157-203.543-126.705 
ATOM   1350  OP1  DA A  66     -23.159-203.803-127.762 
ATOM   1351  OP2  DA A  66     -21.397-202.280-126.827 
ATOM   1352  O5'  DA A  66     -22.860-203.610-125.268 
ATOM   1353  C5'  DA A  66     -22.995-204.886-124.616 
ATOM   1354  C4'  DA A  66     -22.634-204.760-123.149 
ATOM   1355  O4'  DA A  66     -21.211-204.955-122.909 
ATOM   1356  C3'  DA A  66     -22.933-203.407-122.504 
ATOM   1357  O3'  DA A  66     -23.368-203.620-121.167 
ATOM   1358  C2'  DA A  66     -21.585-202.688-122.469 
ATOM   1359  C1'  DA A  66     -20.748-203.902-122.078 
ATOM   1360  N9   DA A  66     -19.288-203.727-122.322 
ATOM   1361  C8   DA A  66     -18.674-203.038-123.327 
ATOM   1362  N7   DA A  66     -17.379-203.069-123.269 
ATOM   1363  C5   DA A  66     -17.113-203.835-122.142 
ATOM   1364  C6   DA A  66     -15.914-204.241-121.533 
ATOM   1365  N6   DA A  66     -14.700-203.916-122.000 
ATOM   1366  N1   DA A  66     -16.008-204.997-120.423 
ATOM   1367  C2   DA A  66     -17.217-205.317-119.965 
ATOM   1368  N3   DA A  66     -18.399-204.998-120.445 
ATOM   1369  C4   DA A  66     -18.277-204.242-121.555 
ATOM   1370  P    DG A  67     -24.554-202.718-120.583 
ATOM   1371  OP1  DG A  67     -25.858-203.293-120.986 
ATOM   1372  OP2  DG A  67     -24.328-201.303-120.949 
ATOM   1373  O5'  DG A  67     -24.348-202.905-119.008 
ATOM   1374  C5'  DG A  67     -23.785-204.137-118.519 
ATOM   1375  C4'  DG A  67     -22.751-203.847-117.450 
ATOM   1376  O4'  DG A  67     -21.422-203.635-118.007 
ATOM   1377  C3'  DG A  67     -23.000-202.598-116.605 
ATOM   1378  O3'  DG A  67     -22.590-202.857-115.268 
ATOM   1379  C2'  DG A  67     -22.073-201.537-117.200 
ATOM   1380  C1'  DG A  67     -20.879-202.456-117.431 
ATOM   1381  N9   DG A  67     -19.871-201.902-118.378 
ATOM   1382  C8   DG A  67     -20.063-201.112-119.491 
ATOM   1383  N7   DG A  67     -18.956-200.790-120.116 
ATOM   1384  C5   DG A  67     -17.960-201.409-119.362 
ATOM   1385  C6   DG A  67     -16.552-201.422-119.544 
ATOM   1386  O6   DG A  67     -15.885-200.882-120.422 
ATOM   1387  N1   DG A  67     -15.915-202.174-118.547 
ATOM   1388  C2   DG A  67     -16.553-202.827-117.511 
ATOM   1389  N2   DG A  67     -15.765-203.492-116.662 
ATOM   1390  N3   DG A  67     -17.874-202.815-117.342 
ATOM   1391  C4   DG A  67     -18.507-202.090-118.300 
ATOM   1392  P    DA A  68     -23.474-202.286-114.061 
ATOM   1393  OP1  DA A  68     -24.594-203.214-113.785 
ATOM   1394  OP2  DA A  68     -23.847-200.882-114.340 
ATOM   1395  O5'  DA A  68     -22.427-202.334-112.852 
ATOM   1396  C5'  DA A  68     -21.397-203.341-112.860 
ATOM   1397  C4'  DA A  68     -20.069-202.728-112.461 
ATOM   1398  O4'  DA A  68     -19.341-202.188-113.601 
ATOM   1399  C3'  DA A  68     -20.145-201.555-111.484 
ATOM   1400  O3'  DA A  68     -19.040-201.628-110.591 
ATOM   1401  C2'  DA A  68     -19.981-200.311-112.358 
ATOM   1402  C1'  DA A  68     -18.900-200.879-113.273 
ATOM   1403  N9   DA A  68     -18.728-200.117-114.540 
ATOM   1404  C8   DA A  68     -19.678-199.477-115.282 
ATOM   1405  N7   DA A  68     -19.213-198.896-116.345 
ATOM   1406  C5   DA A  68     -17.853-199.171-116.306 
ATOM   1407  C6   DA A  68     -16.794-198.829-117.163 
ATOM   1408  N6   DA A  68     -16.949-198.102-118.278 
ATOM   1409  N1   DA A  68     -15.564-199.264-116.831 
ATOM   1410  C2   DA A  68     -15.416-199.987-115.722 
ATOM   1411  N3   DA A  68     -16.324-200.366-114.850 
ATOM   1412  C4   DA A  68     -17.546-199.917-115.206 
ATOM   1413  P    DA A  69     -19.264-201.263-109.048 
ATOM   1414  OP1  DA A  69     -19.788-202.446-108.329 
ATOM   1415  OP2  DA A  69     -20.074-200.029-108.943 
ATOM   1416  O5'  DA A  69     -17.766-200.964-108.573 
ATOM   1417  C5'  DA A  69     -16.679-201.651-109.221 
ATOM   1418  C4'  DA A  69     -15.550-200.680-109.508 
ATOM   1419  O4'  DA A  69     -15.702-200.018-110.796 
ATOM   1420  C3'  DA A  69     -15.397-199.527-108.517 
ATOM   1421  O3'  DA A  69     -14.012-199.253-108.341 
ATOM   1422  C2'  DA A  69     -16.044-198.330-109.212 
ATOM   1423  C1'  DA A  69     -15.507-198.624-110.609 
ATOM   1424  N9   DA A  69     -16.232-197.906-111.693 
ATOM   1425  C8   DA A  69     -17.558-197.585-111.760 
ATOM   1426  N7   DA A  69     -17.891-196.952-112.842 
ATOM   1427  C5   DA A  69     -16.700-196.843-113.546 
ATOM   1428  C6   DA A  69     -16.382-196.267-114.787 
ATOM   1429  N6   DA A  69     -17.283-195.664-115.575 
ATOM   1430  N1   DA A  69     -15.099-196.333-115.190 
ATOM   1431  C2   DA A  69     -14.209-196.934-114.403 
ATOM   1432  N3   DA A  69     -14.387-197.504-113.231 
ATOM   1433  C4   DA A  69     -15.678-197.424-112.850 
ATOM   1434  P    DA A  70     -13.472-198.889-106.879 
ATOM   1435  OP1  DA A  70     -13.213-200.134-106.122 
ATOM   1436  OP2  DA A  70     -14.388-197.920-106.239 
ATOM   1437  O5'  DA A  70     -12.084-198.170-107.224 
ATOM   1438  C5'  DA A  70     -11.370-198.564-108.411 
ATOM   1439  C4'  DA A  70     -10.857-197.337-109.138 
ATOM   1440  O4'  DA A  70     -11.831-196.804-110.082 
ATOM   1441  C3'  DA A  70     -10.505-196.140-108.257 
ATOM   1442  O3'  DA A  70      -9.362-195.490-108.799 
ATOM   1443  C2'  DA A  70     -11.704-195.200-108.383 
ATOM   1444  C1'  DA A  70     -11.931-195.403-109.878 
ATOM   1445  N9   DA A  70     -13.276-194.963-110.345 
ATOM   1446  C8   DA A  70     -14.465-195.021-109.678 
ATOM   1447  N7   DA A  70     -15.469-194.554-110.355 
ATOM   1448  C5   DA A  70     -14.905-194.158-111.560 
ATOM   1449  C6   DA A  70     -15.451-193.578-112.716 
ATOM   1450  N6   DA A  70     -16.751-193.282-112.853 
ATOM   1451  N1   DA A  70     -14.609-193.310-113.732 
ATOM   1452  C2   DA A  70     -13.318-193.607-113.591 
ATOM   1453  N3   DA A  70     -12.697-194.146-112.565 
ATOM   1454  C4   DA A  70     -13.562-194.404-111.562 
ATOM   1455  P    DC A  71      -8.245-194.923-107.801 
ATOM   1456  OP1  DC A  71      -7.316-196.012-107.425 
ATOM   1457  OP2  DC A  71      -8.897-194.211-106.680 
ATOM   1458  O5'  DC A  71      -7.489-193.870-108.739 
ATOM   1459  C5'  DC A  71      -7.436-194.111-110.158 
ATOM   1460  C4'  DC A  71      -7.721-192.827-110.912 
ATOM   1461  O4'  DC A  71      -9.144-192.626-111.149 
ATOM   1462  C3'  DC A  71      -7.277-191.538-110.222 
ATOM   1463  O3'  DC A  71      -6.804-190.627-111.207 
ATOM   1464  C2'  DC A  71      -8.555-190.967-109.608 
ATOM   1465  C1'  DC A  71      -9.476-191.297-110.778 
ATOM   1466  N1   DC A  71     -10.924-191.263-110.428 
ATOM   1467  C2   DC A  71     -11.817-190.825-111.402 
ATOM   1468  O2   DC A  71     -11.376-190.485-112.506 
ATOM   1469  N3   DC A  71     -13.141-190.786-111.103 
ATOM   1470  C4   DC A  71     -13.579-191.163-109.895 
ATOM   1471  N4   DC A  71     -14.879-191.106-109.652 
ATOM   1472  C5   DC A  71     -12.677-191.616-108.879 
ATOM   1473  C6   DC A  71     -11.358-191.648-109.197 
ATOM   1474  P    DA A  72      -5.519-189.729-110.883 
ATOM   1475  OP1  DA A  72      -4.290-190.505-111.162 
ATOM   1476  OP2  DA A  72      -5.638-189.169-109.518 
ATOM   1477  O5'  DA A  72      -5.672-188.557-111.959 
ATOM   1478  C5'  DA A  72      -6.317-188.842-113.215 
ATOM   1479  C4'  DA A  72      -7.276-187.722-113.572 
ATOM   1480  O4'  DA A  72      -8.604-187.929-113.012 
ATOM   1481  C3'  DA A  72      -6.882-186.329-113.082 
ATOM   1482  O3'  DA A  72      -7.254-185.372-114.067 
ATOM   1483  C2'  DA A  72      -7.738-186.100-111.836 
ATOM   1484  C1'  DA A  72      -9.017-186.725-112.384 
ATOM   1485  N9   DA A  72     -10.013-187.071-111.332 
ATOM   1486  C8   DA A  72      -9.785-187.512-110.060 
ATOM   1487  N7   DA A  72     -10.867-187.728-109.377 
ATOM   1488  C5   DA A  72     -11.889-187.408-110.260 
ATOM   1489  C6   DA A  72     -13.288-187.427-110.137 
ATOM   1490  N6   DA A  72     -13.927-187.801-109.019 
ATOM   1491  N1   DA A  72     -14.010-187.047-111.208 
ATOM   1492  C2   DA A  72     -13.368-186.677-112.315 
ATOM   1493  N3   DA A  72     -12.075-186.619-112.546 
ATOM   1494  C4   DA A  72     -11.376-187.004-111.459 
ATOM   1495  P    DT A  73      -6.272-184.144-114.365 
ATOM   1496  OP1  DT A  73      -5.225-184.566-115.322 
ATOM   1497  OP2  DT A  73      -5.791-183.572-113.088 
ATOM   1498  O5'  DT A  73      -7.265-183.111-115.075 
ATOM   1499  C5'  DT A  73      -8.378-183.621-115.834 
ATOM   1500  C4'  DT A  73      -9.629-182.824-115.521 
ATOM   1501  O4'  DT A  73     -10.355-183.358-114.378 
ATOM   1502  C3'  DT A  73      -9.409-181.354-115.163 
ATOM   1503  O3'  DT A  73     -10.475-180.584-115.704 
ATOM   1504  C2'  DT A  73      -9.503-181.308-113.638 
ATOM   1505  C1'  DT A  73     -10.666-182.284-113.503 
ATOM   1506  N1   DT A  73     -10.828-182.838-112.130 
ATOM   1507  C2   DT A  73     -12.110-183.087-111.703 
ATOM   1508  O2   DT A  73     -13.093-182.875-112.393 
ATOM   1509  N3   DT A  73     -12.221-183.599-110.424 
ATOM   1510  C4   DT A  73     -11.181-183.875-109.560 
ATOM   1511  O4   DT A  73     -11.404-184.333-108.438 
ATOM   1512  C5   DT A  73      -9.874-183.581-110.098 
ATOM   1513  C7   DT A  73      -8.687-183.852-109.222 
ATOM   1514  C6   DT A  73      -9.737-183.082-111.338 
ATOM   1515  P    DG A  74     -10.153-179.150-116.338 
ATOM   1516  OP1  DG A  74      -9.703-179.316-117.738 
ATOM   1517  OP2  DG A  74      -9.235-178.408-115.445 
ATOM   1518  O5'  DG A  74     -11.597-178.462-116.314 
ATOM   1519  C5'  DG A  74     -12.768-179.292-116.434 
ATOM   1520  C4'  DG A  74     -13.818-178.853-115.434 
ATOM   1521  O4'  DG A  74     -13.666-179.510-114.143 
ATOM   1522  C3'  DG A  74     -13.829-177.364-115.091 
ATOM   1523  O3'  DG A  74     -15.176-176.941-114.914 
ATOM   1524  C2'  DG A  74     -13.110-177.272-113.744 
ATOM   1525  C1'  DG A  74     -13.732-178.521-113.127 
ATOM   1526  N9   DG A  74     -12.996-179.032-111.937 
ATOM   1527  C8   DG A  74     -11.642-179.019-111.678 
ATOM   1528  N7   DG A  74     -11.313-179.552-110.527 
ATOM   1529  C5   DG A  74     -12.536-179.944-109.983 
ATOM   1530  C6   DG A  74     -12.823-180.580-108.747 
ATOM   1531  O6   DG A  74     -12.047-180.935-107.865 
ATOM   1532  N1   DG A  74     -14.199-180.797-108.592 
ATOM   1533  C2   DG A  74     -15.170-180.445-109.510 
ATOM   1534  N2   DG A  74     -16.429-180.739-109.174 
ATOM   1535  N3   DG A  74     -14.898-179.849-110.669 
ATOM   1536  C4   DG A  74     -13.568-179.631-110.835 
ATOM   1537  P    DT A  75     -15.617-175.506-115.467 
ATOM   1538  OP1  DT A  75     -15.950-175.609-116.906 
ATOM   1539  OP2  DT A  75     -14.593-174.499-115.109 
ATOM   1540  O5'  DT A  75     -16.951-175.238-114.625 
ATOM   1541  C5'  DT A  75     -17.747-176.362-114.204 
ATOM   1542  C4'  DT A  75     -18.183-176.178-112.764 
ATOM   1543  O4'  DT A  75     -17.209-176.706-111.818 
ATOM   1544  C3'  DT A  75     -18.391-174.733-112.311 
ATOM   1545  O3'  DT A  75     -19.497-174.686-111.416 
ATOM   1546  C2'  DT A  75     -17.123-174.384-111.533 
ATOM   1547  C1'  DT A  75     -16.979-175.725-110.818 
ATOM   1548  N1   DT A  75     -15.624-175.956-110.246 
ATOM   1549  C2   DT A  75     -15.555-176.659-109.067 
ATOM   1550  O2   DT A  75     -16.539-177.087-108.491 
ATOM   1551  N3   DT A  75     -14.281-176.853-108.566 
ATOM   1552  C4   DT A  75     -13.103-176.414-109.135 
ATOM   1553  O4   DT A  75     -12.021-176.650-108.592 
ATOM   1554  C5   DT A  75     -13.278-175.687-110.369 
ATOM   1555  C7   DT A  75     -12.045-175.174-111.052 
ATOM   1556  C6   DT A  75     -14.504-175.483-110.878 
ATOM   1557  P    DT A  76     -20.515-173.454-111.505 
ATOM   1558  OP1  DT A  76     -21.517-173.714-112.563 
ATOM   1559  OP2  DT A  76     -19.755-172.191-111.628 
ATOM   1560  O5'  DT A  76     -21.217-173.521-110.069 
ATOM   1561  C5'  DT A  76     -21.352-174.797-109.417 
ATOM   1562  C4'  DT A  76     -20.991-174.671-107.950 
ATOM   1563  O4'  DT A  76     -19.568-174.866-107.710 
ATOM   1564  C3'  DT A  76     -21.291-173.318-107.305 
ATOM   1565  O3'  DT A  76     -21.726-173.531-105.968 
ATOM   1566  C2'  DT A  76     -19.943-172.598-107.269 
ATOM   1567  C1'  DT A  76     -19.105-173.813-106.879 
ATOM   1568  N1   DT A  76     -17.646-173.638-107.123 
ATOM   1569  C2   DT A  76     -16.788-174.237-106.233 
ATOM   1570  O2   DT A  76     -17.171-174.890-105.278 
ATOM   1571  N3   DT A  76     -15.443-174.053-106.491 
ATOM   1572  C4   DT A  76     -14.901-173.337-107.539 
ATOM   1573  O4   DT A  76     -13.679-173.241-107.667 
ATOM   1574  C5   DT A  76     -15.882-172.745-108.418 
ATOM   1575  C7   DT A  76     -15.376-171.947-109.585 
ATOM   1576  C6   DT A  76     -17.195-172.908-108.191 
ATOM   1577  P    DA A  77     -22.912-172.629-105.384 
ATOM   1578  OP1  DA A  77     -24.216-173.204-105.787 
ATOM   1579  OP2  DA A  77     -22.685-171.214-105.750 
ATOM   1580  O5'  DA A  77     -22.706-172.816-103.809 
ATOM   1581  C5'  DA A  77     -22.143-174.048-103.320 
ATOM   1582  C4'  DA A  77     -21.109-173.758-102.251 
ATOM   1583  O4'  DA A  77     -19.780-173.546-102.807 
ATOM   1584  C3'  DA A  77     -21.358-172.508-101.406 
ATOM   1585  O3'  DA A  77     -20.948-172.768-100.069 
ATOM   1586  C2'  DA A  77     -20.431-171.448-102.000 
ATOM   1587  C1'  DA A  77     -19.236-172.367-102.232 
ATOM   1588  N9   DA A  77     -18.229-171.813-103.179 
ATOM   1589  C8   DA A  77     -18.439-171.031-104.279 
ATOM   1590  N7   DA A  77     -17.351-170.705-104.906 
ATOM   1591  C5   DA A  77     -16.344-171.314-104.169 
ATOM   1592  C6   DA A  77     -14.948-171.347-104.320 
ATOM   1593  N6   DA A  77     -14.296-170.726-105.311 
ATOM   1594  N1   DA A  77     -14.245-172.045-103.409 
ATOM   1595  C2   DA A  77     -14.898-172.661-102.425 
ATOM   1596  N3   DA A  77     -16.191-172.700-102.184 
ATOM   1597  C4   DA A  77     -16.873-171.994-103.109 
ATOM   1598  P    DG A  78     -21.832-172.197 -98.862 
ATOM   1599  OP1  DG A  78     -22.952-173.125 -98.586 
ATOM   1600  OP2  DG A  78     -22.205-170.793 -99.141 
ATOM   1601  O5'  DG A  78     -20.784-172.245 -97.653 
ATOM   1602  C5'  DG A  78     -19.754-173.252 -97.660 
ATOM   1603  C4'  DG A  78     -18.427-172.639 -97.262 
ATOM   1604  O4'  DG A  78     -17.699-172.099 -98.402 
ATOM   1605  C3'  DG A  78     -18.502-171.466 -96.284 
ATOM   1606  O3'  DG A  78     -17.398-171.539 -95.391 
ATOM   1607  C2'  DG A  78     -18.339-170.222 -97.159 
ATOM   1608  C1'  DG A  78     -17.258-170.790 -98.073 
ATOM   1609  N9   DG A  78     -17.085-170.028 -99.341 
ATOM   1610  C8   DG A  78     -18.031-169.376-100.102 
ATOM   1611  N7   DG A  78     -17.547-168.794-101.173 
ATOM   1612  C5   DG A  78     -16.184-169.081-101.117 
ATOM   1613  C6   DG A  78     -15.138-168.718-102.004 
ATOM   1614  O6   DG A  78     -15.199-168.059-103.038 
ATOM   1615  N1   DG A  78     -13.902-169.218-101.570 
ATOM   1616  C2   DG A  78     -13.704-169.970-100.428 
ATOM   1617  N2   DG A  78     -12.447-170.353-100.188 
ATOM   1618  N3   DG A  78     -14.687-170.310 -99.597 
ATOM   1619  C4   DG A  78     -15.891-169.833-100.004 
ATOM   1620  P    DA A  79     -17.622-171.174 -93.848 
ATOM   1621  OP1  DA A  79     -18.146-172.357 -93.130 
ATOM   1622  OP2  DA A  79     -18.432-169.940 -93.744 
ATOM   1623  O5'  DA A  79     -16.124-170.875 -93.374 
ATOM   1624  C5'  DA A  79     -15.036-171.562 -94.022 
ATOM   1625  C4'  DA A  79     -13.908-170.591 -94.309 
ATOM   1626  O4'  DA A  79     -14.060-169.929 -95.597 
ATOM   1627  C3'  DA A  79     -13.754-169.438 -93.317 
ATOM   1628  O3'  DA A  79     -12.370-169.164 -93.142 
ATOM   1629  C2'  DA A  79     -14.402-168.241 -94.012 
ATOM   1630  C1'  DA A  79     -13.865-168.535 -95.410 
ATOM   1631  N9   DA A  79     -14.590-167.817 -96.494 
ATOM   1632  C8   DA A  79     -15.915-167.496 -96.561 
ATOM   1633  N7   DA A  79     -16.249-166.863 -97.642 
ATOM   1634  C5   DA A  79     -15.058-166.754 -98.346 
ATOM   1635  C6   DA A  79     -14.740-166.178 -99.588 
ATOM   1636  N6   DA A  79     -15.641-165.575-100.375 
ATOM   1637  N1   DA A  79     -13.457-166.244 -99.991 
ATOM   1638  C2   DA A  79     -12.566-166.845 -99.204 
ATOM   1639  N3   DA A  79     -12.744-167.415 -98.032 
ATOM   1640  C4   DA A  79     -14.036-167.335 -97.651 
ATOM   1641  P    DC A  80     -11.829-168.800 -91.679 
ATOM   1642  OP1  DC A  80     -11.570-170.045 -90.923 
ATOM   1643  OP2  DC A  80     -12.745-167.831 -91.040 
ATOM   1644  O5'  DC A  80     -10.442-168.081 -92.025 
ATOM   1645  C5'  DC A  80      -9.728-168.475 -93.212 
ATOM   1646  C4'  DC A  80      -9.215-167.248 -93.939 
ATOM   1647  O4'  DC A  80     -10.188-166.715 -94.883 
ATOM   1648  C3'  DC A  80      -8.862-166.051 -93.057 
ATOM   1649  O3'  DC A  80      -7.720-165.401 -93.599 
ATOM   1650  C2'  DC A  80     -10.061-165.111 -93.183 
ATOM   1651  C1'  DC A  80     -10.289-165.314 -94.678 
ATOM   1652  N1   DC A  80     -11.633-164.874 -95.145 
ATOM   1653  C2   DC A  80     -11.729-164.326 -96.422 
ATOM   1654  O2   DC A  80     -10.706-164.229 -97.108 
ATOM   1655  N3   DC A  80     -12.946-163.917 -96.866 
ATOM   1656  C4   DC A  80     -14.032-164.040 -96.092 
ATOM   1657  N4   DC A  80     -15.195-163.627 -96.570 
ATOM   1658  C5   DC A  80     -13.954-164.600 -94.775 
ATOM   1659  C6   DC A  80     -12.729-165.002 -94.349 
ATOM   1660  P    DA A  81      -6.603-164.834 -92.601 
ATOM   1661  OP1  DA A  81      -5.674-165.923 -92.226 
ATOM   1662  OP2  DA A  81      -7.255-164.122 -91.481 
ATOM   1663  O5'  DA A  81      -5.847-163.781 -93.540 
ATOM   1664  C5'  DA A  81      -5.794-164.022 -94.959 
ATOM   1665  C4'  DA A  81      -6.079-162.738 -95.713 
ATOM   1666  O4'  DA A  81      -7.501-162.537 -95.950 
ATOM   1667  C3'  DA A  81      -5.635-161.449 -95.023 
ATOM   1668  O3'  DA A  81      -5.162-160.538 -96.008 
ATOM   1669  C2'  DA A  81      -6.912-160.878 -94.408 
ATOM   1670  C1'  DA A  81      -7.834-161.208 -95.578 
ATOM   1671  N9   DA A  81      -9.281-161.174 -95.229 
ATOM   1672  C8   DA A  81      -9.878-161.523 -94.051 
ATOM   1673  N7   DA A  81     -11.167-161.381 -94.055 
ATOM   1674  C5   DA A  81     -11.449-160.905 -95.327 
ATOM   1675  C6   DA A  81     -12.651-160.552 -95.962 
ATOM   1676  N6   DA A  81     -13.851-160.629 -95.370 
ATOM   1677  N1   DA A  81     -12.574-160.114 -97.233 
ATOM   1678  C2   DA A  81     -11.379-160.039 -97.816 
ATOM   1679  N3   DA A  81     -10.195-160.339 -97.326 
ATOM   1680  C4   DA A  81     -10.300-160.774 -96.054 
ATOM   1681  P    DG A  82      -3.877-159.640 -95.683 
ATOM   1682  OP1  DG A  82      -2.647-160.416 -95.963 
ATOM   1683  OP2  DG A  82      -3.995-159.080 -94.319 
ATOM   1684  O5'  DG A  82      -4.030-158.468 -96.760 
ATOM   1685  C5'  DG A  82      -4.675-158.753 -98.016 
ATOM   1686  C4'  DG A  82      -5.633-157.633 -98.373 
ATOM   1687  O4'  DG A  82      -6.962-157.840 -97.813 
ATOM   1688  C3'  DG A  82      -5.240-156.240 -97.883 
ATOM   1689  O3'  DG A  82      -5.611-155.283 -98.868 
ATOM   1690  C2'  DG A  82      -6.095-156.011 -96.637 
ATOM   1691  C1'  DG A  82      -7.375-156.636 -97.184 
ATOM   1692  N9   DG A  82      -8.371-156.982 -96.132 
ATOM   1693  C8   DG A  82      -8.160-157.427 -94.845 
ATOM   1694  N7   DG A  82      -9.261-157.642 -94.168 
ATOM   1695  C5   DG A  82     -10.273-157.316 -95.068 
ATOM   1696  C6   DG A  82     -11.683-157.347 -94.910 
ATOM   1697  O6   DG A  82     -12.339-157.676 -93.925 
ATOM   1698  N1   DG A  82     -12.340-156.935 -96.077 
ATOM   1699  C2   DG A  82     -11.715-156.543 -97.246 
ATOM   1700  N2   DG A  82     -12.520-156.186 -98.249 
ATOM   1701  N3   DG A  82     -10.392-156.515 -97.394 
ATOM   1702  C4   DG A  82      -9.741-156.912 -96.270 
ATOM   1703  P    DG A  83      -4.630-154.055 -99.166 
ATOM   1704  OP1  DG A  83      -3.583-154.477-100.123 
ATOM   1705  OP2  DG A  83      -4.148-153.483 -97.888 
ATOM   1706  O5'  DG A  83      -5.623-153.021 -99.876 
ATOM   1707  C5'  DG A  83      -6.736-153.532-100.635 
ATOM   1708  C4'  DG A  83      -7.986-152.735-100.321 
ATOM   1709  O4'  DG A  83      -8.713-153.269 -99.179 
ATOM   1710  C3'  DG A  83      -7.767-151.265 -99.964 
ATOM   1711  O3'  DG A  83      -8.832-150.495-100.505 
ATOM   1712  C2'  DG A  83      -7.860-151.219 -98.439 
ATOM   1713  C1'  DG A  83      -9.024-152.195 -98.304 
ATOM   1714  N9   DG A  83      -9.186-152.749 -96.930 
ATOM   1715  C8   DG A  83      -8.221-153.057 -95.997 
ATOM   1716  N7   DG A  83      -8.699-153.532 -94.872 
ATOM   1717  C5   DG A  83     -10.079-153.538 -95.075 
ATOM   1718  C6   DG A  83     -11.127-153.945 -94.210 
ATOM   1719  O6   DG A  83     -11.055-154.392 -93.069 
ATOM   1720  N1   DG A  83     -12.382-153.784 -94.815 
ATOM   1721  C2   DG A  83     -12.593-153.294 -96.090 
ATOM   1722  N2   DG A  83     -13.867-153.218 -96.484 
ATOM   1723  N3   DG A  83     -11.609-152.912 -96.900 
ATOM   1724  C4   DG A  83     -10.386-153.062 -96.328 
ATOM   1725  P    DT A  84      -8.510-149.060-101.139 
ATOM   1726  OP1  DT A  84      -8.061-149.227-102.539 
ATOM   1727  OP2  DT A  84      -7.593-148.319-100.246 
ATOM   1728  O5'  DT A  84      -9.955-148.373-101.115 
ATOM   1729  C5'  DT A  84     -11.125-149.203-101.235 
ATOM   1730  C4'  DT A  84     -12.176-148.764-100.235 
ATOM   1731  O4'  DT A  84     -12.024-149.421 -98.944 
ATOM   1732  C3'  DT A  84     -12.187-147.275 -99.891 
ATOM   1733  O3'  DT A  84     -13.533-146.852 -99.715 
ATOM   1734  C2'  DT A  84     -11.468-147.183 -98.545 
ATOM   1735  C1'  DT A  84     -12.090-148.432 -97.928 
ATOM   1736  N1   DT A  84     -11.353-148.942 -96.737 
ATOM   1737  C2   DT A  84     -12.101-149.511 -95.736 
ATOM   1738  O2   DT A  84     -13.315-149.609 -95.788 
ATOM   1739  N3   DT A  84     -11.384-149.972 -94.648 
ATOM   1740  C4   DT A  84     -10.015-149.912 -94.485 
ATOM   1741  O4   DT A  84      -9.486-150.359 -93.465 
ATOM   1742  C5   DT A  84      -9.317-149.298 -95.589 
ATOM   1743  C7   DT A  84      -7.823-149.192 -95.494 
ATOM   1744  C6   DT A  84      -9.989-148.841 -96.659 
ATOM   1745  P    DT A  85     -13.975-145.416-100.268 
ATOM   1746  OP1  DT A  85     -14.307-145.520-101.707 
ATOM   1747  OP2  DT A  85     -12.951-144.410 -99.910 
ATOM   1748  O5'  DT A  85     -15.308-145.149 -99.425 
ATOM   1749  C5'  DT A  85     -16.105-146.272 -99.005 
ATOM   1750  C4'  DT A  85     -16.540-146.089 -97.565 
ATOM   1751  O4'  DT A  85     -15.567-146.617 -96.619 
ATOM   1752  C3'  DT A  85     -16.749-144.644 -97.112 
ATOM   1753  O3'  DT A  85     -17.854-144.597 -96.217 
ATOM   1754  C2'  DT A  85     -15.480-144.295 -96.334 
ATOM   1755  C1'  DT A  85     -15.337-145.636 -95.619 
ATOM   1756  N1   DT A  85     -13.982-145.867 -95.047 
ATOM   1757  C2   DT A  85     -13.912-146.570 -93.868 
ATOM   1758  O2   DT A  85     -14.897-146.998 -93.292 
ATOM   1759  N3   DT A  85     -12.639-146.764 -93.367 
ATOM   1760  C4   DT A  85     -11.460-146.325 -93.936 
ATOM   1761  O4   DT A  85     -10.379-146.561 -93.393 
ATOM   1762  C5   DT A  85     -11.636-145.598 -95.170 
ATOM   1763  C7   DT A  85     -10.402-145.084 -95.853 
ATOM   1764  C6   DT A  85     -12.861-145.394 -95.679 
ATOM   1765  P    DT A  86     -18.873-143.365 -96.306 
ATOM   1766  OP1  DT A  86     -19.875-143.625 -97.364 
ATOM   1767  OP2  DT A  86     -18.113-142.102 -96.429 
ATOM   1768  O5'  DT A  86     -19.575-143.432 -94.869 
ATOM   1769  C5'  DT A  86     -19.710-144.708 -94.218 
ATOM   1770  C4'  DT A  86     -19.349-144.582 -92.750 
ATOM   1771  O4'  DT A  86     -17.926-144.777 -92.510 
ATOM   1772  C3'  DT A  86     -19.649-143.229 -92.106 
ATOM   1773  O3'  DT A  86     -20.084-143.442 -90.768 
ATOM   1774  C2'  DT A  86     -18.301-142.509 -92.070 
ATOM   1775  C1'  DT A  86     -17.463-143.724 -91.680 
ATOM   1776  N1   DT A  86     -16.004-143.549 -91.923 
ATOM   1777  C2   DT A  86     -15.145-144.148 -91.034 
ATOM   1778  O2   DT A  86     -15.529-144.801 -90.079 
ATOM   1779  N3   DT A  86     -13.801-143.964 -91.292 
ATOM   1780  C4   DT A  86     -13.258-143.247 -92.340 
ATOM   1781  O4   DT A  86     -12.036-143.152 -92.468 
ATOM   1782  C5   DT A  86     -14.240-142.656 -93.219 
ATOM   1783  C7   DT A  86     -13.734-141.858 -94.386 
ATOM   1784  C6   DT A  86     -15.553-142.819 -92.991 
ATOM   1785  P    DG A  87     -21.270-142.540 -90.185 
ATOM   1786  OP1  DG A  87     -22.573-143.115 -90.588 
ATOM   1787  OP2  DG A  87     -21.043-141.125 -90.551 
ATOM   1788  O5'  DG A  87     -21.063-142.727 -88.609 
ATOM   1789  C5'  DG A  87     -20.501-143.959 -88.121 
ATOM   1790  C4'  DG A  87     -19.467-143.669 -87.052 
ATOM   1791  O4'  DG A  87     -18.137-143.457 -87.608 
ATOM   1792  C3'  DG A  87     -19.716-142.419 -86.207 
ATOM   1793  O3'  DG A  87     -19.306-142.679 -84.870 
ATOM   1794  C2'  DG A  87     -18.789-141.359 -86.801 
ATOM   1795  C1'  DG A  87     -17.594-142.278 -87.033 
ATOM   1796  N9   DG A  87     -16.586-141.724 -87.980 
ATOM   1797  C8   DG A  87     -16.779-140.934 -89.093 
ATOM   1798  N7   DG A  87     -15.672-140.612 -89.717 
ATOM   1799  C5   DG A  87     -14.676-141.231 -88.964 
ATOM   1800  C6   DG A  87     -13.268-141.244 -89.146 
ATOM   1801  O6   DG A  87     -12.600-140.704 -90.023 
ATOM   1802  N1   DG A  87     -12.630-141.996 -88.148 
ATOM   1803  C2   DG A  87     -13.269-142.649 -87.112 
ATOM   1804  N2   DG A  87     -12.481-143.314 -86.264 
ATOM   1805  N3   DG A  87     -14.589-142.637 -86.944 
ATOM   1806  C4   DG A  87     -15.223-141.912 -87.902 
ATOM   1807  P    DT A  88     -20.190-142.108 -83.663 
ATOM   1808  OP1  DT A  88     -21.310-143.036 -83.386 
ATOM   1809  OP2  DT A  88     -20.563-140.704 -83.941 
ATOM   1810  O5'  DT A  88     -19.142-142.156 -82.454 
ATOM   1811  C5'  DT A  88     -18.112-143.163 -82.461 
ATOM   1812  C4'  DT A  88     -16.784-142.550 -82.062 
ATOM   1813  O4'  DT A  88     -16.057-142.010 -83.203 
ATOM   1814  C3'  DT A  88     -16.860-141.377 -81.085 
ATOM   1815  O3'  DT A  88     -15.755-141.450 -80.192 
ATOM   1816  C2'  DT A  88     -16.697-140.133 -81.960 
ATOM   1817  C1'  DT A  88     -15.616-140.701 -82.874 
ATOM   1818  N1   DT A  88     -15.443-139.939 -84.142 
ATOM   1819  C2   DT A  88     -14.170-139.854 -84.652 
ATOM   1820  O2   DT A  88     -13.204-140.369 -84.115 
ATOM   1821  N3   DT A  88     -14.048-139.139 -85.827 
ATOM   1822  C4   DT A  88     -15.069-138.518 -86.518 
ATOM   1823  O4   DT A  88     -14.837-137.906 -87.562 
ATOM   1824  C5   DT A  88     -16.367-138.663 -85.904 
ATOM   1825  C7   DT A  88     -17.536-138.017 -86.591 
ATOM   1826  C6   DT A  88     -16.515-139.352 -84.762 
ATOM   1827  P    DG A  89     -15.980-141.085 -78.649 
ATOM   1828  OP1  DG A  89     -16.503-142.268 -77.931 
ATOM   1829  OP2  DG A  89     -16.789-139.851 -78.545 
ATOM   1830  O5'  DG A  89     -14.481-140.786 -78.175 
ATOM   1831  C5'  DG A  89     -13.394-141.473 -78.823 
ATOM   1832  C4'  DG A  89     -12.266-140.502 -79.110 
ATOM   1833  O4'  DG A  89     -12.418-139.840 -80.398 
ATOM   1834  C3'  DG A  89     -12.112-139.349 -78.118 
ATOM   1835  O3'  DG A  89     -10.727-139.075 -77.943 
ATOM   1836  C2'  DG A  89     -12.760-138.152 -78.813 
ATOM   1837  C1'  DG A  89     -12.223-138.446 -80.211 
ATOM   1838  N9   DG A  89     -12.947-137.728 -81.295 
ATOM   1839  C8   DG A  89     -14.282-137.396 -81.379 
ATOM   1840  N7   DG A  89     -14.606-136.756 -82.477 
ATOM   1841  C5   DG A  89     -13.399-136.657 -83.169 
ATOM   1842  C6   DG A  89     -13.113-136.065 -84.427 
ATOM   1843  O6   DG A  89     -13.878-135.498 -85.202 
ATOM   1844  N1   DG A  89     -11.755-136.187 -84.754 
ATOM   1845  C2   DG A  89     -10.800-136.801 -83.968 
ATOM   1846  N2   DG A  89      -9.558-136.814 -84.458 
ATOM   1847  N3   DG A  89     -11.069-137.357 -82.788 
ATOM   1848  C4   DG A  89     -12.382-137.246 -82.457 
ATOM   1849  P    DA A  90     -10.187-138.711 -76.480 
ATOM   1850  OP1  DA A  90      -9.928-139.956 -75.724 
ATOM   1851  OP2  DA A  90     -11.103-137.742 -75.840 
ATOM   1852  O5'  DA A  90      -8.800-137.992 -76.826 
ATOM   1853  C5'  DA A  90      -8.085-138.386 -78.012 
ATOM   1854  C4'  DA A  90      -7.573-137.159 -78.740 
ATOM   1855  O4'  DA A  90      -8.546-136.626 -79.683 
ATOM   1856  C3'  DA A  90      -7.220-135.962 -77.858 
ATOM   1857  O3'  DA A  90      -6.077-135.312 -78.400 
ATOM   1858  C2'  DA A  90      -8.419-135.022 -77.984 
ATOM   1859  C1'  DA A  90      -8.647-135.225 -79.479 
ATOM   1860  N9   DA A  90      -9.991-134.785 -79.946 
ATOM   1861  C8   DA A  90     -11.181-134.842 -79.280 
ATOM   1862  N7   DA A  90     -12.184-134.376 -79.956 
ATOM   1863  C5   DA A  90     -11.621-133.980 -81.161 
ATOM   1864  C6   DA A  90     -12.166-133.400 -82.317 
ATOM   1865  N6   DA A  90     -13.466-133.104 -82.454 
ATOM   1866  N1   DA A  90     -11.324-133.132 -83.334 
ATOM   1867  C2   DA A  90     -10.033-133.429 -83.193 
ATOM   1868  N3   DA A  90      -9.412-133.968 -82.167 
ATOM   1869  C4   DA A  90     -10.277-134.226 -81.164 
ATOM   1870  P    DA A  91      -4.961-134.745 -77.402 
ATOM   1871  OP1  DA A  91      -4.032-135.834 -77.027 
ATOM   1872  OP2  DA A  91      -5.613-134.033 -76.282 
ATOM   1873  O5'  DA A  91      -4.204-133.692 -78.341 
ATOM   1874  C5'  DA A  91      -4.152-133.933 -79.759 
ATOM   1875  C4'  DA A  91      -4.436-132.649 -80.514 
ATOM   1876  O4'  DA A  91      -5.859-132.448 -80.751 
ATOM   1877  C3'  DA A  91      -3.992-131.360 -79.823 
ATOM   1878  O3'  DA A  91      -3.519-130.449 -80.809 
ATOM   1879  C2'  DA A  91      -5.270-130.789 -79.209 
ATOM   1880  C1'  DA A  91      -6.191-131.119 -80.379 
ATOM   1881  N9   DA A  91      -7.639-131.085 -80.030 
ATOM   1882  C8   DA A  91      -8.236-131.434 -78.852 
ATOM   1883  N7   DA A  91      -9.525-131.292 -78.855 
ATOM   1884  C5   DA A  91      -9.807-130.816 -80.128 
ATOM   1885  C6   DA A  91     -11.008-130.463 -80.763 
ATOM   1886  N6   DA A  91     -12.209-130.540 -80.171 
ATOM   1887  N1   DA A  91     -10.932-130.025 -82.033 
ATOM   1888  C2   DA A  91      -9.736-129.950 -82.617 
ATOM   1889  N3   DA A  91      -8.553-130.250 -82.126 
ATOM   1890  C4   DA A  91      -8.658-130.685 -80.855 
ATOM   1891  P    DA A  92      -2.235-129.551 -80.484 
ATOM   1892  OP1  DA A  92      -1.005-130.327 -80.763 
ATOM   1893  OP2  DA A  92      -2.353-128.991 -79.120 
ATOM   1894  O5'  DA A  92      -2.388-128.379 -81.561 
ATOM   1895  C5'  DA A  92      -3.033-128.664 -82.817 
ATOM   1896  C4'  DA A  92      -3.991-127.544 -83.173 
ATOM   1897  O4'  DA A  92      -5.320-127.751 -82.614 
ATOM   1898  C3'  DA A  92      -3.598-126.151 -82.683 
ATOM   1899  O3'  DA A  92      -3.969-125.194 -83.669 
ATOM   1900  C2'  DA A  92      -4.453-125.922 -81.438 
ATOM   1901  C1'  DA A  92      -5.733-126.547 -81.985 
ATOM   1902  N9   DA A  92      -6.729-126.893 -80.933 
ATOM   1903  C8   DA A  92      -6.501-127.334 -79.661 
ATOM   1904  N7   DA A  92      -7.582-127.550 -78.978 
ATOM   1905  C5   DA A  92      -8.604-127.230 -79.862 
ATOM   1906  C6   DA A  92     -10.003-127.249 -79.739 
ATOM   1907  N6   DA A  92     -10.642-127.623 -78.621 
ATOM   1908  N1   DA A  92     -10.725-126.869 -80.809 
ATOM   1909  C2   DA A  92     -10.084-126.499 -81.917 
ATOM   1910  N3   DA A  92      -8.790-126.441 -82.148 
ATOM   1911  C4   DA A  92      -8.092-126.826 -81.061 
ATOM   1912  P    DT A  93      -2.987-123.966 -83.966 
ATOM   1913  OP1  DT A  93      -1.940-124.388 -84.924 
ATOM   1914  OP2  DT A  93      -2.506-123.394 -82.689 
ATOM   1915  O5'  DT A  93      -3.981-122.932 -84.677 
ATOM   1916  C5'  DT A  93      -5.093-123.443 -85.436 
ATOM   1917  C4'  DT A  93      -6.344-122.646 -85.122 
ATOM   1918  O4'  DT A  93      -7.071-123.180 -83.979 
ATOM   1919  C3'  DT A  93      -6.124-121.176 -84.764 
ATOM   1920  O3'  DT A  93      -7.190-120.406 -85.306 
ATOM   1921  C2'  DT A  93      -6.218-121.130 -83.240 
ATOM   1922  C1'  DT A  93      -7.382-122.106 -83.105 
ATOM   1923  N1   DT A  93      -7.544-122.660 -81.731 
ATOM   1924  C2   DT A  93      -8.825-122.909 -81.304 
ATOM   1925  O2   DT A  93      -9.808-122.697 -81.995 
ATOM   1926  N3   DT A  93      -8.937-123.421 -80.026 
ATOM   1927  C4   DT A  93      -7.897-123.697 -79.162 
ATOM   1928  O4   DT A  93      -8.120-124.155 -78.039 
ATOM   1929  C5   DT A  93      -6.590-123.403 -79.700 
ATOM   1930  C7   DT A  93      -5.402-123.674 -78.824 
ATOM   1931  C6   DT A  93      -6.453-122.904 -80.939 
ATOM   1932  P    DT A  94      -6.868-118.971 -85.940 
ATOM   1933  OP1  DT A  94      -6.418-119.138 -87.340 
ATOM   1934  OP2  DT A  94      -5.950-118.230 -85.047 
ATOM   1935  O5'  DT A  94      -8.313-118.284 -85.916 
ATOM   1936  C5'  DT A  94      -9.483-119.114 -86.036 
ATOM   1937  C4'  DT A  94     -10.534-118.675 -85.035 
ATOM   1938  O4'  DT A  94     -10.382-119.332 -83.744 
ATOM   1939  C3'  DT A  94     -10.544-117.186 -84.692 
ATOM   1940  O3'  DT A  94     -11.891-116.763 -84.515 
ATOM   1941  C2'  DT A  94      -9.826-117.094 -83.345 
ATOM   1942  C1'  DT A  94     -10.448-118.343 -82.729 
ATOM   1943  N1   DT A  94      -9.711-118.853 -81.538 
ATOM   1944  C2   DT A  94     -10.459-119.422 -80.536 
ATOM   1945  O2   DT A  94     -11.673-119.520 -80.589 
ATOM   1946  N3   DT A  94      -9.742-119.883 -79.449 
ATOM   1947  C4   DT A  94      -8.373-119.823 -79.286 
ATOM   1948  O4   DT A  94      -7.843-120.270 -78.266 
ATOM   1949  C5   DT A  94      -7.674-119.209 -80.390 
ATOM   1950  C7   DT A  94      -6.181-119.103 -80.294 
ATOM   1951  C6   DT A  94      -8.347-118.752 -81.460 
ATOM   1952  P    DC A  95     -12.332-115.327 -85.069 
ATOM   1953  OP1  DC A  95     -12.665-115.431 -86.508 
ATOM   1954  OP2  DC A  95     -11.309-114.321 -84.711 
ATOM   1955  O5'  DC A  95     -13.666-115.060 -84.226 
ATOM   1956  C5'  DC A  95     -14.462-116.183 -83.806 
ATOM   1957  C4'  DC A  95     -14.898-116.000 -82.366 
ATOM   1958  O4'  DC A  95     -13.924-116.528 -81.419 
ATOM   1959  C3'  DC A  95     -15.107-114.555 -81.912 
ATOM   1960  O3'  DC A  95     -16.212-114.508 -81.018 
ATOM   1961  C2'  DC A  95     -13.838-114.206 -81.135 
ATOM   1962  C1'  DC A  95     -13.694-115.547 -80.420 
ATOM   1963  N1   DC A  95     -12.339-115.778 -79.848 
ATOM   1964  C2   DC A  95     -12.251-116.489 -78.653 
ATOM   1965  O2   DC A  95     -13.292-116.894 -78.122 
ATOM   1966  N3   DC A  95     -11.025-116.710 -78.115 
ATOM   1967  C4   DC A  95      -9.922-116.254 -78.721 
ATOM   1968  N4   DC A  95      -8.748-116.496 -78.156 
ATOM   1969  C5   DC A  95      -9.990-115.521 -79.950 
ATOM   1970  C6   DC A  95     -11.224-115.310 -80.471 
ATOM   1971  P    DT A  96     -17.230-113.276 -81.107 
ATOM   1972  OP1  DT A  96     -18.232-113.536 -82.165 
ATOM   1973  OP2  DT A  96     -16.470-112.013 -81.229 
ATOM   1974  O5'  DT A  96     -17.933-113.343 -79.670 
ATOM   1975  C5'  DT A  96     -18.068-114.619 -79.019 
ATOM   1976  C4'  DT A  96     -17.707-114.493 -77.551 
ATOM   1977  O4'  DT A  96     -16.284-114.688 -77.311 
ATOM   1978  C3'  DT A  96     -18.006-113.140 -76.907 
ATOM   1979  O3'  DT A  96     -18.441-113.353 -75.569 
ATOM   1980  C2'  DT A  96     -16.658-112.420 -76.871 
ATOM   1981  C1'  DT A  96     -15.821-113.635 -76.480 
ATOM   1982  N1   DT A  96     -14.362-113.460 -76.724 
ATOM   1983  C2   DT A  96     -13.503-114.059 -75.835 
ATOM   1984  O2   DT A  96     -13.887-114.712 -74.880 
ATOM   1985  N3   DT A  96     -12.159-113.875 -76.093 
ATOM   1986  C4   DT A  96     -11.616-113.158 -77.141 
ATOM   1987  O4   DT A  96     -10.394-113.063 -77.269 
ATOM   1988  C5   DT A  96     -12.597-112.567 -78.020 
ATOM   1989  C7   DT A  96     -12.091-111.769 -79.186 
ATOM   1990  C6   DT A  96     -13.911-112.730 -77.792 
ATOM   1991  P    DT A  97     -19.627-112.451 -74.986 
ATOM   1992  OP1  DT A  97     -20.931-113.026 -75.389 
ATOM   1993  OP2  DT A  97     -19.401-111.036 -75.352 
ATOM   1994  O5'  DT A  97     -19.421-112.638 -73.410 
ATOM   1995  C5'  DT A  97     -18.858-113.870 -72.921 
ATOM   1996  C4'  DT A  97     -17.824-113.580 -71.852 
ATOM   1997  O4'  DT A  97     -16.495-113.368 -72.409 
ATOM   1998  C3'  DT A  97     -18.073-112.330 -71.008 
ATOM   1999  O3'  DT A  97     -17.663-112.590 -69.671 
ATOM   2000  C2'  DT A  97     -17.146-111.270 -71.602 
ATOM   2001  C1'  DT A  97     -15.952-112.189 -71.834 
ATOM   2002  N1   DT A  97     -14.944-111.635 -72.781 
ATOM   2003  C2   DT A  97     -13.626-111.933 -72.537 
ATOM   2004  O2   DT A  97     -13.263-112.619 -71.596 
ATOM   2005  N3   DT A  97     -12.721-111.401 -73.435 
ATOM   2006  C4   DT A  97     -13.019-110.615 -74.529 
ATOM   2007  O4   DT A  97     -12.121-110.196 -75.263 
ATOM   2008  C5   DT A  97     -14.428-110.357 -74.702 
ATOM   2009  C7   DT A  97     -14.841-109.509 -75.870 
ATOM   2010  C6   DT A  97     -15.330-110.861 -73.844 
ATOM   2011  P    DC A  98     -18.547-112.019 -68.463 
ATOM   2012  OP1  DC A  98     -19.668-112.947 -68.187 
ATOM   2013  OP2  DC A  98     -18.920-110.615 -68.742 
ATOM   2014  O5'  DC A  98     -17.500-112.067 -67.255 
ATOM   2015  C5'  DC A  98     -16.470-113.074 -67.262 
ATOM   2016  C4'  DC A  98     -15.142-112.461 -66.863 
ATOM   2017  O4'  DC A  98     -14.414-111.921 -68.004 
ATOM   2018  C3'  DC A  98     -15.218-111.288 -65.886 
ATOM   2019  O3'  DC A  98     -14.113-111.361 -64.993 
ATOM   2020  C2'  DC A  98     -15.054-110.044 -66.760 
ATOM   2021  C1'  DC A  98     -13.973-110.612 -67.675 
ATOM   2022  N1   DC A  98     -13.801-109.850 -68.943 
ATOM   2023  C2   DC A  98     -12.516-109.754 -69.473 
ATOM   2024  O2   DC A  98     -11.582-110.301 -68.875 
ATOM   2025  N3   DC A  98     -12.337-109.063 -70.628 
ATOM   2026  C4   DC A  98     -13.376-108.485 -71.245 
ATOM   2027  N4   DC A  98     -13.149-107.822 -72.369 
ATOM   2028  C5   DC A  98     -14.704-108.571 -70.716 
ATOM   2029  C6   DC A  98     -14.862-109.266 -69.561 
ATOM   2030  P    DA A  99     -14.337-110.996 -63.450 
ATOM   2031  OP1  DA A  99     -14.861-112.179 -62.732 
ATOM   2032  OP2  DA A  99     -15.147-109.762 -63.345 
ATOM   2033  O5'  DA A  99     -12.839-110.697 -62.975 
ATOM   2034  C5'  DA A  99     -11.752-111.384 -63.623 
ATOM   2035  C4'  DA A  99     -10.623-110.413 -63.911 
ATOM   2036  O4'  DA A  99     -10.776-109.751 -65.198 
ATOM   2037  C3'  DA A  99     -10.470-109.260 -62.919 
ATOM   2038  O3'  DA A  99      -9.085-108.986 -62.744 
ATOM   2039  C2'  DA A  99     -11.117-108.063 -63.614 
ATOM   2040  C1'  DA A  99     -10.581-108.357 -65.011 
ATOM   2041  N9   DA A  99     -11.305-107.639 -66.096 
ATOM   2042  C8   DA A  99     -12.631-107.318 -66.163 
ATOM   2043  N7   DA A  99     -12.964-106.684 -67.244 
ATOM   2044  C5   DA A  99     -11.773-106.576 -67.948 
ATOM   2045  C6   DA A  99     -11.455-106.000 -69.189 
ATOM   2046  N6   DA A  99     -12.356-105.397 -69.977 
ATOM   2047  N1   DA A  99     -10.172-106.066 -69.592 
ATOM   2048  C2   DA A  99      -9.282-106.667 -68.805 
ATOM   2049  N3   DA A  99      -9.460-107.236 -67.633 
ATOM   2050  C4   DA A  99     -10.751-107.156 -67.253 
ATOM   2051  P    DA A 100      -8.545-108.622 -61.281 
ATOM   2052  OP1  DA A 100      -8.286-109.867 -60.525 
ATOM   2053  OP2  DA A 100      -9.461-107.653 -60.641 
ATOM   2054  O5'  DA A 100      -7.158-107.903 -61.627 
ATOM   2055  C5'  DA A 100      -6.443-108.297 -62.813 
ATOM   2056  C4'  DA A 100      -5.930-107.070 -63.541 
ATOM   2057  O4'  DA A 100      -6.904-106.537 -64.484 
ATOM   2058  C3'  DA A 100      -5.578-105.873 -62.659 
ATOM   2059  O3'  DA A 100      -4.435-105.223 -63.201 
ATOM   2060  C2'  DA A 100      -6.777-104.933 -62.785 
ATOM   2061  C1'  DA A 100      -7.005-105.136 -64.280 
ATOM   2062  N9   DA A 100      -8.349-104.696 -64.747 
ATOM   2063  C8   DA A 100      -9.538-104.753 -64.080 
ATOM   2064  N7   DA A 100     -10.542-104.287 -64.757 
ATOM   2065  C5   DA A 100      -9.978-103.891 -65.962 
ATOM   2066  C6   DA A 100     -10.524-103.311 -67.118 
ATOM   2067  N6   DA A 100     -11.824-103.015 -67.255 
ATOM   2068  N1   DA A 100      -9.682-103.043 -68.134 
ATOM   2069  C2   DA A 100      -8.391-103.340 -67.993 
ATOM   2070  N3   DA A 100      -7.770-103.879 -66.968 
ATOM   2071  C4   DA A 100      -8.635-104.137 -65.965 
ATOM   2072  P    DC A 101      -3.319-104.656 -62.203 
ATOM   2073  OP1  DC A 101      -2.389-105.745 -61.828 
ATOM   2074  OP2  DC A 101      -3.971-103.944 -61.082 
ATOM   2075  O5'  DC A 101      -2.562-103.603 -63.142 
ATOM   2076  C5'  DC A 101      -2.509-103.844 -64.560 
ATOM   2077  C4'  DC A 101      -2.794-102.560 -65.315 
ATOM   2078  O4'  DC A 101      -4.217-102.359 -65.552 
ATOM   2079  C3'  DC A 101      -2.350-101.271 -64.624 
ATOM   2080  O3'  DC A 101      -1.877-100.360 -65.610 
ATOM   2081  C2'  DC A 101      -3.628-100.700 -64.010 
ATOM   2082  C1'  DC A 101      -4.549-101.030 -65.180 
ATOM   2083  N1   DC A 101      -5.997-100.996 -64.831 
ATOM   2084  C2   DC A 101      -6.890-100.558 -65.805 
ATOM   2085  O2   DC A 101      -6.449-100.218 -66.909 
ATOM   2086  N3   DC A 101      -8.214-100.519 -65.506 
ATOM   2087  C4   DC A 101      -8.652-100.895 -64.297 
ATOM   2088  N4   DC A 101      -9.953-100.839 -64.055 
ATOM   2089  C5   DC A 101      -7.750-101.349 -63.281 
ATOM   2090  C6   DC A 101      -6.431-101.380 -63.599 
ATOM   2091  P    DT A 102      -0.592 -99.462 -65.285 
ATOM   2092  OP1  DT A 102       0.637-100.238 -65.564 
ATOM   2093  OP2  DT A 102      -0.711 -98.902 -63.921 
ATOM   2094  O5'  DT A 102      -0.746 -98.290 -66.362 
ATOM   2095  C5'  DT A 102      -1.390 -98.575 -67.618 
ATOM   2096  C4'  DT A 102      -2.349 -97.455 -67.974 
ATOM   2097  O4'  DT A 102      -3.678 -97.662 -67.415 
ATOM   2098  C3'  DT A 102      -1.955 -96.062 -67.484 
ATOM   2099  O3'  DT A 102      -2.327 -95.105 -68.470 
ATOM   2100  C2'  DT A 102      -2.811 -95.833 -66.239 
ATOM   2101  C1'  DT A 102      -4.090 -96.458 -66.786 
ATOM   2102  N1   DT A 102      -5.086 -96.804 -65.734 
ATOM   2103  C2   DT A 102      -6.414 -96.669 -66.062 
ATOM   2104  O2   DT A 102      -6.792 -96.287 -67.155 
ATOM   2105  N3   DT A 102      -7.308 -96.999 -65.060 
ATOM   2106  C4   DT A 102      -6.990 -97.440 -63.792 
ATOM   2107  O4   DT A 102      -7.880 -97.704 -62.980 
ATOM   2108  C5   DT A 102      -5.573 -97.549 -63.544 
ATOM   2109  C7   DT A 102      -5.141 -98.022 -62.186 
ATOM   2110  C6   DT A 102      -4.682 -97.235 -64.498 
ATOM   2111  P    DA A 103      -1.345 -93.877 -68.767 
ATOM   2112  OP1  DA A 103      -0.298 -94.299 -69.725 
ATOM   2113  OP2  DA A 103      -0.864 -93.305 -67.490 
ATOM   2114  O5'  DA A 103      -2.338 -92.843 -69.477 
ATOM   2115  C5'  DA A 103      -3.451 -93.354 -70.237 
ATOM   2116  C4'  DA A 103      -4.702 -92.557 -69.923 
ATOM   2117  O4'  DA A 103      -5.428 -93.091 -68.780 
ATOM   2118  C3'  DA A 103      -4.482 -91.087 -69.565 
ATOM   2119  O3'  DA A 103      -5.548 -90.317 -70.107 
ATOM   2120  C2'  DA A 103      -4.576 -91.041 -68.040 
ATOM   2121  C1'  DA A 103      -5.739 -92.017 -67.906 
ATOM   2122  N9   DA A 103      -5.901 -92.571 -66.532 
ATOM   2123  C8   DA A 103      -4.932 -92.871 -65.618 
ATOM   2124  N7   DA A 103      -5.391 -93.341 -64.501 
ATOM   2125  C5   DA A 103      -6.767 -93.355 -64.684 
ATOM   2126  C6   DA A 103      -7.829 -93.750 -63.854 
ATOM   2127  N6   DA A 103      -7.661 -94.230 -62.614 
ATOM   2128  N1   DA A 103      -9.077 -93.632 -64.347 
ATOM   2129  C2   DA A 103      -9.238 -93.155 -65.581 
ATOM   2130  N3   DA A 103      -8.328 -92.757 -66.443 
ATOM   2131  C4   DA A 103      -7.089 -92.884 -65.925 
ATOM   2132  P    DT A 104      -5.226 -88.882 -70.740 
ATOM   2133  OP1  DT A 104      -4.776 -89.049 -72.140 
ATOM   2134  OP2  DT A 104      -4.308 -88.141 -69.848 
ATOM   2135  O5'  DT A 104      -6.671 -88.195 -70.717 
ATOM   2136  C5'  DT A 104      -7.841 -89.025 -70.836 
ATOM   2137  C4'  DT A 104      -8.891 -88.586 -69.836 
ATOM   2138  O4'  DT A 104      -8.740 -89.243 -68.545 
ATOM   2139  C3'  DT A 104      -8.902 -87.097 -69.493 
ATOM   2140  O3'  DT A 104     -10.249 -86.674 -69.316 
ATOM   2141  C2'  DT A 104      -8.183 -87.005 -68.146 
ATOM   2142  C1'  DT A 104      -8.805 -88.254 -67.529 
ATOM   2143  N1   DT A 104      -8.069 -88.764 -66.339 
ATOM   2144  C2   DT A 104      -8.817 -89.333 -65.337 
ATOM   2145  O2   DT A 104     -10.030 -89.431 -65.389 
ATOM   2146  N3   DT A 104      -8.099 -89.794 -64.249 
ATOM   2147  C4   DT A 104      -6.730 -89.734 -64.087 
ATOM   2148  O4   DT A 104      -6.201 -90.181 -63.067 
ATOM   2149  C5   DT A 104      -6.032 -89.120 -65.191 
ATOM   2150  C7   DT A 104      -4.539 -89.014 -65.095 
ATOM   2151  C6   DT A 104      -6.705 -88.663 -66.261 
ATOM   2152  P    DG A 105     -10.690 -85.238 -69.869 
ATOM   2153  OP1  DG A 105     -11.023 -85.342 -71.309 
ATOM   2154  OP2  DG A 105      -9.666 -84.232 -69.511 
ATOM   2155  O5'  DG A 105     -12.024 -84.971 -69.027 
ATOM   2156  C5'  DG A 105     -12.820 -86.094 -68.606 
ATOM   2157  C4'  DG A 105     -13.256 -85.911 -67.166 
ATOM   2158  O4'  DG A 105     -12.282 -86.439 -66.220 
ATOM   2159  C3'  DG A 105     -13.464 -84.466 -66.713 
ATOM   2160  O3'  DG A 105     -14.570 -84.419 -65.818 
ATOM   2161  C2'  DG A 105     -12.196 -84.117 -65.935 
ATOM   2162  C1'  DG A 105     -12.052 -85.458 -65.220 
ATOM   2163  N9   DG A 105     -10.697 -85.689 -64.649 
ATOM   2164  C8   DG A 105      -9.468 -85.295 -65.132 
ATOM   2165  N7   DG A 105      -8.457 -85.662 -64.383 
ATOM   2166  C5   DG A 105      -9.058 -86.346 -63.327 
ATOM   2167  C6   DG A 105      -8.476 -86.977 -62.198 
ATOM   2168  O6   DG A 105      -7.289 -87.063 -61.890 
ATOM   2169  N1   DG A 105      -9.452 -87.553 -61.372 
ATOM   2170  C2   DG A 105     -10.812 -87.524 -61.609 
ATOM   2171  N2   DG A 105     -11.578 -88.134 -60.702 
ATOM   2172  N3   DG A 105     -11.358 -86.933 -62.671 
ATOM   2173  C4   DG A 105     -10.424 -86.369 -63.480 
ATOM   2174  P    DG A 106     -15.588 -83.187 -65.908 
ATOM   2175  OP1  DG A 106     -16.590 -83.447 -66.965 
ATOM   2176  OP2  DG A 106     -14.828 -81.924 -66.030 
ATOM   2177  O5'  DG A 106     -16.290 -83.254 -64.471 
ATOM   2178  C5'  DG A 106     -16.425 -84.530 -63.819 
ATOM   2179  C4'  DG A 106     -16.064 -84.404 -62.352 
ATOM   2180  O4'  DG A 106     -14.642 -84.599 -62.112 
ATOM   2181  C3'  DG A 106     -16.364 -83.051 -61.708 
ATOM   2182  O3'  DG A 106     -16.799 -83.264 -60.370 
ATOM   2183  C2'  DG A 106     -15.016 -82.331 -61.672 
ATOM   2184  C1'  DG A 106     -14.178 -83.546 -61.281 
ATOM   2185  N9   DG A 106     -12.719 -83.371 -61.525 
ATOM   2186  C8   DG A 106     -12.082 -82.680 -62.532 
ATOM   2187  N7   DG A 106     -10.773 -82.721 -62.461 
ATOM   2188  C5   DG A 106     -10.527 -83.491 -61.326 
ATOM   2189  C6   DG A 106      -9.297 -83.884 -60.737 
ATOM   2190  O6   DG A 106      -8.153 -83.628 -61.103 
ATOM   2191  N1   DG A 106      -9.504 -84.665 -59.591 
ATOM   2192  C2   DG A 106     -10.738 -85.019 -59.082 
ATOM   2193  N2   DG A 106     -10.722 -85.771 -57.978 
ATOM   2194  N3   DG A 106     -11.891 -84.651 -59.635 
ATOM   2195  C4   DG A 106     -11.708 -83.893 -60.748 
ATOM   2196  P    DT A 107     -17.985 -82.362 -59.786 
ATOM   2197  OP1  DT A 107     -19.289 -82.937 -60.190 
ATOM   2198  OP2  DT A 107     -17.759 -80.947 -60.153 
ATOM   2199  O5'  DT A 107     -17.779 -82.549 -58.211 
ATOM   2200  C5'  DT A 107     -17.216 -83.781 -57.722 
ATOM   2201  C4'  DT A 107     -16.182 -83.491 -56.653 
ATOM   2202  O4'  DT A 107     -14.853 -83.278 -57.210 
ATOM   2203  C3'  DT A 107     -16.431 -82.241 -55.808 
ATOM   2204  O3'  DT A 107     -16.021 -82.500 -54.471 
ATOM   2205  C2'  DT A 107     -15.504 -81.181 -56.403 
ATOM   2206  C1'  DT A 107     -14.309 -82.100 -56.635 
ATOM   2207  N1   DT A 107     -13.302 -81.546 -57.581 
ATOM   2208  C2   DT A 107     -11.983 -81.844 -57.338 
ATOM   2209  O2   DT A 107     -11.621 -82.530 -56.397 
ATOM   2210  N3   DT A 107     -11.078 -81.312 -58.235 
ATOM   2211  C4   DT A 107     -11.377 -80.526 -59.330 
ATOM   2212  O4   DT A 107     -10.479 -80.107 -60.063 
ATOM   2213  C5   DT A 107     -12.786 -80.268 -59.503 
ATOM   2214  C7   DT A 107     -13.198 -79.420 -60.671 
ATOM   2215  C6   DT A 107     -13.688 -80.772 -58.645 
ATOM   2216  P    DA A 108     -16.905 -81.930 -53.264 
ATOM   2217  OP1  DA A 108     -18.025 -82.858 -52.988 
ATOM   2218  OP2  DA A 108     -17.278 -80.526 -53.543 
ATOM   2219  O5'  DA A 108     -15.857 -81.978 -52.056 
ATOM   2220  C5'  DA A 108     -14.827 -82.985 -52.063 
ATOM   2221  C4'  DA A 108     -13.500 -82.372 -51.664 
ATOM   2222  O4'  DA A 108     -12.772 -81.832 -52.805 
ATOM   2223  C3'  DA A 108     -13.575 -81.199 -50.687 
ATOM   2224  O3'  DA A 108     -12.471 -81.271 -49.794 
ATOM   2225  C2'  DA A 108     -13.412 -79.955 -51.561 
ATOM   2226  C1'  DA A 108     -12.331 -80.523 -52.476 
ATOM   2227  N9   DA A 108     -12.159 -79.761 -53.744 
ATOM   2228  C8   DA A 108     -13.109 -79.120 -54.485 
ATOM   2229  N7   DA A 108     -12.644 -78.539 -55.548 
ATOM   2230  C5   DA A 108     -11.284 -78.815 -55.510 
ATOM   2231  C6   DA A 108     -10.224 -78.473 -56.366 
ATOM   2232  N6   DA A 108     -10.379 -77.746 -57.482 
ATOM   2233  N1   DA A 108      -8.995 -78.908 -56.034 
ATOM   2234  C2   DA A 108      -8.847 -79.631 -54.925 
ATOM   2235  N3   DA A 108      -9.755 -80.009 -54.053 
ATOM   2236  C4   DA A 108     -10.977 -79.561 -54.409 
ATOM   2237  P    DT A 109     -12.695 -80.907 -48.251 
ATOM   2238  OP1  DT A 109     -13.219 -82.090 -47.532 
ATOM   2239  OP2  DT A 109     -13.505 -79.673 -48.146 
ATOM   2240  O5'  DT A 109     -11.197 -80.608 -47.776 
ATOM   2241  C5'  DT A 109     -10.109 -81.295 -48.424 
ATOM   2242  C4'  DT A 109      -8.981 -80.324 -48.711 
ATOM   2243  O4'  DT A 109      -9.133 -79.662 -49.999 
ATOM   2244  C3'  DT A 109      -8.828 -79.171 -47.720 
ATOM   2245  O3'  DT A 109      -7.443 -78.897 -47.544 
ATOM   2246  C2'  DT A 109      -9.475 -77.974 -48.415 
ATOM   2247  C1'  DT A 109      -8.938 -78.268 -49.812 
ATOM   2248  N1   DT A 109      -9.663 -77.550 -50.897 
ATOM   2249  C2   DT A 109      -8.923 -77.145 -51.982 
ATOM   2250  O2   DT A 109      -7.726 -77.350 -52.082 
ATOM   2251  N3   DT A 109      -9.629 -76.481 -52.967 
ATOM   2252  C4   DT A 109     -10.979 -76.197 -52.956 
ATOM   2253  O4   DT A 109     -11.501 -75.595 -53.897 
ATOM   2254  C5   DT A 109     -11.670 -76.661 -51.775 
ATOM   2255  C7   DT A 109     -13.143 -76.392 -51.683 
ATOM   2256  C6   DT A 109     -11.009 -77.308 -50.803 
ATOM   2257  P    DC A 110      -6.903 -78.533 -46.082 
ATOM   2258  OP1  DC A 110      -6.644 -79.778 -45.326 
ATOM   2259  OP2  DC A 110      -7.818 -77.563 -45.442 
ATOM   2260  O5'  DC A 110      -5.515 -77.814 -46.427 
ATOM   2261  C5'  DC A 110      -4.801 -78.208 -47.614 
ATOM   2262  C4'  DC A 110      -4.288 -76.981 -48.341 
ATOM   2263  O4'  DC A 110      -5.262 -76.448 -49.285 
ATOM   2264  C3'  DC A 110      -3.935 -75.784 -47.460 
ATOM   2265  O3'  DC A 110      -2.793 -75.134 -48.002 
ATOM   2266  C2'  DC A 110      -5.134 -74.844 -47.586 
ATOM   2267  C1'  DC A 110      -5.362 -75.047 -49.081 
ATOM   2268  N1   DC A 110      -6.706 -74.607 -49.548 
ATOM   2269  C2   DC A 110      -6.803 -74.059 -50.824 
ATOM   2270  O2   DC A 110      -5.779 -73.962 -51.511 
ATOM   2271  N3   DC A 110      -8.019 -73.650 -51.269 
ATOM   2272  C4   DC A 110      -9.105 -73.773 -50.494 
ATOM   2273  N4   DC A 110     -10.268 -73.360 -50.972 
ATOM   2274  C5   DC A 110      -9.027 -74.333 -49.177 
ATOM   2275  C6   DC A 110      -7.802 -74.735 -48.752 
ATOM   2276  P    DT A 111      -1.676 -74.567 -47.004 
ATOM   2277  OP1  DT A 111      -0.747 -75.656 -46.629 
ATOM   2278  OP2  DT A 111      -2.328 -73.855 -45.883 
ATOM   2279  O5'  DT A 111      -0.920 -73.514 -47.942 
ATOM   2280  C5'  DT A 111      -0.867 -73.755 -49.361 
ATOM   2281  C4'  DT A 111      -1.152 -72.471 -50.115 
ATOM   2282  O4'  DT A 111      -2.574 -72.270 -50.353 
ATOM   2283  C3'  DT A 111      -0.708 -71.182 -49.425 
ATOM   2284  O3'  DT A 111      -0.235 -70.271 -50.410 
ATOM   2285  C2'  DT A 111      -1.986 -70.611 -48.811 
ATOM   2286  C1'  DT A 111      -2.907 -70.941 -49.981 
ATOM   2287  N1   DT A 111      -4.355 -70.907 -49.632 
ATOM   2288  C2   DT A 111      -5.223 -70.472 -50.603 
ATOM   2289  O2   DT A 111      -4.856 -70.123 -51.712 
ATOM   2290  N3   DT A 111      -6.557 -70.453 -50.243 
ATOM   2291  C4   DT A 111      -7.079 -70.825 -49.022 
ATOM   2292  O4   DT A 111      -8.293 -70.766 -48.816 
ATOM   2293  C5   DT A 111      -6.091 -71.268 -48.067 
ATOM   2294  C7   DT A 111      -6.575 -71.690 -46.711 
ATOM   2295  C6   DT A 111      -4.788 -71.295 -48.390 
ATOM   2296  P    DG A 112       1.050 -69.373 -50.086 
ATOM   2297  OP1  DG A 112       2.279 -70.148 -50.365 
ATOM   2298  OP2  DG A 112       0.931 -68.813 -48.722 
ATOM   2299  O5'  DG A 112       0.897 -68.201 -51.163 
ATOM   2300  C5'  DG A 112       0.252 -68.486 -52.418 
ATOM   2301  C4'  DG A 112      -0.706 -67.366 -52.775 
ATOM   2302  O4'  DG A 112      -2.035 -67.573 -52.216 
ATOM   2303  C3'  DG A 112      -0.313 -65.973 -52.285 
ATOM   2304  O3'  DG A 112      -0.684 -65.016 -53.270 
ATOM   2305  C2'  DG A 112      -1.168 -65.744 -51.039 
ATOM   2306  C1'  DG A 112      -2.448 -66.369 -51.587 
ATOM   2307  N9   DG A 112      -3.444 -66.715 -50.535 
ATOM   2308  C8   DG A 112      -3.233 -67.160 -49.248 
ATOM   2309  N7   DG A 112      -4.334 -67.375 -48.570 
ATOM   2310  C5   DG A 112      -5.346 -67.049 -49.471 
ATOM   2311  C6   DG A 112      -6.756 -67.080 -49.312 
ATOM   2312  O6   DG A 112      -7.412 -67.408 -48.327 
ATOM   2313  N1   DG A 112      -7.413 -66.668 -50.480 
ATOM   2314  C2   DG A 112      -6.788 -66.276 -51.648 
ATOM   2315  N2   DG A 112      -7.593 -65.919 -52.651 
ATOM   2316  N3   DG A 112      -5.465 -66.248 -51.797 
ATOM   2317  C4   DG A 112      -4.814 -66.645 -50.672 
ATOM   2318  P    DA A 113       0.297 -63.788 -53.568 
ATOM   2319  OP1  DA A 113       1.344 -64.210 -54.525 
ATOM   2320  OP2  DA A 113       0.779 -63.216 -52.291 
ATOM   2321  O5'  DA A 113      -0.696 -62.754 -54.278 
ATOM   2322  C5'  DA A 113      -1.809 -63.265 -55.037 
ATOM   2323  C4'  DA A 113      -3.060 -62.468 -54.724 
ATOM   2324  O4'  DA A 113      -3.786 -63.002 -53.581 
ATOM   2325  C3'  DA A 113      -2.840 -60.998 -54.366 
ATOM   2326  O3'  DA A 113      -3.906 -60.228 -54.908 
ATOM   2327  C2'  DA A 113      -2.933 -60.952 -52.841 
ATOM   2328  C1'  DA A 113      -4.097 -61.928 -52.706 
ATOM   2329  N9   DA A 113      -4.259 -62.482 -51.333 
ATOM   2330  C8   DA A 113      -3.290 -62.782 -50.419 
ATOM   2331  N7   DA A 113      -3.749 -63.252 -49.302 
ATOM   2332  C5   DA A 113      -5.125 -63.266 -49.485 
ATOM   2333  C6   DA A 113      -6.187 -63.661 -48.655 
ATOM   2334  N6   DA A 113      -6.019 -64.141 -47.415 
ATOM   2335  N1   DA A 113      -7.434 -63.543 -49.148 
ATOM   2336  C2   DA A 113      -7.596 -63.066 -50.381 
ATOM   2337  N3   DA A 113      -6.686 -62.668 -51.243 
ATOM   2338  C4   DA A 113      -5.446 -62.795 -50.726 
ATOM   2339  P    DT A 114      -3.584 -58.793 -55.541 
ATOM   2340  OP1  DT A 114      -3.134 -58.960 -56.941 
ATOM   2341  OP2  DT A 114      -2.666 -58.052 -54.648 
ATOM   2342  O5'  DT A 114      -5.028 -58.106 -55.518 
ATOM   2343  C5'  DT A 114      -6.198 -58.936 -55.637 
ATOM   2344  C4'  DT A 114      -7.249 -58.497 -54.637 
ATOM   2345  O4'  DT A 114      -7.097 -59.154 -53.346 
ATOM   2346  C3'  DT A 114      -7.260 -57.008 -54.294 
ATOM   2347  O3'  DT A 114      -8.607 -56.585 -54.117 
ATOM   2348  C2'  DT A 114      -6.541 -56.916 -52.947 
ATOM   2349  C1'  DT A 114      -7.163 -58.165 -52.330 
ATOM   2350  N1   DT A 114      -6.426 -58.675 -51.140 
ATOM   2351  C2   DT A 114      -7.174 -59.244 -50.138 
ATOM   2352  O2   DT A 114      -8.388 -59.342 -50.190 
ATOM   2353  N3   DT A 114      -6.457 -59.705 -49.050 
ATOM   2354  C4   DT A 114      -5.088 -59.645 -48.888 
ATOM   2355  O4   DT A 114      -4.559 -60.092 -47.868 
ATOM   2356  C5   DT A 114      -4.390 -59.031 -49.992 
ATOM   2357  C7   DT A 114      -2.896 -58.925 -49.896 
ATOM   2358  C6   DT A 114      -5.062 -58.574 -51.061 
ATOM   2359  P    DA A 115      -9.048 -55.149 -54.670 
ATOM   2360  OP1  DA A 115      -9.380 -55.253 -56.110 
ATOM   2361  OP2  DA A 115      -8.024 -54.143 -54.312 
ATOM   2362  O5'  DA A 115     -10.381 -54.882 -53.828 
ATOM   2363  C5'  DA A 115     -11.178 -56.005 -53.407 
ATOM   2364  C4'  DA A 115     -11.613 -55.822 -51.967 
ATOM   2365  O4'  DA A 115     -10.640 -56.350 -51.021 
ATOM   2366  C3'  DA A 115     -11.822 -54.377 -51.514 
ATOM   2367  O3'  DA A 115     -12.927 -54.330 -50.619 
ATOM   2368  C2'  DA A 115     -10.553 -54.028 -50.736 
ATOM   2369  C1'  DA A 115     -10.410 -55.369 -50.021 
ATOM   2370  N9   DA A 115      -9.055 -55.600 -49.449 
ATOM   2371  C8   DA A 115      -7.845 -55.202 -49.944 
ATOM   2372  N7   DA A 115      -6.836 -55.558 -49.211 
ATOM   2373  C5   DA A 115      -7.417 -56.243 -48.152 
ATOM   2374  C6   DA A 115      -6.873 -56.877 -47.023 
ATOM   2375  N6   DA A 115      -5.559 -56.925 -46.761 
ATOM   2376  N1   DA A 115      -7.732 -57.461 -46.168 
ATOM   2377  C2   DA A 115      -9.036 -57.411 -46.433 
ATOM   2378  N3   DA A 115      -9.657 -56.851 -47.449 
ATOM   2379  C4   DA A 115      -8.774 -56.273 -48.289 
ATOM   2380  P    DG A 116     -13.946 -53.098 -50.709 
ATOM   2381  OP1  DG A 116     -14.948 -53.358 -51.766 
ATOM   2382  OP2  DG A 116     -13.186 -51.834 -50.831 
ATOM   2383  O5'  DG A 116     -14.648 -53.165 -49.272 
ATOM   2384  C5'  DG A 116     -14.783 -54.441 -48.620 
ATOM   2385  C4'  DG A 116     -14.422 -54.315 -47.153 
ATOM   2386  O4'  DG A 116     -12.999 -54.510 -46.913 
ATOM   2387  C3'  DG A 116     -14.722 -52.962 -46.508 
ATOM   2388  O3'  DG A 116     -15.157 -53.175 -45.171 
ATOM   2389  C2'  DG A 116     -13.374 -52.242 -46.473 
ATOM   2390  C1'  DG A 116     -12.536 -53.457 -46.082 
ATOM   2391  N9   DG A 116     -11.077 -53.282 -46.326 
ATOM   2392  C8   DG A 116     -10.440 -52.591 -47.333 
ATOM   2393  N7   DG A 116      -9.130 -52.631 -47.262 
ATOM   2394  C5   DG A 116      -8.885 -53.402 -46.127 
ATOM   2395  C6   DG A 116      -7.654 -53.795 -45.538 
ATOM   2396  O6   DG A 116      -6.510 -53.539 -45.903 
ATOM   2397  N1   DG A 116      -7.862 -54.576 -44.392 
ATOM   2398  C2   DG A 116      -9.096 -54.930 -43.883 
ATOM   2399  N2   DG A 116      -9.079 -55.682 -42.779 
ATOM   2400  N3   DG A 116     -10.249 -54.562 -44.436 
ATOM   2401  C4   DG A 116     -10.065 -53.804 -45.548 
ATOM   2402  P    DG A 117     -16.343 -52.273 -44.587 
ATOM   2403  OP1  DG A 117     -17.647 -52.848 -44.990 
ATOM   2404  OP2  DG A 117     -16.116 -50.858 -44.953 
ATOM   2405  O5'  DG A 117     -16.136 -52.460 -43.012 
ATOM   2406  C5'  DG A 117     -15.574 -53.692 -42.523 
ATOM   2407  C4'  DG A 117     -14.540 -53.402 -41.454 
ATOM   2408  O4'  DG A 117     -13.211 -53.189 -42.011 
ATOM   2409  C3'  DG A 117     -14.789 -52.152 -40.609 
ATOM   2410  O3'  DG A 117     -14.379 -52.411 -39.272 
ATOM   2411  C2'  DG A 117     -13.862 -51.092 -41.204 
ATOM   2412  C1'  DG A 117     -12.667 -52.011 -41.435 
ATOM   2413  N9   DG A 117     -11.660 -51.457 -42.382 
ATOM   2414  C8   DG A 117     -11.852 -50.667 -43.495 
ATOM   2415  N7   DG A 117     -10.745 -50.345 -44.120 
ATOM   2416  C5   DG A 117      -9.749 -50.964 -43.366 
ATOM   2417  C6   DG A 117      -8.341 -50.977 -43.548 
ATOM   2418  O6   DG A 117      -7.673 -50.437 -44.426 
ATOM   2419  N1   DG A 117      -7.703 -51.729 -42.551 
ATOM   2420  C2   DG A 117      -8.342 -52.382 -41.515 
ATOM   2421  N2   DG A 117      -7.554 -53.047 -40.666 
ATOM   2422  N3   DG A 117      -9.662 -52.370 -41.346 
ATOM   2423  C4   DG A 117     -10.296 -51.645 -42.304 
ATOM   2424  P    DA A 118     -15.263 -51.841 -38.065 
ATOM   2425  OP1  DA A 118     -16.383 -52.769 -37.789 
ATOM   2426  OP2  DA A 118     -15.636 -50.437 -38.344 
ATOM   2427  O5'  DA A 118     -14.215 -51.889 -36.856 
ATOM   2428  C5'  DA A 118     -13.185 -52.896 -36.863 
ATOM   2429  C4'  DA A 118     -11.857 -52.283 -36.465 
ATOM   2430  O4'  DA A 118     -11.130 -51.743 -37.605 
ATOM   2431  C3'  DA A 118     -11.933 -51.110 -35.488 
ATOM   2432  O3'  DA A 118     -10.828 -51.182 -34.595 
ATOM   2433  C2'  DA A 118     -11.770 -49.866 -36.362 
ATOM   2434  C1'  DA A 118     -10.689 -50.434 -37.277 
ATOM   2435  N9   DA A 118     -10.516 -49.672 -38.544 
ATOM   2436  C8   DA A 118     -11.467 -49.031 -39.286 
ATOM   2437  N7   DA A 118     -11.002 -48.450 -40.349 
ATOM   2438  C5   DA A 118      -9.642 -48.726 -40.310 
ATOM   2439  C6   DA A 118      -8.582 -48.384 -41.167 
ATOM   2440  N6   DA A 118      -8.737 -47.657 -42.282 
ATOM   2441  N1   DA A 118      -7.352 -48.819 -40.835 
ATOM   2442  C2   DA A 118      -7.205 -49.542 -39.726 
ATOM   2443  N3   DA A 118      -8.113 -49.920 -38.854 
ATOM   2444  C4   DA A 118      -9.334 -49.472 -39.210 
ATOM   2445  P    DG A 119     -11.053 -50.818 -33.052 
ATOM   2446  OP1  DG A 119     -11.576 -52.001 -32.333 
ATOM   2447  OP2  DG A 119     -11.862 -49.584 -32.947 
ATOM   2448  O5'  DG A 119      -9.554 -50.519 -32.577 
ATOM   2449  C5'  DG A 119      -8.467 -51.206 -33.225 
ATOM   2450  C4'  DG A 119      -7.339 -50.235 -33.512 
ATOM   2451  O4'  DG A 119      -7.491 -49.573 -34.800 
ATOM   2452  C3'  DG A 119      -7.185 -49.082 -32.521 
ATOM   2453  O3'  DG A 119      -5.800 -48.808 -32.345 
ATOM   2454  C2'  DG A 119      -7.833 -47.884 -33.216 
ATOM   2455  C1'  DG A 119      -7.296 -48.179 -34.613 
ATOM   2456  N9   DG A 119      -8.020 -47.461 -35.697 
ATOM   2457  C8   DG A 119      -9.355 -47.129 -35.782 
ATOM   2458  N7   DG A 119      -9.679 -46.489 -36.880 
ATOM   2459  C5   DG A 119      -8.472 -46.389 -37.572 
ATOM   2460  C6   DG A 119      -8.186 -45.798 -38.829 
ATOM   2461  O6   DG A 119      -8.951 -45.231 -39.604 
ATOM   2462  N1   DG A 119      -6.828 -45.920 -39.156 
ATOM   2463  C2   DG A 119      -5.873 -46.534 -38.371 
ATOM   2464  N2   DG A 119      -4.631 -46.547 -38.861 
ATOM   2465  N3   DG A 119      -6.142 -47.089 -37.191 
ATOM   2466  C4   DG A 119      -7.455 -46.979 -36.859 
ATOM   2467  P    DT A 120      -5.260 -48.444 -30.883 
ATOM   2468  OP1  DT A 120      -5.001 -49.689 -30.126 
ATOM   2469  OP2  DT A 120      -6.176 -47.474 -30.243 
ATOM   2470  O5'  DT A 120      -3.873 -47.725 -31.228 
ATOM   2471  C5'  DT A 120      -3.158 -48.119 -32.415 
ATOM   2472  C4'  DT A 120      -2.646 -46.892 -33.142 
ATOM   2473  O4'  DT A 120      -3.619 -46.359 -34.086 
ATOM   2474  C3'  DT A 120      -2.293 -45.695 -32.261 
ATOM   2475  O3'  DT A 120      -1.150 -45.045 -32.803 
ATOM   2476  C2'  DT A 120      -3.492 -44.755 -32.386 
ATOM   2477  C1'  DT A 120      -3.720 -44.958 -33.882 
ATOM   2478  N1   DT A 120      -5.064 -44.518 -34.349 
ATOM   2479  C2   DT A 120      -5.143 -43.979 -35.610 
ATOM   2480  O2   DT A 120      -4.174 -43.855 -36.339 
ATOM   2481  N3   DT A 120      -6.404 -43.582 -36.008 
ATOM   2482  C4   DT A 120      -7.564 -43.676 -35.267 
ATOM   2483  O4   DT A 120      -8.638 -43.286 -35.731 
ATOM   2484  C5   DT A 120      -7.381 -44.254 -33.956 
ATOM   2485  C7   DT A 120      -8.593 -44.393 -33.083 
ATOM   2486  C6   DT A 120      -6.165 -44.649 -33.544 
ATOM   2487  P    DG A 121      -0.034 -44.478 -31.804 
ATOM   2488  OP1  DG A 121       0.895 -45.567 -31.429 
ATOM   2489  OP2  DG A 121      -0.686 -43.766 -30.684 
ATOM   2490  O5'  DG A 121       0.722 -43.425 -32.743 
ATOM   2491  C5'  DG A 121       0.775 -43.666 -34.162 
ATOM   2492  C4'  DG A 121       0.490 -42.382 -34.916 
ATOM   2493  O4'  DG A 121      -0.932 -42.181 -35.153 
ATOM   2494  C3'  DG A 121       0.935 -41.092 -34.226 
ATOM   2495  O3'  DG A 121       1.408 -40.182 -35.211 
ATOM   2496  C2'  DG A 121      -0.343 -40.522 -33.612 
ATOM   2497  C1'  DG A 121      -1.265 -40.852 -34.782 
ATOM   2498  N9   DG A 121      -2.712 -40.818 -34.432 
ATOM   2499  C8   DG A 121      -3.332 -41.165 -33.251 
ATOM   2500  N7   DG A 121      -4.634 -41.018 -33.268 
ATOM   2501  C5   DG A 121      -4.896 -40.539 -34.551 
ATOM   2502  C6   DG A 121      -6.129 -40.191 -35.162 
ATOM   2503  O6   DG A 121      -7.262 -40.235 -34.690 
ATOM   2504  N1   DG A 121      -5.940 -39.749 -36.479 
ATOM   2505  C2   DG A 121      -4.721 -39.656 -37.121 
ATOM   2506  N2   DG A 121      -4.753 -39.212 -38.380 
ATOM   2507  N3   DG A 121      -3.565 -39.984 -36.547 
ATOM   2508  C4   DG A 121      -3.730 -40.414 -35.269 
ATOM   2509  P    DA A 122       2.692 -39.284 -34.887 
ATOM   2510  OP1  DA A 122       3.922 -40.059 -35.166 
ATOM   2511  OP2  DA A 122       2.574 -38.724 -33.522 
ATOM   2512  O5'  DA A 122       2.539 -38.112 -35.963 
ATOM   2513  C5'  DA A 122       1.894 -38.397 -37.219 
ATOM   2514  C4'  DA A 122       0.936 -37.277 -37.576 
ATOM   2515  O4'  DA A 122      -0.393 -37.484 -37.016 
ATOM   2516  C3'  DA A 122       1.329 -35.884 -37.086 
ATOM   2517  O3'  DA A 122       0.958 -34.927 -38.071 
ATOM   2518  C2'  DA A 122       0.474 -35.655 -35.840 
ATOM   2519  C1'  DA A 122      -0.806 -36.280 -36.388 
ATOM   2520  N9   DA A 122      -1.802 -36.626 -35.336 
ATOM   2521  C8   DA A 122      -1.574 -37.067 -34.064 
ATOM   2522  N7   DA A 122      -2.655 -37.283 -33.381 
ATOM   2523  C5   DA A 122      -3.677 -36.963 -34.264 
ATOM   2524  C6   DA A 122      -5.076 -36.982 -34.141 
ATOM   2525  N6   DA A 122      -5.716 -37.356 -33.023 
ATOM   2526  N1   DA A 122      -5.798 -36.602 -35.212 
ATOM   2527  C2   DA A 122      -5.157 -36.232 -36.319 
ATOM   2528  N3   DA A 122      -3.864 -36.174 -36.550 
ATOM   2529  C4   DA A 122      -3.165 -36.559 -35.463 
ATOM   2530  P    DT A 123       1.939 -33.699 -38.369 
ATOM   2531  OP1  DT A 123       2.987 -34.121 -39.326 
ATOM   2532  OP2  DT A 123       2.421 -33.127 -37.092 
ATOM   2533  O5'  DT A 123       0.946 -32.665 -39.079 
ATOM   2534  C5'  DT A 123      -0.166 -33.176 -39.838 
ATOM   2535  C4'  DT A 123      -1.417 -32.379 -39.525 
ATOM   2536  O4'  DT A 123      -2.144 -32.913 -38.382 
ATOM   2537  C3'  DT A 123      -1.197 -30.909 -39.167 
ATOM   2538  O3'  DT A 123      -2.263 -30.139 -39.708 
ATOM   2539  C2'  DT A 123      -1.291 -30.863 -37.642 
ATOM   2540  C1'  DT A 123      -2.455 -31.839 -37.507 
ATOM   2541  N1   DT A 123      -2.617 -32.393 -36.134 
ATOM   2542  C2   DT A 123      -3.899 -32.642 -35.707 
ATOM   2543  O2   DT A 123      -4.881 -32.430 -36.397 
ATOM   2544  N3   DT A 123      -4.010 -33.154 -34.428 
ATOM   2545  C4   DT A 123      -2.970 -33.430 -33.564 
ATOM   2546  O4   DT A 123      -3.193 -33.888 -32.442 
ATOM   2547  C5   DT A 123      -1.663 -33.136 -34.102 
ATOM   2548  C7   DT A 123      -0.475 -33.407 -33.226 
ATOM   2549  C6   DT A 123      -1.526 -32.637 -35.342 
ATOM   2550  P    DG A 124      -1.941 -28.704 -40.342 
ATOM   2551  OP1  DG A 124      -1.492 -28.871 -41.742 
ATOM   2552  OP2  DG A 124      -1.023 -27.963 -39.449 
ATOM   2553  O5'  DG A 124      -3.386 -28.017 -40.318 
ATOM   2554  C5'  DG A 124      -4.556 -28.847 -40.438 
ATOM   2555  C4'  DG A 124      -5.607 -28.408 -39.438 
ATOM   2556  O4'  DG A 124      -5.455 -29.065 -38.147 
ATOM   2557  C3'  DG A 124      -5.617 -26.919 -39.095 
ATOM   2558  O3'  DG A 124      -6.964 -26.496 -38.918 
ATOM   2559  C2'  DG A 124      -4.899 -26.827 -37.748 
ATOM   2560  C1'  DG A 124      -5.521 -28.076 -37.131 
ATOM   2561  N9   DG A 124      -4.784 -28.586 -35.941 
ATOM   2562  C8   DG A 124      -3.430 -28.574 -35.682 
ATOM   2563  N7   DG A 124      -3.102 -29.106 -34.531 
ATOM   2564  C5   DG A 124      -4.324 -29.499 -33.987 
ATOM   2565  C6   DG A 124      -4.612 -30.135 -32.751 
ATOM   2566  O6   DG A 124      -3.836 -30.490 -31.869 
ATOM   2567  N1   DG A 124      -5.988 -30.351 -32.596 
ATOM   2568  C2   DG A 124      -6.958 -29.999 -33.514 
ATOM   2569  N2   DG A 124      -8.217 -30.294 -33.178 
ATOM   2570  N3   DG A 124      -6.687 -29.403 -34.673 
ATOM   2571  C4   DG A 124      -5.357 -29.186 -34.839 
ATOM   2572  P    DC A 125      -7.405 -25.060 -39.471 
ATOM   2573  OP1  DC A 125      -7.738 -25.164 -40.910 
ATOM   2574  OP2  DC A 125      -6.382 -24.054 -39.113 
ATOM   2575  O5'  DC A 125      -8.739 -24.793 -38.629 
ATOM   2576  C5'  DC A 125      -9.536 -25.916 -38.208 
ATOM   2577  C4'  DC A 125      -9.971 -25.733 -36.768 
ATOM   2578  O4'  DC A 125      -8.998 -26.260 -35.822 
ATOM   2579  C3'  DC A 125     -10.180 -24.288 -36.315 
ATOM   2580  O3'  DC A 125     -11.285 -24.241 -35.420 
ATOM   2581  C2'  DC A 125      -8.911 -23.939 -35.537 
ATOM   2582  C1'  DC A 125      -8.767 -25.280 -34.822 
ATOM   2583  N1   DC A 125      -7.413 -25.511 -34.250 
ATOM   2584  C2   DC A 125      -7.324 -26.221 -33.056 
ATOM   2585  O2   DC A 125      -8.365 -26.627 -32.524 
ATOM   2586  N3   DC A 125      -6.098 -26.442 -32.517 
ATOM   2587  C4   DC A 125      -4.995 -25.987 -33.123 
ATOM   2588  N4   DC A 125      -3.821 -26.229 -32.558 
ATOM   2589  C5   DC A 125      -5.063 -25.254 -34.352 
ATOM   2590  C6   DC A 125      -6.298 -25.043 -34.874 
ATOM   2591  P    DT A 126     -12.303 -23.009 -35.509 
ATOM   2592  OP1  DT A 126     -13.305 -23.269 -36.567 
ATOM   2593  OP2  DT A 126     -11.543 -21.745 -35.632 
ATOM   2594  O5'  DT A 126     -13.006 -23.076 -34.073 
ATOM   2595  C5'  DT A 126     -13.141 -24.352 -33.421 
ATOM   2596  C4'  DT A 126     -12.780 -24.226 -31.954 
ATOM   2597  O4'  DT A 126     -11.357 -24.421 -31.714 
ATOM   2598  C3'  DT A 126     -13.080 -22.873 -31.309 
ATOM   2599  O3'  DT A 126     -13.515 -23.086 -29.972 
ATOM   2600  C2'  DT A 126     -11.731 -22.153 -31.273 
ATOM   2601  C1'  DT A 126     -10.894 -23.368 -30.883 
ATOM   2602  N1   DT A 126      -9.435 -23.193 -31.127 
ATOM   2603  C2   DT A 126      -8.576 -23.792 -30.237 
ATOM   2604  O2   DT A 126      -8.960 -24.444 -29.282 
ATOM   2605  N3   DT A 126      -7.232 -23.608 -30.495 
ATOM   2606  C4   DT A 126      -6.689 -22.891 -31.543 
ATOM   2607  O4   DT A 126      -5.467 -22.796 -31.671 
ATOM   2608  C5   DT A 126      -7.671 -22.300 -32.422 
ATOM   2609  C7   DT A 126      -7.164 -21.502 -33.589 
ATOM   2610  C6   DT A 126      -8.984 -22.463 -32.195 
ATOM   2611  P    DG A 127     -14.700 -22.184 -29.388 
ATOM   2612  OP1  DG A 127     -16.004 -22.759 -29.791 
ATOM   2613  OP2  DG A 127     -14.474 -20.769 -29.754 
ATOM   2614  O5'  DG A 127     -14.494 -22.371 -27.813 
ATOM   2615  C5'  DG A 127     -13.931 -23.603 -27.324 
ATOM   2616  C4'  DG A 127     -12.897 -23.313 -26.255 
ATOM   2617  O4'  DG A 127     -11.568 -23.100 -26.811 
ATOM   2618  C3'  DG A 127     -13.146 -22.063 -25.410 
ATOM   2619  O3'  DG A 127     -12.736 -22.322 -24.073 
ATOM   2620  C2'  DG A 127     -12.219 -21.003 -26.004 
ATOM   2621  C1'  DG A 127     -11.025 -21.922 -26.236 
ATOM   2622  N9   DG A 127     -10.017 -21.368 -27.183 
ATOM   2623  C8   DG A 127     -10.210 -20.578 -28.296 
ATOM   2624  N7   DG A 127      -9.102 -20.256 -28.920 
ATOM   2625  C5   DG A 127      -8.106 -20.875 -28.167 
ATOM   2626  C6   DG A 127      -6.698 -20.888 -28.349 
ATOM   2627  O6   DG A 127      -6.031 -20.348 -29.227 
ATOM   2628  N1   DG A 127      -6.061 -21.640 -27.351 
ATOM   2629  C2   DG A 127      -6.700 -22.293 -26.316 
ATOM   2630  N2   DG A 127      -5.912 -22.958 -25.467 
ATOM   2631  N3   DG A 127      -8.020 -22.280 -26.147 
ATOM   2632  C4   DG A 127      -8.654 -21.556 -27.105 
ATOM   2633  P    DA A 128     -13.621 -21.752 -22.866 
ATOM   2634  OP1  DA A 128     -14.741 -22.680 -22.590 
ATOM   2635  OP2  DA A 128     -13.993 -20.348 -23.145 
ATOM   2636  O5'  DA A 128     -12.573 -21.800 -21.657 
ATOM   2637  C5'  DA A 128     -11.543 -22.807 -21.664 
ATOM   2638  C4'  DA A 128     -10.215 -22.194 -21.266 
ATOM   2639  O4'  DA A 128      -9.487 -21.654 -22.406 
ATOM   2640  C3'  DA A 128     -10.291 -21.021 -20.288 
ATOM   2641  O3'  DA A 128      -9.186 -21.093 -19.395 
ATOM   2642  C2'  DA A 128     -10.127 -19.777 -21.163 
ATOM   2643  C1'  DA A 128      -9.046 -20.345 -22.077 
ATOM   2644  N9   DA A 128      -8.874 -19.583 -23.345 
ATOM   2645  C8   DA A 128      -9.825 -18.942 -24.087 
ATOM   2646  N7   DA A 128      -9.359 -18.361 -25.149 
ATOM   2647  C5   DA A 128      -7.999 -18.637 -25.111 
ATOM   2648  C6   DA A 128      -6.940 -18.295 -25.968 
ATOM   2649  N6   DA A 128      -7.095 -17.568 -27.083 
ATOM   2650  N1   DA A 128      -5.710 -18.730 -25.635 
ATOM   2651  C2   DA A 128      -5.562 -19.453 -24.527 
ATOM   2652  N3   DA A 128      -6.470 -19.831 -23.655 
ATOM   2653  C4   DA A 128      -7.692 -19.383 -24.010 
ATOM   2654  P    DA A 129      -9.411 -20.729 -17.852 
ATOM   2655  OP1  DA A 129      -9.934 -21.912 -17.134 
ATOM   2656  OP2  DA A 129     -10.220 -19.495 -17.748 
ATOM   2657  O5'  DA A 129      -7.912 -20.430 -17.378 
ATOM   2658  C5'  DA A 129      -6.825 -21.117 -18.026 
ATOM   2659  C4'  DA A 129      -5.697 -20.146 -18.313 
ATOM   2660  O4'  DA A 129      -5.849 -19.484 -19.601 
ATOM   2661  C3'  DA A 129      -5.543 -18.993 -17.321 
ATOM   2662  O3'  DA A 129      -4.158 -18.718 -17.146 
ATOM   2663  C2'  DA A 129      -6.190 -17.795 -18.016 
ATOM   2664  C1'  DA A 129      -5.654 -18.090 -19.414 
ATOM   2665  N9   DA A 129      -6.378 -17.372 -20.498 
ATOM   2666  C8   DA A 129      -7.704 -17.051 -20.565 
ATOM   2667  N7   DA A 129      -8.038 -16.417 -21.646 
ATOM   2668  C5   DA A 129      -6.846 -16.309 -22.350 
ATOM   2669  C6   DA A 129      -6.528 -15.732 -23.592 
ATOM   2670  N6   DA A 129      -7.430 -15.129 -24.379 
ATOM   2671  N1   DA A 129      -5.245 -15.799 -23.995 
ATOM   2672  C2   DA A 129      -4.355 -16.399 -23.208 
ATOM   2673  N3   DA A 129      -4.533 -16.969 -22.036 
ATOM   2674  C4   DA A 129      -5.824 -16.889 -21.655 
ATOM   2675  P    DC A 130      -3.618 -18.355 -15.683 
ATOM   2676  OP1  DC A 130      -3.359 -19.600 -14.927 
ATOM   2677  OP2  DC A 130      -4.534 -17.385 -15.043 
ATOM   2678  O5'  DC A 130      -2.231 -17.636 -16.029 
ATOM   2679  C5'  DC A 130      -1.516 -18.030 -17.216 
ATOM   2680  C4'  DC A 130      -1.004 -16.803 -17.943 
ATOM   2681  O4'  DC A 130      -1.977 -16.270 -18.887 
ATOM   2682  C3'  DC A 130      -0.651 -15.606 -17.061 
ATOM   2683  O3'  DC A 130       0.492 -14.956 -17.603 
ATOM   2684  C2'  DC A 130      -1.850 -14.666 -17.187 
ATOM   2685  C1'  DC A 130      -2.078 -14.869 -18.682 
ATOM   2686  N1   DC A 130      -3.422 -14.429 -19.149 
ATOM   2687  C2   DC A 130      -3.518 -13.881 -20.426 
ATOM   2688  O2   DC A 130      -2.494 -13.784 -21.112 
ATOM   2689  N3   DC A 130      -4.735 -13.472 -20.870 
ATOM   2690  C4   DC A 130      -5.820 -13.594 -20.096 
ATOM   2691  N4   DC A 130      -6.984 -13.182 -20.573 
ATOM   2692  C5   DC A 130      -5.743 -14.155 -18.779 
ATOM   2693  C6   DC A 130      -4.518 -14.557 -18.353 
ATOM   2694  P    DA A 131       1.608 -14.389 -16.605 
ATOM   2695  OP1  DA A 131       2.537 -15.478 -16.230 
ATOM   2696  OP2  DA A 131       0.956 -13.677 -15.485 
ATOM   2697  O5'  DA A 131       2.365 -13.336 -17.544 
ATOM   2698  C5'  DA A 131       2.418 -13.577 -18.963 
ATOM   2699  C4'  DA A 131       2.133 -12.293 -19.717 
ATOM   2700  O4'  DA A 131       0.710 -12.092 -19.954 
ATOM   2701  C3'  DA A 131       2.577 -11.003 -19.027 
ATOM   2702  O3'  DA A 131       3.050 -10.093 -20.012 
ATOM   2703  C2'  DA A 131       1.299 -10.433 -18.412 
ATOM   2704  C1'  DA A 131       0.378 -10.763 -19.582 
ATOM   2705  N9   DA A 131      -1.070 -10.729 -19.233 
ATOM   2706  C8   DA A 131      -1.667 -11.078 -18.055 
ATOM   2707  N7   DA A 131      -2.956 -10.936 -18.059 
ATOM   2708  C5   DA A 131      -3.238 -10.459 -19.331 
ATOM   2709  C6   DA A 131      -4.439 -10.107 -19.966 
ATOM   2710  N6   DA A 131      -5.639 -10.184 -19.374 
ATOM   2711  N1   DA A 131      -4.362  -9.669 -21.237 
ATOM   2712  C2   DA A 131      -3.167  -9.594 -21.820 
ATOM   2713  N3   DA A 131      -1.984  -9.894 -21.330 
ATOM   2714  C4   DA A 131      -2.089 -10.329 -20.058 
ATOM   2715  P    DA A 132       4.335  -9.195 -19.687 
ATOM   2716  OP1  DA A 132       5.564  -9.970 -19.967 
ATOM   2717  OP2  DA A 132       4.216  -8.635 -18.323 
ATOM   2718  O5'  DA A 132       4.181  -8.023 -20.764 
ATOM   2719  C5'  DA A 132       3.537  -8.308 -22.020 
ATOM   2720  C4'  DA A 132       2.578  -7.188 -22.377 
ATOM   2721  O4'  DA A 132       1.249  -7.395 -21.817 
ATOM   2722  C3'  DA A 132       2.971  -5.795 -21.887 
ATOM   2723  O3'  DA A 132       2.600  -4.838 -22.872 
ATOM   2724  C2'  DA A 132       2.116  -5.566 -20.641 
ATOM   2725  C1'  DA A 132       0.837  -6.191 -21.188 
ATOM   2726  N9   DA A 132      -0.160  -6.537 -20.136 
ATOM   2727  C8   DA A 132       0.068  -6.978 -18.865 
ATOM   2728  N7   DA A 132      -1.013  -7.194 -18.181 
ATOM   2729  C5   DA A 132      -2.035  -6.874 -19.065 
ATOM   2730  C6   DA A 132      -3.434  -6.893 -18.942 
ATOM   2731  N6   DA A 132      -4.073  -7.267 -17.824 
ATOM   2732  N1   DA A 132      -4.156  -6.513 -20.012 
ATOM   2733  C2   DA A 132      -3.515  -6.143 -21.120 
ATOM   2734  N3   DA A 132      -2.221  -6.085 -21.351 
ATOM   2735  C4   DA A 132      -1.523  -6.470 -20.264 
ATOM   2736  P    DG A 133       3.582  -3.609 -23.170 
ATOM   2737  OP1  DG A 133       4.629  -4.032 -24.127 
ATOM   2738  OP2  DG A 133       4.063  -3.038 -21.892 
ATOM   2739  O5'  DG A 133       2.589  -2.576 -23.880 
ATOM   2740  C5'  DG A 133       1.476  -3.087 -24.639 
ATOM   2741  C4'  DG A 133       0.225  -2.289 -24.325 
ATOM   2742  O4'  DG A 133      -0.502  -2.824 -23.183 
ATOM   2743  C3'  DG A 133       0.445  -0.820 -23.968 
ATOM   2744  O3'  DG A 133      -0.621  -0.050 -24.509 
ATOM   2745  C2'  DG A 133       0.351  -0.774 -22.443 
ATOM   2746  C1'  DG A 133      -0.813  -1.750 -22.308 
ATOM   2747  N9   DG A 133      -0.974  -2.304 -20.934 
ATOM   2748  C8   DG A 133      -0.010  -2.612 -20.001 
ATOM   2749  N7   DG A 133      -0.487  -3.087 -18.876 
ATOM   2750  C5   DG A 133      -1.867  -3.093 -19.079 
ATOM   2751  C6   DG A 133      -2.916  -3.500 -18.214 
ATOM   2752  O6   DG A 133      -2.843  -3.947 -17.073 
ATOM   2753  N1   DG A 133      -4.170  -3.339 -18.819 
ATOM   2754  C2   DG A 133      -4.382  -2.849 -20.094 
ATOM   2755  N2   DG A 133      -5.656  -2.773 -20.488 
ATOM   2756  N3   DG A 133      -3.398  -2.467 -20.904 
ATOM   2757  C4   DG A 133      -2.174  -2.617 -20.332 
ATOM   2758  P    DG A 134      -0.299   1.385 -25.143 
ATOM   2759  OP1  DG A 134       0.151   1.218 -26.543 
ATOM   2760  OP2  DG A 134       0.619   2.126 -24.250 
ATOM   2761  O5'  DG A 134      -1.744   2.072 -25.119 
ATOM   2762  C5'  DG A 134      -2.914   1.242 -25.239 
ATOM   2763  C4'  DG A 134      -3.964   1.681 -24.239 
ATOM   2764  O4'  DG A 134      -3.813   1.024 -22.948 
ATOM   2765  C3'  DG A 134      -3.975   3.170 -23.895 
ATOM   2766  O3'  DG A 134      -5.322   3.593 -23.719 
ATOM   2767  C2'  DG A 134      -3.256   3.262 -22.549 
ATOM   2768  C1'  DG A 134      -3.878   2.013 -21.932 
ATOM   2769  N9   DG A 134      -3.142   1.503 -20.741 
ATOM   2770  C8   DG A 134      -1.788   1.515 -20.483 
ATOM   2771  N7   DG A 134      -1.460   0.983 -19.332 
ATOM   2772  C5   DG A 134      -2.682   0.590 -18.788 
ATOM   2773  C6   DG A 134      -2.969  -0.046 -17.552 
ATOM   2774  O6   DG A 134      -2.193  -0.401 -16.670 
ATOM   2775  N1   DG A 134      -4.346  -0.262 -17.397 
ATOM   2776  C2   DG A 134      -5.316   0.090 -18.315 
ATOM   2777  N2   DG A 134      -6.575  -0.205 -17.979 
ATOM   2778  N3   DG A 134      -5.045   0.686 -19.473 
ATOM   2779  C4   DG A 134      -3.714   0.904 -19.640 
ATOM   2780  P    DC A 135      -5.763   5.029 -24.272 
ATOM   2781  OP1  DC A 135      -6.096   4.925 -25.711 
ATOM   2782  OP2  DC A 135      -4.739   6.035 -23.914 
ATOM   2783  O5'  DC A 135      -7.097   5.296 -23.429 
ATOM   2784  C5'  DC A 135      -7.893   4.173 -23.009 
ATOM   2785  C4'  DC A 135      -8.329   4.356 -21.569 
ATOM   2786  O4'  DC A 135      -7.355   3.829 -20.623 
ATOM   2787  C3'  DC A 135      -8.537   5.801 -21.116 
ATOM   2788  O3'  DC A 135      -9.643   5.848 -20.221 
ATOM   2789  C2'  DC A 135      -7.269   6.150 -20.338 
ATOM   2790  C1'  DC A 135      -7.125   4.810 -19.623 
ATOM   2791  N1   DC A 135      -5.770   4.578 -19.051 
ATOM   2792  C2   DC A 135      -5.682   3.868 -17.856 
ATOM   2793  O2   DC A 135      -6.723   3.462 -17.325 
ATOM   2794  N3   DC A 135      -4.455   3.647 -17.318 
ATOM   2795  C4   DC A 135      -3.352   4.102 -17.924 
ATOM   2796  N4   DC A 135      -2.179   3.860 -17.359 
ATOM   2797  C5   DC A 135      -3.421   4.835 -19.153 
ATOM   2798  C6   DC A 135      -4.655   5.046 -19.674 
ATOM   2799  P    DA A 136     -10.661   7.080 -20.310 
ATOM   2800  OP1  DA A 136     -11.663   6.820 -21.368 
ATOM   2801  OP2  DA A 136      -9.901   8.344 -20.433 
ATOM   2802  O5'  DA A 136     -11.364   7.013 -18.873 
ATOM   2803  C5'  DA A 136     -11.499   5.737 -18.222 
ATOM   2804  C4'  DA A 136     -11.137   5.863 -16.754 
ATOM   2805  O4'  DA A 136      -9.715   5.668 -16.514 
ATOM   2806  C3'  DA A 136     -11.437   7.216 -16.110 
ATOM   2807  O3'  DA A 136     -11.872   7.003 -14.772 
ATOM   2808  C2'  DA A 136     -10.089   7.936 -16.074 
ATOM   2809  C1'  DA A 136      -9.251   6.721 -15.684 
ATOM   2810  N9   DA A 136      -7.792   6.896 -15.927 
ATOM   2811  C8   DA A 136      -7.178   7.585 -16.933 
ATOM   2812  N7   DA A 136      -5.882   7.554 -16.875 
ATOM   2813  C5   DA A 136      -5.617   6.789 -15.748 
ATOM   2814  C6   DA A 136      -4.418   6.382 -15.139 
ATOM   2815  N6   DA A 136      -3.204   6.707 -15.605 
ATOM   2816  N1   DA A 136      -4.512   5.627 -14.029 
ATOM   2817  C2   DA A 136      -5.721   5.306 -13.570 
ATOM   2818  N3   DA A 136      -6.903   5.626 -14.050 
ATOM   2819  C4   DA A 136      -6.781   6.382 -15.160 
ATOM   2820  P    DG A 137     -13.058   7.905 -14.189 
ATOM   2821  OP1  DG A 137     -14.362   7.330 -14.592 
ATOM   2822  OP2  DG A 137     -12.832   9.320 -14.555 
ATOM   2823  O5'  DG A 137     -12.852   7.718 -12.613 
ATOM   2824  C5'  DG A 137     -12.289   6.486 -12.125 
ATOM   2825  C4'  DG A 137     -11.255   6.777 -11.056 
ATOM   2826  O4'  DG A 137      -9.926   6.989 -11.612 
ATOM   2827  C3'  DG A 137     -11.504   8.026 -10.211 
ATOM   2828  O3'  DG A 137     -11.094   7.767  -8.874 
ATOM   2829  C2'  DG A 137     -10.577   9.086 -10.805 
ATOM   2830  C1'  DG A 137      -9.382   8.167 -11.037 
ATOM   2831  N9   DG A 137      -8.375   8.721 -11.984 
ATOM   2832  C8   DG A 137      -8.567   9.511 -13.097 
ATOM   2833  N7   DG A 137      -7.460   9.833 -13.721 
ATOM   2834  C5   DG A 137      -6.464   9.214 -12.968 
ATOM   2835  C6   DG A 137      -5.056   9.201 -13.149 
ATOM   2836  O6   DG A 137      -4.388   9.741 -14.027 
ATOM   2837  N1   DG A 137      -4.418   8.449 -12.152 
ATOM   2838  C2   DG A 137      -5.057   7.796 -11.116 
ATOM   2839  N2   DG A 137      -4.269   7.131 -10.268 
ATOM   2840  N3   DG A 137      -6.378   7.809 -10.948 
ATOM   2841  C4   DG A 137      -7.011   8.533 -11.905 
ATOM   2842  P    DA A 138     -11.978   8.337  -7.667 
ATOM   2843  OP1  DA A 138     -13.098   7.409  -7.390 
ATOM   2844  OP2  DA A 138     -12.351   9.741  -7.945 
ATOM   2845  O5'  DA A 138     -10.930   8.289  -6.458 
ATOM   2846  C5'  DA A 138      -9.901   7.282  -6.465 
ATOM   2847  C4'  DA A 138      -8.573   7.896  -6.066 
ATOM   2848  O4'  DA A 138      -7.845   8.435  -7.207 
ATOM   2849  C3'  DA A 138      -8.648   9.068  -5.089 
ATOM   2850  O3'  DA A 138      -7.544   8.996  -4.196 
ATOM   2851  C2'  DA A 138      -8.485  10.312  -5.963 
ATOM   2852  C1'  DA A 138      -7.404   9.744  -6.878 
ATOM   2853  N9   DA A 138      -7.232  10.506  -8.146 
ATOM   2854  C8   DA A 138      -8.182  11.147  -8.887 
ATOM   2855  N7   DA A 138      -7.717  11.728  -9.950 
ATOM   2856  C5   DA A 138      -6.357  11.452  -9.912 
ATOM   2857  C6   DA A 138      -5.298  11.794 -10.769 
ATOM   2858  N6   DA A 138      -5.452  12.521 -11.884 
ATOM   2859  N1   DA A 138      -4.068  11.359 -10.436 
ATOM   2860  C2   DA A 138      -3.920  10.636  -9.328 
ATOM   2861  N3   DA A 138      -4.828  10.258  -8.456 
ATOM   2862  C4   DA A 138      -6.050  10.706  -8.811 
ATOM   2863  P    DT A 139      -7.768   9.360  -2.653 
ATOM   2864  OP1  DT A 139      -8.292   8.177  -1.935 
ATOM   2865  OP2  DT A 139      -8.578  10.594  -2.548 
ATOM   2866  O5'  DT A 139      -6.270   9.659  -2.179 
ATOM   2867  C5'  DT A 139      -5.183   8.972  -2.827 
ATOM   2868  C4'  DT A 139      -4.054   9.943  -3.114 
ATOM   2869  O4'  DT A 139      -4.206  10.605  -4.402 
ATOM   2870  C3'  DT A 139      -3.901  11.096  -2.122 
ATOM   2871  O3'  DT A 139      -2.516  11.371  -1.947 
ATOM   2872  C2'  DT A 139      -4.548  12.294  -2.817 
ATOM   2873  C1'  DT A 139      -4.011  11.999  -4.215 
ATOM   2874  N1   DT A 139      -4.736  12.717  -5.299 
ATOM   2875  C2   DT A 139      -3.996  13.122  -6.384 
ATOM   2876  O2   DT A 139      -2.800  12.917  -6.485 
ATOM   2877  N3   DT A 139      -4.702  13.786  -7.369 
ATOM   2878  C4   DT A 139      -6.053  14.071  -7.358 
ATOM   2879  O4   DT A 139      -6.574  14.672  -8.299 
ATOM   2880  C5   DT A 139      -6.743  13.606  -6.178 
ATOM   2881  C7   DT A 139      -8.216  13.876  -6.086 
ATOM   2882  C6   DT A 139      -6.082  12.959  -5.205 
ATOM   2883  P    DG A 140      -1.976  11.734  -0.484 
ATOM   2884  OP1  DG A 140      -1.717  10.489   0.272 
ATOM   2885  OP2  DG A 140      -2.891  12.704   0.156 
ATOM   2886  O5'  DG A 140      -0.588  12.453  -0.830 
ATOM   2887  C5'  DG A 140       0.126  12.059  -2.016 
ATOM   2888  C4'  DG A 140       0.639  13.286  -2.744 
ATOM   2889  O4'  DG A 140      -0.335  13.819  -3.687 
ATOM   2890  C3'  DG A 140       0.992  14.483  -1.862 
ATOM   2891  O3'  DG A 140       2.134  15.133  -2.404 
ATOM   2892  C2'  DG A 140      -0.207  15.423  -1.988 
ATOM   2893  C1'  DG A 140      -0.435  15.220  -3.483 
ATOM   2894  N9   DG A 140      -1.780  15.660  -3.950 
ATOM   2895  C8   DG A 140      -2.989  15.611  -3.293 
ATOM   2896  N7   DG A 140      -3.995  16.084  -3.989 
ATOM   2897  C5   DG A 140      -3.409  16.476  -5.191 
ATOM   2898  C6   DG A 140      -3.994  17.062  -6.344 
ATOM   2899  O6   DG A 140      -5.168  17.361  -6.544 
ATOM   2900  N1   DG A 140      -3.036  17.299  -7.339 
ATOM   2901  C2   DG A 140      -1.690  17.008  -7.235 
ATOM   2902  N2   DG A 140      -0.940  17.311  -8.298 
ATOM   2903  N3   DG A 140      -1.142  16.458  -6.153 
ATOM   2904  C4   DG A 140      -2.058  16.222  -5.178 
ATOM   2905  P    DT A 141       3.251  15.700  -1.406 
ATOM   2906  OP1  DT A 141       4.180  14.611  -1.031 
ATOM   2907  OP2  DT A 141       2.599  16.413  -0.286 
ATOM   2908  O5'  DT A 141       4.007  16.753  -2.345 
ATOM   2909  C5'  DT A 141       4.060  16.512  -3.763 
ATOM   2910  C4'  DT A 141       3.775  17.796  -4.518 
ATOM   2911  O4'  DT A 141       2.353  17.997  -4.755 
ATOM   2912  C3'  DT A 141       4.219  19.086  -3.827 
ATOM   2913  O3'  DT A 141       4.692  19.996  -4.813 
ATOM   2914  C2'  DT A 141       2.941  19.656  -3.213 
ATOM   2915  C1'  DT A 141       2.020  19.326  -4.383 
ATOM   2916  N1   DT A 141       0.572  19.360  -4.034 
ATOM   2917  C2   DT A 141      -0.296  19.795  -5.005 
ATOM   2918  O2   DT A 141       0.071  20.144  -6.114 
ATOM   2919  N3   DT A 141      -1.630  19.814  -4.646 
ATOM   2920  C4   DT A 141      -2.152  19.442  -3.424 
ATOM   2921  O4   DT A 141      -3.366  19.501  -3.218 
ATOM   2922  C5   DT A 141      -1.164  19.000  -2.469 
ATOM   2923  C7   DT A 141      -1.648  18.577  -1.113 
ATOM   2924  C6   DT A 141       0.139  18.972  -2.792 
ATOM   2925  P    DT A 142       5.977  20.894  -4.488 
ATOM   2926  OP1  DT A 142       7.206  20.119  -4.767 
ATOM   2927  OP2  DT A 142       5.858  21.454  -3.124 
ATOM   2928  O5'  DT A 142       5.824  22.066  -5.565 
ATOM   2929  C5'  DT A 142       5.179  21.781  -6.821 
ATOM   2930  C4'  DT A 142       4.220  22.901  -7.177 
ATOM   2931  O4'  DT A 142       2.892  22.694  -6.618 
ATOM   2932  C3'  DT A 142       4.614  24.294  -6.687 
ATOM   2933  O3'  DT A 142       4.243  25.251  -7.673 
ATOM   2934  C2'  DT A 142       3.759  24.523  -5.442 
ATOM   2935  C1'  DT A 142       2.479  23.898  -5.989 
ATOM   2936  N1   DT A 142       1.483  23.552  -4.937 
ATOM   2937  C2   DT A 142       0.155  23.687  -5.265 
ATOM   2938  O2   DT A 142      -0.223  24.069  -6.358 
ATOM   2939  N3   DT A 142      -0.739  23.358  -4.263 
ATOM   2940  C4   DT A 142      -0.421  22.916  -2.995 
ATOM   2941  O4   DT A 142      -1.311  22.652  -2.183 
ATOM   2942  C5   DT A 142       0.997  22.807  -2.747 
ATOM   2943  C7   DT A 142       1.428  22.334  -1.390 
ATOM   2944  C6   DT A 142       1.887  23.121  -3.701 
ATOM   2945  P    DA A 143       5.224  26.480  -7.970 
ATOM   2946  OP1  DA A 143       6.271  26.057  -8.928 
ATOM   2947  OP2  DA A 143       5.706  27.051  -6.693 
ATOM   2948  O5'  DA A 143       4.231  27.513  -8.680 
ATOM   2949  C5'  DA A 143       3.118  27.002  -9.440 
ATOM   2950  C4'  DA A 143       1.867  27.800  -9.126 
ATOM   2951  O4'  DA A 143       1.141  27.265  -7.983 
ATOM   2952  C3'  DA A 143       2.087  29.269  -8.768 
ATOM   2953  O3'  DA A 143       1.021  30.039  -9.310 
ATOM   2954  C2'  DA A 143       1.994  29.315  -7.244 
ATOM   2955  C1'  DA A 143       0.830  28.339  -7.109 
ATOM   2956  N9   DA A 143       0.668  27.785  -5.735 
ATOM   2957  C8   DA A 143       1.637  27.485  -4.822 
ATOM   2958  N7   DA A 143       1.178  27.015  -3.704 
ATOM   2959  C5   DA A 143      -0.198  27.001  -3.887 
ATOM   2960  C6   DA A 143      -1.260  26.606  -3.057 
ATOM   2961  N6   DA A 143      -1.092  26.126  -1.817 
ATOM   2962  N1   DA A 143      -2.507  26.724  -3.550 
ATOM   2963  C2   DA A 143      -2.669  27.201  -4.784 
ATOM   2964  N3   DA A 143      -1.759  27.599  -5.646 
ATOM   2965  C4   DA A 143      -0.520  27.472  -5.128 
ATOM   2966  P    DC A 144       1.343  31.474  -9.944 
ATOM   2967  OP1  DC A 144       1.793  31.307 -11.344 
ATOM   2968  OP2  DC A 144       2.261  32.216  -9.051 
ATOM   2969  O5'  DC A 144      -0.101  32.161  -9.920 
ATOM   2970  C5'  DC A 144      -1.271  31.331 -10.040 
ATOM   2971  C4'  DC A 144      -2.322  31.770  -9.039 
ATOM   2972  O4'  DC A 144      -2.170  31.113  -7.748 
ATOM   2973  C3'  DC A 144      -2.333  33.260  -8.696 
ATOM   2974  O3'  DC A 144      -3.680  33.682  -8.519 
ATOM   2975  C2'  DC A 144      -1.614  33.351  -7.349 
ATOM   2976  C1'  DC A 144      -2.236  32.102  -6.733 
ATOM   2977  N1   DC A 144      -1.499  31.592  -5.542 
ATOM   2978  C2   DC A 144      -2.244  31.013  -4.517 
ATOM   2979  O2   DC A 144      -3.472  30.946  -4.637 
ATOM   2980  N3   DC A 144      -1.591  30.542  -3.424 
ATOM   2981  C4   DC A 144      -0.258  30.633  -3.333 
ATOM   2982  N4   DC A 144       0.332  30.160  -2.246 
ATOM   2983  C5   DC A 144       0.526  31.226  -4.376 
ATOM   2984  C6   DC A 144      -0.145  31.690  -5.460 
ATOM   2985  P    DC A 145      -4.121  35.118  -9.073 
ATOM   2986  OP1  DC A 145      -4.454  35.014 -10.512 
ATOM   2987  OP2  DC A 145      -3.097  36.124  -8.715 
ATOM   2988  O5'  DC A 145      -5.454  35.385  -8.230 
ATOM   2989  C5'  DC A 145      -6.251  34.262  -7.810 
ATOM   2990  C4'  DC A 145      -6.687  34.445  -6.370 
ATOM   2991  O4'  DC A 145      -5.713  33.918  -5.423 
ATOM   2992  C3'  DC A 145      -6.895  35.890  -5.916 
ATOM   2993  O3'  DC A 145      -8.000  35.937  -5.022 
ATOM   2994  C2'  DC A 145      -5.627  36.239  -5.139 
ATOM   2995  C1'  DC A 145      -5.483  34.899  -4.424 
ATOM   2996  N1   DC A 145      -4.128  34.667  -3.852 
ATOM   2997  C2   DC A 145      -4.039  33.957  -2.657 
ATOM   2998  O2   DC A 145      -5.081  33.551  -2.126 
ATOM   2999  N3   DC A 145      -2.813  33.736  -2.119 
ATOM   3000  C4   DC A 145      -1.710  34.191  -2.725 
ATOM   3001  N4   DC A 145      -0.537  33.949  -2.160 
ATOM   3002  C5   DC A 145      -1.778  34.924  -3.954 
ATOM   3003  C6   DC A 145      -3.013  35.135  -4.475 
ATOM   3004  P    DG A 146      -9.019  37.169  -5.111 
ATOM   3005  OP1  DG A 146     -10.021  36.909  -6.168 
ATOM   3006  OP2  DG A 146      -8.259  38.433  -5.233 
ATOM   3007  O5'  DG A 146      -9.721  37.102  -3.674 
ATOM   3008  C5'  DG A 146      -9.856  35.826  -3.023 
ATOM   3009  C4'  DG A 146      -9.495  35.952  -1.555 
ATOM   3010  O4'  DG A 146      -8.072  35.757  -1.315 
ATOM   3011  C3'  DG A 146      -9.795  37.305  -0.911 
ATOM   3012  O3'  DG A 146     -10.230  37.092   0.427 
ATOM   3013  C2'  DG A 146      -8.447  38.025  -0.875 
ATOM   3014  C1'  DG A 146      -7.609  36.810  -0.484 
ATOM   3015  N9   DG A 146      -6.150  36.985  -0.728 
ATOM   3016  C8   DG A 146      -5.513  37.676  -1.736 
ATOM   3017  N7   DG A 146      -4.203  37.636  -1.664 
ATOM   3018  C5   DG A 146      -3.958  36.865  -0.529 
ATOM   3019  C6   DG A 146      -2.727  36.472   0.060 
ATOM   3020  O6   DG A 146      -1.583  36.728  -0.306 
ATOM   3021  N1   DG A 146      -2.935  35.691   1.206 
ATOM   3022  C2   DG A 146      -4.169  35.337   1.715 
ATOM   3023  N2   DG A 146      -4.153  34.585   2.819 
ATOM   3024  N3   DG A 146      -5.322  35.705   1.161 
ATOM   3025  C4   DG A 146      -5.138  36.463   0.049 
ATOM   3026  P    DA A 147     -11.416  37.994   1.010 
ATOM   3027  OP1  DA A 147     -12.720  37.419   0.607 
ATOM   3028  OP2  DA A 147     -11.189  39.409   0.644 
ATOM   3029  O5'  DA A 147     -11.209  37.807   2.586 
ATOM   3030  C5'  DA A 147     -10.647  36.575   3.075 
ATOM   3031  C4'  DA A 147      -9.613  36.866   4.144 
ATOM   3032  O4'  DA A 147      -8.284  37.078   3.587 
ATOM   3033  C3'  DA A 147      -9.862  38.115   4.989 
ATOM   3034  O3'  DA A 147      -9.452  37.856   6.325 
ATOM   3035  C2'  DA A 147      -8.935  39.175   4.394 
ATOM   3036  C1'  DA A 147      -7.740  38.256   4.162 
ATOM   3037  N9   DA A 147      -6.733  38.810   3.215 
ATOM   3038  C8   DA A 147      -6.943  39.592   2.115 
ATOM   3039  N7   DA A 147      -5.855  39.919   1.489 
ATOM   3040  C5   DA A 147      -4.848  39.309   2.226 
ATOM   3041  C6   DA A 147      -3.452  39.276   2.075 
ATOM   3042  N6   DA A 147      -2.799  39.897   1.083 
ATOM   3043  N1   DA A 147      -2.748  38.578   2.986 
ATOM   3044  C2   DA A 147      -3.402  37.962   3.970 
ATOM   3045  N3   DA A 147      -4.695  37.923   4.210 
ATOM   3046  C4   DA A 147      -5.376  38.629   3.285 
ATOM   3047  P    DC A 148     -10.336  38.426   7.533 
ATOM   3048  OP1  DC A 148     -11.456  37.498   7.809 
ATOM   3049  OP2  DC A 148     -10.709  39.830   7.254 
ATOM   3050  O5'  DC A 148      -9.288  38.378   8.741 
ATOM   3051  C5'  DC A 148      -8.258  37.371   8.734 
ATOM   3052  C4'  DC A 148      -6.930  37.985   9.133 
ATOM   3053  O4'  DC A 148      -6.203  38.524   7.992 
ATOM   3054  C3'  DC A 148      -7.006  39.157  10.110 
ATOM   3055  O3'  DC A 148      -5.901  39.085  11.003 
ATOM   3056  C2'  DC A 148      -6.843  40.401   9.236 
ATOM   3057  C1'  DC A 148      -5.762  39.833   8.321 
ATOM   3058  N1   DC A 148      -5.589  40.595   7.053 
ATOM   3059  C2   DC A 148      -4.305  40.691   6.523 
ATOM   3060  O2   DC A 148      -3.370  40.144   7.121 
ATOM   3061  N3   DC A 148      -4.126  41.382   5.368 
ATOM   3062  C4   DC A 148      -5.165  41.960   4.751 
ATOM   3063  N4   DC A 148      -4.938  42.623   3.627 
ATOM   3064  C5   DC A 148      -6.493  41.874   5.280 
ATOM   3065  C6   DC A 148      -6.651  41.179   6.435 
ATOM   3066  P    DT A 149      -6.126  39.449  12.546 
ATOM   3067  OP1  DT A 149      -6.649  38.266  13.264 
ATOM   3068  OP2  DT A 149      -6.935  40.683  12.651 
ATOM   3069  O5'  DT A 149      -4.628  39.748  13.021 
ATOM   3070  C5'  DT A 149      -3.540  39.061  12.373 
ATOM   3071  C4'  DT A 149      -2.412  40.032  12.085 
ATOM   3072  O4'  DT A 149      -2.564  40.694  10.798 
ATOM   3073  C3'  DT A 149      -2.258  41.185  13.077 
ATOM   3074  O3'  DT A 149      -0.873  41.460  13.252 
ATOM   3075  C2'  DT A 149      -2.906  42.383  12.382 
ATOM   3076  C1'  DT A 149      -2.369  42.088  10.985 
ATOM   3077  N1   DT A 149      -3.093  42.806   9.900 
ATOM   3078  C2   DT A 149      -2.354  43.211   8.815 
ATOM   3079  O2   DT A 149      -1.157  43.006   8.715 
ATOM   3080  N3   DT A 149      -3.060  43.875   7.830 
ATOM   3081  C4   DT A 149      -4.410  44.160   7.841 
ATOM   3082  O4   DT A 149      -4.932  44.761   6.900 
ATOM   3083  C5   DT A 149      -5.101  43.695   9.021 
ATOM   3084  C7   DT A 149      -6.574  43.965   9.114 
ATOM   3085  C6   DT A 149      -4.440  43.048   9.994 
ATOM   3086  P    DA A 150      -0.333  41.823  14.715 
ATOM   3087  OP1  DA A 150      -0.074  40.578  15.471 
ATOM   3088  OP2  DA A 150      -1.249  42.793  15.355 
ATOM   3089  O5'  DA A 150       1.054  42.542  14.369 
ATOM   3090  C5'  DA A 150       1.768  42.148  13.183 
ATOM   3091  C4'  DA A 150       2.281  43.375  12.455 
ATOM   3092  O4'  DA A 150       1.308  43.908  11.512 
ATOM   3093  C3'  DA A 150       2.634  44.572  13.337 
ATOM   3094  O3'  DA A 150       3.777  45.222  12.795 
ATOM   3095  C2'  DA A 150       1.435  45.512  13.211 
ATOM   3096  C1'  DA A 150       1.207  45.309  11.716 
ATOM   3097  N9   DA A 150      -0.137  45.749  11.249 
ATOM   3098  C8   DA A 150      -1.327  45.692  11.916 
ATOM   3099  N7   DA A 150      -2.330  46.158  11.239 
ATOM   3100  C5   DA A 150      -1.767  46.554  10.034 
ATOM   3101  C6   DA A 150      -2.313  47.134   8.878 
ATOM   3102  N6   DA A 150      -3.613  47.430   8.741 
ATOM   3103  N1   DA A 150      -1.471  47.402   7.862 
ATOM   3104  C2   DA A 150      -0.179  47.105   8.003 
ATOM   3105  N3   DA A 150       0.442  46.566   9.028 
ATOM   3106  C4   DA A 150      -0.424  46.308  10.031 
ATOM   3107  P    DG A 151       4.893  45.789  13.793 
ATOM   3108  OP1  DG A 151       5.822  44.700  14.168 
ATOM   3109  OP2  DG A 151       4.241  46.502  14.914 
ATOM   3110  O5'  DG A 151       5.649  46.842  12.855 
ATOM   3111  C5'  DG A 151       5.702  46.601  11.436 
ATOM   3112  C4'  DG A 151       5.417  47.885  10.681 
ATOM   3113  O4'  DG A 151       3.995  48.086  10.444 
ATOM   3114  C3'  DG A 151       5.861  49.175  11.372 
ATOM   3115  O3'  DG A 151       6.334  50.085  10.386 
ATOM   3116  C2'  DG A 151       4.584  49.745  11.986 
ATOM   3117  C1'  DG A 151       3.662  49.415  10.816 
ATOM   3118  N9   DG A 151       2.215  49.449  11.165 
ATOM   3119  C8   DG A 151       1.595  49.102  12.347 
ATOM   3120  N7   DG A 151       0.293  49.250  12.329 
ATOM   3121  C5   DG A 151       0.031  49.728  11.047 
ATOM   3122  C6   DG A 151      -1.202  50.076  10.435 
ATOM   3123  O6   DG A 151      -2.335  50.033  10.908 
ATOM   3124  N1   DG A 151      -1.014  50.518   9.118 
ATOM   3125  C2   DG A 151       0.205  50.611   8.476 
ATOM   3126  N2   DG A 151       0.174  51.055   7.218 
ATOM   3127  N3   DG A 151       1.362  50.283   9.051 
ATOM   3128  C4   DG A 151       1.197  49.853  10.328 
ATOM   3129  P    DA A 152       7.619  50.983  10.711 
ATOM   3130  OP1  DA A 152       8.849  50.208  10.432 
ATOM   3131  OP2  DA A 152       7.501  51.543  12.075 
ATOM   3132  O5'  DA A 152       7.466  52.155   9.634 
ATOM   3133  C5'  DA A 152       6.821  51.870   8.378 
ATOM   3134  C4'  DA A 152       5.863  52.990   8.022 
ATOM   3135  O4'  DA A 152       4.534  52.783   8.581 
ATOM   3136  C3'  DA A 152       6.256  54.383   8.512 
ATOM   3137  O3'  DA A 152       5.885  55.340   7.526 
ATOM   3138  C2'  DA A 152       5.401  54.612   9.757 
ATOM   3139  C1'  DA A 152       4.121  53.987   9.210 
ATOM   3140  N9   DA A 152       3.125  53.641  10.262 
ATOM   3141  C8   DA A 152       3.353  53.200  11.534 
ATOM   3142  N7   DA A 152       2.272  52.984  12.217 
ATOM   3143  C5   DA A 152       1.249  53.304  11.334 
ATOM   3144  C6   DA A 152      -0.149  53.285  11.457 
ATOM   3145  N6   DA A 152      -0.789  52.911  12.575 
ATOM   3146  N1   DA A 152      -0.871  53.665  10.386 
ATOM   3147  C2   DA A 152      -0.230  54.035   9.278 
ATOM   3148  N3   DA A 152       1.063  54.093   9.048 
ATOM   3149  C4   DA A 152       1.762  53.708  10.134 
ATOM   3150  P    DT A 153       6.866  56.569   7.229 
ATOM   3151  OP1  DT A 153       7.914  56.146   6.271 
ATOM   3152  OP2  DT A 153       7.348  57.140   8.506 
ATOM   3153  O5'  DT A 153       5.873  57.602   6.519 
ATOM   3154  C5'  DT A 153       4.760  57.092   5.759 
ATOM   3155  C4'  DT A 153       3.510  57.889   6.073 
ATOM   3156  O4'  DT A 153       2.783  57.354   7.216 
ATOM   3157  C3'  DT A 153       3.730  59.358   6.431 
ATOM   3158  O3'  DT A 153       2.664  60.129   5.889 
ATOM   3159  C2'  DT A 153       3.636  59.404   7.956 
ATOM   3160  C1'  DT A 153       2.472  58.428   8.090 
ATOM   3161  N1   DT A 153       2.310  57.874   9.464 
ATOM   3162  C2   DT A 153       1.028  57.625   9.891 
ATOM   3163  O2   DT A 153       0.046  57.837   9.201 
ATOM   3164  N3   DT A 153       0.917  57.114  11.169 
ATOM   3165  C4   DT A 153       1.957  56.837  12.033 
ATOM   3166  O4   DT A 153       1.734  56.380  13.156 
ATOM   3167  C5   DT A 153       3.264  57.132  11.495 
ATOM   3168  C7   DT A 153       4.452  56.860  12.371 
ATOM   3169  C6   DT A 153       3.401  57.630  10.256 
ATOM   3170  P    DG A 154       2.986  61.563   5.256 
ATOM   3171  OP1  DG A 154       3.435  61.396   3.856 
ATOM   3172  OP2  DG A 154       3.904  62.305   6.148 
ATOM   3173  O5'  DG A 154       1.541  62.250   5.279 
ATOM   3174  C5'  DG A 154       0.371  61.420   5.160 
ATOM   3175  C4'  DG A 154      -0.680  61.859   6.160 
ATOM   3176  O4'  DG A 154      -0.528  61.202   7.451 
ATOM   3177  C3'  DG A 154      -0.691  63.349   6.503 
ATOM   3178  O3'  DG A 154      -2.037  63.771   6.680 
ATOM   3179  C2'  DG A 154       0.028  63.440   7.850 
ATOM   3180  C1'  DG A 154      -0.594  62.191   8.467 
ATOM   3181  N9   DG A 154       0.143  61.681   9.657 
ATOM   3182  C8   DG A 154       1.497  61.693   9.915 
ATOM   3183  N7   DG A 154       1.825  61.161  11.067 
ATOM   3184  C5   DG A 154       0.603  60.769  11.611 
ATOM   3185  C6   DG A 154       0.315  60.132  12.846 
ATOM   3186  O6   DG A 154       1.091  59.777  13.729 
ATOM   3187  N1   DG A 154      -1.061  59.916  13.001 
ATOM   3188  C2   DG A 154      -2.031  60.268  12.083 
ATOM   3189  N2   DG A 154      -3.290  59.974  12.420 
ATOM   3190  N3   DG A 154      -1.760  60.864  10.925 
ATOM   3191  C4   DG A 154      -0.430  61.082  10.758 
ATOM   3192  P    DT A 155      -2.479  65.207   6.127 
ATOM   3193  OP1  DT A 155      -2.811  65.103   4.687 
ATOM   3194  OP2  DT A 155      -1.455  66.213   6.485 
ATOM   3195  O5'  DT A 155      -3.812  65.474   6.969 
ATOM   3196  C5'  DT A 155      -4.609  64.351   7.390 
ATOM   3197  C4'  DT A 155      -5.044  64.534   8.830 
ATOM   3198  O4'  DT A 155      -4.071  64.007   9.776 
ATOM   3199  C3'  DT A 155      -5.253  65.979   9.283 
ATOM   3200  O3'  DT A 155      -6.358  66.026  10.178 
ATOM   3201  C2'  DT A 155      -3.984  66.328  10.061 
ATOM   3202  C1'  DT A 155      -3.841  64.988  10.776 
ATOM   3203  N1   DT A 155      -2.486  64.756  11.347 
ATOM   3204  C2   DT A 155      -2.416  64.053  12.526 
ATOM   3205  O2   DT A 155      -3.401  63.625  13.103 
ATOM   3206  N3   DT A 155      -1.143  63.859  13.027 
ATOM   3207  C4   DT A 155       0.036  64.298  12.459 
ATOM   3208  O4   DT A 155       1.118  64.063  13.001 
ATOM   3209  C5   DT A 155      -0.140  65.025  11.225 
ATOM   3210  C7   DT A 155       1.094  65.539  10.541 
ATOM   3211  C6   DT A 155      -1.365  65.230  10.715 
ATOM   3212  P    DT A 156      -7.376  67.258  10.088 
ATOM   3213  OP1  DT A 156      -8.379  66.998   9.031 
ATOM   3214  OP2  DT A 156      -6.617  68.522   9.966 
ATOM   3215  O5'  DT A 156      -8.079  67.191  11.525 
ATOM   3216  C5'  DT A 156      -8.214  65.915  12.177 
ATOM   3217  C4'  DT A 156      -7.853  66.041  13.644 
ATOM   3218  O4'  DT A 156      -6.430  65.846  13.884 
ATOM   3219  C3'  DT A 156      -8.153  67.394  14.288 
ATOM   3220  O3'  DT A 156      -8.588  67.181  15.626 
ATOM   3221  C2'  DT A 156      -6.805  68.114  14.324 
ATOM   3222  C1'  DT A 156      -5.967  66.899  14.715 
ATOM   3223  N1   DT A 156      -4.508  67.074  14.471 
ATOM   3224  C2   DT A 156      -3.649  66.475  15.360 
ATOM   3225  O2   DT A 156      -4.033  65.823  16.315 
ATOM   3226  N3   DT A 156      -2.305  66.660  15.102 
ATOM   3227  C4   DT A 156      -1.762  67.376  14.055 
ATOM   3228  O4   DT A 156      -0.540  67.471  13.927 
ATOM   3229  C5   DT A 156      -2.744  67.968  13.176 
ATOM   3230  C7   DT A 156      -2.237  68.765  12.009 
ATOM   3231  C6   DT A 156      -4.057  67.804  13.403 
ATOM   3232  P    DA A 157      -9.774  68.083  16.210 
ATOM   3233  OP1  DA A 157     -11.077  67.509  15.806 
ATOM   3234  OP2  DA A 157      -9.547  69.498  15.843 
ATOM   3235  O5'  DA A 157      -9.567  67.896  17.785 
ATOM   3236  C5'  DA A 157      -9.004  66.664  18.274 
ATOM   3237  C4'  DA A 157      -7.970  66.955  19.343 
ATOM   3238  O4'  DA A 157      -6.641  67.167  18.786 
ATOM   3239  C3'  DA A 157      -8.220  68.204  20.188 
ATOM   3240  O3'  DA A 157      -7.810  67.945  21.525 
ATOM   3241  C2'  DA A 157      -7.293  69.264  19.593 
ATOM   3242  C1'  DA A 157      -6.098  68.345  19.361 
ATOM   3243  N9   DA A 157      -5.090  68.899  18.415 
ATOM   3244  C8   DA A 157      -5.300  69.681  17.314 
ATOM   3245  N7   DA A 157      -4.212  70.008  16.688 
ATOM   3246  C5   DA A 157      -3.206  69.398  17.425 
ATOM   3247  C6   DA A 157      -1.810  69.365  17.274 
ATOM   3248  N6   DA A 157      -1.157  69.986  16.282 
ATOM   3249  N1   DA A 157      -1.106  68.667  18.185 
ATOM   3250  C2   DA A 157      -1.760  68.051  19.169 
ATOM   3251  N3   DA A 157      -3.052  68.012  19.409 
ATOM   3252  C4   DA A 157      -3.734  68.719  18.484 
ATOM   3253  P    DA A 158      -8.694  68.515  22.732 
ATOM   3254  OP1  DA A 158      -9.814  67.587  23.008 
ATOM   3255  OP2  DA A 158      -9.067  69.919  22.453 
ATOM   3256  O5'  DA A 158      -7.646  68.467  23.940 
ATOM   3257  C5'  DA A 158      -6.616  67.460  23.933 
ATOM   3258  C4'  DA A 158      -5.288  68.074  24.332 
ATOM   3259  O4'  DA A 158      -4.561  68.613  23.191 
ATOM   3260  C3'  DA A 158      -5.364  69.246  25.309 
ATOM   3261  O3'  DA A 158      -4.259  69.174  26.202 
ATOM   3262  C2'  DA A 158      -5.201  70.490  24.435 
ATOM   3263  C1'  DA A 158      -4.120  69.922  23.520 
ATOM   3264  N9   DA A 158      -3.947  70.684  22.253 
ATOM   3265  C8   DA A 158      -4.898  71.325  21.511 
ATOM   3266  N7   DA A 158      -4.432  71.906  20.448 
ATOM   3267  C5   DA A 158      -3.073  71.630  20.486 
ATOM   3268  C6   DA A 158      -2.013  71.972  19.630 
ATOM   3269  N6   DA A 158      -2.168  72.699  18.514 
ATOM   3270  N1   DA A 158      -0.783  71.537  19.962 
ATOM   3271  C2   DA A 158      -0.635  70.814  21.071 
ATOM   3272  N3   DA A 158      -1.543  70.436  21.943 
ATOM   3273  C4   DA A 158      -2.765  70.884  21.587 
ATOM   3274  P    DA A 159      -4.484  69.538  27.745 
ATOM   3275  OP1  DA A 159      -5.007  68.355  28.464 
ATOM   3276  OP2  DA A 159      -5.293  70.772  27.850 
ATOM   3277  O5'  DA A 159      -2.985  69.837  28.220 
ATOM   3278  C5'  DA A 159      -1.898  69.150  27.572 
ATOM   3279  C4'  DA A 159      -0.770  70.121  27.285 
ATOM   3280  O4'  DA A 159      -0.922  70.783  25.997 
ATOM   3281  C3'  DA A 159      -0.616  71.274  28.276 
ATOM   3282  O3'  DA A 159       0.769  71.549  28.452 
ATOM   3283  C2'  DA A 159      -1.264  72.472  27.581 
ATOM   3284  C1'  DA A 159      -0.727  72.177  26.184 
ATOM   3285  N9   DA A 159      -1.451  72.895  25.099 
ATOM   3286  C8   DA A 159      -2.777  73.216  25.033 
ATOM   3287  N7   DA A 159      -3.111  73.850  23.951 
ATOM   3288  C5   DA A 159      -1.919  73.959  23.247 
ATOM   3289  C6   DA A 159      -1.601  74.535  22.006 
ATOM   3290  N6   DA A 159      -2.503  75.138  21.218 
ATOM   3291  N1   DA A 159      -0.319  74.469  21.603 
ATOM   3292  C2   DA A 159       0.572  73.868  22.390 
ATOM   3293  N3   DA A 159       0.394  73.298  23.562 
ATOM   3294  C4   DA A 159      -0.897  73.378  23.943 
ATOM   3295  P    DA A 160       1.309  71.912  29.914 
ATOM   3296  OP1  DA A 160       1.568  70.667  30.670 
ATOM   3297  OP2  DA A 160       0.393  72.882  30.554 
ATOM   3298  O5'  DA A 160       2.696  72.631  29.569 
ATOM   3299  C5'  DA A 160       3.411  72.237  28.382 
ATOM   3300  C4'  DA A 160       3.923  73.464  27.655 
ATOM   3301  O4'  DA A 160       2.950  73.997  26.711 
ATOM   3302  C3'  DA A 160       4.276  74.661  28.536 
ATOM   3303  O3'  DA A 160       5.419  75.312  27.994 
ATOM   3304  C2'  DA A 160       3.077  75.601  28.410 
ATOM   3305  C1'  DA A 160       2.849  75.398  26.915 
ATOM   3306  N9   DA A 160       1.505  75.838  26.448 
ATOM   3307  C8   DA A 160       0.315  75.781  27.115 
ATOM   3308  N7   DA A 160      -0.688  76.247  26.438 
ATOM   3309  C5   DA A 160      -0.124  76.643  25.233 
ATOM   3310  C6   DA A 160      -0.670  77.223  24.077 
ATOM   3311  N6   DA A 160      -1.970  77.519  23.940 
ATOM   3312  N1   DA A 160       0.172  77.491  23.061 
ATOM   3313  C2   DA A 160       1.463  77.194  23.202 
ATOM   3314  N3   DA A 160       2.084  76.655  24.227 
ATOM   3315  C4   DA A 160       1.219  76.397  25.231 
ATOM   3316  P    DG A 161       6.535  75.878  28.992 
ATOM   3317  OP1  DG A 161       7.464  74.789  29.367 
ATOM   3318  OP2  DG A 161       5.883  76.591  30.113 
ATOM   3319  O5'  DG A 161       7.292  76.931  28.054 
ATOM   3320  C5'  DG A 161       7.345  76.690  26.635 
ATOM   3321  C4'  DG A 161       7.060  77.974  25.881 
ATOM   3322  O4'  DG A 161       5.637  78.175  25.643 
ATOM   3323  C3'  DG A 161       7.504  79.264  26.571 
ATOM   3324  O3'  DG A 161       7.977  80.174  25.586 
ATOM   3325  C2'  DG A 161       6.226  79.834  27.185 
ATOM   3326  C1'  DG A 161       5.305  79.504  26.015 
ATOM   3327  N9   DG A 161       3.857  79.538  26.364 
ATOM   3328  C8   DG A 161       3.237  79.192  27.546 
ATOM   3329  N7   DG A 161       1.935  79.339  27.529 
ATOM   3330  C5   DG A 161       1.673  79.817  26.246 
ATOM   3331  C6   DG A 161       0.440  80.165  25.634 
ATOM   3332  O6   DG A 161      -0.693  80.122  26.107 
ATOM   3333  N1   DG A 161       0.629  80.607  24.318 
ATOM   3334  C2   DG A 161       1.848  80.700  23.676 
ATOM   3335  N2   DG A 161       1.816  81.144  22.417 
ATOM   3336  N3   DG A 161       3.004  80.372  24.250 
ATOM   3337  C4   DG A 161       2.839  79.942  25.528 
ATOM   3338  P    DA A 162       9.262  81.072  25.910 
ATOM   3339  OP1  DA A 162      10.491  80.297  25.631 
ATOM   3340  OP2  DA A 162       9.143  81.632  27.274 
ATOM   3341  O5'  DA A 162       9.108  82.244  24.833 
ATOM   3342  C5'  DA A 162       8.463  81.959  23.578 
ATOM   3343  C4'  DA A 162       7.505  83.079  23.221 
ATOM   3344  O4'  DA A 162       6.176  82.872  23.780 
ATOM   3345  C3'  DA A 162       7.898  84.472  23.711 
ATOM   3346  O3'  DA A 162       7.527  85.429  22.726 
ATOM   3347  C2'  DA A 162       7.043  84.701  24.957 
ATOM   3348  C1'  DA A 162       5.763  84.076  24.409 
ATOM   3349  N9   DA A 162       4.767  83.730  25.461 
ATOM   3350  C8   DA A 162       4.995  83.289  26.733 
ATOM   3351  N7   DA A 162       3.914  83.073  27.416 
ATOM   3352  C5   DA A 162       2.892  83.393  26.533 
ATOM   3353  C6   DA A 162       1.493  83.374  26.656 
ATOM   3354  N6   DA A 162       0.854  83.000  27.774 
ATOM   3355  N1   DA A 162       0.771  83.754  25.585 
ATOM   3356  C2   DA A 162       1.412  84.124  24.477 
ATOM   3357  N3   DA A 162       2.706  84.182  24.247 
ATOM   3358  C4   DA A 162       3.404  83.797  25.334 
ATOM   3359  P    DA A 163       8.509  86.658  22.428 
ATOM   3360  OP1  DA A 163       9.556  86.235  21.471 
ATOM   3361  OP2  DA A 163       8.990  87.229  23.705 
ATOM   3362  O5'  DA A 163       7.515  87.691  21.718 
ATOM   3363  C5'  DA A 163       6.403  87.181  20.959 
ATOM   3364  C4'  DA A 163       5.152  87.978  21.272 
ATOM   3365  O4'  DA A 163       4.425  87.443  22.415 
ATOM   3366  C3'  DA A 163       5.372  89.447  21.630 
ATOM   3367  O3'  DA A 163       4.306  90.218  21.088 
ATOM   3368  C2'  DA A 163       5.278  89.493  23.155 
ATOM   3369  C1'  DA A 163       4.114  88.517  23.290 
ATOM   3370  N9   DA A 163       3.953  87.963  24.663 
ATOM   3371  C8   DA A 163       4.922  87.663  25.577 
ATOM   3372  N7   DA A 163       4.462  87.193  26.694 
ATOM   3373  C5   DA A 163       3.087  87.179  26.511 
ATOM   3374  C6   DA A 163       2.024  86.784  27.341 
ATOM   3375  N6   DA A 163       2.193  86.304  28.581 
ATOM   3376  N1   DA A 163       0.777  86.902  26.848 
ATOM   3377  C2   DA A 163       0.615  87.379  25.615 
ATOM   3378  N3   DA A 163       1.526  87.777  24.753 
ATOM   3379  C4   DA A 163       2.765  87.650  25.270 
ATOM   3380  P    DG A 164       4.628  91.652  20.455 
ATOM   3381  OP1  DG A 164       5.078  91.485  19.055 
ATOM   3382  OP2  DG A 164       5.546  92.394  21.348 
ATOM   3383  O5'  DG A 164       3.183  92.339  20.478 
ATOM   3384  C5'  DG A 164       2.013  91.509  20.359 
ATOM   3385  C4'  DG A 164       0.963  91.948  21.359 
ATOM   3386  O4'  DG A 164       1.114  91.291  22.650 
ATOM   3387  C3'  DG A 164       0.952  93.438  21.702 
ATOM   3388  O3'  DG A 164      -0.395  93.860  21.879 
ATOM   3389  C2'  DG A 164       1.670  93.529  23.049 
ATOM   3390  C1'  DG A 164       1.049  92.280  23.666 
ATOM   3391  N9   DG A 164       1.785  91.770  24.856 
ATOM   3392  C8   DG A 164       3.139  91.782  25.114 
ATOM   3393  N7   DG A 164       3.467  91.250  26.266 
ATOM   3394  C5   DG A 164       2.245  90.858  26.810 
ATOM   3395  C6   DG A 164       1.957  90.221  28.046 
ATOM   3396  O6   DG A 164       2.734  89.866  28.928 
ATOM   3397  N1   DG A 164       0.581  90.005  28.201 
ATOM   3398  C2   DG A 164      -0.389  90.357  27.282 
ATOM   3399  N2   DG A 164      -1.648  90.063  27.619 
ATOM   3400  N3   DG A 164      -0.118  90.953  26.124 
ATOM   3401  C4   DG A 164       1.212  91.171  25.958 
ATOM   3402  P    DA A 165      -0.836  95.296  21.326 
ATOM   3403  OP1  DA A 165      -1.169  95.192  19.886 
ATOM   3404  OP2  DA A 165       0.187  96.302  21.684 
ATOM   3405  O5'  DA A 165      -2.170  95.563  22.168 
ATOM   3406  C5'  DA A 165      -2.966  94.440  22.589 
ATOM   3407  C4'  DA A 165      -3.402  94.623  24.029 
ATOM   3408  O4'  DA A 165      -2.428  94.096  24.975 
ATOM   3409  C3'  DA A 165      -3.611  96.068  24.482 
ATOM   3410  O3'  DA A 165      -4.716  96.115  25.377 
ATOM   3411  C2'  DA A 165      -2.342  96.417  25.260 
ATOM   3412  C1'  DA A 165      -2.198  95.077  25.975 
ATOM   3413  N9   DA A 165      -0.843  94.845  26.547 
ATOM   3414  C8   DA A 165       0.366  95.243  26.052 
ATOM   3415  N7   DA A 165       1.375  94.887  26.785 
ATOM   3416  C5   DA A 165       0.795  94.202  27.844 
ATOM   3417  C6   DA A 165       1.339  93.568  28.973 
ATOM   3418  N6   DA A 165       2.653  93.521  29.235 
ATOM   3419  N1   DA A 165       0.479  92.984  29.828 
ATOM   3420  C2   DA A 165      -0.825  93.034  29.563 
ATOM   3421  N3   DA A 165      -1.445  93.594  28.547 
ATOM   3422  C4   DA A 165      -0.562  94.172  27.707 
ATOM   3423  P    DT A 166      -5.734  97.347  25.288 
ATOM   3424  OP1  DT A 166      -6.736  97.087  24.230 
ATOM   3425  OP2  DT A 166      -4.974  98.611  25.165 
ATOM   3426  O5'  DT A 166      -6.437  97.280  26.724 
ATOM   3427  C5'  DT A 166      -6.572  96.004  27.376 
ATOM   3428  C4'  DT A 166      -6.210  96.130  28.843 
ATOM   3429  O4'  DT A 166      -4.788  95.935  29.083 
ATOM   3430  C3'  DT A 166      -6.510  97.483  29.488 
ATOM   3431  O3'  DT A 166      -6.945  97.270  30.825 
ATOM   3432  C2'  DT A 166      -5.162  98.203  29.523 
ATOM   3433  C1'  DT A 166      -4.324  96.988  29.914 
ATOM   3434  N1   DT A 166      -2.865  97.163  29.670 
ATOM   3435  C2   DT A 166      -2.007  96.564  30.559 
ATOM   3436  O2   DT A 166      -2.390  95.912  31.515 
ATOM   3437  N3   DT A 166      -0.662  96.749  30.302 
ATOM   3438  C4   DT A 166      -0.120  97.465  29.254 
ATOM   3439  O4   DT A 166       1.102  97.560  29.126 
ATOM   3440  C5   DT A 166      -1.101  98.057  28.375 
ATOM   3441  C7   DT A 166      -0.595  98.854  27.208 
ATOM   3442  C6   DT A 166      -2.414  97.893  28.602 
ATOM   3443  P    DT A 167      -8.131  98.172  31.409 
ATOM   3444  OP1  DT A 167      -9.435  97.598  31.006 
ATOM   3445  OP2  DT A 167      -7.905  99.587  31.043 
ATOM   3446  O5'  DT A 167      -7.925  97.985  32.984 
ATOM   3447  C5'  DT A 167      -7.362  96.753  33.473 
ATOM   3448  C4'  DT A 167      -6.328  97.044  34.542 
ATOM   3449  O4'  DT A 167      -4.999  97.256  33.985 
ATOM   3450  C3'  DT A 167      -6.577  98.293  35.387 
ATOM   3451  O3'  DT A 167      -6.167  98.034  36.724 
ATOM   3452  C2'  DT A 167      -5.650  99.353  34.792 
ATOM   3453  C1'  DT A 167      -4.456  98.434  34.561 
ATOM   3454  N1   DT A 167      -3.448  98.988  33.614 
ATOM   3455  C2   DT A 167      -2.129  98.690  33.857 
ATOM   3456  O2   DT A 167      -1.767  98.005  34.798 
ATOM   3457  N3   DT A 167      -1.224  99.222  32.960 
ATOM   3458  C4   DT A 167      -1.523 100.008  31.865 
ATOM   3459  O4   DT A 167      -0.625 100.427  31.132 
ATOM   3460  C5   DT A 167      -2.932 100.266  31.692 
ATOM   3461  C7   DT A 167      -3.345 101.114  30.524 
ATOM   3462  C6   DT A 167      -3.834  99.762  32.550 
ATOM   3463  P    DA A 168      -7.051  98.604  37.931 
ATOM   3464  OP1  DA A 168      -8.171  97.676  38.207 
ATOM   3465  OP2  DA A 168      -7.424 100.008  37.652 
ATOM   3466  O5'  DA A 168      -6.003  98.556  39.140 
ATOM   3467  C5'  DA A 168      -4.974  97.549  39.133 
ATOM   3468  C4'  DA A 168      -3.646  98.163  39.531 
ATOM   3469  O4'  DA A 168      -2.918  98.702  38.391 
ATOM   3470  C3'  DA A 168      -3.722  99.336  40.508 
ATOM   3471  O3'  DA A 168      -2.617  99.263  41.401 
ATOM   3472  C2'  DA A 168      -3.558 100.579  39.634 
ATOM   3473  C1'  DA A 168      -2.477 100.011  38.719 
ATOM   3474  N9   DA A 168      -2.305 100.773  37.452 
ATOM   3475  C8   DA A 168      -3.255 101.414  36.710 
ATOM   3476  N7   DA A 168      -2.790 101.995  35.648 
ATOM   3477  C5   DA A 168      -1.430 101.720  35.686 
ATOM   3478  C6   DA A 168      -0.371 102.061  34.829 
ATOM   3479  N6   DA A 168      -0.526 102.789  33.714 
ATOM   3480  N1   DA A 168       0.859 101.626  35.161 
ATOM   3481  C2   DA A 168       1.007 100.903  36.270 
ATOM   3482  N3   DA A 168       0.099 100.525  37.142 
ATOM   3483  C4   DA A 168      -1.123 100.973  36.786 
ATOM   3484  P    DA A 169      -2.841  99.627  42.944 
ATOM   3485  OP1  DA A 169      -3.365  98.444  43.663 
ATOM   3486  OP2  DA A 169      -3.651 100.861  43.049 
ATOM   3487  O5'  DA A 169      -1.343  99.926  43.419 
ATOM   3488  C5'  DA A 169      -0.256  99.239  42.771 
ATOM   3489  C4'  DA A 169       0.873 100.210  42.484 
ATOM   3490  O4'  DA A 169       0.721 100.872  41.196 
ATOM   3491  C3'  DA A 169       1.026 101.363  43.475 
ATOM   3492  O3'  DA A 169       2.411 101.638  43.651 
ATOM   3493  C2'  DA A 169       0.379 102.561  42.780 
ATOM   3494  C1'  DA A 169       0.916 102.266  41.383 
ATOM   3495  N9   DA A 169       0.191 102.984  40.299 
ATOM   3496  C8   DA A 169      -1.135 103.305  40.232 
ATOM   3497  N7   DA A 169      -1.468 103.939  39.150 
ATOM   3498  C5   DA A 169      -0.277 104.048  38.446 
ATOM   3499  C6   DA A 169       0.041 104.624  37.205 
ATOM   3500  N6   DA A 169      -0.860 105.227  36.417 
ATOM   3501  N1   DA A 169       1.324 104.558  36.802 
ATOM   3502  C2   DA A 169       2.214 103.957  37.589 
ATOM   3503  N3   DA A 169       2.036 103.387  38.761 
ATOM   3504  C4   DA A 169       0.745 103.467  39.142 
ATOM   3505  P    DT A 170       2.951 102.001  45.113 
ATOM   3506  OP1  DT A 170       3.210 100.756  45.870 
ATOM   3507  OP2  DT A 170       2.035 102.971  45.753 
ATOM   3508  O5'  DT A 170       4.339 102.720  44.768 
ATOM   3509  C5'  DT A 170       5.053 102.326  43.581 
ATOM   3510  C4'  DT A 170       5.566 103.553  42.854 
ATOM   3511  O4'  DT A 170       4.592 104.086  41.910 
ATOM   3512  C3'  DT A 170       5.918 104.751  43.735 
ATOM   3513  O3'  DT A 170       7.061 105.401  43.193 
ATOM   3514  C2'  DT A 170       4.720 105.691  43.610 
ATOM   3515  C1'  DT A 170       4.492 105.487  42.114 
ATOM   3516  N1   DT A 170       3.147 105.927  41.648 
ATOM   3517  C2   DT A 170       3.069 106.466  40.386 
ATOM   3518  O2   DT A 170       4.038 106.590  39.657 
ATOM   3519  N3   DT A 170       1.807 106.863  39.988 
ATOM   3520  C4   DT A 170       0.647 106.769  40.729 
ATOM   3521  O4   DT A 170      -0.426 107.159  40.265 
ATOM   3522  C5   DT A 170       0.831 106.191  42.040 
ATOM   3523  C7   DT A 170      -0.382 106.052  42.913 
ATOM   3524  C6   DT A 170       2.046 105.796  42.452 
ATOM   3525  P    DT A 171       8.178 105.967  44.192 
ATOM   3526  OP1  DT A 171       9.107 104.878  44.567 
ATOM   3527  OP2  DT A 171       7.526 106.680  45.312 
ATOM   3528  O5'  DT A 171       8.934 107.020  43.253 
ATOM   3529  C5'  DT A 171       8.987 106.779  41.834 
ATOM   3530  C4'  DT A 171       8.702 108.063  41.080 
ATOM   3531  O4'  DT A 171       7.279 108.264  40.843 
ATOM   3532  C3'  DT A 171       9.146 109.353  41.770 
ATOM   3533  O3'  DT A 171       9.619 110.263  40.785 
ATOM   3534  C2'  DT A 171       7.868 109.923  42.384 
ATOM   3535  C1'  DT A 171       6.947 109.593  41.214 
ATOM   3536  N1   DT A 171       5.499 109.627  41.564 
ATOM   3537  C2   DT A 171       4.631 110.062  40.592 
ATOM   3538  O2   DT A 171       4.997 110.411  39.483 
ATOM   3539  N3   DT A 171       3.297 110.081  40.952 
ATOM   3540  C4   DT A 171       2.775 109.709  42.174 
ATOM   3541  O4   DT A 171       1.561 109.769  42.379 
ATOM   3542  C5   DT A 171       3.763 109.267  43.128 
ATOM   3543  C7   DT A 171       3.279 108.844  44.484 
ATOM   3544  C6   DT A 171       5.066 109.239  42.805 
ATOM   3545  P    DA A 172      10.904 111.161  41.109 
ATOM   3546  OP1  DA A 172      12.133 110.386  40.830 
ATOM   3547  OP2  DA A 172      10.785 111.721  42.474 
ATOM   3548  O5'  DA A 172      10.751 112.333  40.033 
ATOM   3549  C5'  DA A 172      10.106 112.048  38.777 
ATOM   3550  C4'  DA A 172       9.147 113.168  38.420 
ATOM   3551  O4'  DA A 172       7.819 112.961  38.980 
ATOM   3552  C3'  DA A 172       9.541 114.561  38.910 
ATOM   3553  O3'  DA A 172       9.169 115.518  37.925 
ATOM   3554  C2'  DA A 172       8.686 114.790  40.156 
ATOM   3555  C1'  DA A 172       7.406 114.165  39.608 
ATOM   3556  N9   DA A 172       6.410 113.819  40.660 
ATOM   3557  C8   DA A 172       6.638 113.378  41.932 
ATOM   3558  N7   DA A 172       5.556 113.162  42.615 
ATOM   3559  C5   DA A 172       4.534 113.482  41.732 
ATOM   3560  C6   DA A 172       3.135 113.463  41.855 
ATOM   3561  N6   DA A 172       2.496 113.089  42.973 
ATOM   3562  N1   DA A 172       2.413 113.843  40.784 
ATOM   3563  C2   DA A 172       3.055 114.213  39.677 
ATOM   3564  N3   DA A 172       4.348 114.271  39.446 
ATOM   3565  C4   DA A 172       5.047 113.886  40.533 
ATOM   3566  P    DA A 173      10.151 116.747  37.627 
ATOM   3567  OP1  DA A 173      11.198 116.324  36.670 
ATOM   3568  OP2  DA A 173      10.632 117.318  38.905 
ATOM   3569  O5'  DA A 173       9.158 117.780  36.917 
ATOM   3570  C5'  DA A 173       8.045 117.270  36.158 
ATOM   3571  C4'  DA A 173       6.794 118.067  36.471 
ATOM   3572  O4'  DA A 173       6.068 117.532  37.614 
ATOM   3573  C3'  DA A 173       7.014 119.536  36.829 
ATOM   3574  O3'  DA A 173       5.948 120.307  36.288 
ATOM   3575  C2'  DA A 173       6.921 119.582  38.354 
ATOM   3576  C1'  DA A 173       5.757 118.606  38.489 
ATOM   3577  N9   DA A 173       5.595 118.052  39.862 
ATOM   3578  C8   DA A 173       6.564 117.752  40.776 
ATOM   3579  N7   DA A 173       6.105 117.282  41.893 
ATOM   3580  C5   DA A 173       4.729 117.268  41.710 
ATOM   3581  C6   DA A 173       3.667 116.873  42.540 
ATOM   3582  N6   DA A 173       3.835 116.393  43.781 
ATOM   3583  N1   DA A 173       2.419 116.991  42.047 
ATOM   3584  C2   DA A 173       2.258 117.468  40.814 
ATOM   3585  N3   DA A 173       3.168 117.866  39.952 
ATOM   3586  C4   DA A 173       4.407 117.739  40.470 
ATOM   3587  P    DA A 174       6.270 121.741  35.654 
ATOM   3588  OP1  DA A 174       6.720 121.574  34.254 
ATOM   3589  OP2  DA A 174       7.188 122.483  36.547 
ATOM   3590  O5'  DA A 174       4.826 122.428  35.678 
ATOM   3591  C5'  DA A 174       3.655 121.598  35.558 
ATOM   3592  C4'  DA A 174       2.605 122.037  36.558 
ATOM   3593  O4'  DA A 174       2.757 121.380  37.849 
ATOM   3594  C3'  DA A 174       2.594 123.527  36.901 
ATOM   3595  O3'  DA A 174       1.247 123.949  37.078 
ATOM   3596  C2'  DA A 174       3.313 123.618  38.248 
ATOM   3597  C1'  DA A 174       2.691 122.369  38.865 
ATOM   3598  N9   DA A 174       3.427 121.859  40.055 
ATOM   3599  C8   DA A 174       4.772 121.879  40.294 
ATOM   3600  N7   DA A 174       5.111 121.356  41.431 
ATOM   3601  C5   DA A 174       3.904 120.958  41.990 
ATOM   3602  C6   DA A 174       3.584 120.329  43.203 
ATOM   3603  N6   DA A 174       4.498 119.973  44.117 
ATOM   3604  N1   DA A 174       2.283 120.077  43.446 
ATOM   3605  C2   DA A 174       1.380 120.432  42.535 
ATOM   3606  N3   DA A 174       1.558 121.021  41.373 
ATOM   3607  C4   DA A 174       2.867 121.262  41.155 
ATOM   3608  P    DA A 175       0.806 125.385  36.525 
ATOM   3609  OP1  DA A 175       0.473 125.281  35.086 
ATOM   3610  OP2  DA A 175       1.830 126.391  36.883 
ATOM   3611  O5'  DA A 175      -0.527 125.652  37.367 
ATOM   3612  C5'  DA A 175      -1.324 124.529  37.788 
ATOM   3613  C4'  DA A 175      -1.760 124.712  39.228 
ATOM   3614  O4'  DA A 175      -0.786 124.185  40.174 
ATOM   3615  C3'  DA A 175      -1.968 126.157  39.681 
ATOM   3616  O3'  DA A 175      -3.074 126.204  40.576 
ATOM   3617  C2'  DA A 175      -0.700 126.506  40.459 
ATOM   3618  C1'  DA A 175      -0.556 125.166  41.174 
ATOM   3619  N9   DA A 175       0.799 124.934  41.746 
ATOM   3620  C8   DA A 175       2.009 125.332  41.251 
ATOM   3621  N7   DA A 175       3.017 124.976  41.984 
ATOM   3622  C5   DA A 175       2.437 124.291  43.043 
ATOM   3623  C6   DA A 175       2.981 123.657  44.173 
ATOM   3624  N6   DA A 175       4.295 123.610  44.434 
ATOM   3625  N1   DA A 175       2.122 123.073  45.027 
ATOM   3626  C2   DA A 175       0.818 123.123  44.762 
ATOM   3627  N3   DA A 175       0.197 123.683  43.746 
ATOM   3628  C4   DA A 175       1.080 124.261  42.906 
ATOM   3629  P    DT A 176      -4.092 127.436  40.487 
ATOM   3630  OP1  DT A 176      -5.094 127.176  39.429 
ATOM   3631  OP2  DT A 176      -3.332 128.700  40.364 
ATOM   3632  O5'  DT A 176      -4.794 127.369  41.923 
ATOM   3633  C5'  DT A 176      -4.929 126.093  42.575 
ATOM   3634  C4'  DT A 176      -4.568 126.219  44.042 
ATOM   3635  O4'  DT A 176      -3.145 126.024  44.282 
ATOM   3636  C3'  DT A 176      -4.868 127.572  44.687 
ATOM   3637  O3'  DT A 176      -5.303 127.359  46.024 
ATOM   3638  C2'  DT A 176      -3.520 128.292  44.723 
ATOM   3639  C1'  DT A 176      -2.682 127.077  45.113 
ATOM   3640  N1   DT A 176      -1.223 127.252  44.869 
ATOM   3641  C2   DT A 176      -0.364 126.653  45.759 
ATOM   3642  O2   DT A 176      -0.748 126.001  46.714 
ATOM   3643  N3   DT A 176       0.980 126.838  45.501 
ATOM   3644  C4   DT A 176       1.522 127.554  44.453 
ATOM   3645  O4   DT A 176       2.744 127.649  44.325 
ATOM   3646  C5   DT A 176       0.541 128.146  43.574 
ATOM   3647  C7   DT A 176       1.047 128.943  42.407 
ATOM   3648  C6   DT A 176      -0.772 127.982  43.801 
ATOM   3649  P    DG A 177      -6.489 128.261  46.608 
ATOM   3650  OP1  DG A 177      -7.793 127.687  46.205 
ATOM   3651  OP2  DG A 177      -6.262 129.676  46.242 
ATOM   3652  O5'  DG A 177      -6.283 128.074  48.184 
ATOM   3653  C5'  DG A 177      -5.720 126.842  48.672 
ATOM   3654  C4'  DG A 177      -4.686 127.133  49.741 
ATOM   3655  O4'  DG A 177      -3.357 127.345  49.185 
ATOM   3656  C3'  DG A 177      -4.935 128.382  50.586 
ATOM   3657  O3'  DG A 177      -4.525 128.123  51.923 
ATOM   3658  C2'  DG A 177      -4.008 129.443  49.992 
ATOM   3659  C1'  DG A 177      -2.813 128.523  49.760 
ATOM   3660  N9   DG A 177      -1.806 129.078  48.813 
ATOM   3661  C8   DG A 177      -1.998 129.867  47.700 
ATOM   3662  N7   DG A 177      -0.891 130.189  47.076 
ATOM   3663  C5   DG A 177       0.105 129.570  47.829 
ATOM   3664  C6   DG A 177       1.513 129.557  47.647 
ATOM   3665  O6   DG A 177       2.181 130.097  46.769 
ATOM   3666  N1   DG A 177       2.151 128.805  48.645 
ATOM   3667  C2   DG A 177       1.512 128.152  49.680 
ATOM   3668  N2   DG A 177       2.300 127.488  50.529 
ATOM   3669  N3   DG A 177       0.192 128.165  49.849 
ATOM   3670  C4   DG A 177      -0.442 128.889  48.891 
ATOM   3671  P    DA A 178      -5.409 128.693  53.130 
ATOM   3672  OP1  DA A 178      -6.529 127.765  53.406 
ATOM   3673  OP2  DA A 178      -5.782 130.097  52.851 
ATOM   3674  O5'  DA A 178      -4.361 128.645  54.339 
ATOM   3675  C5'  DA A 178      -3.331 127.638  54.332 
ATOM   3676  C4'  DA A 178      -2.004 128.252  54.731 
ATOM   3677  O4'  DA A 178      -1.276 128.791  53.590 
ATOM   3678  C3'  DA A 178      -2.079 129.425  55.708 
ATOM   3679  O3'  DA A 178      -0.975 129.352  56.601 
ATOM   3680  C2'  DA A 178      -1.916 130.668  54.833 
ATOM   3681  C1'  DA A 178      -0.835 130.100  53.919 
ATOM   3682  N9   DA A 178      -0.662 130.862  52.651 
ATOM   3683  C8   DA A 178      -1.613 131.503  51.909 
ATOM   3684  N7   DA A 178      -1.148 132.084  50.847 
ATOM   3685  C5   DA A 178       0.212 131.809  50.885 
ATOM   3686  C6   DA A 178       1.272 132.150  50.028 
ATOM   3687  N6   DA A 178       1.117 132.878  48.913 
ATOM   3688  N1   DA A 178       2.502 131.715  50.361 
ATOM   3689  C2   DA A 178       2.649 130.992  51.469 
ATOM   3690  N3   DA A 178       1.741 130.614  52.341 
ATOM   3691  C4   DA A 178       0.519 131.062  51.986 
ATOM   3692  P    DG A 179      -1.199 129.716  58.144 
ATOM   3693  OP1  DG A 179      -1.722 128.533  58.862 
ATOM   3694  OP2  DG A 179      -2.008 130.950  58.248 
ATOM   3695  O5'  DG A 179       0.299 130.015  58.618 
ATOM   3696  C5'  DG A 179       1.387 129.329  57.970 
ATOM   3697  C4'  DG A 179       2.515 130.299  57.683 
ATOM   3698  O4'  DG A 179       2.363 130.961  56.395 
ATOM   3699  C3'  DG A 179       2.669 131.452  58.675 
ATOM   3700  O3'  DG A 179       4.053 131.727  58.850 
ATOM   3701  C2'  DG A 179       2.021 132.650  57.980 
ATOM   3702  C1'  DG A 179       2.558 132.355  56.582 
ATOM   3703  N9   DG A 179       1.833 133.073  55.498 
ATOM   3704  C8   DG A 179       0.498 133.405  55.413 
ATOM   3705  N7   DG A 179       0.175 134.045  54.315 
ATOM   3706  C5   DG A 179       1.381 134.145  53.624 
ATOM   3707  C6   DG A 179       1.667 134.736  52.366 
ATOM   3708  O6   DG A 179       0.903 135.303  51.591 
ATOM   3709  N1   DG A 179       3.026 134.614  52.039 
ATOM   3710  C2   DG A 179       3.981 134.000  52.824 
ATOM   3711  N2   DG A 179       5.223 133.987  52.335 
ATOM   3712  N3   DG A 179       3.712 133.445  54.005 
ATOM   3713  C4   DG A 179       2.399 133.555  54.336 
ATOM   3714  P    DA A 180       4.594 132.090  60.313 
ATOM   3715  OP1  DA A 180       4.853 130.845  61.069 
ATOM   3716  OP2  DA A 180       3.678 133.060  60.953 
ATOM   3717  O5'  DA A 180       5.981 132.809  59.967 
ATOM   3718  C5'  DA A 180       6.695 132.415  58.780 
ATOM   3719  C4'  DA A 180       7.208 133.642  58.053 
ATOM   3720  O4'  DA A 180       6.235 134.175  57.109 
ATOM   3721  C3'  DA A 180       7.561 134.840  58.935 
ATOM   3722  O3'  DA A 180       8.704 135.490  58.393 
ATOM   3723  C2'  DA A 180       6.362 135.780  58.809 
ATOM   3724  C1'  DA A 180       6.134 135.576  57.314 
ATOM   3725  N9   DA A 180       4.790 136.016  56.847 
ATOM   3726  C8   DA A 180       3.600 135.959  57.513 
ATOM   3727  N7   DA A 180       2.597 136.425  56.836 
ATOM   3728  C5   DA A 180       3.160 136.821  55.632 
ATOM   3729  C6   DA A 180       2.614 137.401  54.475 
ATOM   3730  N6   DA A 180       1.314 137.697  54.339 
ATOM   3731  N1   DA A 180       3.456 137.669  53.459 
ATOM   3732  C2   DA A 180       4.747 137.373  53.600 
ATOM   3733  N3   DA A 180       5.368 136.833  54.626 
ATOM   3734  C4   DA A 180       4.503 136.575  55.629 
ATOM   3735  P    DA A 181       9.820 136.056  59.391 
ATOM   3736  OP1  DA A 181      10.749 134.967  59.766 
ATOM   3737  OP2  DA A 181       9.168 136.769  60.511 
ATOM   3738  O5'  DA A 181      10.576 137.109  58.452 
ATOM   3739  C5'  DA A 181      10.629 136.868  57.033 
ATOM   3740  C4'  DA A 181      10.344 138.152  56.279 
ATOM   3741  O4'  DA A 181       8.922 138.353  56.042 
ATOM   3742  C3'  DA A 181      10.788 139.442  56.969 
ATOM   3743  O3'  DA A 181      11.261 140.352  55.984 
ATOM   3744  C2'  DA A 181       9.511 140.012  57.584 
ATOM   3745  C1'  DA A 181       8.589 139.682  56.414 
ATOM   3746  N9   DA A 181       7.142 139.716  56.763 
ATOM   3747  C8   DA A 181       6.545 139.368  57.941 
ATOM   3748  N7   DA A 181       5.256 139.509  57.937 
ATOM   3749  C5   DA A 181       4.974 139.986  56.665 
ATOM   3750  C6   DA A 181       3.772 140.339  56.030 
ATOM   3751  N6   DA A 181       2.572 140.261  56.622 
ATOM   3752  N1   DA A 181       3.849 140.776  54.759 
ATOM   3753  C2   DA A 181       5.044 140.851  54.176 
ATOM   3754  N3   DA A 181       6.228 140.551  54.666 
ATOM   3755  C4   DA A 181       6.123 140.116  55.938 
ATOM   3756  P    DA A 182      12.546 141.250  56.309 
ATOM   3757  OP1  DA A 182      13.776 140.475  56.029 
ATOM   3758  OP2  DA A 182      12.428 141.810  57.673 
ATOM   3759  O5'  DA A 182      12.393 142.422  55.232 
ATOM   3760  C5'  DA A 182      11.748 142.137  53.976 
ATOM   3761  C4'  DA A 182      10.790 143.257  53.619 
ATOM   3762  O4'  DA A 182       9.461 143.050  54.179 
ATOM   3763  C3'  DA A 182      11.183 144.651  54.109 
ATOM   3764  O3'  DA A 182      10.812 145.607  53.124 
ATOM   3765  C2'  DA A 182      10.328 144.879  55.355 
ATOM   3766  C1'  DA A 182       9.048 144.254  54.808 
ATOM   3767  N9   DA A 182       8.052 143.908  55.860 
ATOM   3768  C8   DA A 182       8.280 143.467  57.132 
ATOM   3769  N7   DA A 182       7.199 143.251  57.815 
ATOM   3770  C5   DA A 182       6.176 143.571  56.931 
ATOM   3771  C6   DA A 182       4.778 143.552  57.054 
ATOM   3772  N6   DA A 182       4.138 143.178  58.172 
ATOM   3773  N1   DA A 182       4.056 143.932  55.984 
ATOM   3774  C2   DA A 182       4.697 144.302  54.876 
ATOM   3775  N3   DA A 182       5.990 144.360  54.645 
ATOM   3776  C4   DA A 182       6.689 143.975  55.732 
ATOM   3777  P    DA A 183      11.793 146.836  52.826 
ATOM   3778  OP1  DA A 183      12.841 146.413  51.869 
ATOM   3779  OP2  DA A 183      12.275 147.407  54.104 
ATOM   3780  O5'  DA A 183      10.800 147.869  52.116 
ATOM   3781  C5'  DA A 183       9.687 147.359  51.357 
ATOM   3782  C4'  DA A 183       8.437 148.156  51.671 
ATOM   3783  O4'  DA A 183       7.710 147.621  52.813 
ATOM   3784  C3'  DA A 183       8.656 149.625  52.028 
ATOM   3785  O3'  DA A 183       7.591 150.396  51.487 
ATOM   3786  C2'  DA A 183       8.563 149.671  53.553 
ATOM   3787  C1'  DA A 183       7.399 148.695  53.688 
ATOM   3788  N9   DA A 183       7.237 148.141  55.062 
ATOM   3789  C8   DA A 183       8.206 147.841  55.975 
ATOM   3790  N7   DA A 183       7.747 147.371  57.092 
ATOM   3791  C5   DA A 183       6.371 147.357  56.910 
ATOM   3792  C6   DA A 183       5.309 146.962  57.739 
ATOM   3793  N6   DA A 183       5.477 146.483  58.980 
ATOM   3794  N1   DA A 183       4.062 147.080  57.247 
ATOM   3795  C2   DA A 183       3.900 147.557  56.013 
ATOM   3796  N3   DA A 183       4.810 147.955  55.151 
ATOM   3797  C4   DA A 183       6.050 147.828  55.669 
ATOM   3798  P    DT A 184       7.913 151.830  50.853 
ATOM   3799  OP1  DT A 184       8.362 151.663  49.453 
ATOM   3800  OP2  DT A 184       8.830 152.572  51.746 
ATOM   3801  O5'  DT A 184       6.468 152.517  50.877 
ATOM   3802  C5'  DT A 184       5.298 151.687  50.757 
ATOM   3803  C4'  DT A 184       4.247 152.126  51.757 
ATOM   3804  O4'  DT A 184       4.399 151.469  53.048 
ATOM   3805  C3'  DT A 184       4.236 153.616  52.101 
ATOM   3806  O3'  DT A 184       2.890 154.038  52.277 
ATOM   3807  C2'  DT A 184       4.955 153.707  53.447 
ATOM   3808  C1'  DT A 184       4.333 152.458  54.064 
ATOM   3809  N1   DT A 184       5.070 151.948  55.255 
ATOM   3810  C2   DT A 184       4.322 151.379  56.256 
ATOM   3811  O2   DT A 184       3.108 151.281  56.204 
ATOM   3812  N3   DT A 184       5.039 150.919  57.344 
ATOM   3813  C4   DT A 184       6.408 150.978  57.507 
ATOM   3814  O4   DT A 184       6.937 150.532  58.527 
ATOM   3815  C5   DT A 184       7.106 151.592  56.403 
ATOM   3816  C7   DT A 184       8.600 151.698  56.498 
ATOM   3817  C6   DT A 184       6.434 152.049  55.333 
ATOM   3818  P    DG A 185       2.448 155.474  51.724 
ATOM   3819  OP1  DG A 185       2.116 155.370  50.285 
ATOM   3820  OP2  DG A 185       3.472 156.480  52.082 
ATOM   3821  O5'  DG A 185       1.115 155.741  52.567 
ATOM   3822  C5'  DG A 185       0.318 154.618  52.987 
ATOM   3823  C4'  DG A 185      -0.117 154.801  54.427 
ATOM   3824  O4'  DG A 185       0.856 154.274  55.373 
ATOM   3825  C3'  DG A 185      -0.326 156.246  54.880 
ATOM   3826  O3'  DG A 185      -1.431 156.293  55.775 
ATOM   3827  C2'  DG A 185       0.943 156.595  55.658 
ATOM   3828  C1'  DG A 185       1.086 155.255  56.373 
ATOM   3829  N9   DG A 185       2.441 155.023  56.945 
ATOM   3830  C8   DG A 185       3.670 155.417  56.461 
ATOM   3831  N7   DG A 185       4.682 155.050  57.211 
ATOM   3832  C5   DG A 185       4.081 154.366  58.266 
ATOM   3833  C6   DG A 185       4.663 153.735  59.396 
ATOM   3834  O6   DG A 185       5.849 153.649  59.704 
ATOM   3835  N1   DG A 185       3.686 153.159  60.221 
ATOM   3836  C2   DG A 185       2.326 153.188  59.984 
ATOM   3837  N2   DG A 185       1.560 152.578  60.892 
ATOM   3838  N3   DG A 185       1.781 153.780  58.923 
ATOM   3839  C4   DG A 185       2.714 154.344  58.114 
ATOM   3840  P    DT A 186      -2.449 157.526  55.686 
ATOM   3841  OP1  DT A 186      -3.452 157.265  54.628 
ATOM   3842  OP2  DT A 186      -1.690 158.789  55.563 
ATOM   3843  O5'  DT A 186      -3.152 157.458  57.123 
ATOM   3844  C5'  DT A 186      -3.287 156.182  57.774 
ATOM   3845  C4'  DT A 186      -2.926 156.308  59.242 
ATOM   3846  O4'  DT A 186      -1.503 156.113  59.482 
ATOM   3847  C3'  DT A 186      -3.226 157.662  59.886 
ATOM   3848  O3'  DT A 186      -3.661 157.448  61.224 
ATOM   3849  C2'  DT A 186      -1.878 158.381  59.922 
ATOM   3850  C1'  DT A 186      -1.040 157.166  60.312 
ATOM   3851  N1   DT A 186       0.419 157.341  60.069 
ATOM   3852  C2   DT A 186       1.278 156.742  60.958 
ATOM   3853  O2   DT A 186       0.894 156.090  61.913 
ATOM   3854  N3   DT A 186       2.622 156.927  60.700 
ATOM   3855  C4   DT A 186       3.165 157.643  59.652 
ATOM   3856  O4   DT A 186       4.387 157.738  59.524 
ATOM   3857  C5   DT A 186       2.183 158.235  58.773 
ATOM   3858  C7   DT A 186       2.689 159.032  57.606 
ATOM   3859  C6   DT A 186       0.870 158.071  59.001 
ATOM   3860  P    DC A 187      -4.847 158.350  61.807 
ATOM   3861  OP1  DC A 187      -6.150 157.776  61.404 
ATOM   3862  OP2  DC A 187      -4.620 159.765  61.441 
ATOM   3863  O5'  DC A 187      -4.640 158.163  63.383 
ATOM   3864  C5'  DC A 187      -4.078 156.931  63.871 
ATOM   3865  C4'  DC A 187      -3.044 157.222  64.941 
ATOM   3866  O4'  DC A 187      -1.714 157.434  64.384 
ATOM   3867  C3'  DC A 187      -3.293 158.471  65.785 
ATOM   3868  O3'  DC A 187      -2.883 158.212  67.122 
ATOM   3869  C2'  DC A 187      -2.366 159.532  65.191 
ATOM   3870  C1'  DC A 187      -1.171 158.612  64.959 
ATOM   3871  N1   DC A 187      -0.163 159.167  64.012 
ATOM   3872  C2   DC A 187       1.178 158.873  64.245 
ATOM   3873  O2   DC A 187       1.474 158.171  65.219 
ATOM   3874  N3   DC A 187       2.111 159.370  63.394 
ATOM   3875  C4   DC A 187       1.749 160.127  62.351 
ATOM   3876  N4   DC A 187       2.698 160.588  61.549 
ATOM   3877  C5   DC A 187       0.376 160.441  62.093 
ATOM   3878  C6   DC A 187      -0.542 159.935  62.956 
ATOM   3879  P    DT A 188      -3.767 158.782  68.329 
ATOM   3880  OP1  DT A 188      -4.887 157.854  68.606 
ATOM   3881  OP2  DT A 188      -4.140 160.186  68.051 
ATOM   3882  O5'  DT A 188      -2.719 158.734  69.538 
ATOM   3883  C5'  DT A 188      -1.689 157.727  69.531 
ATOM   3884  C4'  DT A 188      -0.361 158.341  69.930 
ATOM   3885  O4'  DT A 188       0.366 158.881  68.789 
ATOM   3886  C3'  DT A 188      -0.437 159.514  70.907 
ATOM   3887  O3'  DT A 188       0.668 159.441  71.800 
ATOM   3888  C2'  DT A 188      -0.274 160.757  70.033 
ATOM   3889  C1'  DT A 188       0.807 160.189  69.118 
ATOM   3890  N1   DT A 188       0.980 160.951  67.850 
ATOM   3891  C2   DT A 188       2.253 161.036  67.340 
ATOM   3892  O2   DT A 188       3.219 160.521  67.878 
ATOM   3893  N3   DT A 188       2.375 161.751  66.165 
ATOM   3894  C4   DT A 188       1.354 162.372  65.474 
ATOM   3895  O4   DT A 188       1.586 162.985  64.430 
ATOM   3896  C5   DT A 188       0.056 162.227  66.088 
ATOM   3897  C7   DT A 188      -1.113 162.874  65.401 
ATOM   3898  C6   DT A 188      -0.092 161.538  67.230 
ATOM   3899  P    DT A 189       0.443 159.805  73.343 
ATOM   3900  OP1  DT A 189      -0.080 158.622  74.061 
ATOM   3901  OP2  DT A 189      -0.366 161.039  73.448 
ATOM   3902  O5'  DT A 189       1.942 160.104  73.817 
ATOM   3903  C5'  DT A 189       3.029 159.418  73.169 
ATOM   3904  C4'  DT A 189       4.157 160.388  72.882 
ATOM   3905  O4'  DT A 189       4.005 161.050  71.594 
ATOM   3906  C3'  DT A 189       4.311 161.541  73.874 
ATOM   3907  O3'  DT A 189       5.696 161.816  74.049 
ATOM   3908  C2'  DT A 189       3.663 162.739  73.179 
ATOM   3909  C1'  DT A 189       4.200 162.444  71.781 
ATOM   3910  N1   DT A 189       3.476 163.162  70.697 
ATOM   3911  C2   DT A 189       4.215 163.567  69.612 
ATOM   3912  O2   DT A 189       5.412 163.362  69.511 
ATOM   3913  N3   DT A 189       3.509 164.231  68.627 
ATOM   3914  C4   DT A 189       2.159 164.516  68.638 
ATOM   3915  O4   DT A 189       1.637 165.117  67.697 
ATOM   3916  C5   DT A 189       1.468 164.051  69.818 
ATOM   3917  C7   DT A 189      -0.005 164.321  69.910 
ATOM   3918  C6   DT A 189       2.130 163.404  70.791 
ATOM   3919  P    DA A 190       6.236 162.179  75.512 
ATOM   3920  OP1  DA A 190       6.495 160.934  76.268 
ATOM   3921  OP2  DA A 190       5.320 163.149  76.152 
ATOM   3922  O5'  DA A 190       7.623 162.898  75.166 
ATOM   3923  C5'  DA A 190       8.338 162.504  73.980 
ATOM   3924  C4'  DA A 190       8.850 163.731  73.252 
ATOM   3925  O4'  DA A 190       7.877 164.264  72.309 
ATOM   3926  C3'  DA A 190       9.203 164.929  74.134 
ATOM   3927  O3'  DA A 190      10.346 165.579  73.592 
ATOM   3928  C2'  DA A 190       8.004 165.869  74.008 
ATOM   3929  C1'  DA A 190       7.776 165.665  72.513 
ATOM   3930  N9   DA A 190       6.432 166.105  72.046 
ATOM   3931  C8   DA A 190       5.242 166.048  72.712 
ATOM   3932  N7   DA A 190       4.239 166.514  72.036 
ATOM   3933  C5   DA A 190       4.802 166.910  70.831 
ATOM   3934  C6   DA A 190       4.257 167.490  69.675 
ATOM   3935  N6   DA A 190       2.957 167.786  69.538 
ATOM   3936  N1   DA A 190       5.099 167.758  68.658 
ATOM   3937  C2   DA A 190       6.390 167.462  68.799 
ATOM   3938  N3   DA A 190       7.011 166.922  69.825 
ATOM   3939  C4   DA A 190       6.146 166.664  70.828 
ATOM   3940  P    DG A 191      11.462 166.145  74.590 
ATOM   3941  OP1  DG A 191      12.391 165.056  74.965 
ATOM   3942  OP2  DG A 191      10.810 166.858  75.710 
ATOM   3943  O5'  DG A 191      12.219 167.198  73.651 
ATOM   3944  C5'  DG A 191      12.271 166.958  72.233 
ATOM   3945  C4'  DG A 191      11.987 168.241  71.478 
ATOM   3946  O4'  DG A 191      10.564 168.442  71.241 
ATOM   3947  C3'  DG A 191      12.431 169.531  72.169 
ATOM   3948  O3'  DG A 191      12.904 170.441  71.183 
ATOM   3949  C2'  DG A 191      11.153 170.101  72.783 
ATOM   3950  C1'  DG A 191      10.232 169.771  71.613 
ATOM   3951  N9   DG A 191       8.784 169.805  71.962 
ATOM   3952  C8   DG A 191       8.164 169.459  73.143 
ATOM   3953  N7   DG A 191       6.862 169.606  73.126 
ATOM   3954  C5   DG A 191       6.600 170.084  71.843 
ATOM   3955  C6   DG A 191       5.367 170.432  71.232 
ATOM   3956  O6   DG A 191       4.234 170.389  71.705 
ATOM   3957  N1   DG A 191       5.556 170.874  69.915 
ATOM   3958  C2   DG A 191       6.775 170.967  69.273 
ATOM   3959  N2   DG A 191       6.743 171.411  68.015 
ATOM   3960  N3   DG A 191       7.931 170.639  69.848 
ATOM   3961  C4   DG A 191       7.766 170.209  71.125 
ATOM   3962  P    DA A 192      14.188 171.339  71.508 
ATOM   3963  OP1  DA A 192      15.418 170.564  71.229 
ATOM   3964  OP2  DA A 192      14.070 171.899  72.872 
ATOM   3965  O5'  DA A 192      14.035 172.512  70.431 
ATOM   3966  C5'  DA A 192      13.390 172.227  69.175 
ATOM   3967  C4'  DA A 192      12.432 173.346  68.819 
ATOM   3968  O4'  DA A 192      11.103 173.140  69.378 
ATOM   3969  C3'  DA A 192      12.825 174.740  69.309 
ATOM   3970  O3'  DA A 192      12.454 175.696  68.323 
ATOM   3971  C2'  DA A 192      11.970 174.968  70.554 
ATOM   3972  C1'  DA A 192      10.690 174.343  70.007 
ATOM   3973  N9   DA A 192       9.694 173.997  71.059 
ATOM   3974  C8   DA A 192       9.922 173.557  72.331 
ATOM   3975  N7   DA A 192       8.841 173.340  73.014 
ATOM   3976  C5   DA A 192       7.819 173.660  72.130 
ATOM   3977  C6   DA A 192       6.420 173.641  72.253 
ATOM   3978  N6   DA A 192       5.781 173.267  73.372 
ATOM   3979  N1   DA A 192       5.698 174.021  71.183 
ATOM   3980  C2   DA A 192       6.339 174.391  70.075 
ATOM   3981  N3   DA A 192       7.633 174.449  69.844 
ATOM   3982  C4   DA A 192       8.331 174.064  70.931 
ATOM   3983  P    DC A 193      13.436 176.925  68.026 
ATOM   3984  OP1  DC A 193      14.483 176.502  67.068 
ATOM   3985  OP2  DC A 193      13.917 177.496  69.303 
ATOM   3986  O5'  DC A 193      12.442 177.958  67.316 
ATOM   3987  C5'  DC A 193      11.330 177.448  66.556 
ATOM   3988  C4'  DC A 193      10.079 178.245  66.870 
ATOM   3989  O4'  DC A 193       9.352 177.710  68.013 
ATOM   3990  C3'  DC A 193      10.299 179.714  67.228 
ATOM   3991  O3'  DC A 193       9.233 180.485  66.686 
ATOM   3992  C2'  DC A 193      10.205 179.760  68.752 
ATOM   3993  C1'  DC A 193       9.041 178.784  68.887 
ATOM   3994  N1   DC A 193       8.879 178.230  70.261 
ATOM   3995  C2   DC A 193       7.587 177.973  70.709 
ATOM   3996  O2   DC A 193       6.635 178.211  69.955 
ATOM   3997  N3   DC A 193       7.417 177.468  71.959 
ATOM   3998  C4   DC A 193       8.473 177.224  72.744 
ATOM   3999  N4   DC A 193       8.257 176.732  73.954 
ATOM   4000  C5   DC A 193       9.812 177.483  72.302 
ATOM   4001  C6   DC A 193       9.960 177.987  71.051 
ATOM   4002  P    DC A 194       9.555 181.919  66.053 
ATOM   4003  OP1  DC A 194      10.005 181.752  64.652 
ATOM   4004  OP2  DC A 194      10.473 182.661  66.945 
ATOM   4005  O5'  DC A 194       8.110 182.606  66.076 
ATOM   4006  C5'  DC A 194       6.940 181.776  65.956 
ATOM   4007  C4'  DC A 194       5.889 182.215  66.957 
ATOM   4008  O4'  DC A 194       6.041 181.558  68.248 
ATOM   4009  C3'  DC A 194       5.879 183.705  67.300 
ATOM   4010  O3'  DC A 194       4.532 184.128  67.477 
ATOM   4011  C2'  DC A 194       6.597 183.796  68.647 
ATOM   4012  C1'  DC A 194       5.975 182.547  69.263 
ATOM   4013  N1   DC A 194       6.712 182.037  70.454 
ATOM   4014  C2   DC A 194       5.968 181.458  71.479 
ATOM   4015  O2   DC A 194       4.740 181.391  71.359 
ATOM   4016  N3   DC A 194       6.621 180.988  72.572 
ATOM   4017  C4   DC A 194       7.954 181.079  72.663 
ATOM   4018  N4   DC A 194       8.544 180.605  73.750 
ATOM   4019  C5   DC A 194       8.737 181.671  71.620 
ATOM   4020  C6   DC A 194       8.066 182.136  70.536 
ATOM   4021  P    DA A 195       4.091 185.563  66.923 
ATOM   4022  OP1  DA A 195       3.758 185.459  65.484 
ATOM   4023  OP2  DA A 195       5.114 186.569  67.281 
ATOM   4024  O5'  DA A 195       2.757 185.830  67.766 
ATOM   4025  C5'  DA A 195       1.961 184.707  68.186 
ATOM   4026  C4'  DA A 195       1.525 184.890  69.626 
ATOM   4027  O4'  DA A 195       2.499 184.363  70.573 
ATOM   4028  C3'  DA A 195       1.316 186.335  70.080 
ATOM   4029  O3'  DA A 195       0.211 186.382  70.974 
ATOM   4030  C2'  DA A 195       2.585 186.684  70.857 
ATOM   4031  C1'  DA A 195       2.729 185.344  71.572 
ATOM   4032  N9   DA A 195       4.084 185.112  72.144 
ATOM   4033  C8   DA A 195       5.293 185.510  71.650 
ATOM   4034  N7   DA A 195       6.302 185.154  72.383 
ATOM   4035  C5   DA A 195       5.722 184.470  73.441 
ATOM   4036  C6   DA A 195       6.265 183.836  74.571 
ATOM   4037  N6   DA A 195       7.580 183.788  74.832 
ATOM   4038  N1   DA A 195       5.406 183.251  75.426 
ATOM   4039  C2   DA A 195       4.102 183.301  75.161 
ATOM   4040  N3   DA A 195       3.482 183.861  74.145 
ATOM   4041  C4   DA A 195       4.364 184.439  73.305 
ATOM   4042  P    DG A 196      -0.807 187.615  70.885 
ATOM   4043  OP1  DG A 196      -1.809 187.354  69.828 
ATOM   4044  OP2  DG A 196      -0.047 188.878  70.763 
ATOM   4045  O5'  DG A 196      -1.510 187.547  72.322 
ATOM   4046  C5'  DG A 196      -1.645 186.271  72.973 
ATOM   4047  C4'  DG A 196      -1.284 186.397  74.441 
ATOM   4048  O4'  DG A 196       0.139 186.202  74.681 
ATOM   4049  C3'  DG A 196      -1.583 187.751  75.085 
ATOM   4050  O3'  DG A 196      -2.018 187.537  76.423 
ATOM   4051  C2'  DG A 196      -0.235 188.470  75.121 
ATOM   4052  C1'  DG A 196       0.602 187.255  75.512 
ATOM   4053  N9   DG A 196       2.061 187.430  75.268 
ATOM   4054  C8   DG A 196       2.699 188.121  74.260 
ATOM   4055  N7   DG A 196       4.008 188.081  74.332 
ATOM   4056  C5   DG A 196       4.254 187.310  75.467 
ATOM   4057  C6   DG A 196       5.484 186.917  76.056 
ATOM   4058  O6   DG A 196       6.628 187.173  75.690 
ATOM   4059  N1   DG A 196       5.277 186.136  77.202 
ATOM   4060  C2   DG A 196       4.043 185.782  77.711 
ATOM   4061  N2   DG A 196       4.059 185.030  78.815 
ATOM   4062  N3   DG A 196       2.889 186.150  77.158 
ATOM   4063  C4   DG A 196       3.073 186.908  76.045 
ATOM   4064  P    DA A 197      -3.204 188.439  77.006 
ATOM   4065  OP1  DA A 197      -4.508 187.865  76.603 
ATOM   4066  OP2  DA A 197      -2.978 189.854  76.640 
ATOM   4067  O5'  DA A 197      -2.998 188.252  78.582 
ATOM   4068  C5'  DA A 197      -2.435 187.020  79.071 
ATOM   4069  C4'  DA A 197      -1.401 187.311  80.140 
ATOM   4070  O4'  DA A 197      -0.072 187.523  79.583 
ATOM   4071  C3'  DA A 197      -1.650 188.560  80.985 
ATOM   4072  O3'  DA A 197      -1.240 188.301  82.321 
ATOM   4073  C2'  DA A 197      -0.723 189.621  80.390 
ATOM   4074  C1'  DA A 197       0.471 188.701  80.158 
ATOM   4075  N9   DA A 197       1.479 189.256  79.211 
ATOM   4076  C8   DA A 197       1.269 190.037  78.111 
ATOM   4077  N7   DA A 197       2.357 190.364  77.485 
ATOM   4078  C5   DA A 197       3.363 189.755  78.222 
ATOM   4079  C6   DA A 197       4.759 189.721  78.071 
ATOM   4080  N6   DA A 197       5.412 190.342  77.079 
ATOM   4081  N1   DA A 197       5.463 189.023  78.982 
ATOM   4082  C2   DA A 197       4.809 188.407  79.966 
ATOM   4083  N3   DA A 197       3.517 188.368  80.206 
ATOM   4084  C4   DA A 197       2.835 189.075  79.281 
ATOM   4085  P    DA A 198      -2.124 188.871  83.529 
ATOM   4086  OP1  DA A 198      -3.245 187.944  83.805 
ATOM   4087  OP2  DA A 198      -2.497 190.275  83.250 
ATOM   4088  O5'  DA A 198      -1.077 188.824  84.737 
ATOM   4089  C5'  DA A 198      -0.047 187.816  84.730 
ATOM   4090  C4'  DA A 198       1.281 188.430  85.129 
ATOM   4091  O4'  DA A 198       2.009 188.970  83.988 
ATOM   4092  C3'  DA A 198       1.205 189.603  86.106 
ATOM   4093  O3'  DA A 198       2.310 189.530  86.999 
ATOM   4094  C2'  DA A 198       1.369 190.846  85.232 
ATOM   4095  C1'  DA A 198       2.450 190.278  84.317 
ATOM   4096  N9   DA A 198       2.622 191.040  83.049 
ATOM   4097  C8   DA A 198       1.671 191.681  82.308 
ATOM   4098  N7   DA A 198       2.137 192.262  81.245 
ATOM   4099  C5   DA A 198       3.497 191.987  81.283 
ATOM   4100  C6   DA A 198       4.556 192.328  80.427 
ATOM   4101  N6   DA A 198       4.401 193.056  79.311 
ATOM   4102  N1   DA A 198       5.786 191.893  80.759 
ATOM   4103  C2   DA A 198       5.934 191.170  81.868 
ATOM   4104  N3   DA A 198       5.026 190.792  82.739 
ATOM   4105  C4   DA A 198       3.804 191.240  82.384 
ATOM   4106  P    DA A 199       2.086 189.894  88.542 
ATOM   4107  OP1  DA A 199       1.562 188.711  89.260 
ATOM   4108  OP2  DA A 199       1.276 191.128  88.647 
ATOM   4109  O5'  DA A 199       3.584 190.193  89.017 
ATOM   4110  C5'  DA A 199       4.671 189.507  88.369 
ATOM   4111  C4'  DA A 199       5.800 190.477  88.081 
ATOM   4112  O4'  DA A 199       5.648 191.139  86.794 
ATOM   4113  C3'  DA A 199       5.953 191.630  89.073 
ATOM   4114  O3'  DA A 199       7.338 191.905  89.248 
ATOM   4115  C2'  DA A 199       5.306 192.828  88.378 
ATOM   4116  C1'  DA A 199       5.842 192.533  86.981 
ATOM   4117  N9   DA A 199       5.118 193.251  85.896 
ATOM   4118  C8   DA A 199       3.792 193.572  85.829 
ATOM   4119  N7   DA A 199       3.459 194.206  84.748 
ATOM   4120  C5   DA A 199       4.650 194.315  84.044 
ATOM   4121  C6   DA A 199       4.968 194.891  82.803 
ATOM   4122  N6   DA A 199       4.067 195.494  82.015 
ATOM   4123  N1   DA A 199       6.251 194.825  82.400 
ATOM   4124  C2   DA A 199       7.141 194.224  83.187 
ATOM   4125  N3   DA A 199       6.963 193.654  84.359 
ATOM   4126  C4   DA A 199       5.672 193.734  84.739 
ATOM   4127  P    DA A 200       7.878 192.268  90.711 
ATOM   4128  OP1  DA A 200       8.137 191.023  91.467 
ATOM   4129  OP2  DA A 200       6.962 193.238  91.351 
ATOM   4130  O5'  DA A 200       9.266 192.987  90.365 
ATOM   4131  C5'  DA A 200       9.980 192.593  89.179 
ATOM   4132  C4'  DA A 200      10.493 193.820  88.451 
ATOM   4133  O4'  DA A 200       9.519 194.353  87.508 
ATOM   4134  C3'  DA A 200      10.845 195.018  89.333 
ATOM   4135  O3'  DA A 200      11.988 195.668  88.791 
ATOM   4136  C2'  DA A 200       9.646 195.958  89.207 
ATOM   4137  C1'  DA A 200       9.418 195.754  87.712 
ATOM   4138  N9   DA A 200       8.074 196.194  87.245 
ATOM   4139  C8   DA A 200       6.885 196.137  87.912 
ATOM   4140  N7   DA A 200       5.881 196.603  87.235 
ATOM   4141  C5   DA A 200       6.445 196.999  86.030 
ATOM   4142  C6   DA A 200       5.899 197.579  84.874 
ATOM   4143  N6   DA A 200       4.599 197.875  84.737 
ATOM   4144  N1   DA A 200       6.741 197.847  83.858 
ATOM   4145  C2   DA A 200       8.032 197.551  83.999 
ATOM   4146  N3   DA A 200       8.653 197.011  85.024 
ATOM   4147  C4   DA A 200       7.788 196.753  86.027 
ATOM   4148  P    DA A 201      13.105 196.234  89.789 
ATOM   4149  OP1  DA A 201      14.034 195.145  90.164 
ATOM   4150  OP2  DA A 201      12.453 196.947  90.910 
ATOM   4151  O5'  DA A 201      13.861 197.287  88.851 
ATOM   4152  C5'  DA A 201      13.914 197.047  87.432 
ATOM   4153  C4'  DA A 201      13.629 198.330  86.677 
ATOM   4154  O4'  DA A 201      12.206 198.531  86.440 
ATOM   4155  C3'  DA A 201      14.073 199.620  87.368 
ATOM   4156  O3'  DA A 201      14.546 200.530  86.382 
ATOM   4157  C2'  DA A 201      12.795 200.190  87.982 
ATOM   4158  C1'  DA A 201      11.874 199.860  86.812 
ATOM   4159  N9   DA A 201      10.426 199.894  87.161 
ATOM   4160  C8   DA A 201       9.829 199.546  88.340 
ATOM   4161  N7   DA A 201       8.540 199.687  88.336 
ATOM   4162  C5   DA A 201       8.258 200.164  87.063 
ATOM   4163  C6   DA A 201       7.057 200.517  86.428 
ATOM   4164  N6   DA A 201       5.857 200.439  87.020 
ATOM   4165  N1   DA A 201       7.134 200.954  85.158 
ATOM   4166  C2   DA A 201       8.329 201.029  84.574 
ATOM   4167  N3   DA A 201       9.512 200.729  85.065 
ATOM   4168  C4   DA A 201       9.407 200.294  86.337 
ATOM   4169  P    DC A 202      15.831 201.428  86.707 
ATOM   4170  OP1  DC A 202      17.060 200.653  86.428 
ATOM   4171  OP2  DC A 202      15.712 201.988  88.071 
ATOM   4172  O5'  DC A 202      15.678 202.601  85.630 
ATOM   4173  C5'  DC A 202      15.033 202.316  84.374 
ATOM   4174  C4'  DC A 202      14.074 203.435  84.018 
ATOM   4175  O4'  DC A 202      12.745 203.229  84.577 
ATOM   4176  C3'  DC A 202      14.468 204.829  84.508 
ATOM   4177  O3'  DC A 202      14.096 205.785  83.522 
ATOM   4178  C2'  DC A 202      13.612 205.057  85.753 
ATOM   4179  C1'  DC A 202      12.333 204.432  85.206 
ATOM   4180  N1   DC A 202      11.337 204.086  86.258 
ATOM   4181  C2   DC A 202       9.987 204.217  85.942 
ATOM   4182  O2   DC A 202       9.674 204.611  84.813 
ATOM   4183  N3   DC A 202       9.062 203.908  86.888 
ATOM   4184  C4   DC A 202       9.443 203.484  88.101 
ATOM   4185  N4   DC A 202       8.504 203.195  88.988 
ATOM   4186  C5   DC A 202      10.826 203.343  88.446 
ATOM   4187  C6   DC A 202      11.734 203.658  87.487 
ATOM   4188  P    DT A 203      15.078 207.014  83.225 
ATOM   4189  OP1  DT A 203      16.125 206.591  82.267 
ATOM   4190  OP2  DT A 203      15.559 207.585  84.502 
ATOM   4191  O5'  DT A 203      14.085 208.047  82.515 
ATOM   4192  C5'  DT A 203      12.972 207.537  81.755 
ATOM   4193  C4'  DT A 203      11.721 208.334  82.069 
ATOM   4194  O4'  DT A 203      10.995 207.800  83.212 
ATOM   4195  C3'  DT A 203      11.941 209.803  82.427 
ATOM   4196  O3'  DT A 203      10.875 210.574  81.885 
ATOM   4197  C2'  DT A 203      11.847 209.849  83.952 
ATOM   4198  C1'  DT A 203      10.684 208.873  84.086 
ATOM   4199  N1   DT A 203      10.522 208.319  85.460 
ATOM   4200  C2   DT A 203       9.240 208.070  85.887 
ATOM   4201  O2   DT A 203       8.257 208.282  85.197 
ATOM   4202  N3   DT A 203       9.129 207.559  87.165 
ATOM   4203  C4   DT A 203      10.168 207.282  88.029 
ATOM   4204  O4   DT A 203       9.946 206.825  89.152 
ATOM   4205  C5   DT A 203      11.476 207.577  87.491 
ATOM   4206  C7   DT A 203      12.663 207.305  88.367 
ATOM   4207  C6   DT A 203      11.613 208.075  86.252 
ATOM   4208  P    DG A 204      11.197 212.008  81.252 
ATOM   4209  OP1  DG A 204      11.647 211.841  79.852 
ATOM   4210  OP2  DG A 204      12.115 212.750  82.144 
ATOM   4211  O5'  DG A 204       9.753 212.695  81.275 
ATOM   4212  C5'  DG A 204       8.582 211.865  81.156 
ATOM   4213  C4'  DG A 204       7.532 212.304  82.156 
ATOM   4214  O4'  DG A 204       7.683 211.647  83.447 
ATOM   4215  C3'  DG A 204       7.521 213.794  82.499 
ATOM   4216  O3'  DG A 204       6.174 214.217  82.676 
ATOM   4217  C2'  DG A 204       8.240 213.885  83.846 
ATOM   4218  C1'  DG A 204       7.618 212.636  84.463 
ATOM   4219  N9   DG A 204       8.354 212.126  85.653 
ATOM   4220  C8   DG A 204       9.708 212.138  85.911 
ATOM   4221  N7   DG A 204      10.036 211.606  87.063 
ATOM   4222  C5   DG A 204       8.814 211.214  87.607 
ATOM   4223  C6   DG A 204       8.527 210.577  88.842 
ATOM   4224  O6   DG A 204       9.303 210.223  89.725 
ATOM   4225  N1   DG A 204       7.151 210.361  88.997 
ATOM   4226  C2   DG A 204       6.180 210.713  88.079 
ATOM   4227  N2   DG A 204       4.921 210.419  88.416 
ATOM   4228  N3   DG A 204       6.452 211.309  86.921 
ATOM   4229  C4   DG A 204       7.782 211.527  86.755 
ATOM   4230  P    DA A 205       5.733 215.652  82.123 
ATOM   4231  OP1  DA A 205       5.400 215.548  80.683 
ATOM   4232  OP2  DA A 205       6.757 216.658  82.481 
ATOM   4233  O5'  DA A 205       4.399 215.919  82.965 
ATOM   4234  C5'  DA A 205       3.603 214.796  83.386 
ATOM   4235  C4'  DA A 205       3.167 214.979  84.826 
ATOM   4236  O4'  DA A 205       4.141 214.452  85.772 
ATOM   4237  C3'  DA A 205       2.959 216.424  85.279 
ATOM   4238  O3'  DA A 205       1.853 216.471  86.174 
ATOM   4239  C2'  DA A 205       4.227 216.773  86.057 
ATOM   4240  C1'  DA A 205       4.371 215.433  86.772 
ATOM   4241  N9   DA A 205       5.726 215.201  87.343 
ATOM   4242  C8   DA A 205       6.936 215.599  86.849 
ATOM   4243  N7   DA A 205       7.944 215.243  87.582 
ATOM   4244  C5   DA A 205       7.364 214.559  88.640 
ATOM   4245  C6   DA A 205       7.908 213.925  89.770 
ATOM   4246  N6   DA A 205       9.222 213.877  90.032 
ATOM   4247  N1   DA A 205       7.048 213.340  90.625 
ATOM   4248  C2   DA A 205       5.745 213.390  90.360 
ATOM   4249  N3   DA A 205       5.124 213.950  89.344 
ATOM   4250  C4   DA A 205       6.007 214.528  88.504 
ATOM   4251  P    DT A 206       0.835 217.704  86.084 
ATOM   4252  OP1  DT A 206      -0.167 217.443  85.027 
ATOM   4253  OP2  DT A 206       1.595 218.967  85.962 
ATOM   4254  O5'  DT A 206       0.133 217.636  87.521 
ATOM   4255  C5'  DT A 206      -0.002 216.360  88.173 
ATOM   4256  C4'  DT A 206       0.359 216.486  89.640 
ATOM   4257  O4'  DT A 206       1.782 216.291  89.880 
ATOM   4258  C3'  DT A 206       0.059 217.840  90.285 
ATOM   4259  O3'  DT A 206      -0.376 217.626  91.622 
ATOM   4260  C2'  DT A 206       1.407 218.559  90.320 
ATOM   4261  C1'  DT A 206       2.245 217.344  90.711 
ATOM   4262  N1   DT A 206       3.704 217.519  90.467 
ATOM   4263  C2   DT A 206       4.562 216.920  91.356 
ATOM   4264  O2   DT A 206       4.179 216.268  92.311 
ATOM   4265  N3   DT A 206       5.907 217.105  91.099 
ATOM   4266  C4   DT A 206       6.449 217.821  90.051 
ATOM   4267  O4   DT A 206       7.671 217.916  89.923 
ATOM   4268  C5   DT A 206       5.468 218.413  89.172 
ATOM   4269  C7   DT A 206       5.974 219.210  88.005 
ATOM   4270  C6   DT A 206       4.155 218.249  89.399 
ATOM   4271  P    DG A 207      -1.562 218.528  92.206 
ATOM   4272  OP1  DG A 207      -2.866 217.954  91.802 
ATOM   4273  OP2  DG A 207      -1.336 219.943  91.839 
ATOM   4274  O5'  DG A 207      -1.356 218.341  93.781 
ATOM   4275  C5'  DG A 207      -0.793 217.109  94.270 
ATOM   4276  C4'  DG A 207       0.241 217.400  95.339 
ATOM   4277  O4'  DG A 207       1.570 217.612  94.782 
ATOM   4278  C3'  DG A 207      -0.008 218.649  96.184 
ATOM   4279  O3'  DG A 207       0.402 218.390  97.521 
ATOM   4280  C2'  DG A 207       0.919 219.710  95.589 
ATOM   4281  C1'  DG A 207       2.114 218.790  95.357 
ATOM   4282  N9   DG A 207       3.121 219.345  94.411 
ATOM   4283  C8   DG A 207       2.929 220.134  93.297 
ATOM   4284  N7   DG A 207       4.036 220.456  92.673 
ATOM   4285  C5   DG A 207       5.032 219.837  93.427 
ATOM   4286  C6   DG A 207       6.440 219.824  93.245 
ATOM   4287  O6   DG A 207       7.108 220.365  92.367 
ATOM   4288  N1   DG A 207       7.078 219.072  94.242 
ATOM   4289  C2   DG A 207       6.439 218.419  95.278 
ATOM   4290  N2   DG A 207       7.227 217.755  96.127 
ATOM   4291  N3   DG A 207       5.119 218.432  95.447 
ATOM   4292  C4   DG A 207       4.485 219.157  94.489 
ATOM   4293  P    DA A 208      -0.482 218.960  98.728 
ATOM   4294  OP1  DA A 208      -1.602 218.033  99.004 
ATOM   4295  OP2  DA A 208      -0.855 220.364  98.449 
ATOM   4296  O5'  DA A 208       0.566 218.913  99.936 
ATOM   4297  C5'  DA A 208       1.596 217.905  99.929 
ATOM   4298  C4'  DA A 208       2.923 218.519 100.328 
ATOM   4299  O4'  DA A 208       3.651 219.059  99.187 
ATOM   4300  C3'  DA A 208       2.848 219.692 101.305 
ATOM   4301  O3'  DA A 208       3.952 219.619 102.198 
ATOM   4302  C2'  DA A 208       3.011 220.935 100.431 
ATOM   4303  C1'  DA A 208       4.092 220.367  99.516 
ATOM   4304  N9   DA A 208       4.265 221.129  98.249 
ATOM   4305  C8   DA A 208       3.314 221.770  97.507 
ATOM   4306  N7   DA A 208       3.779 222.351  96.444 
ATOM   4307  C5   DA A 208       5.139 222.076  96.482 
ATOM   4308  C6   DA A 208       6.199 222.417  95.626 
ATOM   4309  N6   DA A 208       6.044 223.145  94.510 
ATOM   4310  N1   DA A 208       7.429 221.982  95.958 
ATOM   4311  C2   DA A 208       7.576 221.259  97.067 
ATOM   4312  N3   DA A 208       6.668 220.881  97.939 
ATOM   4313  C4   DA A 208       5.446 221.329  97.583 
ATOM   4314  P    DA A 209       3.728 219.983 103.741 
ATOM   4315  OP1  DA A 209       3.204 218.800 104.460 
ATOM   4316  OP2  DA A 209       2.918 221.217 103.846 
ATOM   4317  O5'  DA A 209       5.226 220.282 104.216 
ATOM   4318  C5'  DA A 209       6.314 219.596 103.568 
ATOM   4319  C4'  DA A 209       7.442 220.566 103.281 
ATOM   4320  O4'  DA A 209       7.290 221.228 101.993 
ATOM   4321  C3'  DA A 209       7.596 221.719 104.272 
ATOM   4322  O3'  DA A 209       8.980 221.994 104.448 
ATOM   4323  C2'  DA A 209       6.948 222.917 103.577 
ATOM   4324  C1'  DA A 209       7.485 222.622 102.180 
ATOM   4325  N9   DA A 209       6.760 223.341 101.095 
ATOM   4326  C8   DA A 209       5.435 223.661 101.029 
ATOM   4327  N7   DA A 209       5.101 224.295  99.947 
ATOM   4328  C5   DA A 209       6.292 224.404  99.243 
ATOM   4329  C6   DA A 209       6.610 224.980  98.002 
ATOM   4330  N6   DA A 209       5.709 225.583  97.214 
ATOM   4331  N1   DA A 209       7.893 224.914  97.599 
ATOM   4332  C2   DA A 209       8.784 224.313  98.386 
ATOM   4333  N3   DA A 209       8.606 223.743  99.558 
ATOM   4334  C4   DA A 209       7.314 223.823  99.939 
ATOM   4335  P    DT A 210       9.521 222.357 105.910 
ATOM   4336  OP1  DT A 210       9.779 221.112 106.666 
ATOM   4337  OP2  DT A 210       8.605 223.327 106.550 
ATOM   4338  O5'  DT A 210      10.908 223.076 105.565 
ATOM   4339  C5'  DT A 210      11.622 222.682 104.378 
ATOM   4340  C4'  DT A 210      12.135 223.909 103.651 
ATOM   4341  O4'  DT A 210      11.162 224.442 102.707 
ATOM   4342  C3'  DT A 210      12.488 225.107 104.532 
ATOM   4343  O3'  DT A 210      13.630 225.757 103.990 
ATOM   4344  C2'  DT A 210      11.289 226.047 104.406 
ATOM   4345  C1'  DT A 210      11.061 225.843 102.911 
ATOM   4346  N1   DT A 210       9.717 226.283 102.444 
ATOM   4347  C2   DT A 210       9.638 226.822 101.182 
ATOM   4348  O2   DT A 210      10.607 226.947 100.454 
ATOM   4349  N3   DT A 210       8.377 227.219 100.785 
ATOM   4350  C4   DT A 210       7.217 227.125 101.526 
ATOM   4351  O4   DT A 210       6.143 227.515 101.062 
ATOM   4352  C5   DT A 210       7.400 226.547 102.836 
ATOM   4353  C7   DT A 210       6.187 226.408 103.709 
ATOM   4354  C6   DT A 210       8.616 226.152 103.249 
ATOM   4355  P    DT A 211      14.747 226.323 104.988 
ATOM   4356  OP1  DT A 211      15.676 225.234 105.363 
ATOM   4357  OP2  DT A 211      14.095 227.036 106.109 
ATOM   4358  O5'  DT A 211      15.503 227.376 104.050 
ATOM   4359  C5'  DT A 211      15.556 227.136 102.631 
ATOM   4360  C4'  DT A 211      15.271 228.419 101.877 
ATOM   4361  O4'  DT A 211      13.849 228.620 101.639 
ATOM   4362  C3'  DT A 211      15.715 229.709 102.567 
ATOM   4363  O3'  DT A 211      16.188 230.619 101.582 
ATOM   4364  C2'  DT A 211      14.437 230.279 103.181 
ATOM   4365  C1'  DT A 211      13.516 229.949 102.011 
ATOM   4366  N1   DT A 211      12.068 229.983 102.360 
ATOM   4367  C2   DT A 211      11.200 230.418 101.389 
ATOM   4368  O2   DT A 211      11.567 230.767 100.280 
ATOM   4369  N3   DT A 211       9.866 230.437 101.749 
ATOM   4370  C4   DT A 211       9.344 230.065 102.970 
ATOM   4371  O4   DT A 211       8.130 230.125 103.176 
ATOM   4372  C5   DT A 211      10.332 229.623 103.925 
ATOM   4373  C7   DT A 211       9.848 229.200 105.281 
ATOM   4374  C6   DT A 211      11.636 229.595 103.602 
ATOM   4375  P    DC A 212      17.473 231.517 101.906 
ATOM   4376  OP1  DC A 212      18.702 230.742 101.627 
ATOM   4377  OP2  DC A 212      17.354 232.077 103.270 
ATOM   4378  O5'  DC A 212      17.320 232.690 100.829 
ATOM   4379  C5'  DC A 212      16.675 232.405  99.574 
ATOM   4380  C4'  DC A 212      15.717 233.524  99.217 
ATOM   4381  O4'  DC A 212      14.388 233.318  99.776 
ATOM   4382  C3'  DC A 212      16.110 234.918  99.707 
ATOM   4383  O3'  DC A 212      15.739 235.874  98.722 
ATOM   4384  C2'  DC A 212      15.255 235.146 100.953 
ATOM   4385  C1'  DC A 212      13.975 234.521 100.405 
ATOM   4386  N1   DC A 212      12.979 234.175 101.457 
ATOM   4387  C2   DC A 212      11.629 234.306 101.141 
ATOM   4388  O2   DC A 212      11.317 234.700 100.012 
ATOM   4389  N3   DC A 212      10.705 233.997 102.087 
ATOM   4390  C4   DC A 212      11.086 233.573 103.300 
ATOM   4391  N4   DC A 212      10.146 233.284 104.187 
ATOM   4392  C5   DC A 212      12.469 233.432 103.645 
ATOM   4393  C6   DC A 212      13.376 233.747 102.686 
ATOM   4394  P    DG A 213      16.720 237.103  98.424 
ATOM   4395  OP1  DG A 213      17.767 236.680  97.467 
ATOM   4396  OP2  DG A 213      17.202 237.674  99.701 
ATOM   4397  O5'  DG A 213      15.727 238.136  97.714 
ATOM   4398  C5'  DG A 213      14.614 237.626  96.955 
ATOM   4399  C4'  DG A 213      13.363 238.423  97.268 
ATOM   4400  O4'  DG A 213      12.637 237.889  98.411 
ATOM   4401  C3'  DG A 213      13.583 239.892  97.626 
ATOM   4402  O3'  DG A 213      12.517 240.663  97.084 
ATOM   4403  C2'  DG A 213      13.490 239.938  99.151 
ATOM   4404  C1'  DG A 213      12.326 238.962  99.286 
ATOM   4405  N9   DG A 213      12.164 238.408 100.659 
ATOM   4406  C8   DG A 213      13.129 238.101 101.593 
ATOM   4407  N7   DG A 213      12.651 237.626 102.718 
ATOM   4408  C5   DG A 213      11.271 237.620 102.515 
ATOM   4409  C6   DG A 213      10.222 237.212 103.380 
ATOM   4410  O6   DG A 213      10.295 236.765 104.521 
ATOM   4411  N1   DG A 213       8.968 237.373 102.774 
ATOM   4412  C2   DG A 213       8.757 237.864 101.500 
ATOM   4413  N2   DG A 213       7.482 237.939 101.106 
ATOM   4414  N3   DG A 213       9.741 238.245 100.690 
ATOM   4415  C4   DG A 213      10.964 238.096 101.262 
ATOM   4416  P    DA A 214      12.839 242.097  96.451 
ATOM   4417  OP1  DA A 214      13.289 241.931  95.051 
ATOM   4418  OP2  DA A 214      13.757 242.839  97.344 
ATOM   4419  O5'  DA A 214      11.395 242.784  96.474 
ATOM   4420  C5'  DA A 214      10.225 241.954  96.355 
ATOM   4421  C4'  DA A 214       9.174 242.393  97.355 
ATOM   4422  O4'  DA A 214       9.326 241.736  98.646 
ATOM   4423  C3'  DA A 214       9.163 243.883  97.698 
ATOM   4424  O3'  DA A 214       7.817 244.306  97.875 
ATOM   4425  C2'  DA A 214       9.882 243.974  99.045 
ATOM   4426  C1'  DA A 214       9.260 242.725  99.662 
ATOM   4427  N9   DA A 214       9.997 242.215 100.852 
ATOM   4428  C8   DA A 214      11.342 242.235 101.090 
ATOM   4429  N7   DA A 214      11.680 241.712 102.228 
ATOM   4430  C5   DA A 214      10.473 241.314 102.786 
ATOM   4431  C6   DA A 214      10.153 240.685 104.000 
ATOM   4432  N6   DA A 214      11.068 240.329 104.914 
ATOM   4433  N1   DA A 214       8.853 240.433 104.243 
ATOM   4434  C2   DA A 214       7.949 240.788 103.331 
ATOM   4435  N3   DA A 214       8.128 241.378 102.170 
ATOM   4436  C4   DA A 214       9.437 241.618 101.951 
ATOM   4437  P    DT A 215       7.375 245.741  97.322 
ATOM   4438  OP1  DT A 215       7.043 245.637  95.882 
ATOM   4439  OP2  DT A 215       8.399 246.747  97.680 
ATOM   4440  O5'  DT A 215       6.042 246.008  98.164 
ATOM   4441  C5'  DT A 215       5.245 244.885  98.585 
ATOM   4442  C4'  DT A 215       4.810 245.068 100.025 
ATOM   4443  O4'  DT A 215       5.783 244.541 100.971 
ATOM   4444  C3'  DT A 215       4.601 246.513 100.478 
ATOM   4445  O3'  DT A 215       3.496 246.560 101.373 
ATOM   4446  C2'  DT A 215       5.870 246.862 101.256 
ATOM   4447  C1'  DT A 215       6.013 245.522 101.971 
ATOM   4448  N1   DT A 215       7.368 245.290 102.543 
ATOM   4449  C2   DT A 215       7.438 244.588 103.722 
ATOM   4450  O2   DT A 215       6.453 244.159 104.298 
ATOM   4451  N3   DT A 215       8.711 244.393 104.222 
ATOM   4452  C4   DT A 215       9.890 244.832 103.654 
ATOM   4453  O4   DT A 215      10.971 244.597 104.197 
ATOM   4454  C5   DT A 215       9.714 245.560 102.420 
ATOM   4455  C7   DT A 215      10.948 246.073 101.737 
ATOM   4456  C6   DT A 215       8.488 245.764 101.910 
ATOM   4457  P    DG A 216       2.477 247.793 101.284 
ATOM   4458  OP1  DG A 216       1.475 247.532 100.226 
ATOM   4459  OP2  DG A 216       3.237 249.056 101.161 
ATOM   4460  O5'  DG A 216       1.775 247.726 102.720 
ATOM   4461  C5'  DG A 216       1.640 246.449 103.372 
ATOM   4462  C4'  DG A 216       2.001 246.575 104.839 
ATOM   4463  O4'  DG A 216       3.424 246.380 105.079 
ATOM   4464  C3'  DG A 216       1.701 247.929 105.484 
ATOM   4465  O3'  DG A 216       1.266 247.715 106.821 
ATOM   4466  C2'  DG A 216       3.049 248.648 105.519 
ATOM   4467  C1'  DG A 216       3.887 247.434 105.910 
ATOM   4468  N9   DG A 216       5.346 247.608 105.666 
ATOM   4469  C8   DG A 216       5.983 248.299 104.659 
ATOM   4470  N7   DG A 216       7.293 248.259 104.730 
ATOM   4471  C5   DG A 216       7.538 247.488 105.865 
ATOM   4472  C6   DG A 216       8.769 247.095 106.455 
ATOM   4473  O6   DG A 216       9.913 247.351 106.089 
ATOM   4474  N1   DG A 216       8.561 246.315 107.600 
ATOM   4475  C2   DG A 216       7.327 245.960 108.109 
ATOM   4476  N2   DG A 216       7.344 245.209 109.213 
ATOM   4477  N3   DG A 216       6.174 246.328 107.556 
ATOM   4478  C4   DG A 216       6.358 247.086 106.444 
ATOM   4479  P    DA A 217       0.080 248.617 107.405 
ATOM   4480  OP1  DA A 217      -1.223 248.043 107.002 
ATOM   4481  OP2  DA A 217       0.307 250.032 107.039 
ATOM   4482  O5'  DA A 217       0.287 248.430 108.980 
ATOM   4483  C5'  DA A 217       0.849 247.198 109.469 
ATOM   4484  C4'  DA A 217       1.883 247.489 110.538 
ATOM   4485  O4'  DA A 217       3.212 247.701 109.981 
ATOM   4486  C3'  DA A 217       1.634 248.738 111.383 
ATOM   4487  O3'  DA A 217       2.044 248.479 112.720 
ATOM   4488  C2'  DA A 217       2.561 249.799 110.788 
ATOM   4489  C1'  DA A 217       3.756 248.879 110.557 
ATOM   4490  N9   DA A 217       4.764 249.434 109.610 
ATOM   4491  C8   DA A 217       4.553 250.215 108.510 
ATOM   4492  N7   DA A 217       5.641 250.542 107.883 
ATOM   4493  C5   DA A 217       6.648 249.933 108.620 
ATOM   4494  C6   DA A 217       8.044 249.899 108.469 
ATOM   4495  N6   DA A 217       8.697 250.520 107.477 
ATOM   4496  N1   DA A 217       8.748 249.201 109.380 
ATOM   4497  C2   DA A 217       8.094 248.585 110.364 
ATOM   4498  N3   DA A 217       6.801 248.546 110.605 
ATOM   4499  C4   DA A 217       6.120 249.253 109.679 
ATOM   4500  P    DA A 218       1.160 249.049 113.927 
ATOM   4501  OP1  DA A 218       0.040 248.122 114.203 
ATOM   4502  OP2  DA A 218       0.787 250.453 113.648 
ATOM   4503  O5'  DA A 218       2.208 249.002 115.136 
ATOM   4504  C5'  DA A 218       3.238 247.994 115.129 
ATOM   4505  C4'  DA A 218       4.566 248.608 115.527 
ATOM   4506  O4'  DA A 218       5.293 249.148 114.387 
ATOM   4507  C3'  DA A 218       4.490 249.781 116.504 
ATOM   4508  O3'  DA A 218       5.595 249.708 117.397 
ATOM   4509  C2'  DA A 218       4.653 251.024 115.630 
ATOM   4510  C1'  DA A 218       5.734 250.456 114.715 
ATOM   4511  N9   DA A 218       5.907 251.218 113.448 
ATOM   4512  C8   DA A 218       4.956 251.859 112.706 
ATOM   4513  N7   DA A 218       5.422 252.440 111.644 
ATOM   4514  C5   DA A 218       6.781 252.165 111.682 
ATOM   4515  C6   DA A 218       7.841 252.506 110.825 
ATOM   4516  N6   DA A 218       7.686 253.234 109.710 
ATOM   4517  N1   DA A 218       9.071 252.071 111.158 
ATOM   4518  C2   DA A 218       9.218 251.348 112.266 
ATOM   4519  N3   DA A 218       8.310 250.970 113.138 
ATOM   4520  C4   DA A 218       7.089 251.418 112.782 
ATOM   4521  P    DC A 219       5.370 250.072 118.941 
ATOM   4522  OP1  DC A 219       4.847 248.889 119.659 
ATOM   4523  OP2  DC A 219       4.561 251.307 119.045 
ATOM   4524  O5'  DC A 219       6.869 250.371 119.415 
ATOM   4525  C5'  DC A 219       7.956 249.685 118.767 
ATOM   4526  C4'  DC A 219       9.084 250.655 118.480 
ATOM   4527  O4'  DC A 219       8.932 251.317 117.192 
ATOM   4528  C3'  DC A 219       9.238 251.808 119.471 
ATOM   4529  O3'  DC A 219      10.623 252.083 119.647 
ATOM   4530  C2'  DC A 219       8.590 253.006 118.776 
ATOM   4531  C1'  DC A 219       9.127 252.711 117.379 
ATOM   4532  N1   DC A 219       8.403 253.430 116.295 
ATOM   4533  C2   DC A 219       9.138 253.846 115.188 
ATOM   4534  O2   DC A 219      10.350 253.605 115.151 
ATOM   4535  N3   DC A 219       8.495 254.504 114.188 
ATOM   4536  C4   DC A 219       7.181 254.747 114.266 
ATOM   4537  N4   DC A 219       6.600 255.391 113.265 
ATOM   4538  C5   DC A 219       6.407 254.327 115.396 
ATOM   4539  C6   DC A 219       7.067 253.671 116.384 
ATOM   4540  P    DC A 220      11.163 252.446 121.109 
ATOM   4541  OP1  DC A 220      11.422 251.201 121.866 
ATOM   4542  OP2  DC A 220      10.247 253.416 121.749 
ATOM   4543  O5'  DC A 220      12.550 253.165 120.764 
ATOM   4544  C5'  DC A 220      13.265 252.771 119.577 
ATOM   4545  C4'  DC A 220      13.777 253.998 118.850 
ATOM   4546  O4'  DC A 220      12.804 254.531 117.906 
ATOM   4547  C3'  DC A 220      14.130 255.196 119.731 
ATOM   4548  O3'  DC A 220      15.273 255.846 119.189 
ATOM   4549  C2'  DC A 220      12.931 256.136 119.606 
ATOM   4550  C1'  DC A 220      12.703 255.932 118.111 
ATOM   4551  N1   DC A 220      11.359 256.372 117.644 
ATOM   4552  C2   DC A 220      11.263 256.921 116.367 
ATOM   4553  O2   DC A 220      12.286 257.017 115.681 
ATOM   4554  N3   DC A 220      10.046 257.329 115.923 
ATOM   4555  C4   DC A 220       8.961 257.207 116.697 
ATOM   4556  N4   DC A 220       7.797 257.619 116.219 
ATOM   4557  C5   DC A 220       9.038 256.646 118.014 
ATOM   4558  C6   DC A 220      10.263 256.244 118.440 
ATOM   4559  P    DA A 221      16.389 256.412 120.188 
ATOM   4560  OP1  DA A 221      17.318 255.323 120.563 
ATOM   4561  OP2  DA A 221      15.737 257.125 121.308 
ATOM   4562  O5'  DA A 221      17.146 257.465 119.249 
ATOM   4563  C5'  DA A 221      17.198 257.225 117.830 
ATOM   4564  C4'  DA A 221      16.913 258.508 117.076 
ATOM   4565  O4'  DA A 221      15.491 258.709 116.839 
ATOM   4566  C3'  DA A 221      17.358 259.798 117.766 
ATOM   4567  O3'  DA A 221      17.831 260.708 116.781 
ATOM   4568  C2'  DA A 221      16.080 260.368 118.380 
ATOM   4569  C1'  DA A 221      15.158 260.038 117.210 
ATOM   4570  N9   DA A 221      13.711 260.072 117.560 
ATOM   4571  C8   DA A 221      13.114 259.724 118.738 
ATOM   4572  N7   DA A 221      11.825 259.865 118.734 
ATOM   4573  C5   DA A 221      11.543 260.342 117.462 
ATOM   4574  C6   DA A 221      10.342 260.695 116.827 
ATOM   4575  N6   DA A 221       9.141 260.617 117.419 
ATOM   4576  N1   DA A 221      10.418 261.133 115.556 
ATOM   4577  C2   DA A 221      11.614 261.207 114.973 
ATOM   4578  N3   DA A 221      12.797 260.907 115.463 
ATOM   4579  C4   DA A 221      12.692 260.472 116.735 
ATOM   4580  P    DA A 222      19.115 261.606 117.105 
ATOM   4581  OP1  DA A 222      20.345 260.831 116.826 
ATOM   4582  OP2  DA A 222      18.997 262.166 118.470 
ATOM   4583  O5'  DA A 222      18.962 262.779 116.029 
ATOM   4584  C5'  DA A 222      18.317 262.494 114.773 
ATOM   4585  C4'  DA A 222      17.359 263.613 114.416 
ATOM   4586  O4'  DA A 222      16.030 263.407 114.976 
ATOM   4587  C3'  DA A 222      17.752 265.007 114.906 
ATOM   4588  O3'  DA A 222      17.381 265.963 113.921 
ATOM   4589  C2'  DA A 222      16.897 265.235 116.152 
ATOM   4590  C1'  DA A 222      15.617 264.610 115.604 
ATOM   4591  N9   DA A 222      14.621 264.264 116.657 
ATOM   4592  C8   DA A 222      14.849 263.824 117.928 
ATOM   4593  N7   DA A 222      13.768 263.607 118.611 
ATOM   4594  C5   DA A 222      12.746 263.927 117.728 
ATOM   4595  C6   DA A 222      11.347 263.908 117.851 
ATOM   4596  N6   DA A 222      10.707 263.534 118.969 
ATOM   4597  N1   DA A 222      10.625 264.289 116.780 
ATOM   4598  C2   DA A 222      11.266 264.658 115.673 
ATOM   4599  N3   DA A 222      12.559 264.717 115.442 
ATOM   4600  C4   DA A 222      13.258 264.331 116.529 
ATOM   4601  P    DA A 223      18.362 267.192 113.623 
ATOM   4602  OP1  DA A 223      19.410 266.769 112.666 
ATOM   4603  OP2  DA A 223      18.844 267.763 114.901 
ATOM   4604  O5'  DA A 223      17.369 268.225 112.913 
ATOM   4605  C5'  DA A 223      16.257 267.715 112.154 
ATOM   4606  C4'  DA A 223      15.006 268.512 112.467 
ATOM   4607  O4'  DA A 223      14.279 267.978 113.610 
ATOM   4608  C3'  DA A 223      15.226 269.981 112.825 
ATOM   4609  O3'  DA A 223      14.160 270.752 112.284 
ATOM   4610  C2'  DA A 223      15.132 270.027 114.350 
ATOM   4611  C1'  DA A 223      13.968 269.051 114.485 
ATOM   4612  N9   DA A 223      13.806 268.497 115.858 
ATOM   4613  C8   DA A 223      14.776 268.197 116.772 
ATOM   4614  N7   DA A 223      14.316 267.728 117.889 
ATOM   4615  C5   DA A 223      12.941 267.713 117.707 
ATOM   4616  C6   DA A 223      11.878 267.319 118.536 
ATOM   4617  N6   DA A 223      12.047 266.839 119.777 
ATOM   4618  N1   DA A 223      10.631 267.436 118.043 
ATOM   4619  C2   DA A 223      10.469 267.913 116.810 
ATOM   4620  N3   DA A 223      11.380 268.311 115.948 
ATOM   4621  C4   DA A 223      12.619 268.184 116.466 
ATOM   4622  P    DG A 224      14.482 272.186 111.650 
ATOM   4623  OP1  DG A 224      14.932 272.020 110.250 
ATOM   4624  OP2  DG A 224      15.400 272.928 112.543 
ATOM   4625  O5'  DG A 224      13.037 272.873 111.674 
ATOM   4626  C5'  DG A 224      11.867 272.043 111.554 
ATOM   4627  C4'  DG A 224      10.816 272.482 112.554 
ATOM   4628  O4'  DG A 224      10.968 271.825 113.845 
ATOM   4629  C3'  DG A 224      10.806 273.972 112.898 
ATOM   4630  O3'  DG A 224       9.459 274.395 113.074 
ATOM   4631  C2'  DG A 224      11.524 274.063 114.244 
ATOM   4632  C1'  DG A 224      10.902 272.814 114.861 
ATOM   4633  N9   DG A 224      11.639 272.304 116.051 
ATOM   4634  C8   DG A 224      12.993 272.316 116.310 
ATOM   4635  N7   DG A 224      13.321 271.784 117.461 
ATOM   4636  C5   DG A 224      12.099 271.392 118.005 
ATOM   4637  C6   DG A 224      11.811 270.755 119.241 
ATOM   4638  O6   DG A 224      12.587 270.401 120.123 
ATOM   4639  N1   DG A 224      10.435 270.539 119.396 
ATOM   4640  C2   DG A 224       9.465 270.891 118.478 
ATOM   4641  N2   DG A 224       8.206 270.597 118.814 
ATOM   4642  N3   DG A 224       9.736 271.487 117.319 
ATOM   4643  C4   DG A 224      11.066 271.705 117.153 
ATOM   4644  P    DA A 225       9.018 275.830 112.521 
ATOM   4645  OP1  DA A 225       8.685 275.726 111.082 
ATOM   4646  OP2  DA A 225      10.041 276.836 112.879 
ATOM   4647  O5'  DA A 225       7.684 276.097 113.363 
ATOM   4648  C5'  DA A 225       6.887 274.974 113.784 
ATOM   4649  C4'  DA A 225       6.452 275.158 115.224 
ATOM   4650  O4'  DA A 225       7.426 274.630 116.170 
ATOM   4651  C3'  DA A 225       6.243 276.602 115.677 
ATOM   4652  O3'  DA A 225       5.138 276.649 116.572 
ATOM   4653  C2'  DA A 225       7.512 276.951 116.455 
ATOM   4654  C1'  DA A 225       7.656 275.611 117.170 
ATOM   4655  N9   DA A 225       9.010 275.379 117.742 
ATOM   4656  C8   DA A 225      10.220 275.777 117.247 
ATOM   4657  N7   DA A 225      11.229 275.421 117.980 
ATOM   4658  C5   DA A 225      10.649 274.737 119.039 
ATOM   4659  C6   DA A 225      11.192 274.103 120.169 
ATOM   4660  N6   DA A 225      12.507 274.055 120.430 
ATOM   4661  N1   DA A 225      10.333 273.518 121.023 
ATOM   4662  C2   DA A 225       9.029 273.568 120.758 
ATOM   4663  N3   DA A 225       8.409 274.128 119.742 
ATOM   4664  C4   DA A 225       9.291 274.706 118.902 
ATOM   4665  P    DG A 226       4.120 277.882 116.483 
ATOM   4666  OP1  DG A 226       3.118 277.621 115.425 
ATOM   4667  OP2  DG A 226       4.880 279.145 116.360 
ATOM   4668  O5'  DG A 226       3.417 277.815 117.919 
ATOM   4669  C5'  DG A 226       3.282 276.538 118.571 
ATOM   4670  C4'  DG A 226       3.643 276.664 120.038 
ATOM   4671  O4'  DG A 226       5.066 276.469 120.278 
ATOM   4672  C3'  DG A 226       3.344 278.018 120.683 
ATOM   4673  O3'  DG A 226       2.908 277.804 122.020 
ATOM   4674  C2'  DG A 226       4.692 278.737 120.719 
ATOM   4675  C1'  DG A 226       5.529 277.523 121.109 
ATOM   4676  N9   DG A 226       6.988 277.697 120.865 
ATOM   4677  C8   DG A 226       7.626 278.388 119.858 
ATOM   4678  N7   DG A 226       8.935 278.348 119.929 
ATOM   4679  C5   DG A 226       9.181 277.577 121.064 
ATOM   4680  C6   DG A 226      10.411 277.184 121.654 
ATOM   4681  O6   DG A 226      11.555 277.440 121.288 
ATOM   4682  N1   DG A 226      10.204 276.404 122.799 
ATOM   4683  C2   DG A 226       8.970 276.049 123.308 
ATOM   4684  N2   DG A 226       8.986 275.298 124.412 
ATOM   4685  N3   DG A 226       7.816 276.417 122.755 
ATOM   4686  C4   DG A 226       8.000 277.175 121.643 
ATOM   4687  P    DA A 227       1.723 278.706 122.604 
ATOM   4688  OP1  DA A 227       0.419 278.132 122.201 
ATOM   4689  OP2  DA A 227       1.949 280.121 122.238 
ATOM   4690  O5'  DA A 227       1.929 278.519 124.180 
ATOM   4691  C5'  DA A 227       2.492 277.287 124.668 
ATOM   4692  C4'  DA A 227       3.526 277.578 125.737 
ATOM   4693  O4'  DA A 227       4.855 277.790 125.181 
ATOM   4694  C3'  DA A 227       3.277 278.827 126.582 
ATOM   4695  O3'  DA A 227       3.687 278.568 127.919 
ATOM   4696  C2'  DA A 227       4.204 279.888 125.988 
ATOM   4697  C1'  DA A 227       5.398 278.968 125.756 
ATOM   4698  N9   DA A 227       6.406 279.523 124.809 
ATOM   4699  C8   DA A 227       6.196 280.304 123.709 
ATOM   4700  N7   DA A 227       7.284 280.631 123.082 
ATOM   4701  C5   DA A 227       8.290 280.022 123.820 
ATOM   4702  C6   DA A 227       9.686 279.988 123.668 
ATOM   4703  N6   DA A 227      10.339 280.610 122.677 
ATOM   4704  N1   DA A 227      10.390 279.290 124.579 
ATOM   4705  C2   DA A 227       9.736 278.674 125.563 
ATOM   4706  N3   DA A 227       8.444 278.635 125.804 
ATOM   4707  C4   DA A 227       7.762 279.342 124.879 
ATOM   4708  P    DA A 228       2.803 279.138 129.126 
ATOM   4709  OP1  DA A 228       1.682 278.211 129.402 
ATOM   4710  OP2  DA A 228       2.430 280.542 128.847 
ATOM   4711  O5'  DA A 228       3.850 279.091 130.335 
ATOM   4712  C5'  DA A 228       4.880 278.083 130.328 
ATOM   4713  C4'  DA A 228       6.208 278.697 130.727 
ATOM   4714  O4'  DA A 228       6.936 279.237 129.586 
ATOM   4715  C3'  DA A 228       6.132 279.870 131.704 
ATOM   4716  O3'  DA A 228       7.237 279.797 132.597 
ATOM   4717  C2'  DA A 228       6.296 281.113 130.829 
ATOM   4718  C1'  DA A 228       7.377 280.545 129.915 
ATOM   4719  N9   DA A 228       7.549 281.307 128.647 
ATOM   4720  C8   DA A 228       6.598 281.948 127.905 
ATOM   4721  N7   DA A 228       7.064 282.529 126.843 
ATOM   4722  C5   DA A 228       8.424 282.254 126.881 
ATOM   4723  C6   DA A 228       9.483 282.595 126.024 
ATOM   4724  N6   DA A 228       9.328 283.323 124.909 
ATOM   4725  N1   DA A 228      10.713 282.160 126.357 
ATOM   4726  C2   DA A 228      10.861 281.437 127.465 
ATOM   4727  N3   DA A 228       9.953 281.059 128.337 
ATOM   4728  C4   DA A 228       8.731 281.507 127.982 
ATOM   4729  P    DA A 229       7.012 280.161 134.140 
ATOM   4730  OP1  DA A 229       6.489 278.978 134.858 
ATOM   4731  OP2  DA A 229       6.203 281.396 134.244 
ATOM   4732  O5'  DA A 229       8.511 280.460 134.614 
ATOM   4733  C5'  DA A 229       9.598 279.774 133.966 
ATOM   4734  C4'  DA A 229      10.727 280.744 133.679 
ATOM   4735  O4'  DA A 229      10.574 281.407 132.391 
ATOM   4736  C3'  DA A 229      10.880 281.897 134.671 
ATOM   4737  O3'  DA A 229      12.265 282.172 134.846 
ATOM   4738  C2'  DA A 229      10.233 283.095 133.976 
ATOM   4739  C1'  DA A 229      10.769 282.800 132.578 
ATOM   4740  N9   DA A 229      10.045 283.519 131.494 
ATOM   4741  C8   DA A 229       8.719 283.839 131.427 
ATOM   4742  N7   DA A 229       8.386 284.473 130.346 
ATOM   4743  C5   DA A 229       9.577 284.582 129.642 
ATOM   4744  C6   DA A 229       9.895 285.158 128.400 
ATOM   4745  N6   DA A 229       8.994 285.761 127.613 
ATOM   4746  N1   DA A 229      11.178 285.092 127.997 
ATOM   4747  C2   DA A 229      12.068 284.491 128.784 
ATOM   4748  N3   DA A 229      11.890 283.921 129.956 
ATOM   4749  C4   DA A 229      10.599 284.001 130.337 
ATOM   4750  P    DT A 230      12.805 282.535 136.309 
ATOM   4751  OP1  DT A 230      13.064 281.290 137.065 
ATOM   4752  OP2  DT A 230      11.889 283.505 136.949 
ATOM   4753  O5'  DT A 230      14.192 283.254 135.963 
ATOM   4754  C5'  DT A 230      14.907 282.860 134.777 
ATOM   4755  C4'  DT A 230      15.419 284.087 134.049 
ATOM   4756  O4'  DT A 230      14.446 284.620 133.105 
ATOM   4757  C3'  DT A 230      15.772 285.285 134.931 
ATOM   4758  O3'  DT A 230      16.915 285.935 134.389 
ATOM   4759  C2'  DT A 230      14.573 286.225 134.805 
ATOM   4760  C1'  DT A 230      14.345 286.021 133.310 
ATOM   4761  N1   DT A 230      13.001 286.461 132.843 
ATOM   4762  C2   DT A 230      12.923 287.000 131.581 
ATOM   4763  O2   DT A 230      13.891 287.125 130.852 
ATOM   4764  N3   DT A 230      11.661 287.398 131.183 
ATOM   4765  C4   DT A 230      10.501 287.303 131.924 
ATOM   4766  O4   DT A 230       9.427 287.693 131.461 
ATOM   4767  C5   DT A 230      10.684 286.725 133.235 
ATOM   4768  C7   DT A 230       9.472 286.586 134.108 
ATOM   4769  C6   DT A 230      11.900 286.331 133.647 
ATOM   4770  P    DA A 231      18.031 286.501 135.387 
ATOM   4771  OP1  DA A 231      18.961 285.412 135.762 
ATOM   4772  OP2  DA A 231      17.379 287.214 136.507 
ATOM   4773  O5'  DA A 231      18.788 287.554 134.448 
ATOM   4774  C5'  DA A 231      18.841 287.314 133.029 
ATOM   4775  C4'  DA A 231      18.556 288.598 132.275 
ATOM   4776  O4'  DA A 231      17.133 288.798 132.038 
ATOM   4777  C3'  DA A 231      19.000 289.887 132.965 
ATOM   4778  O3'  DA A 231      19.473 290.797 131.980 
ATOM   4779  C2'  DA A 231      17.722 290.457 133.580 
ATOM   4780  C1'  DA A 231      16.801 290.127 132.410 
ATOM   4781  N9   DA A 231      15.353 290.161 132.759 
ATOM   4782  C8   DA A 231      14.756 289.813 133.937 
ATOM   4783  N7   DA A 231      13.467 289.954 133.933 
ATOM   4784  C5   DA A 231      13.185 290.431 132.661 
ATOM   4785  C6   DA A 231      11.984 290.784 132.026 
ATOM   4786  N6   DA A 231      10.784 290.706 132.618 
ATOM   4787  N1   DA A 231      12.061 291.222 130.755 
ATOM   4788  C2   DA A 231      13.256 291.296 130.172 
ATOM   4789  N3   DA A 231      14.439 290.996 130.662 
ATOM   4790  C4   DA A 231      14.334 290.561 131.934 
ATOM   4791  P    DA A 232      20.758 291.695 132.305 
ATOM   4792  OP1  DA A 232      21.987 290.920 132.025 
ATOM   4793  OP2  DA A 232      20.639 292.255 133.669 
ATOM   4794  O5'  DA A 232      20.604 292.868 131.228 
ATOM   4795  C5'  DA A 232      19.960 292.583 129.972 
ATOM   4796  C4'  DA A 232      19.001 293.702 129.615 
ATOM   4797  O4'  DA A 232      17.672 293.496 130.175 
ATOM   4798  C3'  DA A 232      19.394 295.096 130.105 
ATOM   4799  O3'  DA A 232      19.023 296.052 129.120 
ATOM   4800  C2'  DA A 232      18.539 295.324 131.351 
ATOM   4801  C1'  DA A 232      17.260 294.699 130.804 
ATOM   4802  N9   DA A 232      16.263 294.353 131.856 
ATOM   4803  C8   DA A 232      16.491 293.913 133.128 
ATOM   4804  N7   DA A 232      15.410 293.696 133.811 
ATOM   4805  C5   DA A 232      14.388 294.016 132.927 
ATOM   4806  C6   DA A 232      12.989 293.997 133.050 
ATOM   4807  N6   DA A 232      12.350 293.623 134.168 
ATOM   4808  N1   DA A 232      12.267 294.378 131.980 
ATOM   4809  C2   DA A 232      12.908 294.747 130.872 
ATOM   4810  N3   DA A 232      14.202 294.806 130.641 
ATOM   4811  C4   DA A 232      14.900 294.420 131.728 
ATOM   4812  P    DG A 233      20.005 297.281 128.822 
ATOM   4813  OP1  DG A 233      21.052 296.858 127.865 
ATOM   4814  OP2  DG A 233      20.486 297.852 130.100 
ATOM   4815  O5'  DG A 233      19.012 298.314 128.112 
ATOM   4816  C5'  DG A 233      17.899 297.804 127.353 
ATOM   4817  C4'  DG A 233      16.648 298.601 127.667 
ATOM   4818  O4'  DG A 233      15.921 298.067 128.809 
ATOM   4819  C3'  DG A 233      16.868 300.070 128.024 
ATOM   4820  O3'  DG A 233      15.802 300.841 127.483 
ATOM   4821  C2'  DG A 233      16.774 300.116 129.549 
ATOM   4822  C1'  DG A 233      15.610 299.140 129.684 
ATOM   4823  N9   DG A 233      15.449 298.586 131.058 
ATOM   4824  C8   DG A 233      16.413 298.279 131.991 
ATOM   4825  N7   DG A 233      15.936 297.804 133.116 
ATOM   4826  C5   DG A 233      14.556 297.798 132.913 
ATOM   4827  C6   DG A 233      13.507 297.390 133.778 
ATOM   4828  O6   DG A 233      13.580 296.943 134.919 
ATOM   4829  N1   DG A 233      12.253 297.551 133.173 
ATOM   4830  C2   DG A 233      12.041 298.042 131.898 
ATOM   4831  N2   DG A 233      10.767 298.117 131.504 
ATOM   4832  N3   DG A 233      13.025 298.423 131.088 
ATOM   4833  C4   DG A 233      14.249 298.274 131.660 
ATOM   4834  P    DC A 234      16.124 302.275 126.849 
ATOM   4835  OP1  DC A 234      16.574 302.109 125.449 
ATOM   4836  OP2  DC A 234      17.042 303.017 127.742 
ATOM   4837  O5'  DC A 234      14.679 302.962 126.873 
ATOM   4838  C5'  DC A 234      13.509 302.132 126.753 
ATOM   4839  C4'  DC A 234      12.459 302.571 127.753 
ATOM   4840  O4'  DC A 234      12.610 301.914 129.044 
ATOM   4841  C3'  DC A 234      12.448 304.061 128.097 
ATOM   4842  O3'  DC A 234      11.101 304.484 128.273 
ATOM   4843  C2'  DC A 234      13.167 304.152 129.444 
ATOM   4844  C1'  DC A 234      12.545 302.903 130.060 
ATOM   4845  N1   DC A 234      13.281 302.393 131.251 
ATOM   4846  C2   DC A 234      12.537 301.814 132.275 
ATOM   4847  O2   DC A 234      11.309 301.747 132.156 
ATOM   4848  N3   DC A 234      13.190 301.344 133.369 
ATOM   4849  C4   DC A 234      14.523 301.435 133.460 
ATOM   4850  N4   DC A 234      15.113 300.961 134.547 
ATOM   4851  C5   DC A 234      15.307 302.027 132.417 
ATOM   4852  C6   DC A 234      14.636 302.492 131.333 
ATOM   4853  P    DA A 235      10.660 305.919 127.720 
ATOM   4854  OP1  DA A 235      10.327 305.815 126.281 
ATOM   4855  OP2  DA A 235      11.684 306.925 128.078 
ATOM   4856  O5'  DA A 235       9.326 306.186 128.563 
ATOM   4857  C5'  DA A 235       8.530 305.063 128.983 
ATOM   4858  C4'  DA A 235       8.094 305.247 130.423 
ATOM   4859  O4'  DA A 235       9.068 304.719 131.369 
ATOM   4860  C3'  DA A 235       7.886 306.691 130.876 
ATOM   4861  O3'  DA A 235       6.780 306.738 131.771 
ATOM   4862  C2'  DA A 235       9.154 307.040 131.654 
ATOM   4863  C1'  DA A 235       9.298 305.700 132.369 
ATOM   4864  N9   DA A 235      10.653 305.468 132.941 
ATOM   4865  C8   DA A 235      11.862 305.866 132.446 
ATOM   4866  N7   DA A 235      12.871 305.510 133.180 
ATOM   4867  C5   DA A 235      12.291 304.826 134.238 
ATOM   4868  C6   DA A 235      12.835 304.192 135.368 
ATOM   4869  N6   DA A 235      14.149 304.144 135.629 
ATOM   4870  N1   DA A 235      11.975 303.607 136.222 
ATOM   4871  C2   DA A 235      10.672 303.657 135.958 
ATOM   4872  N3   DA A 235      10.051 304.217 134.941 
ATOM   4873  C4   DA A 235      10.934 304.795 134.102 
ATOM   4874  P    DT A 236       5.762 307.971 131.682 
ATOM   4875  OP1  DT A 236       4.760 307.710 130.624 
ATOM   4876  OP2  DT A 236       6.522 309.234 131.560 
ATOM   4877  O5'  DT A 236       5.059 307.904 133.119 
ATOM   4878  C5'  DT A 236       4.924 306.627 133.770 
ATOM   4879  C4'  DT A 236       5.286 306.754 135.238 
ATOM   4880  O4'  DT A 236       6.708 306.558 135.478 
ATOM   4881  C3'  DT A 236       4.986 308.107 135.882 
ATOM   4882  O3'  DT A 236       4.551 307.893 137.220 
ATOM   4883  C2'  DT A 236       6.334 308.826 135.918 
ATOM   4884  C1'  DT A 236       7.172 307.612 136.308 
ATOM   4885  N1   DT A 236       8.631 307.786 136.065 
ATOM   4886  C2   DT A 236       9.489 307.187 136.954 
ATOM   4887  O2   DT A 236       9.106 306.535 137.909 
ATOM   4888  N3   DT A 236      10.834 307.372 136.696 
ATOM   4889  C4   DT A 236      11.376 308.088 135.648 
ATOM   4890  O4   DT A 236      12.598 308.184 135.520 
ATOM   4891  C5   DT A 236      10.395 308.680 134.769 
ATOM   4892  C7   DT A 236      10.901 309.477 133.602 
ATOM   4893  C6   DT A 236       9.082 308.517 134.997 
ATOM   4894  P    DG A 237       3.365 308.795 137.803 
ATOM   4895  OP1  DG A 237       2.061 308.221 137.400 
ATOM   4896  OP2  DG A 237       3.591 310.210 137.437 
ATOM   4897  O5'  DG A 237       3.571 308.608 139.379 
ATOM   4898  C5'  DG A 237       4.134 307.376 139.867 
ATOM   4899  C4'  DG A 237       5.168 307.667 140.937 
ATOM   4900  O4'  DG A 237       6.497 307.879 140.380 
ATOM   4901  C3'  DG A 237       4.919 308.916 141.781 
ATOM   4902  O3'  DG A 237       5.329 308.657 143.118 
ATOM   4903  C2'  DG A 237       5.846 309.977 141.187 
ATOM   4904  C1'  DG A 237       7.041 309.057 140.955 
ATOM   4905  N9   DG A 237       8.048 309.612 140.008 
ATOM   4906  C8   DG A 237       7.856 310.401 138.895 
ATOM   4907  N7   DG A 237       8.963 310.723 138.271 
ATOM   4908  C5   DG A 237       9.959 310.104 139.024 
ATOM   4909  C6   DG A 237      11.367 310.091 138.843 
ATOM   4910  O6   DG A 237      12.035 310.632 137.965 
ATOM   4911  N1   DG A 237      12.005 309.340 139.840 
ATOM   4912  C2   DG A 237      11.366 308.686 140.876 
ATOM   4913  N2   DG A 237      12.154 308.022 141.724 
ATOM   4914  N3   DG A 237      10.045 308.699 141.044 
ATOM   4915  C4   DG A 237       9.412 309.424 140.087 
ATOM   4916  P    DC A 238       4.445 309.227 144.325 
ATOM   4917  OP1  DC A 238       3.325 308.300 144.602 
ATOM   4918  OP2  DC A 238       4.072 310.631 144.047 
ATOM   4919  O5'  DC A 238       5.493 309.180 145.534 
ATOM   4920  C5'  DC A 238       6.522 308.172 145.527 
ATOM   4921  C4'  DC A 238       7.850 308.786 145.926 
ATOM   4922  O4'  DC A 238       8.578 309.326 144.785 
ATOM   4923  C3'  DC A 238       7.775 309.959 146.903 
ATOM   4924  O3'  DC A 238       8.879 309.886 147.796 
ATOM   4925  C2'  DC A 238       7.938 311.202 146.029 
ATOM   4926  C1'  DC A 238       9.019 310.634 145.114 
ATOM   4927  N1   DC A 238       9.191 311.396 143.846 
ATOM   4928  C2   DC A 238      10.476 311.492 143.316 
ATOM   4929  O2   DC A 238      11.410 310.945 143.914 
ATOM   4930  N3   DC A 238      10.655 312.183 142.161 
ATOM   4931  C4   DC A 238       9.616 312.762 141.544 
ATOM   4932  N4   DC A 238       9.843 313.424 140.420 
ATOM   4933  C5   DC A 238       8.288 312.675 142.073 
ATOM   4934  C6   DC A 238       8.130 311.981 143.228 
ATOM   4935  P    DA A 239       8.655 310.250 149.339 
ATOM   4936  OP1  DA A 239       8.131 309.067 150.057 
ATOM   4937  OP2  DA A 239       7.845 311.485 149.444 
ATOM   4938  O5'  DA A 239      10.153 310.549 149.813 
ATOM   4939  C5'  DA A 239      11.240 309.863 149.165 
ATOM   4940  C4'  DA A 239      12.369 310.833 148.878 
ATOM   4941  O4'  DA A 239      12.217 311.496 147.591 
ATOM   4942  C3'  DA A 239      12.522 311.986 149.870 
ATOM   4943  O3'  DA A 239      13.907 312.261 150.045 
ATOM   4944  C2'  DA A 239      11.875 313.184 149.175 
ATOM   4945  C1'  DA A 239      12.412 312.889 147.777 
ATOM   4946  N9   DA A 239      11.687 313.608 146.693 
ATOM   4947  C8   DA A 239      10.362 313.928 146.626 
ATOM   4948  N7   DA A 239      10.028 314.562 145.545 
ATOM   4949  C5   DA A 239      11.219 314.671 144.841 
ATOM   4950  C6   DA A 239      11.537 315.247 143.600 
ATOM   4951  N6   DA A 239      10.636 315.850 142.812 
ATOM   4952  N1   DA A 239      12.820 315.181 143.197 
ATOM   4953  C2   DA A 239      13.711 314.580 143.984 
ATOM   4954  N3   DA A 239      13.533 314.010 145.155 
ATOM   4955  C4   DA A 239      12.241 314.090 145.536 
ATOM   4956  P    DA A 240      14.447 312.624 151.508 
ATOM   4957  OP1  DA A 240      14.706 311.379 152.264 
ATOM   4958  OP2  DA A 240      13.532 313.594 152.148 
ATOM   4959  O5'  DA A 240      15.835 313.343 151.162 
ATOM   4960  C5'  DA A 240      16.549 312.949 149.976 
ATOM   4961  C4'  DA A 240      17.062 314.176 149.248 
ATOM   4962  O4'  DA A 240      16.088 314.709 148.305 
ATOM   4963  C3'  DA A 240      17.415 315.374 150.130 
ATOM   4964  O3'  DA A 240      18.557 316.024 149.588 
ATOM   4965  C2'  DA A 240      16.216 316.314 150.004 
ATOM   4966  C1'  DA A 240      15.988 316.110 148.509 
ATOM   4967  N9   DA A 240      14.643 316.550 148.042 
ATOM   4968  C8   DA A 240      13.454 316.493 148.709 
ATOM   4969  N7   DA A 240      12.450 316.959 148.032 
ATOM   4970  C5   DA A 240      13.014 317.355 146.827 
ATOM   4971  C6   DA A 240      12.468 317.935 145.671 
ATOM   4972  N6   DA A 240      11.168 318.232 145.534 
ATOM   4973  N1   DA A 240      13.310 318.203 144.654 
ATOM   4974  C2   DA A 240      14.601 317.907 144.795 
ATOM   4975  N3   DA A 240      15.222 317.367 145.821 
ATOM   4976  C4   DA A 240      14.357 317.109 146.824 
ATOM   4977  P    DC A 241      19.674 316.590 150.586 
ATOM   4978  OP1  DC A 241      20.603 315.501 150.961 
ATOM   4979  OP2  DC A 241      19.022 317.303 151.706 
ATOM   4980  O5'  DC A 241      20.430 317.643 149.647 
ATOM   4981  C5'  DC A 241      20.483 317.403 148.229 
ATOM   4982  C4'  DC A 241      20.198 318.687 147.474 
ATOM   4983  O4'  DC A 241      18.776 318.887 147.237 
ATOM   4984  C3'  DC A 241      20.642 319.976 148.165 
ATOM   4985  O3'  DC A 241      21.115 320.886 147.179 
ATOM   4986  C2'  DC A 241      19.364 320.546 148.779 
ATOM   4987  C1'  DC A 241      18.443 320.216 147.609 
ATOM   4988  N1   DC A 241      16.995 320.250 147.958 
ATOM   4989  C2   DC A 241      16.102 320.689 146.984 
ATOM   4990  O2   DC A 241      16.543 321.028 145.880 
ATOM   4991  N3   DC A 241      14.779 320.728 147.283 
ATOM   4992  C4   DC A 241      14.340 320.351 148.492 
ATOM   4993  N4   DC A 241      13.040 320.407 148.734 
ATOM   4994  C5   DC A 241      15.242 319.897 149.508 
ATOM   4995  C6   DC A 241      16.561 319.866 149.190 
ATOM   4996  P    DA A 242      22.400 321.784 147.504 
ATOM   4997  OP1  DA A 242      23.629 321.009 147.225 
ATOM   4998  OP2  DA A 242      22.281 322.344 148.868 
ATOM   4999  O5'  DA A 242      22.247 322.957 146.427 
ATOM   5000  C5'  DA A 242      21.602 322.672 145.171 
ATOM   5001  C4'  DA A 242      20.643 323.791 144.815 
ATOM   5002  O4'  DA A 242      19.315 323.585 145.374 
ATOM   5003  C3'  DA A 242      21.037 325.185 145.305 
ATOM   5004  O3'  DA A 242      20.666 326.141 144.319 
ATOM   5005  C2'  DA A 242      20.182 325.413 146.550 
ATOM   5006  C1'  DA A 242      18.902 324.788 146.003 
ATOM   5007  N9   DA A 242      17.906 324.442 147.055 
ATOM   5008  C8   DA A 242      18.134 324.002 148.327 
ATOM   5009  N7   DA A 242      17.052 323.785 149.010 
ATOM   5010  C5   DA A 242      16.030 324.105 148.126 
ATOM   5011  C6   DA A 242      14.631 324.086 148.249 
ATOM   5012  N6   DA A 242      13.992 323.712 149.368 
ATOM   5013  N1   DA A 242      13.910 324.467 147.179 
ATOM   5014  C2   DA A 242      14.551 324.836 146.071 
ATOM   5015  N3   DA A 242      15.844 324.895 145.840 
ATOM   5016  C4   DA A 242      16.543 324.509 146.927 
ATOM   5017  P    DT A 243      21.647 327.370 144.022 
ATOM   5018  OP1  DT A 243      22.694 326.947 143.064 
ATOM   5019  OP2  DT A 243      22.129 327.941 145.299 
ATOM   5020  O5'  DT A 243      20.654 328.403 143.312 
ATOM   5021  C5'  DT A 243      19.541 327.893 142.552 
ATOM   5022  C4'  DT A 243      18.290 328.690 142.866 
ATOM   5023  O4'  DT A 243      17.564 328.156 144.009 
ATOM   5024  C3'  DT A 243      18.510 330.159 143.224 
ATOM   5025  O3'  DT A 243      17.444 330.930 142.682 
ATOM   5026  C2'  DT A 243      18.417 330.205 144.749 
ATOM   5027  C1'  DT A 243      17.253 329.229 144.883 
ATOM   5028  N1   DT A 243      17.091 328.676 146.257 
ATOM   5029  C2   DT A 243      15.809 328.427 146.684 
ATOM   5030  O2   DT A 243      14.826 328.638 145.994 
ATOM   5031  N3   DT A 243      15.698 327.915 147.962 
ATOM   5032  C4   DT A 243      16.738 327.638 148.826 
ATOM   5033  O4   DT A 243      16.515 327.181 149.949 
ATOM   5034  C5   DT A 243      18.045 327.933 148.288 
ATOM   5035  C7   DT A 243      19.232 327.661 149.164 
ATOM   5036  C6   DT A 243      18.182 328.431 147.049 
ATOM   5037  P    DG A 244      17.766 332.364 142.049 
ATOM   5038  OP1  DG A 244      18.216 332.198 140.648 
ATOM   5039  OP2  DG A 244      18.684 333.106 142.941 
ATOM   5040  O5'  DG A 244      16.322 333.051 142.072 
ATOM   5041  C5'  DG A 244      15.152 332.221 141.952 
ATOM   5042  C4'  DG A 244      14.101 332.660 142.953 
ATOM   5043  O4'  DG A 244      14.253 332.003 144.244 
ATOM   5044  C3'  DG A 244      14.090 334.150 143.296 
ATOM   5045  O3'  DG A 244      12.743 334.573 143.473 
ATOM   5046  C2'  DG A 244      14.809 334.241 144.643 
ATOM   5047  C1'  DG A 244      14.187 332.992 145.259 
ATOM   5048  N9   DG A 244      14.924 332.482 146.450 
ATOM   5049  C8   DG A 244      16.277 332.494 146.708 
ATOM   5050  N7   DG A 244      16.606 331.962 147.859 
ATOM   5051  C5   DG A 244      15.384 331.570 148.404 
ATOM   5052  C6   DG A 244      15.096 330.933 149.639 
ATOM   5053  O6   DG A 244      15.872 330.579 150.522 
ATOM   5054  N1   DG A 244      13.720 330.717 149.794 
ATOM   5055  C2   DG A 244      12.749 331.069 148.876 
ATOM   5056  N2   DG A 244      11.491 330.775 149.212 
ATOM   5057  N3   DG A 244      13.021 331.665 147.718 
ATOM   5058  C4   DG A 244      14.351 331.883 147.551 
ATOM   5059  P    DA A 245      12.302 336.008 142.919 
ATOM   5060  OP1  DA A 245      11.969 335.904 141.480 
ATOM   5061  OP2  DA A 245      13.326 337.014 143.277 
ATOM   5062  O5'  DA A 245      10.969 336.275 143.762 
ATOM   5063  C5'  DA A 245      10.172 335.152 144.182 
ATOM   5064  C4'  DA A 245       9.736 335.336 145.622 
ATOM   5065  O4'  DA A 245      10.710 334.808 146.569 
ATOM   5066  C3'  DA A 245       9.528 336.780 146.076 
ATOM   5067  O3'  DA A 245       8.423 336.827 146.970 
ATOM   5068  C2'  DA A 245      10.797 337.129 146.853 
ATOM   5069  C1'  DA A 245      10.940 335.789 147.568 
ATOM   5070  N9   DA A 245      12.295 335.557 148.140 
ATOM   5071  C8   DA A 245      13.505 335.955 147.646 
ATOM   5072  N7   DA A 245      14.514 335.599 148.379 
ATOM   5073  C5   DA A 245      13.933 334.915 149.437 
ATOM   5074  C6   DA A 245      14.477 334.281 150.567 
ATOM   5075  N6   DA A 245      15.791 334.233 150.828 
ATOM   5076  N1   DA A 245      13.618 333.696 151.422 
ATOM   5077  C2   DA A 245      12.314 333.746 151.157 
ATOM   5078  N3   DA A 245      11.693 334.306 150.141 
ATOM   5079  C4   DA A 245      12.576 334.884 149.301 
ATOM   5080  P    DA A 246       7.404 338.060 146.881 
ATOM   5081  OP1  DA A 246       6.402 337.799 145.824 
ATOM   5082  OP2  DA A 246       8.164 339.323 146.759 
ATOM   5083  O5'  DA A 246       6.702 337.993 148.318 
ATOM   5084  C5'  DA A 246       6.567 336.716 148.969 
ATOM   5085  C4'  DA A 246       6.928 336.843 150.437 
ATOM   5086  O4'  DA A 246       8.351 336.647 150.677 
ATOM   5087  C3'  DA A 246       6.628 338.196 151.081 
ATOM   5088  O3'  DA A 246       6.193 337.982 152.419 
ATOM   5089  C2'  DA A 246       7.976 338.915 151.117 
ATOM   5090  C1'  DA A 246       8.814 337.701 151.508 
ATOM   5091  N9   DA A 246      10.273 337.875 151.264 
ATOM   5092  C8   DA A 246      10.888 338.564 150.258 
ATOM   5093  N7   DA A 246      12.183 338.533 150.316 
ATOM   5094  C5   DA A 246      12.448 337.768 151.444 
ATOM   5095  C6   DA A 246      13.647 337.361 152.052 
ATOM   5096  N6   DA A 246      14.861 337.687 151.586 
ATOM   5097  N1   DA A 246      13.553 336.606 153.163 
ATOM   5098  C2   DA A 246      12.344 336.286 153.621 
ATOM   5099  N3   DA A 246      11.163 336.605 153.141 
ATOM   5100  C4   DA A 246      11.284 337.361 152.031 
ATOM   5101  P    DC A 247       5.007 338.884 153.002 
ATOM   5102  OP1  DC A 247       3.703 338.310 152.599 
ATOM   5103  OP2  DC A 247       5.234 340.299 152.636 
ATOM   5104  O5'  DC A 247       5.214 338.697 154.578 
ATOM   5105  C5'  DC A 247       5.776 337.465 155.067 
ATOM   5106  C4'  DC A 247       6.810 337.756 156.136 
ATOM   5107  O4'  DC A 247       8.139 337.968 155.579 
ATOM   5108  C3'  DC A 247       6.561 339.005 156.981 
ATOM   5109  O3'  DC A 247       6.971 338.746 158.317 
ATOM   5110  C2'  DC A 247       7.488 340.066 156.386 
ATOM   5111  C1'  DC A 247       8.683 339.146 156.154 
ATOM   5112  N1   DC A 247       9.690 339.701 155.207 
ATOM   5113  C2   DC A 247      11.032 339.408 155.441 
ATOM   5114  O2   DC A 247      11.328 338.706 156.415 
ATOM   5115  N3   DC A 247      11.965 339.904 154.590 
ATOM   5116  C4   DC A 247      11.603 340.661 153.546 
ATOM   5117  N4   DC A 247      12.551 341.122 152.744 
ATOM   5118  C5   DC A 247      10.230 340.975 153.288 
ATOM   5119  C6   DC A 247       9.312 340.469 154.151 
ATOM   5120  P    DA A 248       6.087 339.316 159.525 
ATOM   5121  OP1  DA A 248       4.967 338.389 159.801 
ATOM   5122  OP2  DA A 248       5.714 340.720 159.246 
ATOM   5123  O5'  DA A 248       7.135 339.269 160.733 
ATOM   5124  C5'  DA A 248       8.165 338.262 160.726 
ATOM   5125  C4'  DA A 248       9.493 338.875 161.125 
ATOM   5126  O4'  DA A 248      10.220 339.415 159.984 
ATOM   5127  C3'  DA A 248       9.417 340.048 162.102 
ATOM   5128  O3'  DA A 248      10.522 339.975 162.995 
ATOM   5129  C2'  DA A 248       9.580 341.291 161.228 
ATOM   5130  C1'  DA A 248      10.661 340.723 160.313 
ATOM   5131  N9   DA A 248      10.834 341.485 159.045 
ATOM   5132  C8   DA A 248       9.883 342.126 158.304 
ATOM   5133  N7   DA A 248      10.348 342.707 157.241 
ATOM   5134  C5   DA A 248      11.708 342.432 157.279 
ATOM   5135  C6   DA A 248      12.768 342.773 156.423 
ATOM   5136  N6   DA A 248      12.613 343.501 155.307 
ATOM   5137  N1   DA A 248      13.998 342.338 156.755 
ATOM   5138  C2   DA A 248      14.145 341.615 157.864 
ATOM   5139  N3   DA A 248      13.237 341.237 158.735 
ATOM   5140  C4   DA A 248      12.016 341.685 158.380 
ATOM   5141  P    DG A 249      10.297 340.339 164.538 
ATOM   5142  OP1  DG A 249       9.774 339.156 165.256 
ATOM   5143  OP2  DG A 249       9.488 341.574 164.643 
ATOM   5144  O5'  DG A 249      11.796 340.638 165.013 
ATOM   5145  C5'  DG A 249      12.883 339.952 164.365 
ATOM   5146  C4'  DG A 249      14.011 340.922 164.077 
ATOM   5147  O4'  DG A 249      13.859 341.585 162.790 
ATOM   5148  C3'  DG A 249      14.165 342.076 165.069 
ATOM   5149  O3'  DG A 249      15.550 342.350 165.244 
ATOM   5150  C2'  DG A 249      13.517 343.273 164.374 
ATOM   5151  C1'  DG A 249      14.054 342.978 162.977 
ATOM   5152  N9   DG A 249      13.330 343.697 161.892 
ATOM   5153  C8   DG A 249      11.995 344.029 161.808 
ATOM   5154  N7   DG A 249      11.671 344.668 160.710 
ATOM   5155  C5   DG A 249      12.878 344.768 160.018 
ATOM   5156  C6   DG A 249      13.163 345.359 158.761 
ATOM   5157  O6   DG A 249      12.399 345.926 157.985 
ATOM   5158  N1   DG A 249      14.522 345.237 158.434 
ATOM   5159  C2   DG A 249      15.477 344.624 159.219 
ATOM   5160  N2   DG A 249      16.719 344.610 158.729 
ATOM   5161  N3   DG A 249      15.208 344.068 160.399 
ATOM   5162  C4   DG A 249      13.895 344.178 160.731 
ATOM   5163  P    DC A 250      16.090 342.713 166.707 
ATOM   5164  OP1  DC A 250      16.349 341.468 167.463 
ATOM   5165  OP2  DC A 250      15.174 343.683 167.347 
ATOM   5166  O5'  DC A 250      17.477 343.432 166.361 
ATOM   5167  C5'  DC A 250      18.191 343.038 165.175 
ATOM   5168  C4'  DC A 250      18.704 344.265 164.447 
ATOM   5169  O4'  DC A 250      17.731 344.798 163.504 
ATOM   5170  C3'  DC A 250      19.057 345.463 165.329 
ATOM   5171  O3'  DC A 250      20.200 346.113 164.787 
ATOM   5172  C2'  DC A 250      17.858 346.403 165.203 
ATOM   5173  C1'  DC A 250      17.630 346.199 163.708 
ATOM   5174  N1   DC A 250      16.286 346.639 163.241 
ATOM   5175  C2   DC A 250      16.190 347.188 161.964 
ATOM   5176  O2   DC A 250      17.213 347.284 161.278 
ATOM   5177  N3   DC A 250      14.973 347.596 161.520 
ATOM   5178  C4   DC A 250      13.887 347.474 162.295 
ATOM   5179  N4   DC A 250      12.724 347.886 161.817 
ATOM   5180  C5   DC A 250      13.965 346.913 163.612 
ATOM   5181  C6   DC A 250      15.190 346.511 164.037 
ATOM   5182  P    DC A 251      21.316 346.679 165.785 
ATOM   5183  OP1  DC A 251      22.245 345.590 166.160 
ATOM   5184  OP2  DC A 251      20.664 347.392 166.906 
ATOM   5185  O5'  DC A 251      22.072 347.733 164.847 
ATOM   5186  C5'  DC A 251      22.125 347.492 163.428 
ATOM   5187  C4'  DC A 251      21.840 348.776 162.673 
ATOM   5188  O4'  DC A 251      20.418 348.976 162.436 
ATOM   5189  C3'  DC A 251      22.284 350.065 163.364 
ATOM   5190  O3'  DC A 251      22.758 350.975 162.378 
ATOM   5191  C2'  DC A 251      21.007 350.635 163.978 
ATOM   5192  C1'  DC A 251      20.085 350.305 162.808 
ATOM   5193  N1   DC A 251      18.638 350.339 163.157 
ATOM   5194  C2   DC A 251      17.745 350.778 162.183 
ATOM   5195  O2   DC A 251      18.185 351.117 161.079 
ATOM   5196  N3   DC A 251      16.421 350.817 162.482 
ATOM   5197  C4   DC A 251      15.983 350.440 163.691 
ATOM   5198  N4   DC A 251      14.682 350.496 163.933 
ATOM   5199  C5   DC A 251      16.884 349.986 164.707 
ATOM   5200  C6   DC A 251      18.204 349.955 164.389 
ATOM   5201  P    DA A 252      24.042 351.873 162.703 
ATOM   5202  OP1  DA A 252      25.272 351.098 162.424 
ATOM   5203  OP2  DA A 252      23.924 352.433 164.067 
ATOM   5204  O5'  DA A 252      23.889 353.046 161.626 
ATOM   5205  C5'  DA A 252      23.244 352.761 160.370 
ATOM   5206  C4'  DA A 252      22.286 353.880 160.014 
ATOM   5207  O4'  DA A 252      20.957 353.674 160.573 
ATOM   5208  C3'  DA A 252      22.679 355.274 160.504 
ATOM   5209  O3'  DA A 252      22.308 356.230 159.518 
ATOM   5210  C2'  DA A 252      21.824 355.502 161.750 
ATOM   5211  C1'  DA A 252      20.544 354.877 161.202 
ATOM   5212  N9   DA A 252      19.548 354.531 162.254 
ATOM   5213  C8   DA A 252      19.776 354.091 163.526 
ATOM   5214  N7   DA A 252      18.695 353.874 164.209 
ATOM   5215  C5   DA A 252      17.673 354.195 163.326 
ATOM   5216  C6   DA A 252      16.274 354.175 163.449 
ATOM   5217  N6   DA A 252      15.634 353.801 164.567 
ATOM   5218  N1   DA A 252      15.552 354.556 162.378 
ATOM   5219  C2   DA A 252      16.193 354.925 161.270 
ATOM   5220  N3   DA A 252      17.486 354.984 161.040 
ATOM   5221  C4   DA A 252      18.185 354.598 162.126 
ATOM   5222  P    DG A 253      23.289 357.459 159.221 
ATOM   5223  OP1  DG A 253      24.337 357.036 158.263 
ATOM   5224  OP2  DG A 253      23.771 358.030 160.498 
ATOM   5225  O5'  DG A 253      22.296 358.492 158.511 
ATOM   5226  C5'  DG A 253      21.184 357.982 157.751 
ATOM   5227  C4'  DG A 253      19.933 358.779 158.065 
ATOM   5228  O4'  DG A 253      19.206 358.245 159.208 
ATOM   5229  C3'  DG A 253      20.153 360.248 158.423 
ATOM   5230  O3'  DG A 253      19.087 361.019 157.881 
ATOM   5231  C2'  DG A 253      20.059 360.294 159.948 
ATOM   5232  C1'  DG A 253      18.895 359.318 160.082 
ATOM   5233  N9   DG A 253      18.733 358.765 161.456 
ATOM   5234  C8   DG A 253      19.698 358.457 162.390 
ATOM   5235  N7   DG A 253      19.220 357.982 163.515 
ATOM   5236  C5   DG A 253      17.840 357.976 163.312 
ATOM   5237  C6   DG A 253      16.792 357.568 164.176 
ATOM   5238  O6   DG A 253      16.864 357.121 165.318 
ATOM   5239  N1   DG A 253      15.537 357.729 163.571 
ATOM   5240  C2   DG A 253      15.326 358.220 162.297 
ATOM   5241  N2   DG A 253      14.052 358.295 161.902 
ATOM   5242  N3   DG A 253      16.310 358.601 161.486 
ATOM   5243  C4   DG A 253      17.534 358.452 162.059 
ATOM   5244  P    DA A 254      19.409 362.453 157.248 
ATOM   5245  OP1  DA A 254      19.858 362.287 155.848 
ATOM   5246  OP2  DA A 254      20.327 363.195 158.140 
ATOM   5247  O5'  DA A 254      17.964 363.140 157.271 
ATOM   5248  C5'  DA A 254      16.794 362.310 157.152 
ATOM   5249  C4'  DA A 254      15.743 362.749 158.152 
ATOM   5250  O4'  DA A 254      15.895 362.092 159.443 
ATOM   5251  C3'  DA A 254      15.732 364.239 158.495 
ATOM   5252  O3'  DA A 254      14.386 364.662 158.672 
ATOM   5253  C2'  DA A 254      16.451 364.330 159.842 
ATOM   5254  C1'  DA A 254      15.829 363.081 160.459 
ATOM   5255  N9   DA A 254      16.566 362.571 161.649 
ATOM   5256  C8   DA A 254      17.911 362.591 161.887 
ATOM   5257  N7   DA A 254      18.249 362.068 163.024 
ATOM   5258  C5   DA A 254      17.043 361.670 163.583 
ATOM   5259  C6   DA A 254      16.723 361.041 164.797 
ATOM   5260  N6   DA A 254      17.637 360.685 165.710 
ATOM   5261  N1   DA A 254      15.422 360.789 165.040 
ATOM   5262  C2   DA A 254      14.518 361.144 164.128 
ATOM   5263  N3   DA A 254      14.697 361.734 162.967 
ATOM   5264  C4   DA A 254      16.006 361.975 162.748 
ATOM   5265  P    DA A 255      13.944 366.097 158.119 
ATOM   5266  OP1  DA A 255      13.612 365.993 156.679 
ATOM   5267  OP2  DA A 255      14.968 367.103 158.477 
ATOM   5268  O5'  DA A 255      12.611 366.364 158.961 
ATOM   5269  C5'  DA A 255      11.814 365.241 159.382 
ATOM   5270  C4'  DA A 255      11.379 365.425 160.822 
ATOM   5271  O4'  DA A 255      12.352 364.897 161.768 
ATOM   5272  C3'  DA A 255      11.170 366.869 161.275 
ATOM   5273  O3'  DA A 255      10.065 366.916 162.170 
ATOM   5274  C2'  DA A 255      12.439 367.218 162.053 
ATOM   5275  C1'  DA A 255      12.582 365.878 162.768 
ATOM   5276  N9   DA A 255      13.937 365.646 163.339 
ATOM   5277  C8   DA A 255      15.147 366.044 162.845 
ATOM   5278  N7   DA A 255      16.156 365.688 163.578 
ATOM   5279  C5   DA A 255      15.576 365.004 164.637 
ATOM   5280  C6   DA A 255      16.119 364.370 165.766 
ATOM   5281  N6   DA A 255      17.434 364.322 166.028 
ATOM   5282  N1   DA A 255      15.260 363.785 166.621 
ATOM   5283  C2   DA A 255      13.956 363.835 166.356 
ATOM   5284  N3   DA A 255      13.335 364.395 165.340 
ATOM   5285  C4   DA A 255      14.218 364.973 164.500 
ATOM   5286  P    DG A 256       9.047 368.149 162.080 
ATOM   5287  OP1  DG A 256       8.045 367.889 161.023 
ATOM   5288  OP2  DG A 256       9.806 369.412 161.958 
ATOM   5289  O5'  DG A 256       8.344 368.082 163.517 
ATOM   5290  C5'  DG A 256       8.209 366.805 164.169 
ATOM   5291  C4'  DG A 256       8.570 366.932 165.636 
ATOM   5292  O4'  DG A 256       9.993 366.736 165.876 
ATOM   5293  C3'  DG A 256       8.270 368.285 166.281 
ATOM   5294  O3'  DG A 256       7.835 368.071 167.618 
ATOM   5295  C2'  DG A 256       9.618 369.004 166.316 
ATOM   5296  C1'  DG A 256      10.456 367.790 166.707 
ATOM   5297  N9   DG A 256      11.915 367.964 166.463 
ATOM   5298  C8   DG A 256      12.553 368.655 165.456 
ATOM   5299  N7   DG A 256      13.862 368.615 165.527 
ATOM   5300  C5   DG A 256      14.108 367.844 166.662 
ATOM   5301  C6   DG A 256      15.338 367.451 167.251 
ATOM   5302  O6   DG A 256      16.482 367.707 166.885 
ATOM   5303  N1   DG A 256      15.131 366.671 168.397 
ATOM   5304  C2   DG A 256      13.897 366.316 168.906 
ATOM   5305  N2   DG A 256      13.913 365.565 170.010 
ATOM   5306  N3   DG A 256      12.743 366.684 168.353 
ATOM   5307  C4   DG A 256      12.927 367.442 167.240 
ATOM   5308  P    DA A 257       6.649 368.973 168.202 
ATOM   5309  OP1  DA A 257       5.346 368.399 167.798 
ATOM   5310  OP2  DA A 257       6.876 370.389 167.835 
ATOM   5311  O5'  DA A 257       6.856 368.786 169.777 
ATOM   5312  C5'  DA A 257       7.419 367.554 170.266 
ATOM   5313  C4'  DA A 257       8.453 367.845 171.335 
ATOM   5314  O4'  DA A 257       9.782 368.057 170.778 
ATOM   5315  C3'  DA A 257       8.204 369.094 172.180 
ATOM   5316  O3'  DA A 257       8.613 368.835 173.517 
ATOM   5317  C2'  DA A 257       9.130 370.155 171.585 
ATOM   5318  C1'  DA A 257      10.325 369.235 171.353 
ATOM   5319  N9   DA A 257      11.333 369.790 170.407 
ATOM   5320  C8   DA A 257      11.123 370.571 169.306 
ATOM   5321  N7   DA A 257      12.211 370.898 168.680 
ATOM   5322  C5   DA A 257      13.217 370.289 169.417 
ATOM   5323  C6   DA A 257      14.613 370.255 169.266 
ATOM   5324  N6   DA A 257      15.266 370.877 168.274 
ATOM   5325  N1   DA A 257      15.317 369.557 170.177 
ATOM   5326  C2   DA A 257      14.663 368.941 171.161 
ATOM   5327  N3   DA A 257      13.371 368.902 171.401 
ATOM   5328  C4   DA A 257      12.689 369.609 170.476 
ATOM   5329  P    DA A 258       7.729 369.405 174.724 
ATOM   5330  OP1  DA A 258       6.609 368.478 175.000 
ATOM   5331  OP2  DA A 258       7.357 370.809 174.445 
ATOM   5332  O5'  DA A 258       8.777 369.358 175.933 
ATOM   5333  C5'  DA A 258       9.807 368.351 175.925 
ATOM   5334  C4'  DA A 258      11.135 368.964 176.324 
ATOM   5335  O4'  DA A 258      11.862 369.504 175.183 
ATOM   5336  C3'  DA A 258      11.059 370.137 177.301 
ATOM   5337  O3'  DA A 258      12.164 370.064 178.194 
ATOM   5338  C2'  DA A 258      11.222 371.380 176.427 
ATOM   5339  C1'  DA A 258      12.304 370.812 175.512 
ATOM   5340  N9   DA A 258      12.476 371.574 174.245 
ATOM   5341  C8   DA A 258      11.525 372.215 173.503 
ATOM   5342  N7   DA A 258      11.991 372.796 172.440 
ATOM   5343  C5   DA A 258      13.351 372.521 172.479 
ATOM   5344  C6   DA A 258      14.410 372.862 171.622 
ATOM   5345  N6   DA A 258      14.255 373.590 170.507 
ATOM   5346  N1   DA A 258      15.640 372.427 171.954 
ATOM   5347  C2   DA A 258      15.788 371.704 173.063 
ATOM   5348  N3   DA A 258      14.880 371.326 173.935 
ATOM   5349  C4   DA A 258      13.658 371.774 173.579 
ATOM   5350  P    DA A 259      11.939 370.428 179.737 
ATOM   5351  OP1  DA A 259      11.416 369.245 180.456 
ATOM   5352  OP2  DA A 259      11.130 371.663 179.842 
ATOM   5353  O5'  DA A 259      13.438 370.727 180.212 
ATOM   5354  C5'  DA A 259      14.525 370.041 179.564 
ATOM   5355  C4'  DA A 259      15.653 371.011 179.277 
ATOM   5356  O4'  DA A 259      15.501 371.674 177.989 
ATOM   5357  C3'  DA A 259      15.807 372.165 180.268 
ATOM   5358  O3'  DA A 259      17.192 372.439 180.444 
ATOM   5359  C2'  DA A 259      15.159 373.362 179.573 
ATOM   5360  C1'  DA A 259      15.696 373.067 178.176 
ATOM   5361  N9   DA A 259      14.972 373.786 177.091 
ATOM   5362  C8   DA A 259      13.646 374.106 177.025 
ATOM   5363  N7   DA A 259      13.312 374.740 175.943 
ATOM   5364  C5   DA A 259      14.504 374.849 175.239 
ATOM   5365  C6   DA A 259      14.822 375.425 173.998 
ATOM   5366  N6   DA A 259      13.920 376.028 173.210 
ATOM   5367  N1   DA A 259      16.105 375.359 173.595 
ATOM   5368  C2   DA A 259      16.995 374.758 174.382 
ATOM   5369  N3   DA A 259      16.817 374.188 175.554 
ATOM   5370  C4   DA A 259      15.526 374.268 175.935 
ATOM   5371  P    DG A 260      17.732 372.802 181.906 
ATOM   5372  OP1  DG A 260      17.991 371.557 182.662 
ATOM   5373  OP2  DG A 260      16.816 373.772 182.546 
ATOM   5374  O5'  DG A 260      19.119 373.521 181.561 
ATOM   5375  C5'  DG A 260      19.834 373.127 180.374 
ATOM   5376  C4'  DG A 260      20.346 374.354 179.647 
ATOM   5377  O4'  DG A 260      19.373 374.887 178.703 
ATOM   5378  C3'  DG A 260      20.699 375.552 180.528 
ATOM   5379  O3'  DG A 260      21.842 376.202 179.986 
ATOM   5380  C2'  DG A 260      19.500 376.492 180.402 
ATOM   5381  C1'  DG A 260      19.272 376.288 178.907 
ATOM   5382  N9   DG A 260      17.928 376.729 178.440 
ATOM   5383  C8   DG A 260      16.718 376.679 179.098 
ATOM   5384  N7   DG A 260      15.713 377.153 178.402 
ATOM   5385  C5   DG A 260      16.299 377.544 177.199 
ATOM   5386  C6   DG A 260      15.714 378.131 176.046 
ATOM   5387  O6   DG A 260      14.539 378.429 175.847 
ATOM   5388  N1   DG A 260      16.672 378.368 175.051 
ATOM   5389  C2   DG A 260      18.017 378.077 175.156 
ATOM   5390  N2   DG A 260      18.767 378.380 174.093 
ATOM   5391  N3   DG A 260      18.566 377.526 176.237 
ATOM   5392  C4   DG A 260      17.650 377.290 177.212 
ATOM   5393  P    DT A 261      22.958 376.768 180.984 
ATOM   5394  OP1  DT A 261      23.887 375.679 181.359 
ATOM   5395  OP2  DT A 261      22.306 377.481 182.105 
ATOM   5396  O5'  DT A 261      23.715 377.822 180.046 
ATOM   5397  C5'  DT A 261      23.768 377.581 178.627 
ATOM   5398  C4'  DT A 261      23.483 378.865 177.873 
ATOM   5399  O4'  DT A 261      22.060 379.065 177.636 
ATOM   5400  C3'  DT A 261      23.927 380.154 178.563 
ATOM   5401  O3'  DT A 261      24.400 381.064 177.578 
ATOM   5402  C2'  DT A 261      22.649 380.724 179.177 
ATOM   5403  C1'  DT A 261      21.728 380.394 178.007 
ATOM   5404  N1   DT A 261      20.280 380.428 178.356 
ATOM   5405  C2   DT A 261      19.412 380.863 177.385 
ATOM   5406  O2   DT A 261      19.778 381.213 176.276 
ATOM   5407  N3   DT A 261      18.078 380.882 177.745 
ATOM   5408  C4   DT A 261      17.555 380.510 178.966 
ATOM   5409  O4   DT A 261      16.341 380.570 179.172 
ATOM   5410  C5   DT A 261      18.544 380.068 179.921 
ATOM   5411  C7   DT A 261      18.059 379.645 181.277 
ATOM   5412  C6   DT A 261      19.847 380.040 179.598 
ATOM   5413  P    DT A 262      25.685 381.962 177.902 
ATOM   5414  OP1  DT A 262      26.914 381.187 177.623 
ATOM   5415  OP2  DT A 262      25.566 382.522 179.266 
ATOM   5416  O5'  DT A 262      25.531 383.135 176.826 
ATOM   5417  C5'  DT A 262      24.887 382.850 175.570 
ATOM   5418  C4'  DT A 262      23.928 383.969 175.213 
ATOM   5419  O4'  DT A 262      22.599 383.763 175.773 
ATOM   5420  C3'  DT A 262      24.321 385.363 175.703 
ATOM   5421  O3'  DT A 262      23.950 386.319 174.718 
ATOM   5422  C2'  DT A 262      23.466 385.591 176.949 
ATOM   5423  C1'  DT A 262      22.187 384.966 176.401 
ATOM   5424  N1   DT A 262      21.190 384.620 177.453 
ATOM   5425  C2   DT A 262      19.863 384.755 177.126 
ATOM   5426  O2   DT A 262      19.485 385.137 176.032 
ATOM   5427  N3   DT A 262      18.969 384.426 178.127 
ATOM   5428  C4   DT A 262      19.287 383.985 179.395 
ATOM   5429  O4   DT A 262      18.397 383.720 180.207 
ATOM   5430  C5   DT A 262      20.704 383.876 179.644 
ATOM   5431  C7   DT A 262      21.136 383.402 181.001 
ATOM   5432  C6   DT A 262      21.595 384.189 178.690 
ATOM   5433  P    DT A 263      24.932 387.548 174.420 
ATOM   5434  OP1  DT A 263      25.979 387.125 173.463 
ATOM   5435  OP2  DT A 263      25.413 388.119 175.697 
ATOM   5436  O5'  DT A 263      23.938 388.581 173.710 
ATOM   5437  C5'  DT A 263      22.826 388.071 172.951 
ATOM   5438  C4'  DT A 263      21.575 388.868 173.264 
ATOM   5439  O4'  DT A 263      20.848 388.334 174.407 
ATOM   5440  C3'  DT A 263      21.795 390.337 173.622 
ATOM   5441  O3'  DT A 263      20.729 391.108 173.080 
ATOM   5442  C2'  DT A 263      21.701 390.383 175.147 
ATOM   5443  C1'  DT A 263      20.537 389.407 175.282 
ATOM   5444  N1   DT A 263      20.376 388.854 176.655 
ATOM   5445  C2   DT A 263      19.094 388.605 177.082 
ATOM   5446  O2   DT A 263      18.111 388.816 176.392 
ATOM   5447  N3   DT A 263      18.982 388.093 178.361 
ATOM   5448  C4   DT A 263      20.022 387.816 179.225 
ATOM   5449  O4   DT A 263      19.799 387.359 180.347 
ATOM   5450  C5   DT A 263      21.330 388.111 178.686 
ATOM   5451  C7   DT A 263      22.517 387.839 179.563 
ATOM   5452  C6   DT A 263      21.466 388.609 177.447 
ATOM   5453  P    DT A 264      21.051 392.542 172.447 
ATOM   5454  OP1  DT A 264      21.501 392.376 171.047 
ATOM   5455  OP2  DT A 264      21.969 393.284 173.340 
ATOM   5456  O5'  DT A 264      19.606 393.229 172.470 
ATOM   5457  C5'  DT A 264      18.436 392.399 172.351 
ATOM   5458  C4'  DT A 264      17.386 392.838 173.351 
ATOM   5459  O4'  DT A 264      17.537 392.181 174.642 
ATOM   5460  C3'  DT A 264      17.375 394.328 173.694 
ATOM   5461  O3'  DT A 264      16.028 394.751 173.871 
ATOM   5462  C2'  DT A 264      18.093 394.419 175.041 
ATOM   5463  C1'  DT A 264      17.472 393.170 175.658 
ATOM   5464  N1   DT A 264      18.208 392.660 176.848 
ATOM   5465  C2   DT A 264      17.460 392.092 177.850 
ATOM   5466  O2   DT A 264      16.246 391.994 177.798 
ATOM   5467  N3   DT A 264      18.178 391.631 178.938 
ATOM   5468  C4   DT A 264      19.546 391.690 179.100 
ATOM   5469  O4   DT A 264      20.076 391.244 180.120 
ATOM   5470  C5   DT A 264      20.245 392.304 177.996 
ATOM   5471  C7   DT A 264      21.738 392.410 178.092 
ATOM   5472  C6   DT A 264      19.572 392.761 176.927 
ATOM   5473  P    DC A 265      15.587 396.186 173.318 
ATOM   5474  OP1  DC A 265      15.254 396.082 171.878 
ATOM   5475  OP2  DC A 265      16.610 397.192 173.676 
ATOM   5476  O5'  DC A 265      14.253 396.453 174.160 
ATOM   5477  C5'  DC A 265      13.457 395.330 174.581 
ATOM   5478  C4'  DC A 265      13.021 395.514 176.021 
ATOM   5479  O4'  DC A 265      13.995 394.986 176.967 
ATOM   5480  C3'  DC A 265      12.813 396.958 176.474 
ATOM   5481  O3'  DC A 265      11.707 397.005 177.369 
ATOM   5482  C2'  DC A 265      14.081 397.307 177.252 
ATOM   5483  C1'  DC A 265      14.225 395.967 177.967 
ATOM   5484  N1   DC A 265      15.580 395.735 178.539 
ATOM   5485  C2   DC A 265      15.668 395.025 179.733 
ATOM   5486  O2   DC A 265      14.627 394.619 180.264 
ATOM   5487  N3   DC A 265      16.895 394.804 180.271 
ATOM   5488  C4   DC A 265      17.998 395.259 179.666 
ATOM   5489  N4   DC A 265      19.171 395.018 180.231 
ATOM   5490  C5   DC A 265      17.929 395.993 178.437 
ATOM   5491  C6   DC A 265      16.695 396.204 177.915 
ATOM   5492  P    DA A 266      10.689 398.238 177.280 
ATOM   5493  OP1  DA A 266       9.687 397.978 176.222 
ATOM   5494  OP2  DA A 266      11.449 399.501 177.157 
ATOM   5495  O5'  DA A 266       9.986 398.171 178.716 
ATOM   5496  C5'  DA A 266       9.851 396.894 179.368 
ATOM   5497  C4'  DA A 266      10.213 397.021 180.835 
ATOM   5498  O4'  DA A 266      11.635 396.825 181.075 
ATOM   5499  C3'  DA A 266       9.913 398.374 181.480 
ATOM   5500  O3'  DA A 266       9.478 398.160 182.817 
ATOM   5501  C2'  DA A 266      11.261 399.093 181.515 
ATOM   5502  C1'  DA A 266      12.099 397.879 181.906 
ATOM   5503  N9   DA A 266      13.558 398.053 181.662 
ATOM   5504  C8   DA A 266      14.172 398.742 180.657 
ATOM   5505  N7   DA A 266      15.468 398.711 180.715 
ATOM   5506  C5   DA A 266      15.733 397.946 181.842 
ATOM   5507  C6   DA A 266      16.932 397.539 182.451 
ATOM   5508  N6   DA A 266      18.146 397.865 181.984 
ATOM   5509  N1   DA A 266      16.838 396.784 183.561 
ATOM   5510  C2   DA A 266      15.629 396.464 184.020 
ATOM   5511  N3   DA A 266      14.447 396.783 183.540 
ATOM   5512  C4   DA A 266      14.569 397.539 182.429 
ATOM   5513  P    DG A 267       8.292 399.062 183.401 
ATOM   5514  OP1  DG A 267       6.988 398.488 182.998 
ATOM   5515  OP2  DG A 267       8.518 400.478 183.035 
ATOM   5516  O5'  DG A 267       8.498 398.875 184.976 
ATOM   5517  C5'  DG A 267       9.061 397.643 185.465 
ATOM   5518  C4'  DG A 267      10.095 397.934 186.534 
ATOM   5519  O4'  DG A 267      11.424 398.146 185.977 
ATOM   5520  C3'  DG A 267       9.846 399.183 187.379 
ATOM   5521  O3'  DG A 267      10.256 398.924 188.716 
ATOM   5522  C2'  DG A 267      10.773 400.244 186.784 
ATOM   5523  C1'  DG A 267      11.968 399.324 186.553 
ATOM   5524  N9   DG A 267      12.975 399.879 185.606 
ATOM   5525  C8   DG A 267      12.783 400.668 184.493 
ATOM   5526  N7   DG A 267      13.890 400.990 183.868 
ATOM   5527  C5   DG A 267      14.886 400.371 184.622 
ATOM   5528  C6   DG A 267      16.294 400.358 184.440 
ATOM   5529  O6   DG A 267      16.962 400.899 183.562 
ATOM   5530  N1   DG A 267      16.931 399.607 185.437 
ATOM   5531  C2   DG A 267      16.293 398.953 186.473 
ATOM   5532  N2   DG A 267      17.081 398.289 187.322 
ATOM   5533  N3   DG A 267      14.972 398.966 186.642 
ATOM   5534  C4   DG A 267      14.339 399.691 185.684 
ATOM   5535  P    DG A 268       9.372 399.494 189.923 
ATOM   5536  OP1  DG A 268       8.252 398.567 190.199 
ATOM   5537  OP2  DG A 268       8.999 400.898 189.644 
ATOM   5538  O5'  DG A 268      10.420 399.447 191.132 
ATOM   5539  C5'  DG A 268      11.449 398.440 191.125 
ATOM   5540  C4'  DG A 268      12.777 399.053 191.523 
ATOM   5541  O4'  DG A 268      13.505 399.593 190.383 
ATOM   5542  C3'  DG A 268      12.702 400.226 192.500 
ATOM   5543  O3'  DG A 268      13.806 400.153 193.393 
ATOM   5544  C2'  DG A 268      12.865 401.469 191.626 
ATOM   5545  C1'  DG A 268      13.946 400.901 190.711 
ATOM   5546  N9   DG A 268      14.118 401.663 189.444 
ATOM   5547  C8   DG A 268      13.172 402.316 188.683 
ATOM   5548  N7   DG A 268      13.656 402.898 187.612 
ATOM   5549  C5   DG A 268      15.020 402.611 187.668 
ATOM   5550  C6   DG A 268      16.066 402.974 186.781 
ATOM   5551  O6   DG A 268      16.005 403.633 185.747 
ATOM   5552  N1   DG A 268      17.302 402.474 187.215 
ATOM   5553  C2   DG A 268      17.500 401.722 188.357 
ATOM   5554  N2   DG A 268      18.757 401.339 188.597 
ATOM   5555  N3   DG A 268      16.517 401.381 189.188 
ATOM   5556  C4   DG A 268      15.312 401.859 188.781 
ATOM   5557  P    DA A 269      13.582 400.518 194.937 
ATOM   5558  OP1  DA A 269      13.058 399.334 195.655 
ATOM   5559  OP2  DA A 269      12.772 401.752 195.041 
ATOM   5560  O5'  DA A 269      15.080 400.816 195.411 
ATOM   5561  C5'  DA A 269      16.167 400.130 194.763 
ATOM   5562  C4'  DA A 269      17.296 401.100 194.476 
ATOM   5563  O4'  DA A 269      17.144 401.763 193.188 
ATOM   5564  C3'  DA A 269      17.449 402.254 195.467 
ATOM   5565  O3'  DA A 269      18.834 402.528 195.643 
ATOM   5566  C2'  DA A 269      16.802 403.451 194.772 
ATOM   5567  C1'  DA A 269      17.339 403.156 193.375 
ATOM   5568  N9   DA A 269      16.614 403.875 192.291 
ATOM   5569  C8   DA A 269      15.288 404.195 192.224 
ATOM   5570  N7   DA A 269      14.955 404.829 191.143 
ATOM   5571  C5   DA A 269      16.146 404.938 190.438 
ATOM   5572  C6   DA A 269      16.464 405.514 189.197 
ATOM   5573  N6   DA A 269      15.563 406.117 188.409 
ATOM   5574  N1   DA A 269      17.747 405.448 188.794 
ATOM   5575  C2   DA A 269      18.637 404.847 189.581 
ATOM   5576  N3   DA A 269      18.460 404.277 190.753 
ATOM   5577  C4   DA A 269      17.168 404.357 191.134 
ATOM   5578  P    DA A 270      19.374 402.891 197.106 
ATOM   5579  OP1  DA A 270      19.633 401.646 197.862 
ATOM   5580  OP2  DA A 270      18.458 403.861 197.745 
ATOM   5581  O5'  DA A 270      20.762 403.611 196.760 
ATOM   5582  C5'  DA A 270      21.476 403.216 195.573 
ATOM   5583  C4'  DA A 270      21.989 404.443 194.846 
ATOM   5584  O4'  DA A 270      21.015 404.976 193.902 
ATOM   5585  C3'  DA A 270      22.341 405.641 195.727 
ATOM   5586  O3'  DA A 270      23.484 406.291 195.185 
ATOM   5587  C2'  DA A 270      21.143 406.581 195.602 
ATOM   5588  C1'  DA A 270      20.915 406.377 194.107 
ATOM   5589  N9   DA A 270      19.570 406.818 193.640 
ATOM   5590  C8   DA A 270      18.381 406.760 194.306 
ATOM   5591  N7   DA A 270      17.377 407.226 193.629 
ATOM   5592  C5   DA A 270      17.941 407.622 192.424 
ATOM   5593  C6   DA A 270      17.395 408.203 191.268 
ATOM   5594  N6   DA A 270      16.095 408.499 191.131 
ATOM   5595  N1   DA A 270      18.237 408.470 190.252 
ATOM   5596  C2   DA A 270      19.528 408.174 190.393 
ATOM   5597  N3   DA A 270      20.149 407.634 191.419 
ATOM   5598  C4   DA A 270      19.284 407.376 192.422 
ATOM   5599  P    DC A 271      24.601 406.857 196.184 
ATOM   5600  OP1  DC A 271      25.530 405.768 196.559 
ATOM   5601  OP2  DC A 271      23.949 407.570 197.304 
ATOM   5602  O5'  DC A 271      25.357 407.911 195.245 
ATOM   5603  C5'  DC A 271      25.410 407.670 193.826 
ATOM   5604  C4'  DC A 271      25.125 408.954 193.072 
ATOM   5605  O4'  DC A 271      23.703 409.154 192.835 
ATOM   5606  C3'  DC A 271      25.569 410.243 193.762 
ATOM   5607  O3'  DC A 271      26.042 411.153 192.777 
ATOM   5608  C2'  DC A 271      24.291 410.813 194.377 
ATOM   5609  C1'  DC A 271      23.370 410.483 193.206 
ATOM   5610  N1   DC A 271      21.922 410.517 193.556 
ATOM   5611  C2   DC A 271      21.029 410.956 192.582 
ATOM   5612  O2   DC A 271      21.470 411.295 191.478 
ATOM   5613  N3   DC A 271      19.705 410.995 192.881 
ATOM   5614  C4   DC A 271      19.267 410.618 194.089 
ATOM   5615  N4   DC A 271      17.967 410.674 194.332 
ATOM   5616  C5   DC A 271      20.169 410.164 195.105 
ATOM   5617  C6   DC A 271      21.488 410.133 194.787 
ATOM   5618  P    DT A 272      27.327 412.051 193.102 
ATOM   5619  OP1  DT A 272      28.556 411.276 192.822 
ATOM   5620  OP2  DT A 272      27.208 412.611 194.466 
ATOM   5621  O5'  DT A 272      27.174 413.224 192.025 
ATOM   5622  C5'  DT A 272      26.529 412.939 190.769 
ATOM   5623  C4'  DT A 272      25.570 414.058 190.412 
ATOM   5624  O4'  DT A 272      24.242 413.852 190.972 
ATOM   5625  C3'  DT A 272      25.964 415.452 190.902 
ATOM   5626  O3'  DT A 272      25.592 416.408 189.917 
ATOM   5627  C2'  DT A 272      25.109 415.680 192.148 
ATOM   5628  C1'  DT A 272      23.829 415.055 191.600 
ATOM   5629  N1   DT A 272      22.833 414.709 192.653 
ATOM   5630  C2   DT A 272      21.505 414.844 192.325 
ATOM   5631  O2   DT A 272      21.127 415.226 191.231 
ATOM   5632  N3   DT A 272      20.611 414.515 193.326 
ATOM   5633  C4   DT A 272      20.929 414.074 194.594 
ATOM   5634  O4   DT A 272      20.039 413.809 195.407 
ATOM   5635  C5   DT A 272      22.347 413.965 194.843 
ATOM   5636  C7   DT A 272      22.778 413.491 196.200 
ATOM   5637  C6   DT A 272      23.237 414.278 193.889 
ATOM   5638  P    DA A 273      26.574 417.637 189.619 
ATOM   5639  OP1  DA A 273      27.621 417.214 188.662 
ATOM   5640  OP2  DA A 273      27.056 418.208 190.897 
ATOM   5641  O5'  DA A 273      25.581 418.670 188.909 
ATOM   5642  C5'  DA A 273      24.468 418.160 188.150 
ATOM   5643  C4'  DA A 273      23.217 418.957 188.464 
ATOM   5644  O4'  DA A 273      22.491 418.423 189.606 
ATOM   5645  C3'  DA A 273      23.437 420.427 188.821 
ATOM   5646  O3'  DA A 273      22.371 421.197 188.280 
ATOM   5647  C2'  DA A 273      23.344 420.472 190.346 
ATOM   5648  C1'  DA A 273      22.180 419.496 190.481 
ATOM   5649  N9   DA A 273      22.018 418.943 191.855 
ATOM   5650  C8   DA A 273      22.987 418.642 192.768 
ATOM   5651  N7   DA A 273      22.528 418.173 193.885 
ATOM   5652  C5   DA A 273      21.152 418.158 193.703 
ATOM   5653  C6   DA A 273      20.090 417.764 194.532 
ATOM   5654  N6   DA A 273      20.258 417.284 195.773 
ATOM   5655  N1   DA A 273      18.842 417.881 194.039 
ATOM   5656  C2   DA A 273      18.681 418.358 192.806 
ATOM   5657  N3   DA A 273      19.591 418.756 191.944 
ATOM   5658  C4   DA A 273      20.830 418.629 192.462 
ATOM   5659  P    DG A 274      22.693 422.631 187.646 
ATOM   5660  OP1  DG A 274      23.143 422.465 186.246 
ATOM   5661  OP2  DG A 274      23.611 423.373 188.539 
ATOM   5662  O5'  DG A 274      21.249 423.318 187.670 
ATOM   5663  C5'  DG A 274      20.078 422.488 187.550 
ATOM   5664  C4'  DG A 274      19.028 422.927 188.550 
ATOM   5665  O4'  DG A 274      19.180 422.270 189.841 
ATOM   5666  C3'  DG A 274      19.017 424.417 188.894 
ATOM   5667  O3'  DG A 274      17.670 424.840 189.070 
ATOM   5668  C2'  DG A 274      19.736 424.508 190.240 
ATOM   5669  C1'  DG A 274      19.114 423.259 190.857 
ATOM   5670  N9   DG A 274      19.850 422.749 192.047 
ATOM   5671  C8   DG A 274      21.204 422.761 192.306 
ATOM   5672  N7   DG A 274      21.533 422.229 193.457 
ATOM   5673  C5   DG A 274      20.310 421.837 194.001 
ATOM   5674  C6   DG A 274      20.023 421.200 195.237 
ATOM   5675  O6   DG A 274      20.799 420.846 196.119 
ATOM   5676  N1   DG A 274      18.647 420.984 195.392 
ATOM   5677  C2   DG A 274      17.676 421.336 194.474 
ATOM   5678  N2   DG A 274      16.418 421.042 194.810 
ATOM   5679  N3   DG A 274      17.948 421.932 193.315 
ATOM   5680  C4   DG A 274      19.278 422.150 193.149 
ATOM   5681  P    DT A 275      17.229 426.275 188.517 
ATOM   5682  OP1  DT A 275      16.896 426.171 187.078 
ATOM   5683  OP2  DT A 275      18.253 427.281 188.875 
ATOM   5684  O5'  DT A 275      15.896 426.543 189.360 
ATOM   5685  C5'  DT A 275      15.099 425.419 189.780 
ATOM   5686  C4'  DT A 275      14.663 425.603 191.220 
ATOM   5687  O4'  DT A 275      15.637 425.075 192.166 
ATOM   5688  C3'  DT A 275      14.455 427.047 191.673 
ATOM   5689  O3'  DT A 275      13.349 427.094 192.568 
ATOM   5690  C2'  DT A 275      15.723 427.396 192.451 
ATOM   5691  C1'  DT A 275      15.867 426.056 193.166 
ATOM   5692  N1   DT A 275      17.222 425.824 193.738 
ATOM   5693  C2   DT A 275      17.291 425.122 194.917 
ATOM   5694  O2   DT A 275      16.307 424.694 195.493 
ATOM   5695  N3   DT A 275      18.565 424.927 195.418 
ATOM   5696  C4   DT A 275      19.744 425.366 194.849 
ATOM   5697  O4   DT A 275      20.825 425.131 195.392 
ATOM   5698  C5   DT A 275      19.568 426.094 193.615 
ATOM   5699  C7   DT A 275      20.802 426.607 192.932 
ATOM   5700  C6   DT A 275      18.342 426.298 193.106 
ATOM   5701  P    DG A 276      12.331 428.327 192.479 
ATOM   5702  OP1  DG A 276      11.329 428.067 191.421 
ATOM   5703  OP2  DG A 276      13.091 429.590 192.356 
ATOM   5704  O5'  DG A 276      11.629 428.260 193.915 
ATOM   5705  C5'  DG A 276      11.494 426.983 194.567 
ATOM   5706  C4'  DG A 276      11.855 427.110 196.034 
ATOM   5707  O4'  DG A 276      13.278 426.914 196.274 
ATOM   5708  C3'  DG A 276      11.555 428.463 196.679 
ATOM   5709  O3'  DG A 276      11.120 428.249 198.016 
ATOM   5710  C2'  DG A 276      12.903 429.182 196.715 
ATOM   5711  C1'  DG A 276      13.741 427.968 197.105 
ATOM   5712  N9   DG A 276      15.200 428.142 196.861 
ATOM   5713  C8   DG A 276      15.837 428.833 195.854 
ATOM   5714  N7   DG A 276      17.146 428.793 195.925 
ATOM   5715  C5   DG A 276      17.392 428.022 197.060 
ATOM   5716  C6   DG A 276      18.622 427.629 197.650 
ATOM   5717  O6   DG A 276      19.766 427.885 197.284 
ATOM   5718  N1   DG A 276      18.415 426.849 198.795 
ATOM   5719  C2   DG A 276      17.181 426.494 199.305 
ATOM   5720  N2   DG A 276      17.197 425.743 200.408 
ATOM   5721  N3   DG A 276      16.028 426.862 198.751 
ATOM   5722  C4   DG A 276      16.212 427.620 197.639 
ATOM   5723  P    DG A 277       9.934 429.151 198.600 
ATOM   5724  OP1  DG A 277       8.630 428.577 198.197 
ATOM   5725  OP2  DG A 277      10.161 430.567 198.234 
ATOM   5726  O5'  DG A 277      10.141 428.964 200.176 
ATOM   5727  C5'  DG A 277      10.703 427.732 200.664 
ATOM   5728  C4'  DG A 277      11.737 428.023 201.733 
ATOM   5729  O4'  DG A 277      13.066 428.235 201.177 
ATOM   5730  C3'  DG A 277      11.488 429.272 202.578 
ATOM   5731  O3'  DG A 277      11.898 429.013 203.915 
ATOM   5732  C2'  DG A 277      12.415 430.333 201.984 
ATOM   5733  C1'  DG A 277      13.610 429.413 201.752 
ATOM   5734  N9   DG A 277      14.617 429.968 200.805 
ATOM   5735  C8   DG A 277      14.425 430.757 199.692 
ATOM   5736  N7   DG A 277      15.532 431.079 199.068 
ATOM   5737  C5   DG A 277      16.528 430.460 199.821 
ATOM   5738  C6   DG A 277      17.936 430.447 199.639 
ATOM   5739  O6   DG A 277      18.604 430.988 198.762 
ATOM   5740  N1   DG A 277      18.574 429.696 200.637 
ATOM   5741  C2   DG A 277      17.935 429.042 201.673 
ATOM   5742  N2   DG A 277      18.723 428.378 202.521 
ATOM   5743  N3   DG A 277      16.615 429.055 201.841 
ATOM   5744  C4   DG A 277      15.981 429.780 200.883 
ATOM   5745  P    DA A 278      11.014 429.583 205.122 
ATOM   5746  OP1  DA A 278       9.894 428.656 205.398 
ATOM   5747  OP2  DA A 278      10.641 430.987 204.843 
ATOM   5748  O5'  DA A 278      12.062 429.536 206.331 
ATOM   5749  C5'  DA A 278      13.092 428.529 206.324 
ATOM   5750  C4'  DA A 278      14.419 429.142 206.723 
ATOM   5751  O4'  DA A 278      15.147 429.682 205.582 
ATOM   5752  C3'  DA A 278      14.344 430.315 207.700 
ATOM   5753  O3'  DA A 278      15.448 430.242 208.593 
ATOM   5754  C2'  DA A 278      14.507 431.558 206.825 
ATOM   5755  C1'  DA A 278      15.588 430.990 205.911 
ATOM   5756  N9   DA A 278      15.761 431.752 204.643 
ATOM   5757  C8   DA A 278      14.810 432.393 203.901 
ATOM   5758  N7   DA A 278      15.275 432.974 202.839 
ATOM   5759  C5   DA A 278      16.635 432.699 202.877 
ATOM   5760  C6   DA A 278      17.695 433.040 202.020 
ATOM   5761  N6   DA A 278      17.540 433.768 200.905 
ATOM   5762  N1   DA A 278      18.925 432.605 202.353 
ATOM   5763  C2   DA A 278      19.072 431.882 203.461 
ATOM   5764  N3   DA A 278      18.164 431.504 204.333 
ATOM   5765  C4   DA A 278      16.943 431.952 203.978 
ATOM   5766  P    DA A 279      15.224 430.607 210.136 
ATOM   5767  OP1  DA A 279      14.701 429.423 210.854 
ATOM   5768  OP2  DA A 279      14.415 431.841 210.240 
ATOM   5769  O5'  DA A 279      16.722 430.905 210.610 
ATOM   5770  C5'  DA A 279      17.810 430.219 209.962 
ATOM   5771  C4'  DA A 279      18.938 431.190 209.675 
ATOM   5772  O4'  DA A 279      18.786 431.852 208.387 
ATOM   5773  C3'  DA A 279      19.092 432.343 210.667 
ATOM   5774  O3'  DA A 279      20.476 432.617 210.842 
ATOM   5775  C2'  DA A 279      18.444 433.540 209.972 
ATOM   5776  C1'  DA A 279      18.981 433.245 208.574 
ATOM   5777  N9   DA A 279      18.256 433.964 207.490 
ATOM   5778  C8   DA A 279      16.931 434.284 207.423 
ATOM   5779  N7   DA A 279      16.597 434.918 206.342 
ATOM   5780  C5   DA A 279      17.789 435.027 205.638 
ATOM   5781  C6   DA A 279      18.106 435.603 204.396 
ATOM   5782  N6   DA A 279      17.205 436.206 203.609 
ATOM   5783  N1   DA A 279      19.389 435.537 203.993 
ATOM   5784  C2   DA A 279      20.280 434.936 204.780 
ATOM   5785  N3   DA A 279      20.102 434.366 205.952 
ATOM   5786  C4   DA A 279      18.810 434.446 206.333 
ATOM   5787  P    DG A 280      21.017 432.980 212.305 
ATOM   5788  OP1  DG A 280      21.276 431.735 213.061 
ATOM   5789  OP2  DG A 280      20.101 433.950 212.945 
ATOM   5790  O5'  DG A 280      22.404 433.700 211.959 
ATOM   5791  C5'  DG A 280      23.118 433.305 210.773 
ATOM   5792  C4'  DG A 280      23.631 434.532 210.045 
ATOM   5793  O4'  DG A 280      22.658 435.065 209.102 
ATOM   5794  C3'  DG A 280      23.984 435.730 210.927 
ATOM   5795  O3'  DG A 280      25.127 436.380 210.385 
ATOM   5796  C2'  DG A 280      22.785 436.670 210.801 
ATOM   5797  C1'  DG A 280      22.557 436.466 209.306 
ATOM   5798  N9   DG A 280      21.213 436.907 208.839 
ATOM   5799  C8   DG A 280      20.003 436.857 209.496 
ATOM   5800  N7   DG A 280      18.998 437.331 208.800 
ATOM   5801  C5   DG A 280      19.583 437.722 207.597 
ATOM   5802  C6   DG A 280      18.998 438.309 206.445 
ATOM   5803  O6   DG A 280      17.824 438.607 206.245 
ATOM   5804  N1   DG A 280      19.956 438.546 205.450 
ATOM   5805  C2   DG A 280      21.302 438.255 205.554 
ATOM   5806  N2   DG A 280      22.052 438.558 204.491 
ATOM   5807  N3   DG A 280      21.850 437.704 206.636 
ATOM   5808  C4   DG A 280      20.934 437.468 207.611 
ATOM   5809  P    DA A 281      26.243 436.946 211.383 
ATOM   5810  OP1  DA A 281      27.172 435.857 211.758 
ATOM   5811  OP2  DA A 281      25.591 437.659 212.503 
ATOM   5812  O5'  DA A 281      26.999 438.000 210.444 
ATOM   5813  C5'  DA A 281      27.052 437.759 209.025 
ATOM   5814  C4'  DA A 281      26.767 439.043 208.271 
ATOM   5815  O4'  DA A 281      25.345 439.243 208.034 
ATOM   5816  C3'  DA A 281      27.211 440.332 208.961 
ATOM   5817  O3'  DA A 281      27.684 441.242 207.976 
ATOM   5818  C2'  DA A 281      25.934 440.902 209.576 
ATOM   5819  C1'  DA A 281      25.012 440.572 208.406 
ATOM   5820  N9   DA A 281      23.565 440.606 208.755 
ATOM   5821  C8   DA A 281      22.968 440.258 209.933 
ATOM   5822  N7   DA A 281      21.679 440.400 209.930 
ATOM   5823  C5   DA A 281      21.397 440.876 208.657 
ATOM   5824  C6   DA A 281      20.196 441.229 208.022 
ATOM   5825  N6   DA A 281      18.995 441.151 208.614 
ATOM   5826  N1   DA A 281      20.272 441.667 206.751 
ATOM   5827  C2   DA A 281      21.467 441.741 206.168 
ATOM   5828  N3   DA A 281      22.651 441.441 206.658 
ATOM   5829  C4   DA A 281      22.546 441.007 207.930 
ATOM   5830  P    DT A 282      28.969 442.140 208.301 
ATOM   5831  OP1  DT A 282      30.199 441.365 208.021 
ATOM   5832  OP2  DT A 282      28.851 442.700 209.665 
ATOM   5833  O5'  DT A 282      28.816 443.313 207.224 
ATOM   5834  C5'  DT A 282      28.171 443.028 205.968 
ATOM   5835  C4'  DT A 282      27.213 444.147 205.611 
ATOM   5836  O4'  DT A 282      25.884 443.941 206.171 
ATOM   5837  C3'  DT A 282      27.606 445.541 206.102 
ATOM   5838  O3'  DT A 282      27.235 446.497 205.116 
ATOM   5839  C2'  DT A 282      26.751 445.769 207.347 
ATOM   5840  C1'  DT A 282      25.471 445.144 206.800 
ATOM   5841  N1   DT A 282      24.475 444.798 207.852 
ATOM   5842  C2   DT A 282      23.147 444.933 207.524 
ATOM   5843  O2   DT A 282      22.769 445.315 206.431 
ATOM   5844  N3   DT A 282      22.254 444.604 208.526 
ATOM   5845  C4   DT A 282      22.571 444.163 209.794 
ATOM   5846  O4   DT A 282      21.682 443.898 210.606 
ATOM   5847  C5   DT A 282      23.989 444.054 210.042 
ATOM   5848  C7   DT A 282      24.420 443.580 211.399 
ATOM   5849  C6   DT A 282      24.880 444.367 209.088 
ATOM   5850  P    DT A 283      28.216 447.726 204.818 
ATOM   5851  OP1  DT A 283      29.264 447.303 203.861 
ATOM   5852  OP2  DT A 283      28.698 448.297 206.096 
ATOM   5853  O5'  DT A 283      27.223 448.759 204.108 
ATOM   5854  C5'  DT A 283      26.110 448.249 203.349 
ATOM   5855  C4'  DT A 283      24.860 449.046 203.663 
ATOM   5856  O4'  DT A 283      24.133 448.512 204.805 
ATOM   5857  C3'  DT A 283      25.079 450.516 204.020 
ATOM   5858  O3'  DT A 283      24.014 451.286 203.479 
ATOM   5859  C2'  DT A 283      24.986 450.561 205.545 
ATOM   5860  C1'  DT A 283      23.822 449.585 205.680 
ATOM   5861  N1   DT A 283      23.660 449.032 207.054 
ATOM   5862  C2   DT A 283      22.378 448.783 207.481 
ATOM   5863  O2   DT A 283      21.396 448.994 206.790 
ATOM   5864  N3   DT A 283      22.267 448.271 208.759 
ATOM   5865  C4   DT A 283      23.307 447.994 209.623 
ATOM   5866  O4   DT A 283      23.084 447.537 210.746 
ATOM   5867  C5   DT A 283      24.614 448.289 209.085 
ATOM   5868  C7   DT A 283      25.802 448.017 209.961 
ATOM   5869  C6   DT A 283      24.751 448.788 207.845 
ATOM   5870  P    DA A 284      24.336 452.720 202.845 
ATOM   5871  OP1  DA A 284      24.785 452.554 201.445 
ATOM   5872  OP2  DA A 284      25.254 453.462 203.738 
ATOM   5873  O5'  DA A 284      22.891 453.407 202.869 
ATOM   5874  C5'  DA A 284      21.721 452.577 202.749 
ATOM   5875  C4'  DA A 284      20.670 453.016 203.749 
ATOM   5876  O4'  DA A 284      20.822 452.359 205.040 
ATOM   5877  C3'  DA A 284      20.659 454.506 204.093 
ATOM   5878  O3'  DA A 284      19.313 454.929 204.269 
ATOM   5879  C2'  DA A 284      21.378 454.597 205.440 
ATOM   5880  C1'  DA A 284      20.756 453.348 206.056 
ATOM   5881  N9   DA A 284      21.493 452.838 207.247 
ATOM   5882  C8   DA A 284      22.838 452.859 207.485 
ATOM   5883  N7   DA A 284      23.176 452.335 208.622 
ATOM   5884  C5   DA A 284      21.970 451.937 209.181 
ATOM   5885  C6   DA A 284      21.650 451.308 210.394 
ATOM   5886  N6   DA A 284      22.564 450.952 211.308 
ATOM   5887  N1   DA A 284      20.349 451.056 210.638 
ATOM   5888  C2   DA A 284      19.445 451.411 209.726 
ATOM   5889  N3   DA A 284      19.624 452.001 208.565 
ATOM   5890  C4   DA A 284      20.933 452.242 208.346 
ATOM   5891  P    DC A 285      18.871 456.364 203.716 
ATOM   5892  OP1  DC A 285      18.539 456.260 202.277 
ATOM   5893  OP2  DC A 285      19.895 457.370 204.074 
ATOM   5894  O5'  DC A 285      17.538 456.632 204.559 
ATOM   5895  C5'  DC A 285      16.741 455.508 204.979 
ATOM   5896  C4'  DC A 285      16.306 455.692 206.419 
ATOM   5897  O4'  DC A 285      17.279 455.164 207.365 
ATOM   5898  C3'  DC A 285      16.097 457.136 206.872 
ATOM   5899  O3'  DC A 285      14.992 457.183 207.767 
ATOM   5900  C2'  DC A 285      17.366 457.485 207.650 
ATOM   5901  C1'  DC A 285      17.509 456.145 208.365 
ATOM   5902  N1   DC A 285      18.864 455.913 208.937 
ATOM   5903  C2   DC A 285      18.953 455.203 210.132 
ATOM   5904  O2   DC A 285      17.912 454.797 210.663 
ATOM   5905  N3   DC A 285      20.179 454.982 210.670 
ATOM   5906  C4   DC A 285      21.282 455.437 210.064 
ATOM   5907  N4   DC A 285      22.456 455.196 210.629 
ATOM   5908  C5   DC A 285      21.214 456.171 208.835 
ATOM   5909  C6   DC A 285      19.979 456.382 208.314 
ATOM   5910  P    DT A 286      13.974 458.416 207.678 
ATOM   5911  OP1  DT A 286      12.971 458.156 206.620 
ATOM   5912  OP2  DT A 286      14.733 459.679 207.556 
ATOM   5913  O5'  DT A 286      13.271 458.349 209.115 
ATOM   5914  C5'  DT A 286      13.136 457.072 209.766 
ATOM   5915  C4'  DT A 286      13.497 457.199 211.234 
ATOM   5916  O4'  DT A 286      14.920 457.003 211.474 
ATOM   5917  C3'  DT A 286      13.197 458.552 211.878 
ATOM   5918  O3'  DT A 286      12.762 458.338 213.216 
ATOM   5919  C2'  DT A 286      14.545 459.271 211.914 
ATOM   5920  C1'  DT A 286      15.383 458.057 212.304 
ATOM   5921  N1   DT A 286      16.842 458.231 212.061 
ATOM   5922  C2   DT A 286      17.701 457.632 212.950 
ATOM   5923  O2   DT A 286      17.317 456.980 213.905 
ATOM   5924  N3   DT A 286      19.045 457.817 212.692 
ATOM   5925  C4   DT A 286      19.588 458.533 211.644 
ATOM   5926  O4   DT A 286      20.810 458.629 211.516 
ATOM   5927  C5   DT A 286      18.606 459.125 210.765 
ATOM   5928  C7   DT A 286      19.112 459.922 209.598 
ATOM   5929  C6   DT A 286      17.293 458.962 210.993 
ATOM   5930  P    DG A 287      11.576 459.240 213.799 
ATOM   5931  OP1  DG A 287      10.273 458.666 213.396 
ATOM   5932  OP2  DG A 287      11.803 460.656 213.433 
ATOM   5933  O5'  DG A 287      11.783 459.053 215.375 
ATOM   5934  C5'  DG A 287      12.346 457.821 215.863 
ATOM   5935  C4'  DG A 287      13.380 458.112 216.933 
ATOM   5936  O4'  DG A 287      14.709 458.324 216.376 
ATOM   5937  C3'  DG A 287      13.130 459.361 217.777 
ATOM   5938  O3'  DG A 287      13.540 459.102 219.114 
ATOM   5939  C2'  DG A 287      14.057 460.422 217.183 
ATOM   5940  C1'  DG A 287      15.252 459.502 216.951 
ATOM   5941  N9   DG A 287      16.260 460.057 216.004 
ATOM   5942  C8   DG A 287      16.067 460.846 214.891 
ATOM   5943  N7   DG A 287      17.175 461.168 214.267 
ATOM   5944  C5   DG A 287      18.170 460.549 215.020 
ATOM   5945  C6   DG A 287      19.578 460.536 214.839 
ATOM   5946  O6   DG A 287      20.246 461.077 213.961 
ATOM   5947  N1   DG A 287      20.216 459.785 215.836 
ATOM   5948  C2   DG A 287      19.577 459.131 216.872 
ATOM   5949  N2   DG A 287      20.365 458.467 217.720 
ATOM   5950  N3   DG A 287      18.257 459.144 217.040 
ATOM   5951  C4   DG A 287      17.623 459.869 216.083 
ATOM   5952  P    DA A 288      12.656 459.672 220.321 
ATOM   5953  OP1  DA A 288      11.536 458.745 220.598 
ATOM   5954  OP2  DA A 288      12.283 461.076 220.043 
ATOM   5955  O5'  DA A 288      13.704 459.625 221.530 
ATOM   5956  C5'  DA A 288      14.734 458.618 221.523 
ATOM   5957  C4'  DA A 288      16.062 459.231 221.922 
ATOM   5958  O4'  DA A 288      16.789 459.771 220.781 
ATOM   5959  C3'  DA A 288      15.986 460.404 222.899 
ATOM   5960  O3'  DA A 288      17.091 460.331 223.792 
ATOM   5961  C2'  DA A 288      16.149 461.647 222.025 
ATOM   5962  C1'  DA A 288      17.230 461.079 221.110 
ATOM   5963  N9   DA A 288      17.403 461.841 219.842 
ATOM   5964  C8   DA A 288      16.452 462.482 219.101 
ATOM   5965  N7   DA A 288      16.918 463.063 218.038 
ATOM   5966  C5   DA A 288      18.277 462.788 218.076 
ATOM   5967  C6   DA A 288      19.337 463.129 217.219 
ATOM   5968  N6   DA A 288      19.182 463.857 216.104 
ATOM   5969  N1   DA A 288      20.567 462.694 217.552 
ATOM   5970  C2   DA A 288      20.715 461.971 218.661 
ATOM   5971  N3   DA A 288      19.807 461.593 219.532 
ATOM   5972  C4   DA A 288      18.585 462.041 219.177 
ATOM   5973  P    DT A 289      16.866 460.696 225.335 
ATOM   5974  OP1  DT A 289      16.343 459.512 226.053 
ATOM   5975  OP2  DT A 289      16.057 461.930 225.440 
ATOM   5976  O5'  DT A 289      18.365 460.994 225.809 
ATOM   5977  C5'  DT A 289      19.452 460.308 225.161 
ATOM   5978  C4'  DT A 289      20.580 461.279 224.874 
ATOM   5979  O4'  DT A 289      20.428 461.941 223.587 
ATOM   5980  C3'  DT A 289      20.734 462.432 225.866 
ATOM   5981  O3'  DT A 289      22.119 462.706 226.041 
ATOM   5982  C2'  DT A 289      20.086 463.629 225.171 
ATOM   5983  C1'  DT A 289      20.623 463.334 223.773 
ATOM   5984  N1   DT A 289      19.899 464.053 222.689 
ATOM   5985  C2   DT A 289      20.639 464.457 221.604 
ATOM   5986  O2   DT A 289      21.835 464.252 221.504 
ATOM   5987  N3   DT A 289      19.932 465.121 220.619 
ATOM   5988  C4   DT A 289      18.582 465.406 220.630 
ATOM   5989  O4   DT A 289      18.060 466.007 219.689 
ATOM   5990  C5   DT A 289      17.891 464.942 221.810 
ATOM   5991  C7   DT A 289      16.418 465.211 221.902 
ATOM   5992  C6   DT A 289      18.553 464.294 222.783 
ATOM   5993  P    DG A 290      22.659 463.069 227.504 
ATOM   5994  OP1  DG A 290      22.918 461.824 228.260 
ATOM   5995  OP2  DG A 290      21.743 464.039 228.144 
ATOM   5996  O5'  DG A 290      24.046 463.789 227.158 
ATOM   5997  C5'  DG A 290      24.761 463.394 225.972 
ATOM   5998  C4'  DG A 290      25.273 464.621 225.244 
ATOM   5999  O4'  DG A 290      24.300 465.154 224.301 
ATOM   6000  C3'  DG A 290      25.626 465.819 226.126 
ATOM   6001  O3'  DG A 290      26.769 466.469 225.584 
ATOM   6002  C2'  DG A 290      24.427 466.759 226.000 
ATOM   6003  C1'  DG A 290      24.199 466.555 224.505 
ATOM   6004  N9   DG A 290      22.855 466.996 224.038 
ATOM   6005  C8   DG A 290      21.645 466.946 224.695 
ATOM   6006  N7   DG A 290      20.640 467.420 223.999 
ATOM   6007  C5   DG A 290      21.226 467.811 222.797 
ATOM   6008  C6   DG A 290      20.641 468.398 221.644 
ATOM   6009  O6   DG A 290      19.466 468.696 221.444 
ATOM   6010  N1   DG A 290      21.599 468.635 220.649 
ATOM   6011  C2   DG A 290      22.944 468.344 220.753 
ATOM   6012  N2   DG A 290      23.694 468.647 219.691 
ATOM   6013  N3   DG A 290      23.493 467.793 221.835 
ATOM   6014  C4   DG A 290      22.577 467.557 222.810 
ATOM   6015  P    DT A 291      27.885 467.035 226.582 
ATOM   6016  OP1  DT A 291      28.814 465.946 226.957 
ATOM   6017  OP2  DT A 291      27.233 467.748 227.702 
ATOM   6018  O5'  DT A 291      28.642 468.089 225.643 
ATOM   6019  C5'  DT A 291      28.694 467.848 224.225 
ATOM   6020  C4'  DT A 291      28.410 469.132 223.470 
ATOM   6021  O4'  DT A 291      26.987 469.333 223.233 
ATOM   6022  C3'  DT A 291      28.854 470.421 224.161 
ATOM   6023  O3'  DT A 291      29.327 471.332 223.175 
ATOM   6024  C2'  DT A 291      27.576 470.991 224.775 
ATOM   6025  C1'  DT A 291      26.655 470.661 223.605 
ATOM   6026  N1   DT A 291      25.207 470.695 223.954 
ATOM   6027  C2   DT A 291      24.339 471.130 222.983 
ATOM   6028  O2   DT A 291      24.705 471.480 221.874 
ATOM   6029  N3   DT A 291      23.005 471.149 223.342 
ATOM   6030  C4   DT A 291      22.482 470.777 224.564 
ATOM   6031  O4   DT A 291      21.268 470.837 224.770 
ATOM   6032  C5   DT A 291      23.471 470.335 225.519 
ATOM   6033  C7   DT A 291      22.986 469.912 226.875 
ATOM   6034  C6   DT A 291      24.774 470.307 225.196 
ATOM   6035  P    DG A 292      30.612 472.229 223.500 
ATOM   6036  OP1  DG A 292      31.841 471.454 223.221 
ATOM   6037  OP2  DG A 292      30.493 472.789 224.864 
ATOM   6038  O5'  DG A 292      30.458 473.402 222.423 
ATOM   6039  C5'  DG A 292      29.813 473.117 221.167 
ATOM   6040  C4'  DG A 292      28.855 474.237 220.811 
ATOM   6041  O4'  DG A 292      27.526 474.030 221.370 
ATOM   6042  C3'  DG A 292      29.248 475.630 221.301 
ATOM   6043  O3'  DG A 292      28.877 476.586 220.315 
ATOM   6044  C2'  DG A 292      28.393 475.858 222.546 
ATOM   6045  C1'  DG A 292      27.113 475.233 221.999 
ATOM   6046  N9   DG A 292      26.117 474.887 223.051 
ATOM   6047  C8   DG A 292      26.328 474.442 224.338 
ATOM   6048  N7   DG A 292      25.228 474.227 225.016 
ATOM   6049  C5   DG A 292      24.215 474.554 224.115 
ATOM   6050  C6   DG A 292      22.805 474.522 224.274 
ATOM   6051  O6   DG A 292      22.149 474.194 225.259 
ATOM   6052  N1   DG A 292      22.149 474.935 223.106 
ATOM   6053  C2   DG A 292      22.773 475.326 221.938 
ATOM   6054  N2   DG A 292      21.968 475.684 220.934 
ATOM   6055  N3   DG A 292      24.096 475.355 221.789 
ATOM   6056  C4   DG A 292      24.747 474.958 222.913 
ATOM   6057  P    DT A 293      29.859 477.815 220.018 
ATOM   6058  OP1  DT A 293      30.906 477.392 219.060 
ATOM   6059  OP2  DT A 293      30.340 478.386 221.295 
ATOM   6060  O5'  DT A 293      28.865 478.848 219.308 
ATOM   6061  C5'  DT A 293      27.753 478.338 218.548 
ATOM   6062  C4'  DT A 293      26.502 479.135 218.862 
ATOM   6063  O4'  DT A 293      25.775 478.601 220.005 
ATOM   6064  C3'  DT A 293      26.722 480.605 219.220 
ATOM   6065  O3'  DT A 293      25.656 481.375 218.678 
ATOM   6066  C2'  DT A 293      26.628 480.650 220.745 
ATOM   6067  C1'  DT A 293      25.464 479.674 220.879 
ATOM   6068  N1   DT A 293      25.302 479.121 222.253 
ATOM   6069  C2   DT A 293      24.021 478.872 222.680 
ATOM   6070  O2   DT A 293      23.038 479.083 221.990 
ATOM   6071  N3   DT A 293      23.909 478.360 223.958 
ATOM   6072  C4   DT A 293      24.949 478.083 224.822 
ATOM   6073  O4   DT A 293      24.726 477.626 225.945 
ATOM   6074  C5   DT A 293      26.257 478.378 224.284 
ATOM   6075  C7   DT A 293      27.444 478.106 225.160 
ATOM   6076  C6   DT A 293      26.393 478.877 223.045 
ATOM   6077  P    DT A 294      25.978 482.809 218.045 
ATOM   6078  OP1  DT A 294      26.428 482.643 216.644 
ATOM   6079  OP2  DT A 294      26.896 483.551 218.937 
ATOM   6080  O5'  DT A 294      24.533 483.496 218.068 
ATOM   6081  C5'  DT A 294      23.363 482.666 217.948 
ATOM   6082  C4'  DT A 294      22.312 483.105 218.949 
ATOM   6083  O4'  DT A 294      22.464 482.448 220.240 
ATOM   6084  C3'  DT A 294      22.302 484.595 219.292 
ATOM   6085  O3'  DT A 294      20.955 485.018 219.469 
ATOM   6086  C2'  DT A 294      23.020 484.686 220.639 
ATOM   6087  C1'  DT A 294      22.399 483.437 221.255 
ATOM   6088  N1   DT A 294      23.135 482.927 222.446 
ATOM   6089  C2   DT A 294      22.387 482.359 223.448 
ATOM   6090  O2   DT A 294      21.173 482.261 223.395 
ATOM   6091  N3   DT A 294      23.104 481.898 224.536 
ATOM   6092  C4   DT A 294      24.473 481.958 224.698 
ATOM   6093  O4   DT A 294      25.003 481.511 225.718 
ATOM   6094  C5   DT A 294      25.172 482.571 223.594 
ATOM   6095  C7   DT A 294      26.665 482.677 223.690 
ATOM   6096  C6   DT A 294      24.499 483.028 222.524 
ATOM   6097  P    DA A 295      20.514 486.453 218.915 
ATOM   6098  OP1  DA A 295      20.181 486.349 217.476 
ATOM   6099  OP2  DA A 295      21.537 487.459 219.274 
ATOM   6100  O5'  DA A 295      19.180 486.721 219.758 
ATOM   6101  C5'  DA A 295      18.384 485.597 220.178 
ATOM   6102  C4'  DA A 295      17.948 485.781 221.618 
ATOM   6103  O4'  DA A 295      18.922 485.253 222.565 
ATOM   6104  C3'  DA A 295      17.739 487.225 222.072 
ATOM   6105  O3'  DA A 295      16.634 487.272 222.967 
ATOM   6106  C2'  DA A 295      19.008 487.574 222.849 
ATOM   6107  C1'  DA A 295      19.152 486.234 223.564 
ATOM   6108  N9   DA A 295      20.507 486.002 224.136 
ATOM   6109  C8   DA A 295      21.716 486.400 223.642 
ATOM   6110  N7   DA A 295      22.725 486.044 224.375 
ATOM   6111  C5   DA A 295      22.145 485.360 225.433 
ATOM   6112  C6   DA A 295      22.689 484.726 226.563 
ATOM   6113  N6   DA A 295      24.003 484.678 226.824 
ATOM   6114  N1   DA A 295      21.829 484.141 227.418 
ATOM   6115  C2   DA A 295      20.525 484.191 227.153 
ATOM   6116  N3   DA A 295      19.905 484.751 226.137 
ATOM   6117  C4   DA A 295      20.787 485.329 225.297 
ATOM   6118  P    DT A 296      15.616 488.505 222.877 
ATOM   6119  OP1  DT A 296      14.614 488.245 221.820 
ATOM   6120  OP2  DT A 296      16.376 489.768 222.755 
ATOM   6121  O5'  DT A 296      14.913 488.438 224.314 
ATOM   6122  C5'  DT A 296      14.778 487.161 224.965 
ATOM   6123  C4'  DT A 296      15.139 487.288 226.433 
ATOM   6124  O4'  DT A 296      16.562 487.092 226.673 
ATOM   6125  C3'  DT A 296      14.840 488.641 227.077 
ATOM   6126  O3'  DT A 296      14.405 488.427 228.415 
ATOM   6127  C2'  DT A 296      16.188 489.360 227.113 
ATOM   6128  C1'  DT A 296      17.025 488.146 227.504 
ATOM   6129  N1   DT A 296      18.485 488.321 227.260 
ATOM   6130  C2   DT A 296      19.343 487.721 228.149 
ATOM   6131  O2   DT A 296      18.959 487.069 229.104 
ATOM   6132  N3   DT A 296      20.688 487.906 227.891 
ATOM   6133  C4   DT A 296      21.230 488.622 226.844 
ATOM   6134  O4   DT A 296      22.452 488.718 226.716 
ATOM   6135  C5   DT A 296      20.249 489.214 225.964 
ATOM   6136  C7   DT A 296      20.755 490.011 224.798 
ATOM   6137  C6   DT A 296      18.936 489.051 226.192 
ATOM   6138  P    DT A 297      13.219 489.329 228.998 
ATOM   6139  OP1  DT A 297      11.915 488.755 228.595 
ATOM   6140  OP2  DT A 297      13.445 490.745 228.632 
ATOM   6141  O5'  DT A 297      13.425 489.142 230.574 
ATOM   6142  C5'  DT A 297      13.988 487.910 231.063 
ATOM   6143  C4'  DT A 297      15.022 488.201 232.132 
ATOM   6144  O4'  DT A 297      16.351 488.413 231.575 
ATOM   6145  C3'  DT A 297      14.773 489.450 232.977 
ATOM   6146  O3'  DT A 297      15.183 489.191 234.314 
ATOM   6147  C2'  DT A 297      15.700 490.511 232.382 
ATOM   6148  C1'  DT A 297      16.894 489.591 232.150
[truncated: 385,852 more chars]
