# Supplementary material for: Characterization of lncRNA-protein interactions associated with Prostate cancer and Androgen receptors by molecular docking simulations
Source: Biochem Biophys Rep. 2025 Mar 9;42:101959. doi: 10.1016/j.bbrep.2025.101959 (PMC11929892; doi:10.1016/j.bbrep.2025.101959)
Supplement: Multimedia component 114 [file mmc114.zip › mmc114.pdb]

TITLE     TEMPLATE OF MODELS:  4AOH A
EXPDTA    THEORETICAL MODEL, MODELLER 9.16 2022/05/22 23:34:29
REMARK   6 MODELLER OBJECTIVE FUNCTION:       631.0958
REMARK   6 MODELLER BEST TEMPLATE % SEQ ID: 100.000
REMARK   6 SEQUENCE: .75229
REMARK   6 TEMPLATE: .temp75229
ATOM      1  N   ALA A  24      30.357  -5.473 -24.875
ATOM      2  CA  ALA A  24      30.515  -4.000 -24.871
ATOM      3  CB  ALA A  24      29.364  -3.347 -25.653
ATOM      4  C   ALA A  24      30.496  -3.471 -23.474
ATOM      5  O   ALA A  24      31.409  -3.720 -22.690
ATOM      6  N   GLN A  25      29.435  -2.716 -23.129
ATOM      7  CA  GLN A  25      29.334  -2.167 -21.810
ATOM      8  CB  GLN A  25      28.209  -1.135 -21.640
ATOM      9  CG  GLN A  25      28.449   0.131 -22.464
ATOM     10  CD  GLN A  25      27.291   1.085 -22.227
ATOM     11  OE1 GLN A  25      26.895   1.324 -21.089
ATOM     12  NE2 GLN A  25      26.734   1.652 -23.331
ATOM     13  C   GLN A  25      29.084  -3.296 -20.876
ATOM     14  O   GLN A  25      28.668  -4.376 -21.290
ATOM     15  N   ASP A  26      29.382  -3.075 -19.584
ATOM     16  CA  ASP A  26      29.211  -4.105 -18.606
ATOM     17  CB  ASP A  26      30.274  -4.043 -17.495
ATOM     18  CG  ASP A  26      30.054  -5.171 -16.494
ATOM     19  OD1 ASP A  26      28.986  -5.191 -15.826
ATOM     20  OD2 ASP A  26      30.966  -6.032 -16.381
ATOM     21  C   ASP A  26      27.866  -3.939 -17.988
ATOM     22  O   ASP A  26      27.612  -2.985 -17.253
ATOM     23  N   ASN A  27      26.945  -4.872 -18.288
ATOM     24  CA  ASN A  27      25.662  -4.773 -17.669
ATOM     25  CB  ASN A  27      24.503  -4.752 -18.683
ATOM     26  CG  ASN A  27      24.583  -3.452 -19.471
ATOM     27  OD1 ASN A  27      24.658  -2.366 -18.897
ATOM     28  ND2 ASN A  27      24.568  -3.560 -20.827
ATOM     29  C   ASN A  27      25.467  -5.984 -16.812
ATOM     30  O   ASN A  27      24.473  -6.696 -16.949
ATOM     31  N   SER A  28      26.402  -6.226 -15.873
ATOM     32  CA  SER A  28      26.317  -7.361 -15.002
ATOM     33  CB  SER A  28      27.559  -7.517 -14.112
ATOM     34  OG  SER A  28      28.707  -7.731 -14.919
ATOM     35  C   SER A  28      25.149  -7.145 -14.100
ATOM     36  O   SER A  28      24.492  -8.089 -13.668
ATOM     37  N   ARG A  29      24.868  -5.864 -13.806
ATOM     38  CA  ARG A  29      23.821  -5.471 -12.913
ATOM     39  CB  ARG A  29      23.787  -3.948 -12.704
ATOM     40  CG  ARG A  29      25.152  -3.369 -12.324
ATOM     41  CD  ARG A  29      25.113  -1.897 -11.913
ATOM     42  NE  ARG A  29      26.512  -1.383 -11.942
ATOM     43  CZ  ARG A  29      27.390  -1.720 -10.952
ATOM     44  NH1 ARG A  29      27.024  -2.618  -9.991
ATOM     45  NH2 ARG A  29      28.642  -1.178 -10.929
ATOM     46  C   ARG A  29      22.506  -5.884 -13.504
ATOM     47  O   ARG A  29      21.579  -6.255 -12.784
ATOM     48  N   TYR A  30      22.378  -5.784 -14.840
ATOM     49  CA  TYR A  30      21.164  -6.163 -15.505
ATOM     50  CB  TYR A  30      21.186  -5.817 -17.003
ATOM     51  CG  TYR A  30      19.900  -6.271 -17.606
ATOM     52  CD1 TYR A  30      18.727  -5.600 -17.348
ATOM     53  CD2 TYR A  30      19.876  -7.357 -18.449
ATOM     54  CE1 TYR A  30      17.543  -6.018 -17.911
ATOM     55  CE2 TYR A  30      18.698  -7.778 -19.016
ATOM     56  CZ  TYR A  30      17.529  -7.109 -18.746
ATOM     57  OH  TYR A  30      16.316  -7.539 -19.327
ATOM     58  C   TYR A  30      20.959  -7.638 -15.363
ATOM     59  O   TYR A  30      19.855  -8.092 -15.068
ATOM     60  N   THR A  31      22.033  -8.431 -15.551
ATOM     61  CA  THR A  31      21.926  -9.861 -15.473
ATOM     62  CB  THR A  31      23.230 -10.559 -15.736
ATOM     63  OG1 THR A  31      23.715 -10.225 -17.028
ATOM     64  CG2 THR A  31      23.003 -12.080 -15.628
ATOM     65  C   THR A  31      21.490 -10.229 -14.091
ATOM     66  O   THR A  31      20.646 -11.105 -13.907
ATOM     67  N   HIS A  32      22.064  -9.557 -13.079
ATOM     68  CA  HIS A  32      21.744  -9.842 -11.711
ATOM     69  ND1 HIS A  32      22.771 -10.826  -8.882
ATOM     70  CG  HIS A  32      22.450  -9.554  -9.301
ATOM     71  CB  HIS A  32      22.623  -9.069 -10.710
ATOM     72  NE2 HIS A  32      22.010  -9.743  -7.096
ATOM     73  CD2 HIS A  32      21.986  -8.905  -8.198
ATOM     74  CE1 HIS A  32      22.488 -10.885  -7.556
ATOM     75  C   HIS A  32      20.311  -9.481 -11.477
ATOM     76  O   HIS A  32      19.604 -10.145 -10.722
ATOM     77  N   PHE A  33      19.841  -8.406 -12.133
ATOM     78  CA  PHE A  33      18.494  -7.942 -11.975
ATOM     79  CB  PHE A  33      18.233  -6.698 -12.850
ATOM     80  CG  PHE A  33      16.831  -6.221 -12.683
ATOM     81  CD1 PHE A  33      15.822  -6.729 -13.471
ATOM     82  CD2 PHE A  33      16.525  -5.261 -11.749
ATOM     83  CE1 PHE A  33      14.528  -6.288 -13.327
ATOM     84  CE2 PHE A  33      15.232  -4.815 -11.599
ATOM     85  CZ  PHE A  33      14.232  -5.330 -12.388
ATOM     86  C   PHE A  33      17.577  -9.044 -12.410
ATOM     87  O   PHE A  33      16.584  -9.337 -11.745
ATOM     88  N   LEU A  34      17.891  -9.694 -13.546
ATOM     89  CA  LEU A  34      17.052 -10.740 -14.056
ATOM     90  CB  LEU A  34      17.509 -11.262 -15.429
ATOM     91  CG  LEU A  34      17.352 -10.227 -16.561
ATOM     92  CD1 LEU A  34      17.815 -10.799 -17.911
ATOM     93  CD2 LEU A  34      15.914  -9.684 -16.622
ATOM     94  C   LEU A  34      17.034 -11.895 -13.105
ATOM     95  O   LEU A  34      15.977 -12.463 -12.835
ATOM     96  N   THR A  35      18.201 -12.276 -12.555
ATOM     97  CA  THR A  35      18.222 -13.429 -11.706
ATOM     98  CB  THR A  35      19.611 -13.827 -11.277
ATOM     99  OG1 THR A  35      19.582 -15.110 -10.672
ATOM    100  CG2 THR A  35      20.183 -12.793 -10.291
ATOM    101  C   THR A  35      17.370 -13.183 -10.496
ATOM    102  O   THR A  35      16.600 -14.054 -10.093
ATOM    103  N   GLN A  36      17.510 -12.004  -9.861
ATOM    104  CA  GLN A  36      16.760 -11.714  -8.673
ATOM    105  CB  GLN A  36      17.330 -10.515  -7.900
ATOM    106  CG  GLN A  36      18.719 -10.776  -7.318
ATOM    107  CD  GLN A  36      19.161  -9.521  -6.583
ATOM    108  OE1 GLN A  36      18.999  -8.403  -7.076
ATOM    109  NE2 GLN A  36      19.727  -9.702  -5.360
ATOM    110  C   GLN A  36      15.306 -11.414  -8.928
ATOM    111  O   GLN A  36      14.428 -11.820  -8.172
ATOM    112  N   HIS A  37      15.041 -10.560  -9.926
ATOM    113  CA  HIS A  37      13.739 -10.030 -10.232
ATOM    114  ND1 HIS A  37      13.488  -7.875  -7.943
ATOM    115  CG  HIS A  37      14.262  -7.931  -9.081
ATOM    116  CB  HIS A  37      13.787  -8.508 -10.384
ATOM    117  NE2 HIS A  37      15.483  -7.062  -7.395
ATOM    118  CD2 HIS A  37      15.476  -7.429  -8.730
ATOM    119  CE1 HIS A  37      14.268  -7.348  -6.966
ATOM    120  C   HIS A  37      12.906 -10.649 -11.327
ATOM    121  O   HIS A  37      11.752 -10.256 -11.466
ATOM    122  N   TYR A  38      13.434 -11.530 -12.202
ATOM    123  CA  TYR A  38      12.632 -11.883 -13.350
ATOM    124  CB  TYR A  38      13.334 -11.414 -14.642
ATOM    125  CG  TYR A  38      12.655 -11.872 -15.887
ATOM    126  CD1 TYR A  38      11.465 -11.319 -16.304
ATOM    127  CD2 TYR A  38      13.246 -12.841 -16.668
ATOM    128  CE1 TYR A  38      10.868 -11.746 -17.467
ATOM    129  CE2 TYR A  38      12.653 -13.271 -17.830
ATOM    130  CZ  TYR A  38      11.459 -12.724 -18.231
ATOM    131  OH  TYR A  38      10.848 -13.164 -19.425
ATOM    132  C   TYR A  38      12.379 -13.364 -13.432
ATOM    133  O   TYR A  38      13.285 -14.174 -13.250
ATOM    134  N   ASP A  39      11.102 -13.741 -13.690
ATOM    135  CA  ASP A  39      10.698 -15.112 -13.886
ATOM    136  CB  ASP A  39      10.028 -15.729 -12.643
ATOM    137  CG  ASP A  39       9.940 -17.238 -12.841
ATOM    138  OD1 ASP A  39      10.562 -17.742 -13.815
ATOM    139  OD2 ASP A  39       9.249 -17.904 -12.025
ATOM    140  C   ASP A  39       9.669 -15.081 -14.984
ATOM    141  O   ASP A  39       8.529 -14.682 -14.754
ATOM    142  N   ALA A  40      10.037 -15.519 -16.207
ATOM    143  CA  ALA A  40       9.168 -15.355 -17.343
ATOM    144  CB  ALA A  40       9.809 -15.843 -18.652
ATOM    145  C   ALA A  40       7.861 -16.082 -17.196
ATOM    146  O   ALA A  40       6.812 -15.469 -17.390
ATOM    147  N   LYS A  41       7.868 -17.386 -16.837
ATOM    148  CA  LYS A  41       6.612 -18.091 -16.756
ATOM    149  CB  LYS A  41       6.394 -19.072 -17.922
ATOM    150  CG  LYS A  41       6.320 -18.394 -19.293
ATOM    151  CD  LYS A  41       6.383 -19.380 -20.462
ATOM    152  CE  LYS A  41       6.315 -18.723 -21.842
ATOM    153  NZ  LYS A  41       6.395 -19.761 -22.893
ATOM    154  C   LYS A  41       6.607 -18.900 -15.492
ATOM    155  O   LYS A  41       6.979 -20.072 -15.469
ATOM    156  N   PRO A  42       6.164 -18.261 -14.447
ATOM    157  CA  PRO A  42       6.146 -18.766 -13.096
ATOM    158  CD  PRO A  42       5.459 -16.998 -14.579
ATOM    159  CB  PRO A  42       5.693 -17.583 -12.242
ATOM    160  CG  PRO A  42       4.817 -16.760 -13.203
ATOM    161  C   PRO A  42       5.350 -19.982 -12.740
ATOM    162  O   PRO A  42       5.866 -20.776 -11.954
ATOM    163  N   GLN A  43       4.106 -20.125 -13.253
ATOM    164  CA  GLN A  43       3.233 -21.210 -12.882
ATOM    165  CB  GLN A  43       3.921 -22.559 -12.575
ATOM    166  CG  GLN A  43       2.969 -23.746 -12.437
ATOM    167  CD  GLN A  43       2.653 -24.258 -13.835
ATOM    168  OE1 GLN A  43       2.011 -23.577 -14.631
ATOM    169  NE2 GLN A  43       3.125 -25.496 -14.144
ATOM    170  C   GLN A  43       2.428 -20.772 -11.677
ATOM    171  O   GLN A  43       1.781 -19.726 -11.696
ATOM    172  N   GLY A  44       2.476 -21.564 -10.580
ATOM    173  CA  GLY A  44       1.617 -21.423  -9.423
ATOM    174  C   GLY A  44       1.682 -20.099  -8.711
ATOM    175  O   GLY A  44       0.636 -19.515  -8.436
ATOM    176  N   ARG A  45       2.881 -19.573  -8.391
ATOM    177  CA  ARG A  45       2.966 -18.320  -7.681
ATOM    178  CB  ARG A  45       2.277 -17.177  -8.444
ATOM    179  CG  ARG A  45       2.951 -16.883  -9.786
ATOM    180  CD  ARG A  45       2.084 -16.065 -10.743
ATOM    181  NE  ARG A  45       2.134 -14.640 -10.313
ATOM    182  CZ  ARG A  45       1.083 -13.819 -10.595
ATOM    183  NH1 ARG A  45      -0.026 -14.325 -11.205
ATOM    184  NH2 ARG A  45       1.132 -12.493 -10.270
ATOM    185  C   ARG A  45       2.353 -18.422  -6.307
ATOM    186  O   ARG A  45       1.777 -17.453  -5.809
ATOM    187  N   ASP A  46       2.452 -19.607  -5.663
ATOM    188  CA  ASP A  46       1.984 -19.790  -4.311
ATOM    189  CB  ASP A  46       1.250 -21.127  -4.079
ATOM    190  CG  ASP A  46       2.197 -22.277  -4.390
ATOM    191  OD1 ASP A  46       3.256 -22.021  -5.022
ATOM    192  OD2 ASP A  46       1.866 -23.431  -4.005
ATOM    193  C   ASP A  46       3.161 -19.699  -3.376
ATOM    194  O   ASP A  46       4.259 -19.317  -3.777
ATOM    195  N   ASP A  47       2.954 -20.056  -2.089
ATOM    196  CA  ASP A  47       3.986 -19.963  -1.086
ATOM    197  CB  ASP A  47       3.505 -20.399   0.311
ATOM    198  CG  ASP A  47       2.512 -19.366   0.829
ATOM    199  OD1 ASP A  47       2.392 -18.285   0.192
ATOM    200  OD2 ASP A  47       1.859 -19.643   1.870
ATOM    201  C   ASP A  47       5.122 -20.868  -1.453
ATOM    202  O   ASP A  47       6.290 -20.503  -1.321
ATOM    203  N   ARG A  48       4.797 -22.077  -1.942
ATOM    204  CA  ARG A  48       5.781 -23.061  -2.293
ATOM    205  CB  ARG A  48       5.140 -24.351  -2.823
ATOM    206  CG  ARG A  48       6.146 -25.430  -3.211
ATOM    207  CD  ARG A  48       5.521 -26.560  -4.029
ATOM    208  NE  ARG A  48       5.134 -25.982  -5.348
ATOM    209  CZ  ARG A  48       4.541 -26.764  -6.297
ATOM    210  NH1 ARG A  48       4.304 -28.084  -6.046
ATOM    211  NH2 ARG A  48       4.179 -26.221  -7.497
ATOM    212  C   ARG A  48       6.632 -22.511  -3.395
ATOM    213  O   ARG A  48       7.843 -22.722  -3.421
ATOM    214  N   TYR A  49       6.004 -21.778  -4.332
ATOM    215  CA  TYR A  49       6.690 -21.207  -5.452
ATOM    216  CB  TYR A  49       5.716 -20.385  -6.317
ATOM    217  CG  TYR A  49       6.455 -19.484  -7.246
ATOM    218  CD1 TYR A  49       6.995 -19.944  -8.423
ATOM    219  CD2 TYR A  49       6.580 -18.149  -6.930
ATOM    220  CE1 TYR A  49       7.662 -19.084  -9.266
ATOM    221  CE2 TYR A  49       7.244 -17.287  -7.767
ATOM    222  CZ  TYR A  49       7.787 -17.755  -8.938
ATOM    223  OH  TYR A  49       8.468 -16.868  -9.798
ATOM    224  C   TYR A  49       7.763 -20.299  -4.937
ATOM    225  O   TYR A  49       8.907 -20.361  -5.387
ATOM    226  N   CYS A  50       7.427 -19.442  -3.956
ATOM    227  CA  CYS A  50       8.387 -18.513  -3.432
ATOM    228  CB  CYS A  50       7.789 -17.543  -2.401
ATOM    229  SG  CYS A  50       6.919 -16.168  -3.203
ATOM    230  C   CYS A  50       9.521 -19.233  -2.772
ATOM    231  O   CYS A  50      10.680 -18.874  -2.966
ATOM    232  N   GLU A  51       9.232 -20.282  -1.984
ATOM    233  CA  GLU A  51      10.291 -20.937  -1.274
ATOM    234  CB  GLU A  51       9.814 -22.052  -0.328
ATOM    235  CG  GLU A  51       9.046 -21.500   0.875
ATOM    236  CD  GLU A  51       8.647 -22.660   1.776
ATOM    237  OE1 GLU A  51       8.797 -23.834   1.341
ATOM    238  OE2 GLU A  51       8.191 -22.384   2.918
ATOM    239  C   GLU A  51      11.271 -21.539  -2.238
ATOM    240  O   GLU A  51      12.477 -21.471  -2.014
ATOM    241  N   SER A  52      10.782 -22.163  -3.323
ATOM    242  CA  SER A  52      11.648 -22.819  -4.266
ATOM    243  CB  SER A  52      10.871 -23.670  -5.287
ATOM    244  OG  SER A  52      11.770 -24.296  -6.189
ATOM    245  C   SER A  52      12.484 -21.840  -5.041
ATOM    246  O   SER A  52      13.695 -22.015  -5.173
ATOM    247  N   ILE A  53      11.853 -20.774  -5.572
ATOM    248  CA  ILE A  53      12.510 -19.830  -6.436
ATOM    249  CB  ILE A  53      11.569 -18.839  -7.063
ATOM    250  CG1 ILE A  53      12.268 -18.100  -8.213
ATOM    251  CG2 ILE A  53      11.022 -17.910  -5.967
ATOM    252  CD1 ILE A  53      11.307 -17.285  -9.080
ATOM    253  C   ILE A  53      13.564 -19.071  -5.697
ATOM    254  O   ILE A  53      14.625 -18.777  -6.243
ATOM    255  N   MET A  54      13.288 -18.724  -4.431
ATOM    256  CA  MET A  54      14.208 -17.931  -3.681
ATOM    257  CB  MET A  54      13.657 -17.630  -2.278
ATOM    258  CG  MET A  54      14.129 -16.292  -1.716
ATOM    259  SD  MET A  54      13.400 -14.851  -2.557
ATOM    260  CE  MET A  54      13.965 -13.641  -1.327
ATOM    261  C   MET A  54      15.482 -18.715  -3.574
ATOM    262  O   MET A  54      16.577 -18.162  -3.661
ATOM    263  N   ARG A  55      15.360 -20.040  -3.377
ATOM    264  CA  ARG A  55      16.487 -20.926  -3.259
ATOM    265  CB  ARG A  55      16.035 -22.353  -2.921
ATOM    266  CG  ARG A  55      15.198 -22.413  -1.641
ATOM    267  CD  ARG A  55      14.502 -23.757  -1.423
ATOM    268  NE  ARG A  55      15.339 -24.566  -0.498
ATOM    269  CZ  ARG A  55      15.110 -25.907  -0.399
ATOM    270  NH1 ARG A  55      14.168 -26.490  -1.198
ATOM    271  NH2 ARG A  55      15.823 -26.659   0.486
ATOM    272  C   ARG A  55      17.249 -20.983  -4.555
ATOM    273  O   ARG A  55      18.476 -20.907  -4.565
ATOM    274  N   ARG A  56      16.538 -21.101  -5.694
ATOM    275  CA  ARG A  56      17.186 -21.258  -6.971
ATOM    276  CB  ARG A  56      16.203 -21.454  -8.140
ATOM    277  CG  ARG A  56      15.409 -22.759  -8.083
ATOM    278  CD  ARG A  56      14.767 -23.128  -9.423
ATOM    279  NE  ARG A  56      13.877 -22.004  -9.821
ATOM    280  CZ  ARG A  56      12.561 -22.008  -9.459
ATOM    281  NH1 ARG A  56      12.047 -23.057  -8.752
ATOM    282  NH2 ARG A  56      11.757 -20.960  -9.804
ATOM    283  C   ARG A  56      17.993 -20.038  -7.297
ATOM    284  O   ARG A  56      19.094 -20.132  -7.842
ATOM    285  N   ARG A  57      17.434 -18.858  -6.981
ATOM    286  CA  ARG A  57      17.989 -17.566  -7.272
ATOM    287  CB  ARG A  57      16.981 -16.432  -7.028
ATOM    288  CG  ARG A  57      15.720 -16.618  -7.872
ATOM    289  CD  ARG A  57      16.007 -16.749  -9.368
ATOM    290  NE  ARG A  57      14.774 -17.286 -10.009
ATOM    291  CZ  ARG A  57      14.462 -16.937 -11.292
ATOM    292  NH1 ARG A  57      15.255 -16.058 -11.970
ATOM    293  NH2 ARG A  57      13.356 -17.462 -11.896
ATOM    294  C   ARG A  57      19.215 -17.308  -6.446
ATOM    295  O   ARG A  57      20.047 -16.489  -6.833
ATOM    296  N   GLY A  58      19.345 -17.952  -5.266
ATOM    297  CA  GLY A  58      20.518 -17.749  -4.452
ATOM    298  C   GLY A  58      20.249 -16.676  -3.435
ATOM    299  O   GLY A  58      21.171 -16.056  -2.910
ATOM    300  N   LEU A  59      18.957 -16.404  -3.197
ATOM    301  CA  LEU A  59      18.390 -15.442  -2.291
ATOM    302  CB  LEU A  59      16.997 -14.993  -2.748
ATOM    303  CG  LEU A  59      17.057 -14.335  -4.141
ATOM    304  CD1 LEU A  59      15.690 -13.786  -4.573
ATOM    305  CD2 LEU A  59      18.175 -13.282  -4.214
ATOM    306  C   LEU A  59      18.342 -15.875  -0.842
ATOM    307  O   LEU A  59      17.877 -15.107  -0.005
ATOM    308  N   THR A  60      18.628 -17.158  -0.543
ATOM    309  CA  THR A  60      18.521 -17.780   0.758
ATOM    310  CB  THR A  60      18.422 -19.273   0.655
ATOM    311  OG1 THR A  60      19.592 -19.810   0.057
ATOM    312  CG2 THR A  60      17.192 -19.608  -0.204
ATOM    313  C   THR A  60      19.582 -17.448   1.776
ATOM    314  O   THR A  60      19.306 -17.592   2.964
ATOM    315  N   SER A  61      20.833 -17.093   1.412
ATOM    316  CA  SER A  61      21.758 -16.859   2.493
ATOM    317  CB  SER A  61      22.957 -17.826   2.485
ATOM    318  OG  SER A  61      22.517 -19.158   2.702
ATOM    319  C   SER A  61      22.320 -15.475   2.407
ATOM    320  O   SER A  61      23.186 -15.209   1.575
ATOM    321  N   PRO A  62      21.889 -14.572   3.254
ATOM    322  CA  PRO A  62      20.832 -14.844   4.197
ATOM    323  CD  PRO A  62      22.847 -13.617   3.787
ATOM    324  CB  PRO A  62      20.985 -13.822   5.320
ATOM    325  CG  PRO A  62      22.467 -13.428   5.263
ATOM    326  C   PRO A  62      19.514 -14.718   3.499
ATOM    327  O   PRO A  62      19.488 -14.279   2.350
ATOM    328  N   CYS A  63      18.409 -15.091   4.176
ATOM    329  CA  CYS A  63      17.107 -15.029   3.577
ATOM    330  CB  CYS A  63      15.980 -15.525   4.508
ATOM    331  SG  CYS A  63      16.264 -17.191   5.180
ATOM    332  C   CYS A  63      16.811 -13.590   3.286
ATOM    333  O   CYS A  63      16.979 -12.728   4.148
ATOM    334  N   LYS A  64      16.363 -13.286   2.050
ATOM    335  CA  LYS A  64      16.024 -11.933   1.733
ATOM    336  CB  LYS A  64      15.958 -11.675   0.217
ATOM    337  CG  LYS A  64      15.947 -10.196  -0.175
ATOM    338  CD  LYS A  64      16.188  -9.974  -1.671
ATOM    339  CE  LYS A  64      16.192  -8.501  -2.084
ATOM    340  NZ  LYS A  64      16.367  -8.389  -3.549
ATOM    341  C   LYS A  64      14.671 -11.685   2.334
ATOM    342  O   LYS A  64      13.782 -12.531   2.250
ATOM    343  N   ASP A  65      14.485 -10.514   2.975
ATOM    344  CA  ASP A  65      13.252 -10.245   3.660
ATOM    345  CB  ASP A  65      13.310  -8.967   4.522
ATOM    346  CG  ASP A  65      13.625  -7.757   3.647
ATOM    347  OD1 ASP A  65      14.224  -7.939   2.553
ATOM    348  OD2 ASP A  65      13.278  -6.626   4.077
ATOM    349  C   ASP A  65      12.107 -10.144   2.699
ATOM    350  O   ASP A  65      11.037 -10.700   2.946
ATOM    351  N   ILE A  66      12.280  -9.419   1.579
ATOM    352  CA  ILE A  66      11.198  -9.300   0.645
ATOM    353  CB  ILE A  66      10.432  -8.019   0.848
ATOM    354  CG1 ILE A  66       9.083  -8.013   0.109
ATOM    355  CG2 ILE A  66      11.366  -6.859   0.468
ATOM    356  CD1 ILE A  66       9.205  -8.016  -1.410
ATOM    357  C   ILE A  66      11.805  -9.311  -0.725
ATOM    358  O   ILE A  66      12.863  -8.720  -0.940
ATOM    359  N   ASN A  67      11.179 -10.019  -1.688
ATOM    360  CA  ASN A  67      11.720 -10.015  -3.017
ATOM    361  CB  ASN A  67      12.741 -11.139  -3.259
ATOM    362  CG  ASN A  67      13.477 -10.847  -4.558
ATOM    363  OD1 ASN A  67      14.272  -9.911  -4.638
ATOM    364  ND2 ASN A  67      13.214 -11.676  -5.603
ATOM    365  C   ASN A  67      10.584 -10.205  -3.973
ATOM    366  O   ASN A  67       9.740 -11.082  -3.786
ATOM    367  N   THR A  68      10.556  -9.392  -5.048
ATOM    368  CA  THR A  68       9.471  -9.467  -5.982
ATOM    369  CB  THR A  68       8.762  -8.158  -6.145
ATOM    370  OG1 THR A  68       8.269  -7.721  -4.886
ATOM    371  CG2 THR A  68       7.598  -8.348  -7.130
ATOM    372  C   THR A  68       9.996  -9.879  -7.324
ATOM    373  O   THR A  68      11.059  -9.439  -7.762
ATOM    374  N   PHE A  69       9.236 -10.761  -8.006
ATOM    375  CA  PHE A  69       9.601 -11.241  -9.309
ATOM    376  CB  PHE A  69       9.527 -12.774  -9.435
ATOM    377  CG  PHE A  69      10.543 -13.384  -8.526
ATOM    378  CD1 PHE A  69      11.831 -13.609  -8.956
ATOM    379  CD2 PHE A  69      10.207 -13.734  -7.237
ATOM    380  CE1 PHE A  69      12.768 -14.171  -8.120
ATOM    381  CE2 PHE A  69      11.140 -14.295  -6.395
ATOM    382  CZ  PHE A  69      12.423 -14.515  -6.835
ATOM    383  C   PHE A  69       8.608 -10.690 -10.287
ATOM    384  O   PHE A  69       7.415 -10.605 -10.001
ATOM    385  N   ILE A  70       9.099 -10.300 -11.480
ATOM    386  CA  ILE A  70       8.279  -9.766 -12.530
ATOM    387  CB  ILE A  70       8.894  -8.585 -13.228
ATOM    388  CG1 ILE A  70       9.137  -7.438 -12.235
ATOM    389  CG2 ILE A  70       7.982  -8.201 -14.407
ATOM    390  CD1 ILE A  70      10.026  -6.325 -12.786
ATOM    391  C   ILE A  70       8.146 -10.852 -13.550
ATOM    392  O   ILE A  70       9.106 -11.572 -13.824
ATOM    393  N   HIS A  71       6.934 -11.011 -14.122
ATOM    394  CA  HIS A  71       6.704 -12.056 -15.078
ATOM    395  ND1 HIS A  71       6.623 -14.322 -12.875
ATOM    396  CG  HIS A  71       5.646 -13.442 -13.288
ATOM    397  CB  HIS A  71       5.509 -12.942 -14.696
ATOM    398  NE2 HIS A  71       5.416 -13.823 -11.074
ATOM    399  CD2 HIS A  71       4.918 -13.148 -12.176
ATOM    400  CE1 HIS A  71       6.439 -14.514 -11.544
ATOM    401  C   HIS A  71       6.415 -11.410 -16.399
ATOM    402  O   HIS A  71       6.310 -10.188 -16.486
ATOM    403  N   GLY A  72       6.286 -12.218 -17.476
ATOM    404  CA  GLY A  72       6.017 -11.656 -18.772
ATOM    405  C   GLY A  72       7.295 -11.593 -19.560
ATOM    406  O   GLY A  72       8.294 -12.209 -19.193
ATOM    407  N   ASN A  73       7.269 -10.867 -20.702
ATOM    408  CA  ASN A  73       8.405 -10.782 -21.584
ATOM    409  CB  ASN A  73       8.034 -10.508 -23.057
ATOM    410  CG  ASN A  73       7.346  -9.151 -23.163
ATOM    411  OD1 ASN A  73       7.968  -8.146 -23.502
ATOM    412  ND2 ASN A  73       6.017  -9.119 -22.872
ATOM    413  C   ASN A  73       9.371  -9.723 -21.133
ATOM    414  O   ASN A  73       8.994  -8.716 -20.538
ATOM    415  N   LYS A  74      10.668  -9.952 -21.434
ATOM    416  CA  LYS A  74      11.764  -9.101 -21.052
ATOM    417  CB  LYS A  74      13.152  -9.709 -21.329
ATOM    418  CG  LYS A  74      13.502 -10.903 -20.438
ATOM    419  CD  LYS A  74      14.866 -11.514 -20.762
ATOM    420  CE  LYS A  74      14.989 -11.999 -22.206
ATOM    421  NZ  LYS A  74      16.380 -12.427 -22.480
ATOM    422  C   LYS A  74      11.726  -7.769 -21.741
ATOM    423  O   LYS A  74      12.108  -6.759 -21.152
ATOM    424  N   ARG A  75      11.268  -7.726 -23.005
ATOM    425  CA  ARG A  75      11.336  -6.518 -23.783
ATOM    426  CB  ARG A  75      10.706  -6.680 -25.174
ATOM    427  CG  ARG A  75      11.275  -7.856 -25.964
ATOM    428  CD  ARG A  75      10.777  -7.928 -27.407
ATOM    429  NE  ARG A  75       9.288  -7.909 -27.372
ATOM    430  CZ  ARG A  75       8.587  -9.047 -27.093
ATOM    431  NH1 ARG A  75       9.247 -10.192 -26.754
ATOM    432  NH2 ARG A  75       7.223  -9.036 -27.147
ATOM    433  C   ARG A  75      10.568  -5.434 -23.096
ATOM    434  O   ARG A  75      11.000  -4.283 -23.058
ATOM    435  N   SER A  76       9.396  -5.775 -22.533
ATOM    436  CA  SER A  76       8.562  -4.791 -21.905
ATOM    437  CB  SER A  76       7.236  -5.385 -21.396
ATOM    438  OG  SER A  76       6.471  -5.878 -22.487
ATOM    439  C   SER A  76       9.281  -4.196 -20.730
ATOM    440  O   SER A  76       9.132  -3.009 -20.441
ATOM    441  N   ILE A  77      10.063  -5.017 -20.003
ATOM    442  CA  ILE A  77      10.777  -4.552 -18.848
ATOM    443  CB  ILE A  77      11.426  -5.664 -18.076
ATOM    444  CG1 ILE A  77      10.357  -6.647 -17.572
ATOM    445  CG2 ILE A  77      12.260  -5.039 -16.946
ATOM    446  CD1 ILE A  77      10.932  -7.947 -17.010
ATOM    447  C   ILE A  77      11.850  -3.586 -19.254
ATOM    448  O   ILE A  77      12.029  -2.547 -18.626
ATOM    449  N   LYS A  78      12.600  -3.902 -20.324
ATOM    450  CA  LYS A  78      13.670  -3.048 -20.763
ATOM    451  CB  LYS A  78      14.457  -3.613 -21.957
ATOM    452  CG  LYS A  78      15.314  -4.836 -21.619
ATOM    453  CD  LYS A  78      15.896  -5.526 -22.854
ATOM    454  CE  LYS A  78      16.828  -6.696 -22.531
ATOM    455  NZ  LYS A  78      16.037  -7.912 -22.246
ATOM    456  C   LYS A  78      13.105  -1.727 -21.186
ATOM    457  O   LYS A  78      13.736  -0.686 -21.012
ATOM    458  N   ALA A  79      11.881  -1.748 -21.741
ATOM    459  CA  ALA A  79      11.200  -0.603 -22.284
ATOM    460  CB  ALA A  79       9.821  -0.951 -22.871
ATOM    461  C   ALA A  79      10.987   0.445 -21.231
ATOM    462  O   ALA A  79      10.878   1.630 -21.545
ATOM    463  N   ILE A  80      10.868   0.044 -19.956
ATOM    464  CA  ILE A  80      10.626   1.016 -18.927
ATOM    465  CB  ILE A  80      10.255   0.446 -17.581
ATOM    466  CG1 ILE A  80      11.316  -0.473 -16.984
ATOM    467  CG2 ILE A  80       8.892  -0.240 -17.747
ATOM    468  CD1 ILE A  80      10.900  -1.026 -15.623
ATOM    469  C   ILE A  80      11.745   2.022 -18.874
ATOM    470  O   ILE A  80      11.546   3.160 -18.452
ATOM    471  N   CYS A  81      12.966   1.624 -19.275
ATOM    472  CA  CYS A  81      14.117   2.486 -19.280
ATOM    473  CB  CYS A  81      15.428   1.734 -19.567
ATOM    474  SG  CYS A  81      15.754   0.459 -18.312
ATOM    475  C   CYS A  81      13.959   3.596 -20.289
ATOM    476  O   CYS A  81      14.689   4.586 -20.237
ATOM    477  N   GLU A  82      13.062   3.434 -21.284
ATOM    478  CA  GLU A  82      12.862   4.454 -22.277
ATOM    479  CB  GLU A  82      12.970   3.920 -23.715
ATOM    480  CG  GLU A  82      11.961   2.809 -24.013
ATOM    481  CD  GLU A  82      12.156   2.352 -25.452
ATOM    482  OE1 GLU A  82      12.213   3.228 -26.356
ATOM    483  OE2 GLU A  82      12.249   1.114 -25.666
ATOM    484  C   GLU A  82      11.484   5.028 -22.107
ATOM    485  O   GLU A  82      10.696   4.562 -21.287
ATOM    486  N   ASN A  83      11.173   6.085 -22.884
ATOM    487  CA  ASN A  83       9.911   6.767 -22.808
ATOM    488  CB  ASN A  83       9.851   8.042 -23.664
ATOM    489  CG  ASN A  83      10.676   9.103 -22.944
ATOM    490  OD1 ASN A  83      10.664   9.185 -21.715
ATOM    491  ND2 ASN A  83      11.416   9.938 -23.723
ATOM    492  C   ASN A  83       8.817   5.839 -23.229
ATOM    493  O   ASN A  83       7.665   6.001 -22.831
ATOM    494  N   LYS A  84       9.156   4.826 -24.043
ATOM    495  CA  LYS A  84       8.180   3.925 -24.580
ATOM    496  CB  LYS A  84       8.857   2.817 -25.416
ATOM    497  CG  LYS A  84       7.921   1.834 -26.122
ATOM    498  CD  LYS A  84       7.153   0.911 -25.178
ATOM    499  CE  LYS A  84       6.396  -0.197 -25.909
ATOM    500  NZ  LYS A  84       7.357  -1.190 -26.441
ATOM    501  C   LYS A  84       7.386   3.298 -23.466
ATOM    502  O   LYS A  84       6.161   3.232 -23.563
ATOM    503  N   ASN A  85       8.029   2.807 -22.383
ATOM    504  CA  ASN A  85       7.206   2.217 -21.358
ATOM    505  CB  ASN A  85       7.343   0.680 -21.318
ATOM    506  CG  ASN A  85       6.232   0.074 -20.468
ATOM    507  OD1 ASN A  85       5.067   0.455 -20.576
ATOM    508  ND2 ASN A  85       6.604  -0.897 -19.592
ATOM    509  C   ASN A  85       7.600   2.737 -20.000
ATOM    510  O   ASN A  85       7.516   2.004 -19.015
ATOM    511  N   GLY A  86       7.987   4.025 -19.869
ATOM    512  CA  GLY A  86       8.358   4.440 -18.541
ATOM    513  C   GLY A  86       8.406   5.935 -18.432
ATOM    514  O   GLY A  86       8.529   6.651 -19.426
ATOM    515  N   ASN A  87       8.313   6.432 -17.176
ATOM    516  CA  ASN A  87       8.388   7.834 -16.866
ATOM    517  CB  ASN A  87       7.070   8.434 -16.338
ATOM    518  CG  ASN A  87       6.033   8.383 -17.450
ATOM    519  OD1 ASN A  87       5.564   7.312 -17.828
ATOM    520  ND2 ASN A  87       5.650   9.574 -17.983
ATOM    521  C   ASN A  87       9.381   7.966 -15.753
ATOM    522  O   ASN A  87       9.660   7.005 -15.039
ATOM    523  N   PRO A  88       9.943   9.130 -15.590
ATOM    524  CA  PRO A  88      10.890   9.367 -14.542
ATOM    525  CD  PRO A  88       9.915  10.189 -16.582
ATOM    526  CB  PRO A  88      11.522  10.727 -14.851
ATOM    527  CG  PRO A  88      10.555  11.384 -15.857
ATOM    528  C   PRO A  88      10.168   9.304 -13.236
ATOM    529  O   PRO A  88       9.050   9.812 -13.144
ATOM    530  N   HIS A  89      10.804   8.706 -12.212
ATOM    531  CA  HIS A  89      10.210   8.527 -10.923
ATOM    532  ND1 HIS A  89       7.895   6.729  -9.424
ATOM    533  CG  HIS A  89       9.268   6.743  -9.344
ATOM    534  CB  HIS A  89      10.169   7.046 -10.506
ATOM    535  NE2 HIS A  89       8.415   6.182  -7.333
ATOM    536  CD2 HIS A  89       9.569   6.408  -8.061
ATOM    537  CE1 HIS A  89       7.434   6.387  -8.195
ATOM    538  C   HIS A  89      11.094   9.291 -10.006
ATOM    539  O   HIS A  89      12.249   9.524 -10.348
ATOM    540  N   ARG A  90      10.614   9.570  -8.777
ATOM    541  CA  ARG A  90      11.134  10.633  -7.973
ATOM    542  CB  ARG A  90      10.638  10.532  -6.524
ATOM    543  CG  ARG A  90       9.118  10.621  -6.401
ATOM    544  CD  ARG A  90       8.581  12.052  -6.436
ATOM    545  NE  ARG A  90       7.099  11.972  -6.308
ATOM    546  CZ  ARG A  90       6.398  13.027  -5.801
ATOM    547  NH1 ARG A  90       7.050  14.164  -5.418
ATOM    548  NH2 ARG A  90       5.043  12.938  -5.660
ATOM    549  C   ARG A  90      12.627  10.723  -7.915
ATOM    550  O   ARG A  90      13.186  11.625  -8.535
ATOM    551  N   GLU A  91      13.353   9.801  -7.262
ATOM    552  CA  GLU A  91      14.755  10.115  -7.224
ATOM    553  CB  GLU A  91      15.367  10.061  -5.812
ATOM    554  CG  GLU A  91      14.958  11.232  -4.914
ATOM    555  CD  GLU A  91      13.537  11.000  -4.427
ATOM    556  OE1 GLU A  91      13.280   9.918  -3.836
ATOM    557  OE2 GLU A  91      12.688  11.907  -4.644
ATOM    558  C   GLU A  91      15.504   9.143  -8.074
ATOM    559  O   GLU A  91      15.859   8.056  -7.623
ATOM    560  N   ASN A  92      15.780   9.542  -9.330
ATOM    561  CA  ASN A  92      16.570   8.776 -10.253
ATOM    562  CB  ASN A  92      18.015   8.583  -9.762
ATOM    563  CG  ASN A  92      18.669   9.953  -9.678
ATOM    564  OD1 ASN A  92      18.547  10.766 -10.593
ATOM    565  ND2 ASN A  92      19.371  10.227  -8.547
ATOM    566  C   ASN A  92      15.991   7.412 -10.460
ATOM    567  O   ASN A  92      16.733   6.456 -10.678
ATOM    568  N   LEU A  93      14.653   7.283 -10.421
ATOM    569  CA  LEU A  93      14.046   5.998 -10.644
ATOM    570  CB  LEU A  93      13.196   5.499  -9.462
ATOM    571  CG  LEU A  93      14.013   5.127  -8.208
ATOM    572  CD1 LEU A  93      13.097   4.644  -7.072
ATOM    573  CD2 LEU A  93      15.107   4.099  -8.543
ATOM    574  C   LEU A  93      13.141   6.137 -11.825
ATOM    575  O   LEU A  93      12.979   7.226 -12.373
ATOM    576  N   ARG A  94      12.563   5.007 -12.286
ATOM    577  CA  ARG A  94      11.651   5.047 -13.395
ATOM    578  CB  ARG A  94      12.264   4.533 -14.706
ATOM    579  CG  ARG A  94      13.421   5.410 -15.185
ATOM    580  CD  ARG A  94      13.981   5.008 -16.550
ATOM    581  NE  ARG A  94      12.929   5.315 -17.557
ATOM    582  CZ  ARG A  94      12.803   6.585 -18.040
ATOM    583  NH1 ARG A  94      13.625   7.577 -17.590
ATOM    584  NH2 ARG A  94      11.843   6.868 -18.966
ATOM    585  C   ARG A  94      10.481   4.169 -13.054
ATOM    586  O   ARG A  94      10.637   3.137 -12.403
ATOM    587  N   ILE A  95       9.268   4.577 -13.488
ATOM    588  CA  ILE A  95       8.059   3.839 -13.228
ATOM    589  CB  ILE A  95       7.025   4.653 -12.501
ATOM    590  CG1 ILE A  95       5.820   3.791 -12.084
ATOM    591  CG2 ILE A  95       6.656   5.846 -13.397
ATOM    592  CD1 ILE A  95       6.118   2.807 -10.956
ATOM    593  C   ILE A  95       7.471   3.433 -14.552
ATOM    594  O   ILE A  95       7.417   4.230 -15.487
ATOM    595  N   SER A  96       7.017   2.167 -14.668
ATOM    596  CA  SER A  96       6.520   1.669 -15.924
ATOM    597  CB  SER A  96       6.521   0.132 -16.021
ATOM    598  OG  SER A  96       5.638  -0.423 -15.057
ATOM    599  C   SER A  96       5.122   2.137 -16.200
ATOM    600  O   SER A  96       4.324   2.355 -15.289
ATOM    601  N   LYS A  97       4.824   2.366 -17.497
ATOM    602  CA  LYS A  97       3.513   2.735 -17.955
ATOM    603  CB  LYS A  97       3.499   3.283 -19.390
ATOM    604  CG  LYS A  97       4.096   4.687 -19.504
ATOM    605  CD  LYS A  97       4.273   5.153 -20.949
ATOM    606  CE  LYS A  97       4.718   6.611 -21.063
ATOM    607  NZ  LYS A  97       6.152   6.728 -20.709
ATOM    608  C   LYS A  97       2.610   1.543 -17.924
ATOM    609  O   LYS A  97       1.429   1.655 -17.600
ATOM    610  N   SER A  98       3.157   0.372 -18.304
ATOM    611  CA  SER A  98       2.430  -0.864 -18.402
ATOM    612  CB  SER A  98       3.113  -1.826 -19.387
ATOM    613  OG  SER A  98       2.438  -3.069 -19.433
ATOM    614  C   SER A  98       2.391  -1.529 -17.062
ATOM    615  O   SER A  98       3.191  -1.233 -16.178
ATOM    616  N   SER A  99       1.438  -2.468 -16.892
ATOM    617  CA  SER A  99       1.316  -3.181 -15.654
ATOM    618  CB  SER A  99      -0.138  -3.329 -15.182
ATOM    619  OG  SER A  99      -0.171  -4.036 -13.953
ATOM    620  C   SER A  99       1.866  -4.551 -15.901
ATOM    621  O   SER A  99       1.756  -5.075 -17.006
ATOM    622  N   PHE A 100       2.499  -5.160 -14.875
ATOM    623  CA  PHE A 100       3.096  -6.452 -15.063
ATOM    624  CB  PHE A 100       4.625  -6.462 -14.858
ATOM    625  CG  PHE A 100       5.327  -5.637 -15.887
ATOM    626  CD1 PHE A 100       5.439  -4.271 -15.743
ATOM    627  CD2 PHE A 100       5.897  -6.234 -16.988
ATOM    628  CE1 PHE A 100       6.097  -3.516 -16.687
ATOM    629  CE2 PHE A 100       6.556  -5.484 -17.934
ATOM    630  CZ  PHE A 100       6.657  -4.121 -17.787
ATOM    631  C   PHE A 100       2.572  -7.384 -14.016
ATOM    632  O   PHE A 100       2.195  -6.966 -12.922
ATOM    633  N   GLN A 101       2.513  -8.691 -14.344
ATOM    634  CA  GLN A 101       2.171  -9.658 -13.345
ATOM    635  CB  GLN A 101       1.839 -11.052 -13.904
ATOM    636  CG  GLN A 101       0.489 -11.131 -14.617
ATOM    637  CD  GLN A 101      -0.593 -11.194 -13.547
ATOM    638  OE1 GLN A 101      -0.366 -11.697 -12.449
ATOM    639  NE2 GLN A 101      -1.804 -10.667 -13.873
ATOM    640  C   GLN A 101       3.394  -9.793 -12.496
ATOM    641  O   GLN A 101       4.508  -9.873 -13.015
ATOM    642  N   VAL A 102       3.218  -9.802 -11.161
ATOM    643  CA  VAL A 102       4.354  -9.886 -10.293
ATOM    644  CB  VAL A 102       4.759  -8.562  -9.714
ATOM    645  CG1 VAL A 102       5.195  -7.637 -10.861
ATOM    646  CG2 VAL A 102       3.584  -8.007  -8.887
ATOM    647  C   VAL A 102       4.011 -10.774  -9.139
ATOM    648  O   VAL A 102       2.841 -11.025  -8.854
ATOM    649  N   THR A 103       5.050 -11.314  -8.467
ATOM    650  CA  THR A 103       4.829 -12.120  -7.304
ATOM    651  CB  THR A 103       5.112 -13.577  -7.530
ATOM    652  OG1 THR A 103       4.295 -14.080  -8.577
ATOM    653  CG2 THR A 103       4.826 -14.343  -6.226
ATOM    654  C   THR A 103       5.781 -11.637  -6.255
ATOM    655  O   THR A 103       6.988 -11.574  -6.489
ATOM    656  N   THR A 104       5.262 -11.297  -5.057
ATOM    657  CA  THR A 104       6.109 -10.812  -4.005
ATOM    658  CB  THR A 104       5.546  -9.614  -3.295
ATOM    659  OG1 THR A 104       5.356  -8.546  -4.210
ATOM    660  CG2 THR A 104       6.514  -9.193  -2.176
ATOM    661  C   THR A 104       6.242 -11.896  -2.986
ATOM    662  O   THR A 104       5.251 -12.502  -2.581
ATOM    663  N   CYS A 105       7.490 -12.172  -2.555
ATOM    664  CA  CYS A 105       7.738 -13.200  -1.586
ATOM    665  CB  CYS A 105       8.849 -14.165  -2.029
ATOM    666  SG  CYS A 105       8.448 -14.908  -3.639
ATOM    667  C   CYS A 105       8.189 -12.511  -0.339
ATOM    668  O   CYS A 105       9.178 -11.779  -0.349
ATOM    669  N   LYS A 106       7.459 -12.730   0.774
ATOM    670  CA  LYS A 106       7.781 -12.086   2.014
ATOM    671  CB  LYS A 106       6.585 -11.338   2.628
ATOM    672  CG  LYS A 106       6.127 -10.139   1.793
ATOM    673  CD  LYS A 106       4.735  -9.634   2.178
ATOM    674  CE  LYS A 106       4.309  -8.374   1.425
ATOM    675  NZ  LYS A 106       5.014  -7.194   1.974
ATOM    676  C   LYS A 106       8.204 -13.134   2.988
ATOM    677  O   LYS A 106       7.514 -14.131   3.203
ATOM    678  N   LEU A 107       9.370 -12.908   3.618
ATOM    679  CA  LEU A 107       9.910 -13.866   4.533
ATOM    680  CB  LEU A 107      11.381 -13.570   4.883
ATOM    681  CG  LEU A 107      12.026 -14.570   5.857
ATOM    682  CD1 LEU A 107      12.138 -15.973   5.238
ATOM    683  CD2 LEU A 107      13.375 -14.044   6.370
ATOM    684  C   LEU A 107       9.105 -13.824   5.787
ATOM    685  O   LEU A 107       8.661 -12.764   6.225
ATOM    686  N   HIS A 108       8.855 -15.005   6.380
ATOM    687  CA  HIS A 108       8.191 -15.020   7.648
ATOM    688  ND1 HIS A 108       6.503 -17.160   5.722
ATOM    689  CG  HIS A 108       6.507 -16.861   7.063
ATOM    690  CB  HIS A 108       6.725 -15.489   7.618
ATOM    691  NE2 HIS A 108       6.076 -19.059   6.793
ATOM    692  CD2 HIS A 108       6.247 -18.033   7.703
ATOM    693  CE1 HIS A 108       6.239 -18.488   5.615
ATOM    694  C   HIS A 108       8.993 -15.906   8.534
ATOM    695  O   HIS A 108       9.644 -16.843   8.076
ATOM    696  N   GLY A 109       8.958 -15.620   9.846
ATOM    697  CA  GLY A 109       9.793 -16.334  10.759
ATOM    698  C   GLY A 109      10.861 -15.362  11.144
ATOM    699  O   GLY A 109      11.206 -14.465  10.376
ATOM    700  N   GLY A 110      11.378 -15.513  12.376
ATOM    701  CA  GLY A 110      12.344 -14.642  12.983
ATOM    702  C   GLY A 110      13.717 -14.700  12.379
ATOM    703  O   GLY A 110      14.419 -13.689  12.376
ATOM    704  N   SER A 111      14.166 -15.876  11.892
ATOM    705  CA  SER A 111      15.555 -15.993  11.521
ATOM    706  CB  SER A 111      16.129 -17.404  11.740
ATOM    707  OG  SER A 111      17.494 -17.439  11.353
ATOM    708  C   SER A 111      15.827 -15.629  10.092
ATOM    709  O   SER A 111      15.060 -15.888   9.167
ATOM    710  N   PRO A 112      16.953 -14.967   9.967
ATOM    711  CA  PRO A 112      17.492 -14.571   8.686
ATOM    712  CD  PRO A 112      17.334 -14.031  11.015
ATOM    713  CB  PRO A 112      18.504 -13.462   8.973
ATOM    714  CG  PRO A 112      18.025 -12.860  10.301
ATOM    715  C   PRO A 112      18.112 -15.709   7.930
ATOM    716  O   PRO A 112      18.498 -15.507   6.778
ATOM    717  N   TRP A 113      18.254 -16.900   8.543
ATOM    718  CA  TRP A 113      18.952 -17.947   7.848
ATOM    719  CB  TRP A 113      20.140 -18.493   8.653
ATOM    720  CG  TRP A 113      21.239 -17.473   8.801
ATOM    721  CD2 TRP A 113      22.171 -17.157   7.757
ATOM    722  CD1 TRP A 113      21.549 -16.668   9.857
ATOM    723  NE1 TRP A 113      22.625 -15.874   9.541
ATOM    724  CE2 TRP A 113      23.017 -16.164   8.250
ATOM    725  CE3 TRP A 113      22.310 -17.654   6.495
ATOM    726  CZ2 TRP A 113      24.022 -15.652   7.480
ATOM    727  CZ3 TRP A 113      23.322 -17.137   5.721
ATOM    728  CH2 TRP A 113      24.162 -16.156   6.206
ATOM    729  C   TRP A 113      18.019 -19.078   7.526
ATOM    730  O   TRP A 113      16.980 -19.259   8.157
ATOM    731  N   PRO A 114      18.387 -19.844   6.525
ATOM    732  CA  PRO A 114      17.605 -20.941   6.018
ATOM    733  CD  PRO A 114      19.726 -19.807   5.959
ATOM    734  CB  PRO A 114      18.412 -21.510   4.849
ATOM    735  CG  PRO A 114      19.865 -21.131   5.190
ATOM    736  C   PRO A 114      17.349 -21.963   7.077
ATOM    737  O   PRO A 114      18.132 -22.055   8.021
ATOM    738  N   PRO A 115      16.287 -22.717   6.949
ATOM    739  CA  PRO A 115      15.417 -22.592   5.810
ATOM    740  CD  PRO A 115      16.308 -24.080   7.460
ATOM    741  CB  PRO A 115      14.554 -23.850   5.796
ATOM    742  CG  PRO A 115      15.436 -24.898   6.494
ATOM    743  C   PRO A 115      14.624 -21.326   5.826
ATOM    744  O   PRO A 115      14.324 -20.822   6.907
ATOM    745  N   CYS A 116      14.262 -20.805   4.637
ATOM    746  CA  CYS A 116      13.552 -19.559   4.576
ATOM    747  CB  CYS A 116      14.136 -18.609   3.509
ATOM    748  SG  CYS A 116      15.947 -18.432   3.606
ATOM    749  C   CYS A 116      12.141 -19.851   4.153
ATOM    750  O   CYS A 116      11.913 -20.416   3.083
ATOM    751  N   GLN A 117      11.145 -19.461   4.980
ATOM    752  CA  GLN A 117       9.776 -19.689   4.605
ATOM    753  CB  GLN A 117       8.829 -20.057   5.761
ATOM    754  CG  GLN A 117       9.262 -21.272   6.578
ATOM    755  CD  GLN A 117       9.944 -20.724   7.818
ATOM    756  OE1 GLN A 117      10.525 -19.641   7.791
ATOM    757  NE2 GLN A 117       9.847 -21.480   8.943
ATOM    758  C   GLN A 117       9.264 -18.399   4.045
ATOM    759  O   GLN A 117       9.593 -17.322   4.542
ATOM    760  N   TYR A 118       8.444 -18.476   2.979
ATOM    761  CA  TYR A 118       7.961 -17.279   2.352
ATOM    762  CB  TYR A 118       8.554 -17.047   0.952
ATOM    763  CG  TYR A 118      10.003 -16.728   1.079
ATOM    764  CD1 TYR A 118      10.406 -15.445   1.371
ATOM    765  CD2 TYR A 118      10.958 -17.702   0.895
ATOM    766  CE1 TYR A 118      11.740 -15.138   1.486
ATOM    767  CE2 TYR A 118      12.294 -17.401   1.008
ATOM    768  CZ  TYR A 118      12.686 -16.117   1.304
ATOM    769  OH  TYR A 118      14.057 -15.806   1.420
ATOM    770  C   TYR A 118       6.480 -17.356   2.150
ATOM    771  O   TYR A 118       5.907 -18.436   2.018
ATOM    772  N   ARG A 119       5.827 -16.174   2.139
ATOM    773  CA  ARG A 119       4.427 -16.059   1.843
ATOM    774  CB  ARG A 119       3.652 -15.202   2.858
ATOM    775  CG  ARG A 119       3.673 -15.788   4.269
ATOM    776  CD  ARG A 119       2.594 -16.840   4.518
ATOM    777  NE  ARG A 119       2.885 -17.449   5.844
ATOM    778  CZ  ARG A 119       1.863 -17.879   6.638
ATOM    779  NH1 ARG A 119       0.571 -17.731   6.223
ATOM    780  NH2 ARG A 119       2.135 -18.448   7.848
ATOM    781  C   ARG A 119       4.365 -15.344   0.526
ATOM    782  O   ARG A 119       5.061 -14.349   0.325
ATOM    783  N   ALA A 120       3.524 -15.828  -0.411
ATOM    784  CA  ALA A 120       3.516 -15.241  -1.722
ATOM    785  CB  ALA A 120       3.540 -16.279  -2.857
ATOM    786  C   ALA A 120       2.290 -14.411  -1.918
ATOM    787  O   ALA A 120       1.191 -14.774  -1.498
ATOM    788  N   THR A 121       2.473 -13.235  -2.553
ATOM    789  CA  THR A 121       1.362 -12.387  -2.858
ATOM    790  CB  THR A 121       1.414 -11.077  -2.132
ATOM    791  OG1 THR A 121       1.493 -11.279  -0.729
ATOM    792  CG2 THR A 121       0.136 -10.304  -2.467
ATOM    793  C   THR A 121       1.454 -12.058  -4.319
ATOM    794  O   THR A 121       2.368 -11.355  -4.746
ATOM    795  N   ALA A 122       0.503 -12.561  -5.131
ATOM    796  CA  ALA A 122       0.506 -12.258  -6.535
ATOM    797  CB  ALA A 122      -0.363 -13.214  -7.372
ATOM    798  C   ALA A 122      -0.051 -10.879  -6.695
ATOM    799  O   ALA A 122      -0.797 -10.403  -5.841
ATOM    800  N   GLY A 123       0.311 -10.190  -7.800
ATOM    801  CA  GLY A 123      -0.202  -8.866  -8.009
ATOM    802  C   GLY A 123      -0.066  -8.514  -9.455
ATOM    803  O   GLY A 123       0.601  -9.210 -10.221
ATOM    804  N   PHE A 124      -0.738  -7.418  -9.864
ATOM    805  CA  PHE A 124      -0.677  -6.940 -11.215
ATOM    806  CB  PHE A 124      -1.952  -7.333 -11.988
ATOM    807  CG  PHE A 124      -1.880  -6.953 -13.427
ATOM    808  CD1 PHE A 124      -1.110  -7.677 -14.309
ATOM    809  CD2 PHE A 124      -2.620  -5.893 -13.902
ATOM    810  CE1 PHE A 124      -1.058  -7.330 -15.640
ATOM    811  CE2 PHE A 124      -2.573  -5.544 -15.231
ATOM    812  CZ  PHE A 124      -1.789  -6.263 -16.103
ATOM    813  C   PHE A 124      -0.614  -5.444 -11.112
ATOM    814  O   PHE A 124      -1.586  -4.807 -10.707
ATOM    815  N   ARG A 125       0.538  -4.838 -11.470
ATOM    816  CA  ARG A 125       0.653  -3.408 -11.368
ATOM    817  CB  ARG A 125       0.731  -2.905  -9.919
ATOM    818  CG  ARG A 125       1.922  -3.477  -9.148
ATOM    819  CD  ARG A 125       2.201  -2.737  -7.841
ATOM    820  NE  ARG A 125       2.654  -1.368  -8.212
ATOM    821  CZ  ARG A 125       2.539  -0.343  -7.320
ATOM    822  NH1 ARG A 125       2.021  -0.575  -6.078
ATOM    823  NH2 ARG A 125       2.940   0.912  -7.672
ATOM    824  C   ARG A 125       1.930  -2.974 -12.029
ATOM    825  O   ARG A 125       2.704  -3.796 -12.517
ATOM    826  N   ASN A 126       2.164  -1.643 -12.058
ATOM    827  CA  ASN A 126       3.348  -1.060 -12.631
ATOM    828  CB  ASN A 126       3.319   0.475 -12.733
ATOM    829  CG  ASN A 126       2.288   0.920 -13.750
ATOM    830  OD1 ASN A 126       1.798   0.128 -14.551
ATOM    831  ND2 ASN A 126       1.954   2.238 -13.724
ATOM    832  C   ASN A 126       4.475  -1.326 -11.687
ATOM    833  O   ASN A 126       4.252  -1.649 -10.522
ATOM    834  N   VAL A 127       5.728  -1.187 -12.170
ATOM    835  CA  VAL A 127       6.853  -1.442 -11.318
ATOM    836  CB  VAL A 127       7.620  -2.670 -11.710
ATOM    837  CG1 VAL A 127       6.692  -3.888 -11.560
ATOM    838  CG2 VAL A 127       8.164  -2.479 -13.137
ATOM    839  C   VAL A 127       7.801  -0.286 -11.389
ATOM    840  O   VAL A 127       7.791   0.482 -12.349
ATOM    841  N   VAL A 128       8.640  -0.129 -10.338
ATOM    842  CA  VAL A 128       9.608   0.932 -10.290
ATOM    843  CB  VAL A 128       9.558   1.739  -9.024
ATOM    844  CG1 VAL A 128      10.684   2.788  -9.058
ATOM    845  CG2 VAL A 128       8.156   2.343  -8.876
ATOM    846  C   VAL A 128      10.968   0.306 -10.332
ATOM    847  O   VAL A 128      11.242  -0.659  -9.620
ATOM    848  N   VAL A 129      11.864   0.853 -11.180
ATOM    849  CA  VAL A 129      13.192   0.316 -11.293
ATOM    850  CB  VAL A 129      13.377  -0.597 -12.470
ATOM    851  CG1 VAL A 129      12.475  -1.829 -12.285
ATOM    852  CG2 VAL A 129      13.103   0.196 -13.761
ATOM    853  C   VAL A 129      14.143   1.454 -11.487
ATOM    854  O   VAL A 129      13.740   2.610 -11.599
ATOM    855  N   ALA A 130      15.453   1.141 -11.469
ATOM    856  CA  ALA A 130      16.471   2.102 -11.776
ATOM    857  CB  ALA A 130      17.570   2.201 -10.704
ATOM    858  C   ALA A 130      17.107   1.586 -13.029
ATOM    859  O   ALA A 130      17.251   0.376 -13.195
ATOM    860  N   CYS A 131      17.489   2.483 -13.964
ATOM    861  CA  CYS A 131      18.044   1.992 -15.195
ATOM    862  CB  CYS A 131      17.222   2.356 -16.450
ATOM    863  SG  CYS A 131      15.649   1.450 -16.538
ATOM    864  C   CYS A 131      19.424   2.528 -15.408
ATOM    865  O   CYS A 131      19.772   3.615 -14.946
ATOM    866  N   GLU A 132      20.255   1.724 -16.108
ATOM    867  CA  GLU A 132      21.592   2.093 -16.475
ATOM    868  CB  GLU A 132      22.653   1.496 -15.531
ATOM    869  CG  GLU A 132      24.095   1.876 -15.875
ATOM    870  CD  GLU A 132      25.017   1.153 -14.901
ATOM    871  OE1 GLU A 132      24.867  -0.090 -14.759
ATOM    872  OE2 GLU A 132      25.883   1.833 -14.288
ATOM    873  C   GLU A 132      21.835   1.497 -17.828
ATOM    874  O   GLU A 132      21.581   0.315 -18.054
ATOM    875  N   ASN A 133      22.341   2.307 -18.771
ATOM    876  CA  ASN A 133      22.633   1.807 -20.081
ATOM    877  CB  ASN A 133      23.666   0.669 -20.045
ATOM    878  CG  ASN A 133      24.142   0.395 -21.460
ATOM    879  OD1 ASN A 133      23.716   1.047 -22.412
ATOM    880  ND2 ASN A 133      25.042  -0.612 -21.602
ATOM    881  C   ASN A 133      21.369   1.284 -20.700
ATOM    882  O   ASN A 133      21.405   0.415 -21.569
ATOM    883  N   GLY A 134      20.206   1.809 -20.274
ATOM    884  CA  GLY A 134      18.973   1.431 -20.908
ATOM    885  C   GLY A 134      18.488   0.100 -20.407
ATOM    886  O   GLY A 134      17.601  -0.497 -21.016
ATOM    887  N   LEU A 135      19.052  -0.410 -19.291
ATOM    888  CA  LEU A 135      18.626  -1.689 -18.777
ATOM    889  CB  LEU A 135      19.722  -2.763 -18.865
ATOM    890  CG  LEU A 135      20.118  -3.122 -20.306
ATOM    891  CD1 LEU A 135      21.217  -4.195 -20.327
ATOM    892  CD2 LEU A 135      18.890  -3.538 -21.130
ATOM    893  C   LEU A 135      18.301  -1.547 -17.317
ATOM    894  O   LEU A 135      18.890  -0.715 -16.629
ATOM    895  N   PRO A 136      17.352  -2.313 -16.825
ATOM    896  CA  PRO A 136      17.021  -2.252 -15.420
ATOM    897  CD  PRO A 136      16.196  -2.669 -17.633
ATOM    898  CB  PRO A 136      15.657  -2.921 -15.271
ATOM    899  CG  PRO A 136      15.011  -2.730 -16.653
ATOM    900  C   PRO A 136      18.077  -2.865 -14.544
ATOM    901  O   PRO A 136      18.366  -4.050 -14.698
ATOM    902  N   VAL A 137      18.700  -2.052 -13.670
ATOM    903  CA  VAL A 137      19.685  -2.428 -12.695
ATOM    904  CB  VAL A 137      20.708  -1.352 -12.497
ATOM    905  CG1 VAL A 137      21.444  -1.158 -13.835
ATOM    906  CG2 VAL A 137      20.006  -0.082 -11.995
ATOM    907  C   VAL A 137      19.111  -2.788 -11.354
ATOM    908  O   VAL A 137      19.737  -3.522 -10.593
ATOM    909  N   HIS A 138      17.948  -2.222 -10.978
ATOM    910  CA  HIS A 138      17.482  -2.425  -9.634
ATOM    911  ND1 HIS A 138      17.868  -2.477  -6.392
ATOM    912  CG  HIS A 138      17.517  -1.474  -7.267
ATOM    913  CB  HIS A 138      18.027  -1.352  -8.671
ATOM    914  NE2 HIS A 138      16.458  -1.147  -5.302
ATOM    915  CD2 HIS A 138      16.654  -0.671  -6.586
ATOM    916  CE1 HIS A 138      17.208  -2.233  -5.232
ATOM    917  C   HIS A 138      15.989  -2.347  -9.596
ATOM    918  O   HIS A 138      15.368  -1.672 -10.416
ATOM    919  N   LEU A 139      15.380  -3.059  -8.624
ATOM    920  CA  LEU A 139      13.959  -3.022  -8.464
ATOM    921  CB  LEU A 139      13.328  -4.424  -8.387
ATOM    922  CG  LEU A 139      11.796  -4.427  -8.219
ATOM    923  CD1 LEU A 139      11.097  -3.859  -9.466
ATOM    924  CD2 LEU A 139      11.275  -5.821  -7.830
ATOM    925  C   LEU A 139      13.692  -2.338  -7.155
ATOM    926  O   LEU A 139      14.328  -2.642  -6.146
ATOM    927  N   ASP A 140      12.744  -1.377  -7.146
ATOM    928  CA  ASP A 140      12.392  -0.683  -5.938
ATOM    929  CB  ASP A 140      11.787   0.709  -6.222
ATOM    930  CG  ASP A 140      11.444   1.439  -4.927
ATOM    931  OD1 ASP A 140      10.721   0.858  -4.076
ATOM    932  OD2 ASP A 140      11.902   2.602  -4.774
ATOM    933  C   ASP A 140      11.357  -1.523  -5.257
ATOM    934  O   ASP A 140      10.230  -1.654  -5.728
ATOM    935  N   GLN A 141      11.749  -2.130  -4.123
ATOM    936  CA  GLN A 141      10.948  -3.011  -3.316
ATOM    937  CB  GLN A 141      11.779  -3.783  -2.278
ATOM    938  CG  GLN A 141      12.762  -4.776  -2.905
ATOM    939  CD  GLN A 141      11.952  -5.908  -3.523
ATOM    940  OE1 GLN A 141      12.497  -6.786  -4.190
ATOM    941  NE2 GLN A 141      10.610  -5.884  -3.303
ATOM    942  C   GLN A 141       9.851  -2.293  -2.576
ATOM    943  O   GLN A 141       8.819  -2.893  -2.282
ATOM    944  N   SER A 142      10.034  -0.997  -2.253
ATOM    945  CA  SER A 142       9.150  -0.301  -1.351
ATOM    946  CB  SER A 142       9.491   1.193  -1.188
ATOM    947  OG  SER A 142       9.124   1.919  -2.352
ATOM    948  C   SER A 142       7.710  -0.375  -1.771
ATOM    949  O   SER A 142       6.824  -0.464  -0.923
ATOM    950  N   ILE A 143       7.420  -0.350  -3.080
ATOM    951  CA  ILE A 143       6.051  -0.356  -3.517
ATOM    952  CB  ILE A 143       5.929  -0.210  -5.009
ATOM    953  CG1 ILE A 143       6.581  -1.395  -5.742
ATOM    954  CG2 ILE A 143       6.534   1.151  -5.388
ATOM    955  CD1 ILE A 143       6.281  -1.418  -7.241
ATOM    956  C   ILE A 143       5.389  -1.633  -3.085
ATOM    957  O   ILE A 143       4.203  -1.660  -2.760
ATOM    958  N   PHE A 144       6.139  -2.743  -3.129
ATOM    959  CA  PHE A 144       5.663  -4.054  -2.785
ATOM    960  CB  PHE A 144       6.569  -5.164  -3.332
ATOM    961  CG  PHE A 144       6.507  -4.997  -4.812
ATOM    962  CD1 PHE A 144       5.397  -5.403  -5.519
ATOM    963  CD2 PHE A 144       7.560  -4.429  -5.496
ATOM    964  CE1 PHE A 144       5.340  -5.244  -6.884
ATOM    965  CE2 PHE A 144       7.507  -4.271  -6.860
ATOM    966  CZ  PHE A 144       6.396  -4.677  -7.557
ATOM    967  C   PHE A 144       5.482  -4.230  -1.309
ATOM    968  O   PHE A 144       4.699  -5.077  -0.876
ATOM    969  N   ARG A 145       6.264  -3.500  -0.495
ATOM    970  CA  ARG A 145       6.177  -3.640   0.929
ATOM    971  CB  ARG A 145       7.187  -2.736   1.646
ATOM    972  CG  ARG A 145       8.616  -2.950   1.149
ATOM    973  CD  ARG A 145       9.671  -2.223   1.979
ATOM    974  NE  ARG A 145       9.994  -3.112   3.127
ATOM    975  CZ  ARG A 145      10.901  -4.116   2.955
ATOM    976  NH1 ARG A 145      11.537  -4.250   1.755
ATOM    977  NH2 ARG A 145      11.162  -4.987   3.973
ATOM    978  C   ARG A 145       4.810  -3.223   1.343
ATOM    979  O   ARG A 145       4.160  -3.893   2.145
ATOM    980  N   ARG A 146       4.339  -2.101   0.769
ATOM    981  CA  ARG A 146       3.061  -1.554   1.109
ATOM    982  CB  ARG A 146       2.944  -0.061   0.750
ATOM    983  CG  ARG A 146       4.017   0.799   1.422
ATOM    984  CD  ARG A 146       3.933   2.291   1.088
ATOM    985  NE  ARG A 146       5.205   2.914   1.552
ATOM    986  CZ  ARG A 146       6.283   2.930   0.714
ATOM    987  NH1 ARG A 146       6.168   2.412  -0.544
ATOM    988  NH2 ARG A 146       7.470   3.456   1.131
ATOM    989  C   ARG A 146       2.016  -2.301   0.298
ATOM    990  O   ARG A 146       1.257  -1.625  -0.446
ATOM    991  OXT ARG A 146       1.959  -3.554   0.415
END
