# Supplementary material for: Characterization of lncRNA-protein interactions associated with Prostate cancer and Androgen receptors by molecular docking simulations
Source: Biochem Biophys Rep. 2025 Mar 9;42:101959. doi: 10.1016/j.bbrep.2025.101959 (PMC11929892; doi:10.1016/j.bbrep.2025.101959)
Supplement: Multimedia component 119 [file mmc119.zip › mmc119.pdb]

TITLE     TEMPLATE OF MODELS:  5CTG A
EXPDTA    THEORETICAL MODEL, MODELLER 9.16 2022/05/28 20:21:11
REMARK   6 MODELLER OBJECTIVE FUNCTION:      1702.0918
REMARK   6 MODELLER BEST TEMPLATE % SEQ ID:  12.617
REMARK   6 SEQUENCE: .rec7790
REMARK   6 TEMPLATE: .temp7790
ATOM     18  N   SER A 121     -31.850 -24.711  -4.791
ATOM     19  CA  SER A 121     -32.530 -24.979  -6.019
ATOM     20  CB  SER A 121     -33.042 -23.711  -6.721
ATOM     21  OG  SER A 121     -33.988 -23.047  -5.896
ATOM     22  C   SER A 121     -31.545 -25.605  -6.941
ATOM     23  O   SER A 121     -30.344 -25.622  -6.674
ATOM     24  N   ALA A 122     -32.047 -26.174  -8.048
ATOM     25  CA  ALA A 122     -31.151 -26.710  -9.021
ATOM     26  CB  ALA A 122     -31.876 -27.358 -10.213
ATOM     27  C   ALA A 122     -30.389 -25.534  -9.527
ATOM     28  O   ALA A 122     -29.184 -25.601  -9.764
ATOM     29  N   ILE A 123     -31.100 -24.401  -9.682
ATOM     30  CA  ILE A 123     -30.504 -23.202 -10.187
ATOM     31  CB  ILE A 123     -31.510 -22.095 -10.402
ATOM     32  CG1 ILE A 123     -30.919 -20.925 -11.216
ATOM     33  CG2 ILE A 123     -32.074 -21.682  -9.032
ATOM     34  CD1 ILE A 123     -29.838 -20.109 -10.504
ATOM     35  C   ILE A 123     -29.453 -22.730  -9.233
ATOM     36  O   ILE A 123     -28.375 -22.320  -9.658
ATOM     37  N   SER A 124     -29.727 -22.780  -7.916
ATOM     38  CA  SER A 124     -28.793 -22.226  -6.980
ATOM     39  CB  SER A 124     -29.252 -22.351  -5.517
ATOM     40  OG  SER A 124     -30.390 -21.531  -5.295
ATOM     41  C   SER A 124     -27.476 -22.919  -7.100
ATOM     42  O   SER A 124     -26.436 -22.277  -7.230
ATOM     43  N   ILE A 125     -27.479 -24.259  -7.069
ATOM     44  CA  ILE A 125     -26.237 -24.967  -7.126
ATOM     45  CB  ILE A 125     -26.407 -26.436  -6.863
ATOM     46  CG1 ILE A 125     -27.327 -27.086  -7.908
ATOM     47  CG2 ILE A 125     -26.905 -26.588  -5.416
ATOM     48  CD1 ILE A 125     -27.477 -28.596  -7.722
ATOM     49  C   ILE A 125     -25.579 -24.735  -8.455
ATOM     50  O   ILE A 125     -24.371 -24.512  -8.519
ATOM     51  N   ILE A 126     -26.358 -24.758  -9.553
ATOM     52  CA  ILE A 126     -25.784 -24.595 -10.861
ATOM     53  CB  ILE A 126     -26.795 -24.709 -11.965
ATOM     54  CG1 ILE A 126     -27.398 -26.122 -12.007
ATOM     55  CG2 ILE A 126     -26.108 -24.295 -13.277
ATOM     56  CD1 ILE A 126     -26.369 -27.213 -12.301
ATOM     57  C   ILE A 126     -25.162 -23.239 -10.992
ATOM     58  O   ILE A 126     -24.037 -23.117 -11.476
ATOM     59  N   ASN A 127     -25.866 -22.175 -10.557
ATOM     60  CA  ASN A 127     -25.320 -20.862 -10.746
ATOM     61  CB  ASN A 127     -26.246 -19.697 -10.338
ATOM     62  CG  ASN A 127     -26.446 -19.688  -8.830
ATOM     63  OD1 ASN A 127     -27.432 -20.215  -8.320
ATOM     64  ND2 ASN A 127     -25.487 -19.062  -8.094
ATOM     65  C   ASN A 127     -24.071 -20.757  -9.943
ATOM     66  O   ASN A 127     -23.122 -20.088 -10.348
ATOM     67  N   GLN A 128     -24.041 -21.406  -8.766
ATOM     68  CA  GLN A 128     -22.858 -21.336  -7.964
ATOM     69  CB  GLN A 128     -22.964 -22.097  -6.631
ATOM     70  CG  GLN A 128     -23.927 -21.469  -5.624
ATOM     71  CD  GLN A 128     -23.854 -22.297  -4.349
ATOM     72  OE1 GLN A 128     -23.390 -23.436  -4.358
ATOM     73  NE2 GLN A 128     -24.318 -21.705  -3.216
ATOM     74  C   GLN A 128     -21.744 -21.977  -8.721
ATOM     75  O   GLN A 128     -20.639 -21.446  -8.783
ATOM     76  N   VAL A 129     -22.025 -23.121  -9.368
ATOM     77  CA  VAL A 129     -20.993 -23.868 -10.022
ATOM     78  CB  VAL A 129     -21.552 -25.045 -10.760
ATOM     79  CG1 VAL A 129     -20.418 -25.725 -11.547
ATOM     80  CG2 VAL A 129     -22.266 -25.953  -9.747
ATOM     81  C   VAL A 129     -20.322 -23.011 -11.043
ATOM     82  O   VAL A 129     -19.098 -22.896 -11.069
ATOM     83  N   ILE A 130     -21.123 -22.368 -11.903
ATOM     84  CA  ILE A 130     -20.618 -21.573 -12.981
ATOM     85  CB  ILE A 130     -21.755 -21.188 -13.877
ATOM     86  CG1 ILE A 130     -22.844 -20.498 -13.044
ATOM     87  CG2 ILE A 130     -22.240 -22.456 -14.600
ATOM     88  CD1 ILE A 130     -24.170 -20.348 -13.784
ATOM     89  C   ILE A 130     -19.857 -20.386 -12.469
ATOM     90  O   ILE A 130     -18.766 -20.093 -12.957
ATOM     91  N   GLY A 131     -20.405 -19.668 -11.473
ATOM     92  CA  GLY A 131     -19.733 -18.517 -10.940
ATOM     93  C   GLY A 131     -18.478 -18.924 -10.224
ATOM     94  O   GLY A 131     -17.440 -18.277 -10.363
ATOM     95  N   TRP A 132     -18.546 -20.014  -9.436
ATOM     96  CA  TRP A 132     -17.434 -20.434  -8.627
ATOM     97  CB  TRP A 132     -17.739 -21.626  -7.693
ATOM     98  CG  TRP A 132     -18.605 -21.315  -6.490
ATOM     99  CD2 TRP A 132     -18.190 -20.453  -5.420
ATOM    100  CD1 TRP A 132     -19.867 -21.736  -6.176
ATOM    101  NE1 TRP A 132     -20.260 -21.193  -4.976
ATOM    102  CE2 TRP A 132     -19.238 -20.400  -4.500
ATOM    103  CE3 TRP A 132     -17.029 -19.762  -5.221
ATOM    104  CZ2 TRP A 132     -19.137 -19.650  -3.362
ATOM    105  CZ3 TRP A 132     -16.931 -19.008  -4.074
ATOM    106  CH2 TRP A 132     -17.966 -18.954  -3.162
ATOM    107  C   TRP A 132     -16.274 -20.824  -9.483
ATOM    108  O   TRP A 132     -15.133 -20.495  -9.168
ATOM    109  N   ILE A 133     -16.525 -21.522 -10.604
ATOM    110  CA  ILE A 133     -15.437 -22.020 -11.395
ATOM    111  CB  ILE A 133     -15.848 -22.858 -12.579
ATOM    112  CG1 ILE A 133     -16.507 -22.021 -13.681
ATOM    113  CG2 ILE A 133     -16.738 -24.002 -12.060
ATOM    114  CD1 ILE A 133     -15.509 -21.367 -14.647
ATOM    115  C   ILE A 133     -14.640 -20.861 -11.904
ATOM    116  O   ILE A 133     -13.431 -20.965 -12.094
ATOM    117  N   TYR A 134     -15.310 -19.722 -12.158
ATOM    118  CA  TYR A 134     -14.678 -18.610 -12.802
ATOM    119  CB  TYR A 134     -15.604 -17.386 -12.898
ATOM    120  CG  TYR A 134     -14.865 -16.331 -13.644
ATOM    121  CD1 TYR A 134     -14.623 -16.492 -14.988
ATOM    122  CD2 TYR A 134     -14.438 -15.183 -13.018
ATOM    123  CE1 TYR A 134     -13.950 -15.530 -15.701
ATOM    124  CE2 TYR A 134     -13.764 -14.215 -13.727
ATOM    125  CZ  TYR A 134     -13.519 -14.390 -15.068
ATOM    126  OH  TYR A 134     -12.828 -13.398 -15.797
ATOM    127  C   TYR A 134     -13.438 -18.191 -12.060
ATOM    128  O   TYR A 134     -12.405 -17.964 -12.686
ATOM    129  N   PHE A 135     -13.463 -18.074 -10.718
ATOM    130  CA  PHE A 135     -12.249 -17.641 -10.065
ATOM    131  CB  PHE A 135     -12.410 -17.475  -8.543
ATOM    132  CG  PHE A 135     -11.207 -16.774  -8.011
ATOM    133  CD1 PHE A 135     -11.186 -15.400  -7.948
ATOM    134  CD2 PHE A 135     -10.106 -17.474  -7.575
ATOM    135  CE1 PHE A 135     -10.089 -14.731  -7.458
ATOM    136  CE2 PHE A 135      -9.005 -16.811  -7.083
ATOM    137  CZ  PHE A 135      -8.995 -15.437  -7.025
ATOM    138  C   PHE A 135     -11.209 -18.711 -10.283
ATOM    139  O   PHE A 135     -11.469 -19.869  -9.959
ATOM    140  N   VAL A 136      -9.988 -18.366 -10.789
ATOM    141  CA  VAL A 136      -9.068 -19.430 -11.123
ATOM    142  CB  VAL A 136      -9.356 -20.083 -12.449
ATOM    143  CG1 VAL A 136     -10.693 -20.837 -12.394
ATOM    144  CG2 VAL A 136      -9.307 -18.995 -13.536
ATOM    145  C   VAL A 136      -7.623 -19.014 -11.242
ATOM    146  O   VAL A 136      -7.114 -18.112 -10.577
ATOM    147  N   ALA A 137      -6.961 -19.758 -12.164
ATOM    148  CA  ALA A 137      -5.582 -19.859 -12.570
ATOM    149  CB  ALA A 137      -5.386 -20.886 -13.699
ATOM    150  C   ALA A 137      -5.042 -18.561 -13.072
ATOM    151  O   ALA A 137      -3.846 -18.311 -12.929
ATOM    152  N   TRP A 138      -5.878 -17.720 -13.706
ATOM    153  CA  TRP A 138      -5.370 -16.470 -14.194
ATOM    154  CB  TRP A 138      -6.430 -15.536 -14.802
ATOM    155  CG  TRP A 138      -5.839 -14.222 -15.264
ATOM    156  CD2 TRP A 138      -6.594 -13.024 -15.501
ATOM    157  CD1 TRP A 138      -4.533 -13.906 -15.502
ATOM    158  NE1 TRP A 138      -4.424 -12.585 -15.859
ATOM    159  CE2 TRP A 138      -5.685 -12.031 -15.867
ATOM    160  CE3 TRP A 138      -7.932 -12.770 -15.417
ATOM    161  CZ2 TRP A 138      -6.103 -10.762 -16.153
ATOM    162  CZ3 TRP A 138      -8.350 -11.491 -15.713
ATOM    163  CH2 TRP A 138      -7.453 -10.507 -16.074
ATOM    164  C   TRP A 138      -4.806 -15.754 -13.013
ATOM    165  O   TRP A 138      -3.808 -15.044 -13.121
ATOM    166  N   SER A 139      -5.434 -15.926 -11.837
ATOM    167  CA  SER A 139      -4.931 -15.276 -10.665
ATOM    168  CB  SER A 139      -5.692 -15.691  -9.394
ATOM    169  OG  SER A 139      -7.067 -15.354  -9.506
ATOM    170  C   SER A 139      -3.510 -15.722 -10.483
ATOM    171  O   SER A 139      -2.627 -14.915 -10.200
ATOM    172  N   ILE A 140      -3.264 -17.033 -10.670
ATOM    173  CA  ILE A 140      -1.984 -17.676 -10.526
ATOM    174  CB  ILE A 140      -2.063 -19.173 -10.616
ATOM    175  CG1 ILE A 140      -2.796 -19.746  -9.390
ATOM    176  CG2 ILE A 140      -0.634 -19.719 -10.789
ATOM    177  CD1 ILE A 140      -4.274 -19.365  -9.318
ATOM    178  C   ILE A 140      -1.001 -17.212 -11.563
ATOM    179  O   ILE A 140       0.192 -17.119 -11.284
ATOM    180  N   SER A 141      -1.476 -16.893 -12.780
ATOM    181  CA  SER A 141      -0.652 -16.656 -13.940
ATOM    182  CB  SER A 141      -1.459 -16.072 -15.110
ATOM    183  OG  SER A 141      -2.523 -16.944 -15.455
ATOM    184  C   SER A 141       0.469 -15.691 -13.692
ATOM    185  O   SER A 141       1.583 -15.913 -14.166
ATOM    186  N   PHE A 142       0.241 -14.610 -12.931
ATOM    187  CA  PHE A 142       1.271 -13.619 -12.766
ATOM    188  CB  PHE A 142       0.861 -12.438 -11.862
ATOM    189  CG  PHE A 142      -0.091 -11.558 -12.601
ATOM    190  CD1 PHE A 142      -1.435 -11.846 -12.639
ATOM    191  CD2 PHE A 142       0.364 -10.433 -13.253
ATOM    192  CE1 PHE A 142      -2.308 -11.029 -13.319
ATOM    193  CE2 PHE A 142      -0.504  -9.613 -13.935
ATOM    194  CZ  PHE A 142      -1.846  -9.911 -13.969
ATOM    195  C   PHE A 142       2.472 -14.245 -12.136
ATOM    196  O   PHE A 142       3.605 -13.888 -12.458
ATOM    197  N   TYR A 143       2.258 -15.219 -11.240
ATOM    198  CA  TYR A 143       3.329 -15.735 -10.446
ATOM    199  CB  TYR A 143       2.897 -16.846  -9.477
ATOM    200  CG  TYR A 143       4.056 -17.039  -8.562
ATOM    201  CD1 TYR A 143       4.318 -16.094  -7.599
ATOM    202  CD2 TYR A 143       4.869 -18.146  -8.651
ATOM    203  CE1 TYR A 143       5.379 -16.240  -6.739
ATOM    204  CE2 TYR A 143       5.932 -18.298  -7.792
ATOM    205  CZ  TYR A 143       6.189 -17.345  -6.835
ATOM    206  OH  TYR A 143       7.280 -17.497  -5.953
ATOM    207  C   TYR A 143       4.435 -16.273 -11.297
ATOM    208  O   TYR A 143       5.598 -16.038 -10.968
ATOM    209  N   PRO A 144       4.195 -16.982 -12.359
ATOM    210  CA  PRO A 144       5.312 -17.496 -13.094
ATOM    211  CD  PRO A 144       3.018 -17.815 -12.518
ATOM    212  CB  PRO A 144       4.735 -18.492 -14.106
ATOM    213  CG  PRO A 144       3.202 -18.387 -13.935
ATOM    214  C   PRO A 144       6.195 -16.419 -13.645
ATOM    215  O   PRO A 144       7.409 -16.614 -13.671
ATOM    216  N   GLN A 145       5.628 -15.288 -14.102
ATOM    217  CA  GLN A 145       6.436 -14.199 -14.572
ATOM    218  CB  GLN A 145       5.651 -13.111 -15.324
ATOM    219  CG  GLN A 145       6.560 -12.027 -15.910
ATOM    220  CD  GLN A 145       5.748 -11.200 -16.897
ATOM    221  OE1 GLN A 145       4.688 -10.673 -16.565
ATOM    222  NE2 GLN A 145       6.254 -11.093 -18.156
ATOM    223  C   GLN A 145       7.094 -13.598 -13.376
ATOM    224  O   GLN A 145       8.206 -13.080 -13.447
ATOM    225  N   VAL A 146       6.382 -13.650 -12.235
ATOM    226  CA  VAL A 146       6.831 -13.099 -10.993
ATOM    227  CB  VAL A 146       5.819 -13.195  -9.893
ATOM    228  CG1 VAL A 146       6.464 -12.642  -8.610
ATOM    229  CG2 VAL A 146       4.547 -12.445 -10.321
ATOM    230  C   VAL A 146       8.062 -13.818 -10.533
ATOM    231  O   VAL A 146       8.931 -13.211  -9.912
ATOM    232  N   ILE A 147       8.178 -15.133 -10.806
ATOM    233  CA  ILE A 147       9.325 -15.865 -10.345
ATOM    234  CB  ILE A 147       9.312 -17.330 -10.663
ATOM    235  CG1 ILE A 147      10.367 -18.047  -9.801
ATOM    236  CG2 ILE A 147       9.529 -17.503 -12.174
ATOM    237  CD1 ILE A 147      10.221 -19.567  -9.776
ATOM    238  C   ILE A 147      10.544 -15.266 -10.972
ATOM    239  O   ILE A 147      11.602 -15.203 -10.349
ATOM    240  N   MET A 148      10.425 -14.821 -12.237
ATOM    241  CA  MET A 148      11.529 -14.228 -12.932
ATOM    242  CB  MET A 148      11.173 -13.794 -14.362
ATOM    243  CG  MET A 148      10.850 -14.985 -15.264
ATOM    244  SD  MET A 148      12.246 -16.123 -15.506
ATOM    245  CE  MET A 148      11.270 -17.415 -16.325
ATOM    246  C   MET A 148      11.920 -13.014 -12.156
ATOM    247  O   MET A 148      13.099 -12.678 -12.066
ATOM    248  N   ASN A 149      10.920 -12.318 -11.593
ATOM    249  CA  ASN A 149      11.124 -11.164 -10.770
ATOM    250  CB  ASN A 149       9.797 -10.559 -10.285
ATOM    251  CG  ASN A 149       9.028 -10.128 -11.525
ATOM    252  OD1 ASN A 149       7.872 -10.499 -11.715
ATOM    253  ND2 ASN A 149       9.693  -9.330 -12.403
ATOM    254  C   ASN A 149      11.878 -11.641  -9.576
ATOM    255  O   ASN A 149      12.752 -10.955  -9.054
ATOM    256  N   TRP A 150      11.540 -12.855  -9.109
ATOM    257  CA  TRP A 150      12.232 -13.433  -8.001
ATOM    258  CB  TRP A 150      11.694 -14.825  -7.609
ATOM    259  CG  TRP A 150      10.363 -14.824  -6.892
ATOM    260  CD2 TRP A 150      10.215 -15.137  -5.497
ATOM    261  CD1 TRP A 150       9.108 -14.583  -7.369
ATOM    262  NE1 TRP A 150       8.187 -14.715  -6.356
ATOM    263  CE2 TRP A 150       8.854 -15.058  -5.199
ATOM    264  CE3 TRP A 150      11.135 -15.466  -4.545
ATOM    265  CZ2 TRP A 150       8.394 -15.308  -3.937
ATOM    266  CZ3 TRP A 150      10.668 -15.714  -3.273
ATOM    267  CH2 TRP A 150       9.323 -15.636  -2.975
ATOM    268  C   TRP A 150      13.659 -13.611  -8.417
ATOM    269  O   TRP A 150      14.574 -13.351  -7.635
ATOM    270  N   ARG A 151      13.892 -14.048  -9.672
ATOM    271  CA  ARG A 151      15.238 -14.330 -10.076
ATOM    272  CB  ARG A 151      15.360 -14.836 -11.525
ATOM    273  CG  ARG A 151      15.139 -16.343 -11.689
ATOM    274  CD  ARG A 151      13.758 -16.841 -11.263
ATOM    275  NE  ARG A 151      13.711 -16.827  -9.775
ATOM    276  CZ  ARG A 151      14.158 -17.903  -9.062
ATOM    277  NH1 ARG A 151      14.690 -18.984  -9.707
ATOM    278  NH2 ARG A 151      14.073 -17.897  -7.700
ATOM    279  C   ARG A 151      16.118 -13.129  -9.941
ATOM    280  O   ARG A 151      17.061 -13.161  -9.171
ATOM    281  N   ARG A 152      15.824 -11.995 -10.586
ATOM    282  CA  ARG A 152      16.735 -10.886 -10.466
ATOM    283  CB  ARG A 152      16.326  -9.631 -11.262
ATOM    284  CG  ARG A 152      16.301  -9.728 -12.794
ATOM    285  CD  ARG A 152      15.008 -10.306 -13.379
ATOM    286  NE  ARG A 152      15.174 -11.775 -13.552
ATOM    287  CZ  ARG A 152      15.431 -12.273 -14.798
ATOM    288  NH1 ARG A 152      15.537 -11.427 -15.863
ATOM    289  NH2 ARG A 152      15.567 -13.618 -14.982
ATOM    290  C   ARG A 152      16.739 -10.456  -9.030
ATOM    291  O   ARG A 152      17.719  -9.901  -8.535
ATOM    292  N   LYS A 153      15.622 -10.717  -8.325
ATOM    293  CA  LYS A 153      15.430 -10.273  -6.977
ATOM    294  CB  LYS A 153      16.653 -10.506  -6.070
ATOM    295  CG  LYS A 153      17.132 -11.960  -6.024
ATOM    296  CD  LYS A 153      18.494 -12.123  -5.346
ATOM    297  CE  LYS A 153      19.124 -13.502  -5.547
ATOM    298  NZ  LYS A 153      19.964 -13.500  -6.766
ATOM    299  C   LYS A 153      15.227  -8.804  -7.102
ATOM    300  O   LYS A 153      15.292  -8.054  -6.128
ATOM    301  N   SER A 154      14.945  -8.381  -8.348
ATOM    302  CA  SER A 154      14.687  -7.016  -8.688
ATOM    303  CB  SER A 154      15.855  -6.328  -9.399
ATOM    304  OG  SER A 154      15.379  -5.150 -10.029
ATOM    305  C   SER A 154      13.579  -7.019  -9.686
ATOM    306  O   SER A 154      13.348  -8.016 -10.367
ATOM    307  N   VAL A 155      12.835  -5.902  -9.791
ATOM    308  CA  VAL A 155      11.803  -5.890 -10.786
ATOM    309  CB  VAL A 155      10.455  -5.550 -10.216
ATOM    310  CG1 VAL A 155      10.466  -4.108  -9.679
ATOM    311  CG2 VAL A 155       9.400  -5.832 -11.293
ATOM    312  C   VAL A 155      12.155  -4.878 -11.839
ATOM    313  O   VAL A 155      11.312  -4.099 -12.284
ATOM    314  N   ILE A 156      13.408  -4.925 -12.331
ATOM    315  CA  ILE A 156      13.874  -3.952 -13.281
ATOM    316  CB  ILE A 156      15.331  -4.097 -13.621
ATOM    317  CG1 ILE A 156      16.225  -3.923 -12.382
ATOM    318  CG2 ILE A 156      15.646  -3.080 -14.729
ATOM    319  CD1 ILE A 156      16.157  -2.528 -11.759
ATOM    320  C   ILE A 156      13.139  -4.086 -14.576
ATOM    321  O   ILE A 156      12.729  -3.091 -15.171
ATOM    322  N   GLY A 157      12.947  -5.332 -15.046
ATOM    323  CA  GLY A 157      12.414  -5.517 -16.365
ATOM    324  C   GLY A 157      11.048  -4.932 -16.505
ATOM    325  O   GLY A 157      10.780  -4.215 -17.469
ATOM    326  N   LEU A 158      10.135  -5.198 -15.554
ATOM    327  CA  LEU A 158       8.804  -4.725 -15.811
ATOM    328  CB  LEU A 158       7.822  -5.839 -16.239
ATOM    329  CG  LEU A 158       7.697  -7.058 -15.292
ATOM    330  CD1 LEU A 158       6.685  -8.070 -15.853
ATOM    331  CD2 LEU A 158       9.049  -7.734 -15.004
ATOM    332  C   LEU A 158       8.236  -4.058 -14.608
ATOM    333  O   LEU A 158       8.458  -4.477 -13.476
ATOM    334  N   SER A 159       7.499  -2.953 -14.821
ATOM    335  CA  SER A 159       6.848  -2.363 -13.695
ATOM    336  CB  SER A 159       7.764  -1.478 -12.835
ATOM    337  OG  SER A 159       7.018  -0.912 -11.767
ATOM    338  C   SER A 159       5.756  -1.493 -14.177
ATOM    339  O   SER A 159       5.951  -0.658 -15.058
ATOM    340  N   PHE A 160       4.543  -1.669 -13.628
ATOM    341  CA  PHE A 160       4.146  -2.709 -12.724
ATOM    342  CB  PHE A 160       5.008  -2.907 -11.464
ATOM    343  CG  PHE A 160       4.625  -4.263 -10.956
ATOM    344  CD1 PHE A 160       5.145  -5.386 -11.559
ATOM    345  CD2 PHE A 160       3.761  -4.431  -9.898
ATOM    346  CE1 PHE A 160       4.810  -6.647 -11.121
ATOM    347  CE2 PHE A 160       3.420  -5.688  -9.454
ATOM    348  CZ  PHE A 160       3.943  -6.799 -10.067
ATOM    349  C   PHE A 160       2.807  -2.225 -12.282
ATOM    350  O   PHE A 160       2.209  -2.720 -11.333
ATOM    351  N   ASP A 161       2.321  -1.201 -13.000
ATOM    352  CA  ASP A 161       1.082  -0.525 -12.744
ATOM    353  CB  ASP A 161       0.957   0.759 -13.583
ATOM    354  CG  ASP A 161      -0.089   1.672 -12.956
ATOM    355  OD1 ASP A 161      -0.881   1.194 -12.102
ATOM    356  OD2 ASP A 161      -0.098   2.877 -13.325
ATOM    357  C   ASP A 161      -0.091  -1.406 -13.076
ATOM    358  O   ASP A 161      -1.137  -1.305 -12.440
ATOM    359  N   PHE A 162       0.065  -2.322 -14.054
ATOM    360  CA  PHE A 162      -1.020  -3.102 -14.597
ATOM    361  CB  PHE A 162      -0.553  -4.066 -15.700
ATOM    362  CG  PHE A 162      -0.183  -3.207 -16.863
ATOM    363  CD1 PHE A 162       1.034  -2.566 -16.910
ATOM    364  CD2 PHE A 162      -1.057  -3.040 -17.912
ATOM    365  CE1 PHE A 162       1.373  -1.775 -17.983
ATOM    366  CE2 PHE A 162      -0.725  -2.250 -18.988
ATOM    367  CZ  PHE A 162       0.492  -1.615 -19.025
ATOM    368  C   PHE A 162      -1.728  -3.868 -13.522
ATOM    369  O   PHE A 162      -2.949  -4.010 -13.568
ATOM    370  N   VAL A 163      -0.995  -4.393 -12.528
ATOM    371  CA  VAL A 163      -1.632  -5.115 -11.461
ATOM    372  CB  VAL A 163      -0.647  -5.556 -10.427
ATOM    373  CG1 VAL A 163      -1.425  -6.192  -9.271
ATOM    374  CG2 VAL A 163       0.369  -6.499 -11.094
ATOM    375  C   VAL A 163      -2.603  -4.187 -10.809
ATOM    376  O   VAL A 163      -3.698  -4.592 -10.419
ATOM    377  N   ALA A 164      -2.209  -2.911 -10.670
ATOM    378  CA  ALA A 164      -3.045  -1.893 -10.108
ATOM    379  CB  ALA A 164      -2.327  -0.549 -10.025
ATOM    380  C   ALA A 164      -4.239  -1.752 -11.008
ATOM    381  O   ALA A 164      -5.352  -1.509 -10.543
ATOM    382  N   LEU A 165      -4.029  -1.869 -12.336
ATOM    383  CA  LEU A 165      -5.085  -1.778 -13.311
ATOM    384  CB  LEU A 165      -4.560  -1.805 -14.755
ATOM    385  CG  LEU A 165      -5.678  -1.705 -15.809
ATOM    386  CD1 LEU A 165      -6.410  -0.360 -15.717
ATOM    387  CD2 LEU A 165      -5.148  -2.003 -17.221
ATOM    388  C   LEU A 165      -6.029  -2.936 -13.168
ATOM    389  O   LEU A 165      -7.245  -2.780 -13.269
ATOM    390  N   ASN A 166      -5.493  -4.151 -12.943
ATOM    391  CA  ASN A 166      -6.313  -5.322 -12.822
ATOM    392  CB  ASN A 166      -5.484  -6.608 -12.689
ATOM    393  CG  ASN A 166      -4.841  -6.858 -14.045
ATOM    394  OD1 ASN A 166      -3.686  -6.503 -14.275
ATOM    395  ND2 ASN A 166      -5.615  -7.479 -14.975
ATOM    396  C   ASN A 166      -7.160  -5.168 -11.604
ATOM    397  O   ASN A 166      -8.318  -5.584 -11.581
ATOM    398  N   LEU A 167      -6.587  -4.541 -10.564
ATOM    399  CA  LEU A 167      -7.261  -4.329  -9.319
ATOM    400  CB  LEU A 167      -6.488  -3.338  -8.432
ATOM    401  CG  LEU A 167      -5.047  -3.702  -8.032
ATOM    402  CD1 LEU A 167      -4.334  -2.451  -7.523
ATOM    403  CD2 LEU A 167      -4.977  -4.774  -6.941
ATOM    404  C   LEU A 167      -8.501  -3.560  -9.634
ATOM    405  O   LEU A 167      -9.619  -3.944  -9.299
ATOM    406  N   THR A 168      -8.315  -2.454 -10.358
ATOM    407  CA  THR A 168      -9.377  -1.541 -10.631
ATOM    408  CB  THR A 168      -8.862  -0.313 -11.285
ATOM    409  OG1 THR A 168      -8.413  -0.582 -12.605
ATOM    410  CG2 THR A 168      -7.665   0.099 -10.413
ATOM    411  C   THR A 168     -10.401  -2.218 -11.475
ATOM    412  O   THR A 168     -11.594  -1.937 -11.367
ATOM    413  N   GLY A 169      -9.960  -3.131 -12.353
ATOM    414  CA  GLY A 169     -10.906  -3.826 -13.165
ATOM    415  C   GLY A 169     -11.823  -4.592 -12.265
ATOM    416  O   GLY A 169     -13.029  -4.605 -12.496
ATOM    417  N   PHE A 170     -11.296  -5.229 -11.194
ATOM    418  CA  PHE A 170     -12.178  -6.034 -10.393
ATOM    419  CB  PHE A 170     -11.659  -6.698  -9.099
ATOM    420  CG  PHE A 170     -12.037  -5.906  -7.858
ATOM    421  CD1 PHE A 170     -11.351  -4.804  -7.364
ATOM    422  CD2 PHE A 170     -13.137  -6.294  -7.135
ATOM    423  CE1 PHE A 170     -11.750  -4.130  -6.237
ATOM    424  CE2 PHE A 170     -13.547  -5.634  -6.002
ATOM    425  CZ  PHE A 170     -12.857  -4.546  -5.545
ATOM    426  C   PHE A 170     -13.118  -5.064  -9.804
ATOM    427  O   PHE A 170     -14.247  -5.413  -9.476
ATOM    428  N   VAL A 171     -12.643  -3.824  -9.603
ATOM    429  CA  VAL A 171     -13.410  -2.941  -8.796
ATOM    430  CB  VAL A 171     -12.753  -1.609  -8.617
ATOM    431  CG1 VAL A 171     -13.682  -0.763  -7.752
ATOM    432  CG2 VAL A 171     -11.350  -1.808  -8.019
ATOM    433  C   VAL A 171     -14.714  -2.709  -9.464
ATOM    434  O   VAL A 171     -15.770  -2.784  -8.837
ATOM    435  N   ALA A 172     -14.659  -2.440 -10.777
ATOM    436  CA  ALA A 172     -15.845  -2.153 -11.520
ATOM    437  CB  ALA A 172     -15.551  -1.804 -12.989
ATOM    438  C   ALA A 172     -16.736  -3.358 -11.503
ATOM    439  O   ALA A 172     -17.942  -3.247 -11.299
ATOM    440  N   TYR A 173     -16.169  -4.562 -11.692
ATOM    441  CA  TYR A 173     -16.979  -5.747 -11.697
ATOM    442  CB  TYR A 173     -16.190  -7.054 -11.929
ATOM    443  CG  TYR A 173     -15.687  -7.143 -13.332
ATOM    444  CD1 TYR A 173     -14.484  -6.585 -13.688
ATOM    445  CD2 TYR A 173     -16.416  -7.805 -14.292
ATOM    446  CE1 TYR A 173     -14.013  -6.672 -14.976
ATOM    447  CE2 TYR A 173     -15.953  -7.899 -15.583
ATOM    448  CZ  TYR A 173     -14.751  -7.331 -15.928
ATOM    449  OH  TYR A 173     -14.271  -7.425 -17.250
ATOM    450  C   TYR A 173     -17.604  -5.891 -10.345
ATOM    451  O   TYR A 173     -18.755  -6.298 -10.217
ATOM    452  N   SER A 174     -16.844  -5.572  -9.288
ATOM    453  CA  SER A 174     -17.307  -5.740  -7.945
ATOM    454  CB  SER A 174     -16.301  -5.214  -6.919
ATOM    455  OG  SER A 174     -16.795  -5.399  -5.600
ATOM    456  C   SER A 174     -18.560  -4.956  -7.748
ATOM    457  O   SER A 174     -19.534  -5.469  -7.201
ATOM    458  N   VAL A 175     -18.570  -3.688  -8.196
ATOM    459  CA  VAL A 175     -19.707  -2.845  -7.974
ATOM    460  CB  VAL A 175     -19.479  -1.407  -8.331
ATOM    461  CG1 VAL A 175     -18.384  -0.866  -7.400
ATOM    462  CG2 VAL A 175     -19.160  -1.286  -9.828
ATOM    463  C   VAL A 175     -20.884  -3.350  -8.741
ATOM    464  O   VAL A 175     -22.019  -3.256  -8.281
ATOM    465  N   PHE A 176     -20.643  -3.914  -9.933
ATOM    466  CA  PHE A 176     -21.700  -4.358 -10.785
ATOM    467  CB  PHE A 176     -21.197  -4.855 -12.150
ATOM    468  CG  PHE A 176     -22.389  -4.912 -13.039
ATOM    469  CD1 PHE A 176     -22.980  -3.744 -13.467
ATOM    470  CD2 PHE A 176     -22.904  -6.114 -13.460
ATOM    471  CE1 PHE A 176     -24.081  -3.771 -14.290
ATOM    472  CE2 PHE A 176     -24.005  -6.147 -14.285
ATOM    473  CZ  PHE A 176     -24.597  -4.977 -14.699
ATOM    474  C   PHE A 176     -22.438  -5.455 -10.084
ATOM    475  O   PHE A 176     -23.646  -5.610 -10.249
ATOM    476  N   ASN A 177     -21.718  -6.259  -9.287
ATOM    477  CA  ASN A 177     -22.297  -7.363  -8.579
ATOM    478  CB  ASN A 177     -21.296  -8.178  -7.771
ATOM    479  CG  ASN A 177     -22.047  -9.423  -7.333
ATOM    480  OD1 ASN A 177     -21.945 -10.450  -7.999
ATOM    481  ND2 ASN A 177     -22.730  -9.371  -6.157
ATOM    482  C   ASN A 177     -23.290  -6.892  -7.566
ATOM    483  O   ASN A 177     -24.278  -7.579  -7.312
ATOM    484  N   ILE A 178     -23.094  -5.678  -7.018
ATOM    485  CA  ILE A 178     -23.785  -5.243  -5.837
ATOM    486  CB  ILE A 178     -23.534  -3.798  -5.514
ATOM    487  CG1 ILE A 178     -24.034  -3.479  -4.098
ATOM    488  CG2 ILE A 178     -24.172  -2.929  -6.610
ATOM    489  CD1 ILE A 178     -23.571  -2.116  -3.589
ATOM    490  C   ILE A 178     -25.267  -5.434  -5.939
ATOM    491  O   ILE A 178     -25.870  -5.916  -4.989
ATOM    492  N   GLY A 179     -25.926  -5.099  -7.052
ATOM    493  CA  GLY A 179     -27.336  -5.365  -7.079
ATOM    494  C   GLY A 179     -28.025  -4.055  -6.972
ATOM    495  O   GLY A 179     -29.066  -3.840  -7.587
ATOM    496  N   LEU A 180     -27.490  -3.136  -6.156
ATOM    497  CA  LEU A 180     -28.079  -1.843  -6.242
ATOM    498  CB  LEU A 180     -27.550  -0.853  -5.191
ATOM    499  CG  LEU A 180     -27.966  -1.247  -3.762
ATOM    500  CD1 LEU A 180     -27.583  -0.170  -2.735
ATOM    501  CD2 LEU A 180     -29.456  -1.623  -3.710
ATOM    502  C   LEU A 180     -27.679  -1.385  -7.601
ATOM    503  O   LEU A 180     -28.473  -0.815  -8.349
ATOM    504  N   LEU A 181     -26.407  -1.658  -7.951
ATOM    505  CA  LEU A 181     -25.900  -1.297  -9.241
ATOM    506  CB  LEU A 181     -24.384  -1.515  -9.387
ATOM    507  CG  LEU A 181     -23.830  -1.132 -10.775
ATOM    508  CD1 LEU A 181     -24.108   0.340 -11.116
ATOM    509  CD2 LEU A 181     -22.336  -1.481 -10.885
ATOM    510  C   LEU A 181     -26.587  -2.106 -10.290
ATOM    511  O   LEU A 181     -27.039  -1.560 -11.293
ATOM    512  N   TRP A 182     -26.709  -3.434 -10.091
ATOM    513  CA  TRP A 182     -27.356  -4.183 -11.128
ATOM    514  CB  TRP A 182     -26.642  -5.463 -11.579
ATOM    515  CG  TRP A 182     -27.572  -6.325 -12.397
ATOM    516  CD2 TRP A 182     -27.961  -6.085 -13.761
ATOM    517  CD1 TRP A 182     -28.268  -7.423 -11.992
ATOM    518  NE1 TRP A 182     -29.065  -7.884 -13.007
ATOM    519  CE2 TRP A 182     -28.891  -7.070 -14.103
ATOM    520  CE3 TRP A 182     -27.589  -5.118 -14.648
ATOM    521  CZ2 TRP A 182     -29.462  -7.102 -15.340
ATOM    522  CZ3 TRP A 182     -28.161  -5.162 -15.900
ATOM    523  CH2 TRP A 182     -29.079  -6.134 -16.241
ATOM    524  C   TRP A 182     -28.709  -4.596 -10.689
ATOM    525  O   TRP A 182     -28.851  -5.260  -9.663
ATOM    526  N   VAL A 183     -29.704  -4.221 -11.526
ATOM    527  CA  VAL A 183     -31.123  -4.432 -11.427
ATOM    528  CB  VAL A 183     -31.583  -5.871 -11.504
ATOM    529  CG1 VAL A 183     -31.100  -6.673 -10.288
ATOM    530  CG2 VAL A 183     -33.111  -5.872 -11.667
ATOM    531  C   VAL A 183     -31.670  -3.747 -10.220
ATOM    532  O   VAL A 183     -31.013  -3.598  -9.194
ATOM    533  N   PRO A 184     -32.880  -3.283 -10.371
ATOM    534  CA  PRO A 184     -33.548  -2.608  -9.296
ATOM    535  CD  PRO A 184     -33.365  -2.850 -11.670
ATOM    536  CB  PRO A 184     -34.817  -2.016  -9.904
ATOM    537  CG  PRO A 184     -34.428  -1.777 -11.375
ATOM    538  C   PRO A 184     -33.780  -3.578  -8.196
ATOM    539  O   PRO A 184     -33.951  -3.157  -7.053
ATOM    540  N   TYR A 185     -33.814  -4.879  -8.525
ATOM    541  CA  TYR A 185     -33.985  -5.864  -7.508
ATOM    542  CB  TYR A 185     -34.429  -7.235  -8.044
ATOM    543  CG  TYR A 185     -35.737  -7.047  -8.730
ATOM    544  CD1 TYR A 185     -35.771  -6.593 -10.027
ATOM    545  CD2 TYR A 185     -36.922  -7.322  -8.086
ATOM    546  CE1 TYR A 185     -36.968  -6.413 -10.677
ATOM    547  CE2 TYR A 185     -38.124  -7.144  -8.733
ATOM    548  CZ  TYR A 185     -38.147  -6.688 -10.030
ATOM    549  OH  TYR A 185     -39.375  -6.504 -10.699
ATOM    550  C   TYR A 185     -32.628  -6.042  -6.927
ATOM    551  O   TYR A 185     -31.644  -6.132  -7.656
ATOM    552  N   ILE A 186     -32.521  -6.078  -5.589
ATOM    553  CA  ILE A 186     -31.197  -6.232  -5.079
ATOM    554  CB  ILE A 186     -31.069  -5.692  -3.678
ATOM    555  CG1 ILE A 186     -32.005  -6.422  -2.695
ATOM    556  CG2 ILE A 186     -31.340  -4.178  -3.749
ATOM    557  CD1 ILE A 186     -31.676  -6.158  -1.225
ATOM    558  C   ILE A 186     -30.907  -7.697  -5.097
ATOM    559  O   ILE A 186     -30.620  -8.323  -4.079
ATOM    560  N   LYS A 187     -30.938  -8.279  -6.311
ATOM    561  CA  LYS A 187     -30.686  -9.681  -6.432
ATOM    562  CB  LYS A 187     -31.932 -10.579  -6.324
ATOM    563  CG  LYS A 187     -32.862 -10.294  -5.144
ATOM    564  CD  LYS A 187     -33.781  -9.095  -5.395
ATOM    565  CE  LYS A 187     -34.979  -9.019  -4.446
ATOM    566  NZ  LYS A 187     -35.998  -8.095  -4.994
ATOM    567  C   LYS A 187     -30.214  -9.877  -7.824
ATOM    568  O   LYS A 187     -30.727  -9.252  -8.749
ATOM    569  N   GLU A 188     -29.214 -10.749  -8.010
ATOM    570  CA  GLU A 188     -28.708 -10.927  -9.331
ATOM    571  CB  GLU A 188     -28.336  -9.607 -10.028
ATOM    572  CG  GLU A 188     -27.276  -8.754  -9.313
ATOM    573  CD  GLU A 188     -27.907  -8.075  -8.105
ATOM    574  OE1 GLU A 188     -28.993  -7.456  -8.270
ATOM    575  OE2 GLU A 188     -27.317  -8.178  -6.996
ATOM    576  C   GLU A 188     -27.460 -11.705  -9.198
ATOM    577  O   GLU A 188     -27.367 -12.639  -8.402
ATOM    578  N   GLN A 189     -26.467 -11.358 -10.030
ATOM    579  CA  GLN A 189     -25.243 -12.044  -9.832
ATOM    580  CB  GLN A 189     -24.224 -11.908 -10.989
ATOM    581  CG  GLN A 189     -23.534 -10.551 -11.166
ATOM    582  CD  GLN A 189     -24.571  -9.445 -11.262
ATOM    583  OE1 GLN A 189     -25.643  -9.621 -11.838
ATOM    584  NE2 GLN A 189     -24.238  -8.263 -10.677
ATOM    585  C   GLN A 189     -24.695 -11.426  -8.598
ATOM    586  O   GLN A 189     -24.351 -10.248  -8.579
ATOM    587  N   PHE A 190     -24.820 -12.170  -7.487
ATOM    588  CA  PHE A 190     -24.245 -11.859  -6.216
ATOM    589  CB  PHE A 190     -25.035 -12.550  -5.083
ATOM    590  CG  PHE A 190     -24.831 -11.812  -3.802
ATOM    591  CD1 PHE A 190     -25.431 -10.587  -3.610
ATOM    592  CD2 PHE A 190     -24.087 -12.343  -2.779
ATOM    593  CE1 PHE A 190     -25.263  -9.894  -2.435
ATOM    594  CE2 PHE A 190     -23.914 -11.657  -1.599
ATOM    595  CZ  PHE A 190     -24.499 -10.427  -1.425
ATOM    596  C   PHE A 190     -22.831 -12.375  -6.262
ATOM    597  O   PHE A 190     -21.914 -11.837  -5.641
ATOM    598  N   LEU A 191     -22.636 -13.465  -7.033
ATOM    599  CA  LEU A 191     -21.395 -14.187  -7.109
ATOM    600  CB  LEU A 191     -21.475 -15.474  -7.950
ATOM    601  CG  LEU A 191     -22.330 -16.580  -7.303
ATOM    602  CD1 LEU A 191     -22.316 -17.864  -8.151
ATOM    603  CD2 LEU A 191     -21.912 -16.827  -5.845
ATOM    604  C   LEU A 191     -20.277 -13.360  -7.654
ATOM    605  O   LEU A 191     -19.176 -13.441  -7.128
ATOM    606  N   LEU A 192     -20.508 -12.515  -8.675
ATOM    607  CA  LEU A 192     -19.421 -11.776  -9.270
ATOM    608  CB  LEU A 192     -19.881 -10.776 -10.347
ATOM    609  CG  LEU A 192     -20.188 -11.416 -11.711
ATOM    610  CD1 LEU A 192     -18.890 -11.840 -12.416
ATOM    611  CD2 LEU A 192     -21.188 -12.572 -11.579
ATOM    612  C   LEU A 192     -18.707 -10.977  -8.222
ATOM    613  O   LEU A 192     -17.484 -10.853  -8.243
ATOM    614  N   LYS A 193     -19.457 -10.430  -7.263
ATOM    615  CA  LYS A 193     -18.953  -9.594  -6.225
ATOM    616  CB  LYS A 193     -20.031  -9.178  -5.214
ATOM    617  CG  LYS A 193     -19.571  -8.241  -4.098
ATOM    618  CD  LYS A 193     -20.771  -7.583  -3.419
ATOM    619  CE  LYS A 193     -21.849  -8.600  -3.049
ATOM    620  NZ  LYS A 193     -23.188  -7.981  -3.149
ATOM    621  C   LYS A 193     -17.969 -10.394  -5.462
ATOM    622  O   LYS A 193     -16.924  -9.871  -5.096
ATOM    623  N   TYR A 194     -18.261 -11.687  -5.217
ATOM    624  CA  TYR A 194     -17.372 -12.452  -4.388
ATOM    625  CB  TYR A 194     -17.854 -13.895  -4.110
ATOM    626  CG  TYR A 194     -19.057 -13.892  -3.230
ATOM    627  CD1 TYR A 194     -20.273 -13.470  -3.711
ATOM    628  CD2 TYR A 194     -18.981 -14.345  -1.931
ATOM    629  CE1 TYR A 194     -21.381 -13.482  -2.901
ATOM    630  CE2 TYR A 194     -20.091 -14.358  -1.117
ATOM    631  CZ  TYR A 194     -21.299 -13.923  -1.603
ATOM    632  OH  TYR A 194     -22.445 -13.931  -0.779
ATOM    633  C   TYR A 194     -16.007 -12.529  -5.011
ATOM    634  O   TYR A 194     -15.039 -12.197  -4.329
ATOM    635  N   PRO A 195     -15.829 -12.909  -6.255
ATOM    636  CA  PRO A 195     -14.482 -12.880  -6.723
ATOM    637  CD  PRO A 195     -16.487 -14.092  -6.787
ATOM    638  CB  PRO A 195     -14.461 -13.641  -8.041
ATOM    639  CG  PRO A 195     -15.516 -14.728  -7.796
ATOM    640  C   PRO A 195     -13.940 -11.501  -6.746
ATOM    641  O   PRO A 195     -12.726 -11.366  -6.705
ATOM    642  N   ASN A 196     -14.795 -10.473  -6.838
ATOM    643  CA  ASN A 196     -14.312  -9.126  -6.798
ATOM    644  CB  ASN A 196     -15.434  -8.122  -7.111
ATOM    645  CG  ASN A 196     -15.680  -8.204  -8.613
ATOM    646  OD1 ASN A 196     -14.743  -8.136  -9.408
ATOM    647  ND2 ASN A 196     -16.965  -8.368  -9.023
ATOM    648  C   ASN A 196     -13.775  -8.880  -5.415
ATOM    649  O   ASN A 196     -12.747  -8.224  -5.252
ATOM    650  N   GLY A 197     -14.471  -9.421  -4.392
ATOM    651  CA  GLY A 197     -14.120  -9.343  -3.001
ATOM    652  C   GLY A 197     -14.694  -8.108  -2.401
ATOM    653  O   GLY A 197     -15.363  -7.327  -3.075
ATOM    654  N   VAL A 198     -14.454  -7.925  -1.084
ATOM    655  CA  VAL A 198     -14.858  -6.721  -0.422
ATOM    656  CB  VAL A 198     -16.214  -6.850   0.214
ATOM    657  CG1 VAL A 198     -16.545  -5.549   0.963
ATOM    658  CG2 VAL A 198     -17.231  -7.221  -0.880
ATOM    659  C   VAL A 198     -13.874  -6.456   0.682
ATOM    660  O   VAL A 198     -13.904  -7.131   1.710
ATOM    661  N   ASN A 199     -12.959  -5.473   0.501
ATOM    662  CA  ASN A 199     -12.071  -5.136   1.583
ATOM    663  CB  ASN A 199     -11.125  -6.285   1.971
ATOM    664  CG  ASN A 199     -10.658  -6.055   3.401
ATOM    665  OD1 ASN A 199     -11.309  -6.483   4.354
ATOM    666  ND2 ASN A 199      -9.498  -5.364   3.563
ATOM    667  C   ASN A 199     -11.233  -3.951   1.178
ATOM    668  O   ASN A 199     -10.478  -4.000   0.208
ATOM    669  N   PRO A 200     -11.371  -2.882   1.921
ATOM    670  CA  PRO A 200     -10.608  -1.682   1.644
ATOM    671  CD  PRO A 200     -12.718  -2.557   2.368
ATOM    672  CB  PRO A 200     -11.430  -0.520   2.196
ATOM    673  CG  PRO A 200     -12.872  -1.043   2.182
ATOM    674  C   PRO A 200      -9.215  -1.689   2.204
ATOM    675  O   PRO A 200      -8.886  -2.581   2.988
ATOM    676  N   VAL A 201      -8.383  -0.699   1.788
ATOM    677  CA  VAL A 201      -7.040  -0.492   2.269
ATOM    678  CB  VAL A 201      -5.998  -1.177   1.431
ATOM    679  CG1 VAL A 201      -4.602  -0.882   2.006
ATOM    680  CG2 VAL A 201      -6.333  -2.677   1.375
ATOM    681  C   VAL A 201      -6.777   0.994   2.193
ATOM    682  O   VAL A 201      -7.484   1.707   1.482
ATOM    683  N   ASN A 202      -5.766   1.510   2.935
ATOM    684  CA  ASN A 202      -5.487   2.926   2.908
ATOM    685  CB  ASN A 202      -5.779   3.624   4.251
ATOM    686  CG  ASN A 202      -7.274   3.587   4.545
ATOM    687  OD1 ASN A 202      -7.998   2.711   4.074
ATOM    688  ND2 ASN A 202      -7.750   4.571   5.353
ATOM    689  C   ASN A 202      -4.017   3.153   2.653
ATOM    690  O   ASN A 202      -3.179   2.393   3.137
ATOM    691  N   SER A 203      -3.675   4.205   1.857
ATOM    692  CA  SER A 203      -2.306   4.609   1.626
ATOM    693  CB  SER A 203      -1.332   3.436   1.401
ATOM    694  OG  SER A 203      -0.010   3.919   1.212
ATOM    695  C   SER A 203      -2.257   5.499   0.405
ATOM    696  O   SER A 203      -3.268   5.706  -0.261
ATOM    697  N   ASN A 204      -1.072   6.074   0.072
ATOM    698  CA  ASN A 204      -0.974   6.864  -1.136
ATOM    699  CB  ASN A 204      -0.931   8.384  -0.883
ATOM    700  CG  ASN A 204      -2.297   8.866  -0.416
ATOM    701  OD1 ASN A 204      -2.902   9.742  -1.033
ATOM    702  ND2 ASN A 204      -2.796   8.296   0.712
ATOM    703  C   ASN A 204       0.310   6.548  -1.873
ATOM    704  O   ASN A 204       1.376   6.979  -1.440
ATOM    705  N   ASP A 205       0.211   5.812  -3.009
ATOM    706  CA  ASP A 205       1.221   5.415  -3.966
ATOM    707  CB  ASP A 205       2.300   4.440  -3.471
ATOM    708  CG  ASP A 205       3.024   4.941  -2.221
ATOM    709  OD1 ASP A 205       3.596   6.063  -2.220
ATOM    710  OD2 ASP A 205       2.999   4.175  -1.221
ATOM    711  C   ASP A 205       0.488   4.730  -5.127
ATOM    712  O   ASP A 205       0.144   5.435  -6.071
ATOM    713  N   VAL A 206       0.250   3.364  -5.102
ATOM    714  CA  VAL A 206      -0.477   2.582  -6.127
ATOM    715  CB  VAL A 206       0.342   2.367  -7.416
ATOM    716  CG1 VAL A 206      -0.349   1.416  -8.409
ATOM    717  CG2 VAL A 206       0.560   3.711  -8.132
ATOM    718  C   VAL A 206      -0.940   1.203  -5.572
ATOM    719  O   VAL A 206      -0.682   0.845  -4.432
ATOM    720  N   PHE A 207      -1.862   0.482  -6.269
ATOM    721  CA  PHE A 207      -2.182  -0.920  -6.033
ATOM    722  CB  PHE A 207      -0.914  -1.778  -5.984
ATOM    723  CG  PHE A 207      -0.050  -1.514  -7.161
ATOM    724  CD1 PHE A 207      -0.366  -2.016  -8.397
ATOM    725  CD2 PHE A 207       1.080  -0.747  -7.018
ATOM    726  CE1 PHE A 207       0.443  -1.750  -9.475
ATOM    727  CE2 PHE A 207       1.895  -0.476  -8.087
ATOM    728  CZ  PHE A 207       1.574  -0.982  -9.320
ATOM    729  C   PHE A 207      -2.904  -1.270  -4.739
ATOM    730  O   PHE A 207      -2.714  -0.596  -3.738
ATOM    731  N   PHE A 208      -3.743  -2.359  -4.779
ATOM    732  CA  PHE A 208      -4.457  -3.152  -3.766
ATOM    733  CB  PHE A 208      -4.281  -2.798  -2.261
ATOM    734  CG  PHE A 208      -2.859  -2.763  -1.782
ATOM    735  CD1 PHE A 208      -2.024  -3.850  -1.887
ATOM    736  CD2 PHE A 208      -2.346  -1.608  -1.232
ATOM    737  CE1 PHE A 208      -0.724  -3.803  -1.444
ATOM    738  CE2 PHE A 208      -1.046  -1.549  -0.784
ATOM    739  CZ  PHE A 208      -0.232  -2.649  -0.888
ATOM    740  C   PHE A 208      -5.959  -3.194  -4.060
ATOM    741  O   PHE A 208      -6.465  -2.325  -4.768
ATOM    742  N   SER A 209      -6.720  -4.212  -3.535
ATOM    743  CA  SER A 209      -8.166  -4.285  -3.736
ATOM    744  CB  SER A 209      -8.613  -4.002  -5.182
ATOM    745  OG  SER A 209      -7.584  -4.360  -6.086
ATOM    746  C   SER A 209      -8.870  -5.500  -3.105
ATOM    747  O   SER A 209      -8.270  -6.218  -2.309
ATOM    748  N   LEU A 210     -10.185  -5.726  -3.436
ATOM    749  CA  LEU A 210     -11.121  -6.627  -2.777
ATOM    750  CB  LEU A 210     -12.555  -6.276  -3.178
ATOM    751  CG  LEU A 210     -13.054  -4.991  -2.476
ATOM    752  CD1 LEU A 210     -12.167  -3.774  -2.790
ATOM    753  CD2 LEU A 210     -14.540  -4.729  -2.765
ATOM    754  C   LEU A 210     -10.917  -8.150  -2.739
ATOM    755  O   LEU A 210     -10.971  -8.698  -1.643
ATOM    756  N   HIS A 211     -10.674  -8.913  -3.835
ATOM    757  CA  HIS A 211     -10.614 -10.364  -3.713
ATOM    758  ND1 HIS A 211     -11.310 -13.386  -4.771
ATOM    759  CG  HIS A 211     -11.820 -12.554  -3.801
ATOM    760  CB  HIS A 211     -11.949 -11.070  -3.951
ATOM    761  NE2 HIS A 211     -11.824 -14.672  -3.033
ATOM    762  CD2 HIS A 211     -12.131 -13.354  -2.746
ATOM    763  CE1 HIS A 211     -11.334 -14.642  -4.258
ATOM    764  C   HIS A 211      -9.729 -10.917  -4.787
ATOM    765  O   HIS A 211      -8.606 -11.352  -4.544
ATOM    766  N   ALA A 212     -10.258 -10.985  -6.022
ATOM    767  CA  ALA A 212      -9.462 -11.348  -7.155
ATOM    768  CB  ALA A 212     -10.232 -11.290  -8.485
ATOM    769  C   ALA A 212      -8.492 -10.243  -7.138
ATOM    770  O   ALA A 212      -7.308 -10.370  -7.440
ATOM    771  N   VAL A 213      -9.030  -9.079  -6.790
ATOM    772  CA  VAL A 213      -8.195  -7.968  -6.557
ATOM    773  CB  VAL A 213      -8.907  -6.727  -6.572
ATOM    774  CG1 VAL A 213      -8.973  -6.347  -8.051
ATOM    775  CG2 VAL A 213     -10.230  -7.063  -5.894
ATOM    776  C   VAL A 213      -7.396  -8.108  -5.315
ATOM    777  O   VAL A 213      -6.366  -7.457  -5.200
ATOM    778  N   VAL A 214      -7.844  -8.869  -4.304
ATOM    779  CA  VAL A 214      -6.908  -9.017  -3.230
ATOM    780  CB  VAL A 214      -7.394  -9.765  -2.015
ATOM    781  CG1 VAL A 214      -7.209 -11.280  -2.199
ATOM    782  CG2 VAL A 214      -6.645  -9.198  -0.798
ATOM    783  C   VAL A 214      -5.752  -9.755  -3.839
ATOM    784  O   VAL A 214      -4.599  -9.547  -3.468
ATOM    785  N   LEU A 215      -6.057 -10.644  -4.811
ATOM    786  CA  LEU A 215      -5.066 -11.404  -5.527
ATOM    787  CB  LEU A 215      -5.715 -12.401  -6.511
ATOM    788  CG  LEU A 215      -4.745 -13.173  -7.428
ATOM    789  CD1 LEU A 215      -4.230 -12.299  -8.585
ATOM    790  CD2 LEU A 215      -3.608 -13.813  -6.617
ATOM    791  C   LEU A 215      -4.178 -10.464  -6.287
ATOM    792  O   LEU A 215      -2.956 -10.579  -6.246
ATOM    793  N   THR A 216      -4.758  -9.487  -6.998
ATOM    794  CA  THR A 216      -3.938  -8.544  -7.701
ATOM    795  CB  THR A 216      -4.751  -7.660  -8.600
ATOM    796  OG1 THR A 216      -5.893  -7.187  -7.908
ATOM    797  CG2 THR A 216      -5.184  -8.465  -9.837
ATOM    798  C   THR A 216      -3.171  -7.783  -6.664
ATOM    799  O   THR A 216      -2.035  -7.368  -6.878
ATOM    800  N   LEU A 217      -3.790  -7.608  -5.491
ATOM    801  CA  LEU A 217      -3.238  -6.917  -4.367
ATOM    802  CB  LEU A 217      -4.295  -6.830  -3.241
ATOM    803  CG  LEU A 217      -3.924  -6.080  -1.948
ATOM    804  CD1 LEU A 217      -5.142  -5.976  -1.021
ATOM    805  CD2 LEU A 217      -2.714  -6.691  -1.224
ATOM    806  C   LEU A 217      -2.008  -7.659  -3.906
ATOM    807  O   LEU A 217      -1.006  -7.035  -3.562
ATOM    808  N   ILE A 218      -2.040  -9.011  -3.881
ATOM    809  CA  ILE A 218      -0.895  -9.766  -3.430
ATOM    810  CB  ILE A 218      -1.118 -11.246  -3.235
ATOM    811  CG1 ILE A 218       0.027 -11.838  -2.391
ATOM    812  CG2 ILE A 218      -1.246 -11.930  -4.601
ATOM    813  CD1 ILE A 218      -0.229 -13.270  -1.919
ATOM    814  C   ILE A 218       0.245  -9.578  -4.386
ATOM    815  O   ILE A 218       1.400  -9.495  -3.977
ATOM    816  N   ILE A 219      -0.039  -9.504  -5.699
ATOM    817  CA  ILE A 219       1.015  -9.329  -6.661
ATOM    818  CB  ILE A 219       0.495  -9.103  -8.052
ATOM    819  CG1 ILE A 219      -0.256 -10.335  -8.575
ATOM    820  CG2 ILE A 219       1.682  -8.675  -8.931
ATOM    821  CD1 ILE A 219       0.636 -11.565  -8.729
ATOM    822  C   ILE A 219       1.712  -8.063  -6.302
ATOM    823  O   ILE A 219       2.938  -7.971  -6.327
ATOM    824  N   ILE A 220       0.911  -7.048  -5.954
ATOM    825  CA  ILE A 220       1.370  -5.741  -5.603
ATOM    826  CB  ILE A 220       0.207  -4.912  -5.191
ATOM    827  CG1 ILE A 220      -0.740  -4.697  -6.385
ATOM    828  CG2 ILE A 220       0.758  -3.661  -4.490
ATOM    829  CD1 ILE A 220      -2.188  -4.417  -5.982
ATOM    830  C   ILE A 220       2.248  -5.823  -4.392
ATOM    831  O   ILE A 220       3.343  -5.264  -4.378
ATOM    832  N   VAL A 221       1.800  -6.537  -3.341
ATOM    833  CA  VAL A 221       2.573  -6.545  -2.132
ATOM    834  CB  VAL A 221       1.936  -7.299  -0.993
ATOM    835  CG1 VAL A 221       0.617  -6.600  -0.631
ATOM    836  CG2 VAL A 221       1.781  -8.782  -1.362
ATOM    837  C   VAL A 221       3.900  -7.161  -2.413
ATOM    838  O   VAL A 221       4.935  -6.656  -1.980
ATOM    839  N   GLN A 222       3.906  -8.269  -3.169
ATOM    840  CA  GLN A 222       5.136  -8.938  -3.460
ATOM    841  CB  GLN A 222       4.913 -10.220  -4.273
ATOM    842  CG  GLN A 222       4.072 -11.260  -3.528
ATOM    843  CD  GLN A 222       3.868 -12.453  -4.449
ATOM    844  OE1 GLN A 222       4.787 -13.232  -4.695
ATOM    845  NE2 GLN A 222       2.624 -12.600  -4.979
ATOM    846  C   GLN A 222       5.989  -8.016  -4.270
ATOM    847  O   GLN A 222       7.199  -7.931  -4.059
ATOM    848  N   CYS A 223       5.367  -7.286  -5.218
ATOM    849  CA  CYS A 223       6.105  -6.417  -6.085
ATOM    850  CB  CYS A 223       5.267  -5.726  -7.164
ATOM    851  SG  CYS A 223       6.342  -4.775  -8.281
ATOM    852  C   CYS A 223       6.735  -5.328  -5.289
ATOM    853  O   CYS A 223       7.854  -4.904  -5.573
ATOM    854  N   CYS A 224       6.016  -4.826  -4.275
ATOM    855  CA  CYS A 224       6.550  -3.745  -3.507
ATOM    856  CB  CYS A 224       5.576  -3.253  -2.428
ATOM    857  SG  CYS A 224       4.066  -2.547  -3.151
ATOM    858  C   CYS A 224       7.801  -4.206  -2.830
ATOM    859  O   CYS A 224       8.820  -3.518  -2.866
ATOM    860  N   LEU A 225       7.766  -5.404  -2.211
ATOM    861  CA  LEU A 225       8.916  -5.852  -1.484
ATOM    862  CB  LEU A 225       8.672  -7.140  -0.678
ATOM    863  CG  LEU A 225       7.713  -6.916   0.507
ATOM    864  CD1 LEU A 225       7.644  -8.150   1.422
ATOM    865  CD2 LEU A 225       8.068  -5.628   1.268
ATOM    866  C   LEU A 225      10.070  -6.054  -2.408
ATOM    867  O   LEU A 225      11.177  -5.603  -2.114
ATOM    868  N   TYR A 226       9.865  -6.714  -3.565
ATOM    869  CA  TYR A 226      11.009  -6.863  -4.411
ATOM    870  CB  TYR A 226      11.193  -8.292  -4.945
ATOM    871  CG  TYR A 226      11.598  -9.059  -3.731
ATOM    872  CD1 TYR A 226      10.655  -9.588  -2.880
ATOM    873  CD2 TYR A 226      12.930  -9.221  -3.431
ATOM    874  CE1 TYR A 226      11.036 -10.282  -1.756
ATOM    875  CE2 TYR A 226      13.319  -9.913  -2.308
ATOM    876  CZ  TYR A 226      12.371 -10.446  -1.469
ATOM    877  OH  TYR A 226      12.767 -11.156  -0.315
ATOM    878  C   TYR A 226      10.890  -5.882  -5.523
ATOM    879  O   TYR A 226      10.508  -6.198  -6.648
ATOM    880  N   GLU A 227      11.258  -4.631  -5.204
ATOM    881  CA  GLU A 227      11.221  -3.572  -6.159
ATOM    882  CB  GLU A 227      10.159  -2.504  -5.844
ATOM    883  CG  GLU A 227       9.915  -1.483  -6.960
ATOM    884  CD  GLU A 227       8.755  -1.986  -7.806
ATOM    885  OE1 GLU A 227       7.756  -2.461  -7.203
ATOM    886  OE2 GLU A 227       8.848  -1.906  -9.060
ATOM    887  C   GLU A 227      12.563  -2.925  -6.079
ATOM    888  O   GLU A 227      13.182  -2.891  -5.017
ATOM    889  N   ARG A 228      13.077  -2.417  -7.211
ATOM    890  CA  ARG A 228      14.353  -1.782  -7.092
ATOM    891  CB  ARG A 228      15.383  -2.119  -8.188
ATOM    892  CG  ARG A 228      16.118  -3.445  -7.967
ATOM    893  CD  ARG A 228      17.367  -3.607  -8.844
ATOM    894  NE  ARG A 228      18.546  -3.152  -8.052
ATOM    895  CZ  ARG A 228      18.903  -1.834  -8.049
ATOM    896  NH1 ARG A 228      18.172  -0.929  -8.761
ATOM    897  NH2 ARG A 228      19.991  -1.422  -7.333
ATOM    898  C   ARG A 228      14.149  -0.310  -7.105
ATOM    899  O   ARG A 228      13.322   0.229  -7.840
ATOM    900  N   GLY A 229      14.903   0.378  -6.231
ATOM    901  CA  GLY A 229      14.831   1.801  -6.165
ATOM    902  C   GLY A 229      13.871   2.144  -5.083
ATOM    903  O   GLY A 229      12.790   1.566  -4.982
ATOM    904  N   GLY A 230      14.265   3.111  -4.238
ATOM    905  CA  GLY A 230      13.417   3.565  -3.184
ATOM    906  C   GLY A 230      12.246   4.225  -3.822
ATOM    907  O   GLY A 230      11.125   4.149  -3.327
ATOM    908  N   GLN A 231      12.494   4.917  -4.947
ATOM    909  CA  GLN A 231      11.456   5.649  -5.603
ATOM    910  CB  GLN A 231      11.962   6.338  -6.885
ATOM    911  CG  GLN A 231      13.048   7.397  -6.671
ATOM    912  CD  GLN A 231      12.373   8.693  -6.248
ATOM    913  OE1 GLN A 231      11.228   8.692  -5.800
ATOM    914  NE2 GLN A 231      13.097   9.836  -6.400
ATOM    915  C   GLN A 231      10.383   4.702  -6.041
ATOM    916  O   GLN A 231       9.205   4.919  -5.768
ATOM    917  N   ARG A 232      10.775   3.596  -6.699
ATOM    918  CA  ARG A 232       9.812   2.705  -7.275
ATOM    919  CB  ARG A 232      10.525   1.550  -7.999
ATOM    920  CG  ARG A 232       9.778   1.001  -9.212
ATOM    921  CD  ARG A 232      10.609   0.004 -10.023
ATOM    922  NE  ARG A 232      10.115   0.066 -11.428
ATOM    923  CZ  ARG A 232      10.682   0.960 -12.290
ATOM    924  NH1 ARG A 232      11.737   1.726 -11.881
ATOM    925  NH2 ARG A 232      10.201   1.091 -13.561
ATOM    926  C   ARG A 232       8.973   2.142  -6.172
ATOM    927  O   ARG A 232       7.745   2.194  -6.214
ATOM    928  N   VAL A 233       9.637   1.613  -5.129
ATOM    929  CA  VAL A 233       8.945   0.990  -4.039
ATOM    930  CB  VAL A 233       9.897   0.433  -3.015
ATOM    931  CG1 VAL A 233       9.094  -0.090  -1.814
ATOM    932  CG2 VAL A 233      10.789  -0.624  -3.678
ATOM    933  C   VAL A 233       8.131   1.996  -3.304
ATOM    934  O   VAL A 233       6.916   1.868  -3.156
ATOM    935  N   SER A 234       8.811   3.050  -2.837
ATOM    936  CA  SER A 234       8.186   4.001  -1.980
ATOM    937  CB  SER A 234       9.175   5.071  -1.485
ATOM    938  OG  SER A 234       8.511   6.005  -0.645
ATOM    939  C   SER A 234       7.063   4.707  -2.655
ATOM    940  O   SER A 234       5.892   4.409  -2.424
ATOM    941  N   TRP A 235       7.413   5.661  -3.533
ATOM    942  CA  TRP A 235       6.412   6.545  -4.052
ATOM    943  CB  TRP A 235       6.988   7.800  -4.746
ATOM    944  CG  TRP A 235       7.486   8.868  -3.807
ATOM    945  CD2 TRP A 235       8.816   8.954  -3.271
ATOM    946  CD1 TRP A 235       6.796   9.931  -3.296
ATOM    947  NE1 TRP A 235       7.609  10.666  -2.472
ATOM    948  CE2 TRP A 235       8.857  10.079  -2.447
ATOM    949  CE3 TRP A 235       9.913   8.161  -3.450
ATOM    950  CZ2 TRP A 235       9.998  10.427  -1.786
ATOM    951  CZ3 TRP A 235      11.065   8.517  -2.783
ATOM    952  CH2 TRP A 235      11.106   9.629  -1.967
ATOM    953  C   TRP A 235       5.389   5.919  -4.946
ATOM    954  O   TRP A 235       4.203   6.050  -4.663
ATOM    955  N   PRO A 236       5.703   5.270  -6.021
ATOM    956  CA  PRO A 236       4.565   4.819  -6.761
ATOM    957  CD  PRO A 236       6.760   5.726  -6.912
ATOM    958  CB  PRO A 236       5.040   4.617  -8.198
ATOM    959  CG  PRO A 236       6.200   5.613  -8.335
ATOM    960  C   PRO A 236       3.834   3.633  -6.228
ATOM    961  O   PRO A 236       2.620   3.567  -6.367
ATOM    962  N   ALA A 237       4.536   2.682  -5.611
ATOM    963  CA  ALA A 237       3.905   1.413  -5.409
ATOM    964  CB  ALA A 237       4.924   0.328  -5.018
ATOM    965  C   ALA A 237       2.765   1.292  -4.441
ATOM    966  O   ALA A 237       1.734   0.797  -4.859
ATOM    967  N   ILE A 238       2.876   1.721  -3.163
ATOM    968  CA  ILE A 238       1.924   1.324  -2.133
ATOM    969  CB  ILE A 238       2.490   1.496  -0.754
ATOM    970  CG1 ILE A 238       3.656   0.519  -0.525
ATOM    971  CG2 ILE A 238       1.333   1.342   0.250
ATOM    972  CD1 ILE A 238       4.880   0.813  -1.389
ATOM    973  C   ILE A 238       0.511   1.874  -2.023
ATOM    974  O   ILE A 238      -0.454   1.115  -1.949
ATOM    975  N   GLY A 239       0.342   3.197  -1.914
ATOM    976  CA  GLY A 239      -0.930   3.739  -1.504
ATOM    977  C   GLY A 239      -2.093   3.815  -2.455
ATOM    978  O   GLY A 239      -3.203   3.407  -2.114
ATOM    979  N   PHE A 240      -1.875   4.326  -3.678
ATOM    980  CA  PHE A 240      -2.924   4.717  -4.567
ATOM    981  CB  PHE A 240      -2.528   5.713  -5.662
ATOM    982  CG  PHE A 240      -2.338   7.049  -5.024
ATOM    983  CD1 PHE A 240      -3.420   7.733  -4.517
ATOM    984  CD2 PHE A 240      -1.093   7.634  -4.955
ATOM    985  CE1 PHE A 240      -3.263   8.967  -3.932
ATOM    986  CE2 PHE A 240      -0.931   8.869  -4.371
ATOM    987  CZ  PHE A 240      -2.015   9.539  -3.856
ATOM    988  C   PHE A 240      -3.401   3.508  -5.183
ATOM    989  O   PHE A 240      -3.066   2.476  -4.637
ATOM    990  N   LEU A 241      -4.232   3.634  -6.237
ATOM    991  CA  LEU A 241      -4.799   2.564  -7.000
ATOM    992  CB  LEU A 241      -3.780   1.859  -7.910
ATOM    993  CG  LEU A 241      -3.297   2.914  -8.944
ATOM    994  CD1 LEU A 241      -2.362   3.953  -8.308
ATOM    995  CD2 LEU A 241      -2.730   2.334 -10.243
ATOM    996  C   LEU A 241      -5.629   1.729  -6.087
ATOM    997  O   LEU A 241      -6.844   1.669  -6.277
ATOM    998  N   VAL A 242      -5.032   1.028  -5.104
ATOM    999  CA  VAL A 242      -5.907   0.595  -4.088
ATOM   1000  CB  VAL A 242      -5.311  -0.153  -2.917
ATOM   1001  CG1 VAL A 242      -4.376   0.684  -2.018
ATOM   1002  CG2 VAL A 242      -6.500  -0.723  -2.129
ATOM   1003  C   VAL A 242      -6.511   1.869  -3.576
ATOM   1004  O   VAL A 242      -7.726   2.003  -3.584
ATOM   1005  N   LEU A 243      -5.709   2.857  -3.127
ATOM   1006  CA  LEU A 243      -6.312   4.085  -2.706
ATOM   1007  CB  LEU A 243      -5.487   4.886  -1.689
ATOM   1008  CG  LEU A 243      -5.621   4.314  -0.264
ATOM   1009  CD1 LEU A 243      -7.054   4.486   0.264
ATOM   1010  CD2 LEU A 243      -5.130   2.863  -0.181
ATOM   1011  C   LEU A 243      -6.711   4.981  -3.839
ATOM   1012  O   LEU A 243      -7.853   5.426  -3.890
ATOM   1013  N   ALA A 244      -5.794   5.286  -4.785
ATOM   1014  CA  ALA A 244      -6.186   6.217  -5.813
ATOM   1015  CB  ALA A 244      -5.063   6.686  -6.746
ATOM   1016  C   ALA A 244      -7.202   5.612  -6.704
ATOM   1017  O   ALA A 244      -8.238   6.211  -6.977
ATOM   1018  N   TRP A 245      -6.928   4.388  -7.183
ATOM   1019  CA  TRP A 245      -7.850   3.761  -8.069
ATOM   1020  CB  TRP A 245      -7.278   2.632  -8.948
ATOM   1021  CG  TRP A 245      -6.892   3.150 -10.329
ATOM   1022  CD2 TRP A 245      -5.978   4.227 -10.612
ATOM   1023  CD1 TRP A 245      -7.425   2.793 -11.537
ATOM   1024  NE1 TRP A 245      -6.881   3.543 -12.545
ATOM   1025  CE2 TRP A 245      -5.999   4.440 -11.993
ATOM   1026  CE3 TRP A 245      -5.202   4.993  -9.790
ATOM   1027  CZ2 TRP A 245      -5.243   5.418 -12.571
ATOM   1028  CZ3 TRP A 245      -4.426   5.966 -10.383
ATOM   1029  CH2 TRP A 245      -4.446   6.176 -11.747
ATOM   1030  C   TRP A 245      -9.116   3.434  -7.364
ATOM   1031  O   TRP A 245     -10.180   3.526  -7.967
ATOM   1032  N   LEU A 246      -9.072   3.030  -6.080
ATOM   1033  CA  LEU A 246     -10.350   2.847  -5.453
ATOM   1034  CB  LEU A 246     -10.384   2.052  -4.137
ATOM   1035  CG  LEU A 246     -10.015   0.572  -4.360
ATOM   1036  CD1 LEU A 246     -10.249  -0.275  -3.101
ATOM   1037  CD2 LEU A 246     -10.728   0.009  -5.602
ATOM   1038  C   LEU A 246     -10.993   4.183  -5.267
ATOM   1039  O   LEU A 246     -12.216   4.296  -5.294
ATOM   1040  N   PHE A 247     -10.184   5.237  -5.055
ATOM   1041  CA  PHE A 247     -10.714   6.562  -4.902
ATOM   1042  CB  PHE A 247      -9.588   7.597  -4.694
ATOM   1043  CG  PHE A 247     -10.158   8.973  -4.615
ATOM   1044  CD1 PHE A 247     -10.816   9.406  -3.487
ATOM   1045  CD2 PHE A 247     -10.007   9.840  -5.672
ATOM   1046  CE1 PHE A 247     -11.330  10.680  -3.426
ATOM   1047  CE2 PHE A 247     -10.518  11.116  -5.617
ATOM   1048  CZ  PHE A 247     -11.184  11.537  -4.491
ATOM   1049  C   PHE A 247     -11.442   6.880  -6.169
ATOM   1050  O   PHE A 247     -12.576   7.358  -6.148
ATOM   1051  N   ALA A 248     -10.799   6.584  -7.315
ATOM   1052  CA  ALA A 248     -11.352   6.806  -8.620
ATOM   1053  CB  ALA A 248     -10.386   6.396  -9.743
ATOM   1054  C   ALA A 248     -12.569   5.949  -8.734
ATOM   1055  O   ALA A 248     -13.585   6.340  -9.305
ATOM   1056  N   PHE A 249     -12.483   4.737  -8.174
ATOM   1057  CA  PHE A 249     -13.555   3.792  -8.180
ATOM   1058  CB  PHE A 249     -13.129   2.487  -7.491
ATOM   1059  CG  PHE A 249     -14.241   1.986  -6.639
ATOM   1060  CD1 PHE A 249     -15.421   1.515  -7.160
ATOM   1061  CD2 PHE A 249     -14.067   1.977  -5.276
ATOM   1062  CE1 PHE A 249     -16.416   1.053  -6.333
ATOM   1063  CE2 PHE A 249     -15.056   1.518  -4.441
ATOM   1064  CZ  PHE A 249     -16.235   1.055  -4.971
ATOM   1065  C   PHE A 249     -14.735   4.369  -7.475
ATOM   1066  O   PHE A 249     -15.862   4.256  -7.952
ATOM   1067  N   VAL A 250     -14.513   5.019  -6.323
ATOM   1068  CA  VAL A 250     -15.620   5.541  -5.582
ATOM   1069  CB  VAL A 250     -15.219   6.186  -4.292
ATOM   1070  CG1 VAL A 250     -16.469   6.837  -3.673
ATOM   1071  CG2 VAL A 250     -14.572   5.120  -3.389
ATOM   1072  C   VAL A 250     -16.325   6.569  -6.407
ATOM   1073  O   VAL A 250     -17.554   6.596  -6.446
ATOM   1074  N   THR A 251     -15.570   7.439  -7.104
ATOM   1075  CA  THR A 251     -16.204   8.493  -7.841
ATOM   1076  CB  THR A 251     -15.234   9.433  -8.506
ATOM   1077  OG1 THR A 251     -14.459   8.754  -9.482
ATOM   1078  CG2 THR A 251     -14.320  10.038  -7.428
ATOM   1079  C   THR A 251     -17.081   7.913  -8.905
ATOM   1080  O   THR A 251     -18.229   8.326  -9.059
ATOM   1081  N   MET A 252     -16.574   6.931  -9.671
ATOM   1082  CA  MET A 252     -17.371   6.396 -10.736
ATOM   1083  CB  MET A 252     -16.616   5.350 -11.574
ATOM   1084  CG  MET A 252     -15.367   5.901 -12.266
ATOM   1085  SD  MET A 252     -14.582   4.730 -13.414
ATOM   1086  CE  MET A 252     -14.138   3.530 -12.127
ATOM   1087  C   MET A 252     -18.576   5.717 -10.166
ATOM   1088  O   MET A 252     -19.697   5.924 -10.628
ATOM   1089  N   ILE A 253     -18.375   4.899  -9.120
ATOM   1090  CA  ILE A 253     -19.457   4.141  -8.567
ATOM   1091  CB  ILE A 253     -18.996   3.105  -7.589
ATOM   1092  CG1 ILE A 253     -18.368   1.932  -8.366
ATOM   1093  CG2 ILE A 253     -20.207   2.681  -6.740
ATOM   1094  CD1 ILE A 253     -17.241   2.323  -9.323
ATOM   1095  C   ILE A 253     -20.494   5.021  -7.946
ATOM   1096  O   ILE A 253     -21.686   4.814  -8.165
ATOM   1097  N   VAL A 254     -20.096   6.028  -7.150
ATOM   1098  CA  VAL A 254     -21.107   6.852  -6.550
ATOM   1099  CB  VAL A 254     -20.563   7.838  -5.557
ATOM   1100  CG1 VAL A 254     -19.976   7.056  -4.369
ATOM   1101  CG2 VAL A 254     -19.548   8.753  -6.263
ATOM   1102  C   VAL A 254     -21.815   7.611  -7.627
ATOM   1103  O   VAL A 254     -23.041   7.707  -7.637
ATOM   1104  N   ALA A 255     -21.037   8.140  -8.588
ATOM   1105  CA  ALA A 255     -21.542   8.964  -9.645
ATOM   1106  CB  ALA A 255     -20.431   9.484 -10.570
ATOM   1107  C   ALA A 255     -22.496   8.189 -10.495
ATOM   1108  O   ALA A 255     -23.515   8.723 -10.932
ATOM   1109  N   ALA A 256     -22.204   6.898 -10.730
ATOM   1110  CA  ALA A 256     -22.980   6.135 -11.662
ATOM   1111  CB  ALA A 256     -22.531   4.666 -11.738
ATOM   1112  C   ALA A 256     -24.413   6.139 -11.251
ATOM   1113  O   ALA A 256     -25.290   6.380 -12.079
ATOM   1114  N   VAL A 257     -24.707   5.901  -9.962
ATOM   1115  CA  VAL A 257     -26.092   5.862  -9.600
ATOM   1116  CB  VAL A 257     -26.333   5.456  -8.176
ATOM   1117  CG1 VAL A 257     -25.631   6.453  -7.237
ATOM   1118  CG2 VAL A 257     -27.853   5.368  -7.958
ATOM   1119  C   VAL A 257     -26.708   7.208  -9.812
ATOM   1120  O   VAL A 257     -27.784   7.322 -10.396
ATOM   1121  N   GLY A 258     -26.027   8.274  -9.359
ATOM   1122  CA  GLY A 258     -26.603   9.585  -9.431
ATOM   1123  C   GLY A 258     -26.795  10.023 -10.850
ATOM   1124  O   GLY A 258     -27.832  10.589 -11.192
ATOM   1125  N   VAL A 259     -25.799   9.770 -11.716
ATOM   1126  CA  VAL A 259     -25.829  10.309 -13.046
ATOM   1127  CB  VAL A 259     -24.560  10.035 -13.802
ATOM   1128  CG1 VAL A 259     -23.405  10.762 -13.089
ATOM   1129  CG2 VAL A 259     -24.364   8.513 -13.905
ATOM   1130  C   VAL A 259     -26.985   9.812 -13.869
ATOM   1131  O   VAL A 259     -27.734  10.623 -14.408
ATOM   1132  N   THR A 260     -27.194   8.482 -13.985
ATOM   1133  CA  THR A 260     -28.250   8.060 -14.870
ATOM   1134  CB  THR A 260     -27.811   8.031 -16.308
ATOM   1135  OG1 THR A 260     -28.926   7.908 -17.181
ATOM   1136  CG2 THR A 260     -26.840   6.855 -16.497
ATOM   1137  C   THR A 260     -28.725   6.690 -14.479
ATOM   1138  O   THR A 260     -28.466   6.230 -13.367
ATOM   1139  N   THR A 261     -29.445   6.008 -15.404
ATOM   1140  CA  THR A 261     -29.988   4.702 -15.150
ATOM   1141  CB  THR A 261     -30.650   4.082 -16.349
ATOM   1142  OG1 THR A 261     -29.727   3.950 -17.418
ATOM   1143  CG2 THR A 261     -31.827   4.983 -16.773
ATOM   1144  C   THR A 261     -28.880   3.838 -14.643
ATOM   1145  O   THR A 261     -27.877   3.592 -15.309
ATOM   1146  N   TRP A 262     -29.083   3.385 -13.393
ATOM   1147  CA  TRP A 262     -28.147   2.714 -12.541
ATOM   1148  CB  TRP A 262     -28.785   2.574 -11.146
ATOM   1149  CG  TRP A 262     -27.904   2.153  -9.998
ATOM   1150  CD2 TRP A 262     -28.315   2.291  -8.632
ATOM   1151  CD1 TRP A 262     -26.647   1.622  -9.976
ATOM   1152  NE1 TRP A 262     -26.252   1.418  -8.674
ATOM   1153  CE2 TRP A 262     -27.270   1.828  -7.836
ATOM   1154  CE3 TRP A 262     -29.471   2.771  -8.085
ATOM   1155  CZ2 TRP A 262     -27.365   1.836  -6.474
ATOM   1156  CZ3 TRP A 262     -29.568   2.776  -6.711
ATOM   1157  CH2 TRP A 262     -28.534   2.317  -5.922
ATOM   1158  C   TRP A 262     -27.705   1.365 -13.038
ATOM   1159  O   TRP A 262     -26.505   1.121 -13.157
ATOM   1160  N   LEU A 263     -28.638   0.439 -13.334
ATOM   1161  CA  LEU A 263     -28.189  -0.881 -13.688
ATOM   1162  CB  LEU A 263     -29.301  -1.956 -13.621
ATOM   1163  CG  LEU A 263     -30.628  -1.668 -14.359
ATOM   1164  CD1 LEU A 263     -31.292  -0.376 -13.860
ATOM   1165  CD2 LEU A 263     -30.485  -1.743 -15.881
ATOM   1166  C   LEU A 263     -27.488  -0.908 -15.011
ATOM   1167  O   LEU A 263     -26.396  -1.466 -15.126
ATOM   1168  N   GLN A 264     -28.073  -0.290 -16.051
ATOM   1169  CA  GLN A 264     -27.421  -0.329 -17.327
ATOM   1170  CB  GLN A 264     -27.567  -1.680 -18.064
ATOM   1171  CG  GLN A 264     -29.005  -2.104 -18.399
ATOM   1172  CD  GLN A 264     -29.521  -1.338 -19.610
ATOM   1173  OE1 GLN A 264     -28.746  -0.885 -20.451
ATOM   1174  NE2 GLN A 264     -30.870  -1.182 -19.698
ATOM   1175  C   GLN A 264     -28.016   0.737 -18.176
ATOM   1176  O   GLN A 264     -29.135   1.178 -17.939
ATOM   1177  N   PHE A 265     -27.248   1.197 -19.176
ATOM   1178  CA  PHE A 265     -27.724   2.159 -20.123
ATOM   1179  CB  PHE A 265     -27.832   3.598 -19.578
ATOM   1180  CG  PHE A 265     -28.699   4.363 -20.523
ATOM   1181  CD1 PHE A 265     -30.050   4.106 -20.568
ATOM   1182  CD2 PHE A 265     -28.185   5.344 -21.342
ATOM   1183  CE1 PHE A 265     -30.873   4.796 -21.426
ATOM   1184  CE2 PHE A 265     -29.002   6.038 -22.203
ATOM   1185  CZ  PHE A 265     -30.348   5.763 -22.248
ATOM   1186  C   PHE A 265     -26.691   2.120 -21.197
ATOM   1187  O   PHE A 265     -25.862   1.212 -21.204
ATOM   1188  N   LEU A 266     -26.714   3.078 -22.144
ATOM   1189  CA  LEU A 266     -25.717   3.040 -23.171
ATOM   1190  CB  LEU A 266     -25.804   4.229 -24.145
ATOM   1191  CG  LEU A 266     -27.124   4.300 -24.937
ATOM   1192  CD1 LEU A 266     -27.138   5.509 -25.888
ATOM   1193  CD2 LEU A 266     -27.423   2.974 -25.653
ATOM   1194  C   LEU A 266     -24.404   3.150 -22.470
ATOM   1195  O   LEU A 266     -23.493   2.358 -22.703
ATOM   1196  N   PHE A 267     -24.287   4.133 -21.560
ATOM   1197  CA  PHE A 267     -23.079   4.251 -20.803
ATOM   1198  CB  PHE A 267     -22.465   5.659 -20.907
ATOM   1199  CG  PHE A 267     -21.129   5.680 -20.247
ATOM   1200  CD1 PHE A 267     -19.994   5.393 -20.970
ATOM   1201  CD2 PHE A 267     -21.009   5.990 -18.913
ATOM   1202  CE1 PHE A 267     -18.756   5.413 -20.373
ATOM   1203  CE2 PHE A 267     -19.774   6.011 -18.311
ATOM   1204  CZ  PHE A 267     -18.645   5.723 -19.039
ATOM   1205  C   PHE A 267     -23.487   4.009 -19.388
ATOM   1206  O   PHE A 267     -24.052   4.884 -18.735
ATOM   1207  N   CYS A 268     -23.210   2.797 -18.871
ATOM   1208  CA  CYS A 268     -23.633   2.503 -17.540
ATOM   1209  CB  CYS A 268     -24.957   1.728 -17.494
ATOM   1210  SG  CYS A 268     -25.661   1.685 -15.826
ATOM   1211  C   CYS A 268     -22.567   1.665 -16.917
ATOM   1212  O   CYS A 268     -21.565   1.347 -17.555
ATOM   1213  N   PHE A 269     -22.748   1.297 -15.635
ATOM   1214  CA  PHE A 269     -21.712   0.548 -15.000
ATOM   1215  CB  PHE A 269     -21.907   0.304 -13.502
ATOM   1216  CG  PHE A 269     -20.499   0.210 -13.032
ATOM   1217  CD1 PHE A 269     -19.767  -0.946 -13.153
ATOM   1218  CD2 PHE A 269     -19.895   1.332 -12.514
ATOM   1219  CE1 PHE A 269     -18.461  -0.976 -12.724
ATOM   1220  CE2 PHE A 269     -18.591   1.304 -12.083
ATOM   1221  CZ  PHE A 269     -17.870   0.141 -12.187
ATOM   1222  C   PHE A 269     -21.669  -0.776 -15.678
ATOM   1223  O   PHE A 269     -20.604  -1.352 -15.882
ATOM   1224  N   SER A 270     -22.852  -1.297 -16.041
ATOM   1225  CA  SER A 270     -22.923  -2.549 -16.728
ATOM   1226  CB  SER A 270     -24.362  -2.864 -17.172
ATOM   1227  OG  SER A 270     -24.394  -4.053 -17.944
ATOM   1228  C   SER A 270     -22.101  -2.409 -17.968
ATOM   1229  O   SER A 270     -21.304  -3.285 -18.299
ATOM   1230  N   TYR A 271     -22.270  -1.281 -18.678
ATOM   1231  CA  TYR A 271     -21.564  -1.059 -19.905
ATOM   1232  CB  TYR A 271     -21.982   0.267 -20.567
ATOM   1233  CG  TYR A 271     -21.066   0.542 -21.710
ATOM   1234  CD1 TYR A 271     -21.298   0.000 -22.953
ATOM   1235  CD2 TYR A 271     -19.971   1.355 -21.530
ATOM   1236  CE1 TYR A 271     -20.446   0.266 -24.001
ATOM   1237  CE2 TYR A 271     -19.116   1.624 -22.573
ATOM   1238  CZ  TYR A 271     -19.353   1.078 -23.811
ATOM   1239  OH  TYR A 271     -18.477   1.353 -24.881
ATOM   1240  C   TYR A 271     -20.093  -0.974 -19.646
ATOM   1241  O   TYR A 271     -19.295  -1.644 -20.302
ATOM   1242  N   ILE A 272     -19.706  -0.154 -18.654
ATOM   1243  CA  ILE A 272     -18.325   0.109 -18.362
ATOM   1244  CB  ILE A 272     -18.137   1.205 -17.359
ATOM   1245  CG1 ILE A 272     -18.655   2.536 -17.927
ATOM   1246  CG2 ILE A 272     -16.651   1.230 -16.965
ATOM   1247  CD1 ILE A 272     -18.794   3.631 -16.872
ATOM   1248  C   ILE A 272     -17.625  -1.102 -17.841
ATOM   1249  O   ILE A 272     -16.486  -1.373 -18.221
ATOM   1250  N   LYS A 273     -18.286  -1.877 -16.965
ATOM   1251  CA  LYS A 273     -17.587  -2.940 -16.313
ATOM   1252  CB  LYS A 273     -18.436  -3.712 -15.283
ATOM   1253  CG  LYS A 273     -19.565  -4.555 -15.869
ATOM   1254  CD  LYS A 273     -20.133  -5.561 -14.865
ATOM   1255  CE  LYS A 273     -19.101  -6.586 -14.387
ATOM   1256  NZ  LYS A 273     -19.699  -7.482 -13.371
ATOM   1257  C   LYS A 273     -17.042  -3.902 -17.317
ATOM   1258  O   LYS A 273     -15.890  -4.312 -17.208
ATOM   1259  N   LEU A 274     -17.806  -4.285 -18.353
ATOM   1260  CA  LEU A 274     -17.147  -5.235 -19.194
ATOM   1261  CB  LEU A 274     -18.101  -6.186 -19.938
ATOM   1262  CG  LEU A 274     -18.819  -7.227 -19.051
ATOM   1263  CD1 LEU A 274     -17.822  -8.214 -18.418
ATOM   1264  CD2 LEU A 274     -19.741  -6.559 -18.022
ATOM   1265  C   LEU A 274     -16.312  -4.522 -20.212
ATOM   1266  O   LEU A 274     -16.468  -4.740 -21.410
ATOM   1267  N   ALA A 275     -15.399  -3.633 -19.768
ATOM   1268  CA  ALA A 275     -14.496  -3.034 -20.709
ATOM   1269  CB  ALA A 275     -13.618  -1.934 -20.088
ATOM   1270  C   ALA A 275     -13.574  -4.119 -21.177
ATOM   1271  O   ALA A 275     -13.370  -4.308 -22.374
ATOM   1272  N   VAL A 276     -13.019  -4.880 -20.208
ATOM   1273  CA  VAL A 276     -12.160  -6.011 -20.435
ATOM   1274  CB  VAL A 276     -12.616  -6.890 -21.566
ATOM   1275  CG1 VAL A 276     -11.577  -8.006 -21.775
ATOM   1276  CG2 VAL A 276     -14.034  -7.398 -21.257
ATOM   1277  C   VAL A 276     -10.738  -5.588 -20.660
ATOM   1278  O   VAL A 276     -10.455  -4.548 -21.253
ATOM   1279  N   THR A 277      -9.795  -6.416 -20.162
ATOM   1280  CA  THR A 277      -8.404  -6.156 -20.365
ATOM   1281  CB  THR A 277      -7.573  -6.506 -19.153
ATOM   1282  OG1 THR A 277      -6.200  -6.233 -19.391
ATOM   1283  CG2 THR A 277      -7.789  -7.980 -18.764
ATOM   1284  C   THR A 277      -8.016  -7.016 -21.531
ATOM   1285  O   THR A 277      -7.192  -7.923 -21.430
ATOM   1286  N   LEU A 278      -8.602  -6.689 -22.698
ATOM   1287  CA  LEU A 278      -8.423  -7.418 -23.921
ATOM   1288  CB  LEU A 278      -9.193  -6.816 -25.110
ATOM   1289  CG  LEU A 278     -10.717  -6.741 -24.934
ATOM   1290  CD1 LEU A 278     -11.087  -5.766 -23.812
ATOM   1291  CD2 LEU A 278     -11.417  -6.397 -26.259
ATOM   1292  C   LEU A 278      -6.993  -7.304 -24.314
ATOM   1293  O   LEU A 278      -6.414  -8.241 -24.861
ATOM   1294  N   VAL A 279      -6.396  -6.141 -24.011
ATOM   1295  CA  VAL A 279      -5.091  -5.757 -24.462
ATOM   1296  CB  VAL A 279      -4.649  -4.433 -23.919
ATOM   1297  CG1 VAL A 279      -4.526  -4.552 -22.391
ATOM   1298  CG2 VAL A 279      -3.328  -4.047 -24.607
ATOM   1299  C   VAL A 279      -4.046  -6.740 -24.056
ATOM   1300  O   VAL A 279      -3.086  -6.946 -24.793
ATOM   1301  N   LYS A 280      -4.130  -7.340 -22.862
ATOM   1302  CA  LYS A 280      -3.039  -8.216 -22.560
ATOM   1303  CB  LYS A 280      -3.122  -8.789 -21.133
ATOM   1304  CG  LYS A 280      -1.796  -9.353 -20.617
ATOM   1305  CD  LYS A 280      -0.735  -8.274 -20.383
ATOM   1306  CE  LYS A 280      -1.010  -7.391 -19.163
ATOM   1307  NZ  LYS A 280       0.060  -6.378 -19.023
ATOM   1308  C   LYS A 280      -3.032  -9.369 -23.528
ATOM   1309  O   LYS A 280      -2.047  -9.598 -24.230
ATOM   1310  N   TYR A 281      -4.162 -10.099 -23.624
ATOM   1311  CA  TYR A 281      -4.220 -11.269 -24.455
ATOM   1312  CB  TYR A 281      -5.353 -12.259 -24.116
ATOM   1313  CG  TYR A 281      -6.682 -11.593 -24.082
ATOM   1314  CD1 TYR A 281      -7.289 -11.141 -25.231
ATOM   1315  CD2 TYR A 281      -7.339 -11.463 -22.881
ATOM   1316  CE1 TYR A 281      -8.525 -10.542 -25.173
ATOM   1317  CE2 TYR A 281      -8.573 -10.865 -22.815
ATOM   1318  CZ  TYR A 281      -9.166 -10.402 -23.964
ATOM   1319  OH  TYR A 281     -10.434  -9.789 -23.903
ATOM   1320  C   TYR A 281      -4.232 -10.985 -25.925
ATOM   1321  O   TYR A 281      -3.602 -11.708 -26.696
ATOM   1322  N   PHE A 282      -4.950  -9.943 -26.374
ATOM   1323  CA  PHE A 282      -5.079  -9.771 -27.791
ATOM   1324  CB  PHE A 282      -6.088  -8.668 -28.159
ATOM   1325  CG  PHE A 282      -6.217  -8.670 -29.637
ATOM   1326  CD1 PHE A 282      -7.042  -9.575 -30.260
ATOM   1327  CD2 PHE A 282      -5.499  -7.784 -30.402
ATOM   1328  CE1 PHE A 282      -7.166  -9.590 -31.628
ATOM   1329  CE2 PHE A 282      -5.618  -7.791 -31.771
ATOM   1330  CZ  PHE A 282      -6.453  -8.693 -32.385
ATOM   1331  C   PHE A 282      -3.740  -9.522 -28.436
ATOM   1332  O   PHE A 282      -3.413 -10.186 -29.418
ATOM   1333  N   PRO A 283      -2.931  -8.619 -27.951
ATOM   1334  CA  PRO A 283      -1.653  -8.461 -28.588
ATOM   1335  CD  PRO A 283      -3.455  -7.327 -27.544
ATOM   1336  CB  PRO A 283      -1.089  -7.138 -28.080
ATOM   1337  CG  PRO A 283      -2.356  -6.295 -27.863
ATOM   1338  C   PRO A 283      -0.759  -9.644 -28.423
ATOM   1339  O   PRO A 283       0.167  -9.802 -29.217
ATOM   1340  N   GLN A 284      -1.002 -10.481 -27.400
ATOM   1341  CA  GLN A 284      -0.176 -11.633 -27.203
ATOM   1342  CB  GLN A 284      -0.600 -12.454 -25.979
ATOM   1343  CG  GLN A 284       0.369 -13.588 -25.661
ATOM   1344  CD  GLN A 284       1.484 -13.013 -24.804
ATOM   1345  OE1 GLN A 284       1.279 -12.681 -23.638
ATOM   1346  NE2 GLN A 284       2.702 -12.889 -25.396
ATOM   1347  C   GLN A 284      -0.354 -12.509 -28.402
ATOM   1348  O   GLN A 284       0.604 -13.073 -28.929
ATOM   1349  N   ALA A 285      -1.612 -12.622 -28.865
ATOM   1350  CA  ALA A 285      -1.962 -13.432 -29.993
ATOM   1351  CB  ALA A 285      -3.473 -13.423 -30.284
ATOM   1352  C   ALA A 285      -1.260 -12.896 -31.201
ATOM   1353  O   ALA A 285      -0.805 -13.663 -32.048
ATOM   1354  N   TYR A 286      -1.158 -11.559 -31.319
ATOM   1355  CA  TYR A 286      -0.519 -10.985 -32.471
ATOM   1356  CB  TYR A 286      -0.510  -9.447 -32.472
ATOM   1357  CG  TYR A 286       0.301  -9.006 -33.646
ATOM   1358  CD1 TYR A 286      -0.252  -8.939 -34.904
ATOM   1359  CD2 TYR A 286       1.625  -8.658 -33.485
ATOM   1360  CE1 TYR A 286       0.501  -8.532 -35.982
ATOM   1361  CE2 TYR A 286       2.382  -8.250 -34.558
ATOM   1362  CZ  TYR A 286       1.820  -8.186 -35.810
ATOM   1363  OH  TYR A 286       2.594  -7.768 -36.913
ATOM   1364  C   TYR A 286       0.910 -11.420 -32.505
ATOM   1365  O   TYR A 286       1.421 -11.804 -33.556
ATOM   1366  N   MET A 287       1.594 -11.369 -31.347
ATOM   1367  CA  MET A 287       2.979 -11.744 -31.296
ATOM   1368  CB  MET A 287       3.631 -11.525 -29.919
ATOM   1369  CG  MET A 287       5.056 -12.082 -29.845
ATOM   1370  SD  MET A 287       6.281 -11.231 -30.889
ATOM   1371  CE  MET A 287       6.462  -9.779 -29.814
ATOM   1372  C   MET A 287       3.110 -13.195 -31.615
ATOM   1373  O   MET A 287       4.045 -13.612 -32.294
ATOM   1374  N   ASN A 288       2.152 -14.001 -31.137
ATOM   1375  CA  ASN A 288       2.211 -15.423 -31.274
ATOM   1376  CB  ASN A 288       0.921 -16.051 -30.714
ATOM   1377  CG  ASN A 288       1.040 -17.563 -30.689
ATOM   1378  OD1 ASN A 288       2.031 -18.132 -31.141
ATOM   1379  ND2 ASN A 288      -0.013 -18.234 -30.148
ATOM   1380  C   ASN A 288       2.305 -15.798 -32.721
ATOM   1381  O   ASN A 288       3.199 -16.544 -33.118
ATOM   1382  N   PHE A 289       1.396 -15.261 -33.554
ATOM   1383  CA  PHE A 289       1.336 -15.664 -34.928
ATOM   1384  CB  PHE A 289       0.126 -15.077 -35.671
ATOM   1385  CG  PHE A 289       0.197 -15.596 -37.063
ATOM   1386  CD1 PHE A 289      -0.316 -16.834 -37.373
ATOM   1387  CD2 PHE A 289       0.783 -14.847 -38.057
ATOM   1388  CE1 PHE A 289      -0.251 -17.317 -38.659
ATOM   1389  CE2 PHE A 289       0.852 -15.325 -39.343
ATOM   1390  CZ  PHE A 289       0.334 -16.562 -39.647
ATOM   1391  C   PHE A 289       2.564 -15.261 -35.682
ATOM   1392  O   PHE A 289       3.151 -16.075 -36.394
ATOM   1393  N   TYR A 290       3.000 -13.997 -35.539
ATOM   1394  CA  TYR A 290       4.101 -13.527 -36.329
ATOM   1395  CB  TYR A 290       4.398 -12.032 -36.118
ATOM   1396  CG  TYR A 290       5.426 -11.629 -37.121
ATOM   1397  CD1 TYR A 290       5.068 -11.487 -38.441
ATOM   1398  CD2 TYR A 290       6.728 -11.375 -36.755
ATOM   1399  CE1 TYR A 290       5.992 -11.113 -39.388
ATOM   1400  CE2 TYR A 290       7.658 -11.000 -37.697
ATOM   1401  CZ  TYR A 290       7.290 -10.869 -39.015
ATOM   1402  OH  TYR A 290       8.241 -10.485 -39.986
ATOM   1403  C   TYR A 290       5.335 -14.293 -35.971
ATOM   1404  O   TYR A 290       6.069 -14.747 -36.847
ATOM   1405  N   TYR A 291       5.582 -14.475 -34.662
ATOM   1406  CA  TYR A 291       6.772 -15.142 -34.222
ATOM   1407  CB  TYR A 291       6.971 -15.148 -32.697
ATOM   1408  CG  TYR A 291       8.428 -15.392 -32.472
ATOM   1409  CD1 TYR A 291       9.005 -16.624 -32.687
ATOM   1410  CD2 TYR A 291       9.226 -14.359 -32.033
ATOM   1411  CE1 TYR A 291      10.353 -16.812 -32.470
ATOM   1412  CE2 TYR A 291      10.570 -14.540 -31.813
ATOM   1413  CZ  TYR A 291      11.138 -15.772 -32.033
ATOM   1414  OH  TYR A 291      12.519 -15.961 -31.810
ATOM   1415  C   TYR A 291       6.671 -16.564 -34.673
ATOM   1416  O   TYR A 291       7.669 -17.185 -35.033
ATOM   1417  N   LYS A 292       5.434 -17.101 -34.677
ATOM   1418  CA  LYS A 292       5.165 -18.465 -35.031
ATOM   1419  CB  LYS A 292       5.830 -18.888 -36.356
ATOM   1420  CG  LYS A 292       5.467 -20.300 -36.830
ATOM   1421  CD  LYS A 292       4.005 -20.463 -37.252
ATOM   1422  CE  LYS A 292       3.659 -21.873 -37.741
ATOM   1423  NZ  LYS A 292       2.225 -21.944 -38.101
ATOM   1424  C   LYS A 292       5.655 -19.354 -33.928
ATOM   1425  O   LYS A 292       5.944 -20.530 -34.139
ATOM   1426  N   SER A 293       5.738 -18.801 -32.702
ATOM   1427  CA  SER A 293       6.109 -19.582 -31.558
ATOM   1428  CB  SER A 293       7.493 -19.223 -30.989
ATOM   1429  OG  SER A 293       7.784 -20.036 -29.863
ATOM   1430  C   SER A 293       5.098 -19.275 -30.498
ATOM   1431  O   SER A 293       4.618 -18.147 -30.406
ATOM   1432  N   THR A 294       4.722 -20.278 -29.672
ATOM   1433  CA  THR A 294       3.737 -20.007 -28.662
ATOM   1434  CB  THR A 294       2.608 -21.004 -28.699
ATOM   1435  OG1 THR A 294       2.058 -21.050 -30.007
ATOM   1436  CG2 THR A 294       1.502 -20.572 -27.717
ATOM   1437  C   THR A 294       4.421 -20.104 -27.329
ATOM   1438  O   THR A 294       3.864 -20.591 -26.346
ATOM   1439  N   GLU A 295       5.658 -19.590 -27.255
ATOM   1440  CA  GLU A 295       6.394 -19.669 -26.028
ATOM   1441  CB  GLU A 295       7.771 -19.004 -26.166
ATOM   1442  CG  GLU A 295       8.658 -19.621 -27.247
ATOM   1443  CD  GLU A 295       9.775 -18.623 -27.512
ATOM   1444  OE1 GLU A 295       9.866 -17.631 -26.738
ATOM   1445  OE2 GLU A 295      10.543 -18.830 -28.488
ATOM   1446  C   GLU A 295       5.659 -18.861 -25.011
ATOM   1447  O   GLU A 295       5.381 -19.315 -23.902
ATOM   1448  N   GLY A 296       5.301 -17.631 -25.420
ATOM   1449  CA  GLY A 296       4.684 -16.625 -24.608
ATOM   1450  C   GLY A 296       3.308 -17.008 -24.174
ATOM   1451  O   GLY A 296       2.866 -16.593 -23.105
ATOM   1452  N   TRP A 297       2.557 -17.754 -25.004
ATOM   1453  CA  TRP A 297       1.196 -17.991 -24.613
ATOM   1454  CB  TRP A 297       0.267 -17.677 -25.798
ATOM   1455  CG  TRP A 297      -1.203 -17.514 -25.511
ATOM   1456  CD2 TRP A 297      -1.721 -16.473 -24.672
ATOM   1457  CD1 TRP A 297      -2.275 -18.237 -25.941
ATOM   1458  NE1 TRP A 297      -3.437 -17.676 -25.461
ATOM   1459  CE2 TRP A 297      -3.107 -16.598 -24.667
ATOM   1460  CE3 TRP A 297      -1.090 -15.494 -23.960
ATOM   1461  CZ2 TRP A 297      -3.890 -15.737 -23.949
ATOM   1462  CZ3 TRP A 297      -1.880 -14.625 -23.241
ATOM   1463  CH2 TRP A 297      -3.255 -14.744 -23.238
ATOM   1464  C   TRP A 297       1.080 -19.425 -24.198
ATOM   1465  O   TRP A 297       0.881 -20.315 -25.023
ATOM   1466  N   SER A 298       1.163 -19.688 -22.880
ATOM   1467  CA  SER A 298       1.188 -21.057 -22.460
ATOM   1468  CB  SER A 298       1.766 -21.280 -21.052
ATOM   1469  OG  SER A 298       1.840 -22.672 -20.778
ATOM   1470  C   SER A 298      -0.181 -21.634 -22.481
ATOM   1471  O   SER A 298      -1.172 -20.971 -22.185
ATOM   1472  N   ILE A 299      -0.242 -22.929 -22.832
ATOM   1473  CA  ILE A 299      -1.452 -23.685 -22.783
ATOM   1474  CB  ILE A 299      -1.306 -25.100 -23.276
ATOM   1475  CG1 ILE A 299      -2.666 -25.823 -23.276
ATOM   1476  CG2 ILE A 299      -0.239 -25.793 -22.411
ATOM   1477  CD1 ILE A 299      -3.665 -25.275 -24.292
ATOM   1478  C   ILE A 299      -1.768 -23.744 -21.334
ATOM   1479  O   ILE A 299      -0.973 -23.349 -20.500
ATOM   1480  N   GLY A 300      -2.989 -24.065 -20.947
ATOM   1481  CA  GLY A 300      -3.122 -24.212 -19.532
ATOM   1482  C   GLY A 300      -3.593 -22.909 -18.992
ATOM   1483  O   GLY A 300      -4.681 -22.830 -18.431
ATOM   1484  N   ASN A 301      -2.790 -21.835 -19.139
ATOM   1485  CA  ASN A 301      -3.300 -20.582 -18.680
ATOM   1486  CB  ASN A 301      -2.255 -19.452 -18.546
ATOM   1487  CG  ASN A 301      -1.623 -19.125 -19.889
ATOM   1488  OD1 ASN A 301      -2.224 -18.466 -20.735
ATOM   1489  ND2 ASN A 301      -0.353 -19.575 -20.072
ATOM   1490  C   ASN A 301      -4.366 -20.183 -19.638
ATOM   1491  O   ASN A 301      -5.428 -19.703 -19.246
ATOM   1492  N   VAL A 302      -4.104 -20.418 -20.936
ATOM   1493  CA  VAL A 302      -5.012 -20.073 -21.991
ATOM   1494  CB  VAL A 302      -4.410 -20.332 -23.336
ATOM   1495  CG1 VAL A 302      -3.126 -19.498 -23.409
ATOM   1496  CG2 VAL A 302      -4.164 -21.840 -23.514
ATOM   1497  C   VAL A 302      -6.251 -20.904 -21.856
ATOM   1498  O   VAL A 302      -7.363 -20.436 -22.104
ATOM   1499  N   LEU A 303      -6.081 -22.183 -21.473
ATOM   1500  CA  LEU A 303      -7.200 -23.075 -21.344
ATOM   1501  CB  LEU A 303      -6.737 -24.485 -20.940
ATOM   1502  CG  LEU A 303      -7.882 -25.472 -20.656
ATOM   1503  CD1 LEU A 303      -8.676 -25.802 -21.929
ATOM   1504  CD2 LEU A 303      -7.365 -26.718 -19.920
ATOM   1505  C   LEU A 303      -8.112 -22.595 -20.261
ATOM   1506  O   LEU A 303      -9.323 -22.486 -20.454
ATOM   1507  N   LEU A 304      -7.541 -22.268 -19.089
ATOM   1508  CA  LEU A 304      -8.371 -21.879 -17.986
ATOM   1509  CB  LEU A 304      -7.622 -21.709 -16.649
ATOM   1510  CG  LEU A 304      -7.336 -23.030 -15.904
ATOM   1511  CD1 LEU A 304      -8.647 -23.676 -15.426
ATOM   1512  CD2 LEU A 304      -6.473 -23.998 -16.724
ATOM   1513  C   LEU A 304      -9.103 -20.606 -18.274
ATOM   1514  O   LEU A 304     -10.271 -20.479 -17.914
ATOM   1515  N   ASP A 305      -8.460 -19.611 -18.913
ATOM   1516  CA  ASP A 305      -9.219 -18.409 -19.115
ATOM   1517  CB  ASP A 305      -8.398 -17.149 -19.482
ATOM   1518  CG  ASP A 305      -7.600 -17.325 -20.758
ATOM   1519  OD1 ASP A 305      -6.827 -18.313 -20.838
ATOM   1520  OD2 ASP A 305      -7.720 -16.448 -21.655
ATOM   1521  C   ASP A 305     -10.341 -18.651 -20.080
ATOM   1522  O   ASP A 305     -11.409 -18.054 -19.955
ATOM   1523  N   PHE A 306     -10.139 -19.554 -21.058
ATOM   1524  CA  PHE A 306     -11.151 -19.865 -22.035
ATOM   1525  CB  PHE A 306     -10.671 -21.021 -22.932
ATOM   1526  CG  PHE A 306     -11.672 -21.402 -23.971
ATOM   1527  CD1 PHE A 306     -12.708 -22.255 -23.666
ATOM   1528  CD2 PHE A 306     -11.566 -20.914 -25.253
ATOM   1529  CE1 PHE A 306     -13.624 -22.617 -24.628
ATOM   1530  CE2 PHE A 306     -12.477 -21.274 -26.218
ATOM   1531  CZ  PHE A 306     -13.507 -22.129 -25.908
ATOM   1532  C   PHE A 306     -12.362 -20.358 -21.305
ATOM   1533  O   PHE A 306     -13.474 -19.883 -21.532
ATOM   1534  N   THR A 307     -12.159 -21.328 -20.395
ATOM   1535  CA  THR A 307     -13.231 -21.913 -19.637
ATOM   1536  CB  THR A 307     -12.816 -23.119 -18.844
ATOM   1537  OG1 THR A 307     -13.960 -23.772 -18.317
ATOM   1538  CG2 THR A 307     -11.887 -22.681 -17.703
ATOM   1539  C   THR A 307     -13.787 -20.902 -18.682
ATOM   1540  O   THR A 307     -14.979 -20.912 -18.385
ATOM   1541  N   GLY A 308     -12.937 -20.007 -18.148
ATOM   1542  CA  GLY A 308     -13.419 -19.057 -17.185
ATOM   1543  C   GLY A 308     -14.466 -18.204 -17.821
ATOM   1544  O   GLY A 308     -15.493 -17.908 -17.211
ATOM   1545  N   GLY A 309     -14.220 -17.767 -19.066
ATOM   1546  CA  GLY A 309     -15.171 -16.950 -19.752
ATOM   1547  C   GLY A 309     -16.403 -17.759 -19.997
ATOM   1548  O   GLY A 309     -17.517 -17.246 -19.909
ATOM   1549  N   SER A 310     -16.225 -19.054 -20.329
ATOM   1550  CA  SER A 310     -17.344 -19.880 -20.681
ATOM   1551  CB  SER A 310     -16.957 -21.283 -21.194
ATOM   1552  OG  SER A 310     -16.444 -22.089 -20.146
ATOM   1553  C   SER A 310     -18.278 -20.046 -19.523
ATOM   1554  O   SER A 310     -19.492 -19.979 -19.699
ATOM   1555  N   PHE A 311     -17.764 -20.276 -18.301
ATOM   1556  CA  PHE A 311     -18.701 -20.453 -17.227
ATOM   1557  CB  PHE A 311     -18.128 -21.054 -15.944
ATOM   1558  CG  PHE A 311     -17.964 -22.520 -16.182
ATOM   1559  CD1 PHE A 311     -16.802 -23.024 -16.715
ATOM   1560  CD2 PHE A 311     -18.980 -23.394 -15.863
ATOM   1561  CE1 PHE A 311     -16.652 -24.374 -16.926
ATOM   1562  CE2 PHE A 311     -18.838 -24.745 -16.072
ATOM   1563  CZ  PHE A 311     -17.671 -25.238 -16.605
ATOM   1564  C   PHE A 311     -19.420 -19.179 -16.903
ATOM   1565  O   PHE A 311     -20.612 -19.204 -16.603
ATOM   1566  N   SER A 312     -18.721 -18.030 -16.936
ATOM   1567  CA  SER A 312     -19.339 -16.774 -16.611
ATOM   1568  CB  SER A 312     -18.342 -15.600 -16.637
ATOM   1569  OG  SER A 312     -17.837 -15.414 -17.950
ATOM   1570  C   SER A 312     -20.405 -16.487 -17.624
ATOM   1571  O   SER A 312     -21.453 -15.923 -17.308
ATOM   1572  N   LEU A 313     -20.158 -16.882 -18.883
ATOM   1573  CA  LEU A 313     -21.108 -16.656 -19.930
ATOM   1574  CB  LEU A 313     -20.596 -17.234 -21.265
ATOM   1575  CG  LEU A 313     -21.405 -16.899 -22.536
ATOM   1576  CD1 LEU A 313     -20.798 -17.625 -23.746
ATOM   1577  CD2 LEU A 313     -22.910 -17.169 -22.398
ATOM   1578  C   LEU A 313     -22.328 -17.418 -19.534
ATOM   1579  O   LEU A 313     -23.451 -16.924 -19.632
ATOM   1580  N   LEU A 314     -22.119 -18.658 -19.065
ATOM   1581  CA  LEU A 314     -23.203 -19.501 -18.678
ATOM   1582  CB  LEU A 314     -22.750 -20.915 -18.286
ATOM   1583  CG  LEU A 314     -22.097 -21.696 -19.440
ATOM   1584  CD1 LEU A 314     -21.672 -23.100 -18.988
ATOM   1585  CD2 LEU A 314     -22.997 -21.723 -20.686
ATOM   1586  C   LEU A 314     -23.883 -18.909 -17.490
ATOM   1587  O   LEU A 314     -25.106 -18.937 -17.400
ATOM   1588  N   GLN A 315     -23.120 -18.351 -16.535
ATOM   1589  CA  GLN A 315     -23.790 -17.902 -15.353
ATOM   1590  CB  GLN A 315     -22.836 -17.409 -14.248
ATOM   1591  CG  GLN A 315     -23.464 -17.370 -12.844
ATOM   1592  CD  GLN A 315     -24.150 -16.034 -12.578
ATOM   1593  OE1 GLN A 315     -25.136 -15.673 -13.217
ATOM   1594  NE2 GLN A 315     -23.612 -15.270 -11.590
ATOM   1595  C   GLN A 315     -24.736 -16.807 -15.699
ATOM   1596  O   GLN A 315     -25.906 -16.848 -15.323
ATOM   1597  N   MET A 316     -24.283 -15.825 -16.492
ATOM   1598  CA  MET A 316     -25.165 -14.730 -16.744
ATOM   1599  CB  MET A 316     -24.522 -13.569 -17.509
ATOM   1600  CG  MET A 316     -23.234 -13.016 -16.873
ATOM   1601  SD  MET A 316     -23.302 -12.544 -15.121
ATOM   1602  CE  MET A 316     -22.910 -14.217 -14.536
ATOM   1603  C   MET A 316     -26.347 -15.249 -17.507
ATOM   1604  O   MET A 316     -27.470 -14.784 -17.327
ATOM   1605  N   PHE A 317     -26.111 -16.233 -18.391
ATOM   1606  CA  PHE A 317     -27.139 -16.826 -19.198
ATOM   1607  CB  PHE A 317     -26.542 -17.817 -20.217
ATOM   1608  CG  PHE A 317     -27.617 -18.428 -21.050
ATOM   1609  CD1 PHE A 317     -28.187 -17.724 -22.084
ATOM   1610  CD2 PHE A 317     -28.059 -19.706 -20.790
ATOM   1611  CE1 PHE A 317     -29.177 -18.287 -22.855
ATOM   1612  CE2 PHE A 317     -29.047 -20.276 -21.559
ATOM   1613  CZ  PHE A 317     -29.607 -19.566 -22.594
ATOM   1614  C   PHE A 317     -28.132 -17.553 -18.341
ATOM   1615  O   PHE A 317     -29.340 -17.437 -18.538
ATOM   1616  N   LEU A 318     -27.636 -18.309 -17.351
ATOM   1617  CA  LEU A 318     -28.425 -19.183 -16.536
ATOM   1618  CB  LEU A 318     -27.577 -20.093 -15.627
ATOM   1619  CG  LEU A 318     -26.641 -21.039 -16.407
ATOM   1620  CD1 LEU A 318     -25.959 -22.046 -15.466
ATOM   1621  CD2 LEU A 318     -27.360 -21.706 -17.591
ATOM   1622  C   LEU A 318     -29.403 -18.454 -15.670
ATOM   1623  O   LEU A 318     -30.496 -18.983 -15.476
ATOM   1624  N   GLN A 319     -29.042 -17.245 -15.162
ATOM   1625  CA  GLN A 319     -29.766 -16.470 -14.171
ATOM   1626  CB  GLN A 319     -29.584 -14.947 -14.247
ATOM   1627  CG  GLN A 319     -30.372 -14.248 -13.135
ATOM   1628  CD  GLN A 319     -30.252 -12.745 -13.306
ATOM   1629  OE1 GLN A 319     -30.120 -12.242 -14.420
ATOM   1630  NE2 GLN A 319     -30.310 -12.001 -12.168
ATOM   1631  C   GLN A 319     -31.236 -16.731 -14.194
ATOM   1632  O   GLN A 319     -31.872 -16.721 -15.247
ATOM   1633  N   SER A 320     -31.792 -16.990 -12.991
ATOM   1634  CA  SER A 320     -33.162 -17.372 -12.813
ATOM   1635  CB  SER A 320     -33.515 -17.724 -11.355
ATOM   1636  OG  SER A 320     -34.870 -18.137 -11.269
ATOM   1637  C   SER A 320     -34.045 -16.253 -13.245
ATOM   1638  O   SER A 320     -35.174 -16.494 -13.673
ATOM   1639  N   TYR A 321     -33.565 -14.998 -13.139
ATOM   1640  CA  TYR A 321     -34.389 -13.922 -13.603
ATOM   1641  CB  TYR A 321     -33.818 -12.497 -13.447
ATOM   1642  CG  TYR A 321     -34.084 -12.053 -12.048
ATOM   1643  CD1 TYR A 321     -35.363 -11.674 -11.706
ATOM   1644  CD2 TYR A 321     -33.107 -12.030 -11.080
ATOM   1645  CE1 TYR A 321     -35.664 -11.260 -10.431
ATOM   1646  CE2 TYR A 321     -33.403 -11.613  -9.799
ATOM   1647  CZ  TYR A 321     -34.682 -11.227  -9.474
ATOM   1648  OH  TYR A 321     -34.989 -10.800  -8.165
ATOM   1649  C   TYR A 321     -34.714 -14.166 -15.033
ATOM   1650  O   TYR A 321     -33.895 -14.667 -15.803
ATOM   1651  N   ASN A 322     -35.958 -13.824 -15.407
ATOM   1652  CA  ASN A 322     -36.454 -14.083 -16.720
ATOM   1653  CB  ASN A 322     -37.856 -13.483 -16.937
ATOM   1654  CG  ASN A 322     -37.780 -11.978 -16.707
ATOM   1655  OD1 ASN A 322     -37.174 -11.514 -15.742
ATOM   1656  ND2 ASN A 322     -38.406 -11.190 -17.621
ATOM   1657  C   ASN A 322     -35.514 -13.451 -17.681
ATOM   1658  O   ASN A 322     -35.174 -14.038 -18.708
ATOM   1659  N   ASN A 323     -35.047 -12.236 -17.366
ATOM   1660  CA  ASN A 323     -34.145 -11.611 -18.273
ATOM   1661  CB  ASN A 323     -34.248 -10.078 -18.221
ATOM   1662  CG  ASN A 323     -35.678  -9.720 -18.619
ATOM   1663  OD1 ASN A 323     -36.168 -10.139 -19.667
ATOM   1664  ND2 ASN A 323     -36.378  -8.942 -17.749
ATOM   1665  C   ASN A 323     -32.772 -12.030 -17.855
ATOM   1666  O   ASN A 323     -32.341 -11.758 -16.736
ATOM   1667  N   ASP A 324     -32.056 -12.736 -18.755
ATOM   1668  CA  ASP A 324     -30.729 -13.179 -18.468
ATOM   1669  CB  ASP A 324     -30.209 -14.206 -19.483
ATOM   1670  CG  ASP A 324     -31.061 -15.454 -19.322
ATOM   1671  OD1 ASP A 324     -31.341 -15.833 -18.153
ATOM   1672  OD2 ASP A 324     -31.451 -16.045 -20.365
ATOM   1673  C   ASP A 324     -29.874 -11.964 -18.544
ATOM   1674  O   ASP A 324     -30.294 -10.935 -19.073
ATOM   1675  N   GLN A 325     -28.646 -12.047 -18.006
ATOM   1676  CA  GLN A 325     -27.820 -10.880 -17.963
ATOM   1677  CB  GLN A 325     -26.733 -10.964 -16.883
ATOM   1678  CG  GLN A 325     -27.309 -11.099 -15.473
ATOM   1679  CD  GLN A 325     -26.150 -11.314 -14.514
ATOM   1680  OE1 GLN A 325     -25.344 -10.414 -14.282
ATOM   1681  NE2 GLN A 325     -26.061 -12.544 -13.940
ATOM   1682  C   GLN A 325     -27.130 -10.714 -19.273
ATOM   1683  O   GLN A 325     -26.293 -11.526 -19.662
ATOM   1684  N   TRP A 326     -27.493  -9.635 -19.993
ATOM   1685  CA  TRP A 326     -26.863  -9.293 -21.232
ATOM   1686  CB  TRP A 326     -27.617  -8.246 -22.087
ATOM   1687  CG  TRP A 326     -27.794  -6.868 -21.491
ATOM   1688  CD2 TRP A 326     -28.583  -5.826 -22.087
ATOM   1689  CD1 TRP A 326     -27.288  -6.357 -20.334
ATOM   1690  NE1 TRP A 326     -27.717  -5.061 -20.167
ATOM   1691  CE2 TRP A 326     -28.516  -4.721 -21.240
ATOM   1692  CE3 TRP A 326     -29.310  -5.787 -23.246
ATOM   1693  CZ2 TRP A 326     -29.175  -3.560 -21.533
ATOM   1694  CZ3 TRP A 326     -29.971  -4.614 -23.543
ATOM   1695  CH2 TRP A 326     -29.906  -3.522 -22.701
ATOM   1696  C   TRP A 326     -25.490  -8.798 -20.909
ATOM   1697  O   TRP A 326     -24.588  -8.857 -21.743
ATOM   1698  N   THR A 327     -25.304  -8.316 -19.662
ATOM   1699  CA  THR A 327     -24.073  -7.713 -19.231
ATOM   1700  CB  THR A 327     -24.050  -7.475 -17.748
ATOM   1701  OG1 THR A 327     -24.097  -8.711 -17.050
ATOM   1702  CG2 THR A 327     -25.279  -6.629 -17.375
ATOM   1703  C   THR A 327     -22.953  -8.649 -19.556
ATOM   1704  O   THR A 327     -21.957  -8.231 -20.142
ATOM   1705  N   LEU A 328     -23.066  -9.938 -19.180
ATOM   1706  CA  LEU A 328     -22.043 -10.854 -19.610
ATOM   1707  CB  LEU A 328     -21.177 -11.407 -18.471
ATOM   1708  CG  LEU A 328     -20.356 -10.340 -17.732
ATOM   1709  CD1 LEU A 328     -21.268  -9.353 -16.986
ATOM   1710  CD2 LEU A 328     -19.306 -10.992 -16.821
ATOM   1711  C   LEU A 328     -22.731 -12.055 -20.203
ATOM   1712  O   LEU A 328     -22.790 -13.098 -19.564
ATOM   1713  N   ILE A 329     -23.176 -12.021 -21.474
ATOM   1714  CA  ILE A 329     -24.023 -13.117 -21.875
ATOM   1715  CB  ILE A 329     -25.428 -12.667 -22.151
ATOM   1716  CG1 ILE A 329     -26.422 -13.829 -22.020
ATOM   1717  CG2 ILE A 329     -25.431 -12.015 -23.543
ATOM   1718  CD1 ILE A 329     -26.594 -14.283 -20.574
ATOM   1719  C   ILE A 329     -23.541 -13.746 -23.151
ATOM   1720  O   ILE A 329     -22.504 -13.367 -23.687
ATOM   1721  N   PHE A 330     -24.304 -14.761 -23.631
ATOM   1722  CA  PHE A 330     -24.066 -15.507 -24.843
ATOM   1723  CB  PHE A 330     -25.160 -16.530 -25.231
ATOM   1724  CG  PHE A 330     -24.985 -17.880 -24.622
ATOM   1725  CD1 PHE A 330     -25.491 -18.195 -23.382
ATOM   1726  CD2 PHE A 330     -24.326 -18.855 -25.337
ATOM   1727  CE1 PHE A 330     -25.319 -19.458 -22.860
ATOM   1728  CE2 PHE A 330     -24.152 -20.117 -24.821
ATOM   1729  CZ  PHE A 330     -24.650 -20.420 -23.576
ATOM   1730  C   PHE A 330     -24.059 -14.596 -26.019
ATOM   1731  O   PHE A 330     -24.647 -13.516 -26.009
ATOM   1732  N   GLY A 331     -23.343 -15.036 -27.071
ATOM   1733  CA  GLY A 331     -23.292 -14.347 -28.322
ATOM   1734  C   GLY A 331     -21.961 -14.658 -28.912
ATOM   1735  O   GLY A 331     -21.196 -13.754 -29.236
ATOM   1736  N   ASP A 332     -21.645 -15.959 -29.057
ATOM   1737  CA  ASP A 332     -20.370 -16.330 -29.596
ATOM   1738  CB  ASP A 332     -20.059 -17.834 -29.497
ATOM   1739  CG  ASP A 332     -19.730 -18.131 -28.042
ATOM   1740  OD1 ASP A 332     -20.578 -17.800 -27.169
ATOM   1741  OD2 ASP A 332     -18.623 -18.671 -27.781
ATOM   1742  C   ASP A 332     -20.286 -15.939 -31.035
ATOM   1743  O   ASP A 332     -19.268 -15.411 -31.472
ATOM   1744  N   PRO A 333     -21.320 -16.168 -31.795
ATOM   1745  CA  PRO A 333     -21.237 -15.823 -33.184
ATOM   1746  CD  PRO A 333     -22.202 -17.304 -31.573
ATOM   1747  CB  PRO A 333     -22.453 -16.467 -33.846
ATOM   1748  CG  PRO A 333     -22.713 -17.705 -32.969
ATOM   1749  C   PRO A 333     -21.131 -14.350 -33.357
ATOM   1750  O   PRO A 333     -20.633 -13.907 -34.390
ATOM   1751  N   THR A 334     -21.607 -13.577 -32.368
ATOM   1752  CA  THR A 334     -21.541 -12.152 -32.455
ATOM   1753  CB  THR A 334     -22.851 -11.492 -32.142
ATOM   1754  OG1 THR A 334     -23.221 -11.763 -30.798
ATOM   1755  CG2 THR A 334     -23.920 -12.041 -33.102
ATOM   1756  C   THR A 334     -20.582 -11.704 -31.410
ATOM   1757  O   THR A 334     -19.780 -12.486 -30.902
ATOM   1758  N   LYS A 335     -20.593 -10.395 -31.112
ATOM   1759  CA  LYS A 335     -19.834  -9.935 -29.994
ATOM   1760  CB  LYS A 335     -18.935  -8.725 -30.302
ATOM   1761  CG  LYS A 335     -17.596  -9.096 -30.944
ATOM   1762  CD  LYS A 335     -17.701  -9.745 -32.326
ATOM   1763  CE  LYS A 335     -16.343 -10.194 -32.872
ATOM   1764  NZ  LYS A 335     -16.523 -11.035 -34.076
ATOM   1765  C   LYS A 335     -20.857  -9.494 -29.009
ATOM   1766  O   LYS A 335     -21.031  -8.301 -28.767
ATOM   1767  N   PHE A 336     -21.575 -10.464 -28.410
ATOM   1768  CA  PHE A 336     -22.572 -10.080 -27.464
ATOM   1769  CB  PHE A 336     -23.996 -10.471 -27.885
ATOM   1770  CG  PHE A 336     -24.922  -9.604 -27.110
ATOM   1771  CD1 PHE A 336     -25.348  -9.950 -25.849
ATOM   1772  CD2 PHE A 336     -25.357  -8.423 -27.663
ATOM   1773  CE1 PHE A 336     -26.203  -9.127 -25.156
ATOM   1774  CE2 PHE A 336     -26.212  -7.595 -26.975
ATOM   1775  CZ  PHE A 336     -26.636  -7.950 -25.718
ATOM   1776  C   PHE A 336     -22.238 -10.816 -26.213
ATOM   1777  O   PHE A 336     -21.895 -11.996 -26.248
ATOM   1778  N   GLY A 337     -22.303 -10.113 -25.071
ATOM   1779  CA  GLY A 337     -21.912 -10.702 -23.840
ATOM   1780  C   GLY A 337     -20.436 -10.568 -23.861
ATOM   1781  O   GLY A 337     -19.765 -11.162 -24.704
ATOM   1782  N   LEU A 338     -19.883  -9.775 -22.938
ATOM   1783  CA  LEU A 338     -18.468  -9.609 -22.962
ATOM   1784  CB  LEU A 338     -17.969  -8.443 -22.103
ATOM   1785  CG  LEU A 338     -18.430  -7.101 -22.709
ATOM   1786  CD1 LEU A 338     -17.877  -6.905 -24.130
ATOM   1787  CD2 LEU A 338     -19.957  -6.946 -22.633
ATOM   1788  C   LEU A 338     -17.843 -10.909 -22.594
ATOM   1789  O   LEU A 338     -16.768 -11.241 -23.087
ATOM   1790  N   GLY A 339     -18.513 -11.694 -21.729
ATOM   1791  CA  GLY A 339     -17.972 -12.966 -21.352
ATOM   1792  C   GLY A 339     -17.830 -13.771 -22.604
ATOM   1793  O   GLY A 339     -16.842 -14.480 -22.782
ATOM   1794  N   VAL A 340     -18.825 -13.694 -23.510
ATOM   1795  CA  VAL A 340     -18.680 -14.402 -24.749
ATOM   1796  CB  VAL A 340     -19.823 -14.261 -25.714
ATOM   1797  CG1 VAL A 340     -19.347 -14.778 -27.083
ATOM   1798  CG2 VAL A 340     -21.014 -15.075 -25.199
ATOM   1799  C   VAL A 340     -17.507 -13.829 -25.468
ATOM   1800  O   VAL A 340     -16.759 -14.549 -26.123
ATOM   1801  N   PHE A 341     -17.323 -12.504 -25.373
ATOM   1802  CA  PHE A 341     -16.273 -11.861 -26.104
ATOM   1803  CB  PHE A 341     -16.305 -10.334 -25.918
ATOM   1804  CG  PHE A 341     -15.447  -9.722 -26.968
ATOM   1805  CD1 PHE A 341     -15.976  -9.450 -28.209
ATOM   1806  CD2 PHE A 341     -14.128  -9.427 -26.722
ATOM   1807  CE1 PHE A 341     -15.202  -8.886 -29.195
ATOM   1808  CE2 PHE A 341     -13.350  -8.861 -27.704
ATOM   1809  CZ  PHE A 341     -13.885  -8.590 -28.941
ATOM   1810  C   PHE A 341     -14.951 -12.391 -25.630
ATOM   1811  O   PHE A 341     -14.076 -12.717 -26.431
ATOM   1812  N   SER A 342     -14.767 -12.506 -24.305
ATOM   1813  CA  SER A 342     -13.518 -12.980 -23.783
ATOM   1814  CB  SER A 342     -13.478 -12.939 -22.244
ATOM   1815  OG  SER A 342     -13.614 -11.602 -21.784
ATOM   1816  C   SER A 342     -13.338 -14.403 -24.196
ATOM   1817  O   SER A 342     -12.231 -14.836 -24.514
ATOM   1818  N   ILE A 343     -14.440 -15.172 -24.213
ATOM   1819  CA  ILE A 343     -14.321 -16.567 -24.500
ATOM   1820  CB  ILE A 343     -15.601 -17.334 -24.268
ATOM   1821  CG1 ILE A 343     -15.285 -18.796 -23.930
ATOM   1822  CG2 ILE A 343     -16.508 -17.200 -25.500
ATOM   1823  CD1 ILE A 343     -14.512 -19.507 -25.027
ATOM   1824  C   ILE A 343     -13.849 -16.735 -25.913
ATOM   1825  O   ILE A 343     -12.979 -17.557 -26.181
ATOM   1826  N   VAL A 344     -14.377 -15.941 -26.865
ATOM   1827  CA  VAL A 344     -13.980 -16.136 -28.233
ATOM   1828  CB  VAL A 344     -14.701 -15.261 -29.218
ATOM   1829  CG1 VAL A 344     -14.377 -13.790 -28.931
ATOM   1830  CG2 VAL A 344     -14.291 -15.711 -30.629
ATOM   1831  C   VAL A 344     -12.509 -15.902 -28.372
ATOM   1832  O   VAL A 344     -11.828 -16.653 -29.067
ATOM   1833  N   PHE A 345     -11.957 -14.862 -27.712
ATOM   1834  CA  PHE A 345     -10.542 -14.663 -27.831
ATOM   1835  CB  PHE A 345      -9.987 -13.389 -27.172
ATOM   1836  CG  PHE A 345     -10.139 -12.317 -28.194
ATOM   1837  CD1 PHE A 345      -9.297 -12.302 -29.282
ATOM   1838  CD2 PHE A 345     -11.093 -11.335 -28.079
ATOM   1839  CE1 PHE A 345      -9.405 -11.332 -30.248
ATOM   1840  CE2 PHE A 345     -11.201 -10.360 -29.045
ATOM   1841  CZ  PHE A 345     -10.362 -10.355 -30.131
ATOM   1842  C   PHE A 345      -9.859 -15.858 -27.268
ATOM   1843  O   PHE A 345      -8.841 -16.303 -27.793
ATOM   1844  N   ASP A 346     -10.408 -16.418 -26.182
ATOM   1845  CA  ASP A 346      -9.838 -17.599 -25.617
ATOM   1846  CB  ASP A 346     -10.676 -18.146 -24.451
ATOM   1847  CG  ASP A 346     -10.663 -17.137 -23.314
ATOM   1848  OD1 ASP A 346      -9.716 -16.306 -23.268
ATOM   1849  OD2 ASP A 346     -11.606 -17.179 -22.481
ATOM   1850  C   ASP A 346      -9.891 -18.646 -26.688
ATOM   1851  O   ASP A 346      -8.975 -19.451 -26.835
ATOM   1852  N   VAL A 347     -10.984 -18.644 -27.473
ATOM   1853  CA  VAL A 347     -11.223 -19.620 -28.497
ATOM   1854  CB  VAL A 347     -12.495 -19.353 -29.250
ATOM   1855  CG1 VAL A 347     -12.617 -20.377 -30.391
ATOM   1856  CG2 VAL A 347     -13.672 -19.359 -28.262
ATOM   1857  C   VAL A 347     -10.126 -19.565 -29.507
ATOM   1858  O   VAL A 347      -9.559 -20.594 -29.870
ATOM   1859  N   VAL A 348      -9.788 -18.354 -29.984
ATOM   1860  CA  VAL A 348      -8.785 -18.246 -30.998
ATOM   1861  CB  VAL A 348      -8.580 -16.844 -31.512
ATOM   1862  CG1 VAL A 348      -8.035 -15.954 -30.384
ATOM   1863  CG2 VAL A 348      -7.646 -16.914 -32.731
ATOM   1864  C   VAL A 348      -7.489 -18.715 -30.432
ATOM   1865  O   VAL A 348      -6.717 -19.392 -31.108
ATOM   1866  N   PHE A 349      -7.219 -18.381 -29.158
ATOM   1867  CA  PHE A 349      -5.944 -18.746 -28.627
ATOM   1868  CB  PHE A 349      -5.672 -18.263 -27.193
ATOM   1869  CG  PHE A 349      -5.410 -16.795 -27.221
ATOM   1870  CD1 PHE A 349      -4.231 -16.309 -27.738
ATOM   1871  CD2 PHE A 349      -6.341 -15.901 -26.752
ATOM   1872  CE1 PHE A 349      -3.977 -14.959 -27.768
ATOM   1873  CE2 PHE A 349      -6.096 -14.549 -26.776
ATOM   1874  CZ  PHE A 349      -4.911 -14.076 -27.283
ATOM   1875  C   PHE A 349      -5.772 -20.232 -28.637
ATOM   1876  O   PHE A 349      -4.741 -20.723 -29.092
ATOM   1877  N   PHE A 350      -6.770 -20.997 -28.154
ATOM   1878  CA  PHE A 350      -6.605 -22.424 -28.082
ATOM   1879  CB  PHE A 350      -7.788 -23.167 -27.435
ATOM   1880  CG  PHE A 350      -7.453 -24.621 -27.515
ATOM   1881  CD1 PHE A 350      -6.603 -25.201 -26.599
ATOM   1882  CD2 PHE A 350      -7.985 -25.409 -28.511
ATOM   1883  CE1 PHE A 350      -6.292 -26.539 -26.675
ATOM   1884  CE2 PHE A 350      -7.677 -26.746 -28.592
ATOM   1885  CZ  PHE A 350      -6.828 -27.316 -27.672
ATOM   1886  C   PHE A 350      -6.440 -23.010 -29.442
ATOM   1887  O   PHE A 350      -5.539 -23.817 -29.669
ATOM   1888  N   ILE A 351      -7.302 -22.620 -30.395
ATOM   1889  CA  ILE A 351      -7.215 -23.221 -31.694
ATOM   1890  CB  ILE A 351      -8.284 -22.768 -32.644
ATOM   1891  CG1 ILE A 351      -8.184 -21.259 -32.906
ATOM   1892  CG2 ILE A 351      -9.640 -23.232 -32.088
ATOM   1893  CD1 ILE A 351      -9.054 -20.797 -34.074
ATOM   1894  C   ILE A 351      -5.890 -22.876 -32.277
ATOM   1895  O   ILE A 351      -5.230 -23.721 -32.880
ATOM   1896  N   GLN A 352      -5.457 -21.618 -32.095
ATOM   1897  CA  GLN A 352      -4.198 -21.208 -32.634
ATOM   1898  CB  GLN A 352      -3.849 -19.748 -32.306
ATOM   1899  CG  GLN A 352      -4.785 -18.758 -32.989
ATOM   1900  CD  GLN A 352      -4.710 -19.059 -34.477
ATOM   1901  OE1 GLN A 352      -5.701 -19.449 -35.091
ATOM   1902  NE2 GLN A 352      -3.499 -18.890 -35.071
ATOM   1903  C   GLN A 352      -3.139 -22.047 -32.003
ATOM   1904  O   GLN A 352      -2.216 -22.505 -32.671
ATOM   1905  N   HIS A 353      -3.260 -22.308 -30.694
ATOM   1906  CA  HIS A 353      -2.225 -23.025 -30.015
ATOM   1907  ND1 HIS A 353      -0.350 -22.830 -27.290
ATOM   1908  CG  HIS A 353      -1.345 -23.680 -27.720
ATOM   1909  CB  HIS A 353      -2.531 -23.224 -28.519
ATOM   1910  NE2 HIS A 353       0.176 -24.856 -26.539
ATOM   1911  CD2 HIS A 353      -1.007 -24.913 -27.255
ATOM   1912  CE1 HIS A 353       0.532 -23.585 -26.587
ATOM   1913  C   HIS A 353      -2.082 -24.384 -30.627
ATOM   1914  O   HIS A 353      -0.967 -24.852 -30.847
ATOM   1915  N   PHE A 354      -3.211 -25.039 -30.952
ATOM   1916  CA  PHE A 354      -3.179 -26.397 -31.421
ATOM   1917  CB  PHE A 354      -4.589 -26.899 -31.788
ATOM   1918  CG  PHE A 354      -4.532 -28.353 -32.109
ATOM   1919  CD1 PHE A 354      -4.647 -29.291 -31.108
ATOM   1920  CD2 PHE A 354      -4.369 -28.785 -33.406
ATOM   1921  CE1 PHE A 354      -4.597 -30.635 -31.393
ATOM   1922  CE2 PHE A 354      -4.319 -30.128 -33.696
ATOM   1923  CZ  PHE A 354      -4.433 -31.057 -32.689
ATOM   1924  C   PHE A 354      -2.328 -26.499 -32.651
ATOM   1925  O   PHE A 354      -1.403 -27.310 -32.704
ATOM   1926  N   CYS A 355      -2.601 -25.665 -33.670
ATOM   1927  CA  CYS A 355      -1.867 -25.748 -34.900
ATOM   1928  CB  CYS A 355      -2.405 -24.785 -35.972
ATOM   1929  SG  CYS A 355      -4.092 -25.215 -36.499
ATOM   1930  C   CYS A 355      -0.432 -25.399 -34.657
ATOM   1931  O   CYS A 355       0.474 -26.082 -35.131
ATOM   1932  N   LEU A 356      -0.199 -24.329 -33.881
ATOM   1933  CA  LEU A 356       1.122 -23.832 -33.631
ATOM   1934  CB  LEU A 356       1.141 -22.538 -32.803
ATOM   1935  CG  LEU A 356       0.852 -21.273 -33.628
ATOM   1936  CD1 LEU A 356       2.045 -20.943 -34.537
ATOM   1937  CD2 LEU A 356      -0.448 -21.392 -34.432
ATOM   1938  C   LEU A 356       1.941 -24.823 -32.890
ATOM   1939  O   LEU A 356       3.134 -24.938 -33.174
ATOM   1940  N   TYR A 357       1.310 -25.544 -31.936
ATOM   1941  CA  TYR A 357       1.964 -26.471 -31.055
ATOM   1942  CB  TYR A 357       0.966 -27.405 -30.349
ATOM   1943  CG  TYR A 357       1.642 -28.109 -29.225
ATOM   1944  CD1 TYR A 357       1.750 -27.486 -28.004
ATOM   1945  CD2 TYR A 357       2.151 -29.380 -29.373
ATOM   1946  CE1 TYR A 357       2.359 -28.111 -26.944
ATOM   1947  CE2 TYR A 357       2.764 -30.011 -28.315
ATOM   1948  CZ  TYR A 357       2.868 -29.377 -27.099
ATOM   1949  OH  TYR A 357       3.494 -30.021 -26.012
ATOM   1950  C   TYR A 357       2.858 -27.306 -31.900
ATOM   1951  O   TYR A 357       2.418 -27.892 -32.884
END
