# Supplementary material for: Characterization of lncRNA-protein interactions associated with Prostate cancer and Androgen receptors by molecular docking simulations
Source: Biochem Biophys Rep. 2025 Mar 9;42:101959. doi: 10.1016/j.bbrep.2025.101959 (PMC11929892; doi:10.1016/j.bbrep.2025.101959)
Supplement: Multimedia component 121 [file mmc121.zip › mmc121.pdb]

REMARK Number:     1
REMARK Ligand:     lig_627ce8493c4ac.pdb
REMARK Contact:     0     0     0
REMARK Score:  -259.38
REMARK RMSD:    482.89
MODEL        1
ATOM      1  N   ALA A  24      30.357  -5.473 -24.875 
ATOM      2  CA  ALA A  24      30.515  -4.000 -24.871 
ATOM      3  CB  ALA A  24      29.364  -3.347 -25.653 
ATOM      4  C   ALA A  24      30.496  -3.471 -23.474 
ATOM      5  O   ALA A  24      31.409  -3.720 -22.690 
ATOM      6  N   GLN A  25      29.435  -2.716 -23.129 
ATOM      7  CA  GLN A  25      29.334  -2.167 -21.810 
ATOM      8  CB  GLN A  25      28.209  -1.135 -21.640 
ATOM      9  CG  GLN A  25      28.449   0.131 -22.464 
ATOM     10  CD  GLN A  25      27.291   1.085 -22.227 
ATOM     11  OE1 GLN A  25      26.895   1.324 -21.089 
ATOM     12  NE2 GLN A  25      26.734   1.652 -23.331 
ATOM     13  C   GLN A  25      29.084  -3.296 -20.876 
ATOM     14  O   GLN A  25      28.668  -4.376 -21.290 
ATOM     15  N   ASP A  26      29.382  -3.075 -19.584 
ATOM     16  CA  ASP A  26      29.211  -4.105 -18.606 
ATOM     17  CB  ASP A  26      30.274  -4.043 -17.495 
ATOM     18  CG  ASP A  26      30.054  -5.171 -16.494 
ATOM     19  OD1 ASP A  26      28.986  -5.191 -15.826 
ATOM     20  OD2 ASP A  26      30.966  -6.032 -16.381 
ATOM     21  C   ASP A  26      27.866  -3.939 -17.988 
ATOM     22  O   ASP A  26      27.612  -2.985 -17.253 
ATOM     23  N   ASN A  27      26.945  -4.872 -18.288 
ATOM     24  CA  ASN A  27      25.662  -4.773 -17.669 
ATOM     25  CB  ASN A  27      24.503  -4.752 -18.683 
ATOM     26  CG  ASN A  27      24.583  -3.452 -19.471 
ATOM     27  OD1 ASN A  27      24.658  -2.366 -18.897 
ATOM     28  ND2 ASN A  27      24.568  -3.560 -20.827 
ATOM     29  C   ASN A  27      25.467  -5.984 -16.812 
ATOM     30  O   ASN A  27      24.473  -6.696 -16.949 
ATOM     31  N   SER A  28      26.402  -6.226 -15.873 
ATOM     32  CA  SER A  28      26.317  -7.361 -15.002 
ATOM     33  CB  SER A  28      27.559  -7.517 -14.112 
ATOM     34  OG  SER A  28      28.707  -7.731 -14.919 
ATOM     35  C   SER A  28      25.149  -7.145 -14.100 
ATOM     36  O   SER A  28      24.492  -8.089 -13.668 
ATOM     37  N   ARG A  29      24.868  -5.864 -13.806 
ATOM     38  CA  ARG A  29      23.821  -5.471 -12.913 
ATOM     39  CB  ARG A  29      23.787  -3.948 -12.704 
ATOM     40  CG  ARG A  29      25.152  -3.369 -12.324 
ATOM     41  CD  ARG A  29      25.113  -1.897 -11.913 
ATOM     42  NE  ARG A  29      26.512  -1.383 -11.942 
ATOM     43  CZ  ARG A  29      27.390  -1.720 -10.952 
ATOM     44  NH1 ARG A  29      27.024  -2.618  -9.991 
ATOM     45  NH2 ARG A  29      28.642  -1.178 -10.929 
ATOM     46  C   ARG A  29      22.506  -5.884 -13.504 
ATOM     47  O   ARG A  29      21.579  -6.255 -12.784 
ATOM     48  N   TYR A  30      22.378  -5.784 -14.840 
ATOM     49  CA  TYR A  30      21.164  -6.163 -15.505 
ATOM     50  CB  TYR A  30      21.186  -5.817 -17.003 
ATOM     51  CG  TYR A  30      19.900  -6.271 -17.606 
ATOM     52  CD1 TYR A  30      18.727  -5.600 -17.348 
ATOM     53  CD2 TYR A  30      19.876  -7.357 -18.449 
ATOM     54  CE1 TYR A  30      17.543  -6.018 -17.911 
ATOM     55  CE2 TYR A  30      18.698  -7.778 -19.016 
ATOM     56  CZ  TYR A  30      17.529  -7.109 -18.746 
ATOM     57  OH  TYR A  30      16.316  -7.539 -19.327 
ATOM     58  C   TYR A  30      20.959  -7.638 -15.363 
ATOM     59  O   TYR A  30      19.855  -8.092 -15.068 
ATOM     60  N   THR A  31      22.033  -8.431 -15.551 
ATOM     61  CA  THR A  31      21.926  -9.861 -15.473 
ATOM     62  CB  THR A  31      23.230 -10.559 -15.736 
ATOM     63  OG1 THR A  31      23.715 -10.225 -17.028 
ATOM     64  CG2 THR A  31      23.003 -12.080 -15.628 
ATOM     65  C   THR A  31      21.490 -10.229 -14.091 
ATOM     66  O   THR A  31      20.646 -11.105 -13.907 
ATOM     67  N   HIS A  32      22.064  -9.557 -13.079 
ATOM     68  CA  HIS A  32      21.744  -9.842 -11.711 
ATOM     69  ND1 HIS A  32      22.771 -10.826  -8.882 
ATOM     70  CG  HIS A  32      22.450  -9.554  -9.301 
ATOM     71  CB  HIS A  32      22.623  -9.069 -10.710 
ATOM     72  NE2 HIS A  32      22.010  -9.743  -7.096 
ATOM     73  CD2 HIS A  32      21.986  -8.905  -8.198 
ATOM     74  CE1 HIS A  32      22.488 -10.885  -7.556 
ATOM     75  C   HIS A  32      20.311  -9.481 -11.477 
ATOM     76  O   HIS A  32      19.604 -10.145 -10.722 
ATOM     77  N   PHE A  33      19.841  -8.406 -12.133 
ATOM     78  CA  PHE A  33      18.494  -7.942 -11.975 
ATOM     79  CB  PHE A  33      18.233  -6.698 -12.850 
ATOM     80  CG  PHE A  33      16.831  -6.221 -12.683 
ATOM     81  CD1 PHE A  33      15.822  -6.729 -13.471 
ATOM     82  CD2 PHE A  33      16.525  -5.261 -11.749 
ATOM     83  CE1 PHE A  33      14.528  -6.288 -13.327 
ATOM     84  CE2 PHE A  33      15.232  -4.815 -11.599 
ATOM     85  CZ  PHE A  33      14.232  -5.330 -12.388 
ATOM     86  C   PHE A  33      17.577  -9.044 -12.410 
ATOM     87  O   PHE A  33      16.584  -9.337 -11.745 
ATOM     88  N   LEU A  34      17.891  -9.694 -13.546 
ATOM     89  CA  LEU A  34      17.052 -10.740 -14.056 
ATOM     90  CB  LEU A  34      17.509 -11.262 -15.429 
ATOM     91  CG  LEU A  34      17.352 -10.227 -16.561 
ATOM     92  CD1 LEU A  34      17.815 -10.799 -17.911 
ATOM     93  CD2 LEU A  34      15.914  -9.684 -16.622 
ATOM     94  C   LEU A  34      17.034 -11.895 -13.105 
ATOM     95  O   LEU A  34      15.977 -12.463 -12.835 
ATOM     96  N   THR A  35      18.201 -12.276 -12.555 
ATOM     97  CA  THR A  35      18.222 -13.429 -11.706 
ATOM     98  CB  THR A  35      19.611 -13.827 -11.277 
ATOM     99  OG1 THR A  35      19.582 -15.110 -10.672 
ATOM    100  CG2 THR A  35      20.183 -12.793 -10.291 
ATOM    101  C   THR A  35      17.370 -13.183 -10.496 
ATOM    102  O   THR A  35      16.600 -14.054 -10.093 
ATOM    103  N   GLN A  36      17.510 -12.004  -9.861 
ATOM    104  CA  GLN A  36      16.760 -11.714  -8.673 
ATOM    105  CB  GLN A  36      17.330 -10.515  -7.900 
ATOM    106  CG  GLN A  36      18.719 -10.776  -7.318 
ATOM    107  CD  GLN A  36      19.161  -9.521  -6.583 
ATOM    108  OE1 GLN A  36      18.999  -8.403  -7.076 
ATOM    109  NE2 GLN A  36      19.727  -9.702  -5.360 
ATOM    110  C   GLN A  36      15.306 -11.414  -8.928 
ATOM    111  O   GLN A  36      14.428 -11.820  -8.172 
ATOM    112  N   HIS A  37      15.041 -10.560  -9.926 
ATOM    113  CA  HIS A  37      13.739 -10.030 -10.232 
ATOM    114  ND1 HIS A  37      13.488  -7.875  -7.943 
ATOM    115  CG  HIS A  37      14.262  -7.931  -9.081 
ATOM    116  CB  HIS A  37      13.787  -8.508 -10.384 
ATOM    117  NE2 HIS A  37      15.483  -7.062  -7.395 
ATOM    118  CD2 HIS A  37      15.476  -7.429  -8.730 
ATOM    119  CE1 HIS A  37      14.268  -7.348  -6.966 
ATOM    120  C   HIS A  37      12.906 -10.649 -11.327 
ATOM    121  O   HIS A  37      11.752 -10.256 -11.466 
ATOM    122  N   TYR A  38      13.434 -11.530 -12.202 
ATOM    123  CA  TYR A  38      12.632 -11.883 -13.350 
ATOM    124  CB  TYR A  38      13.334 -11.414 -14.642 
ATOM    125  CG  TYR A  38      12.655 -11.872 -15.887 
ATOM    126  CD1 TYR A  38      11.465 -11.319 -16.304 
ATOM    127  CD2 TYR A  38      13.246 -12.841 -16.668 
ATOM    128  CE1 TYR A  38      10.868 -11.746 -17.467 
ATOM    129  CE2 TYR A  38      12.653 -13.271 -17.830 
ATOM    130  CZ  TYR A  38      11.459 -12.724 -18.231 
ATOM    131  OH  TYR A  38      10.848 -13.164 -19.425 
ATOM    132  C   TYR A  38      12.379 -13.364 -13.432 
ATOM    133  O   TYR A  38      13.285 -14.174 -13.250 
ATOM    134  N   ASP A  39      11.102 -13.741 -13.690 
ATOM    135  CA  ASP A  39      10.698 -15.112 -13.886 
ATOM    136  CB  ASP A  39      10.028 -15.729 -12.643 
ATOM    137  CG  ASP A  39       9.940 -17.238 -12.841 
ATOM    138  OD1 ASP A  39      10.562 -17.742 -13.815 
ATOM    139  OD2 ASP A  39       9.249 -17.904 -12.025 
ATOM    140  C   ASP A  39       9.669 -15.081 -14.984 
ATOM    141  O   ASP A  39       8.529 -14.682 -14.754 
ATOM    142  N   ALA A  40      10.037 -15.519 -16.207 
ATOM    143  CA  ALA A  40       9.168 -15.355 -17.343 
ATOM    144  CB  ALA A  40       9.809 -15.843 -18.652 
ATOM    145  C   ALA A  40       7.861 -16.082 -17.196 
ATOM    146  O   ALA A  40       6.812 -15.469 -17.390 
ATOM    147  N   LYS A  41       7.868 -17.386 -16.837 
ATOM    148  CA  LYS A  41       6.612 -18.091 -16.756 
ATOM    149  CB  LYS A  41       6.394 -19.072 -17.922 
ATOM    150  CG  LYS A  41       6.320 -18.394 -19.293 
ATOM    151  CD  LYS A  41       6.383 -19.380 -20.462 
ATOM    152  CE  LYS A  41       6.315 -18.723 -21.842 
ATOM    153  NZ  LYS A  41       6.395 -19.761 -22.893 
ATOM    154  C   LYS A  41       6.607 -18.900 -15.492 
ATOM    155  O   LYS A  41       6.979 -20.072 -15.469 
ATOM    156  N   PRO A  42       6.164 -18.261 -14.447 
ATOM    157  CA  PRO A  42       6.146 -18.766 -13.096 
ATOM    158  CD  PRO A  42       5.459 -16.998 -14.579 
ATOM    159  CB  PRO A  42       5.693 -17.583 -12.242 
ATOM    160  CG  PRO A  42       4.817 -16.760 -13.203 
ATOM    161  C   PRO A  42       5.350 -19.982 -12.740 
ATOM    162  O   PRO A  42       5.866 -20.776 -11.954 
ATOM    163  N   GLN A  43       4.106 -20.125 -13.253 
ATOM    164  CA  GLN A  43       3.233 -21.210 -12.882 
ATOM    165  CB  GLN A  43       3.921 -22.559 -12.575 
ATOM    166  CG  GLN A  43       2.969 -23.746 -12.437 
ATOM    167  CD  GLN A  43       2.653 -24.258 -13.835 
ATOM    168  OE1 GLN A  43       2.011 -23.577 -14.631 
ATOM    169  NE2 GLN A  43       3.125 -25.496 -14.144 
ATOM    170  C   GLN A  43       2.428 -20.772 -11.677 
ATOM    171  O   GLN A  43       1.781 -19.726 -11.696 
ATOM    172  N   GLY A  44       2.476 -21.564 -10.580 
ATOM    173  CA  GLY A  44       1.617 -21.423  -9.423 
ATOM    174  C   GLY A  44       1.682 -20.099  -8.711 
ATOM    175  O   GLY A  44       0.636 -19.515  -8.436 
ATOM    176  N   ARG A  45       2.881 -19.573  -8.391 
ATOM    177  CA  ARG A  45       2.966 -18.320  -7.681 
ATOM    178  CB  ARG A  45       2.277 -17.177  -8.444 
ATOM    179  CG  ARG A  45       2.951 -16.883  -9.786 
ATOM    180  CD  ARG A  45       2.084 -16.065 -10.743 
ATOM    181  NE  ARG A  45       2.134 -14.640 -10.313 
ATOM    182  CZ  ARG A  45       1.083 -13.819 -10.595 
ATOM    183  NH1 ARG A  45      -0.026 -14.325 -11.205 
ATOM    184  NH2 ARG A  45       1.132 -12.493 -10.270 
ATOM    185  C   ARG A  45       2.353 -18.422  -6.307 
ATOM    186  O   ARG A  45       1.777 -17.453  -5.809 
ATOM    187  N   ASP A  46       2.452 -19.607  -5.663 
ATOM    188  CA  ASP A  46       1.984 -19.790  -4.311 
ATOM    189  CB  ASP A  46       1.250 -21.127  -4.079 
ATOM    190  CG  ASP A  46       2.197 -22.277  -4.390 
ATOM    191  OD1 ASP A  46       3.256 -22.021  -5.022 
ATOM    192  OD2 ASP A  46       1.866 -23.431  -4.005 
ATOM    193  C   ASP A  46       3.161 -19.699  -3.376 
ATOM    194  O   ASP A  46       4.259 -19.317  -3.777 
ATOM    195  N   ASP A  47       2.954 -20.056  -2.089 
ATOM    196  CA  ASP A  47       3.986 -19.963  -1.086 
ATOM    197  CB  ASP A  47       3.505 -20.399   0.311 
ATOM    198  CG  ASP A  47       2.512 -19.366   0.829 
ATOM    199  OD1 ASP A  47       2.392 -18.285   0.192 
ATOM    200  OD2 ASP A  47       1.859 -19.643   1.870 
ATOM    201  C   ASP A  47       5.122 -20.868  -1.453 
ATOM    202  O   ASP A  47       6.290 -20.503  -1.321 
ATOM    203  N   ARG A  48       4.797 -22.077  -1.942 
ATOM    204  CA  ARG A  48       5.781 -23.061  -2.293 
ATOM    205  CB  ARG A  48       5.140 -24.351  -2.823 
ATOM    206  CG  ARG A  48       6.146 -25.430  -3.211 
ATOM    207  CD  ARG A  48       5.521 -26.560  -4.029 
ATOM    208  NE  ARG A  48       5.134 -25.982  -5.348 
ATOM    209  CZ  ARG A  48       4.541 -26.764  -6.297 
ATOM    210  NH1 ARG A  48       4.304 -28.084  -6.046 
ATOM    211  NH2 ARG A  48       4.179 -26.221  -7.497 
ATOM    212  C   ARG A  48       6.632 -22.511  -3.395 
ATOM    213  O   ARG A  48       7.843 -22.722  -3.421 
ATOM    214  N   TYR A  49       6.004 -21.778  -4.332 
ATOM    215  CA  TYR A  49       6.690 -21.207  -5.452 
ATOM    216  CB  TYR A  49       5.716 -20.385  -6.317 
ATOM    217  CG  TYR A  49       6.455 -19.484  -7.246 
ATOM    218  CD1 TYR A  49       6.995 -19.944  -8.423 
ATOM    219  CD2 TYR A  49       6.580 -18.149  -6.930 
ATOM    220  CE1 TYR A  49       7.662 -19.084  -9.266 
ATOM    221  CE2 TYR A  49       7.244 -17.287  -7.767 
ATOM    222  CZ  TYR A  49       7.787 -17.755  -8.938 
ATOM    223  OH  TYR A  49       8.468 -16.868  -9.798 
ATOM    224  C   TYR A  49       7.763 -20.299  -4.937 
ATOM    225  O   TYR A  49       8.907 -20.361  -5.387 
ATOM    226  N   CYS A  50       7.427 -19.442  -3.956 
ATOM    227  CA  CYS A  50       8.387 -18.513  -3.432 
ATOM    228  CB  CYS A  50       7.789 -17.543  -2.401 
ATOM    229  SG  CYS A  50       6.919 -16.168  -3.203 
ATOM    230  C   CYS A  50       9.521 -19.233  -2.772 
ATOM    231  O   CYS A  50      10.680 -18.874  -2.966 
ATOM    232  N   GLU A  51       9.232 -20.282  -1.984 
ATOM    233  CA  GLU A  51      10.291 -20.937  -1.274 
ATOM    234  CB  GLU A  51       9.814 -22.052  -0.328 
ATOM    235  CG  GLU A  51       9.046 -21.500   0.875 
ATOM    236  CD  GLU A  51       8.647 -22.660   1.776 
ATOM    237  OE1 GLU A  51       8.797 -23.834   1.341 
ATOM    238  OE2 GLU A  51       8.191 -22.384   2.918 
ATOM    239  C   GLU A  51      11.271 -21.539  -2.238 
ATOM    240  O   GLU A  51      12.477 -21.471  -2.014 
ATOM    241  N   SER A  52      10.782 -22.163  -3.323 
ATOM    242  CA  SER A  52      11.648 -22.819  -4.266 
ATOM    243  CB  SER A  52      10.871 -23.670  -5.287 
ATOM    244  OG  SER A  52      11.770 -24.296  -6.189 
ATOM    245  C   SER A  52      12.484 -21.840  -5.041 
ATOM    246  O   SER A  52      13.695 -22.015  -5.173 
ATOM    247  N   ILE A  53      11.853 -20.774  -5.572 
ATOM    248  CA  ILE A  53      12.510 -19.830  -6.436 
ATOM    249  CB  ILE A  53      11.569 -18.839  -7.063 
ATOM    250  CG1 ILE A  53      12.268 -18.100  -8.213 
ATOM    251  CG2 ILE A  53      11.022 -17.910  -5.967 
ATOM    252  CD1 ILE A  53      11.307 -17.285  -9.080 
ATOM    253  C   ILE A  53      13.564 -19.071  -5.697 
ATOM    254  O   ILE A  53      14.625 -18.777  -6.243 
ATOM    255  N   MET A  54      13.288 -18.724  -4.431 
ATOM    256  CA  MET A  54      14.208 -17.931  -3.681 
ATOM    257  CB  MET A  54      13.657 -17.630  -2.278 
ATOM    258  CG  MET A  54      14.129 -16.292  -1.716 
ATOM    259  SD  MET A  54      13.400 -14.851  -2.557 
ATOM    260  CE  MET A  54      13.965 -13.641  -1.327 
ATOM    261  C   MET A  54      15.482 -18.715  -3.574 
ATOM    262  O   MET A  54      16.577 -18.162  -3.661 
ATOM    263  N   ARG A  55      15.360 -20.040  -3.377 
ATOM    264  CA  ARG A  55      16.487 -20.926  -3.259 
ATOM    265  CB  ARG A  55      16.035 -22.353  -2.921 
ATOM    266  CG  ARG A  55      15.198 -22.413  -1.641 
ATOM    267  CD  ARG A  55      14.502 -23.757  -1.423 
ATOM    268  NE  ARG A  55      15.339 -24.566  -0.498 
ATOM    269  CZ  ARG A  55      15.110 -25.907  -0.399 
ATOM    270  NH1 ARG A  55      14.168 -26.490  -1.198 
ATOM    271  NH2 ARG A  55      15.823 -26.659   0.486 
ATOM    272  C   ARG A  55      17.249 -20.983  -4.555 
ATOM    273  O   ARG A  55      18.476 -20.907  -4.565 
ATOM    274  N   ARG A  56      16.538 -21.101  -5.694 
ATOM    275  CA  ARG A  56      17.186 -21.258  -6.971 
ATOM    276  CB  ARG A  56      16.203 -21.454  -8.140 
ATOM    277  CG  ARG A  56      15.409 -22.759  -8.083 
ATOM    278  CD  ARG A  56      14.767 -23.128  -9.423 
ATOM    279  NE  ARG A  56      13.877 -22.004  -9.821 
ATOM    280  CZ  ARG A  56      12.561 -22.008  -9.459 
ATOM    281  NH1 ARG A  56      12.047 -23.057  -8.752 
ATOM    282  NH2 ARG A  56      11.757 -20.960  -9.804 
ATOM    283  C   ARG A  56      17.993 -20.038  -7.297 
ATOM    284  O   ARG A  56      19.094 -20.132  -7.842 
ATOM    285  N   ARG A  57      17.434 -18.858  -6.981 
ATOM    286  CA  ARG A  57      17.989 -17.566  -7.272 
ATOM    287  CB  ARG A  57      16.981 -16.432  -7.028 
ATOM    288  CG  ARG A  57      15.720 -16.618  -7.872 
ATOM    289  CD  ARG A  57      16.007 -16.749  -9.368 
ATOM    290  NE  ARG A  57      14.774 -17.286 -10.009 
ATOM    291  CZ  ARG A  57      14.462 -16.937 -11.292 
ATOM    292  NH1 ARG A  57      15.255 -16.058 -11.970 
ATOM    293  NH2 ARG A  57      13.356 -17.462 -11.896 
ATOM    294  C   ARG A  57      19.215 -17.308  -6.446 
ATOM    295  O   ARG A  57      20.047 -16.489  -6.833 
ATOM    296  N   GLY A  58      19.345 -17.952  -5.266 
ATOM    297  CA  GLY A  58      20.518 -17.749  -4.452 
ATOM    298  C   GLY A  58      20.249 -16.676  -3.435 
ATOM    299  O   GLY A  58      21.171 -16.056  -2.910 
ATOM    300  N   LEU A  59      18.957 -16.404  -3.197 
ATOM    301  CA  LEU A  59      18.390 -15.442  -2.291 
ATOM    302  CB  LEU A  59      16.997 -14.993  -2.748 
ATOM    303  CG  LEU A  59      17.057 -14.335  -4.141 
ATOM    304  CD1 LEU A  59      15.690 -13.786  -4.573 
ATOM    305  CD2 LEU A  59      18.175 -13.282  -4.214 
ATOM    306  C   LEU A  59      18.342 -15.875  -0.842 
ATOM    307  O   LEU A  59      17.877 -15.107  -0.005 
ATOM    308  N   THR A  60      18.628 -17.158  -0.543 
ATOM    309  CA  THR A  60      18.521 -17.780   0.758 
ATOM    310  CB  THR A  60      18.422 -19.273   0.655 
ATOM    311  OG1 THR A  60      19.592 -19.810   0.057 
ATOM    312  CG2 THR A  60      17.192 -19.608  -0.204 
ATOM    313  C   THR A  60      19.582 -17.448   1.776 
ATOM    314  O   THR A  60      19.306 -17.592   2.964 
ATOM    315  N   SER A  61      20.833 -17.093   1.412 
ATOM    316  CA  SER A  61      21.758 -16.859   2.493 
ATOM    317  CB  SER A  61      22.957 -17.826   2.485 
ATOM    318  OG  SER A  61      22.517 -19.158   2.702 
ATOM    319  C   SER A  61      22.320 -15.475   2.407 
ATOM    320  O   SER A  61      23.186 -15.209   1.575 
ATOM    321  N   PRO A  62      21.889 -14.572   3.254 
ATOM    322  CA  PRO A  62      20.832 -14.844   4.197 
ATOM    323  CD  PRO A  62      22.847 -13.617   3.787 
ATOM    324  CB  PRO A  62      20.985 -13.822   5.320 
ATOM    325  CG  PRO A  62      22.467 -13.428   5.263 
ATOM    326  C   PRO A  62      19.514 -14.718   3.499 
ATOM    327  O   PRO A  62      19.488 -14.279   2.350 
ATOM    328  N   CYS A  63      18.409 -15.091   4.176 
ATOM    329  CA  CYS A  63      17.107 -15.029   3.577 
ATOM    330  CB  CYS A  63      15.980 -15.525   4.508 
ATOM    331  SG  CYS A  63      16.264 -17.191   5.180 
ATOM    332  C   CYS A  63      16.811 -13.590   3.286 
ATOM    333  O   CYS A  63      16.979 -12.728   4.148 
ATOM    334  N   LYS A  64      16.363 -13.286   2.050 
ATOM    335  CA  LYS A  64      16.024 -11.933   1.733 
ATOM    336  CB  LYS A  64      15.958 -11.675   0.217 
ATOM    337  CG  LYS A  64      15.947 -10.196  -0.175 
ATOM    338  CD  LYS A  64      16.188  -9.974  -1.671 
ATOM    339  CE  LYS A  64      16.192  -8.501  -2.084 
ATOM    340  NZ  LYS A  64      16.367  -8.389  -3.549 
ATOM    341  C   LYS A  64      14.671 -11.685   2.334 
ATOM    342  O   LYS A  64      13.782 -12.531   2.250 
ATOM    343  N   ASP A  65      14.485 -10.514   2.975 
ATOM    344  CA  ASP A  65      13.252 -10.245   3.660 
ATOM    345  CB  ASP A  65      13.310  -8.967   4.522 
ATOM    346  CG  ASP A  65      13.625  -7.757   3.647 
ATOM    347  OD1 ASP A  65      14.224  -7.939   2.553 
ATOM    348  OD2 ASP A  65      13.278  -6.626   4.077 
ATOM    349  C   ASP A  65      12.107 -10.144   2.699 
ATOM    350  O   ASP A  65      11.037 -10.700   2.946 
ATOM    351  N   ILE A  66      12.280  -9.419   1.579 
ATOM    352  CA  ILE A  66      11.198  -9.300   0.645 
ATOM    353  CB  ILE A  66      10.432  -8.019   0.848 
ATOM    354  CG1 ILE A  66       9.083  -8.013   0.109 
ATOM    355  CG2 ILE A  66      11.366  -6.859   0.468 
ATOM    356  CD1 ILE A  66       9.205  -8.016  -1.410 
ATOM    357  C   ILE A  66      11.805  -9.311  -0.725 
ATOM    358  O   ILE A  66      12.863  -8.720  -0.940 
ATOM    359  N   ASN A  67      11.179 -10.019  -1.688 
ATOM    360  CA  ASN A  67      11.720 -10.015  -3.017 
ATOM    361  CB  ASN A  67      12.741 -11.139  -3.259 
ATOM    362  CG  ASN A  67      13.477 -10.847  -4.558 
ATOM    363  OD1 ASN A  67      14.272  -9.911  -4.638 
ATOM    364  ND2 ASN A  67      13.214 -11.676  -5.603 
ATOM    365  C   ASN A  67      10.584 -10.205  -3.973 
ATOM    366  O   ASN A  67       9.740 -11.082  -3.786 
ATOM    367  N   THR A  68      10.556  -9.392  -5.048 
ATOM    368  CA  THR A  68       9.471  -9.467  -5.982 
ATOM    369  CB  THR A  68       8.762  -8.158  -6.145 
ATOM    370  OG1 THR A  68       8.269  -7.721  -4.886 
ATOM    371  CG2 THR A  68       7.598  -8.348  -7.130 
ATOM    372  C   THR A  68       9.996  -9.879  -7.324 
ATOM    373  O   THR A  68      11.059  -9.439  -7.762 
ATOM    374  N   PHE A  69       9.236 -10.761  -8.006 
ATOM    375  CA  PHE A  69       9.601 -11.241  -9.309 
ATOM    376  CB  PHE A  69       9.527 -12.774  -9.435 
ATOM    377  CG  PHE A  69      10.543 -13.384  -8.526 
ATOM    378  CD1 PHE A  69      11.831 -13.609  -8.956 
ATOM    379  CD2 PHE A  69      10.207 -13.734  -7.237 
ATOM    380  CE1 PHE A  69      12.768 -14.171  -8.120 
ATOM    381  CE2 PHE A  69      11.140 -14.295  -6.395 
ATOM    382  CZ  PHE A  69      12.423 -14.515  -6.835 
ATOM    383  C   PHE A  69       8.608 -10.690 -10.287 
ATOM    384  O   PHE A  69       7.415 -10.605 -10.001 
ATOM    385  N   ILE A  70       9.099 -10.300 -11.480 
ATOM    386  CA  ILE A  70       8.279  -9.766 -12.530 
ATOM    387  CB  ILE A  70       8.894  -8.585 -13.228 
ATOM    388  CG1 ILE A  70       9.137  -7.438 -12.235 
ATOM    389  CG2 ILE A  70       7.982  -8.201 -14.407 
ATOM    390  CD1 ILE A  70      10.026  -6.325 -12.786 
ATOM    391  C   ILE A  70       8.146 -10.852 -13.550 
ATOM    392  O   ILE A  70       9.106 -11.572 -13.824 
ATOM    393  N   HIS A  71       6.934 -11.011 -14.122 
ATOM    394  CA  HIS A  71       6.704 -12.056 -15.078 
ATOM    395  ND1 HIS A  71       6.623 -14.322 -12.875 
ATOM    396  CG  HIS A  71       5.646 -13.442 -13.288 
ATOM    397  CB  HIS A  71       5.509 -12.942 -14.696 
ATOM    398  NE2 HIS A  71       5.416 -13.823 -11.074 
ATOM    399  CD2 HIS A  71       4.918 -13.148 -12.176 
ATOM    400  CE1 HIS A  71       6.439 -14.514 -11.544 
ATOM    401  C   HIS A  71       6.415 -11.410 -16.399 
ATOM    402  O   HIS A  71       6.310 -10.188 -16.486 
ATOM    403  N   GLY A  72       6.286 -12.218 -17.476 
ATOM    404  CA  GLY A  72       6.017 -11.656 -18.772 
ATOM    405  C   GLY A  72       7.295 -11.593 -19.560 
ATOM    406  O   GLY A  72       8.294 -12.209 -19.193 
ATOM    407  N   ASN A  73       7.269 -10.867 -20.702 
ATOM    408  CA  ASN A  73       8.405 -10.782 -21.584 
ATOM    409  CB  ASN A  73       8.034 -10.508 -23.057 
ATOM    410  CG  ASN A  73       7.346  -9.151 -23.163 
ATOM    411  OD1 ASN A  73       7.968  -8.146 -23.502 
ATOM    412  ND2 ASN A  73       6.017  -9.119 -22.872 
ATOM    413  C   ASN A  73       9.371  -9.723 -21.133 
ATOM    414  O   ASN A  73       8.994  -8.716 -20.538 
ATOM    415  N   LYS A  74      10.668  -9.952 -21.434 
ATOM    416  CA  LYS A  74      11.764  -9.101 -21.052 
ATOM    417  CB  LYS A  74      13.152  -9.709 -21.329 
ATOM    418  CG  LYS A  74      13.502 -10.903 -20.438 
ATOM    419  CD  LYS A  74      14.866 -11.514 -20.762 
ATOM    420  CE  LYS A  74      14.989 -11.999 -22.206 
ATOM    421  NZ  LYS A  74      16.380 -12.427 -22.480 
ATOM    422  C   LYS A  74      11.726  -7.769 -21.741 
ATOM    423  O   LYS A  74      12.108  -6.759 -21.152 
ATOM    424  N   ARG A  75      11.268  -7.726 -23.005 
ATOM    425  CA  ARG A  75      11.336  -6.518 -23.783 
ATOM    426  CB  ARG A  75      10.706  -6.680 -25.174 
ATOM    427  CG  ARG A  75      11.275  -7.856 -25.964 
ATOM    428  CD  ARG A  75      10.777  -7.928 -27.407 
ATOM    429  NE  ARG A  75       9.288  -7.909 -27.372 
ATOM    430  CZ  ARG A  75       8.587  -9.047 -27.093 
ATOM    431  NH1 ARG A  75       9.247 -10.192 -26.754 
ATOM    432  NH2 ARG A  75       7.223  -9.036 -27.147 
ATOM    433  C   ARG A  75      10.568  -5.434 -23.096 
ATOM    434  O   ARG A  75      11.000  -4.283 -23.058 
ATOM    435  N   SER A  76       9.396  -5.775 -22.533 
ATOM    436  CA  SER A  76       8.562  -4.791 -21.905 
ATOM    437  CB  SER A  76       7.236  -5.385 -21.396 
ATOM    438  OG  SER A  76       6.471  -5.878 -22.487 
ATOM    439  C   SER A  76       9.281  -4.196 -20.730 
ATOM    440  O   SER A  76       9.132  -3.009 -20.441 
ATOM    441  N   ILE A  77      10.063  -5.017 -20.003 
ATOM    442  CA  ILE A  77      10.777  -4.552 -18.848 
ATOM    443  CB  ILE A  77      11.426  -5.664 -18.076 
ATOM    444  CG1 ILE A  77      10.357  -6.647 -17.572 
ATOM    445  CG2 ILE A  77      12.260  -5.039 -16.946 
ATOM    446  CD1 ILE A  77      10.932  -7.947 -17.010 
ATOM    447  C   ILE A  77      11.850  -3.586 -19.254 
ATOM    448  O   ILE A  77      12.029  -2.547 -18.626 
ATOM    449  N   LYS A  78      12.600  -3.902 -20.324 
ATOM    450  CA  LYS A  78      13.670  -3.048 -20.763 
ATOM    451  CB  LYS A  78      14.457  -3.613 -21.957 
ATOM    452  CG  LYS A  78      15.314  -4.836 -21.619 
ATOM    453  CD  LYS A  78      15.896  -5.526 -22.854 
ATOM    454  CE  LYS A  78      16.828  -6.696 -22.531 
ATOM    455  NZ  LYS A  78      16.037  -7.912 -22.246 
ATOM    456  C   LYS A  78      13.105  -1.727 -21.186 
ATOM    457  O   LYS A  78      13.736  -0.686 -21.012 
ATOM    458  N   ALA A  79      11.881  -1.748 -21.741 
ATOM    459  CA  ALA A  79      11.200  -0.603 -22.284 
ATOM    460  CB  ALA A  79       9.821  -0.951 -22.871 
ATOM    461  C   ALA A  79      10.987   0.445 -21.231 
ATOM    462  O   ALA A  79      10.878   1.630 -21.545 
ATOM    463  N   ILE A  80      10.868   0.044 -19.956 
ATOM    464  CA  ILE A  80      10.626   1.016 -18.927 
ATOM    465  CB  ILE A  80      10.255   0.446 -17.581 
ATOM    466  CG1 ILE A  80      11.316  -0.473 -16.984 
ATOM    467  CG2 ILE A  80       8.892  -0.240 -17.747 
ATOM    468  CD1 ILE A  80      10.900  -1.026 -15.623 
ATOM    469  C   ILE A  80      11.745   2.022 -18.874 
ATOM    470  O   ILE A  80      11.546   3.160 -18.452 
ATOM    471  N   CYS A  81      12.966   1.624 -19.275 
ATOM    472  CA  CYS A  81      14.117   2.486 -19.280 
ATOM    473  CB  CYS A  81      15.428   1.734 -19.567 
ATOM    474  SG  CYS A  81      15.754   0.459 -18.312 
ATOM    475  C   CYS A  81      13.959   3.596 -20.289 
ATOM    476  O   CYS A  81      14.689   4.586 -20.237 
ATOM    477  N   GLU A  82      13.062   3.434 -21.284 
ATOM    478  CA  GLU A  82      12.862   4.454 -22.277 
ATOM    479  CB  GLU A  82      12.970   3.920 -23.715 
ATOM    480  CG  GLU A  82      11.961   2.809 -24.013 
ATOM    481  CD  GLU A  82      12.156   2.352 -25.452 
ATOM    482  OE1 GLU A  82      12.213   3.228 -26.356 
ATOM    483  OE2 GLU A  82      12.249   1.114 -25.666 
ATOM    484  C   GLU A  82      11.484   5.028 -22.107 
ATOM    485  O   GLU A  82      10.696   4.562 -21.287 
ATOM    486  N   ASN A  83      11.173   6.085 -22.884 
ATOM    487  CA  ASN A  83       9.911   6.767 -22.808 
ATOM    488  CB  ASN A  83       9.851   8.042 -23.664 
ATOM    489  CG  ASN A  83      10.676   9.103 -22.944 
ATOM    490  OD1 ASN A  83      10.664   9.185 -21.715 
ATOM    491  ND2 ASN A  83      11.416   9.938 -23.723 
ATOM    492  C   ASN A  83       8.817   5.839 -23.229 
ATOM    493  O   ASN A  83       7.665   6.001 -22.831 
ATOM    494  N   LYS A  84       9.156   4.826 -24.043 
ATOM    495  CA  LYS A  84       8.180   3.925 -24.580 
ATOM    496  CB  LYS A  84       8.857   2.817 -25.416 
ATOM    497  CG  LYS A  84       7.921   1.834 -26.122 
ATOM    498  CD  LYS A  84       7.153   0.911 -25.178 
ATOM    499  CE  LYS A  84       6.396  -0.197 -25.909 
ATOM    500  NZ  LYS A  84       7.357  -1.190 -26.441 
ATOM    501  C   LYS A  84       7.386   3.298 -23.466 
ATOM    502  O   LYS A  84       6.161   3.232 -23.563 
ATOM    503  N   ASN A  85       8.029   2.807 -22.383 
ATOM    504  CA  ASN A  85       7.206   2.217 -21.358 
ATOM    505  CB  ASN A  85       7.343   0.680 -21.318 
ATOM    506  CG  ASN A  85       6.232   0.074 -20.468 
ATOM    507  OD1 ASN A  85       5.067   0.455 -20.576 
ATOM    508  ND2 ASN A  85       6.604  -0.897 -19.592 
ATOM    509  C   ASN A  85       7.600   2.737 -20.000 
ATOM    510  O   ASN A  85       7.516   2.004 -19.015 
ATOM    511  N   GLY A  86       7.987   4.025 -19.869 
ATOM    512  CA  GLY A  86       8.358   4.440 -18.541 
ATOM    513  C   GLY A  86       8.406   5.935 -18.432 
ATOM    514  O   GLY A  86       8.529   6.651 -19.426 
ATOM    515  N   ASN A  87       8.313   6.432 -17.176 
ATOM    516  CA  ASN A  87       8.388   7.834 -16.866 
ATOM    517  CB  ASN A  87       7.070   8.434 -16.338 
ATOM    518  CG  ASN A  87       6.033   8.383 -17.450 
ATOM    519  OD1 ASN A  87       5.564   7.312 -17.828 
ATOM    520  ND2 ASN A  87       5.650   9.574 -17.983 
ATOM    521  C   ASN A  87       9.381   7.966 -15.753 
ATOM    522  O   ASN A  87       9.660   7.005 -15.039 
ATOM    523  N   PRO A  88       9.943   9.130 -15.590 
ATOM    524  CA  PRO A  88      10.890   9.367 -14.542 
ATOM    525  CD  PRO A  88       9.915  10.189 -16.582 
ATOM    526  CB  PRO A  88      11.522  10.727 -14.851 
ATOM    527  CG  PRO A  88      10.555  11.384 -15.857 
ATOM    528  C   PRO A  88      10.168   9.304 -13.236 
ATOM    529  O   PRO A  88       9.050   9.812 -13.144 
ATOM    530  N   HIS A  89      10.804   8.706 -12.212 
ATOM    531  CA  HIS A  89      10.210   8.527 -10.923 
ATOM    532  ND1 HIS A  89       7.895   6.729  -9.424 
ATOM    533  CG  HIS A  89       9.268   6.743  -9.344 
ATOM    534  CB  HIS A  89      10.169   7.046 -10.506 
ATOM    535  NE2 HIS A  89       8.415   6.182  -7.333 
ATOM    536  CD2 HIS A  89       9.569   6.408  -8.061 
ATOM    537  CE1 HIS A  89       7.434   6.387  -8.195 
ATOM    538  C   HIS A  89      11.094   9.291 -10.006 
ATOM    539  O   HIS A  89      12.249   9.524 -10.348 
ATOM    540  N   ARG A  90      10.614   9.570  -8.777 
ATOM    541  CA  ARG A  90      11.134  10.633  -7.973 
ATOM    542  CB  ARG A  90      10.638  10.532  -6.524 
ATOM    543  CG  ARG A  90       9.118  10.621  -6.401 
ATOM    544  CD  ARG A  90       8.581  12.052  -6.436 
ATOM    545  NE  ARG A  90       7.099  11.972  -6.308 
ATOM    546  CZ  ARG A  90       6.398  13.027  -5.801 
ATOM    547  NH1 ARG A  90       7.050  14.164  -5.418 
ATOM    548  NH2 ARG A  90       5.043  12.938  -5.660 
ATOM    549  C   ARG A  90      12.627  10.723  -7.915 
ATOM    550  O   ARG A  90      13.186  11.625  -8.535 
ATOM    551  N   GLU A  91      13.353   9.801  -7.262 
ATOM    552  CA  GLU A  91      14.755  10.115  -7.224 
ATOM    553  CB  GLU A  91      15.367  10.061  -5.812 
ATOM    554  CG  GLU A  91      14.958  11.232  -4.914 
ATOM    555  CD  GLU A  91      13.537  11.000  -4.427 
ATOM    556  OE1 GLU A  91      13.280   9.918  -3.836 
ATOM    557  OE2 GLU A  91      12.688  11.907  -4.644 
ATOM    558  C   GLU A  91      15.504   9.143  -8.074 
ATOM    559  O   GLU A  91      15.859   8.056  -7.623 
ATOM    560  N   ASN A  92      15.780   9.542  -9.330 
ATOM    561  CA  ASN A  92      16.570   8.776 -10.253 
ATOM    562  CB  ASN A  92      18.015   8.583  -9.762 
ATOM    563  CG  ASN A  92      18.669   9.953  -9.678 
ATOM    564  OD1 ASN A  92      18.547  10.766 -10.593 
ATOM    565  ND2 ASN A  92      19.371  10.227  -8.547 
ATOM    566  C   ASN A  92      15.991   7.412 -10.460 
ATOM    567  O   ASN A  92      16.733   6.456 -10.678 
ATOM    568  N   LEU A  93      14.653   7.283 -10.421 
ATOM    569  CA  LEU A  93      14.046   5.998 -10.644 
ATOM    570  CB  LEU A  93      13.196   5.499  -9.462 
ATOM    571  CG  LEU A  93      14.013   5.127  -8.208 
ATOM    572  CD1 LEU A  93      13.097   4.644  -7.072 
ATOM    573  CD2 LEU A  93      15.107   4.099  -8.543 
ATOM    574  C   LEU A  93      13.141   6.137 -11.825 
ATOM    575  O   LEU A  93      12.979   7.226 -12.373 
ATOM    576  N   ARG A  94      12.563   5.007 -12.286 
ATOM    577  CA  ARG A  94      11.651   5.047 -13.395 
ATOM    578  CB  ARG A  94      12.264   4.533 -14.706 
ATOM    579  CG  ARG A  94      13.421   5.410 -15.185 
ATOM    580  CD  ARG A  94      13.981   5.008 -16.550 
ATOM    581  NE  ARG A  94      12.929   5.315 -17.557 
ATOM    582  CZ  ARG A  94      12.803   6.585 -18.040 
ATOM    583  NH1 ARG A  94      13.625   7.577 -17.590 
ATOM    584  NH2 ARG A  94      11.843   6.868 -18.966 
ATOM    585  C   ARG A  94      10.481   4.169 -13.054 
ATOM    586  O   ARG A  94      10.637   3.137 -12.403 
ATOM    587  N   ILE A  95       9.268   4.577 -13.488 
ATOM    588  CA  ILE A  95       8.059   3.839 -13.228 
ATOM    589  CB  ILE A  95       7.025   4.653 -12.501 
ATOM    590  CG1 ILE A  95       5.820   3.791 -12.084 
ATOM    591  CG2 ILE A  95       6.656   5.846 -13.397 
ATOM    592  CD1 ILE A  95       6.118   2.807 -10.956 
ATOM    593  C   ILE A  95       7.471   3.433 -14.552 
ATOM    594  O   ILE A  95       7.417   4.230 -15.487 
ATOM    595  N   SER A  96       7.017   2.167 -14.668 
ATOM    596  CA  SER A  96       6.520   1.669 -15.924 
ATOM    597  CB  SER A  96       6.521   0.132 -16.021 
ATOM    598  OG  SER A  96       5.638  -0.423 -15.057 
ATOM    599  C   SER A  96       5.122   2.137 -16.200 
ATOM    600  O   SER A  96       4.324   2.355 -15.289 
ATOM    601  N   LYS A  97       4.824   2.366 -17.497 
ATOM    602  CA  LYS A  97       3.513   2.735 -17.955 
ATOM    603  CB  LYS A  97       3.499   3.283 -19.390 
ATOM    604  CG  LYS A  97       4.096   4.687 -19.504 
ATOM    605  CD  LYS A  97       4.273   5.153 -20.949 
ATOM    606  CE  LYS A  97       4.718   6.611 -21.063 
ATOM    607  NZ  LYS A  97       6.152   6.728 -20.709 
ATOM    608  C   LYS A  97       2.610   1.543 -17.924 
ATOM    609  O   LYS A  97       1.429   1.655 -17.600 
ATOM    610  N   SER A  98       3.157   0.372 -18.304 
ATOM    611  CA  SER A  98       2.430  -0.864 -18.402 
ATOM    612  CB  SER A  98       3.113  -1.826 -19.387 
ATOM    613  OG  SER A  98       2.438  -3.069 -19.433 
ATOM    614  C   SER A  98       2.391  -1.529 -17.062 
ATOM    615  O   SER A  98       3.191  -1.233 -16.178 
ATOM    616  N   SER A  99       1.438  -2.468 -16.892 
ATOM    617  CA  SER A  99       1.316  -3.181 -15.654 
ATOM    618  CB  SER A  99      -0.138  -3.329 -15.182 
ATOM    619  OG  SER A  99      -0.171  -4.036 -13.953 
ATOM    620  C   SER A  99       1.866  -4.551 -15.901 
ATOM    621  O   SER A  99       1.756  -5.075 -17.006 
ATOM    622  N   PHE A 100       2.499  -5.160 -14.875 
ATOM    623  CA  PHE A 100       3.096  -6.452 -15.063 
ATOM    624  CB  PHE A 100       4.625  -6.462 -14.858 
ATOM    625  CG  PHE A 100       5.327  -5.637 -15.887 
ATOM    626  CD1 PHE A 100       5.439  -4.271 -15.743 
ATOM    627  CD2 PHE A 100       5.897  -6.234 -16.988 
ATOM    628  CE1 PHE A 100       6.097  -3.516 -16.687 
ATOM    629  CE2 PHE A 100       6.556  -5.484 -17.934 
ATOM    630  CZ  PHE A 100       6.657  -4.121 -17.787 
ATOM    631  C   PHE A 100       2.572  -7.384 -14.016 
ATOM    632  O   PHE A 100       2.195  -6.966 -12.922 
ATOM    633  N   GLN A 101       2.513  -8.691 -14.344 
ATOM    634  CA  GLN A 101       2.171  -9.658 -13.345 
ATOM    635  CB  GLN A 101       1.839 -11.052 -13.904 
ATOM    636  CG  GLN A 101       0.489 -11.131 -14.617 
ATOM    637  CD  GLN A 101      -0.593 -11.194 -13.547 
ATOM    638  OE1 GLN A 101      -0.366 -11.697 -12.449 
ATOM    639  NE2 GLN A 101      -1.804 -10.667 -13.873 
ATOM    640  C   GLN A 101       3.394  -9.793 -12.496 
ATOM    641  O   GLN A 101       4.508  -9.873 -13.015 
ATOM    642  N   VAL A 102       3.218  -9.802 -11.161 
ATOM    643  CA  VAL A 102       4.354  -9.886 -10.293 
ATOM    644  CB  VAL A 102       4.759  -8.562  -9.714 
ATOM    645  CG1 VAL A 102       5.195  -7.637 -10.861 
ATOM    646  CG2 VAL A 102       3.584  -8.007  -8.887 
ATOM    647  C   VAL A 102       4.011 -10.774  -9.139 
ATOM    648  O   VAL A 102       2.841 -11.025  -8.854 
ATOM    649  N   THR A 103       5.050 -11.314  -8.467 
ATOM    650  CA  THR A 103       4.829 -12.120  -7.304 
ATOM    651  CB  THR A 103       5.112 -13.577  -7.530 
ATOM    652  OG1 THR A 103       4.295 -14.080  -8.577 
ATOM    653  CG2 THR A 103       4.826 -14.343  -6.226 
ATOM    654  C   THR A 103       5.781 -11.637  -6.255 
ATOM    655  O   THR A 103       6.988 -11.574  -6.489 
ATOM    656  N   THR A 104       5.262 -11.297  -5.057 
ATOM    657  CA  THR A 104       6.109 -10.812  -4.005 
ATOM    658  CB  THR A 104       5.546  -9.614  -3.295 
ATOM    659  OG1 THR A 104       5.356  -8.546  -4.210 
ATOM    660  CG2 THR A 104       6.514  -9.193  -2.176 
ATOM    661  C   THR A 104       6.242 -11.896  -2.986 
ATOM    662  O   THR A 104       5.251 -12.502  -2.581 
ATOM    663  N   CYS A 105       7.490 -12.172  -2.555 
ATOM    664  CA  CYS A 105       7.738 -13.200  -1.586 
ATOM    665  CB  CYS A 105       8.849 -14.165  -2.029 
ATOM    666  SG  CYS A 105       8.448 -14.908  -3.639 
ATOM    667  C   CYS A 105       8.189 -12.511  -0.339 
ATOM    668  O   CYS A 105       9.178 -11.779  -0.349 
ATOM    669  N   LYS A 106       7.459 -12.730   0.774 
ATOM    670  CA  LYS A 106       7.781 -12.086   2.014 
ATOM    671  CB  LYS A 106       6.585 -11.338   2.628 
ATOM    672  CG  LYS A 106       6.127 -10.139   1.793 
ATOM    673  CD  LYS A 106       4.735  -9.634   2.178 
ATOM    674  CE  LYS A 106       4.309  -8.374   1.425 
ATOM    675  NZ  LYS A 106       5.014  -7.194   1.974 
ATOM    676  C   LYS A 106       8.204 -13.134   2.988 
ATOM    677  O   LYS A 106       7.514 -14.131   3.203 
ATOM    678  N   LEU A 107       9.370 -12.908   3.618 
ATOM    679  CA  LEU A 107       9.910 -13.866   4.533 
ATOM    680  CB  LEU A 107      11.381 -13.570   4.883 
ATOM    681  CG  LEU A 107      12.026 -14.570   5.857 
ATOM    682  CD1 LEU A 107      12.138 -15.973   5.238 
ATOM    683  CD2 LEU A 107      13.375 -14.044   6.370 
ATOM    684  C   LEU A 107       9.105 -13.824   5.787 
ATOM    685  O   LEU A 107       8.661 -12.764   6.225 
ATOM    686  N   HIS A 108       8.855 -15.005   6.380 
ATOM    687  CA  HIS A 108       8.191 -15.020   7.648 
ATOM    688  ND1 HIS A 108       6.503 -17.160   5.722 
ATOM    689  CG  HIS A 108       6.507 -16.861   7.063 
ATOM    690  CB  HIS A 108       6.725 -15.489   7.618 
ATOM    691  NE2 HIS A 108       6.076 -19.059   6.793 
ATOM    692  CD2 HIS A 108       6.247 -18.033   7.703 
ATOM    693  CE1 HIS A 108       6.239 -18.488   5.615 
ATOM    694  C   HIS A 108       8.993 -15.906   8.534 
ATOM    695  O   HIS A 108       9.644 -16.843   8.076 
ATOM    696  N   GLY A 109       8.958 -15.620   9.846 
ATOM    697  CA  GLY A 109       9.793 -16.334  10.759 
ATOM    698  C   GLY A 109      10.861 -15.362  11.144 
ATOM    699  O   GLY A 109      11.206 -14.465  10.376 
ATOM    700  N   GLY A 110      11.378 -15.513  12.376 
ATOM    701  CA  GLY A 110      12.344 -14.642  12.983 
ATOM    702  C   GLY A 110      13.717 -14.700  12.379 
ATOM    703  O   GLY A 110      14.419 -13.689  12.376 
ATOM    704  N   SER A 111      14.166 -15.876  11.892 
ATOM    705  CA  SER A 111      15.555 -15.993  11.521 
ATOM    706  CB  SER A 111      16.129 -17.404  11.740 
ATOM    707  OG  SER A 111      17.494 -17.439  11.353 
ATOM    708  C   SER A 111      15.827 -15.629  10.092 
ATOM    709  O   SER A 111      15.060 -15.888   9.167 
ATOM    710  N   PRO A 112      16.953 -14.967   9.967 
ATOM    711  CA  PRO A 112      17.492 -14.571   8.686 
ATOM    712  CD  PRO A 112      17.334 -14.031  11.015 
ATOM    713  CB  PRO A 112      18.504 -13.462   8.973 
ATOM    714  CG  PRO A 112      18.025 -12.860  10.301 
ATOM    715  C   PRO A 112      18.112 -15.709   7.930 
ATOM    716  O   PRO A 112      18.498 -15.507   6.778 
ATOM    717  N   TRP A 113      18.254 -16.900   8.543 
ATOM    718  CA  TRP A 113      18.952 -17.947   7.848 
ATOM    719  CB  TRP A 113      20.140 -18.493   8.653 
ATOM    720  CG  TRP A 113      21.239 -17.473   8.801 
ATOM    721  CD2 TRP A 113      22.171 -17.157   7.757 
ATOM    722  CD1 TRP A 113      21.549 -16.668   9.857 
ATOM    723  NE1 TRP A 113      22.625 -15.874   9.541 
ATOM    724  CE2 TRP A 113      23.017 -16.164   8.250 
ATOM    725  CE3 TRP A 113      22.310 -17.654   6.495 
ATOM    726  CZ2 TRP A 113      24.022 -15.652   7.480 
ATOM    727  CZ3 TRP A 113      23.322 -17.137   5.721 
ATOM    728  CH2 TRP A 113      24.162 -16.156   6.206 
ATOM    729  C   TRP A 113      18.019 -19.078   7.526 
ATOM    730  O   TRP A 113      16.980 -19.259   8.157 
ATOM    731  N   PRO A 114      18.387 -19.844   6.525 
ATOM    732  CA  PRO A 114      17.605 -20.941   6.018 
ATOM    733  CD  PRO A 114      19.726 -19.807   5.959 
ATOM    734  CB  PRO A 114      18.412 -21.510   4.849 
ATOM    735  CG  PRO A 114      19.865 -21.131   5.190 
ATOM    736  C   PRO A 114      17.349 -21.963   7.077 
ATOM    737  O   PRO A 114      18.132 -22.055   8.021 
ATOM    738  N   PRO A 115      16.287 -22.717   6.949 
ATOM    739  CA  PRO A 115      15.417 -22.592   5.810 
ATOM    740  CD  PRO A 115      16.308 -24.080   7.460 
ATOM    741  CB  PRO A 115      14.554 -23.850   5.796 
ATOM    742  CG  PRO A 115      15.436 -24.898   6.494 
ATOM    743  C   PRO A 115      14.624 -21.326   5.826 
ATOM    744  O   PRO A 115      14.324 -20.822   6.907 
ATOM    745  N   CYS A 116      14.262 -20.805   4.637 
ATOM    746  CA  CYS A 116      13.552 -19.559   4.576 
ATOM    747  CB  CYS A 116      14.136 -18.609   3.509 
ATOM    748  SG  CYS A 116      15.947 -18.432   3.606 
ATOM    749  C   CYS A 116      12.141 -19.851   4.153 
ATOM    750  O   CYS A 116      11.913 -20.416   3.083 
ATOM    751  N   GLN A 117      11.145 -19.461   4.980 
ATOM    752  CA  GLN A 117       9.776 -19.689   4.605 
ATOM    753  CB  GLN A 117       8.829 -20.057   5.761 
ATOM    754  CG  GLN A 117       9.262 -21.272   6.578 
ATOM    755  CD  GLN A 117       9.944 -20.724   7.818 
ATOM    756  OE1 GLN A 117      10.525 -19.641   7.791 
ATOM    757  NE2 GLN A 117       9.847 -21.480   8.943 
ATOM    758  C   GLN A 117       9.264 -18.399   4.045 
ATOM    759  O   GLN A 117       9.593 -17.322   4.542 
ATOM    760  N   TYR A 118       8.444 -18.476   2.979 
ATOM    761  CA  TYR A 118       7.961 -17.279   2.352 
ATOM    762  CB  TYR A 118       8.554 -17.047   0.952 
ATOM    763  CG  TYR A 118      10.003 -16.728   1.079 
ATOM    764  CD1 TYR A 118      10.406 -15.445   1.371 
ATOM    765  CD2 TYR A 118      10.958 -17.702   0.895 
ATOM    766  CE1 TYR A 118      11.740 -15.138   1.486 
ATOM    767  CE2 TYR A 118      12.294 -17.401   1.008 
ATOM    768  CZ  TYR A 118      12.686 -16.117   1.304 
ATOM    769  OH  TYR A 118      14.057 -15.806   1.420 
ATOM    770  C   TYR A 118       6.480 -17.356   2.150 
ATOM    771  O   TYR A 118       5.907 -18.436   2.018 
ATOM    772  N   ARG A 119       5.827 -16.174   2.139 
ATOM    773  CA  ARG A 119       4.427 -16.059   1.843 
ATOM    774  CB  ARG A 119       3.652 -15.202   2.858 
ATOM    775  CG  ARG A 119       3.673 -15.788   4.269 
ATOM    776  CD  ARG A 119       2.594 -16.840   4.518 
ATOM    777  NE  ARG A 119       2.885 -17.449   5.844 
ATOM    778  CZ  ARG A 119       1.863 -17.879   6.638 
ATOM    779  NH1 ARG A 119       0.571 -17.731   6.223 
ATOM    780  NH2 ARG A 119       2.135 -18.448   7.848 
ATOM    781  C   ARG A 119       4.365 -15.344   0.526 
ATOM    782  O   ARG A 119       5.061 -14.349   0.325 
ATOM    783  N   ALA A 120       3.524 -15.828  -0.411 
ATOM    784  CA  ALA A 120       3.516 -15.241  -1.722 
ATOM    785  CB  ALA A 120       3.540 -16.279  -2.857 
ATOM    786  C   ALA A 120       2.290 -14.411  -1.918 
ATOM    787  O   ALA A 120       1.191 -14.774  -1.498 
ATOM    788  N   THR A 121       2.473 -13.235  -2.553 
ATOM    789  CA  THR A 121       1.362 -12.387  -2.858 
ATOM    790  CB  THR A 121       1.414 -11.077  -2.132 
ATOM    791  OG1 THR A 121       1.493 -11.279  -0.729 
ATOM    792  CG2 THR A 121       0.136 -10.304  -2.467 
ATOM    793  C   THR A 121       1.454 -12.058  -4.319 
ATOM    794  O   THR A 121       2.368 -11.355  -4.746 
ATOM    795  N   ALA A 122       0.503 -12.561  -5.131 
ATOM    796  CA  ALA A 122       0.506 -12.258  -6.535 
ATOM    797  CB  ALA A 122      -0.363 -13.214  -7.372 
ATOM    798  C   ALA A 122      -0.051 -10.879  -6.695 
ATOM    799  O   ALA A 122      -0.797 -10.403  -5.841 
ATOM    800  N   GLY A 123       0.311 -10.190  -7.800 
ATOM    801  CA  GLY A 123      -0.202  -8.866  -8.009 
ATOM    802  C   GLY A 123      -0.066  -8.514  -9.455 
ATOM    803  O   GLY A 123       0.601  -9.210 -10.221 
ATOM    804  N   PHE A 124      -0.738  -7.418  -9.864 
ATOM    805  CA  PHE A 124      -0.677  -6.940 -11.215 
ATOM    806  CB  PHE A 124      -1.952  -7.333 -11.988 
ATOM    807  CG  PHE A 124      -1.880  -6.953 -13.427 
ATOM    808  CD1 PHE A 124      -1.110  -7.677 -14.309 
ATOM    809  CD2 PHE A 124      -2.620  -5.893 -13.902 
ATOM    810  CE1 PHE A 124      -1.058  -7.330 -15.640 
ATOM    811  CE2 PHE A 124      -2.573  -5.544 -15.231 
ATOM    812  CZ  PHE A 124      -1.789  -6.263 -16.103 
ATOM    813  C   PHE A 124      -0.614  -5.444 -11.112 
ATOM    814  O   PHE A 124      -1.586  -4.807 -10.707 
ATOM    815  N   ARG A 125       0.538  -4.838 -11.470 
ATOM    816  CA  ARG A 125       0.653  -3.408 -11.368 
ATOM    817  CB  ARG A 125       0.731  -2.905  -9.919 
ATOM    818  CG  ARG A 125       1.922  -3.477  -9.148 
ATOM    819  CD  ARG A 125       2.201  -2.737  -7.841 
ATOM    820  NE  ARG A 125       2.654  -1.368  -8.212 
ATOM    821  CZ  ARG A 125       2.539  -0.343  -7.320 
ATOM    822  NH1 ARG A 125       2.021  -0.575  -6.078 
ATOM    823  NH2 ARG A 125       2.940   0.912  -7.672 
ATOM    824  C   ARG A 125       1.930  -2.974 -12.029 
ATOM    825  O   ARG A 125       2.704  -3.796 -12.517 
ATOM    826  N   ASN A 126       2.164  -1.643 -12.058 
ATOM    827  CA  ASN A 126       3.348  -1.060 -12.631 
ATOM    828  CB  ASN A 126       3.319   0.475 -12.733 
ATOM    829  CG  ASN A 126       2.288   0.920 -13.750 
ATOM    830  OD1 ASN A 126       1.798   0.128 -14.551 
ATOM    831  ND2 ASN A 126       1.954   2.238 -13.724 
ATOM    832  C   ASN A 126       4.475  -1.326 -11.687 
ATOM    833  O   ASN A 126       4.252  -1.649 -10.522 
ATOM    834  N   VAL A 127       5.728  -1.187 -12.170 
ATOM    835  CA  VAL A 127       6.853  -1.442 -11.318 
ATOM    836  CB  VAL A 127       7.620  -2.670 -11.710 
ATOM    837  CG1 VAL A 127       6.692  -3.888 -11.560 
ATOM    838  CG2 VAL A 127       8.164  -2.479 -13.137 
ATOM    839  C   VAL A 127       7.801  -0.286 -11.389 
ATOM    840  O   VAL A 127       7.791   0.482 -12.349 
ATOM    841  N   VAL A 128       8.640  -0.129 -10.338 
ATOM    842  CA  VAL A 128       9.608   0.932 -10.290 
ATOM    843  CB  VAL A 128       9.558   1.739  -9.024 
ATOM    844  CG1 VAL A 128      10.684   2.788  -9.058 
ATOM    845  CG2 VAL A 128       8.156   2.343  -8.876 
ATOM    846  C   VAL A 128      10.968   0.306 -10.332 
ATOM    847  O   VAL A 128      11.242  -0.659  -9.620 
ATOM    848  N   VAL A 129      11.864   0.853 -11.180 
ATOM    849  CA  VAL A 129      13.192   0.316 -11.293 
ATOM    850  CB  VAL A 129      13.377  -0.597 -12.470 
ATOM    851  CG1 VAL A 129      12.475  -1.829 -12.285 
ATOM    852  CG2 VAL A 129      13.103   0.196 -13.761 
ATOM    853  C   VAL A 129      14.143   1.454 -11.487 
ATOM    854  O   VAL A 129      13.740   2.610 -11.599 
ATOM    855  N   ALA A 130      15.453   1.141 -11.469 
ATOM    856  CA  ALA A 130      16.471   2.102 -11.776 
ATOM    857  CB  ALA A 130      17.570   2.201 -10.704 
ATOM    858  C   ALA A 130      17.107   1.586 -13.029 
ATOM    859  O   ALA A 130      17.251   0.376 -13.195 
ATOM    860  N   CYS A 131      17.489   2.483 -13.964 
ATOM    861  CA  CYS A 131      18.044   1.992 -15.195 
ATOM    862  CB  CYS A 131      17.222   2.356 -16.450 
ATOM    863  SG  CYS A 131      15.649   1.450 -16.538 
ATOM    864  C   CYS A 131      19.424   2.528 -15.408 
ATOM    865  O   CYS A 131      19.772   3.615 -14.946 
ATOM    866  N   GLU A 132      20.255   1.724 -16.108 
ATOM    867  CA  GLU A 132      21.592   2.093 -16.475 
ATOM    868  CB  GLU A 132      22.653   1.496 -15.531 
ATOM    869  CG  GLU A 132      24.095   1.876 -15.875 
ATOM    870  CD  GLU A 132      25.017   1.153 -14.901 
ATOM    871  OE1 GLU A 132      24.867  -0.090 -14.759 
ATOM    872  OE2 GLU A 132      25.883   1.833 -14.288 
ATOM    873  C   GLU A 132      21.835   1.497 -17.828 
ATOM    874  O   GLU A 132      21.581   0.315 -18.054 
ATOM    875  N   ASN A 133      22.341   2.307 -18.771 
ATOM    876  CA  ASN A 133      22.633   1.807 -20.081 
ATOM    877  CB  ASN A 133      23.666   0.669 -20.045 
ATOM    878  CG  ASN A 133      24.142   0.395 -21.460 
ATOM    879  OD1 ASN A 133      23.716   1.047 -22.412 
ATOM    880  ND2 ASN A 133      25.042  -0.612 -21.602 
ATOM    881  C   ASN A 133      21.369   1.284 -20.700 
ATOM    882  O   ASN A 133      21.405   0.415 -21.569 
ATOM    883  N   GLY A 134      20.206   1.809 -20.274 
ATOM    884  CA  GLY A 134      18.973   1.431 -20.908 
ATOM    885  C   GLY A 134      18.488   0.100 -20.407 
ATOM    886  O   GLY A 134      17.601  -0.497 -21.016 
ATOM    887  N   LEU A 135      19.052  -0.410 -19.291 
ATOM    888  CA  LEU A 135      18.626  -1.689 -18.777 
ATOM    889  CB  LEU A 135      19.722  -2.763 -18.865 
ATOM    890  CG  LEU A 135      20.118  -3.122 -20.306 
ATOM    891  CD1 LEU A 135      21.217  -4.195 -20.327 
ATOM    892  CD2 LEU A 135      18.890  -3.538 -21.130 
ATOM    893  C   LEU A 135      18.301  -1.547 -17.317 
ATOM    894  O   LEU A 135      18.890  -0.715 -16.629 
ATOM    895  N   PRO A 136      17.352  -2.313 -16.825 
ATOM    896  CA  PRO A 136      17.021  -2.252 -15.420 
ATOM    897  CD  PRO A 136      16.196  -2.669 -17.633 
ATOM    898  CB  PRO A 136      15.657  -2.921 -15.271 
ATOM    899  CG  PRO A 136      15.011  -2.730 -16.653 
ATOM    900  C   PRO A 136      18.077  -2.865 -14.544 
ATOM    901  O   PRO A 136      18.366  -4.050 -14.698 
ATOM    902  N   VAL A 137      18.700  -2.052 -13.670 
ATOM    903  CA  VAL A 137      19.685  -2.428 -12.695 
ATOM    904  CB  VAL A 137      20.708  -1.352 -12.497 
ATOM    905  CG1 VAL A 137      21.444  -1.158 -13.835 
ATOM    906  CG2 VAL A 137      20.006  -0.082 -11.995 
ATOM    907  C   VAL A 137      19.111  -2.788 -11.354 
ATOM    908  O   VAL A 137      19.737  -3.522 -10.593 
ATOM    909  N   HIS A 138      17.948  -2.222 -10.978 
ATOM    910  CA  HIS A 138      17.482  -2.425  -9.634 
ATOM    911  ND1 HIS A 138      17.868  -2.477  -6.392 
ATOM    912  CG  HIS A 138      17.517  -1.474  -7.267 
ATOM    913  CB  HIS A 138      18.027  -1.352  -8.671 
ATOM    914  NE2 HIS A 138      16.458  -1.147  -5.302 
ATOM    915  CD2 HIS A 138      16.654  -0.671  -6.586 
ATOM    916  CE1 HIS A 138      17.208  -2.233  -5.232 
ATOM    917  C   HIS A 138      15.989  -2.347  -9.596 
ATOM    918  O   HIS A 138      15.368  -1.672 -10.416 
ATOM    919  N   LEU A 139      15.380  -3.059  -8.624 
ATOM    920  CA  LEU A 139      13.959  -3.022  -8.464 
ATOM    921  CB  LEU A 139      13.328  -4.424  -8.387 
ATOM    922  CG  LEU A 139      11.796  -4.427  -8.219 
ATOM    923  CD1 LEU A 139      11.097  -3.859  -9.466 
ATOM    924  CD2 LEU A 139      11.275  -5.821  -7.830 
ATOM    925  C   LEU A 139      13.692  -2.338  -7.155 
ATOM    926  O   LEU A 139      14.328  -2.642  -6.146 
ATOM    927  N   ASP A 140      12.744  -1.377  -7.146 
ATOM    928  CA  ASP A 140      12.392  -0.683  -5.938 
ATOM    929  CB  ASP A 140      11.787   0.709  -6.222 
ATOM    930  CG  ASP A 140      11.444   1.439  -4.927 
ATOM    931  OD1 ASP A 140      10.721   0.858  -4.076 
ATOM    932  OD2 ASP A 140      11.902   2.602  -4.774 
ATOM    933  C   ASP A 140      11.357  -1.523  -5.257 
ATOM    934  O   ASP A 140      10.230  -1.654  -5.728 
ATOM    935  N   GLN A 141      11.749  -2.130  -4.123 
ATOM    936  CA  GLN A 141      10.948  -3.011  -3.316 
ATOM    937  CB  GLN A 141      11.779  -3.783  -2.278 
ATOM    938  CG  GLN A 141      12.762  -4.776  -2.905 
ATOM    939  CD  GLN A 141      11.952  -5.908  -3.523 
ATOM    940  OE1 GLN A 141      12.497  -6.786  -4.190 
ATOM    941  NE2 GLN A 141      10.610  -5.884  -3.303 
ATOM    942  C   GLN A 141       9.851  -2.293  -2.576 
ATOM    943  O   GLN A 141       8.819  -2.893  -2.282 
ATOM    944  N   SER A 142      10.034  -0.997  -2.253 
ATOM    945  CA  SER A 142       9.150  -0.301  -1.351 
ATOM    946  CB  SER A 142       9.491   1.193  -1.188 
ATOM    947  OG  SER A 142       9.124   1.919  -2.352 
ATOM    948  C   SER A 142       7.710  -0.375  -1.771 
ATOM    949  O   SER A 142       6.824  -0.464  -0.923 
ATOM    950  N   ILE A 143       7.420  -0.350  -3.080 
ATOM    951  CA  ILE A 143       6.051  -0.356  -3.517 
ATOM    952  CB  ILE A 143       5.929  -0.210  -5.009 
ATOM    953  CG1 ILE A 143       6.581  -1.395  -5.742 
ATOM    954  CG2 ILE A 143       6.534   1.151  -5.388 
ATOM    955  CD1 ILE A 143       6.281  -1.418  -7.241 
ATOM    956  C   ILE A 143       5.389  -1.633  -3.085 
ATOM    957  O   ILE A 143       4.203  -1.660  -2.760 
ATOM    958  N   PHE A 144       6.139  -2.743  -3.129 
ATOM    959  CA  PHE A 144       5.663  -4.054  -2.785 
ATOM    960  CB  PHE A 144       6.569  -5.164  -3.332 
ATOM    961  CG  PHE A 144       6.507  -4.997  -4.812 
ATOM    962  CD1 PHE A 144       5.397  -5.403  -5.519 
ATOM    963  CD2 PHE A 144       7.560  -4.429  -5.496 
ATOM    964  CE1 PHE A 144       5.340  -5.244  -6.884 
ATOM    965  CE2 PHE A 144       7.507  -4.271  -6.860 
ATOM    966  CZ  PHE A 144       6.396  -4.677  -7.557 
ATOM    967  C   PHE A 144       5.482  -4.230  -1.309 
ATOM    968  O   PHE A 144       4.699  -5.077  -0.876 
ATOM    969  N   ARG A 145       6.264  -3.500  -0.495 
ATOM    970  CA  ARG A 145       6.177  -3.640   0.929 
ATOM    971  CB  ARG A 145       7.187  -2.736   1.646 
ATOM    972  CG  ARG A 145       8.616  -2.950   1.149 
ATOM    973  CD  ARG A 145       9.671  -2.223   1.979 
ATOM    974  NE  ARG A 145       9.994  -3.112   3.127 
ATOM    975  CZ  ARG A 145      10.901  -4.116   2.955 
ATOM    976  NH1 ARG A 145      11.537  -4.250   1.755 
ATOM    977  NH2 ARG A 145      11.162  -4.987   3.973 
ATOM    978  C   ARG A 145       4.810  -3.223   1.343 
ATOM    979  O   ARG A 145       4.160  -3.893   2.145 
ATOM    980  N   ARG A 146       4.339  -2.101   0.769 
ATOM    981  CA  ARG A 146       3.061  -1.554   1.109 
ATOM    982  CB  ARG A 146       2.944  -0.061   0.750 
ATOM    983  CG  ARG A 146       4.017   0.799   1.422 
ATOM    984  CD  ARG A 146       3.933   2.291   1.088 
ATOM    985  NE  ARG A 146       5.205   2.914   1.552 
ATOM    986  CZ  ARG A 146       6.283   2.930   0.714 
ATOM    987  NH1 ARG A 146       6.168   2.412  -0.544 
ATOM    988  NH2 ARG A 146       7.470   3.456   1.131 
ATOM    989  C   ARG A 146       2.016  -2.301   0.298 
ATOM    990  O   ARG A 146       1.257  -1.625  -0.446 
ATOM    991  OXT ARG A 146       1.959  -3.554   0.415 
TER
HEADER lig_1.pdb
ATOM      2  O5' DG5 A   1      36.805 393.035 162.825 
ATOM      3  C5' DG5 A   1      37.773 393.910 162.263 
ATOM      6  C4' DG5 A   1      38.941 393.189 161.570 
ATOM      8  O4' DG5 A   1      39.785 392.514 162.482 
ATOM      9  C1' DG5 A   1      40.469 391.522 161.738 
ATOM     11  N9  DG5 A   1      41.101 390.557 162.661 
ATOM     12  C8  DG5 A   1      40.561 389.962 163.771 
ATOM     14  N7  DG5 A   1      41.440 389.421 164.571 
ATOM     15  C5  DG5 A   1      42.662 389.633 163.915 
ATOM     16  C6  DG5 A   1      44.029 389.361 164.292 
ATOM     17  O6  DG5 A   1      44.489 388.880 165.329 
ATOM     18  N1  DG5 A   1      44.944 389.763 163.338 
ATOM     20  C2  DG5 A   1      44.611 390.359 162.170 
ATOM     21  N2  DG5 A   1      45.563 390.587 161.313 
ATOM     24  N3  DG5 A   1      43.379 390.662 161.794 
ATOM     25  C4  DG5 A   1      42.444 390.278 162.713 
ATOM     26  C3' DG5 A   1      38.529 392.158 160.513 
ATOM     28  C2' DG5 A   1      39.403 390.934 160.825 
ATOM     31  O3' DG5 A   1      38.775 392.744 159.251 
ATOM     32  P    DG A   2      38.315 392.034 157.885 
ATOM     33  OP1  DG A   2      38.007 393.100 156.913 
ATOM     34  OP2  DG A   2      37.301 391.015 158.238 
ATOM     35  O5'  DG A   2      39.694 391.301 157.480 
ATOM     36  C5'  DG A   2      40.829 392.067 157.091 
ATOM     39  C4'  DG A   2      42.078 391.225 156.791 
ATOM     41  O4'  DG A   2      42.560 390.573 157.963 
ATOM     42  C1'  DG A   2      42.822 389.208 157.668 
ATOM     44  N9   DG A   2      42.610 388.387 158.888 
ATOM     45  C8   DG A   2      41.424 388.068 159.498 
ATOM     47  N7   DG A   2      41.549 387.421 160.625 
ATOM     48  C5   DG A   2      42.935 387.294 160.780 
ATOM     49  C6   DG A   2      43.729 386.741 161.848 
ATOM     50  O6   DG A   2      43.381 386.264 162.927 
ATOM     51  N1   DG A   2      45.084 386.815 161.615 
ATOM     53  C2   DG A   2      45.632 387.335 160.493 
ATOM     54  N2   DG A   2      46.931 387.317 160.381 
ATOM     57  N3   DG A   2      44.947 387.875 159.489 
ATOM     58  C4   DG A   2      43.592 387.840 159.693 
ATOM     59  C3'  DG A   2      41.848 390.166 155.704 
ATOM     61  C2'  DG A   2      41.875 388.871 156.516 
ATOM     64  O3'  DG A   2      42.897 390.321 154.758 
ATOM     65  P    DA A   3      43.152 389.319 153.524 
ATOM     66  OP1  DA A   3      43.770 390.092 152.426 
ATOM     67  OP2  DA A   3      41.952 388.488 153.281 
ATOM     68  O5'  DA A   3      44.280 388.410 154.214 
ATOM     69  C5'  DA A   3      45.559 388.952 154.513 
ATOM     72  C4'  DA A   3      46.566 387.858 154.877 
ATOM     74  O4'  DA A   3      46.230 387.249 156.123 
ATOM     75  C1'  DA A   3      46.052 385.856 155.940 
ATOM     77  N9   DA A   3      44.939 385.389 156.804 
ATOM     78  C8   DA A   3      43.585 385.521 156.595 
ATOM     80  N7   DA A   3      42.831 385.009 157.534 
ATOM     81  C5   DA A   3      43.777 384.535 158.461 
ATOM     82  C6   DA A   3      43.703 383.937 159.742 
ATOM     83  N6   DA A   3      42.587 383.736 160.420 
ATOM     86  N1   DA A   3      44.810 383.593 160.402 
ATOM     87  C2   DA A   3      45.982 383.826 159.830 
ATOM     89  N3   DA A   3      46.213 384.395 158.650 
ATOM     90  C4   DA A   3      45.058 384.746 158.017 
ATOM     91  C3'  DA A   3      46.608 386.777 153.796 
ATOM     93  C2'  DA A   3      45.790 385.668 154.444 
ATOM     96  O3'  DA A   3      47.960 386.438 153.572 
ATOM     97  P    DC A   4      48.425 385.298 152.539 
ATOM     98  OP1  DC A   4      49.583 385.803 151.775 
ATOM     99  OP2  DC A   4      47.252 384.706 151.859 
ATOM    100  O5'  DC A   4      48.931 384.240 153.614 
ATOM    101  C5'  DC A   4      50.007 384.562 154.474 
ATOM    104  C4'  DC A   4      50.286 383.404 155.427 
ATOM    106  O4'  DC A   4      49.132 383.171 156.236 
ATOM    107  C1'  DC A   4      48.756 381.810 156.137 
ATOM    109  N1   DC A   4      47.266 381.704 156.215 
ATOM    110  C6   DC A   4      46.465 382.249 155.235 
ATOM    112  C5   DC A   4      45.111 382.205 155.353 
ATOM    114  C4   DC A   4      44.575 381.600 156.527 
ATOM    115  N4   DC A   4      43.294 381.621 156.761 
ATOM    118  N3   DC A   4      45.322 381.075 157.470 
ATOM    119  C2   DC A   4      46.668 381.102 157.335 
ATOM    120  O2   DC A   4      47.335 380.570 158.227 
ATOM    121  C3'  DC A   4      50.623 382.129 154.645 
ATOM    123  C2'  DC A   4      49.349 381.307 154.818 
ATOM    126  O3'  DC A   4      51.793 381.557 155.205 
ATOM    127  P    DC A   5      52.386 380.137 154.733 
ATOM    128  OP1  DC A   5      53.854 380.168 154.894 
ATOM    129  OP2  DC A   5      51.769 379.745 153.449 
ATOM    130  O5'  DC A   5      51.758 379.225 155.885 
ATOM    131  C5'  DC A   5      52.095 379.469 157.239 
ATOM    134  C4'  DC A   5      51.473 378.420 158.155 
ATOM    136  O4'  DC A   5      50.051 378.531 158.133 
ATOM    137  C1'  DC A   5      49.482 377.260 157.878 
ATOM    139  N1   DC A   5      48.236 377.453 157.075 
ATOM    140  C6   DC A   5      48.291 378.004 155.817 
ATOM    142  C5   DC A   5      47.143 378.293 155.145 
ATOM    144  C4   DC A   5      45.918 378.018 155.814 
ATOM    145  N4   DC A   5      44.780 378.403 155.317 
ATOM    148  N3   DC A   5      45.841 377.467 157.001 
ATOM    149  C2   DC A   5      46.989 377.157 157.652 
ATOM    150  O2   DC A   5      46.882 376.602 158.745 
ATOM    151  C3'  DC A   5      51.883 377.005 157.730 
ATOM    153  C2'  DC A   5      50.573 376.452 157.172 
ATOM    156  O3'  DC A   5      52.409 376.313 158.856 
ATOM    157  P    DT A   6      52.918 374.785 158.782 
ATOM    158  OP1  DT A   6      53.959 374.588 159.814 
ATOM    159  OP2  DT A   6      53.157 374.410 157.372 
ATOM    160  O5'  DT A   6      51.571 374.069 159.272 
ATOM    161  C5'  DT A   6      51.089 374.291 160.587 
ATOM    164  C4'  DT A   6      49.822 373.479 160.839 
ATOM    166  O4'  DT A   6      48.762 373.966 160.020 
ATOM    167  C1'  DT A   6      48.121 372.867 159.404 
ATOM    169  N1   DT A   6      47.571 373.300 158.084 
ATOM    170  C6   DT A   6      48.408 373.625 157.034 
ATOM    172  C5   DT A   6      47.912 374.084 155.854 
ATOM    173  C7   DT A   6      48.867 374.431 154.725 
ATOM    177  C4   DT A   6      46.475 374.279 155.673 
ATOM    178  O4   DT A   6      45.923 374.781 154.694 
ATOM    179  N3   DT A   6      45.713 373.882 156.743 
ATOM    181  C2   DT A   6      46.182 373.416 157.950 
ATOM    182  O2   DT A   6      45.384 373.122 158.834 
ATOM    183  C3'  DT A   6      50.051 371.990 160.547 
ATOM    185  C2'  DT A   6      49.177 371.764 159.318 
ATOM    188  O3'  DT A   6      49.664 371.239 161.684 
ATOM    189  P    DT A   7      49.681 369.633 161.723 
ATOM    190  OP1  DT A   7      50.105 369.208 163.072 
ATOM    191  OP2  DT A   7      50.334 369.108 160.505 
ATOM    192  O5'  DT A   7      48.108 369.402 161.569 
ATOM    193  C5'  DT A   7      47.222 369.896 162.560 
ATOM    196  C4'  DT A   7      45.795 369.422 162.311 
ATOM    198  O4'  DT A   7      45.287 370.005 161.118 
ATOM    199  C1'  DT A   7      44.901 368.986 160.214 
ATOM    201  N1   DT A   7      45.302 369.399 158.838 
ATOM    202  C6   DT A   7      46.611 369.304 158.393 
ATOM    204  C5   DT A   7      46.957 369.729 157.146 
ATOM    205  C7   DT A   7      48.397 369.590 156.686 
ATOM    209  C4   DT A   7      45.963 370.331 156.258 
ATOM    210  O4   DT A   7      46.179 370.843 155.158 
ATOM    211  N3   DT A   7      44.687 370.352 156.763 
ATOM    213  C2   DT A   7      44.301 369.931 158.011 
ATOM    214  O2   DT A   7      43.118 370.020 158.326 
ATOM    215  C3'  DT A   7      45.745 367.896 162.194 
ATOM    217  C2'  DT A   7      45.518 367.672 160.702 
ATOM    220  O3'  DT A   7      44.704 367.431 163.027 
ATOM    221  P    DT A   8      44.278 365.883 163.097 
ATOM    222  OP1  DT A   8      43.783 365.602 164.458 
ATOM    223  OP2  DT A   8      45.329 365.048 162.478 
ATOM    224  O5'  DT A   8      43.037 365.956 162.100 
ATOM    225  C5'  DT A   8      41.967 366.842 162.377 
ATOM    228  C4'  DT A   8      40.939 366.793 161.260 
ATOM    230  O4'  DT A   8      41.523 367.211 160.038 
ATOM    231  C1'  DT A   8      41.073 366.355 159.006 
ATOM    233  N1   DT A   8      42.155 366.293 157.992 
ATOM    234  C6   DT A   8      43.413 365.817 158.315 
ATOM    236  C5   DT A   8      44.464 365.991 157.467 
ATOM    237  C7   DT A   8      45.840 365.484 157.866 
ATOM    241  C4   DT A   8      44.281 366.688 156.195 
ATOM    242  O4   DT A   8      45.160 367.028 155.404 
ATOM    243  N3   DT A   8      42.982 367.033 155.917 
ATOM    245  C2   DT A   8      41.905 366.892 156.755 
ATOM    246  O2   DT A   8      40.807 367.307 156.390 
ATOM    247  C3'  DT A   8      40.385 365.378 161.096 
ATOM    249  C2'  DT A   8      40.734 365.012 159.653 
ATOM    252  O3'  DT A   8      39.004 365.465 161.383 
ATOM    253  P    DG A   9      38.057 364.171 161.453 
ATOM    254  OP1  DG A   9      36.910 364.493 162.325 
ATOM    255  OP2  DG A   9      38.885 362.970 161.692 
ATOM    256  O5'  DG A   9      37.563 364.175 159.939 
ATOM    257  C5'  DG A   9      36.836 365.286 159.447 
ATOM    260  C4'  DG A   9      36.703 365.209 157.933 
ATOM    262  O4'  DG A   9      37.974 365.265 157.303 
ATOM    263  C1'  DG A   9      37.916 364.448 156.153 
ATOM    265  N9   DG A   9      39.291 364.089 155.751 
ATOM    266  C8   DG A   9      40.243 363.396 156.456 
ATOM    268  N7   DG A   9      41.434 363.420 155.919 
ATOM    269  C5   DG A   9      41.249 364.168 154.744 
ATOM    270  C6   DG A   9      42.168 364.628 153.731 
ATOM    271  O6   DG A   9      43.392 364.506 153.657 
ATOM    272  N1   DG A   9      41.557 365.348 152.725 
ATOM    274  C2   DG A   9      40.236 365.642 152.690 
ATOM    275  N2   DG A   9      39.783 366.328 151.671 
ATOM    278  N3   DG A   9      39.358 365.277 153.615 
ATOM    279  C4   DG A   9      39.926 364.543 154.621 
ATOM    280  C3'  DG A   9      36.010 363.920 157.484 
ATOM    282  C2'  DG A   9      37.039 363.268 156.559 
ATOM    285  O3'  DG A   9      34.821 364.334 156.843 
ATOM    286  P    DG A  10      33.749 363.311 156.240 
ATOM    287  OP1  DG A  10      32.409 363.924 156.354 
ATOM    288  OP2  DG A  10      34.011 361.945 156.742 
ATOM    289  O5'  DG A  10      34.229 363.390 154.721 
ATOM    290  C5'  DG A  10      34.127 364.600 153.992 
ATOM    293  C4'  DG A  10      34.564 364.400 152.541 
ATOM    295  O4'  DG A  10      35.972 364.190 152.457 
ATOM    296  C1'  DG A  10      36.212 363.016 151.701 
ATOM    298  N9   DG A  10      37.475 362.376 152.139 
ATOM    299  C8   DG A  10      37.713 361.652 153.282 
ATOM    301  N7   DG A  10      38.957 361.301 153.449 
ATOM    302  C5   DG A  10      39.607 361.848 152.336 
ATOM    303  C6   DG A  10      40.997 361.910 151.973 
ATOM    304  O6   DG A  10      41.990 361.540 152.594 
ATOM    305  N1   DG A  10      41.225 362.533 150.768 
ATOM    307  C2   DG A  10      40.255 363.077 150.002 
ATOM    308  N2   DG A  10      40.613 363.604 148.859 
ATOM    311  N3   DG A  10      38.958 363.068 150.300 
ATOM    312  C4   DG A  10      38.693 362.455 151.497 
ATOM    313  C3'  DG A  10      33.859 363.189 151.921 
ATOM    315  C2'  DG A  10      34.975 362.150 151.928 
ATOM    318  O3'  DG A  10      33.423 363.567 150.632 
ATOM    319  P    DC A  11      32.679 362.565 149.620 
ATOM    320  OP1  DC A  11      31.598 363.307 148.945 
ATOM    321  OP2  DC A  11      32.431 361.253 150.261 
ATOM    322  O5'  DC A  11      33.908 362.400 148.608 
ATOM    323  C5'  DC A  11      34.375 363.513 147.862 
ATOM    326  C4'  DC A  11      35.376 363.089 146.790 
ATOM    328  O4'  DC A  11      36.574 362.610 147.394 
ATOM    329  C1'  DC A  11      36.796 361.263 147.016 
ATOM    331  N1   DC A  11      37.321 360.515 148.202 
ATOM    332  C6   DC A  11      36.505 360.197 149.265 
ATOM    334  C5   DC A  11      37.003 359.523 150.339 
ATOM    336  C4   DC A  11      38.388 359.189 150.313 
ATOM    337  N4   DC A  11      38.953 358.611 151.332 
ATOM    340  N3   DC A  11      39.188 359.514 149.325 
ATOM    341  C2   DC A  11      38.687 360.192 148.267 
ATOM    342  O2   DC A  11      39.482 360.497 147.377 
ATOM    343  C3'  DC A  11      34.789 361.993 145.892 
ATOM    345  C2'  DC A  11      35.467 360.744 146.448 
ATOM    348  O3'  DC A  11      35.097 362.327 144.549 
ATOM    349  P    DC A  12      34.790 361.367 143.291 
ATOM    350  OP1  DC A  12      34.541 362.220 142.111 
ATOM    351  OP2  DC A  12      33.833 360.306 143.682 
ATOM    352  O5'  DC A  12      36.264 360.742 143.172 
ATOM    353  C5'  DC A  12      37.367 361.596 142.899 
ATOM    356  C4'  DC A  12      38.662 360.820 142.671 
ATOM    358  O4'  DC A  12      39.061 360.157 143.868 
ATOM    359  C1'  DC A  12      39.281 358.782 143.602 
ATOM    361  N1   DC A  12      38.829 358.006 144.798 
ATOM    362  C6   DC A  12      37.520 358.060 145.215 
ATOM    364  C5   DC A  12      37.150 357.498 146.398 
ATOM    366  C4   DC A  12      38.169 356.845 147.148 
ATOM    367  N4   DC A  12      37.932 356.383 148.341 
ATOM    370  N3   DC A  12      39.415 356.751 146.753 
ATOM    371  C2   DC A  12      39.780 357.327 145.580 
ATOM    372  O2   DC A  12      40.962 357.230 145.255 
ATOM    373  C3'  DC A  12      38.501 359.799 141.544 
ATOM    375  C2'  DC A  12      38.514 358.476 142.315 
ATOM    378  O3'  DC A  12      39.545 360.006 140.599 
ATOM    379  P    DT A  13      39.777 359.053 139.322 
ATOM    380  OP1  DT A  13      40.445 359.837 138.259 
ATOM    381  OP2  DT A  13      38.533 358.302 139.050 
ATOM    382  O5'  DT A  13      40.845 358.073 140.002 
ATOM    383  C5'  DT A  13      42.087 358.581 140.466 
ATOM    386  C4'  DT A  13      42.965 357.450 140.991 
ATOM    388  O4'  DT A  13      42.389 356.860 142.147 
ATOM    389  C1'  DT A  13      42.412 355.451 142.007 
ATOM    391  N1   DT A  13      41.211 354.914 142.705 
ATOM    392  C6   DT A  13      39.931 355.144 142.232 
ATOM    394  C5   DT A  13      38.841 354.823 142.982 
ATOM    395  C7   DT A  13      37.449 355.092 142.437 
ATOM    399  C4   DT A  13      38.998 354.249 144.319 
ATOM    400  O4   DT A  13      38.105 354.030 145.136 
ATOM    401  N3   DT A  13      40.298 353.984 144.674 
ATOM    403  C2   DT A  13      41.416 354.287 143.941 
ATOM    404  O2   DT A  13      42.523 353.998 144.390 
ATOM    405  C3'  DT A  13      43.162 356.388 139.909 
ATOM    407  C2'  DT A  13      42.496 355.149 140.508 
ATOM    410  O3'  DT A  13      44.555 356.286 139.679 
ATOM    411  P    DG A  14      45.182 355.318 138.570 
ATOM    412  OP1  DG A  14      46.465 355.899 138.122 
ATOM    413  OP2  DG A  14      44.137 354.924 137.601 
ATOM    414  O5'  DG A  14      45.489 354.081 139.529 
ATOM    415  C5'  DG A  14      46.450 354.198 140.558 
ATOM    418  C4'  DG A  14      46.448 352.945 141.423 
ATOM    420  O4'  DG A  14      45.210 352.844 142.121 
ATOM    421  C1'  DG A  14      44.816 351.483 142.097 
ATOM    423  N9   DG A  14      43.353 351.346 142.282 
ATOM    424  C8   DG A  14      42.334 351.701 141.431 
ATOM    426  N7   DG A  14      41.136 351.504 141.913 
ATOM    427  C5   DG A  14      41.378 350.971 143.187 
ATOM    428  C6   DG A  14      40.491 350.595 144.258 
ATOM    429  O6   DG A  14      39.266 350.692 144.330 
ATOM    430  N1   DG A  14      41.148 350.091 145.359 
ATOM    432  C2   DG A  14      42.492 349.958 145.454 
ATOM    433  N2   DG A  14      42.990 349.453 146.554 
ATOM    436  N3   DG A  14      43.350 350.324 144.509 
ATOM    437  C4   DG A  14      42.734 350.833 143.398 
ATOM    438  C3'  DG A  14      46.644 351.676 140.581 
ATOM    440  C2'  DG A  14      45.303 350.968 140.750 
ATOM    443  O3'  DG A  14      47.749 350.967 141.109 
ATOM    444  P    DT A  15      48.248 349.549 140.531 
ATOM    445  OP1  DT A  15      49.725 349.541 140.516 
ATOM    446  OP2  DT A  15      47.469 349.190 139.325 
ATOM    447  O5'  DT A  15      47.735 348.643 141.751 
ATOM    448  C5'  DT A  15      48.250 348.861 143.058 
ATOM    451  C4'  DT A  15      47.805 347.775 144.035 
ATOM    453  O4'  DT A  15      46.397 347.845 144.233 
ATOM    454  C1'  DT A  15      45.792 346.635 143.805 
ATOM    456  N1   DT A  15      44.533 346.944 143.060 
ATOM    457  C6   DT A  15      44.551 347.445 141.769 
ATOM    459  C5   DT A  15      43.394 347.717 141.104 
ATOM    460  C7   DT A  15      43.450 348.227 139.676 
ATOM    464  C4   DT A  15      42.098 347.527 141.755 
ATOM    465  O4   DT A  15      40.998 347.816 141.291 
ATOM    466  N3   DT A  15      42.162 347.004 143.026 
ATOM    468  C2   DT A  15      43.315 346.706 143.717 
ATOM    469  O2   DT A  15      43.220 346.241 144.851 
ATOM    470  C3'  DT A  15      48.177 346.384 143.519 
ATOM    472  C2'  DT A  15      46.842 345.866 142.997 
ATOM    475  O3'  DT A  15      48.729 345.643 144.594 
ATOM    476  P    DT A  16      49.147 344.096 144.452 
ATOM    477  OP1  DT A  16      50.282 343.841 145.359 
ATOM    478  OP2  DT A  16      49.215 343.737 143.020 
ATOM    479  O5'  DT A  16      47.829 343.439 145.070 
ATOM    480  C5'  DT A  16      47.463 343.708 146.412 
ATOM    483  C4'  DT A  16      46.145 343.027 146.756 
ATOM    485  O4'  DT A  16      45.108 343.533 145.927 
ATOM    486  C1'  DT A  16      44.315 342.446 145.485 
ATOM    488  N1   DT A  16      43.747 342.797 144.157 
ATOM    489  C6   DT A  16      44.572 343.060 143.078 
ATOM    491  C5   DT A  16      44.063 343.533 141.908 
ATOM    492  C7   DT A  16      44.996 343.805 140.741 
ATOM    496  C4   DT A  16      42.632 343.792 141.774 
ATOM    497  O4   DT A  16      42.070 344.318 140.816 
ATOM    498  N3   DT A  16      41.880 343.424 142.862 
ATOM    500  C2   DT A  16      42.359 342.931 144.052 
ATOM    501  O2   DT A  16      41.567 342.649 144.945 
ATOM    502  C3'  DT A  16      46.244 341.510 146.569 
ATOM    504  C2'  DT A  16      45.235 341.227 145.455 
ATOM    507  O3'  DT A  16      45.951 340.913 147.820 
ATOM    508  P    DA A  17      46.000 339.319 148.049 
ATOM    509  OP1  DA A  17      46.259 339.063 149.480 
ATOM    510  OP2  DA A  17      46.835 338.700 146.999 
ATOM    511  O5'  DA A  17      44.468 339.002 147.747 
ATOM    512  C5'  DA A  17      43.447 339.539 148.568 
ATOM    515  C4'  DA A  17      42.078 339.134 148.036 
ATOM    517  O4'  DA A  17      41.857 339.697 146.752 
ATOM    518  C1'  DA A  17      41.143 338.760 145.970 
ATOM    520  N9   DA A  17      41.449 339.032 144.548 
ATOM    521  C8   DA A  17      42.660 338.952 143.904 
ATOM    523  N7   DA A  17      42.662 339.426 142.680 
ATOM    524  C5   DA A  17      41.323 339.827 142.505 
ATOM    525  C6   DA A  17      40.589 340.455 141.469 
ATOM    526  N6   DA A  17      41.076 340.858 140.304 
ATOM    529  N1   DA A  17      39.296 340.735 141.619 
ATOM    530  C2   DA A  17      38.702 340.394 142.757 
ATOM    532  N3   DA A  17      39.253 339.813 143.817 
ATOM    533  C4   DA A  17      40.577 339.563 143.627 
ATOM    534  C3'  DA A  17      41.950 337.612 147.932 
ATOM    536  C2'  DA A  17      41.595 337.384 146.462 
ATOM    539  O3'  DA A  17      40.955 337.223 148.857 
ATOM    540  P    DA A  18      40.571 335.688 149.124 
ATOM    541  OP1  DA A  18      40.077 335.564 150.510 
ATOM    542  OP2  DA A  18      41.642 334.811 148.608 
ATOM    543  O5'  DA A  18      39.328 335.599 148.129 
ATOM    544  C5'  DA A  18      38.205 336.438 148.319 
ATOM    547  C4'  DA A  18      37.246 336.307 147.145 
ATOM    549  O4'  DA A  18      37.856 336.741 145.935 
ATOM    550  C1'  DA A  18      37.459 335.853 144.904 
ATOM    552  N9   DA A  18      38.477 335.896 143.833 
ATOM    553  C8   DA A  18      39.801 335.534 143.891 
ATOM    555  N7   DA A  18      40.496 335.863 142.834 
ATOM    556  C5   DA A  18      39.536 336.474 142.008 
ATOM    557  C6   DA A  18      39.559 337.130 140.751 
ATOM    558  N6   DA A  18      40.648 337.380 140.048 
ATOM    561  N1   DA A  18      38.446 337.627 140.215 
ATOM    562  C2   DA A  18      37.312 337.500 140.892 
ATOM    564  N3   DA A  18      37.134 336.944 142.080 
ATOM    565  C4   DA A  18      38.297 336.452 142.591 
ATOM    566  C3'  DA A  18      36.794 334.858 146.959 
ATOM    568  C2'  DA A  18      37.335 334.493 145.576 
ATOM    571  O3'  DA A  18      35.386 334.880 147.067 
ATOM    572  P    DA A  19      34.499 333.570 146.863 
ATOM    573  OP1  DA A  19      33.294 333.701 147.703 
ATOM    574  OP2  DA A  19      35.368 332.380 146.958 
ATOM    575  O5'  DA A  19      34.090 333.796 145.336 
ATOM    576  C5'  DA A  19      33.308 334.924 144.987 
ATOM    579  C4'  DA A  19      32.871 334.883 143.527 
ATOM    581  O4'  DA A  19      33.971 335.056 142.643 
ATOM    582  C1'  DA A  19      33.957 334.043 141.652 
ATOM    584  N9   DA A  19      35.362 333.634 141.431 
ATOM    585  C8   DA A  19      36.189 332.945 142.286 
ATOM    587  N7   DA A  19      37.436 332.873 141.899 
ATOM    588  C5   DA A  19      37.414 333.562 140.675 
ATOM    589  C6   DA A  19      38.391 333.919 139.717 
ATOM    590  N6   DA A  19      39.676 333.629 139.794 
ATOM    593  N1   DA A  19      38.080 334.638 138.643 
ATOM    594  C2   DA A  19      36.812 334.993 138.475 
ATOM    596  N3   DA A  19      35.780 334.721 139.263 
ATOM    597  C4   DA A  19      36.154 334.008 140.367 
ATOM    598  C3'  DA A  19      32.152 333.574 143.204 
ATOM    600  C2'  DA A  19      33.066 332.912 142.174 
ATOM    603  O3'  DA A  19      30.865 333.936 142.750 
ATOM    604  P    DG A  20      29.760 332.863 142.311 
ATOM    605  OP1  DG A  20      28.432 333.483 142.474 
ATOM    606  OP2  DG A  20      30.072 331.558 142.928 
ATOM    607  O5'  DG A  20      30.097 332.804 140.757 
ATOM    608  C5'  DG A  20      30.034 333.989 139.987 
ATOM    611  C4'  DG A  20      30.697 333.785 138.632 
ATOM    613  O4'  DG A  20      32.082 333.488 138.752 
ATOM    614  C1'  DG A  20      32.402 332.552 137.739 
ATOM    616  N9   DG A  20      33.633 331.827 138.121 
ATOM    617  C8   DG A  20      33.852 331.013 139.204 
ATOM    619  N7   DG A  20      35.098 330.656 139.365 
ATOM    620  C5   DG A  20      35.758 331.263 138.283 
ATOM    621  C6   DG A  20      37.148 331.317 137.898 
ATOM    622  O6   DG A  20      38.148 330.849 138.447 
ATOM    623  N1   DG A  20      37.365 332.050 136.750 
ATOM    625  C2   DG A  20      36.393 332.680 136.052 
ATOM    626  N2   DG A  20      36.734 333.349 134.986 
ATOM    629  N3   DG A  20      35.107 332.672 136.371 
ATOM    630  C4   DG A  20      34.852 331.952 137.504 
ATOM    631  C3'  DG A  20      30.033 332.654 137.849 
ATOM    633  C2'  DG A  20      31.170 331.664 137.614 
ATOM    636  O3'  DG A  20      29.554 333.267 136.676 
ATOM    637  P    DG A  21      28.750 332.472 135.563 
ATOM    638  OP1  DG A  21      27.826 333.418 134.918 
ATOM    639  OP2  DG A  21      28.274 331.189 136.113 
ATOM    640  O5'  DG A  21      29.949 332.199 134.564 
ATOM    641  C5'  DG A  21      30.533 333.293 133.888 
ATOM    644  C4'  DG A  21      31.585 332.827 132.897 
ATOM    646  O4'  DG A  21      32.713 332.300 133.591 
ATOM    647  C1'  DG A  21      33.031 331.032 133.048 
ATOM    649  N9   DG A  21      33.626 330.164 134.097 
ATOM    650  C8   DG A  21      33.009 329.557 135.161 
ATOM    652  N7   DG A  21      33.820 328.935 135.974 
ATOM    653  C5   DG A  21      35.082 329.136 135.402 
ATOM    654  C6   DG A  21      36.406 328.762 135.832 
ATOM    655  O6   DG A  21      36.782 328.172 136.846 
ATOM    656  N1   DG A  21      37.393 329.180 134.966 
ATOM    658  C2   DG A  21      37.152 329.833 133.809 
ATOM    659  N2   DG A  21      38.165 330.072 133.033 
ATOM    662  N3   DG A  21      35.959 330.206 133.370 
ATOM    663  C4   DG A  21      34.958 329.850 134.227 
ATOM    664  C3'  DG A  21      31.023 331.742 131.976 
ATOM    666  C2'  DG A  21      31.714 330.493 132.506 
ATOM    669  O3'  DG A  21      31.384 332.083 130.655 
ATOM    670  P    DT A  22      31.075 331.124 129.409 
ATOM    671  OP1  DT A  22      30.788 331.966 128.235 
ATOM    672  OP2  DT A  22      30.169 330.028 129.809 
ATOM    673  O5'  DT A  22      32.533 330.511 129.239 
ATOM    674  C5'  DT A  22      33.595 331.345 128.819 
ATOM    677  C4'  DT A  22      34.826 330.517 128.483 
ATOM    679  O4'  DT A  22      35.294 329.882 129.667 
ATOM    680  C1'  DT A  22      35.331 328.483 129.454 
ATOM    682  N1   DT A  22      34.975 327.776 130.722 
ATOM    683  C6   DT A  22      33.664 327.681 131.165 
ATOM    685  C5   DT A  22      33.362 326.997 132.303 
ATOM    686  C7   DT A  22      31.905 326.845 132.718 
ATOM    690  C4   DT A  22      34.422 326.432 133.137 
ATOM    691  O4   DT A  22      34.286 325.877 134.223 
ATOM    692  N3   DT A  22      35.686 326.564 132.623 
ATOM    694  C2   DT A  22      36.019 327.174 131.438 
ATOM    695  O2   DT A  22      37.187 327.139 131.058 
ATOM    696  C3'  DT A  22      34.496 329.451 127.431 
ATOM    698  C2'  DT A  22      34.403 328.186 128.274 
ATOM    701  O3'  DT A  22      35.538 329.450 126.477 
ATOM    702  P    DC A  23      35.615 328.398 125.267 
ATOM    703  OP1  DC A  23      36.101 329.105 124.068 
ATOM    704  OP2  DC A  23      34.384 327.582 125.232 
ATOM    705  O5'  DC A  23      36.792 327.497 125.858 
ATOM    706  C5'  DC A  23      38.058 328.078 126.128 
ATOM    709  C4'  DC A  23      39.052 327.039 126.632 
ATOM    711  O4'  DC A  23      38.618 326.511 127.882 
ATOM    712  C1'  DC A  23      38.567 325.096 127.806 
ATOM    714  N1   DC A  23      37.388 324.624 128.582 
ATOM    715  C6   DC A  23      36.113 325.000 128.228 
ATOM    717  C5   DC A  23      35.060 324.675 129.022 
ATOM    719  C4   DC A  23      35.342 323.938 130.205 
ATOM    720  N4   DC A  23      34.414 323.729 131.094 
ATOM    723  N3   DC A  23      36.548 323.552 130.547 
ATOM    724  C2   DC A  23      37.594 323.874 129.748 
ATOM    725  O2   DC A  23      38.709 323.481 130.092 
ATOM    726  C3'  DC A  23      39.197 325.899 125.624 
ATOM    728  C2'  DC A  23      38.491 324.740 126.323 
ATOM    731  O3'  DC A  23      40.578 325.713 125.397 
ATOM    732  P    DT A  24      41.142 324.539 124.465 
ATOM    733  OP1  DT A  24      42.430 324.984 123.904 
ATOM    734  OP2  DT A  24      40.065 324.028 123.593 
ATOM    735  O5'  DT A  24      41.428 323.465 125.596 
ATOM    736  C5'  DT A  24      42.340 323.770 126.631 
ATOM    739  C4'  DT A  24      42.488 322.575 127.557 
ATOM    741  O4'  DT A  24      41.251 322.290 128.195 
ATOM    742  C1'  DT A  24      41.002 320.899 128.116 
ATOM    744  N1   DT A  24      39.525 320.707 128.056 
ATOM    745  C6   DT A  24      38.784 321.106 126.957 
ATOM    747  C5   DT A  24      37.422 321.074 126.984 
ATOM    748  C7   DT A  24      36.651 321.505 125.746 
ATOM    752  C4   DT A  24      36.709 320.621 128.180 
ATOM    753  O4   DT A  24      35.491 320.624 128.363 
ATOM    754  N3   DT A  24      37.524 320.193 129.198 
ATOM    756  C2   DT A  24      38.896 320.201 129.200 
ATOM    757  O2   DT A  24      39.493 319.749 130.173 
ATOM    758  C3'  DT A  24      42.950 321.345 126.775 
ATOM    760  C2'  DT A  24      41.782 320.372 126.908 
ATOM    763  O3'  DT A  24      44.156 320.921 127.375 
ATOM    764  P    DG A  25      45.035 319.718 126.792 
ATOM    765  OP1  DG A  25      46.448 319.974 127.140 
ATOM    766  OP2  DG A  25      44.627 319.431 125.400 
ATOM    767  O5'  DG A  25      44.473 318.567 127.741 
ATOM    768  C5'  DG A  25      44.732 318.609 129.131 
ATOM    771  C4'  DG A  25      43.946 317.523 129.855 
ATOM    773  O4'  DG A  25      42.551 317.789 129.763 
ATOM    774  C1'  DG A  25      41.893 316.550 129.569 
ATOM    776  N9   DG A  25      40.568 316.756 128.941 
ATOM    777  C8   DG A  25      40.275 317.182 127.668 
ATOM    779  N7   DG A  25      38.999 317.296 127.419 
ATOM    780  C5   DG A  25      38.395 316.917 128.625 
ATOM    781  C6   DG A  25      37.016 316.881 129.034 
ATOM    782  O6   DG A  25      36.013 317.232 128.409 
ATOM    783  N1   DG A  25      36.838 316.413 130.320 
ATOM    785  C2   DG A  25      37.849 316.070 131.157 
ATOM    786  N2   DG A  25      37.551 315.650 132.363 
ATOM    789  N3   DG A  25      39.139 316.133 130.836 
ATOM    790  C4   DG A  25      39.350 316.560 129.553 
ATOM    791  C3'  DG A  25      44.215 316.131 129.267 
ATOM    793  C2'  DG A  25      42.849 315.734 128.709 
ATOM    796  O3'  DG A  25      44.679 315.310 130.322 
ATOM    797  P    DT A  26      45.047 313.755 130.131 
ATOM    798  OP1  DT A  26      46.189 313.438 131.012 
ATOM    799  OP2  DT A  26      45.086 313.429 128.689 
ATOM    800  O5'  DT A  26      43.711 313.137 130.774 
ATOM    801  C5'  DT A  26      43.392 313.417 132.131 
ATOM    804  C4'  DT A  26      42.222 312.583 132.640 
ATOM    806  O4'  DT A  26      41.019 312.962 131.989 
ATOM    807  C1'  DT A  26      40.438 311.830 131.370 
ATOM    809  N1   DT A  26      39.916 312.250 130.039 
ATOM    810  C6   DT A  26      40.761 312.525 128.977 
ATOM    812  C5   DT A  26      40.262 312.891 127.764 
ATOM    813  C7   DT A  26      41.215 313.169 126.618 
ATOM    817  C4   DT A  26      38.821 313.025 127.563 
ATOM    818  O4   DT A  26      38.250 313.355 126.528 
ATOM    819  N3   DT A  26      38.057 312.762 128.673 
ATOM    821  C2   DT A  26      38.529 312.398 129.908 
ATOM    822  O2   DT A  26      37.726 312.212 130.815 
ATOM    823  C3'  DT A  26      42.474 311.088 132.441 
ATOM    825  C2'  DT A  26      41.500 310.726 131.323 
ATOM    828  O3'  DT A  26      42.249 310.455 133.689 
ATOM    829  P    DA A  27      42.354 308.865 133.900 
ATOM    830  OP1  DA A  27      42.711 308.611 135.308 
ATOM    831  OP2  DA A  27      43.129 308.272 132.788 
ATOM    832  O5'  DA A  27      40.807 308.527 133.689 
ATOM    833  C5'  DA A  27      39.835 309.088 134.555 
ATOM    836  C4'  DA A  27      38.428 308.765 134.070 
ATOM    838  O4'  DA A  27      38.210 309.335 132.785 
ATOM    839  C1'  DA A  27      37.494 308.396 132.002 
ATOM    841  N9   DA A  27      37.755 308.647 130.563 
ATOM    842  C8   DA A  27      38.921 308.503 129.850 
ATOM    844  N7   DA A  27      38.837 308.855 128.589 
ATOM    845  C5   DA A  27      37.503 309.281 128.473 
ATOM    846  C6   DA A  27      36.717 309.848 127.439 
ATOM    847  N6   DA A  27      37.139 310.117 126.214 
ATOM    850  N1   DA A  27      35.446 310.164 127.648 
ATOM    851  C2   DA A  27      34.924 309.921 128.844 
ATOM    853  N3   DA A  27      35.531 309.415 129.905 
ATOM    854  C4   DA A  27      36.838 309.130 129.660 
ATOM    855  C3'  DA A  27      38.205 307.254 133.986 
ATOM    857  C2'  DA A  27      37.969 307.030 132.492 
ATOM    860  O3'  DA A  27      37.108 306.953 134.835 
ATOM    861  P    DA A  28      36.559 305.452 135.043 
ATOM    862  OP1  DA A  28      35.974 305.335 136.397 
ATOM    863  OP2  DA A  28      37.572 304.491 134.560 
ATOM    864  O5'  DA A  28      35.380 305.525 133.965 
ATOM    865  C5'  DA A  28      34.269 306.384 134.167 
ATOM    868  C4'  DA A  28      33.206 306.157 133.090 
ATOM    870  O4'  DA A  28      33.652 306.668 131.834 
ATOM    871  C1'  DA A  28      33.451 305.691 130.830 
ATOM    873  N9   DA A  28      34.517 305.807 129.799 
ATOM    874  C8   DA A  28      35.850 305.476 129.903 
ATOM    876  N7   DA A  28      36.570 305.738 128.840 
ATOM    877  C5   DA A  28      35.623 306.285 127.958 
ATOM    878  C6   DA A  28      35.677 306.826 126.650 
ATOM    879  N6   DA A  28      36.782 306.978 125.936 
ATOM    882  N1   DA A  28      34.585 307.303 126.062 
ATOM    883  C2   DA A  28      33.437 307.256 126.731 
ATOM    885  N3   DA A  28      33.229 306.783 127.957 
ATOM    886  C4   DA A  28      34.376 306.322 128.529 
ATOM    887  C3'  DA A  28      32.897 304.663 132.954 
ATOM    889  C2'  DA A  28      33.463 304.355 131.572 
ATOM    892  O3'  DA A  28      31.504 304.456 133.092 
ATOM    893  P    DT A  29      30.812 303.012 132.900 
ATOM    894  OP1  DT A  29      29.711 302.869 133.876 
ATOM    895  OP2  DT A  29      31.840 301.961 132.743 
ATOM    896  O5'  DT A  29      30.185 303.266 131.453 
ATOM    897  C5'  DT A  29      29.252 304.311 131.243 
ATOM    900  C4'  DT A  29      28.851 304.371 129.772 
ATOM    902  O4'  DT A  29      30.012 304.635 128.983 
ATOM    903  C1'  DT A  29      30.106 303.661 127.958 
ATOM    905  N1   DT A  29      31.541 303.370 127.664 
ATOM    906  C6   DT A  29      32.337 302.727 128.593 
ATOM    908  C5   DT A  29      33.647 302.464 128.331 
ATOM    909  C7   DT A  29      34.491 301.740 129.368 
ATOM    913  C4   DT A  29      34.256 302.897 127.077 
ATOM    914  O4   DT A  29      35.435 302.775 126.762 
ATOM    915  N3   DT A  29      33.394 303.515 126.203 
ATOM    917  C2   DT A  29      32.056 303.752 126.419 
ATOM    918  O2   DT A  29      31.392 304.260 125.521 
ATOM    919  C3'  DT A  29      28.229 303.043 129.324 
ATOM    921  C2'  DT A  29      29.331 302.442 128.462 
ATOM    924  O3'  DT A  29      27.024 303.312 128.630 
ATOM    925  P    DC A  30      26.146 302.157 127.926 
ATOM    926  OP1  DC A  30      24.724 302.547 127.999 
ATOM    927  OP2  DC A  30      26.600 300.832 128.399 
ATOM    928  O5'  DC A  30      26.665 302.352 126.424 
ATOM    929  C5'  DC A  30      26.448 303.583 125.754 
ATOM    932  C4'  DC A  30      26.900 303.513 124.297 
ATOM    934  O4'  DC A  30      28.310 303.332 124.228 
ATOM    935  C1'  DC A  30      28.613 302.223 123.401 
ATOM    937  N1   DC A  30      29.809 301.527 123.961 
ATOM    938  C6   DC A  30      29.763 300.926 125.196 
ATOM    940  C5   DC A  30      30.879 300.362 125.731 
ATOM    942  C4   DC A  30      32.075 300.444 124.967 
ATOM    943  N4   DC A  30      33.214 300.046 125.459 
ATOM    946  N3   DC A  30      32.139 301.012 123.786 
ATOM    947  C2   DC A  30      31.018 301.549 123.252 
ATOM    948  O2   DC A  30      31.102 302.011 122.112 
ATOM    949  C3'  DC A  30      26.210 302.357 123.567 
ATOM    951  C2'  DC A  30      27.349 301.360 123.372 
ATOM    954  O3'  DC A  30      25.654 302.859 122.367 
ATOM    955  P    DT A  31      24.891 301.911 121.319 
ATOM    956  OP1  DT A  31      23.894 302.723 120.596 
ATOM    957  OP2  DT A  31      24.511 300.644 121.977 
ATOM    958  O5'  DT A  31      26.107 301.614 120.332 
ATOM    959  C5'  DT A  31      26.708 302.676 119.619 
ATOM    962  C4'  DT A  31      27.795 302.146 118.692 
ATOM    964  O4'  DT A  31      28.854 301.595 119.467 
ATOM    965  C1'  DT A  31      29.194 300.329 118.942 
ATOM    967  N1   DT A  31      29.695 299.477 120.061 
ATOM    968  C6   DT A  31      28.847 299.008 121.046 
ATOM    970  C5   DT A  31      29.325 298.297 122.105 
ATOM    971  C7   DT A  31      28.349 297.797 123.152 
ATOM    975  C4   DT A  31      30.763 298.063 122.262 
ATOM    976  O4   DT A  31      31.321 297.543 123.230 
ATOM    977  N3   DT A  31      31.525 298.528 121.222 
ATOM    979  C2   DT A  31      31.069 299.215 120.118 
ATOM    980  O2   DT A  31      31.865 299.548 119.245 
ATOM    981  C3'  DT A  31      27.246 301.072 117.744 
ATOM    983  C2'  DT A  31      27.942 299.806 118.238 
ATOM    986  O3'  DT A  31      27.543 301.452 116.410 
ATOM    987  P    DT A  32      27.204 300.522 115.141 
ATOM    988  OP1  DT A  32      26.898 301.395 113.989 
ATOM    989  OP2  DT A  32      26.271 299.454 115.556 
ATOM    990  O5'  DT A  32      28.667 299.891 114.948 
ATOM    991  C5'  DT A  32      29.769 300.740 114.654 
ATOM    994  C4'  DT A  32      31.041 299.948 114.369 
ATOM    996  O4'  DT A  32      31.478 299.265 115.535 
ATOM    997  C1'  DT A  32      31.705 297.901 115.236 
ATOM    999  N1   DT A  32      31.246 297.118 116.419 
ATOM   1000  C6   DT A  32      29.901 296.976 116.724 
ATOM   1002  C5   DT A  32      29.512 296.406 117.899 
ATOM   1003  C7   DT A  32      28.032 296.288 118.223 
ATOM   1007  C4   DT A  32      30.506 295.947 118.871 
ATOM   1008  O4   DT A  32      30.278 295.530 120.007 
ATOM   1009  N3   DT A  32      31.811 296.076 118.463 
ATOM   1011  C2   DT A  32      32.236 296.657 117.297 
ATOM   1012  O2   DT A  32      33.444 296.755 117.095 
ATOM   1013  C3'  DT A  32      30.824 298.950 113.230 
ATOM   1015  C2'  DT A  32      30.997 297.591 113.913 
ATOM   1018  O3'  DT A  32      31.778 299.268 112.230 
ATOM   1019  P    DG A  33      31.909 298.460 110.847 
ATOM   1020  OP1  DG A  33      32.520 299.353 109.843 
ATOM   1021  OP2  DG A  33      30.638 297.757 110.567 
ATOM   1022  O5'  DG A  33      33.002 297.391 111.305 
ATOM   1023  C5'  DG A  33      34.262 297.830 111.784 
ATOM   1026  C4'  DG A  33      35.033 296.686 112.429 
ATOM   1028  O4'  DG A  33      34.353 296.184 113.572 
ATOM   1029  C1'  DG A  33      34.539 294.783 113.600 
ATOM   1031  N9   DG A  33      33.484 294.164 114.430 
ATOM   1032  C8   DG A  33      32.123 294.159 114.242 
ATOM   1034  N7   DG A  33      31.442 293.702 115.261 
ATOM   1035  C5   DG A  33      32.441 293.336 116.181 
ATOM   1036  C6   DG A  33      32.384 292.802 117.520 
ATOM   1037  O6   DG A  33      31.407 292.555 118.232 
ATOM   1038  N1   DG A  33      33.624 292.571 118.077 
ATOM   1040  C2   DG A  33      34.801 292.822 117.455 
ATOM   1041  N2   DG A  33      35.917 292.527 118.081 
ATOM   1044  N3   DG A  33      34.905 293.331 116.233 
ATOM   1045  C4   DG A  33      33.691 293.576 115.651 
ATOM   1046  C3'  DG A  33      35.243 295.527 111.452 
ATOM   1048  C2'  DG A  33      34.530 294.360 112.134 
ATOM   1051  O3'  DG A  33      36.643 295.373 111.340 
ATOM   1052  P    DG A  34      37.326 294.315 110.355 
ATOM   1053  OP1  DG A  34      38.632 294.858 109.930 
ATOM   1054  OP2  DG A  34      36.339 293.838 109.364 
ATOM   1055  O5'  DG A  34      37.578 293.165 111.434 
ATOM   1056  C5'  DG A  34      38.515 293.373 112.476 
ATOM   1059  C4'  DG A  34      38.709 292.114 113.312 
ATOM   1061  O4'  DG A  34      37.573 291.862 114.130 
ATOM   1062  C1'  DG A  34      37.162 290.514 113.940 
ATOM   1064  N9   DG A  34      35.693 290.413 114.108 
ATOM   1065  C8   DG A  34      34.692 290.835 113.268 
ATOM   1067  N7   DG A  34      33.486 290.696 113.753 
ATOM   1068  C5   DG A  34      33.706 290.143 115.018 
ATOM   1069  C6   DG A  34      32.806 289.813 116.091 
ATOM   1070  O6   DG A  34      31.585 289.957 116.166 
ATOM   1071  N1   DG A  34      33.439 289.286 117.192 
ATOM   1073  C2   DG A  34      34.772 289.072 117.273 
ATOM   1074  N2   DG A  34      35.231 288.441 118.318 
ATOM   1077  N3   DG A  34      35.644 289.358 116.315 
ATOM   1078  C4   DG A  34      35.052 289.920 115.218 
ATOM   1079  C3'  DG A  34      38.950 290.890 112.427 
ATOM   1081  C2'  DG A  34      37.638 290.121 112.548 
ATOM   1084  O3'  DG A  34      40.061 290.224 112.977 
ATOM   1085  P    DT A  35      40.605 288.834 112.406 
ATOM   1086  OP1  DT A  35      42.072 288.841 112.530 
ATOM   1087  OP2  DT A  35      39.945 288.527 111.122 
ATOM   1088  O5'  DT A  35      40.006 287.892 113.541 
ATOM   1089  C5'  DT A  35      40.438 288.090 114.874 
ATOM   1092  C4'  DT A  35      39.929 287.004 115.806 
ATOM   1094  O4'  DT A  35      38.515 287.052 115.911 
ATOM   1095  C1'  DT A  35      37.969 285.789 115.579 
ATOM   1097  N1   DT A  35      36.728 286.045 114.793 
ATOM   1098  C6   DT A  35      36.774 286.500 113.486 
ATOM   1100  C5   DT A  35      35.636 286.824 112.814 
ATOM   1101  C7   DT A  35      35.733 287.256 111.360 
ATOM   1105  C4   DT A  35      34.334 286.736 113.473 
ATOM   1106  O4   DT A  35      33.249 287.068 113.000 
ATOM   1107  N3   DT A  35      34.374 286.260 114.762 
ATOM   1109  C2   DT A  35      35.503 285.904 115.460 
ATOM   1110  O2   DT A  35      35.386 285.486 116.609 
ATOM   1111  C3'  DT A  35      40.363 285.620 115.330 
ATOM   1113  C2'  DT A  35      39.058 284.980 114.863 
ATOM   1116  O3'  DT A  35      40.980 285.008 116.444 
ATOM   1117  P    DG A  36      41.636 283.548 116.377 
ATOM   1118  OP1  DG A  36      42.704 283.495 117.396 
ATOM   1119  OP2  DG A  36      41.895 283.191 114.969 
ATOM   1120  O5'  DG A  36      40.374 282.736 116.909 
ATOM   1121  C5'  DG A  36      39.902 282.975 118.221 
ATOM   1124  C4'  DG A  36      38.574 282.274 118.442 
ATOM   1126  O4'  DG A  36      37.592 282.765 117.542 
ATOM   1127  C1'  DG A  36      36.772 281.669 117.187 
ATOM   1129  N9   DG A  36      36.090 281.976 115.912 
ATOM   1130  C8   DG A  36      36.627 282.195 114.670 
ATOM   1132  N7   DG A  36      35.760 282.588 113.773 
ATOM   1133  C5   DG A  36      34.547 282.618 114.479 
ATOM   1134  C6   DG A  36      33.216 283.022 114.108 
ATOM   1135  O6   DG A  36      32.793 283.498 113.050 
ATOM   1136  N1   DG A  36      32.300 282.874 115.126 
ATOM   1138  C2   DG A  36      32.604 282.422 116.365 
ATOM   1139  N2   DG A  36      31.633 282.287 117.220 
ATOM   1142  N3   DG A  36      33.816 282.091 116.774 
ATOM   1143  C4   DG A  36      34.747 282.206 115.783 
ATOM   1144  C3'  DG A  36      38.690 280.760 118.246 
ATOM   1146  C2'  DG A  36      37.702 280.463 117.119 
ATOM   1149  O3'  DG A  36      38.324 280.200 119.486 
ATOM   1150  P    DG A  37      38.410 278.630 119.791 
ATOM   1151  OP1  DG A  37      38.652 278.473 121.237 
ATOM   1152  OP2  DG A  37      39.273 277.963 118.795 
ATOM   1153  O5'  DG A  37      36.889 278.274 119.511 
ATOM   1154  C5'  DG A  37      35.902 278.821 120.361 
ATOM   1157  C4'  DG A  37      34.510 278.390 119.933 
ATOM   1159  O4'  DG A  37      34.176 278.938 118.667 
ATOM   1160  C1'  DG A  37      33.569 277.925 117.886 
ATOM   1162  N9   DG A  37      33.811 278.228 116.456 
ATOM   1163  C8   DG A  37      34.982 278.189 115.745 
ATOM   1165  N7   DG A  37      34.889 278.657 114.528 
ATOM   1166  C5   DG A  37      33.540 279.026 114.418 
ATOM   1167  C6   DG A  37      32.786 279.653 113.365 
ATOM   1168  O6   DG A  37      33.149 280.060 112.260 
ATOM   1169  N1   DG A  37      31.458 279.844 113.683 
ATOM   1171  C2   DG A  37      30.902 279.480 114.863 
ATOM   1172  N2   DG A  37      29.625 279.666 115.023 
ATOM   1175  N3   DG A  37      31.553 278.917 115.866 
ATOM   1176  C4   DG A  37      32.875 278.727 115.590 
ATOM   1177  C3'  DG A  37      34.405 276.866 119.849 
ATOM   1179  C2'  DG A  37      34.178 276.609 118.361 
ATOM   1182  O3'  DG A  37      33.314 276.527 120.677 
ATOM   1183  P    DG A  38      32.812 275.026 120.884 
ATOM   1184  OP1  DG A  38      32.271 274.925 122.251 
ATOM   1185  OP2  DG A  38      33.826 274.072 120.386 
ATOM   1186  O5'  DG A  38      31.595 275.051 119.855 
ATOM   1187  C5'  DG A  38      30.482 275.881 120.108 
ATOM   1190  C4'  DG A  38      29.416 275.710 119.036 
ATOM   1192  O4'  DG A  38      29.877 276.196 117.780 
ATOM   1193  C1'  DG A  38      29.622 275.211 116.792 
ATOM   1195  N9   DG A  38      30.627 275.325 115.707 
ATOM   1196  C8   DG A  38      31.952 274.965 115.723 
ATOM   1198  N7   DG A  38      32.602 275.229 114.622 
ATOM   1199  C5   DG A  38      31.633 275.848 113.816 
ATOM   1200  C6   DG A  38      31.710 276.456 112.515 
ATOM   1201  O6   DG A  38      32.679 276.619 111.774 
ATOM   1202  N1   DG A  38      30.509 276.963 112.074 
ATOM   1204  C2   DG A  38      29.358 276.911 112.782 
ATOM   1205  N2   DG A  38      28.286 277.416 112.240 
ATOM   1208  N3   DG A  38      29.232 276.370 113.986 
ATOM   1209  C4   DG A  38      30.413 275.872 114.463 
ATOM   1210  C3'  DG A  38      29.023 274.241 118.865 
ATOM   1212  C2'  DG A  38      29.671 273.878 117.534 
ATOM   1215  O3'  DG A  38      27.613 274.221 118.846 
ATOM   1216  P    DC A  39      26.758 272.877 118.655 
ATOM   1217  OP1  DC A  39      25.562 272.982 119.512 
ATOM   1218  OP2  DC A  39      27.653 271.702 118.728 
ATOM   1219  O5'  DC A  39      26.335 273.110 117.131 
ATOM   1220  C5'  DC A  39      25.543 274.239 116.803 
ATOM   1223  C4'  DC A  39      25.094 274.229 115.347 
ATOM   1225  O4'  DC A  39      26.192 274.392 114.460 
ATOM   1226  C1'  DC A  39      26.229 273.320 113.534 
ATOM   1228  N1   DC A  39      27.662 272.950 113.348 
ATOM   1229  C6   DC A  39      28.400 272.408 114.375 
ATOM   1231  C5   DC A  39      29.738 272.213 114.230 
ATOM   1233  C4   DC A  39      30.318 272.597 112.988 
ATOM   1234  N4   DC A  39      31.609 272.571 112.812 
ATOM   1237  N3   DC A  39      29.634 273.142 112.007 
ATOM   1238  C2   DC A  39      28.303 273.314 112.156 
ATOM   1239  O2   DC A  39      27.696 273.810 111.208 
ATOM   1240  C3'  DC A  39      24.354 272.938 115.003 
ATOM   1242  C2'  DC A  39      25.333 272.205 114.087 
ATOM   1245  O3'  DC A  39      23.144 273.344 114.398 
ATOM   1246  P    DG A  40      22.028 272.312 113.909 
ATOM   1247  OP1  DG A  40      20.727 273.001 113.973 
ATOM   1248  OP2  DG A  40      22.243 271.004 114.562 
ATOM   1249  O5'  DG A  40      22.477 272.210 112.387 
ATOM   1250  C5'  DG A  40      22.392 273.354 111.563 
ATOM   1253  C4'  DG A  40      23.010 273.082 110.200 
ATOM   1255  O4'  DG A  40      24.408 272.837 110.328 
ATOM   1256  C1'  DG A  40      24.728 271.765 109.459 
ATOM   1258  N9   DG A  40      25.981 271.115 109.899 
ATOM   1259  C8   DG A  40      26.215 270.337 111.006 
ATOM   1261  N7   DG A  40      27.466 270.001 111.174 
ATOM   1262  C5   DG A  40      28.116 270.620 110.095 
ATOM   1263  C6   DG A  40      29.507 270.707 109.735 
ATOM   1264  O6   DG A  40      30.501 270.283 110.323 
ATOM   1265  N1   DG A  40      29.718 271.362 108.542 
ATOM   1267  C2   DG A  40      28.735 271.872 107.768 
ATOM   1268  N2   DG A  40      29.069 272.352 106.599 
ATOM   1271  N3   DG A  40      27.446 271.870 108.086 
ATOM   1272  C4   DG A  40      27.199 271.236 109.273 
ATOM   1273  C3'  DG A  40      22.362 271.873 109.516 
ATOM   1275  C2'  DG A  40      23.504 270.859 109.497 
ATOM   1278  O3'  DG A  40      21.938 272.322 108.242 
ATOM   1279  P    DA A  41      21.280 271.353 107.148 
ATOM   1280  OP1  DA A  41      20.261 272.127 106.405 
ATOM   1281  OP2  DA A  41      20.940 270.059 107.770 
ATOM   1282  O5'  DA A  41      22.581 271.169 106.232 
ATOM   1283  C5'  DA A  41      23.105 272.284 105.531 
ATOM   1286  C4'  DA A  41      24.023 271.873 104.382 
ATOM   1288  O4'  DA A  41      25.279 271.400 104.860 
ATOM   1289  C1'  DA A  41      25.445 270.040 104.502 
ATOM   1291  N9   DA A  41      25.960 269.314 105.687 
ATOM   1292  C8   DA A  41      25.272 268.874 106.796 
ATOM   1294  N7   DA A  41      26.022 268.331 107.723 
ATOM   1295  C5   DA A  41      27.312 268.465 107.187 
ATOM   1296  C6   DA A  41      28.616 268.208 107.666 
ATOM   1297  N6   DA A  41      28.903 267.793 108.888 
ATOM   1300  N1   DA A  41      29.685 268.496 106.928 
ATOM   1301  C2   DA A  41      29.503 269.010 105.721 
ATOM   1303  N3   DA A  41      28.348 269.317 105.138 
ATOM   1304  C4   DA A  41      27.282 269.038 105.942 
ATOM   1305  C3'  DA A  41      23.364 270.789 103.526 
ATOM   1307  C2'  DA A  41      24.088 269.534 104.008 
ATOM   1310  O3'  DA A  41      23.561 271.132 102.169 
ATOM   1311  P    DT A  42      23.191 270.141 100.959 
ATOM   1312  OP1  DT A  42      22.802 270.946  99.785 
ATOM   1313  OP2  DT A  42      22.332 269.048 101.457 
ATOM   1314  O5'  DT A  42      24.655 269.555 100.721 
ATOM   1315  C5'  DT A  42      25.712 270.436 100.378 
ATOM   1318  C4'  DT A  42      27.023 269.677 100.251 
ATOM   1320  O4'  DT A  42      27.352 269.073 101.495 
ATOM   1321  C1'  DT A  42      27.761 267.740 101.258 
ATOM   1323  N1   DT A  42      27.381 266.933 102.444 
ATOM   1324  C6   DT A  42      26.055 266.773 102.799 
ATOM   1326  C5   DT A  42      25.713 266.106 103.934 
ATOM   1327  C7   DT A  42      24.247 265.920 104.273 
ATOM   1331  C4   DT A  42      26.747 265.574 104.822 
ATOM   1332  O4   DT A  42      26.571 264.990 105.886 
ATOM   1333  N3   DT A  42      28.035 265.768 104.387 
ATOM   1335  C2   DT A  42      28.406 266.385 103.222 
ATOM   1336  O2   DT A  42      29.593 266.403 102.910 
ATOM   1337  C3'  DT A  42      26.923 268.596  99.174 
ATOM   1339  C2'  DT A  42      27.082 267.297  99.960 
ATOM   1342  O3'  DT A  42      27.949 268.845  98.232 
ATOM   1343  P    DA A  43      28.108 267.964  96.900 
ATOM   1344  OP1  DA A  43      28.730 268.800  95.853 
ATOM   1345  OP2  DA A  43      26.860 267.213  96.650 
ATOM   1346  O5'  DA A  43      29.195 266.934  97.441 
ATOM   1347  C5'  DA A  43      30.476 267.380  97.847 
ATOM   1350  C4'  DA A  43      31.252 266.204  98.421 
ATOM   1352  O4'  DA A  43      30.608 265.737  99.600 
ATOM   1353  C1'  DA A  43      30.662 264.326  99.588 
ATOM   1355  N9   DA A  43      29.579 263.789 100.441 
ATOM   1356  C8   DA A  43      28.219 263.843 100.253 
ATOM   1358  N7   DA A  43      27.514 263.321 101.225 
ATOM   1359  C5   DA A  43      28.504 262.923 102.144 
ATOM   1360  C6   DA A  43      28.506 262.381 103.455 
ATOM   1361  N6   DA A  43      27.429 262.137 104.183 
ATOM   1364  N1   DA A  43      29.646 262.148 104.096 
ATOM   1365  C2   DA A  43      30.787 262.400 103.470 
ATOM   1367  N3   DA A  43      30.952 262.914 102.260 
ATOM   1368  C4   DA A  43      29.760 263.179 101.658 
ATOM   1369  C3'  DA A  43      31.322 265.048  97.416 
ATOM   1371  C2'  DA A  43      30.535 263.943  98.118 
ATOM   1374  O3'  DA A  43      32.688 264.753  97.204 
ATOM   1375  P    DC A  44      33.181 263.585  96.216 
ATOM   1376  OP1  DC A  44      34.420 264.028  95.544 
ATOM   1377  OP2  DC A  44      32.029 263.074  95.443 
ATOM   1378  O5'  DC A  44      33.546 262.495  97.329 
ATOM   1379  C5'  DC A  44      34.536 262.789  98.300 
ATOM   1382  C4'  DC A  44      34.831 261.599  99.208 
ATOM   1384  O4'  DC A  44      33.694 261.261  99.996 
ATOM   1385  C1'  DC A  44      33.356 259.899  99.798 
ATOM   1387  N1   DC A  44      31.868 259.804  99.768 
ATOM   1388  C6   DC A  44      31.130 260.350  98.738 
ATOM   1390  C5   DC A  44      29.772 260.396  98.815 
ATOM   1392  C4   DC A  44      29.173 259.870  99.994 
ATOM   1393  N4   DC A  44      27.901 260.018 100.228 
ATOM   1396  N3   DC A  44      29.855 259.328 100.973 
ATOM   1397  C2   DC A  44      31.201 259.274 100.881 
ATOM   1398  O2   DC A  44      31.799 258.744 101.818 
ATOM   1399  C3'  DC A  44      35.263 260.380  98.395 
ATOM   1401  C2'  DC A  44      34.063 259.438  98.519 
ATOM   1404  O3'  DC A  44      36.477 259.922  98.966 
ATOM   1405  P    DA A  45      37.221 258.598  98.458 
ATOM   1406  OP1  DA A  45      38.658 258.727  98.765 
ATOM   1407  OP2  DA A  45      36.749 258.271  97.098 
ATOM   1408  O5'  DA A  45      36.568 257.575  99.487 
ATOM   1409  C5'  DA A  45      36.783 257.729 100.877 
ATOM   1412  C4'  DA A  45      36.019 256.660 101.647 
ATOM   1414  O4'  DA A  45      34.615 256.827 101.484 
ATOM   1415  C1'  DA A  45      34.018 255.548 101.375 
ATOM   1417  N9   DA A  45      32.773 255.697 100.585 
ATOM   1418  C8   DA A  45      32.620 256.060  99.267 
ATOM   1420  N7   DA A  45      31.376 256.216  98.884 
ATOM   1421  C5   DA A  45      30.653 255.945 100.064 
ATOM   1422  C6   DA A  45      29.286 255.985 100.446 
ATOM   1423  N6   DA A  45      28.265 256.327  99.676 
ATOM   1426  N1   DA A  45      28.917 255.695 101.691 
ATOM   1427  C2   DA A  45      29.850 255.343 102.564 
ATOM   1429  N3   DA A  45      31.160 255.274 102.362 
ATOM   1430  C4   DA A  45      31.499 255.606 101.088 
ATOM   1431  C3'  DA A  45      36.418 255.256 101.175 
ATOM   1433  C2'  DA A  45      35.080 254.646 100.739 
ATOM   1436  O3'  DA A  45      37.076 254.622 102.260 
ATOM   1437  P    DG A  46      37.713 253.140 102.165 
ATOM   1438  OP1  DG A  46      38.828 253.046 103.134 
ATOM   1439  OP2  DG A  46      37.899 252.761 100.747 
ATOM   1440  O5'  DG A  46      36.454 252.336 102.746 
ATOM   1441  C5'  DG A  46      36.006 252.555 104.075 
ATOM   1444  C4'  DG A  46      34.705 251.800 104.349 
ATOM   1446  O4'  DG A  46      33.639 252.323 103.560 
ATOM   1447  C1'  DG A  46      32.889 251.231 103.054 
ATOM   1449  N9   DG A  46      32.191 251.618 101.806 
ATOM   1450  C8   DG A  46      32.727 251.877 100.568 
ATOM   1452  N7   DG A  46      31.859 252.267  99.672 
ATOM   1453  C5   DG A  46      30.642 252.256 100.372 
ATOM   1454  C6   DG A  46      29.302 252.617  99.977 
ATOM   1455  O6   DG A  46      28.882 253.033  98.894 
ATOM   1456  N1   DG A  46      28.381 252.498 100.998 
ATOM   1458  C2   DG A  46      28.683 252.092 102.256 
ATOM   1459  N2   DG A  46      27.719 252.031 103.140 
ATOM   1462  N3   DG A  46      29.897 251.737 102.660 
ATOM   1463  C4   DG A  46      30.840 251.848 101.675 
ATOM   1464  C3'  DG A  46      34.843 250.301 104.052 
ATOM   1466  C2'  DG A  46      33.906 250.111 102.858 
ATOM   1469  O3'  DG A  46      34.468 249.616 105.232 
ATOM   1470  P    DA A  47      34.396 248.015 105.342 
ATOM   1471  OP1  DA A  47      34.699 247.649 106.744 
ATOM   1472  OP2  DA A  47      35.145 247.399 104.226 
ATOM   1473  O5'  DA A  47      32.816 247.854 105.088 
ATOM   1474  C5'  DA A  47      31.899 248.460 105.987 
ATOM   1477  C4'  DA A  47      30.457 248.047 105.717 
ATOM   1479  O4'  DA A  47      30.002 248.535 104.465 
ATOM   1480  C1'  DA A  47      29.455 247.468 103.710 
ATOM   1482  N9   DA A  47      29.852 247.703 102.303 
ATOM   1483  C8   DA A  47      31.087 247.536 101.720 
ATOM   1485  N7   DA A  47      31.159 247.937 100.477 
ATOM   1486  C5   DA A  47      29.864 248.426 100.233 
ATOM   1487  C6   DA A  47      29.226 249.066  99.145 
ATOM   1488  N6   DA A  47      29.801 249.406  98.006 
ATOM   1491  N1   DA A  47      27.953 249.444  99.223 
ATOM   1492  C2   DA A  47      27.287 249.192 100.340 
ATOM   1494  N3   DA A  47      27.744 248.618 101.445 
ATOM   1495  C4   DA A  47      29.058 248.268 101.330 
ATOM   1496  C3'  DA A  47      30.307 246.527 105.762 
ATOM   1498  C2'  DA A  47      29.989 246.164 104.313 
ATOM   1501  O3'  DA A  47      29.282 246.258 106.699 
ATOM   1502  P    DG A  48      28.909 244.770 107.183 
ATOM   1503  OP1  DG A  48      28.360 244.855 108.554 
ATOM   1504  OP2  DG A  48      30.016 243.848 106.862 
ATOM   1505  O5'  DG A  48      27.707 244.520 106.160 
ATOM   1506  C5'  DG A  48      26.546 245.329 106.218 
ATOM   1509  C4'  DG A  48      25.701 245.167 104.960 
ATOM   1511  O4'  DG A  48      26.382 245.661 103.807 
ATOM   1512  C1'  DG A  48      26.016 244.826 102.721 
ATOM   1514  N9   DG A  48      26.982 244.918 101.600 
ATOM   1515  C8   DG A  48      28.297 244.524 101.565 
ATOM   1517  N7   DG A  48      28.910 244.783 100.443 
ATOM   1518  C5   DG A  48      27.924 245.407  99.669 
ATOM   1519  C6   DG A  48      27.979 246.021  98.369 
ATOM   1520  O6   DG A  48      28.943 246.205  97.626 
ATOM   1521  N1   DG A  48      26.764 246.503  97.941 
ATOM   1523  C2   DG A  48      25.622 246.420  98.660 
ATOM   1524  N2   DG A  48      24.533 246.865  98.094 
ATOM   1527  N3   DG A  48      25.524 245.901  99.881 
ATOM   1528  C4   DG A  48      26.721 245.428 100.346 
ATOM   1529  C3'  DG A  48      25.328 243.702 104.702 
ATOM   1531  C2'  DG A  48      25.965 243.438 103.342 
ATOM   1534  O3'  DG A  48      23.915 243.616 104.698 
ATOM   1535  P    DT A  49      23.118 242.245 104.425 
ATOM   1536  OP1  DT A  49      21.955 242.190 105.335 
ATOM   1537  OP2  DT A  49      24.072 241.118 104.335 
ATOM   1538  O5'  DT A  49      22.607 242.598 102.946 
ATOM   1539  C5'  DT A  49      21.737 243.702 102.741 
ATOM   1542  C4'  DT A  49      21.169 243.722 101.324 
ATOM   1544  O4'  DT A  49      22.208 243.979 100.384 
ATOM   1545  C1'  DT A  49      22.345 242.871  99.510 
ATOM   1547  N1   DT A  49      23.798 242.596  99.286 
ATOM   1548  C6   DT A  49      24.577 241.946 100.230 
ATOM   1550  C5   DT A  49      25.893 241.682  99.993 
ATOM   1551  C7   DT A  49      26.701 240.918 101.027 
ATOM   1555  C4   DT A  49      26.533 242.127  98.755 
ATOM   1556  O4   DT A  49      27.716 241.991  98.448 
ATOM   1557  N3   DT A  49      25.693 242.766  97.872 
ATOM   1559  C2   DT A  49      24.354 243.008  98.067 
ATOM   1560  O2   DT A  49      23.709 243.531  97.161 
ATOM   1561  C3'  DT A  49      20.494 242.391 100.988 
ATOM   1563  C2'  DT A  49      21.544 241.711 100.114 
ATOM   1566  O3'  DT A  49      19.264 242.668 100.346 
ATOM   1567  P    DT A  50      18.323 241.514  99.735 
ATOM   1568  OP1  DT A  50      16.921 241.961  99.823 
ATOM   1569  OP2  DT A  50      18.745 240.201 100.267 
ATOM   1570  O5'  DT A  50      18.804 241.613  98.216 
ATOM   1571  C5'  DT A  50      18.615 242.817  97.496 
ATOM   1574  C4'  DT A  50      19.186 242.696  96.089 
ATOM   1576  O4'  DT A  50      20.588 242.460  96.147 
ATOM   1577  C1'  DT A  50      20.913 241.421  95.243 
ATOM   1579  N1   DT A  50      22.102 240.701  95.774 
ATOM   1580  C6   DT A  50      22.049 240.041  96.988 
ATOM   1582  C5   DT A  50      23.172 239.517  97.550 
ATOM   1583  C7   DT A  50      23.073 238.781  98.879 
ATOM   1587  C4   DT A  50      24.467 239.672  96.891 
ATOM   1588  O4   DT A  50      25.558 239.326  97.335 
ATOM   1589  N3   DT A  50      24.417 240.277  95.658 
ATOM   1591  C2   DT A  50      23.295 240.781  95.049 
ATOM   1592  O2   DT A  50      23.395 241.261  93.924 
ATOM   1593  C3'  DT A  50      18.517 241.548  95.333 
ATOM   1595  C2'  DT A  50      19.658 240.556  95.121 
ATOM   1598  O3'  DT A  50      17.972 242.094  94.146 
ATOM   1599  P    DA A  51      17.151 241.201  93.093 
ATOM   1600  OP1  DA A  51      16.204 242.073  92.370 
ATOM   1601  OP2  DA A  51      16.707 239.953  93.748 
ATOM   1602  O5'  DA A  51      18.371 240.855  92.126 
ATOM   1603  C5'  DA A  51      19.015 241.881  91.394 
ATOM   1606  C4'  DA A  51      20.099 241.285  90.504 
ATOM   1608  O4'  DA A  51      21.172 240.780  91.290 
ATOM   1609  C1'  DA A  51      21.573 239.531  90.757 
ATOM   1611  N9   DA A  51      22.141 238.711  91.850 
ATOM   1612  C8   DA A  51      21.519 238.249  92.985 
ATOM   1614  N7   DA A  51      22.323 237.703  93.865 
ATOM   1615  C5   DA A  51      23.577 237.802  93.236 
ATOM   1616  C6   DA A  51      24.908 237.500  93.604 
ATOM   1617  N6   DA A  51      25.289 237.055  94.791 
ATOM   1620  N1   DA A  51      25.910 237.708  92.761 
ATOM   1621  C2   DA A  51      25.644 238.207  91.562 
ATOM   1623  N3   DA A  51      24.460 238.581  91.089 
ATOM   1624  C4   DA A  51      23.463 238.364  91.991 
ATOM   1625  C3'  DA A  51      19.534 240.144  89.652 
ATOM   1627  C2'  DA A  51      20.312 238.929  90.152 
ATOM   1630  O3'  DA A  51      19.768 240.472  88.301 
ATOM   1631  P    DT A  52      19.386 239.485  87.097 
ATOM   1632  OP1  DT A  52      18.906 240.295  85.962 
ATOM   1633  OP2  DT A  52      18.594 238.353  87.615 
ATOM   1634  O5'  DT A  52      20.855 238.965  86.769 
ATOM   1635  C5'  DT A  52      21.848 239.897  86.389 
ATOM   1638  C4'  DT A  52      23.182 239.216  86.129 
ATOM   1640  O4'  DT A  52      23.636 238.566  87.306 
ATOM   1641  C1'  DT A  52      23.948 237.215  87.013 
ATOM   1643  N1   DT A  52      23.529 236.389  88.178 
ATOM   1644  C6   DT A  52      22.194 236.247  88.517 
ATOM   1646  C5   DT A  52      21.828 235.577  89.644 
ATOM   1647  C7   DT A  52      20.355 235.427  89.984 
ATOM   1651  C4   DT A  52      22.841 235.031  90.545 
ATOM   1652  O4   DT A  52      22.648 234.513  91.643 
ATOM   1653  N3   DT A  52      24.136 235.183  90.115 
ATOM   1655  C2   DT A  52      24.536 235.829  88.973 
ATOM   1656  O2   DT A  52      25.738 235.884  88.717 
ATOM   1657  C3'  DT A  52      23.071 238.196  84.996 
ATOM   1659  C2'  DT A  52      23.249 236.852  85.700 
ATOM   1662  O3'  DT A  52      24.087 238.526  84.071 
ATOM   1663  P    DG A  53      24.258 237.760  82.677 
ATOM   1664  OP1  DG A  53      24.906 238.677  81.718 
ATOM   1665  OP2  DG A  53      22.992 237.076  82.345 
ATOM   1666  O5'  DG A  53      25.324 236.671  83.140 
ATOM   1667  C5'  DG A  53      26.604 237.077  83.587 
ATOM   1670  C4'  DG A  53      27.356 235.903  84.201 
ATOM   1672  O4'  DG A  53      26.709 235.459  85.389 
ATOM   1673  C1'  DG A  53      26.827 234.049  85.429 
ATOM   1675  N9   DG A  53      25.804 233.456  86.322 
ATOM   1676  C8   DG A  53      24.440 233.416  86.165 
ATOM   1678  N7   DG A  53      23.795 232.885  87.170 
ATOM   1679  C5   DG A  53      24.816 232.547  88.073 
ATOM   1680  C6   DG A  53      24.778 232.011  89.409 
ATOM   1681  O6   DG A  53      23.817 231.757  90.135 
ATOM   1682  N1   DG A  53      26.032 231.791  89.938 
ATOM   1684  C2   DG A  53      27.189 232.085  89.301 
ATOM   1685  N2   DG A  53      28.296 231.784  89.914 
ATOM   1688  N3   DG A  53      27.277 232.635  88.097 
ATOM   1689  C4   DG A  53      26.051 232.849  87.532 
ATOM   1690  C3'  DG A  53      27.445 234.716  83.234 
ATOM   1692  C2'  DG A  53      26.677 233.624  83.974 
ATOM   1695  O3'  DG A  53      28.814 234.420  83.046 
ATOM   1696  P    DT A  54      29.327 233.211  82.120 
ATOM   1697  OP1  DT A  54      30.584 233.633  81.472 
ATOM   1698  OP2  DT A  54      28.199 232.686  81.321 
ATOM   1699  O5'  DT A  54      29.668 232.172  83.293 
ATOM   1700  C5'  DT A  54      30.657 232.508  84.251 
ATOM   1703  C4'  DT A  54      31.014 231.336  85.158 
ATOM   1705  O4'  DT A  54      29.920 230.986  85.991 
ATOM   1706  C1'  DT A  54      29.591 229.622  85.801 
ATOM   1708  N1   DT A  54      28.104 229.522  85.809 
ATOM   1709  C6   DT A  54      27.338 230.019  84.769 
ATOM   1711  C5   DT A  54      25.977 229.967  84.814 
ATOM   1712  C7   DT A  54      25.167 230.487  83.641 
ATOM   1716  C4   DT A  54      25.293 229.422  85.986 
ATOM   1717  O4   DT A  54      24.080 229.333  86.161 
ATOM   1718  N3   DT A  54      26.127 228.984  86.985 
ATOM   1720  C2   DT A  54      27.497 228.978  86.948 
ATOM   1721  O2   DT A  54      28.110 228.481  87.889 
ATOM   1722  C3'  DT A  54      31.455 230.113  84.355 
ATOM   1724  C2'  DT A  54      30.281 229.151  84.515 
ATOM   1727  O3'  DT A  54      32.675 229.678  84.927 
ATOM   1728  P    DG A  55      33.548 228.478  84.317 
ATOM   1729  OP1  DG A  55      34.962 228.732  84.662 
ATOM   1730  OP2  DG A  55      33.130 228.226  82.924 
ATOM   1731  O5'  DG A  55      32.991 227.305  85.246 
ATOM   1732  C5'  DG A  55      33.222 227.344  86.641 
ATOM   1735  C4'  DG A  55      32.395 226.284  87.359 
ATOM   1737  O4'  DG A  55      31.005 226.559  87.222 
ATOM   1738  C1'  DG A  55      30.344 225.311  87.120 
ATOM   1740  N9   DG A  55      29.013 225.465  86.490 
ATOM   1741  C8   DG A  55      28.707 225.876  85.216 
ATOM   1743  N7   DG A  55      27.428 225.996  84.983 
ATOM   1744  C5   DG A  55      26.835 225.636  86.202 
ATOM   1745  C6   DG A  55      25.463 225.644  86.638 
ATOM   1746  O6   DG A  55      24.449 226.024  86.051 
ATOM   1747  N1   DG A  55      25.306 225.179  87.924 
ATOM   1749  C2   DG A  55      26.325 224.791  88.727 
ATOM   1750  N2   DG A  55      26.015 224.339  89.912 
ATOM   1753  N3   DG A  55      27.610 224.807  88.386 
ATOM   1754  C4   DG A  55      27.803 225.252  87.108 
ATOM   1755  C3'  DG A  55      32.663 224.876  86.815 
ATOM   1757  C2'  DG A  55      31.292 224.449  86.298 
ATOM   1760  O3'  DG A  55      33.137 224.089  87.892 
ATOM   1761  P    DT A  56      33.503 222.529  87.745 
ATOM   1762  OP1  DT A  56      34.656 222.242  88.620 
ATOM   1763  OP2  DT A  56      33.526 222.160  86.312 
ATOM   1764  O5'  DT A  56      32.175 221.932  88.419 
ATOM   1765  C5'  DT A  56      31.866 222.262  89.765 
ATOM   1768  C4'  DT A  56      30.681 221.468  90.306 
ATOM   1770  O4'  DT A  56      29.483 221.825  89.629 
ATOM   1771  C1'  DT A  56      28.882 220.669  89.074 
ATOM   1773  N1   DT A  56      28.352 221.032  87.731 
ATOM   1774  C6   DT A  56      29.198 221.326  86.674 
ATOM   1776  C5   DT A  56      28.703 221.712  85.466 
ATOM   1777  C7   DT A  56      29.658 222.020  84.327 
ATOM   1781  C4   DT A  56      27.262 221.843  85.260 
ATOM   1782  O4   DT A  56      26.691 222.211  84.237 
ATOM   1783  N3   DT A  56      26.495 221.546  86.361 
ATOM   1785  C2   DT A  56      26.962 221.141  87.585 
ATOM   1786  O2   DT A  56      26.149 220.888  88.470 
ATOM   1787  C3'  DT A  56      30.914 219.961  90.183 
ATOM   1789  C2'  DT A  56      29.937 219.556  89.080 
ATOM   1792  O3'  DT A  56      30.683 219.395  91.465 
ATOM   1793  P    DG A  57      30.886 217.830  91.774 
ATOM   1794  OP1  DG A  57      31.179 217.672  93.216 
ATOM   1795  OP2  DG A  57      31.772 217.247  90.749 
ATOM   1796  O5'  DG A  57      29.386 217.351  91.497 
ATOM   1797  C5'  DG A  57      28.319 217.840  92.290 
ATOM   1800  C4'  DG A  57      26.973 217.470  91.673 
ATOM   1802  O4'  DG A  57      26.800 218.112  90.409 
ATOM   1803  C1'  DG A  57      26.091 217.210  89.579 
ATOM   1805  N9   DG A  57      26.254 217.530  88.141 
ATOM   1806  C8   DG A  57      27.394 217.506  87.375 
ATOM   1808  N7   DG A  57      27.227 217.916  86.145 
ATOM   1809  C5   DG A  57      25.863 218.227  86.085 
ATOM   1810  C6   DG A  57      25.058 218.801  85.037 
ATOM   1811  O6   DG A  57      25.380 219.191  83.916 
ATOM   1812  N1   DG A  57      23.736 218.952  85.390 
ATOM   1814  C2   DG A  57      23.217 218.558  86.573 
ATOM   1815  N2   DG A  57      21.935 218.714  86.743 
ATOM   1818  N3   DG A  57      23.921 218.052  87.580 
ATOM   1819  C4   DG A  57      25.251 217.934  87.286 
ATOM   1820  C3'  DG A  57      26.836 215.957  91.465 
ATOM   1822  C2'  DG A  57      26.673 215.856  89.952 
ATOM   1825  O3'  DG A  57      25.710 215.504  92.195 
ATOM   1826  P    DT A  58      25.234 213.964  92.190 
ATOM   1827  OP1  DT A  58      24.810 213.584  93.555 
ATOM   1828  OP2  DT A  58      26.211 213.148  91.439 
ATOM   1829  O5'  DT A  58      23.929 214.145  91.273 
ATOM   1830  C5'  DT A  58      22.857 214.967  91.710 
ATOM   1833  C4'  DT A  58      21.629 214.820  90.814 
ATOM   1835  O4'  DT A  58      21.900 215.355  89.524 
ATOM   1836  C1'  DT A  58      21.798 214.330  88.550 
ATOM   1838  N1   DT A  58      22.915 214.461  87.566 
ATOM   1839  C6   DT A  58      24.207 214.063  87.868 
ATOM   1841  C5   DT A  58      25.195 214.119  86.933 
ATOM   1842  C7   DT A  58      26.582 213.606  87.279 
ATOM   1846  C4   DT A  58      24.932 214.656  85.598 
ATOM   1847  O4   DT A  58      25.744 214.778  84.684 
ATOM   1848  N3   DT A  58      23.634 215.059  85.388 
ATOM   1850  C2   DT A  58      22.604 214.959  86.292 
ATOM   1851  O2   DT A  58      21.467 215.252  85.933 
ATOM   1852  C3'  DT A  58      21.220 213.349  90.682 
ATOM   1854  C2'  DT A  58      21.753 212.992  89.298 
ATOM   1857  O3'  DT A  58      19.812 213.252  90.822 
ATOM   1858  P    DT A  59      19.017 211.863  90.631 
ATOM   1859  OP1  DT A  59      17.853 211.865  91.539 
ATOM   1860  OP2  DT A  59      19.977 210.739  90.616 
ATOM   1861  O5'  DT A  59      18.509 212.078  89.132 
ATOM   1862  C5'  DT A  59      17.653 213.161  88.815 
ATOM   1865  C4'  DT A  59      17.375 213.196  87.318 
ATOM   1867  O4'  DT A  59      18.595 213.397  86.613 
ATOM   1868  C1'  DT A  59      18.636 212.504  85.517 
ATOM   1870  N1   DT A  59      20.053 212.151  85.230 
ATOM   1871  C6   DT A  59      20.818 211.493  86.174 
ATOM   1873  C5   DT A  59      22.140 211.262  85.957 
ATOM   1874  C7   DT A  59      22.956 210.521  86.998 
ATOM   1878  C4   DT A  59      22.788 211.725  84.733 
ATOM   1879  O4   DT A  59      23.989 211.654  84.479 
ATOM   1880  N3   DT A  59      21.937 212.304  83.823 
ATOM   1882  C2   DT A  59      20.590 212.525  83.992 
ATOM   1883  O2   DT A  59      19.934 213.014  83.076 
ATOM   1884  C3'  DT A  59      16.737 211.888  86.844 
ATOM   1886  C2'  DT A  59      17.796 211.294  85.923 
ATOM   1889  O3'  DT A  59      15.528 212.194  86.184 
ATOM   1890  P    DC A  60      14.592 211.050  85.540 
ATOM   1891  OP1  DC A  60      13.188 211.496  85.626 
ATOM   1892  OP2  DC A  60      15.009 209.726  86.052 
ATOM   1893  O5'  DC A  60      15.082 211.178  84.029 
ATOM   1894  C5'  DC A  60      14.905 212.401  83.339 
ATOM   1897  C4'  DC A  60      15.443 212.282  81.921 
ATOM   1899  O4'  DC A  60      16.843 212.043  81.950 
ATOM   1900  C1'  DC A  60      17.162 211.005  81.043 
ATOM   1902  N1   DC A  60      18.309 210.251  81.620 
ATOM   1903  C6   DC A  60      18.185 209.557  82.802 
ATOM   1905  C5   DC A  60      19.278 209.000  83.385 
ATOM   1907  C4   DC A  60      20.531 209.192  82.735 
ATOM   1908  N4   DC A  60      21.641 208.718  83.227 
ATOM   1911  N3   DC A  60      20.662 209.840  81.602 
ATOM   1912  C2   DC A  60      19.562 210.360  81.010 
ATOM   1913  O2   DC A  60      19.711 210.893  79.912 
ATOM   1914  C3'  DC A  60      14.754 211.141  81.174 
ATOM   1916  C2'  DC A  60      15.890 210.175  80.846 
ATOM   1919  O3'  DC A  60      14.128 211.714  80.049 
ATOM   1920  P    DA A  61      13.238 210.849  79.040 
ATOM   1921  OP1  DA A  61      12.237 211.739  78.425 
ATOM   1922  OP2  DA A  61      12.855 209.575  79.683 
ATOM   1923  O5'  DA A  61      14.357 210.527  77.963 
ATOM   1924  C5'  DA A  61      14.990 211.573  77.261 
ATOM   1927  C4'  DA A  61      16.114 210.996  76.412 
ATOM   1929  O4'  DA A  61      17.129 210.449  77.251 
ATOM   1930  C1'  DA A  61      17.499 209.195  76.711 
ATOM   1932  N9   DA A  61      18.090 208.343  77.765 
ATOM   1933  C8   DA A  61      17.479 207.724  78.832 
ATOM   1935  N7   DA A  61      18.298 207.106  79.643 
ATOM   1936  C5   DA A  61      19.556 207.347  79.052 
ATOM   1937  C6   DA A  61      20.898 207.049  79.389 
ATOM   1938  N6   DA A  61      21.271 206.453  80.502 
ATOM   1941  N1   DA A  61      21.900 207.410  78.594 
ATOM   1942  C2   DA A  61      21.614 208.055  77.471 
ATOM   1944  N3   DA A  61      20.418 208.437  77.036 
ATOM   1945  C4   DA A  61      19.429 208.058  77.890 
ATOM   1946  C3'  DA A  61      15.597 209.881  75.493 
ATOM   1948  C2'  DA A  61      16.214 208.633  76.117 
ATOM   1951  O3'  DA A  61      16.067 210.162  74.191 
ATOM   1952  P    DC A  62      15.730 209.238  72.925 
ATOM   1953  OP1  DC A  62      15.389 210.119  71.791 
ATOM   1954  OP2  DC A  62      14.835 208.134  73.333 
ATOM   1955  O5'  DC A  62      17.192 208.633  72.697 
ATOM   1956  C5'  DC A  62      18.264 209.491  72.347 
ATOM   1959  C4'  DC A  62      19.520 208.709  71.970 
ATOM   1961  O4'  DC A  62      20.054 208.048  73.116 
ATOM   1962  C1'  DC A  62      20.106 206.648  72.894 
ATOM   1964  N1   DC A  62      19.663 205.944  74.139 
ATOM   1965  C6   DC A  62      18.360 206.015  74.576 
ATOM   1967  C5   DC A  62      17.992 205.421  75.744 
ATOM   1969  C4   DC A  62      19.007 204.749  76.480 
ATOM   1970  N4   DC A  62      18.786 204.337  77.698 
ATOM   1973  N3   DC A  62      20.255 204.680  76.086 
ATOM   1974  C2   DC A  62      20.611 205.263  74.918 
ATOM   1975  O2   DC A  62      21.795 205.172  74.595 
ATOM   1976  C3'  DC A  62      19.223 207.682  70.869 
ATOM   1978  C2'  DC A  62      19.239 206.373  71.659 
ATOM   1981  O3'  DC A  62      20.205 207.825  69.851 
ATOM   1982  P    DT A  63      20.389 206.789  68.629 
ATOM   1983  OP1  DT A  63      20.982 207.520  67.491 
ATOM   1984  OP2  DT A  63      19.162 205.980  68.460 
ATOM   1985  O5'  DT A  63      21.520 205.878  69.304 
ATOM   1986  C5'  DT A  63      22.749 206.461  69.716 
ATOM   1989  C4'  DT A  63      23.669 205.414  70.330 
ATOM   1991  O4'  DT A  63      23.084 204.872  71.507 
ATOM   1992  C1'  DT A  63      23.220 203.462  71.488 
ATOM   1994  N1   DT A  63      22.035 202.889  72.189 
ATOM   1995  C6   DT A  63      20.751 203.119  71.728 
ATOM   1997  C5   DT A  63      19.661 202.766  72.469 
ATOM   1998  C7   DT A  63      18.265 203.039  71.935 
ATOM   2002  C4   DT A  63      19.828 202.146  73.784 
ATOM   2003  O4   DT A  63      18.939 201.876  74.591 
ATOM   2004  N3   DT A  63      21.131 201.893  74.131 
ATOM   2006  C2   DT A  63      22.247 202.227  73.404 
ATOM   2007  O2   DT A  63      23.356 201.928  73.840 
ATOM   2008  C3'  DT A  63      23.954 204.292  69.326 
ATOM   2010  C2'  DT A  63      23.371 203.058  70.017 
ATOM   2013  O3'  DT A  63      25.359 204.284  69.104 
ATOM   2014  P    DG A  64      26.073 203.357  67.998 
ATOM   2015  OP1  DG A  64      27.364 203.981  67.636 
ATOM   2016  OP2  DG A  64      25.093 202.977  66.959 
ATOM   2017  O5'  DG A  64      26.362 202.089  68.928 
ATOM   2018  C5'  DG A  64      27.294 202.187  69.992 
ATOM   2021  C4'  DG A  64      27.273 200.932  70.858 
ATOM   2023  O4'  DG A  64      26.027 200.824  71.538 
ATOM   2024  C1'  DG A  64      25.671 199.454  71.557 
ATOM   2026  N9   DG A  64      24.209 199.291  71.743 
ATOM   2027  C8   DG A  64      23.188 199.601  70.882 
ATOM   2029  N7   DG A  64      21.990 199.373  71.352 
ATOM   2030  C5   DG A  64      22.235 198.880  72.641 
ATOM   2031  C6   DG A  64      21.345 198.518  73.712 
ATOM   2032  O6   DG A  64      20.115 198.588  73.772 
ATOM   2033  N1   DG A  64      22.010 198.060  74.831 
ATOM   2035  C2   DG A  64      23.355 197.942  74.922 
ATOM   2036  N2   DG A  64      23.844 197.454  76.024 
ATOM   2039  N3   DG A  64      24.217 198.308  73.984 
ATOM   2040  C4   DG A  64      23.594 198.783  72.864 
ATOM   2041  C3'  DG A  64      27.491 199.650  70.043 
ATOM   2043  C2'  DG A  64      26.168 198.908  70.226 
ATOM   2046  O3'  DG A  64      28.606 198.976  70.596 
ATOM   2047  P    DT A  65      29.143 197.568  70.034 
ATOM   2048  OP1  DT A  65      30.617 197.564  70.134 
ATOM   2049  OP2  DT A  65      28.467 197.255  68.756 
ATOM   2050  O5'  DT A  65      28.536 196.630  71.189 
ATOM   2051  C5'  DT A  65      28.989 196.790  72.525 
ATOM   2054  C4'  DT A  65      28.483 195.689  73.450 
ATOM   2056  O4'  DT A  65      27.068 195.757  73.560 
ATOM   2057  C1'  DT A  65      26.503 194.515  73.187 
ATOM   2059  N1   DT A  65      25.264 194.778  72.403 
ATOM   2060  C6   DT A  65      25.308 195.234  71.094 
ATOM   2062  C5   DT A  65      24.163 195.445  70.388 
ATOM   2063  C7   DT A  65      24.264 195.909  68.946 
ATOM   2067  C4   DT A  65      22.854 195.254  71.019 
ATOM   2068  O4   DT A  65      21.753 195.456  70.515 
ATOM   2069  N3   DT A  65      22.903 194.811  72.318 
ATOM   2071  C2   DT A  65      24.039 194.562  73.044 
ATOM   2072  O2   DT A  65      23.924 194.159  74.198 
ATOM   2073  C3'  DT A  65      28.894 194.300  72.960 
ATOM   2075  C2'  DT A  65      27.580 193.721  72.439 
ATOM   2078  O3'  DT A  65      29.464 193.616  74.061 
ATOM   2079  P    DA A  66      29.980 192.098  73.966 
ATOM   2080  OP1  DA A  66      31.083 191.924  74.933 
ATOM   2081  OP2  DA A  66      30.131 191.726  72.544 
ATOM   2082  O5'  DA A  66      28.668 191.384  74.532 
ATOM   2083  C5'  DA A  66      28.204 191.667  75.839 
ATOM   2086  C4'  DA A  66      26.872 190.969  76.085 
ATOM   2088  O4'  DA A  66      25.877 191.453  75.194 
ATOM   2089  C1'  DA A  66      25.053 190.366  74.817 
ATOM   2091  N9   DA A  66      24.453 190.684  73.501 
ATOM   2092  C8   DA A  66      25.081 190.886  72.297 
ATOM   2094  N7   DA A  66      24.282 191.249  71.325 
ATOM   2095  C5   DA A  66      23.027 191.298  71.948 
ATOM   2096  C6   DA A  66      21.719 191.654  71.540 
ATOM   2097  N6   DA A  66      21.367 192.051  70.332 
ATOM   2100  N1   DA A  66      20.704 191.609  72.395 
ATOM   2101  C2   DA A  66      20.939 191.206  73.637 
ATOM   2103  N3   DA A  66      22.105 190.861  74.168 
ATOM   2104  C4   DA A  66      23.120 190.938  73.267 
ATOM   2105  C3'  DA A  66      27.001 189.454  75.899 
ATOM   2107  C2'  DA A  66      25.966 189.139  74.815 
ATOM   2110  O3'  DA A  66      26.753 188.878  77.169 
ATOM   2111  P    DA A  67      26.895 187.299  77.456 
ATOM   2112  OP1  DA A  67      27.164 187.109  78.896 
ATOM   2113  OP2  DA A  67      27.757 186.684  76.426 
ATOM   2114  O5'  DA A  67      25.379 186.907  77.165 
ATOM   2115  C5'  DA A  67      24.341 187.444  77.966 
ATOM   2118  C4'  DA A  67      22.979 187.037  77.416 
ATOM   2120  O4'  DA A  67      22.748 187.610  76.139 
ATOM   2121  C1'  DA A  67      21.995 186.689  75.372 
ATOM   2123  N9   DA A  67      22.287 186.948  73.945 
ATOM   2124  C8   DA A  67      23.496 186.870  73.296 
ATOM   2126  N7   DA A  67      23.487 187.336  72.071 
ATOM   2127  C5   DA A  67      22.145 187.722  71.902 
ATOM   2128  C6   DA A  67      21.400 188.330  70.864 
ATOM   2129  N6   DA A  67      21.890 188.766  69.718 
ATOM   2132  N1   DA A  67      20.106 188.597  71.008 
ATOM   2133  C2   DA A  67      19.523 188.281  72.158 
ATOM   2135  N3   DA A  67      20.083 187.717  73.221 
ATOM   2136  C4   DA A  67      21.406 187.464  73.027 
ATOM   2137  C3'  DA A  67      22.864 185.515  77.300 
ATOM   2139  C2'  DA A  67      22.421 185.300  75.851 
ATOM   2142  O3'  DA A  67      21.939 185.111  78.290 
ATOM   2143  P    DG A  68      21.545 183.576  78.553 
ATOM   2144  OP1  DG A  68      21.135 183.444  79.967 
ATOM   2145  OP2  DG A  68      22.571 182.685  77.975 
ATOM   2146  O5'  DG A  68      20.237 183.518  77.644 
ATOM   2147  C5'  DG A  68      19.145 184.377  77.925 
ATOM   2150  C4'  DG A  68      18.152 184.381  76.771 
ATOM   2152  O4'  DG A  68      18.756 184.835  75.565 
ATOM   2153  C1'  DG A  68      18.244 184.040  74.509 
ATOM   2155  N9   DG A  68      19.200 184.060  73.383 
ATOM   2156  C8   DG A  68      20.496 183.615  73.349 
ATOM   2158  N7   DG A  68      21.140 183.918  72.252 
ATOM   2159  C5   DG A  68      20.172 184.580  71.481 
ATOM   2160  C6   DG A  68      20.228 185.193  70.178 
ATOM   2161  O6   DG A  68      21.177 185.310  69.401 
ATOM   2162  N1   DG A  68      19.028 185.751  69.783 
ATOM   2164  C2   DG A  68      17.910 185.764  70.549 
ATOM   2165  N2   DG A  68      16.846 186.339  70.071 
ATOM   2168  N3   DG A  68      17.812 185.235  71.758 
ATOM   2169  C4   DG A  68      18.978 184.651  72.166 
ATOM   2170  C3'  DG A  68      17.584 182.984  76.523 
ATOM   2172  C2'  DG A  68      18.037 182.652  75.105 
ATOM   2175  O3'  DG A  68      16.187 183.131  76.645 
ATOM   2176  P    DG A  69      15.195 181.886  76.600 
ATOM   2177  OP1  DG A  69      14.016 182.233  77.411 
ATOM   2178  OP2  DG A  69      15.950 180.641  76.850 
ATOM   2179  O5'  DG A  69      14.773 181.952  75.073 
ATOM   2180  C5'  DG A  69      14.008 183.055  74.637 
ATOM   2183  C4'  DG A  69      13.707 182.967  73.152 
ATOM   2185  O4'  DG A  69      14.900 183.074  72.387 
ATOM   2186  C1'  DG A  69      14.855 182.103  71.357 
ATOM   2188  N9   DG A  69      16.243 181.743  70.988 
ATOM   2189  C8   DG A  69      17.178 181.051  71.709 
ATOM   2191  N7   DG A  69      18.365 181.012  71.162 
ATOM   2192  C5   DG A  69      18.201 181.740  69.976 
ATOM   2193  C6   DG A  69      19.125 182.125  68.941 
ATOM   2194  O6   DG A  69      20.330 181.907  68.822 
ATOM   2195  N1   DG A  69      18.542 182.882  67.948 
ATOM   2197  C2   DG A  69      17.230 183.203  67.912 
ATOM   2198  N2   DG A  69      16.786 183.829  66.867 
ATOM   2201  N3   DG A  69      16.339 182.878  68.833 
ATOM   2202  C4   DG A  69      16.892 182.161  69.854 
ATOM   2203  C3'  DG A  69      13.017 181.650  72.792 
ATOM   2205  C2'  DG A  69      14.041 180.938  71.916 
ATOM   2208  O3'  DG A  69      11.853 182.022  72.091 
ATOM   2209  P    DG A  70      10.788 180.970  71.541 
ATOM   2210  OP1  DG A  70       9.464 181.608  71.622 
ATOM   2211  OP2  DG A  70      11.037 179.633  72.115 
ATOM   2212  O5'  DG A  70      11.239 180.962  70.021 
ATOM   2213  C5'  DG A  70      11.068 182.133  69.254 
ATOM   2216  C4'  DG A  70      11.521 181.920  67.816 
ATOM   2218  O4'  DG A  70      12.933 181.739  67.756 
ATOM   2219  C1'  DG A  70      13.204 180.583  66.981 
ATOM   2221  N9   DG A  70      14.463 179.957  67.446 
ATOM   2222  C8   DG A  70      14.689 179.266  68.610 
ATOM   2224  N7   DG A  70      15.928 178.893  68.785 
ATOM   2225  C5   DG A  70      16.583 179.393  67.650 
ATOM   2226  C6   DG A  70      17.972 179.405  67.264 
ATOM   2227  O6   DG A  70      18.964 178.982  67.855 
ATOM   2228  N1   DG A  70      18.203 180.034  66.063 
ATOM   2230  C2   DG A  70      17.232 180.573  65.291 
ATOM   2231  N2   DG A  70      17.593 181.077  64.144 
ATOM   2234  N3   DG A  70      15.939 180.600  65.599 
ATOM   2235  C4   DG A  70      15.680 180.011  66.808 
ATOM   2236  C3'  DG A  70      10.852 180.693  67.193 
ATOM   2238  C2'  DG A  70      11.988 179.680  67.166 
ATOM   2241  O3'  DG A  70      10.428 181.091  65.910 
ATOM   2242  P    DC A  71       9.739 180.092  64.871 
ATOM   2243  OP1  DC A  71       8.697 180.850  64.163 
ATOM   2244  OP2  DC A  71       9.435 178.806  65.530 
ATOM   2245  O5'  DC A  71      10.969 179.886  63.886 
ATOM   2246  C5'  DC A  71      11.448 181.002  63.166 
ATOM   2249  C4'  DC A  71      12.491 180.609  62.133 
ATOM   2251  O4'  DC A  71      13.660 180.098  62.762 
ATOM   2252  C1'  DC A  71      13.932 178.799  62.265 
ATOM   2254  N1   DC A  71      14.389 177.968  63.414 
ATOM   2255  C6   DC A  71      13.536 177.653  64.444 
ATOM   2257  C5   DC A  71      14.008 177.009  65.543 
ATOM   2259  C4   DC A  71      15.393 176.685  65.568 
ATOM   2260  N4   DC A  71      15.934 176.190  66.641 
ATOM   2263  N3   DC A  71      16.220 176.987  64.595 
ATOM   2264  C2   DC A  71      15.741 177.632  63.502 
ATOM   2265  O2   DC A  71      16.551 177.919  62.621 
ATOM   2266  C3'  DC A  71      11.951 179.561  61.161 
ATOM   2268  C2'  DC A  71      12.664 178.280  61.580 
ATOM   2271  O3'  DC A  71      12.300 180.029  59.880 
ATOM   2272  P    DA A  72      11.922 179.243  58.543 
ATOM   2273  OP1  DA A  72      11.772 180.245  57.473 
ATOM   2274  OP2  DA A  72      10.870 178.247  58.830 
ATOM   2275  O5'  DA A  72      13.303 178.498  58.349 
ATOM   2276  C5'  DA A  72      14.465 179.265  58.126 
ATOM   2279  C4'  DA A  72      15.669 178.347  58.047 
ATOM   2281  O4'  DA A  72      15.873 177.671  59.283 
ATOM   2282  C1'  DA A  72      16.293 176.353  58.990 
ATOM   2284  N9   DA A  72      15.887 175.493  60.116 
ATOM   2285  C8   DA A  72      14.621 175.188  60.557 
ATOM   2287  N7   DA A  72      14.589 174.512  61.677 
ATOM   2288  C5   DA A  72      15.950 174.367  61.988 
ATOM   2289  C6   DA A  72      16.672 173.798  63.056 
ATOM   2290  N6   DA A  72      16.136 173.192  64.097 
ATOM   2293  N1   DA A  72      17.998 173.831  63.086 
ATOM   2294  C2   DA A  72      18.638 174.400  62.074 
ATOM   2296  N3   DA A  72      18.107 174.974  61.000 
ATOM   2297  C4   DA A  72      16.745 174.932  61.027 
ATOM   2298  C3'  DA A  72      15.476 177.307  56.944 
ATOM   2300  C2'  DA A  72      15.639 175.969  57.662 
ATOM   2303  O3'  DA A  72      16.474 177.588  55.993 
ATOM   2304  P    DG A  73      16.596 176.790  54.617 
ATOM   2305  OP1  DG A  73      17.204 177.698  53.630 
ATOM   2306  OP2  DG A  73      15.332 176.082  54.337 
ATOM   2307  O5'  DG A  73      17.692 175.734  55.055 
ATOM   2308  C5'  DG A  73      18.976 176.179  55.423 
ATOM   2311  C4'  DG A  73      19.795 175.023  55.973 
ATOM   2313  O4'  DG A  73      19.218 174.533  57.182 
ATOM   2314  C1'  DG A  73      19.287 173.120  57.161 
ATOM   2316  N9   DG A  73      18.245 172.535  58.037 
ATOM   2317  C8   DG A  73      16.881 172.521  57.865 
ATOM   2319  N7   DG A  73      16.214 172.002  58.862 
ATOM   2320  C5   DG A  73      17.221 171.636  59.768 
ATOM   2321  C6   DG A  73      17.164 171.070  61.090 
ATOM   2322  O6   DG A  73      16.182 170.792  61.777 
ATOM   2323  N1   DG A  73      18.402 170.847  61.654 
ATOM   2325  C2   DG A  73      19.574 171.149  61.048 
ATOM   2326  N2   DG A  73      20.680 170.878  61.687 
ATOM   2329  N3   DG A  73      19.678 171.700  59.842 
ATOM   2330  C4   DG A  73      18.465 171.927  59.250 
ATOM   2331  C3'  DG A  73      19.883 173.869  54.968 
ATOM   2333  C2'  DG A  73      19.126 172.754  55.689 
ATOM   2336  O3'  DG A  73      21.262 173.639  54.742 
ATOM   2337  P    DA A  74      21.811 172.434  53.846 
ATOM   2338  OP1  DA A  74      23.090 172.851  53.227 
ATOM   2339  OP2  DA A  74      20.718 171.862  53.035 
ATOM   2340  O5'  DA A  74      22.113 171.425  55.054 
ATOM   2341  C5'  DA A  74      23.115 171.720  56.016 
ATOM   2344  C4'  DA A  74      23.410 170.489  56.870 
ATOM   2346  O4'  DA A  74      22.304 170.167  57.708 
ATOM   2347  C1'  DA A  74      21.888 168.836  57.456 
ATOM   2349  N9   DA A  74      20.410 168.763  57.566 
ATOM   2350  C8   DA A  74      19.468 169.173  56.653 
ATOM   2352  N7   DA A  74      18.230 168.998  57.032 
ATOM   2353  C5   DA A  74      18.375 168.459  58.322 
ATOM   2354  C6   DA A  74      17.480 168.094  59.356 
ATOM   2355  N6   DA A  74      16.176 168.283  59.321 
ATOM   2358  N1   DA A  74      17.927 167.601  60.507 
ATOM   2359  C2   DA A  74      19.231 167.453  60.663 
ATOM   2361  N3   DA A  74      20.194 167.769  59.804 
ATOM   2362  C4   DA A  74      19.695 168.291  58.646 
ATOM   2363  C3'  DA A  74      23.706 169.290  55.965 
ATOM   2365  C2'  DA A  74      22.409 168.499  56.060 
ATOM   2368  O3'  DA A  74      24.841 168.620  56.476 
ATOM   2369  P    DC A  75      25.387 167.246  55.843 
ATOM   2370  OP1  DC A  75      26.861 167.296  55.822 
ATOM   2371  OP2  DC A  75      24.610 166.894  54.636 
ATOM   2372  O5'  DC A  75      24.911 166.268  57.004 
ATOM   2373  C5'  DC A  75      25.417 166.421  58.315 
ATOM   2376  C4'  DC A  75      24.843 165.351  59.238 
ATOM   2378  O4'  DC A  75      23.422 165.500  59.310 
ATOM   2379  C1'  DC A  75      22.796 164.273  58.975 
ATOM   2381  N1   DC A  75      21.534 164.570  58.230 
ATOM   2382  C6   DC A  75      21.575 165.179  56.997 
ATOM   2384  C5   DC A  75      20.424 165.539  56.366 
ATOM   2386  C4   DC A  75      19.202 165.226  57.025 
ATOM   2387  N4   DC A  75      18.059 165.584  56.524 
ATOM   2390  N3   DC A  75      19.142 164.647  58.199 
ATOM   2391  C2   DC A  75      20.293 164.320  58.830 
ATOM   2392  O2   DC A  75      20.192 163.799  59.941 
ATOM   2393  C3'  DC A  75      25.183 163.943  58.733 
ATOM   2395  C2'  DC A  75      23.836 163.475  58.178 
ATOM   2398  O3'  DC A  75      25.713 163.195  59.818 
ATOM   2399  P    DC A  76      26.081 161.625  59.717 
ATOM   2400  OP1  DC A  76      27.155 161.331  60.689 
ATOM   2401  OP2  DC A  76      26.233 161.250  58.292 
ATOM   2402  O5'  DC A  76      24.699 161.032  60.291 
ATOM   2403  C5'  DC A  76      24.288 161.345  61.618 
ATOM   2406  C4'  DC A  76      23.007 160.617  62.025 
ATOM   2408  O4'  DC A  76      21.910 161.065  61.236 
ATOM   2409  C1'  DC A  76      21.196 159.948  60.739 
ATOM   2411  N1   DC A  76      20.685 160.316  59.383 
ATOM   2412  C6   DC A  76      21.544 160.643  58.362 
ATOM   2414  C5   DC A  76      21.066 161.117  57.180 
ATOM   2416  C4   DC A  76      19.653 161.263  57.068 
ATOM   2417  N4   DC A  76      19.118 161.834  56.026 
ATOM   2420  N3   DC A  76      18.815 160.940  58.023 
ATOM   2421  C2   DC A  76      19.305 160.450  59.186 
ATOM   2422  O2   DC A  76      18.489 160.116  60.043 
ATOM   2423  C3'  DC A  76      23.154 159.096  61.907 
ATOM   2425  C2'  DC A  76      22.180 158.771  60.764 
ATOM   2428  O3'  DC A  76      22.900 158.519  63.191 
ATOM   2429  P    DA A  77      22.921 156.925  63.470 
ATOM   2430  OP1  DA A  77      23.172 156.690  64.912 
ATOM   2431  OP2  DA A  77      23.746 156.264  62.433 
ATOM   2432  O5'  DA A  77      21.369 156.639  63.149 
ATOM   2433  C5'  DA A  77      20.335 157.250  63.912 
ATOM   2436  C4'  DA A  77      18.962 156.803  63.414 
ATOM   2438  O4'  DA A  77      18.675 157.306  62.112 
ATOM   2439  C1'  DA A  77      18.068 156.274  61.352 
ATOM   2441  N9   DA A  77      18.352 156.532  59.918 
ATOM   2442  C8   DA A  77      19.550 156.454  59.247 
ATOM   2444  N7   DA A  77      19.524 156.930  58.025 
ATOM   2445  C5   DA A  77      18.187 157.337  57.877 
ATOM   2446  C6   DA A  77      17.437 157.980  56.861 
ATOM   2447  N6   DA A  77      17.900 158.379  55.686 
ATOM   2450  N1   DA A  77      16.145 158.239  57.034 
ATOM   2451  C2   DA A  77      15.566 157.875  58.167 
ATOM   2453  N3   DA A  77      16.134 157.277  59.207 
ATOM   2454  C4   DA A  77      17.461 157.053  59.006 
ATOM   2455  C3'  DA A  77      18.860 155.278  63.387 
ATOM   2457  C2'  DA A  77      18.658 154.976  61.903 
ATOM   2460  O3'  DA A  77      17.782 154.925  64.233 
ATOM   2461  P    DA A  78      17.345 153.406  64.486 
ATOM   2462  OP1  DA A  78      16.796 153.296  65.853 
ATOM   2463  OP2  DA A  78      18.407 152.504  63.997 
ATOM   2464  O5'  DA A  78      16.148 153.357  63.429 
ATOM   2465  C5'  DA A  78      15.006 154.178  63.601 
ATOM   2468  C4'  DA A  78      14.029 153.957  62.452 
ATOM   2470  O4'  DA A  78      14.569 154.453  61.231 
ATOM   2471  C1'  DA A  78      14.319 153.504  60.208 
ATOM   2473  N9   DA A  78      15.382 153.610  59.179 
ATOM   2474  C8   DA A  78      16.715 153.296  59.292 
ATOM   2476  N7   DA A  78      17.435 153.584  58.240 
ATOM   2477  C5   DA A  78      16.489 154.145  57.366 
ATOM   2478  C6   DA A  78      16.545 154.752  56.089 
ATOM   2479  N6   DA A  78      17.653 154.993  55.412 
ATOM   2482  N1   DA A  78      15.449 155.224  55.508 
ATOM   2483  C2   DA A  78      14.294 155.105  56.143 
ATOM   2485  N3   DA A  78      14.079 154.576  57.342 
ATOM   2486  C4   DA A  78      15.232 154.131  57.914 
ATOM   2487  C3'  DA A  78      13.703 152.468  62.285 
ATOM   2489  C2'  DA A  78      14.301 152.152  60.916 
ATOM   2492  O3'  DA A  78      12.299 152.320  62.398 
ATOM   2493  P    DC A  79      11.535 150.923  62.177 
ATOM   2494  OP1  DC A  79      10.377 150.874  63.094 
ATOM   2495  OP2  DC A  79      12.524 149.824  62.131 
ATOM   2496  O5'  DC A  79      11.023 151.202  60.684 
ATOM   2497  C5'  DC A  79      10.193 152.324  60.424 
ATOM   2500  C4'  DC A  79       9.780 152.406  58.957 
ATOM   2502  O4'  DC A  79      10.912 152.626  58.126 
ATOM   2503  C1'  DC A  79      10.947 151.652  57.099 
ATOM   2505  N1   DC A  79      12.374 151.273  56.888 
ATOM   2506  C6   DC A  79      13.089 150.610  57.859 
ATOM   2508  C5   DC A  79      14.419 150.377  57.692 
ATOM   2510  C4   DC A  79      15.019 150.871  56.499 
ATOM   2511  N4   DC A  79      16.309 150.839  56.324 
ATOM   2514  N3   DC A  79      14.350 151.497  55.559 
ATOM   2515  C2   DC A  79      13.023 151.701  55.724 
ATOM   2516  O2   DC A  79      12.429 152.266  54.805 
ATOM   2517  C3'  DC A  79       9.058 151.136  58.509 
ATOM   2519  C2'  DC A  79      10.043 150.494  57.533 
ATOM   2522  O3'  DC A  79       7.828 151.540  57.941 
ATOM   2523  P    DA A  80       6.741 150.495  57.400 
ATOM   2524  OP1  DA A  80       5.412 151.130  57.505 
ATOM   2525  OP2  DA A  80       7.009 149.162  57.980 
ATOM   2526  O5'  DA A  80       7.187 150.479  55.872 
ATOM   2527  C5'  DA A  80       7.147 151.668  55.107 
ATOM   2530  C4'  DA A  80       7.747 151.414  53.732 
ATOM   2532  O4'  DA A  80       9.134 151.114  53.851 
ATOM   2533  C1'  DA A  80       9.415 150.051  52.963 
ATOM   2535  N9   DA A  80      10.631 149.344  53.413 
ATOM   2536  C8   DA A  80      10.803 148.480  54.470 
ATOM   2538  N7   DA A  80      12.029 148.040  54.620 
ATOM   2539  C5   DA A  80      12.718 148.703  53.584 
ATOM   2540  C6   DA A  80      14.067 148.783  53.164 
ATOM   2541  N6   DA A  80      15.080 148.173  53.752 
ATOM   2544  N1   DA A  80      14.413 149.496  52.095 
ATOM   2545  C2   DA A  80      13.461 150.138  51.428 
ATOM   2547  N3   DA A  80      12.174 150.203  51.729 
ATOM   2548  C4   DA A  80      11.866 149.466  52.831 
ATOM   2549  C3'  DA A  80       7.046 150.243  53.027 
ATOM   2551  C2'  DA A  80       8.155 149.193  52.953 
ATOM   2554  O3'  DA A  80       6.576 150.716  51.776 
ATOM   2555  P    DA A  81       5.858 149.759  50.709 
ATOM   2556  OP1  DA A  81       4.857 150.556  49.972 
ATOM   2557  OP2  DA A  81       5.487 148.496  51.375 
ATOM   2558  O5'  DA A  81       7.118 149.488  49.757 
ATOM   2559  C5'  DA A  81       7.694 150.559  49.030 
ATOM   2562  C4'  DA A  81       8.706 150.068  47.997 
ATOM   2564  O4'  DA A  81       9.904 149.607  48.607 
ATOM   2565  C1'  DA A  81      10.231 148.319  48.121 
ATOM   2567  N9   DA A  81      10.696 147.529  49.282 
ATOM   2568  C8   DA A  81       9.958 147.056  50.341 
ATOM   2570  N7   DA A  81      10.658 146.450  51.265 
ATOM   2571  C5   DA A  81      11.967 146.538  50.762 
ATOM   2572  C6   DA A  81      13.241 146.138  51.228 
ATOM   2573  N6   DA A  81      13.469 145.551  52.386 
ATOM   2576  N1   DA A  81      14.346 146.409  50.548 
ATOM   2577  C2   DA A  81      14.229 147.063  49.400 
ATOM   2579  N3   DA A  81      13.113 147.487  48.822 
ATOM   2580  C4   DA A  81      12.003 147.200  49.565 
ATOM   2581  C3'  DA A  81       8.110 148.966  47.113 
ATOM   2583  C2'  DA A  81       8.974 147.751  47.454 
ATOM   2586  O3'  DA A  81       8.175 149.426  45.773 
ATOM   2587  P    DG A  82       7.709 148.558  44.506 
ATOM   2588  OP1  DG A  82       7.322 149.495  43.432 
ATOM   2589  OP2  DG A  82       6.794 147.480  44.937 
ATOM   2590  O5'  DG A  82       9.132 147.923  44.144 
ATOM   2591  C5'  DG A  82      10.232 148.768  43.851 
ATOM   2594  C4'  DG A  82      11.536 147.981  43.820 
ATOM   2596  O4'  DG A  82      11.789 147.367  45.079 
ATOM   2597  C1'  DG A  82      12.300 146.067  44.835 
ATOM   2599  N9   DG A  82      12.044 145.198  46.010 
ATOM   2600  C8   DG A  82      10.848 144.796  46.546 
ATOM   2602  N7   DG A  82      10.953 144.117  47.661 
ATOM   2603  C5   DG A  82      12.339 144.049  47.878 
ATOM   2604  C6   DG A  82      13.131 143.483  48.949 
ATOM   2605  O6   DG A  82      12.792 142.915  49.991 
ATOM   2606  N1   DG A  82      14.486 143.654  48.761 
ATOM   2608  C2   DG A  82      15.034 144.295  47.704 
ATOM   2609  N2   DG A  82      16.329 144.406  47.663 
ATOM   2612  N3   DG A  82      14.357 144.838  46.704 
ATOM   2613  C4   DG A  82      13.007 144.686  46.850 
ATOM   2614  C3'  DG A  82      11.506 146.896  42.740 
ATOM   2616  C2'  DG A  82      11.606 145.603  43.558 
ATOM   2619  O3'  DG A  82      12.599 147.171  41.875 
ATOM   2620  P    DA A  83      12.905 146.312  40.550 
ATOM   2621  OP1  DA A  83      13.637 147.181  39.604 
ATOM   2622  OP2  DA A  83      11.681 145.594  40.132 
ATOM   2623  O5'  DA A  83      13.928 145.272  41.214 
ATOM   2624  C5'  DA A  83      15.177 145.718  41.721 
ATOM   2627  C4'  DA A  83      16.027 144.545  42.201 
ATOM   2629  O4'  DA A  83      15.471 143.932  43.358 
ATOM   2630  C1'  DA A  83      15.560 142.524  43.227 
ATOM   2632  N9   DA A  83      14.421 141.921  43.964 
ATOM   2633  C8   DA A  83      13.096 141.873  43.605 
ATOM   2635  N7   DA A  83      12.296 141.393  44.524 
ATOM   2636  C5   DA A  83      13.177 141.087  45.573 
ATOM   2637  C6   DA A  83      13.029 140.574  46.885 
ATOM   2638  N6   DA A  83      11.883 140.267  47.471 
ATOM   2641  N1   DA A  83      14.090 140.392  47.668 
ATOM   2642  C2   DA A  83      15.292 140.683  47.188 
ATOM   2644  N3   DA A  83      15.586 141.177  45.990 
ATOM   2645  C4   DA A  83      14.473 141.373  45.228 
ATOM   2646  C3'  DA A  83      16.177 143.496  41.099 
ATOM   2648  C2'  DA A  83      15.560 142.244  41.721 
ATOM   2651  O3'  DA A  83      17.554 143.398  40.795 
ATOM   2652  P    DA A  84      18.116 142.421  39.654 
ATOM   2653  OP1  DA A  84      19.351 143.005  39.097 
ATOM   2654  OP2  DA A  84      17.005 141.976  38.787 
ATOM   2655  O5'  DA A  84      18.509 141.203  40.600 
ATOM   2656  C5'  DA A  84      19.459 141.373  41.633 
ATOM   2659  C4'  DA A  84      19.459 140.134  42.517 
ATOM   2661  O4'  DA A  84      18.196 139.981  43.162 
ATOM   2662  C1'  DA A  84      17.861 138.607  43.112 
ATOM   2664  N9   DA A  84      16.398 138.425  43.252 
ATOM   2665  C8   DA A  84      15.404 138.745  42.361 
ATOM   2667  N7   DA A  84      14.194 138.542  42.803 
ATOM   2668  C5   DA A  84      14.414 138.028  44.092 
ATOM   2669  C6   DA A  84      13.579 137.629  45.162 
ATOM   2670  N6   DA A  84      12.262 137.732  45.150 
ATOM   2673  N1   DA A  84      14.100 137.176  46.304 
ATOM   2674  C2   DA A  84      15.420 137.091  46.399 
ATOM   2676  N3   DA A  84      16.333 137.421  45.490 
ATOM   2677  C4   DA A  84      15.755 137.913  44.358 
ATOM   2678  C3'  DA A  84      19.728 138.877  41.680 
ATOM   2680  C2'  DA A  84      18.399 138.139  41.765 
ATOM   2683  O3'  DA A  84      20.807 138.196  42.288 
ATOM   2684  P    DC A  85      21.429 136.836  41.701 
ATOM   2685  OP1  DC A  85      22.903 136.948  41.715 
ATOM   2686  OP2  DC A  85      20.703 136.434  40.477 
ATOM   2687  O5'  DC A  85      20.967 135.879  42.894 
ATOM   2688  C5'  DC A  85      21.449 136.110  44.209 
ATOM   2691  C4'  DC A  85      20.983 135.038  45.191 
ATOM   2693  O4'  DC A  85      19.567 135.105  45.360 
ATOM   2694  C1'  DC A  85      18.971 133.880  44.962 
ATOM   2696  N1   DC A  85      17.721 134.169  44.187 
ATOM   2697  C6   DC A  85      17.774 134.732  42.931 
ATOM   2699  C5   DC A  85      16.629 135.022  42.257 
ATOM   2701  C4   DC A  85      15.399 134.733  42.912 
ATOM   2702  N4   DC A  85      14.257 135.088  42.396 
ATOM   2705  N3   DC A  85      15.325 134.202  44.110 
ATOM   2706  C2   DC A  85      16.470 133.901  44.763 
ATOM   2707  O2   DC A  85      16.345 133.362  45.862 
ATOM   2708  C3'  DC A  85      21.373 133.646  44.699 
ATOM   2710  C2'  DC A  85      20.042 133.111  44.177 
ATOM   2713  O3'  DC A  85      21.928 132.933  45.788 
ATOM   2714  P    DT A  86      22.342 131.390  45.672 
ATOM   2715  OP1  DT A  86      23.421 131.121  46.638 
ATOM   2716  OP2  DT A  86      22.484 131.031  44.246 
ATOM   2717  O5'  DT A  86      20.998 130.731  46.222 
ATOM   2718  C5'  DT A  86      20.593 130.984  47.553 
ATOM   2721  C4'  DT A  86      19.292 130.254  47.852 
ATOM   2723  O4'  DT A  86      18.259 130.781  47.023 
ATOM   2724  C1'  DT A  86      17.527 129.700  46.481 
ATOM   2726  N1   DT A  86      16.941 130.091  45.168 
ATOM   2727  C6   DT A  86      17.746 130.360  44.077 
ATOM   2729  C5   DT A  86      17.212 130.767  42.894 
ATOM   2730  C7   DT A  86      18.136 131.035  41.718 
ATOM   2734  C4   DT A  86      15.770 130.983  42.765 
ATOM   2735  O4   DT A  86      15.183 131.470  41.799 
ATOM   2736  N3   DT A  86      15.039 130.625  43.872 
ATOM   2738  C2   DT A  86      15.547 130.191  45.074 
ATOM   2739  O2   DT A  86      14.779 129.909  45.989 
ATOM   2740  C3'  DT A  86      19.436 128.749  47.587 
ATOM   2742  C2'  DT A  86      18.513 128.535  46.396 
ATOM   2745  O3'  DT A  86      19.056 128.043  48.752 
ATOM   2746  P    DT A  87      19.042 126.439  48.827 
ATOM   2747  OP1  DT A  87      19.450 126.037  50.190 
ATOM   2748  OP2  DT A  87      19.693 125.874  47.625 
ATOM   2749  O5'  DT A  87      17.467 126.228  48.672 
ATOM   2750  C5'  DT A  87      16.585 126.737  49.657 
ATOM   2753  C4'  DT A  87      15.161 126.251  49.410 
ATOM   2755  O4'  DT A  87      14.659 126.830  48.210 
ATOM   2756  C1'  DT A  87      14.299 125.805  47.303 
ATOM   2758  N1   DT A  87      14.690 126.201  45.920 
ATOM   2759  C6   DT A  87      16.001 126.126  45.472 
ATOM   2761  C5   DT A  87      16.340 126.543  44.220 
ATOM   2762  C7   DT A  87      17.775 126.393  43.747 
ATOM   2766  C4   DT A  87      15.335 127.129  43.334 
ATOM   2767  O4   DT A  87      15.533 127.649  42.237 
ATOM   2768  N3   DT A  87      14.054 127.108  43.833 
ATOM   2770  C2   DT A  87      13.674 126.668  45.076 
ATOM   2771  O2   DT A  87      12.485 126.692  45.376 
ATOM   2772  C3'  DT A  87      15.133 124.724  49.293 
ATOM   2774  C2'  DT A  87      14.940 124.508  47.797 
ATOM   2777  O3'  DT A  87      14.087 124.216  50.097 
ATOM   2778  P    DT A  88      13.698 122.653  50.097 
ATOM   2779  OP1  DT A  88      13.243 122.277  51.450 
ATOM   2780  OP2  DT A  88      14.742 121.875  49.393 
ATOM   2781  O5'  DT A  88      12.434 122.739  49.130 
ATOM   2782  C5'  DT A  88      11.331 123.560  49.472 
ATOM   2785  C4'  DT A  88      10.271 123.474  48.385 
ATOM   2787  O4'  DT A  88      10.807 124.002  47.176 
ATOM   2788  C1'  DT A  88      10.538 123.103  46.119 
ATOM   2790  N1   DT A  88      11.647 123.161  45.130 
ATOM   2791  C6   DT A  88      12.919 122.722  45.454 
ATOM   2793  C5   DT A  88      13.953 122.864  44.580 
ATOM   2794  C7   DT A  88      15.329 122.348  44.964 
ATOM   2798  C4   DT A  88      13.750 123.539  43.298 
ATOM   2799  O4   DT A  88      14.620 123.865  42.492 
ATOM   2800  N3   DT A  88      12.441 123.847  43.018 
ATOM   2802  C2   DT A  88      11.371 123.689  43.863 
ATOM   2803  O2   DT A  88      10.248 123.999  43.474 
ATOM   2804  C3'  DT A  88       9.851 122.018  48.157 
ATOM   2806  C2'  DT A  88      10.363 121.725  46.752 
ATOM   2809  O3'  DT A  88       8.450 121.918  48.289 
ATOM   2810  P    DT A  89       7.665 120.536  48.045 
ATOM   2811  OP1  DT A  89       6.510 120.480  48.963 
ATOM   2812  OP2  DT A  89       8.635 119.423  47.958 
ATOM   2813  O5'  DT A  89       7.144 120.838  46.567 
ATOM   2814  C5'  DT A  89       6.295 121.945  46.325 
ATOM   2817  C4'  DT A  89       5.887 121.973  44.858 
ATOM   2819  O4'  DT A  89       7.046 122.138  44.051 
ATOM   2820  C1'  DT A  89       7.075 121.122  43.069 
ATOM   2822  N1   DT A  89       8.493 120.747  42.823 
ATOM   2823  C6   DT A  89       9.239 120.062  43.768 
ATOM   2825  C5   DT A  89      10.566 119.830  43.575 
ATOM   2826  C7   DT A  89      11.343 119.054  44.625 
ATOM   2830  C4   DT A  89      11.245 120.339  42.382 
ATOM   2831  O4   DT A  89      12.448 120.279  42.134 
ATOM   2832  N3   DT A  89      10.419 120.967  41.482 
ATOM   2834  C2   DT A  89       9.068 121.163  41.618 
ATOM   2835  O2   DT A  89       8.436 121.652  40.684 
ATOM   2836  C3'  DT A  89       5.188 120.667  44.474 
ATOM   2838  C2'  DT A  89       6.203 119.974  43.576 
ATOM   2841  O3'  DT A  89       3.978 120.981  43.820 
ATOM   2842  P    DT A  90       2.975 119.843  43.289 
ATOM   2843  OP1  DT A  90       1.590 120.320  43.467 
ATOM   2844  OP2  DT A  90       3.404 118.521  43.795 
ATOM   2845  O5'  DT A  90       3.358 119.912  41.745 
ATOM   2846  C5'  DT A  90       3.190 121.115  41.018 
ATOM   2849  C4'  DT A  90       3.726 120.935  39.604 
ATOM   2851  O4'  DT A  90       5.125 120.686  39.665 
ATOM   2852  C1'  DT A  90       5.433 119.615  38.797 
ATOM   2854  N1   DT A  90       6.637 118.912  39.310 
ATOM   2855  C6   DT A  90       6.599 118.204  40.499 
ATOM   2857  C5   DT A  90       7.736 117.690  41.042 
ATOM   2858  C7   DT A  90       7.658 116.904  42.337 
ATOM   2862  C4   DT A  90       9.030 117.915  40.399 
ATOM   2863  O4   DT A  90      10.135 117.662  40.877 
ATOM   2864  N3   DT A  90       8.957 118.508  39.162 
ATOM   2866  C2   DT A  90       7.830 119.043  38.587 
ATOM   2867  O2   DT A  90       7.916 119.594  37.491 
ATOM   2868  C3'  DT A  90       3.042 119.753  38.913 
ATOM   2870  C2'  DT A  90       4.177 118.749  38.744 
ATOM   2873  O3'  DT A  90       2.489 120.201  37.694 
ATOM   2874  P    DC A  91       1.742 119.199  36.684 
ATOM   2875  OP1  DC A  91       0.650 119.930  36.016 
ATOM   2876  OP2  DC A  91       1.501 117.902  37.356 
ATOM   2877  O5'  DC A  91       2.936 118.987  35.644 
ATOM   2878  C5'  DC A  91       3.450 120.090  34.919 
ATOM   2881  C4'  DC A  91       4.558 119.641  33.973 
ATOM   2883  O4'  DC A  91       5.631 119.116  34.746 
ATOM   2884  C1'  DC A  91       6.011 117.860  34.219 
ATOM   2886  N1   DC A  91       6.547 117.015  35.329 
ATOM   2887  C6   DC A  91       5.730 116.548  36.334 
ATOM   2889  C5   DC A  91       6.250 115.836  37.372 
ATOM   2891  C4   DC A  91       7.660 115.651  37.384 
ATOM   2892  N4   DC A  91       8.247 115.066  38.386 
ATOM   2895  N3   DC A  91       8.450 116.084  36.433 
ATOM   2896  C2   DC A  91       7.921 116.742  35.374 
ATOM   2897  O2   DC A  91       8.692 117.050  34.466 
ATOM   2898  C3'  DC A  91       4.067 118.560  33.002 
ATOM   2900  C2'  DC A  91       4.758 117.309  33.537 
ATOM   2903  O3'  DC A  91       4.434 118.934  31.682 
ATOM   2904  P    DC A  92       4.153 117.998  30.396 
ATOM   2905  OP1  DC A  92       3.847 118.865  29.238 
ATOM   2906  OP2  DC A  92       3.255 116.885  30.782 
ATOM   2907  O5'  DC A  92       5.632 117.400  30.234 
ATOM   2908  C5'  DC A  92       6.722 118.261  29.949 
ATOM   2911  C4'  DC A  92       7.990 117.479  29.611 
ATOM   2913  O4'  DC A  92       8.483 116.795  30.761 
ATOM   2914  C1'  DC A  92       8.585 115.407  30.499 
ATOM   2916  N1   DC A  92       8.131 114.667  31.715 
ATOM   2917  C6   DC A  92       6.812 114.686  32.109 
ATOM   2919  C5   DC A  92       6.430 114.090  33.272 
ATOM   2921  C4   DC A  92       7.447 113.460  34.039 
ATOM   2922  N4   DC A  92       7.187 113.003  35.235 
ATOM   2925  N3   DC A  92       8.709 113.427  33.681 
ATOM   2926  C2   DC A  92       9.082 114.025  32.521 
ATOM   2927  O2   DC A  92      10.276 113.975  32.222 
ATOM   2928  C3'  DC A  92       7.752 116.471  28.484 
ATOM   2930  C2'  DC A  92       7.756 115.138  29.238 
ATOM   2933  O3'  DC A  92       8.773 116.648  27.515 
ATOM   2934  P    DT A  93       8.996 115.639  26.285 
ATOM   2935  OP1  DT A  93       9.631 116.381  25.177 
ATOM   2936  OP2  DT A  93       7.767 114.841  26.069 
ATOM   2937  O5'  DT A  93      10.087 114.698  26.972 
ATOM   2938  C5'  DT A  93      11.321 115.241  27.404 
ATOM   2941  C4'  DT A  93      12.225 114.133  27.923 
ATOM   2943  O4'  DT A  93      11.660 113.540  29.085 
ATOM   2944  C1'  DT A  93      11.718 112.132  28.953 
ATOM   2946  N1   DT A  93      10.552 111.571  29.693 
ATOM   2947  C6   DT A  93       9.256 111.757  29.246 
ATOM   2949  C5   DT A  93       8.194 111.404  30.020 
ATOM   2950  C7   DT A  93       6.785 111.628  29.504 
ATOM   2954  C4   DT A  93       8.396 110.844  31.353 
ATOM   2955  O4   DT A  93       7.524 110.589  32.180 
ATOM   2956  N3   DT A  93       9.708 110.643  31.691 
ATOM   2958  C2   DT A  93      10.802 110.979  30.936 
ATOM   2959  O2   DT A  93      11.925 110.753  31.378 
ATOM   2960  C3'  DT A  93      12.427 113.062  26.851 
ATOM   2962  C2'  DT A  93      11.751 111.830  27.452 
ATOM   2965  O3'  DT A  93      13.819 112.947  26.640 
ATOM   2966  P    DA A  94      14.443 111.916  25.590 
ATOM   2967  OP1  DA A  94      15.721 112.464  25.096 
ATOM   2968  OP2  DA A  94      13.387 111.449  24.666 
ATOM   2969  O5'  DA A  94      14.749 110.738  26.612 
ATOM   2970  C5'  DA A  94      15.692 110.908  27.653 
ATOM   2973  C4'  DA A  94      15.735 109.638  28.491 
ATOM   2975  O4'  DA A  94      14.496 109.469  29.176 
ATOM   2976  C1'  DA A  94      14.132 108.105  29.086 
ATOM   2978  N9   DA A  94      12.662 107.965  29.227 
ATOM   2979  C8   DA A  94      11.674 108.309  28.334 
ATOM   2981  N7   DA A  94      10.454 108.122  28.768 
ATOM   2982  C5   DA A  94      10.666 107.620  30.064 
ATOM   2983  C6   DA A  94       9.828 107.266  31.146 
ATOM   2984  N6   DA A  94       8.515 107.400  31.157 
ATOM   2987  N1   DA A  94      10.339 106.824  32.291 
ATOM   2988  C2   DA A  94      11.653 106.701  32.391 
ATOM   2990  N3   DA A  94      12.572 107.019  31.481 
ATOM   2991  C4   DA A  94      12.005 107.492  30.337 
ATOM   2992  C3'  DA A  94      15.980 108.409  27.604 
ATOM   2994  C2'  DA A  94      14.656 107.660  27.725 
ATOM   2997  O3'  DA A  94      17.104 107.723  28.119 
ATOM   2998  P    DC A  95      17.649 106.334  27.515 
ATOM   2999  OP1  DC A  95      19.125 106.370  27.501 
ATOM   3000  OP2  DC A  95      16.879 105.968  26.306 
ATOM   3001  O5'  DC A  95      17.157 105.404  28.716 
ATOM   3002  C5'  DC A  95      17.649 105.628  30.026 
ATOM   3005  C4'  DC A  95      17.156 104.569  31.007 
ATOM   3007  O4'  DC A  95      15.740 104.662  31.146 
ATOM   3008  C1'  DC A  95      15.134 103.434  30.779 
ATOM   3010  N1   DC A  95      13.881 103.715  30.009 
ATOM   3011  C6   DC A  95      13.926 104.244  28.738 
ATOM   3013  C5   DC A  95      12.773 104.523  28.068 
ATOM   3015  C4   DC A  95      11.549 104.262  28.743 
ATOM   3016  N4   DC A  95      10.405 104.654  28.253 
ATOM   3019  N3   DC A  95      11.488 103.769  29.957 
ATOM   3020  C2   DC A  95      12.637 103.485  30.613 
ATOM   3021  O2   DC A  95      12.527 103.007  31.742 
ATOM   3022  C3'  DC A  95      17.531 103.165  30.528 
ATOM   3024  C2'  DC A  95      16.196 102.641  30.008 
ATOM   3027  O3'  DC A  95      18.088 102.455  31.623 
ATOM   3028  P    DT A  96      18.498 100.903  31.538 
ATOM   3029  OP1  DT A  96      19.574 100.656  32.518 
ATOM   3030  OP2  DT A  96      18.644 100.498  30.124 
ATOM   3031  O5'  DT A  96      17.136 100.280  32.102 
ATOM   3032  C5'  DT A  96      16.728 100.553  33.432 
ATOM   3035  C4'  DT A  96      15.432  99.818  33.751 
ATOM   3037  O4'  DT A  96      14.384 100.326  32.930 
ATOM   3038  C1'  DT A  96      13.670  99.233  32.384 
ATOM   3040  N1   DT A  96      13.101  99.630  31.064 
ATOM   3041  C6   DT A  96      13.920  99.891  29.983 
ATOM   3043  C5   DT A  96      13.410 100.350  28.808 
ATOM   3044  C7   DT A  96      14.341 100.584  27.634 
ATOM   3048  C4   DT A  96      11.976 100.610  28.669 
ATOM   3049  O4   DT A  96      11.412 101.108  27.696 
ATOM   3050  N3   DT A  96      11.228 100.259  29.767 
ATOM   3052  C2   DT A  96      11.711  99.761  30.955 
ATOM   3053  O2   DT A  96      10.919  99.436  31.834 
ATOM   3054  C3'  DT A  96      15.585  98.314  33.500 
ATOM   3056  C2'  DT A  96      14.672  98.079  32.307 
ATOM   3059  O3'  DT A  96      15.189  97.609  34.657 
ATOM   3060  P    DT A  97      15.202  96.005  34.731 
ATOM   3061  OP1  DT A  97      15.593  95.616  36.098 
ATOM   3062  OP2  DT A  97      15.886  95.452  33.544 
ATOM   3063  O5'  DT A  97      13.638  95.755  34.552 
ATOM   3064  C5'  DT A  97      12.733  96.229  35.530 
ATOM   3067  C4'  DT A  97      11.313  95.775  35.214 
ATOM   3069  O4'  DT A  97      10.879  96.390  34.006 
ATOM   3070  C1'  DT A  97      10.468  95.391  33.091 
ATOM   3072  N1   DT A  97      10.860  95.795  31.709 
ATOM   3073  C6   DT A  97      12.167  95.697  31.261 
ATOM   3075  C5   DT A  97      12.515  96.119  30.015 
ATOM   3076  C7   DT A  97      13.945  95.933  29.537 
ATOM   3080  C4   DT A  97      11.522  96.732  29.132 
ATOM   3081  O4   DT A  97      11.729  97.253  28.038 
ATOM   3082  N3   DT A  97      10.243  96.737  29.632 
ATOM   3084  C2   DT A  97       9.854  96.284  30.868 
ATOM   3085  O2   DT A  97       8.659  96.307  31.154 
ATOM   3086  C3'  DT A  97      11.259  94.252  35.058 
ATOM   3088  C2'  DT A  97      11.077  94.068  33.557 
ATOM   3091  O3'  DT A  97      10.189  93.748  35.828 
ATOM   3092  P    DT A  98       9.808  92.186  35.838 
ATOM   3093  OP1  DT A  98       9.375  91.817  37.199 
ATOM   3094  OP2  DT A  98      10.849  91.411  35.126 
ATOM   3095  O5'  DT A  98       8.529  92.264  34.889 
ATOM   3096  C5'  DT A  98       7.429  93.082  35.252 
ATOM   3099  C4'  DT A  98       6.334  92.986  34.199 
ATOM   3101  O4'  DT A  98       6.832  93.500  32.972 
ATOM   3102  C1'  DT A  98       6.590  92.559  31.943 
ATOM   3104  N1   DT A  98       7.712  92.620  30.967 
ATOM   3105  C6   DT A  98       8.977  92.155  31.283 
ATOM   3107  C5   DT A  98      10.019  92.331  30.426 
ATOM   3108  C7   DT A  98      11.390  91.797  30.806 
ATOM   3112  C4   DT A  98       9.829  93.035  29.157 
ATOM   3113  O4   DT A  98      10.706  93.362  28.357 
ATOM   3114  N3   DT A  98       8.530  93.388  28.891 
ATOM   3116  C2   DT A  98       7.455  93.228  29.732 
ATOM   3117  O2   DT A  98       6.347  93.614  29.369 
ATOM   3118  C3'  DT A  98       5.898  91.533  33.999 
ATOM   3120  C2'  DT A  98       6.421  91.195  32.608 
ATOM   3123  O3'  DT A  98       4.492  91.460  34.113 
ATOM   3124  P    DT A  99       3.695  90.076  33.928 
ATOM   3125  OP1  DT A  99       2.534  90.085  34.838 
ATOM   3126  OP2  DT A  99       4.654  88.950  33.922 
ATOM   3127  O5'  DT A  99       3.186  90.298  32.435 
ATOM   3128  C5'  DT A  99       2.360  91.407  32.129 
ATOM   3131  C4'  DT A  99       2.034  91.426  30.641 
ATOM   3133  O4'  DT A  99       3.224  91.575  29.886 
ATOM   3134  C1'  DT A  99       3.204  90.669  28.801 
ATOM   3136  N1   DT A  99       4.610  90.268  28.540 
ATOM   3137  C6   DT A  99       5.335  89.549  29.475 
ATOM   3139  C5   DT A  99       6.677  89.375  29.333 
ATOM   3140  C7   DT A  99       7.447  88.598  30.389 
ATOM   3144  C4   DT A  99       7.382  89.958  28.191 
ATOM   3145  O4   DT A  99       8.599  89.983  28.016 
ATOM   3146  N3   DT A  99       6.572  90.577  27.268 
ATOM   3148  C2   DT A  99       5.219  90.769  27.385 
ATOM   3149  O2   DT A  99       4.622  91.366  26.490 
ATOM   3150  C3'  DT A  99       1.326  90.138  30.219 
ATOM   3152  C2'  DT A  99       2.274  89.519  29.193 
ATOM   3155  O3'  DT A  99       0.059  90.514  29.713 
ATOM   3156  P    DG A 100      -1.016  89.438  29.196 
ATOM   3157  OP1  DG A 100      -2.362  90.020  29.366 
ATOM   3158  OP2  DG A 100      -0.682  88.108  29.749 
ATOM   3159  O5'  DG A 100      -0.641  89.459  27.650 
ATOM   3160  C5'  DG A 100      -0.738  90.666  26.919 
ATOM   3163  C4'  DG A 100      -0.086  90.503  25.553 
ATOM   3165  O4'  DG A 100       1.300  90.214  25.695 
ATOM   3166  C1'  DG A 100       1.639  89.266  24.700 
ATOM   3168  N9   DG A 100       2.876  88.556  25.096 
ATOM   3169  C8   DG A 100       3.101  87.731  26.171 
ATOM   3171  N7   DG A 100       4.352  87.384  26.330 
ATOM   3172  C5   DG A 100       5.013  88.027  25.268 
ATOM   3173  C6   DG A 100       6.407  88.119  24.894 
ATOM   3174  O6   DG A 100       7.412  87.677  25.457 
ATOM   3175  N1   DG A 100       6.612  88.847  23.739 
ATOM   3177  C2   DG A 100       5.626  89.460  23.038 
ATOM   3178  N2   DG A 100       5.948  90.099  21.942 
ATOM   3181  N3   DG A 100       4.342  89.436  23.361 
ATOM   3182  C4   DG A 100       4.097  88.705  24.488 
ATOM   3183  C3'  DG A 100      -0.734  89.372  24.749 
ATOM   3185  C2'  DG A 100       0.409  88.371  24.574 
ATOM   3188  O3'  DG A 100      -1.183  89.967  23.552 
ATOM   3189  P    DA A 101      -1.965  89.153  22.420 
ATOM   3190  OP1  DA A 101      -2.836  90.102  21.704 
ATOM   3191  OP2  DA A 101      -2.504  87.901  22.989 
ATOM   3192  O5'  DA A 101      -0.716  88.816  21.495 
ATOM   3193  C5'  DA A 101      -0.044  89.865  20.831 
ATOM   3196  C4'  DA A 101       1.021  89.313  19.897 
ATOM   3198  O4'  DA A 101       2.100  88.748  20.629 
ATOM   3199  C1'  DA A 101       2.485  87.529  20.021 
ATOM   3201  N9   DA A 101       2.966  86.628  21.096 
ATOM   3202  C8   DA A 101       2.246  86.001  22.087 
ATOM   3204  N7   DA A 101       2.973  85.368  22.973 
ATOM   3205  C5   DA A 101       4.281  85.609  22.527 
ATOM   3206  C6   DA A 101       5.575  85.301  23.008 
ATOM   3207  N6   DA A 101       5.848  84.716  24.162 
ATOM   3210  N1   DA A 101       6.659  85.689  22.341 
ATOM   3211  C2   DA A 101       6.502  86.377  21.219 
ATOM   3213  N3   DA A 101       5.366  86.766  20.660 
ATOM   3214  C4   DA A 101       4.283  86.349  21.372 
ATOM   3215  C3'  DA A 101       0.435  88.255  18.956 
ATOM   3217  C2'  DA A 101       1.261  87.007  19.268 
ATOM   3220  O3'  DA A 101       0.569  88.765  17.643 
ATOM   3221  P    DG A 102       0.066  87.971  16.343 
ATOM   3222  OP1  DG A 102      -0.278  88.958  15.300 
ATOM   3223  OP2  DG A 102      -0.878  86.907  16.739 
ATOM   3224  O5'  DG A 102       1.452  87.281  15.954 
ATOM   3225  C5'  DG A 102       2.588  88.069  15.649 
ATOM   3228  C4'  DG A 102       3.832  87.189  15.558 
ATOM   3230  O4'  DG A 102       4.125  86.587  16.821 
ATOM   3231  C1'  DG A 102       4.462  85.229  16.586 
ATOM   3233  N9   DG A 102       4.243  84.399  17.795 
ATOM   3234  C8   DG A 102       3.053  84.040  18.380 
ATOM   3236  N7   DG A 102       3.176  83.359  19.486 
ATOM   3237  C5   DG A 102       4.566  83.263  19.654 
ATOM   3238  C6   DG A 102       5.369  82.720  20.719 
ATOM   3239  O6   DG A 102       5.028  82.260  21.807 
ATOM   3240  N1   DG A 102       6.722  82.789  20.479 
ATOM   3242  C2   DG A 102       7.270  83.339  19.373 
ATOM   3243  N2   DG A 102       8.574  83.312  19.275 
ATOM   3246  N3   DG A 102       6.576  83.889  18.378 
ATOM   3247  C4   DG A 102       5.222  83.839  18.586 
ATOM   3248  C3'  DG A 102       3.644  86.070  14.528 
ATOM   3250  C2'  DG A 102       3.571  84.831  15.414 
ATOM   3253  O3'  DG A 102       4.768  86.095  13.671 
ATOM   3254  P    DC A 103       4.943  85.077  12.445 
ATOM   3255  OP1  DC A 103       5.487  85.829  11.295 
ATOM   3256  OP2  DC A 103       3.726  84.248  12.305 
ATOM   3257  O5'  DC A 103       6.099  84.170  13.078 
ATOM   3258  C5'  DC A 103       7.367  84.739  13.357 
ATOM   3261  C4'  DC A 103       8.405  83.682  13.728 
ATOM   3263  O4'  DC A 103       8.104  83.103  14.995 
ATOM   3264  C1'  DC A 103       7.918  81.704  14.854 
ATOM   3266  N1   DC A 103       6.740  81.295  15.679 
ATOM   3267  C6   DC A 103       5.462  81.672  15.337 
ATOM   3269  C5   DC A 103       4.408  81.325  16.128 
ATOM   3271  C4   DC A 103       4.693  80.582  17.305 
ATOM   3272  N4   DC A 103       3.748  80.331  18.170 
ATOM   3275  N3   DC A 103       5.910  80.229  17.654 
ATOM   3276  C2   DC A 103       6.955  80.563  16.854 
ATOM   3277  O2   DC A 103       8.072  80.195  17.211 
ATOM   3278  C3'  DC A 103       8.486  82.585  12.664 
ATOM   3280  C2'  DC A 103       7.777  81.419  13.354 
ATOM   3283  O3'  DC A 103       9.856  82.396  12.346 
ATOM   3284  P    DT A 104      10.381  81.202  11.409 
ATOM   3285  OP1  DT A 104      11.653  81.621  10.794 
ATOM   3286  OP2  DT A 104       9.263  80.690  10.589 
ATOM   3287  O5'  DT A 104      10.702  80.147  12.559 
ATOM   3288  C5'  DT A 104      11.651  80.473  13.560 
ATOM   3291  C4'  DT A 104      11.811  79.317  14.534 
ATOM   3293  O4'  DT A 104      10.580  79.057  15.200 
ATOM   3294  C1'  DT A 104      10.343  77.663  15.173 
ATOM   3296  N1   DT A 104       8.874  77.450  15.160 
ATOM   3297  C6   DT A 104       8.094  77.901  14.109 
ATOM   3299  C5   DT A 104       6.735  77.888  14.194 
ATOM   3300  C7   DT A 104       5.904  78.379  13.020 
ATOM   3304  C4   DT A 104       6.076  77.423  15.413 
ATOM   3305  O4   DT A 104       4.875  77.478  15.665 
ATOM   3306  N3   DT A 104       6.923  76.907  16.359 
ATOM   3308  C2   DT A 104       8.292  76.890  16.301 
ATOM   3309  O2   DT A 104       8.926  76.411  17.235 
ATOM   3310  C3'  DT A 104      12.256  78.060  13.791 
ATOM   3312  C2'  DT A 104      11.068  77.117  13.941 
ATOM   3315  O3'  DT A 104      13.429  77.613  14.429 
ATOM   3316  P    DA A 105      14.246  76.358  13.895 
ATOM   3317  OP1  DA A 105      15.660  76.548  14.258 
ATOM   3318  OP2  DA A 105      13.829  76.050  12.513 
ATOM   3319  O5'  DA A 105      13.629  75.256  14.848 
ATOM   3320  C5'  DA A 105      13.888  75.300  16.230 
ATOM   3323  C4'  DA A 105      13.162  74.148  16.907 
ATOM   3325  O4'  DA A 105      11.754  74.341  16.806 
ATOM   3326  C1'  DA A 105      11.159  73.094  16.504 
ATOM   3328  N9   DA A 105       9.864  73.305  15.813 
ATOM   3329  C8   DA A 105       9.636  73.745  14.530 
ATOM   3331  N7   DA A 105       8.375  73.897  14.218 
ATOM   3332  C5   DA A 105       7.720  73.525  15.408 
ATOM   3333  C6   DA A 105       6.372  73.507  15.842 
ATOM   3334  N6   DA A 105       5.345  73.932  15.126 
ATOM   3337  N1   DA A 105       6.059  73.120  17.074 
ATOM   3338  C2   DA A 105       7.035  72.730  17.885 
ATOM   3340  N3   DA A 105       8.337  72.697  17.628 
ATOM   3341  C4   DA A 105       8.616  73.134  16.369 
ATOM   3342  C3'  DA A 105      13.525  72.810  16.247 
ATOM   3344  C2'  DA A 105      12.195  72.382  15.637 
ATOM   3347  O3'  DA A 105      14.015  71.953  17.256 
ATOM   3348  P    DC A 106      14.460  70.435  16.976 
ATOM   3349  OP1  DC A 106      15.701  70.153  17.720 
ATOM   3350  OP2  DC A 106      14.342  70.126  15.534 
ATOM   3351  O5'  DC A 106      13.236  69.738  17.727 
ATOM   3352  C5'  DC A 106      13.023  69.994  19.106 
ATOM   3355  C4'  DC A 106      11.814  69.241  19.648 
ATOM   3357  O4'  DC A 106      10.625  69.697  19.006 
ATOM   3358  C1'  DC A 106       9.960  68.606  18.386 
ATOM   3360  N1   DC A 106       9.373  69.063  17.088 
ATOM   3361  C6   DC A 106      10.185  69.412  16.031 
ATOM   3363  C5   DC A 106       9.646  69.859  14.866 
ATOM   3365  C4   DC A 106       8.225  69.944  14.798 
ATOM   3366  N4   DC A 106       7.622  70.449  13.762 
ATOM   3369  N3   DC A 106       7.437  69.628  15.796 
ATOM   3370  C2   DC A 106       7.982  69.189  16.956 
ATOM   3371  O2   DC A 106       7.200  68.905  17.863 
ATOM   3372  C3'  DC A 106      11.958  67.739  19.422 
ATOM   3374  C2'  DC A 106      11.012  67.496  18.252 
ATOM   3377  O3'  DC A 106      11.589  67.098  20.624 
ATOM   3378  P    DC A 107      11.505  65.504  20.749 
ATOM   3379  OP1  DC A 107      11.851  65.130  22.133 
ATOM   3380  OP2  DC A 107      12.195  64.890  19.597 
ATOM   3381  O5'  DC A 107       9.935  65.328  20.545 
ATOM   3382  C5'  DC A 107       9.048  65.917  21.477 
ATOM   3385  C4'  DC A 107       7.607  65.548  21.154 
ATOM   3387  O4'  DC A 107       7.229  66.120  19.904 
ATOM   3388  C1'  DC A 107       6.635  65.126  19.090 
ATOM   3390  N1   DC A 107       6.975  65.419  17.667 
ATOM   3391  C6   DC A 107       8.285  65.417  17.248 
ATOM   3393  C5   DC A 107       8.604  65.794  15.982 
ATOM   3395  C4   DC A 107       7.529  66.193  15.137 
ATOM   3396  N4   DC A 107       7.739  66.661  13.938 
ATOM   3399  N3   DC A 107       6.271  66.175  15.510 
ATOM   3400  C2   DC A 107       5.964  65.773  16.762 
ATOM   3401  O2   DC A 107       4.767  65.689  17.038 
ATOM   3402  C3'  DC A 107       7.433  64.028  21.091 
ATOM   3404  C2'  DC A 107       7.181  63.789  19.606 
ATOM   3407  O3'  DC A 107       6.356  63.670  21.938 
ATOM   3408  P    DT A 108       5.870  62.155  22.104 
ATOM   3409  OP1  DT A 108       5.332  61.995  23.469 
ATOM   3410  OP2  DT A 108       6.900  61.246  21.567 
ATOM   3411  O5'  DT A 108       4.660  62.171  21.071 
ATOM   3412  C5'  DT A 108       3.549  63.016  21.283 
ATOM   3415  C4'  DT A 108       2.533  62.818  20.163 
ATOM   3417  O4'  DT A 108       3.083  63.269  18.927 
ATOM   3418  C1'  DT A 108       2.863  62.275  17.943 
ATOM   3420  N1   DT A 108       3.946  62.350  16.918 
ATOM   3421  C6   DT A 108       5.241  61.968  17.220 
ATOM   3423  C5   DT A 108       6.247  62.118  16.316 
ATOM   3424  C7   DT A 108       7.652  61.681  16.684 
ATOM   3428  C4   DT A 108       5.991  62.710  15.005 
ATOM   3429  O4   DT A 108       6.835  62.975  14.152 
ATOM   3430  N3   DT A 108       4.674  63.012  14.767 
ATOM   3432  C2   DT A 108       3.630  62.864  15.651 
ATOM   3433  O2   DT A 108       2.495  63.172  15.299 
ATOM   3434  C3'  DT A 108       2.136  61.340  20.033 
ATOM   3436  C2'  DT A 108       2.794  60.953  18.712 
ATOM   3439  O3'  DT A 108       0.723  61.264  20.051 
ATOM   3440  P    DC A 109      -0.092  59.904  19.813 
ATOM   3441  OP1  DC A 109      -1.283  59.921  20.684 
ATOM   3442  OP2  DC A 109       0.840  58.757  19.800 
ATOM   3443  O5'  DC A 109      -0.533  60.205  18.308 
ATOM   3444  C5'  DC A 109      -1.368  61.317  18.026 
ATOM   3447  C4'  DC A 109      -1.842  61.311  16.576 
ATOM   3449  O4'  DC A 109      -0.736  61.536  15.705 
ATOM   3450  C1'  DC A 109      -0.627  60.470  14.780 
ATOM   3452  N1   DC A 109       0.819  60.144  14.582 
ATOM   3453  C6   DC A 109       1.564  59.564  15.584 
ATOM   3455  C5   DC A 109       2.880  59.278  15.387 
ATOM   3457  C4   DC A 109       3.435  59.637  14.127 
ATOM   3458  N4   DC A 109       4.712  59.520  13.892 
ATOM   3461  N3   DC A 109       2.745  60.197  13.165 
ATOM   3462  C2   DC A 109       1.433  60.453  13.358 
ATOM   3463  O2   DC A 109       0.821  60.926  12.404 
ATOM   3464  C3'  DC A 109      -2.510  59.975  16.241 
ATOM   3466  C2'  DC A 109      -1.459  59.315  15.352 
ATOM   3469  O3'  DC A 109      -3.761  60.234  15.626 
ATOM   3470  P    DT A 110      -4.674  59.071  14.999 
ATOM   3471  OP1  DT A 110      -6.085  59.501  15.056 
ATOM   3472  OP2  DT A 110      -4.251  57.758  15.530 
ATOM   3473  O5'  DT A 110      -4.170  59.171  13.489 
ATOM   3474  C5'  DT A 110      -4.340  60.371  12.757 
ATOM   3477  C4'  DT A 110      -3.806  60.191  11.342 
ATOM   3479  O4'  DT A 110      -2.397  59.973  11.394 
ATOM   3480  C1'  DT A 110      -2.080  58.864  10.577 
ATOM   3482  N1   DT A 110      -0.878  58.165  11.122 
ATOM   3483  C6   DT A 110      -0.927  57.515  12.341 
ATOM   3485  C5   DT A 110       0.187  56.946  12.878 
ATOM   3486  C7   DT A 110       0.090  56.239  14.219 
ATOM   3490  C4   DT A 110       1.472  57.023  12.186 
ATOM   3491  O4   DT A 110       2.557  56.616  12.602 
ATOM   3492  N3   DT A 110       1.418  57.632  10.955 
ATOM   3494  C2   DT A 110       0.307  58.206  10.378 
ATOM   3495  O2   DT A 110       0.391  58.703   9.259 
ATOM   3496  C3'  DT A 110      -4.485  58.997  10.656 
ATOM   3498  C2'  DT A 110      -3.339  58.000  10.549 
ATOM   3501  O3'  DT A 110      -5.026  59.409   9.414 
ATOM   3502  P    DT A 111      -5.713  58.379   8.384 
ATOM   3503  OP1  DT A 111      -6.832  59.068   7.709 
ATOM   3504  OP2  DT A 111      -5.899  57.069   9.041 
ATOM   3505  O5'  DT A 111      -4.482  58.247   7.371 
ATOM   3506  C5'  DT A 111      -4.012  59.385   6.667 
ATOM   3509  C4'  DT A 111      -2.965  58.984   5.631 
ATOM   3511  O4'  DT A 111      -1.796  58.496   6.286 
ATOM   3512  C1'  DT A 111      -1.502  57.187   5.830 
ATOM   3514  N1   DT A 111      -1.013  56.366   6.978 
ATOM   3515  C6   DT A 111      -1.873  55.931   7.973 
ATOM   3517  C5   DT A 111      -1.411  55.240   9.051 
ATOM   3518  C7   DT A 111      -2.389  54.737  10.100 
ATOM   3522  C4   DT A 111       0.020  54.986   9.212 
ATOM   3523  O4   DT A 111       0.564  54.488  10.194 
ATOM   3524  N3   DT A 111       0.799  55.398   8.155 
ATOM   3526  C2   DT A 111       0.355  56.065   7.038 
ATOM   3527  O2   DT A 111       1.164  56.342   6.159 
ATOM   3528  C3'  DT A 111      -3.518  57.902   4.702 
ATOM   3530  C2'  DT A 111      -2.777  56.655   5.168 
ATOM   3533  O3'  DT A 111      -3.269  58.271   3.360 
ATOM   3534  P    DT A 112      -3.665  57.326   2.122 
ATOM   3535  OP1  DT A 112      -3.983  58.180   0.962 
ATOM   3536  OP2  DT A 112      -4.598  56.273   2.576 
ATOM   3537  O5'  DT A 112      -2.233  56.660   1.890 
ATOM   3538  C5'  DT A 112      -1.120  57.475   1.563 
ATOM   3541  C4'  DT A 112       0.138  56.626   1.446 
ATOM   3543  O4'  DT A 112       0.401  56.015   2.705 
ATOM   3544  C1'  DT A 112       0.738  54.660   2.476 
ATOM   3546  N1   DT A 112       0.366  53.839   3.661 
ATOM   3547  C6   DT A 112      -0.955  53.704   4.047 
ATOM   3549  C5   DT A 112      -1.287  53.037   5.185 
ATOM   3550  C7   DT A 112      -2.758  52.885   5.543 
ATOM   3554  C4   DT A 112      -0.243  52.468   6.039 
ATOM   3555  O4   DT A 112      -0.396  51.970   7.151 
ATOM   3556  N3   DT A 112       1.028  52.550   5.523 
ATOM   3558  C2   DT A 112       1.395  53.217   4.380 
ATOM   3559  O2   DT A 112       2.577  53.231   4.045 
ATOM   3560  C3'  DT A 112      -0.038  55.531   0.389 
ATOM   3562  C2'  DT A 112      -0.013  54.252   1.214 
ATOM   3565  O3'  DT A 112       1.020  55.607  -0.540 
ATOM   3566  P    DT A 113       1.131  54.591  -1.784 
ATOM   3567  OP1  DT A 113       1.587  55.344  -2.968 
ATOM   3568  OP2  DT A 113      -0.074  53.734  -1.837 
ATOM   3569  O5'  DT A 113       2.334  53.694  -1.242 
ATOM   3570  C5'  DT A 113       3.599  54.282  -1.006 
ATOM   3573  C4'  DT A 113       4.613  53.228  -0.579 
ATOM   3575  O4'  DT A 113       4.200  52.655   0.655 
ATOM   3576  C1'  DT A 113       4.096  51.249   0.519 
ATOM   3578  N1   DT A 113       2.926  50.767   1.308 
ATOM   3579  C6   DT A 113       1.623  50.993   0.894 
ATOM   3581  C5   DT A 113       0.570  50.612   1.668 
ATOM   3582  C7   DT A 113      -0.847  50.855   1.181 
ATOM   3586  C4   DT A 113       0.789  49.986   2.971 
ATOM   3587  O4   DT A 113      -0.072  49.722   3.811 
ATOM   3588  N3   DT A 113       2.106  49.728   3.267 
ATOM   3590  C2   DT A 113       3.192  50.101   2.512 
ATOM   3591  O2   DT A 113       4.319  49.821   2.916 
ATOM   3592  C3'  DT A 113       4.742  52.119  -1.628 
ATOM   3594  C2'  DT A 113       4.016  50.944  -0.978 
ATOM   3597  O3'  DT A 113       6.118  51.900  -1.863 
ATOM   3598  P    DT A 114       6.652  50.747  -2.849 
ATOM   3599  OP1  DT A 114       7.906  51.213  -3.474 
ATOM   3600  OP2  DT A 114       5.532  50.242  -3.671 
ATOM   3601  O5'  DT A 114       7.001  49.642  -1.752 
ATOM   3602  C5'  DT A 114       7.944  49.929  -0.735 
ATOM   3605  C4'  DT A 114       8.080  48.746   0.214 
ATOM   3607  O4'  DT A 114       6.845  48.526   0.879 
ATOM   3608  C1'  DT A 114       6.585  47.138   0.913 
ATOM   3610  N1   DT A 114       5.109  46.965   0.926 
ATOM   3611  C6   DT A 114       4.333  47.382  -0.143 
ATOM   3613  C5   DT A 114       2.976  47.389  -0.057 
ATOM   3614  C7   DT A 114       2.153  47.882  -1.234 
ATOM   3618  C4   DT A 114       2.307  46.958   1.170 
ATOM   3619  O4   DT A 114       1.103  47.012   1.405 
ATOM   3620  N3   DT A 114       3.149  46.487   2.147 
ATOM   3622  C2   DT A 114       4.520  46.496   2.106 
ATOM   3623  O2   DT A 114       5.147  46.099   3.085 
ATOM   3624  C3'  DT A 114       8.477  47.474  -0.540 
ATOM   3626  C2'  DT A 114       7.287  46.541  -0.308 
ATOM   3629  O3'  DT A 114       9.707  47.029   0.000 
ATOM   3630  P    DA A 115      10.455  45.712  -0.536 
ATOM   3631  OP1  DA A 115      11.905  45.859  -0.291 
ATOM   3632  OP2  DA A 115       9.931  45.360  -1.873 
ATOM   3633  O5'  DA A 115       9.858  44.681   0.522 
ATOM   3634  C5'  DA A 115      10.098  44.852   1.906 
ATOM   3637  C4'  DA A 115       9.305  43.821   2.696 
ATOM   3639  O4'  DA A 115       7.908  44.021   2.508 
ATOM   3640  C1'  DA A 115       7.295  42.750   2.398 
ATOM   3642  N9   DA A 115       6.022  42.900   1.654 
ATOM   3643  C8   DA A 115       5.816  43.251   0.340 
ATOM   3645  N7   DA A 115       4.558  43.425   0.013 
ATOM   3646  C5   DA A 115       3.887  43.164   1.221 
ATOM   3647  C6   DA A 115       2.538  43.210   1.655 
ATOM   3648  N6   DA A 115       1.511  43.595   0.919 
ATOM   3651  N1   DA A 115       2.209  42.871   2.897 
ATOM   3652  C2   DA A 115       3.171  42.486   3.725 
ATOM   3654  N3   DA A 115       4.473  42.437   3.484 
ATOM   3655  C4   DA A 115       4.769  42.802   2.206 
ATOM   3656  C3'  DA A 115       9.656  42.397   2.260 
ATOM   3658  C2'  DA A 115       8.334  41.860   1.717 
ATOM   3661  O3'  DA A 115      10.136  41.725   3.409 
ATOM   3662  P    DA A 116      10.713  40.229   3.357 
ATOM   3663  OP1  DA A 116      11.777  40.109   4.374 
ATOM   3664  OP2  DA A 116      10.946  39.837   1.951 
ATOM   3665  O5'  DA A 116       9.401  39.477   3.881 
ATOM   3666  C5'  DA A 116       8.948  39.700   5.203 
ATOM   3669  C4'  DA A 116       7.716  38.856   5.519 
ATOM   3671  O4'  DA A 116       6.583  39.351   4.815 
ATOM   3672  C1'  DA A 116       5.921  38.263   4.195 
ATOM   3674  N9   DA A 116       5.289  38.748   2.948 
ATOM   3675  C8   DA A 116       5.896  39.145   1.779 
ATOM   3677  N7   DA A 116       5.077  39.593   0.864 
ATOM   3678  C5   DA A 116       3.828  39.488   1.498 
ATOM   3679  C6   DA A 116       2.507  39.842   1.146 
ATOM   3680  N6   DA A 116       2.184  40.463   0.028 
ATOM   3683  N1   DA A 116       1.494  39.639   1.983 
ATOM   3684  C2   DA A 116       1.755  39.077   3.156 
ATOM   3686  N3   DA A 116       2.936  38.706   3.635 
ATOM   3687  C4   DA A 116       3.944  38.958   2.754 
ATOM   3688  C3'  DA A 116       7.934  37.384   5.150 
ATOM   3690  C2'  DA A 116       6.998  37.208   3.960 
ATOM   3693  O3'  DA A 116       7.602  36.607   6.285 
ATOM   3694  P    DT A 117       7.625  35.003   6.289 
ATOM   3695  OP1  DT A 117       8.124  34.549   7.603 
ATOM   3696  OP2  DT A 117       8.226  34.504   5.033 
ATOM   3697  O5'  DT A 117       6.046  34.753   6.220 
ATOM   3698  C5'  DT A 117       5.216  35.241   7.260 
ATOM   3701  C4'  DT A 117       3.754  34.870   7.039 
ATOM   3703  O4'  DT A 117       3.275  35.478   5.846 
ATOM   3704  C1'  DT A 117       2.727  34.485   4.998 
ATOM   3706  N1   DT A 117       3.075  34.831   3.593 
ATOM   3707  C6   DT A 117       4.375  34.736   3.125 
ATOM   3709  C5   DT A 117       4.690  35.114   1.858 
ATOM   3710  C7   DT A 117       6.124  34.967   1.372 
ATOM   3714  C4   DT A 117       3.666  35.663   0.970 
ATOM   3715  O4   DT A 117       3.838  36.102  -0.164 
ATOM   3716  N3   DT A 117       2.401  35.703   1.506 
ATOM   3718  C2   DT A 117       2.046  35.308   2.772 
ATOM   3719  O2   DT A 117       0.870  35.393   3.110 
ATOM   3720  C3'  DT A 117       3.569  33.354   6.945 
ATOM   3722  C2'  DT A 117       3.269  33.130   5.465 
ATOM   3725  O3'  DT A 117       2.520  33.005   7.827 
ATOM   3726  P    DA A 118       2.037  31.489   8.041 
ATOM   3727  OP1  DA A 118       1.474  31.377   9.402 
ATOM   3728  OP2  DA A 118       3.093  30.567   7.570 
ATOM   3729  O5'  DA A 118       0.845  31.494   6.983 
ATOM   3730  C5'  DA A 118      -0.251  32.376   7.148 
ATOM   3733  C4'  DA A 118      -1.186  32.270   5.952 
ATOM   3735  O4'  DA A 118      -0.543  32.702   4.763 
ATOM   3736  C1'  DA A 118      -1.022  31.914   3.692 
ATOM   3738  N9   DA A 118       0.027  31.901   2.653 
ATOM   3739  C8   DA A 118       1.307  31.404   2.736 
ATOM   3741  N7   DA A 118       2.052  31.646   1.689 
ATOM   3742  C5   DA A 118       1.174  32.347   0.845 
ATOM   3743  C6   DA A 118       1.283  32.940  -0.434 
ATOM   3744  N6   DA A 118       2.366  32.937  -1.187 
ATOM   3747  N1   DA A 118       0.262  33.588  -0.984 
ATOM   3748  C2   DA A 118      -0.879  33.647  -0.307 
ATOM   3750  N3   DA A 118      -1.139  33.146   0.892 
ATOM   3751  C4   DA A 118      -0.059  32.505   1.422 
ATOM   3752  C3'  DA A 118      -1.667  30.831   5.752 
ATOM   3754  C2'  DA A 118      -1.333  30.540   4.288 
ATOM   3757  O3'  DA A 118      -3.043  30.831   6.071 
ATOM   3758  P    DG A 119      -3.926  29.492   6.106 
ATOM   3759  OP1  DG A 119      -5.053  29.709   7.032 
ATOM   3760  OP2  DG A 119      -3.042  28.315   6.245 
ATOM   3761  O5'  DG A 119      -4.482  29.558   4.614 
ATOM   3762  C5'  DG A 119      -5.269  30.663   4.213 
ATOM   3765  C4'  DG A 119      -5.438  30.682   2.702 
ATOM   3767  O4'  DG A 119      -4.182  30.813   2.050 
ATOM   3768  C1'  DG A 119      -4.222  30.010   0.883 
ATOM   3770  N9   DG A 119      -2.842  29.686   0.453 
ATOM   3771  C8   DG A 119      -1.878  28.958   1.108 
ATOM   3773  N7   DG A 119      -0.711  28.951   0.516 
ATOM   3774  C5   DG A 119      -0.927  29.717  -0.640 
ATOM   3775  C6   DG A 119      -0.043  30.136  -1.698 
ATOM   3776  O6   DG A 119       1.168  29.950  -1.837 
ATOM   3777  N1   DG A 119      -0.667  30.889  -2.668 
ATOM   3779  C2   DG A 119      -1.959  31.295  -2.602 
ATOM   3780  N2   DG A 119      -2.414  32.032  -3.579 
ATOM   3783  N3   DG A 119      -2.806  30.961  -1.636 
ATOM   3784  C4   DG A 119      -2.235  30.161  -0.684 
ATOM   3785  C3'  DG A 119      -6.114  29.401   2.207 
ATOM   3787  C2'  DG A 119      -5.071  28.801   1.259 
ATOM   3790  O3'  DG A 119      -7.330  29.817   1.609 
ATOM   3791  P    DG A 120      -8.399  28.780   1.015 
ATOM   3792  OP1  DG A 120      -9.744  29.381   1.142 
ATOM   3793  OP2  DG A 120      -8.115  27.434   1.558 
ATOM   3794  O5'  DG A 120      -7.944  28.836  -0.520 
ATOM   3795  C5'  DG A 120      -8.082  30.039  -1.257 
ATOM   3798  C4'  DG A 120      -7.592  29.877  -2.692 
ATOM   3800  O4'  DG A 120      -6.195  29.641  -2.722 
ATOM   3801  C1'  DG A 120      -5.931  28.585  -3.628 
ATOM   3803  N9   DG A 120      -4.693  27.892  -3.205 
ATOM   3804  C8   DG A 120      -4.474  27.110  -2.098 
ATOM   3806  N7   DG A 120      -3.233  26.739  -1.935 
ATOM   3807  C5   DG A 120      -2.571  27.313  -3.031 
ATOM   3808  C6   DG A 120      -1.184  27.334  -3.410 
ATOM   3809  O6   DG A 120      -0.205  26.843  -2.847 
ATOM   3810  N1   DG A 120      -0.946  28.050  -4.567 
ATOM   3812  C2   DG A 120      -1.907  28.689  -5.281 
ATOM   3813  N2   DG A 120      -1.550  29.306  -6.371 
ATOM   3816  N3   DG A 120      -3.195  28.707  -4.964 
ATOM   3817  C4   DG A 120      -3.470  28.006  -3.821 
ATOM   3818  C3'  DG A 120      -8.305  28.733  -3.420 
ATOM   3820  C2'  DG A 120      -7.183  27.712  -3.623 
ATOM   3823  O3'  DG A 120      -8.858  29.293  -4.601 
ATOM   3824  P    DG A 121      -9.744  28.442  -5.639 
ATOM   3825  OP1  DG A 121     -10.710  29.360  -6.284 
ATOM   3826  OP2  DG A 121     -10.200  27.199  -4.982 
ATOM   3827  O5'  DG A 121      -8.572  28.096  -6.680 
ATOM   3828  C5'  DG A 121      -7.934  29.133  -7.407 
ATOM   3831  C4'  DG A 121      -6.816  28.592  -8.293 
ATOM   3833  O4'  DG A 121      -5.775  28.028  -7.508 
ATOM   3834  C1'  DG A 121      -5.364  26.817  -8.123 
ATOM   3836  N9   DG A 121      -4.778  25.924  -7.100 
ATOM   3837  C8   DG A 121      -5.396  25.314  -6.035 
ATOM   3839  N7   DG A 121      -4.580  24.687  -5.229 
ATOM   3840  C5   DG A 121      -3.318  24.889  -5.809 
ATOM   3841  C6   DG A 121      -1.990  24.514  -5.393 
ATOM   3842  O6   DG A 121      -1.621  23.884  -4.400 
ATOM   3843  N1   DG A 121      -1.001  24.970  -6.236 
ATOM   3845  C2   DG A 121      -1.228  25.678  -7.369 
ATOM   3846  N2   DG A 121      -0.205  25.988  -8.134 
ATOM   3849  N3   DG A 121      -2.431  26.030  -7.806 
ATOM   3850  C4   DG A 121      -3.441  25.627  -6.970 
ATOM   3851  C3'  DG A 121      -7.326  27.530  -9.272 
ATOM   3853  C2'  DG A 121      -6.611  26.263  -8.805 
ATOM   3856  O3'  DG A 121      -6.980  27.980 -10.570 
ATOM   3857  P    DG A 122      -7.366  27.179 -11.909 
ATOM   3858  OP1  DG A 122      -7.568  28.159 -13.001 
ATOM   3859  OP2  DG A 122      -8.397  26.168 -11.597 
ATOM   3860  O5'  DG A 122      -5.955  26.446 -12.122 
ATOM   3861  C5'  DG A 122      -4.799  27.212 -12.418 
ATOM   3864  C4'  DG A 122      -3.578  26.325 -12.658 
ATOM   3866  O4'  DG A 122      -3.150  25.699 -11.453 
ATOM   3867  C1'  DG A 122      -2.980  24.310 -11.697 
ATOM   3869  N9   DG A 122      -3.252  23.541 -10.461 
ATOM   3870  C8   DG A 122      -4.457  23.282  -9.855 
ATOM   3872  N7   DG A 122      -4.365  22.633  -8.726 
ATOM   3873  C5   DG A 122      -2.985  22.458  -8.558 
ATOM   3874  C6   DG A 122      -2.216  21.887  -7.485 
ATOM   3875  O6   DG A 122      -2.589  21.400  -6.417 
ATOM   3876  N1   DG A 122      -0.857  21.940  -7.699 
ATOM   3878  C2   DG A 122      -0.282  22.451  -8.813 
ATOM   3879  N2   DG A 122       1.013  22.331  -8.922 
ATOM   3882  N3   DG A 122      -0.946  22.981  -9.834 
ATOM   3883  C4   DG A 122      -2.301  22.981  -9.638 
ATOM   3884  C3'  DG A 122      -3.873  25.240 -13.698 
ATOM   3886  C2'  DG A 122      -3.930  23.978 -12.844 
ATOM   3889  O3'  DG A 122      -2.808  25.277 -14.625 
ATOM   3890  P    DT A 123      -2.662  24.258 -15.863 
ATOM   3891  OP1  DT A 123      -2.081  25.008 -16.993 
ATOM   3892  OP2  DT A 123      -3.903  23.467 -16.029 
ATOM   3893  O5'  DT A 123      -1.522  23.340 -15.201 
ATOM   3894  C5'  DT A 123      -0.267  23.923 -14.874 
ATOM   3897  C4'  DT A 123       0.765  22.889 -14.437 
ATOM   3899  O4'  DT A 123       0.392  22.284 -13.209 
ATOM   3900  C1'  DT A 123       0.346  20.878 -13.363 
ATOM   3902  N1   DT A 123      -0.838  20.399 -12.597 
ATOM   3903  C6   DT A 123      -2.131  20.639 -13.028 
ATOM   3905  C5   DT A 123      -3.200  20.267 -12.275 
ATOM   3906  C7   DT A 123      -4.605  20.512 -12.798 
ATOM   3910  C4   DT A 123      -3.006  19.643 -10.967 
ATOM   3911  O4   DT A 123      -3.887  19.319 -10.175 
ATOM   3912  N3   DT A 123      -1.692  19.448 -10.611 
ATOM   3914  C2   DT A 123      -0.595  19.781 -11.366 
ATOM   3915  O2   DT A 123       0.528  19.523 -10.933 
ATOM   3916  C3'  DT A 123       0.961  21.819 -15.507 
ATOM   3918  C2'  DT A 123       0.339  20.576 -14.866 
ATOM   3921  O3'  DT A 123       2.353  21.758 -15.774 
ATOM   3922  P    DG A 124       2.975  20.772 -16.881 
ATOM   3923  OP1  DG A 124       4.242  21.355 -17.371 
ATOM   3924  OP2  DG A 124       1.907  20.363 -17.818 
ATOM   3925  O5'  DG A 124       3.306  19.545 -15.912 
ATOM   3926  C5'  DG A 124       4.232  19.701 -14.852 
ATOM   3929  C4'  DG A 124       4.214  18.479 -13.942 
ATOM   3931  O4'  DG A 124       2.947  18.335 -13.306 
ATOM   3932  C1'  DG A 124       2.648  16.951 -13.260 
ATOM   3934  N9   DG A 124       1.189  16.744 -13.094 
ATOM   3935  C8   DG A 124       0.171  17.019 -13.973 
ATOM   3937  N7   DG A 124      -1.029  16.831 -13.488 
ATOM   3938  C5   DG A 124      -0.786  16.388 -12.179 
ATOM   3939  C6   DG A 124      -1.676  16.060 -11.092 
ATOM   3940  O6   DG A 124      -2.903  16.115 -11.026 
ATOM   3941  N1   DG A 124      -1.019  15.634  -9.962 
ATOM   3943  C2   DG A 124       0.321  15.499  -9.866 
ATOM   3944  N2   DG A 124       0.801  14.997  -8.763 
ATOM   3947  N3   DG A 124       1.183  15.810 -10.826 
ATOM   3948  C4   DG A 124       0.571  16.271 -11.959 
ATOM   3949  C3'  DG A 124       4.516  17.193 -14.721 
ATOM   3951  C2'  DG A 124       3.215  16.406 -14.567 
ATOM   3954  O3'  DG A 124       5.657  16.605 -14.120 
ATOM   3955  P    DA A 125       6.275  15.202 -14.596 
ATOM   3956  OP1  DA A 125       7.738  15.242 -14.383 
ATOM   3957  OP2  DA A 125       5.709  14.823 -15.907 
ATOM   3958  O5'  DA A 125       5.599  14.299 -13.455 
ATOM   3959  C5'  DA A 125       5.973  14.467 -12.095 
ATOM   3962  C4'  DA A 125       5.486  13.309 -11.224 
ATOM   3964  O4'  DA A 125       4.077  13.384 -11.013 
ATOM   3965  C1'  DA A 125       3.468  12.186 -11.467 
ATOM   3967  N9   DA A 125       2.189  12.510 -12.146 
ATOM   3968  C8   DA A 125       2.003  13.073 -13.388 
ATOM   3970  N7   DA A 125       0.758  13.328 -13.693 
ATOM   3971  C5   DA A 125       0.075  12.893 -12.551 
ATOM   3972  C6   DA A 125      -1.274  12.925 -12.144 
ATOM   3973  N6   DA A 125      -2.240  13.484 -12.844 
ATOM   3976  N1   DA A 125      -1.644  12.470 -10.952 
ATOM   3977  C2   DA A 125      -0.719  11.951 -10.157 
ATOM   3979  N3   DA A 125       0.585  11.848 -10.400 
ATOM   3980  C4   DA A 125       0.925  12.367 -11.617 
ATOM   3981  C3'  DA A 125       5.834  11.970 -11.883 
ATOM   3983  C2'  DA A 125       4.475  11.526 -12.406 
ATOM   3986  O3'  DA A 125       6.407  11.120 -10.912 
ATOM   3987  P    DT A 126       6.756   9.577 -11.198 
ATOM   3988  OP1  DT A 126       7.984   9.227 -10.457 
ATOM   3989  OP2  DT A 126       6.614   9.276 -12.638 
ATOM   3990  O5'  DT A 126       5.497   8.960 -10.440 
ATOM   3991  C5'  DT A 126       5.307   9.224  -9.060 
ATOM   3994  C4'  DT A 126       4.060   8.513  -8.558 
ATOM   3996  O4'  DT A 126       2.921   9.012  -9.256 
ATOM   3997  C1'  DT A 126       2.203   7.927  -9.816 
ATOM   3999  N1   DT A 126       1.623   8.353 -11.125 
ATOM   4000  C6   DT A 126       2.434   8.615 -12.213 
ATOM   4002  C5   DT A 126       1.909   9.071 -13.383 
ATOM   4003  C7   DT A 126       2.822   9.295 -14.576 
ATOM   4007  C4   DT A 126       0.482   9.365 -13.495 
ATOM   4008  O4   DT A 126      -0.092   9.878 -14.454 
ATOM   4009  N3   DT A 126      -0.259   9.028 -12.389 
ATOM   4011  C2   DT A 126       0.230   8.497 -11.221 
ATOM   4012  O2   DT A 126      -0.565   8.155 -10.349 
ATOM   4013  C3'  DT A 126       4.189   7.007  -8.791 
ATOM   4015  C2'  DT A 126       3.188   6.760  -9.913 
ATOM   4018  O3'  DT A 126       3.899   6.336  -7.581 
ATOM   4019  P    DT A 127       3.944   4.732  -7.458 
ATOM   4020  OP1  DT A 127       4.339   4.384  -6.078 
ATOM   4021  OP2  DT A 127       4.646   4.160  -8.626 
ATOM   4022  O5'  DT A 127       2.380   4.455  -7.645 
ATOM   4023  C5'  DT A 127       1.439   4.964  -6.716 
ATOM   4026  C4'  DT A 127       0.025   4.597  -7.158 
ATOM   4028  O4'  DT A 127      -0.252   5.227  -8.403 
ATOM   4029  C1'  DT A 127      -0.870   4.285  -9.258 
ATOM   4031  N1   DT A 127      -0.560   4.631 -10.672 
ATOM   4032  C6   DT A 127       0.735   4.560 -11.151 
ATOM   4034  C5   DT A 127       1.043   4.982 -12.407 
ATOM   4035  C7   DT A 127       2.472   4.866 -12.907 
ATOM   4039  C4   DT A 127       0.012   5.558 -13.268 
ATOM   4040  O4   DT A 127       0.190   6.087 -14.361 
ATOM   4041  N3   DT A 127      -1.258   5.506 -12.749 
ATOM   4043  C2   DT A 127      -1.608   5.055 -11.497 
ATOM   4044  O2   DT A 127      -2.791   5.026 -11.169 
ATOM   4045  C3'  DT A 127      -0.122   3.078  -7.322 
ATOM   4047  C2'  DT A 127      -0.334   2.921  -8.823 
ATOM   4050  O3'  DT A 127      -1.208   2.621  -6.538 
ATOM   4051  P    DC A 128      -1.639   1.064  -6.485 
ATOM   4052  OP1  DC A 128      -2.071   0.733  -5.110 
ATOM   4053  OP2  DC A 128      -0.623   0.250  -7.190 
ATOM   4054  O5'  DC A 128      -2.925   1.163  -7.437 
ATOM   4055  C5'  DC A 128      -4.010   2.004  -7.077 
ATOM   4058  C4'  DC A 128      -5.155   1.890  -8.080 
ATOM   4060  O4'  DC A 128      -4.740   2.369  -9.356 
ATOM   4061  C1'  DC A 128      -4.970   1.380 -10.344 
ATOM   4063  N1   DC A 128      -3.848   1.408 -11.332 
ATOM   4064  C6   DC A 128      -2.569   1.043 -10.972 
ATOM   4066  C5   DC A 128      -1.542   1.182 -11.855 
ATOM   4068  C4   DC A 128      -1.856   1.718 -13.135 
ATOM   4069  N4   DC A 128      -0.911   2.029 -13.979 
ATOM   4072  N3   DC A 128      -3.070   2.055 -13.501 
ATOM   4073  C2   DC A 128      -4.089   1.895 -12.626 
ATOM   4074  O2   DC A 128      -5.215   2.190 -13.022 
ATOM   4075  C3'  DC A 128      -5.624   0.440  -8.215 
ATOM   4077  C2'  DC A 128      -5.113   0.051  -9.598 
ATOM   4080  O3'  DC A 128      -7.033   0.412  -8.078 
ATOM   4081  P    DT A 129      -7.887  -0.939  -8.237 
ATOM   4082  OP1  DT A 129      -9.072  -0.846  -7.360 
ATOM   4083  OP2  DT A 129      -6.986  -2.110  -8.188 
ATOM   4084  O5'  DT A 129      -8.354  -0.744  -9.751 
ATOM   4085  C5'  DT A 129      -9.128   0.384 -10.115 
ATOM   4088  C4'  DT A 129      -9.420   0.355 -11.610 
ATOM   4090  O4'  DT A 129      -8.204   0.490 -12.338 
ATOM   4091  C1'  DT A 129      -8.160  -0.507 -13.339 
ATOM   4093  N1   DT A 129      -6.738  -0.869 -13.599 
ATOM   4094  C6   DT A 129      -5.983  -1.545 -12.658 
ATOM   4096  C5   DT A 129      -4.652  -1.760 -12.847 
ATOM   4097  C7   DT A 129      -3.858  -2.513 -11.793 
ATOM   4101  C4   DT A 129      -3.981  -1.244 -14.039 
ATOM   4102  O4   DT A 129      -2.772  -1.265 -14.269 
ATOM   4103  N3   DT A 129      -4.819  -0.659 -14.959 
ATOM   4105  C2   DT A 129      -6.169  -0.444 -14.806 
ATOM   4106  O2   DT A 129      -6.801   0.090 -15.714 
ATOM   4107  C3'  DT A 129     -10.098  -0.963 -11.995 
ATOM   4109  C2'  DT A 129      -9.024  -1.657 -12.823 
ATOM   4112  O3'  DT A 129     -11.278  -0.667 -12.713 
ATOM   4113  P    DT A 130     -12.203  -1.812 -13.351 
ATOM   4114  OP1  DT A 130     -13.606  -1.372 -13.247 
ATOM   4115  OP2  DT A 130     -11.769  -3.142 -12.876 
ATOM   4116  O5'  DT A 130     -11.719  -1.669 -14.859 
ATOM   4117  C5'  DT A 130     -11.973  -0.478 -15.580 
ATOM   4120  C4'  DT A 130     -11.583  -0.666 -17.042 
ATOM   4122  O4'  DT A 130     -10.174  -0.849 -17.133 
ATOM   4123  C1'  DT A 130      -9.896  -2.062 -17.806 
ATOM   4125  N1   DT A 130      -8.681  -2.679 -17.203 
ATOM   4126  C6   DT A 130      -8.725  -3.349 -15.989 
ATOM   4128  C5   DT A 130      -7.590  -3.841 -15.421 
ATOM   4129  C7   DT A 130      -7.675  -4.597 -14.109 
ATOM   4133  C4   DT A 130      -6.289  -3.634 -16.054 
ATOM   4134  O4   DT A 130      -5.196  -3.948 -15.590 
ATOM   4135  N3   DT A 130      -6.339  -2.996 -17.269 
ATOM   4137  C2   DT A 130      -7.466  -2.519 -17.888 
ATOM   4138  O2   DT A 130      -7.362  -2.000 -18.996 
ATOM   4139  C3'  DT A 130     -12.295  -1.889 -17.636 
ATOM   4141  C2'  DT A 130     -11.167  -2.913 -17.726 
ATOM   4144  O3'  DT A 130     -12.873  -1.520 -18.874 
ATOM   4145  P    DC A 131     -13.561  -2.586 -19.862 
ATOM   4146  OP1  DC A 131     -14.703  -1.940 -20.536 
ATOM   4147  OP2  DC A 131     -13.714  -3.886 -19.173 
ATOM   4148  O5'  DC A 131     -12.359  -2.736 -20.900 
ATOM   4149  C5'  DC A 131     -11.868  -1.606 -21.599 
ATOM   4152  C4'  DC A 131     -10.751  -2.015 -22.554 
ATOM   4154  O4'  DC A 131      -9.654  -2.529 -21.803 
ATOM   4155  C1'  DC A 131      -9.251  -3.772 -22.351 
ATOM   4157  N1   DC A 131      -8.746  -4.637 -21.245 
ATOM   4158  C6   DC A 131      -9.579  -5.066 -20.237 
ATOM   4160  C5   DC A 131      -9.077  -5.759 -19.178 
ATOM   4162  C4   DC A 131      -7.672  -5.980 -19.154 
ATOM   4163  N4   DC A 131      -7.084  -6.475 -18.101 
ATOM   4166  N3   DC A 131      -6.867  -5.588 -20.112 
ATOM   4167  C2   DC A 131      -7.376  -4.927 -21.180 
ATOM   4168  O2   DC A 131      -6.585  -4.591 -22.059 
ATOM   4169  C3'  DC A 131     -11.229  -3.078 -23.547 
ATOM   4171  C2'  DC A 131     -10.479  -4.327 -23.079 
ATOM   4174  O3'  DC A 131     -10.921  -2.627 -24.856 
ATOM   4175  P    DC A 132     -11.227  -3.498 -26.175 
ATOM   4176  OP1  DC A 132     -11.442  -2.573 -27.307 
ATOM   4177  OP2  DC A 132     -12.226  -4.540 -25.850 
ATOM   4178  O5'  DC A 132      -9.782  -4.177 -26.331 
ATOM   4179  C5'  DC A 132      -8.636  -3.359 -26.516 
ATOM   4182  C4'  DC A 132      -7.364  -4.178 -26.715 
ATOM   4184  O4'  DC A 132      -7.055  -4.921 -25.540 
ATOM   4185  C1'  DC A 132      -6.779  -6.264 -25.896 
ATOM   4187  N1   DC A 132      -7.236  -7.129 -24.771 
ATOM   4188  C6   DC A 132      -8.564  -7.179 -24.409 
ATOM   4190  C5   DC A 132      -8.936  -7.794 -23.253 
ATOM   4192  C4   DC A 132      -7.903  -8.361 -22.459 
ATOM   4193  N4   DC A 132      -8.148  -8.790 -21.251 
ATOM   4196  N3   DC A 132      -6.638  -8.356 -22.808 
ATOM   4197  C2   DC A 132      -6.280  -7.762 -23.967 
ATOM   4198  O2   DC A 132      -5.084  -7.785 -24.264 
ATOM   4199  C3'  DC A 132      -7.496  -5.134 -27.902 
ATOM   4201  C2'  DC A 132      -7.487  -6.511 -27.231 
ATOM   4204  O3'  DC A 132      -6.416  -4.852 -28.778 
ATOM   4205  P    DA A 133      -6.154  -5.673 -30.129 
ATOM   4206  OP1  DA A 133      -5.427  -4.799 -31.074 
ATOM   4207  OP2  DA A 133      -7.400  -6.365 -30.527 
ATOM   4208  O5'  DA A 133      -5.139  -6.751 -29.527 
ATOM   4209  C5'  DA A 133      -3.888  -6.346 -28.999 
ATOM   4212  C4'  DA A 133      -3.111  -7.551 -28.483 
ATOM   4214  O4'  DA A 133      -3.742  -8.123 -27.342 
ATOM   4215  C1'  DA A 133      -3.670  -9.536 -27.445 
ATOM   4217  N9   DA A 133      -4.833 -10.109 -26.722 
ATOM   4218  C8   DA A 133      -6.168 -10.043 -27.051 
ATOM   4220  N7   DA A 133      -6.982 -10.513 -26.138 
ATOM   4221  C5   DA A 133      -6.096 -10.937 -25.126 
ATOM   4222  C6   DA A 133      -6.237 -11.497 -23.830 
ATOM   4223  N6   DA A 133      -7.370 -11.815 -23.235 
ATOM   4226  N1   DA A 133      -5.176 -11.766 -23.085 
ATOM   4227  C2   DA A 133      -3.971 -11.525 -23.581 
ATOM   4229  N3   DA A 133      -3.675 -11.017 -24.770 
ATOM   4230  C4   DA A 133      -4.792 -10.723 -25.492 
ATOM   4231  C3'  DA A 133      -2.969  -8.617 -29.574 
ATOM   4233  C2'  DA A 133      -3.645  -9.838 -28.944 
ATOM   4236  O3'  DA A 133      -1.582  -8.735 -29.855 
ATOM   4237  P    DG A 134      -0.984  -9.743 -30.958 
ATOM   4238  OP1  DG A 134       0.290  -9.188 -31.461 
ATOM   4239  OP2  DG A 134      -2.051 -10.175 -31.886 
ATOM   4240  O5'  DG A 134      -0.655 -10.944 -29.953 
ATOM   4241  C5'  DG A 134       0.327 -10.786 -28.941 
ATOM   4244  C4'  DG A 134       0.392 -12.022 -28.049 
ATOM   4246  O4'  DG A 134      -0.810 -12.153 -27.293 
ATOM   4247  C1'  DG A 134      -1.200 -13.517 -27.320 
ATOM   4249  N9   DG A 134      -2.666 -13.669 -27.121 
ATOM   4250  C8   DG A 134      -3.687 -13.331 -27.973 
ATOM   4252  N7   DG A 134      -4.883 -13.532 -27.493 
ATOM   4253  C5   DG A 134      -4.642 -14.065 -26.220 
ATOM   4254  C6   DG A 134      -5.536 -14.444 -25.158 
ATOM   4255  O6   DG A 134      -6.766 -14.367 -25.096 
ATOM   4256  N1   DG A 134      -4.879 -14.927 -24.045 
ATOM   4258  C2   DG A 134      -3.536 -15.063 -23.953 
ATOM   4259  N2   DG A 134      -3.049 -15.546 -22.842 
ATOM   4262  N3   DG A 134      -2.672 -14.716 -24.903 
ATOM   4263  C4   DG A 134      -3.285 -14.197 -26.008 
ATOM   4264  C3'  DG A 134       0.588 -13.294 -28.883 
ATOM   4266  C2'  DG A 134      -0.743 -14.007 -28.685 
ATOM   4269  O3'  DG A 134       1.710 -13.992 -28.370 
ATOM   4270  P    DT A 135       2.180 -15.436 -28.909 
ATOM   4271  OP1  DT A 135       3.657 -15.476 -28.902 
ATOM   4272  OP2  DT A 135       1.411 -15.802 -30.119 
ATOM   4273  O5'  DT A 135       1.631 -16.298 -27.675 
ATOM   4274  C5'  DT A 135       2.121 -16.051 -26.362 
ATOM   4277  C4'  DT A 135       1.651 -17.119 -25.378 
ATOM   4279  O4'  DT A 135       0.240 -17.049 -25.204 
ATOM   4280  C1'  DT A 135      -0.354 -18.268 -25.617 
ATOM   4282  N1   DT A 135      -1.602 -17.968 -26.378 
ATOM   4283  C6   DT A 135      -1.566 -17.484 -27.675 
ATOM   4285  C5   DT A 135      -2.712 -17.200 -28.353 
ATOM   4286  C7   DT A 135      -2.638 -16.710 -29.787 
ATOM   4290  C4   DT A 135      -4.014 -17.346 -27.707 
ATOM   4291  O4   DT A 135      -5.103 -17.030 -28.182 
ATOM   4292  N3   DT A 135      -3.961 -17.856 -26.431 
ATOM   4294  C2   DT A 135      -2.826 -18.185 -25.731 
ATOM   4295  O2   DT A 135      -2.936 -18.655 -24.601 
ATOM   4296  C3'  DT A 135       2.031 -18.512 -25.882 
ATOM   4298  C2'  DT A 135       0.704 -19.051 -26.402 
ATOM   4301  O3'  DT A 135       2.579 -19.236 -24.800 
ATOM   4302  P    DT A 136       3.047 -20.767 -24.943 
ATOM   4303  OP1  DT A 136       4.176 -20.986 -24.019 
ATOM   4304  OP2  DT A 136       3.145 -21.121 -26.374 
ATOM   4305  O5'  DT A 136       1.740 -21.448 -24.337 
ATOM   4306  C5'  DT A 136       1.362 -21.180 -23.002 
ATOM   4309  C4'  DT A 136       0.052 -21.888 -22.685 
ATOM   4311  O4'  DT A 136      -0.989 -21.391 -23.514 
ATOM   4312  C1'  DT A 136      -1.770 -22.478 -23.968 
ATOM   4314  N1   DT A 136      -2.309 -22.119 -25.302 
ATOM   4315  C6   DT A 136      -1.473 -21.884 -26.378 
ATOM   4317  C5   DT A 136      -1.956 -21.377 -27.546 
ATOM   4318  C7   DT A 136      -1.009 -21.155 -28.713 
ATOM   4322  C4   DT A 136      -3.373 -21.025 -27.664 
ATOM   4323  O4   DT A 136      -3.914 -20.439 -28.599 
ATOM   4324  N3   DT A 136      -4.139 -21.372 -26.578 
ATOM   4326  C2   DT A 136      -3.688 -21.930 -25.408 
ATOM   4327  O2   DT A 136      -4.498 -22.229 -24.535 
ATOM   4328  C3'  DT A 136       0.182 -23.395 -22.904 
ATOM   4330  C2'  DT A 136      -0.869 -23.712 -23.961 
ATOM   4333  O3'  DT A 136      -0.062 -24.014 -21.664 
ATOM   4334  P    DG A 137       0.136 -25.592 -21.447 
ATOM   4335  OP1  DG A 137       0.536 -25.826 -20.044 
ATOM   4336  OP2  DG A 137       0.904 -26.160 -22.576 
ATOM   4337  O5'  DG A 137      -1.388 -26.019 -21.629 
ATOM   4338  C5'  DG A 137      -2.368 -25.548 -20.726 
ATOM   4341  C4'  DG A 137      -3.754 -25.927 -21.228 
ATOM   4343  O4'  DG A 137      -4.031 -25.267 -22.460 
ATOM   4344  C1'  DG A 137      -4.625 -26.211 -23.336 
ATOM   4346  N9   DG A 137      -4.423 -25.808 -24.747 
ATOM   4347  C8   DG A 137      -3.256 -25.747 -25.469 
ATOM   4349  N7   DG A 137      -3.387 -25.217 -26.656 
ATOM   4350  C5   DG A 137      -4.756 -24.922 -26.735 
ATOM   4351  C6   DG A 137      -5.542 -24.270 -27.751 
ATOM   4352  O6   DG A 137      -5.182 -23.754 -28.807 
ATOM   4353  N1   DG A 137      -6.881 -24.197 -27.440 
ATOM   4355  C2   DG A 137      -7.426 -24.672 -26.296 
ATOM   4356  N2   DG A 137      -8.715 -24.532 -26.126 
ATOM   4359  N3   DG A 137      -6.740 -25.249 -25.316 
ATOM   4360  C4   DG A 137      -5.402 -25.335 -25.590 
ATOM   4361  C3'  DG A 137      -3.865 -27.437 -21.459 
ATOM   4363  C2'  DG A 137      -3.959 -27.534 -22.979 
ATOM   4366  O3'  DG A 137      -5.025 -27.871 -20.779 
ATOM   4367  P    DC A 138      -5.509 -29.398 -20.764 
ATOM   4368  OP1  DC A 138      -5.991 -29.715 -19.406 
ATOM   4369  OP2  DC A 138      -4.505 -30.249 -21.438 
ATOM   4370  O5'  DC A 138      -6.764 -29.225 -21.743 
ATOM   4371  C5'  DC A 138      -7.828 -28.361 -21.380 
ATOM   4374  C4'  DC A 138      -9.025 -28.503 -22.315 
ATOM   4376  O4'  DC A 138      -8.718 -28.021 -23.619 
ATOM   4377  C1'  DC A 138      -8.873 -29.062 -24.569 
ATOM   4379  N1   DC A 138      -7.735 -28.989 -25.534 
ATOM   4380  C6   DC A 138      -6.445 -29.255 -25.137 
ATOM   4382  C5   DC A 138      -5.408 -29.072 -25.998 
ATOM   4384  C4   DC A 138      -5.716 -28.580 -27.295 
ATOM   4385  N4   DC A 138      -4.753 -28.201 -28.096 
ATOM   4388  N3   DC A 138      -6.942 -28.320 -27.693 
ATOM   4389  C2   DC A 138      -7.975 -28.528 -26.837 
ATOM   4390  O2   DC A 138      -9.107 -28.282 -27.249 
ATOM   4391  C3'  DC A 138      -9.480 -29.961 -22.412 
ATOM   4393  C2'  DC A 138      -8.959 -30.376 -23.786 
ATOM   4396  O3'  DC A 138     -10.888 -29.976 -22.263 
ATOM   4397  P    DT A 139     -11.765 -31.309 -22.427 
ATOM   4398  OP1  DT A 139     -12.961 -31.171 -21.577 
ATOM   4399  OP2  DT A 139     -10.890 -32.497 -22.334 
ATOM   4400  O5'  DT A 139     -12.193 -31.110 -23.944 
ATOM   4401  C5'  DT A 139     -12.957 -29.978 -24.310 
ATOM   4404  C4'  DT A 139     -13.214 -29.978 -25.807 
ATOM   4406  O4'  DT A 139     -11.991 -29.877 -26.525 
ATOM   4407  C1'  DT A 139     -12.021 -30.798 -27.602 
ATOM   4409  N1   DT A 139     -10.621 -31.219 -27.875 
ATOM   4410  C6   DT A 139      -9.889 -31.921 -26.936 
ATOM   4412  C5   DT A 139      -8.555 -32.133 -27.100 
ATOM   4413  C7   DT A 139      -7.784 -32.903 -26.040 
ATOM   4417  C4   DT A 139      -7.856 -31.600 -28.269 
ATOM   4418  O4   DT A 139      -6.641 -31.618 -28.465 
ATOM   4419  N3   DT A 139      -8.674 -30.981 -29.185 
ATOM   4421  C2   DT A 139     -10.027 -30.765 -29.058 
ATOM   4422  O2   DT A 139     -10.631 -30.186 -29.957 
ATOM   4423  C3'  DT A 139     -13.936 -31.256 -26.225 
ATOM   4425  C2'  DT A 139     -12.961 -31.932 -27.186 
ATOM   4428  O3'  DT A 139     -15.146 -30.836 -26.810 
ATOM   4429  P    DG A 140     -16.248 -31.877 -27.309 
ATOM   4430  OP1  DG A 140     -17.569 -31.223 -27.229 
ATOM   4431  OP2  DG A 140     -16.000 -33.189 -26.679 
ATOM   4432  O5'  DG A 140     -15.807 -31.941 -28.833 
ATOM   4433  C5'  DG A 140     -15.920 -30.785 -29.632 
ATOM   4436  C4'  DG A 140     -15.323 -31.036 -31.007 
ATOM   4438  O4'  DG A 140     -13.928 -31.277 -30.900 
ATOM   4439  C1'  DG A 140     -13.591 -32.282 -31.837 
ATOM   4441  N9   DG A 140     -12.346 -32.948 -31.396 
ATOM   4442  C8   DG A 140     -12.117 -33.694 -30.268 
ATOM   4444  N7   DG A 140     -10.866 -34.024 -30.078 
ATOM   4445  C5   DG A 140     -10.212 -33.466 -31.191 
ATOM   4446  C6   DG A 140      -8.822 -33.409 -31.570 
ATOM   4447  O6   DG A 140      -7.824 -33.834 -30.985 
ATOM   4448  N1   DG A 140      -8.610 -32.735 -32.758 
ATOM   4450  C2   DG A 140      -9.593 -32.165 -33.496 
ATOM   4451  N2   DG A 140      -9.267 -31.547 -34.593 
ATOM   4454  N3   DG A 140     -10.876 -32.163 -33.174 
ATOM   4455  C4   DG A 140     -11.124 -32.829 -32.009 
ATOM   4456  C3'  DG A 140     -15.968 -32.239 -31.704 
ATOM   4458  C2'  DG A 140     -14.802 -33.209 -31.898 
ATOM   4461  O3'  DG A 140     -16.513 -31.732 -32.900 
ATOM   4462  P    DG A 141     -17.350 -32.633 -33.926 
ATOM   4463  OP1  DG A 141     -18.358 -31.765 -34.564 
ATOM   4464  OP2  DG A 141     -17.738 -33.903 -33.280 
ATOM   4465  O5'  DG A 141     -16.196 -32.918 -34.985 
ATOM   4466  C5'  DG A 141     -15.642 -31.834 -35.702 
ATOM   4469  C4'  DG A 141     -14.527 -32.279 -36.640 
ATOM   4471  O4'  DG A 141     -13.426 -32.807 -35.908 
ATOM   4472  C1'  DG A 141     -13.021 -34.028 -36.499 
ATOM   4474  N9   DG A 141     -12.423 -34.900 -35.459 
ATOM   4475  C8   DG A 141     -13.035 -35.547 -34.411 
ATOM   4477  N7   DG A 141     -12.212 -36.151 -33.591 
ATOM   4478  C5   DG A 141     -10.950 -35.872 -34.135 
ATOM   4479  C6   DG A 141      -9.614 -36.182 -33.689 
ATOM   4480  O6   DG A 141      -9.234 -36.777 -32.680 
ATOM   4481  N1   DG A 141      -8.629 -35.699 -34.525 
ATOM   4483  C2   DG A 141      -8.868 -35.007 -35.661 
ATOM   4484  N2   DG A 141      -7.845 -34.613 -36.370 
ATOM   4487  N3   DG A 141     -10.074 -34.689 -36.111 
ATOM   4488  C4   DG A 141     -11.078 -35.138 -35.297 
ATOM   4489  C3'  DG A 141     -15.004 -33.340 -37.633 
ATOM   4491  C2'  DG A 141     -14.278 -34.598 -37.155 
ATOM   4494  O3'  DG A 141     -14.616 -32.870 -38.910 
ATOM   4495  P    DA A 142     -14.913 -33.684 -40.258 
ATOM   4496  OP1  DA A 142     -15.037 -32.709 -41.362 
ATOM   4497  OP2  DA A 142     -15.967 -34.685 -40.002 
ATOM   4498  O5'  DA A 142     -13.503 -34.422 -40.374 
ATOM   4499  C5'  DA A 142     -12.332 -33.653 -40.571 
ATOM   4502  C4'  DA A 142     -11.117 -34.552 -40.737 
ATOM   4504  O4'  DA A 142     -10.798 -35.232 -39.530 
ATOM   4505  C1'  DA A 142     -10.464 -36.575 -39.824 
ATOM   4507  N9   DA A 142     -10.907 -37.383 -38.666 
ATOM   4508  C8   DA A 142     -12.185 -37.593 -38.202 
ATOM   4510  N7   DA A 142     -12.251 -38.234 -37.060 
ATOM   4511  C5   DA A 142     -10.896 -38.462 -36.756 
ATOM   4512  C6   DA A 142     -10.195 -39.048 -35.676 
ATOM   4513  N6   DA A 142     -10.736 -39.562 -34.586 
ATOM   4516  N1   DA A 142      -8.865 -39.063 -35.655 
ATOM   4517  C2   DA A 142      -8.206 -38.548 -36.685 
ATOM   4519  N3   DA A 142      -8.720 -37.982 -37.769 
ATOM   4520  C4   DA A 142     -10.079 -37.959 -37.737 
ATOM   4521  C3'  DA A 142     -11.329 -35.576 -41.852 
ATOM   4523  C2'  DA A 142     -11.162 -36.922 -41.142 
ATOM   4526  O3'  DA A 142     -10.355 -35.270 -42.832 
ATOM   4527  P    DG A 143     -10.295 -36.012 -44.253 
ATOM   4528  OP1  DG A 143      -9.698 -35.080 -45.231 
ATOM   4529  OP2  DG A 143     -11.583 -36.683 -44.521 
ATOM   4530  O5'  DG A 143      -9.208 -37.122 -43.880 
ATOM   4531  C5'  DG A 143      -7.901 -36.731 -43.504 
ATOM   4534  C4'  DG A 143      -7.149 -37.894 -42.866 
ATOM   4536  O4'  DG A 143      -7.799 -38.341 -41.679 
ATOM   4537  C1'  DG A 143      -7.664 -39.751 -41.632 
ATOM   4539  N9   DG A 143      -8.692 -40.340 -40.744 
ATOM   4540  C8   DG A 143     -10.053 -40.386 -40.908 
ATOM   4542  N7   DG A 143     -10.705 -40.923 -39.908 
ATOM   4543  C5   DG A 143      -9.687 -41.265 -39.002 
ATOM   4544  C6   DG A 143      -9.724 -41.830 -37.674 
ATOM   4545  O6   DG A 143     -10.683 -42.127 -36.958 
ATOM   4546  N1   DG A 143      -8.471 -42.022 -37.132 
ATOM   4548  C2   DG A 143      -7.317 -41.669 -37.742 
ATOM   4549  N2   DG A 143      -6.207 -41.878 -37.094 
ATOM   4552  N3   DG A 143      -7.229 -41.114 -38.944 
ATOM   4553  C4   DG A 143      -8.452 -40.936 -39.527 
ATOM   4554  C3'  DG A 143      -7.024 -39.086 -43.820 
ATOM   4556  C2'  DG A 143      -7.780 -40.194 -43.087 
ATOM   4559  O3'  DG A 143      -5.640 -39.324 -43.968 
ATOM   4560  P    DA A 144      -5.062 -40.506 -44.882 
ATOM   4561  OP1  DA A 144      -3.769 -40.055 -45.438 
ATOM   4562  OP2  DA A 144      -6.131 -41.007 -45.771 
ATOM   4563  O5'  DA A 144      -4.788 -41.584 -43.732 
ATOM   4564  C5'  DA A 144      -3.824 -41.301 -42.737 
ATOM   4567  C4'  DA A 144      -3.528 -42.515 -41.862 
ATOM   4569  O4'  DA A 144      -4.626 -42.831 -41.017 
ATOM   4570  C1'  DA A 144      -4.958 -44.201 -41.154 
ATOM   4572  N9   DA A 144      -6.435 -44.295 -41.130 
ATOM   4573  C8   DA A 144      -7.328 -43.887 -42.093 
ATOM   4575  N7   DA A 144      -8.585 -43.965 -41.738 
ATOM   4576  C5   DA A 144      -8.501 -44.463 -40.427 
ATOM   4577  C6   DA A 144      -9.440 -44.742 -39.407 
ATOM   4578  N6   DA A 144     -10.744 -44.539 -39.497 
ATOM   4581  N1   DA A 144      -9.049 -45.173 -38.209 
ATOM   4582  C2   DA A 144      -7.754 -45.366 -37.999 
ATOM   4584  N3   DA A 144      -6.757 -45.156 -38.853 
ATOM   4585  C4   DA A 144      -7.200 -44.689 -40.057 
ATOM   4586  C3'  DA A 144      -3.161 -43.736 -42.709 
ATOM   4588  C2'  DA A 144      -4.330 -44.688 -42.465 
ATOM   4591  O3'  DA A 144      -1.906 -44.189 -42.243 
ATOM   4592  P    DG A 145      -1.120 -45.420 -42.910 
ATOM   4593  OP1  DG A 145       0.325 -45.208 -42.697 
ATOM   4594  OP2  DG A 145      -1.662 -45.684 -44.260 
ATOM   4595  O5'  DG A 145      -1.615 -46.573 -41.925 
ATOM   4596  C5'  DG A 145      -1.309 -46.501 -40.547 
ATOM   4599  C4'  DG A 145      -2.129 -47.515 -39.762 
ATOM   4601  O4'  DG A 145      -3.525 -47.254 -39.885 
ATOM   4602  C1'  DG A 145      -4.186 -48.504 -39.964 
ATOM   4604  N9   DG A 145      -5.511 -48.341 -40.603 
ATOM   4605  C8   DG A 145      -5.810 -47.963 -41.889 
ATOM   4607  N7   DG A 145      -7.086 -47.800 -42.121 
ATOM   4608  C5   DG A 145      -7.683 -48.111 -40.887 
ATOM   4609  C6   DG A 145      -9.058 -48.101 -40.446 
ATOM   4610  O6   DG A 145     -10.086 -47.806 -41.056 
ATOM   4611  N1   DG A 145      -9.207 -48.453 -39.120 
ATOM   4613  C2   DG A 145      -8.185 -48.800 -38.303 
ATOM   4614  N2   DG A 145      -8.482 -49.144 -37.078 
ATOM   4617  N3   DG A 145      -6.907 -48.841 -38.661 
ATOM   4618  C4   DG A 145      -6.720 -48.471 -39.966 
ATOM   4619  C3'  DG A 145      -1.870 -48.945 -40.235 
ATOM   4621  C2'  DG A 145      -3.235 -49.397 -40.750 
ATOM   4624  O3'  DG A 145      -1.417 -49.653 -39.101 
ATOM   4625  P    DA A 146      -1.067 -51.209 -39.158 
ATOM   4626  OP1  DA A 146       0.035 -51.457 -38.203 
ATOM   4627  OP2  DA A 146      -0.960 -51.630 -40.568 
ATOM   4628  O5'  DA A 146      -2.423 -51.798 -38.559 
ATOM   4629  C5'  DA A 146      -2.787 -51.471 -37.235 
ATOM   4632  C4'  DA A 146      -3.955 -52.320 -36.750 
ATOM   4634  O4'  DA A 146      -5.162 -51.991 -37.427 
ATOM   4635  C1'  DA A 146      -5.710 -53.158 -38.016 
ATOM   4637  N9   DA A 146      -6.230 -52.758 -39.341 
ATOM   4638  C8   DA A 146      -5.540 -52.568 -40.512 
ATOM   4640  N7   DA A 146      -6.270 -52.130 -41.505 
ATOM   4641  C5   DA A 146      -7.537 -51.988 -40.915 
ATOM   4642  C6   DA A 146      -8.791 -51.504 -41.351 
ATOM   4643  N6   DA A 146      -9.041 -51.019 -42.553 
ATOM   4646  N1   DA A 146      -9.834 -51.457 -40.528 
ATOM   4647  C2   DA A 146      -9.685 -51.909 -39.294 
ATOM   4649  N3   DA A 146      -8.580 -52.383 -38.733 
ATOM   4650  C4   DA A 146      -7.527 -52.383 -39.602 
ATOM   4651  C3'  DA A 146      -3.674 -53.813 -36.931 
ATOM   4653  C2'  DA A 146      -4.606 -54.217 -38.070 
ATOM   4656  O3'  DA A 146      -3.960 -54.415 -35.692 
ATOM   4657  P    DA A 147      -3.803 -55.985 -35.449 
ATOM   4658  OP1  DA A 147      -3.473 -56.196 -34.028 
ATOM   4659  OP2  DA A 147      -2.979 -56.565 -36.527 
ATOM   4660  O5'  DA A 147      -5.314 -56.397 -35.692 
ATOM   4661  C5'  DA A 147      -6.327 -55.846 -34.879 
ATOM   4664  C4'  DA A 147      -7.691 -56.211 -35.444 
ATOM   4666  O4'  DA A 147      -7.867 -55.678 -36.751 
ATOM   4667  C1'  DA A 147      -8.623 -56.613 -37.494 
ATOM   4669  N9   DA A 147      -8.372 -56.389 -38.939 
ATOM   4670  C8   DA A 147      -7.216 -56.590 -39.654 
ATOM   4672  N7   DA A 147      -7.265 -56.169 -40.889 
ATOM   4673  C5   DA A 147      -8.559 -55.642 -40.989 
ATOM   4674  C6   DA A 147      -9.294 -54.973 -42.001 
ATOM   4675  N6   DA A 147      -8.822 -54.697 -43.206 
ATOM   4678  N1   DA A 147     -10.543 -54.568 -41.792 
ATOM   4679  C2   DA A 147     -11.098 -54.847 -40.620 
ATOM   4681  N3   DA A 147     -10.550 -55.472 -39.585 
ATOM   4682  C4   DA A 147      -9.257 -55.824 -39.825 
ATOM   4683  C3'  DA A 147      -7.859 -57.732 -35.510 
ATOM   4685  C2'  DA A 147      -8.167 -57.979 -36.986 
ATOM   4688  O3'  DA A 147      -8.899 -58.065 -34.611 
ATOM   4689  P    DA A 148      -9.354 -59.577 -34.331 
ATOM   4690  OP1  DA A 148      -9.894 -59.655 -32.959 
ATOM   4691  OP2  DA A 148      -8.309 -60.508 -34.802 
ATOM   4692  O5'  DA A 148     -10.571 -59.617 -35.367 
ATOM   4693  C5'  DA A 148     -11.700 -58.787 -35.172 
ATOM   4696  C4'  DA A 148     -12.694 -58.967 -36.314 
ATOM   4698  O4'  DA A 148     -12.143 -58.451 -37.521 
ATOM   4699  C1'  DA A 148     -12.433 -59.365 -38.559 
ATOM   4701  N9   DA A 148     -11.407 -59.257 -39.618 
ATOM   4702  C8   DA A 148     -10.076 -59.595 -39.565 
ATOM   4704  N7   DA A 148      -9.391 -59.277 -40.633 
ATOM   4705  C5   DA A 148     -10.368 -58.699 -41.459 
ATOM   4706  C6   DA A 148     -10.354 -58.083 -42.731 
ATOM   4707  N6   DA A 148      -9.253 -57.844 -43.417 
ATOM   4710  N1   DA A 148     -11.470 -57.606 -43.277 
ATOM   4711  C2   DA A 148     -12.604 -57.737 -42.597 
ATOM   4713  N3   DA A 148     -12.773 -58.271 -41.392 
ATOM   4714  C4   DA A 148     -11.600 -58.721 -40.867 
ATOM   4715  C3'  DA A 148     -13.043 -60.445 -36.522 
ATOM   4717  C2'  DA A 148     -12.444 -60.733 -37.892 
ATOM   4720  O3'  DA A 148     -14.448 -60.582 -36.481 
ATOM   4721  P    DT A 149     -15.192 -61.988 -36.702 
ATOM   4722  OP1  DT A 149     -16.317 -62.080 -35.750 
ATOM   4723  OP2  DT A 149     -14.198 -63.078 -36.817 
ATOM   4724  O5'  DT A 149     -15.776 -61.699 -38.160 
ATOM   4725  C5'  DT A 149     -16.708 -60.647 -38.342 
ATOM   4728  C4'  DT A 149     -17.215 -60.596 -39.779 
ATOM   4730  O4'  DT A 149     -16.130 -60.309 -40.653 
ATOM   4731  C1'  DT A 149     -16.004 -61.348 -41.610 
ATOM   4733  N1   DT A 149     -14.557 -61.631 -41.851 
ATOM   4734  C6   DT A 149     -13.780 -62.301 -40.919 
ATOM   4736  C5   DT A 149     -12.459 -62.536 -41.150 
ATOM   4737  C7   DT A 149     -11.646 -63.303 -40.119 
ATOM   4741  C4   DT A 149     -11.812 -62.040 -42.364 
ATOM   4742  O4   DT A 149     -10.614 -62.093 -42.631 
ATOM   4743  N3   DT A 149     -12.662 -61.421 -43.250 
ATOM   4745  C2   DT A 149     -14.004 -61.193 -43.061 
ATOM   4746  O2   DT A 149     -14.639 -60.633 -43.951 
ATOM   4747  C3'  DT A 149     -17.858 -61.924 -40.183 
ATOM   4749  C2'  DT A 149     -16.800 -62.545 -41.088 
ATOM   4752  O3'  DT A 149     -19.086 -61.638 -40.819 
ATOM   4753  P    DT A 150     -20.007 -62.779 -41.476 
ATOM   4754  OP1  DT A 150     -21.413 -62.335 -41.395 
ATOM   4755  OP2  DT A 150     -19.596 -64.104 -40.963 
ATOM   4756  O5'  DT A 150     -19.505 -62.633 -42.981 
ATOM   4757  C5'  DT A 150     -19.688 -61.406 -43.661 
ATOM   4760  C4'  DT A 150     -19.097 -61.486 -45.061 
ATOM   4762  O4'  DT A 150     -17.697 -61.712 -44.992 
ATOM   4763  C1'  DT A 150     -17.337 -62.672 -45.969 
ATOM   4765  N1   DT A 150     -16.156 -63.421 -45.457 
ATOM   4766  C6   DT A 150     -16.230 -64.138 -44.277 
ATOM   4768  C5   DT A 150     -15.115 -64.683 -43.716 
ATOM   4769  C7   DT A 150     -15.234 -65.460 -42.415 
ATOM   4773  C4   DT A 150     -13.806 -64.504 -44.345 
ATOM   4774  O4   DT A 150     -12.717 -64.858 -43.892 
ATOM   4775  N3   DT A 150     -13.835 -63.832 -45.544 
ATOM   4777  C2   DT A 150     -14.946 -63.295 -46.145 
ATOM   4778  O2   DT A 150     -14.825 -62.759 -47.244 
ATOM   4779  C3'  DT A 150     -19.749 -62.614 -45.860 
ATOM   4781  C2'  DT A 150     -18.579 -63.530 -46.214 
ATOM   4784  O3'  DT A 150     -20.380 -62.012 -46.969 
ATOM   4785  P    DG A 151     -21.320 -62.839 -47.969 
ATOM   4786  OP1  DG A 151     -22.280 -61.898 -48.581 
ATOM   4787  OP2  DG A 151     -21.779 -64.077 -47.306 
ATOM   4788  O5'  DG A 151     -20.218 -63.221 -49.056 
ATOM   4789  C5'  DG A 151     -19.610 -62.204 -49.826 
ATOM   4792  C4'  DG A 151     -18.464 -62.781 -50.646 
ATOM   4794  O4'  DG A 151     -17.445 -63.262 -49.779 
ATOM   4795  C1'  DG A 151     -16.940 -64.461 -50.336 
ATOM   4797  N9   DG A 151     -16.297 -65.282 -49.283 
ATOM   4798  C8   DG A 151     -16.858 -65.854 -48.168 
ATOM   4800  N7   DG A 151     -16.001 -66.411 -47.353 
ATOM   4801  C5   DG A 151     -14.772 -66.218 -47.996 
ATOM   4802  C6   DG A 151     -13.428 -66.555 -47.611 
ATOM   4803  O6   DG A 151     -13.019 -67.095 -46.581 
ATOM   4804  N1   DG A 151     -12.486 -66.178 -48.543 
ATOM   4806  C2   DG A 151     -12.775 -65.546 -49.704 
ATOM   4807  N2   DG A 151     -11.783 -65.247 -50.490 
ATOM   4810  N3   DG A 151     -13.993 -65.199 -50.097 
ATOM   4811  C4   DG A 151     -14.953 -65.557 -49.194 
ATOM   4812  C3'  DG A 151     -18.921 -63.941 -51.542 
ATOM   4814  C2'  DG A 151     -18.145 -65.132 -50.981 
ATOM   4817  O3'  DG A 151     -18.573 -63.599 -52.871 
ATOM   4818  P    DT A 152     -18.872 -64.552 -54.134 
ATOM   4819  OP1  DT A 152     -19.206 -63.689 -55.286 
ATOM   4820  OP2  DT A 152     -19.771 -65.651 -53.723 
ATOM   4821  O5'  DT A 152     -17.386 -65.134 -54.325 
ATOM   4822  C5'  DT A 152     -16.318 -64.238 -54.599 
ATOM   4825  C4'  DT A 152     -15.012 -64.954 -54.935 
ATOM   4827  O4'  DT A 152     -14.514 -65.672 -53.815 
ATOM   4828  C1'  DT A 152     -14.319 -67.033 -54.160 
ATOM   4830  N1   DT A 152     -14.765 -67.850 -52.996 
ATOM   4831  C6   DT A 152     -16.105 -67.974 -52.667 
ATOM   4833  C5   DT A 152     -16.490 -68.607 -51.525 
ATOM   4834  C7   DT A 152     -17.967 -68.713 -51.197 
ATOM   4838  C4   DT A 152     -15.495 -69.155 -50.602 
ATOM   4839  O4   DT A 152     -15.708 -69.656 -49.500 
ATOM   4840  N3   DT A 152     -14.193 -69.032 -51.027 
ATOM   4842  C2   DT A 152     -13.772 -68.381 -52.160 
ATOM   4843  O2   DT A 152     -12.565 -68.274 -52.363 
ATOM   4844  C3'  DT A 152     -15.178 -65.904 -56.121 
ATOM   4846  C2'  DT A 152     -15.064 -67.286 -55.477 
ATOM   4849  O3'  DT A 152     -14.165 -65.568 -57.057 
ATOM   4850  P    DG A 153     -14.012 -66.305 -58.478 
ATOM   4851  OP1  DG A 153     -13.338 -65.374 -59.407 
ATOM   4852  OP2  DG A 153     -15.299 -66.937 -58.833 
ATOM   4853  O5'  DG A 153     -12.970 -67.433 -58.034 
ATOM   4854  C5'  DG A 153     -11.694 -67.058 -57.547 
ATOM   4857  C4'  DG A 153     -10.965 -68.245 -56.928 
ATOM   4859  O4'  DG A 153     -11.659 -68.738 -55.789 
ATOM   4860  C1'  DG A 153     -11.486 -70.143 -55.765 
ATOM   4862  N9   DG A 153     -12.538 -70.766 -54.934 
ATOM   4863  C8   DG A 153     -13.898 -70.788 -55.125 
ATOM   4865  N7   DG A 153     -14.573 -71.296 -54.127 
ATOM   4866  C5   DG A 153     -13.576 -71.669 -53.213 
ATOM   4867  C6   DG A 153     -13.644 -72.243 -51.890 
ATOM   4868  O6   DG A 153     -14.622 -72.537 -51.200 
ATOM   4869  N1   DG A 153     -12.405 -72.452 -51.327 
ATOM   4871  C2   DG A 153     -11.230 -72.136 -51.921 
ATOM   4872  N2   DG A 153     -10.121 -72.407 -51.283 
ATOM   4875  N3   DG A 153     -11.115 -71.592 -53.126 
ATOM   4876  C4   DG A 153     -12.328 -71.375 -53.722 
ATOM   4877  C3'  DG A 153     -10.784 -69.399 -57.920 
ATOM   4879  C2'  DG A 153     -11.510 -70.555 -57.233 
ATOM   4882  O3'  DG A 153      -9.386 -69.580 -58.075 
ATOM   4883  P    DG A 154      -8.744 -70.681 -59.057 
ATOM   4884  OP1  DG A 154      -7.448 -70.175 -59.558 
ATOM   4885  OP2  DG A 154      -9.777 -71.175 -59.991 
ATOM   4886  O5'  DG A 154      -8.464 -71.805 -57.952 
ATOM   4887  C5'  DG A 154      -7.505 -71.573 -56.931 
ATOM   4890  C4'  DG A 154      -7.282 -72.817 -56.073 
ATOM   4892  O4'  DG A 154      -8.404 -73.057 -55.229 
ATOM   4893  C1'  DG A 154      -8.831 -74.399 -55.406 
ATOM   4895  N9   DG A 154     -10.301 -74.488 -55.234 
ATOM   4896  C8   DG A 154     -11.299 -74.081 -56.085 
ATOM   4898  N7   DG A 154     -12.510 -74.263 -55.628 
ATOM   4899  C5   DG A 154     -12.295 -74.827 -54.361 
ATOM   4900  C6   DG A 154     -13.202 -75.214 -53.314 
ATOM   4901  O6   DG A 154     -14.428 -75.127 -53.266 
ATOM   4902  N1   DG A 154     -12.574 -75.724 -52.199 
ATOM   4904  C2   DG A 154     -11.233 -75.858 -52.085 
ATOM   4905  N2   DG A 154     -10.756 -76.400 -51.002 
ATOM   4908  N3   DG A 154     -10.354 -75.519 -53.017 
ATOM   4909  C4   DG A 154     -10.946 -74.989 -54.130 
ATOM   4910  C3'  DG A 154      -7.047 -74.058 -56.941 
ATOM   4912  C2'  DG A 154      -8.367 -74.805 -56.801 
ATOM   4915  O3'  DG A 154      -5.948 -74.752 -56.392 
ATOM   4916  P    DT A 155      -5.405 -76.148 -56.969 
ATOM   4917  OP1  DT A 155      -3.939 -76.149 -56.820 
ATOM   4918  OP2  DT A 155      -6.038 -76.455 -58.269 
ATOM   4919  O5'  DT A 155      -6.019 -77.094 -55.838 
ATOM   4920  C5'  DT A 155      -5.552 -76.939 -54.509 
ATOM   4923  C4'  DT A 155      -6.043 -78.040 -53.583 
ATOM   4925  O4'  DT A 155      -7.452 -77.972 -53.436 
ATOM   4926  C1'  DT A 155      -8.027 -79.208 -53.821 
ATOM   4928  N1   DT A 155      -9.267 -78.903 -54.586 
ATOM   4929  C6   DT A 155      -9.217 -78.384 -55.868 
ATOM   4931  C5   DT A 155     -10.358 -78.079 -56.541 
ATOM   4932  C7   DT A 155     -10.272 -77.563 -57.967 
ATOM   4936  C4   DT A 155     -11.663 -78.250 -55.907 
ATOM   4937  O4   DT A 155     -12.752 -77.973 -56.399 
ATOM   4938  N3   DT A 155     -11.622 -78.754 -54.629 
ATOM   4940  C2   DT A 155     -10.490 -79.102 -53.933 
ATOM   4941  O2   DT A 155     -10.602 -79.555 -52.797 
ATOM   4942  C3'  DT A 155      -5.652 -79.425 -54.100 
ATOM   4944  C2'  DT A 155      -6.973 -80.004 -54.597 
ATOM   4947  O3'  DT A 155      -5.083 -80.103 -53.003 
ATOM   4948  P    DA A 156      -4.549 -81.610 -53.096 
ATOM   4949  OP1  DA A 156      -3.456 -81.759 -52.117 
ATOM   4950  OP2  DA A 156      -4.378 -81.982 -54.516 
ATOM   4951  O5'  DA A 156      -5.850 -82.327 -52.537 
ATOM   4952  C5'  DA A 156      -6.310 -82.031 -51.234 
ATOM   4955  C4'  DA A 156      -7.648 -82.719 -51.010 
ATOM   4957  O4'  DA A 156      -8.619 -82.246 -51.935 
ATOM   4958  C1'  DA A 156      -9.456 -83.335 -52.273 
ATOM   4960  N9   DA A 156     -10.048 -83.082 -53.601 
ATOM   4961  C8   DA A 156      -9.422 -82.988 -54.822 
ATOM   4963  N7   DA A 156     -10.204 -82.625 -55.805 
ATOM   4964  C5   DA A 156     -11.441 -82.459 -55.169 
ATOM   4965  C6   DA A 156     -12.722 -82.022 -55.579 
ATOM   4966  N6   DA A 156     -13.022 -81.625 -56.799 
ATOM   4969  N1   DA A 156     -13.733 -81.948 -54.722 
ATOM   4970  C2   DA A 156     -13.518 -82.326 -53.468 
ATOM   4972  N3   DA A 156     -12.380 -82.745 -52.928 
ATOM   4973  C4   DA A 156     -11.365 -82.775 -53.839 
ATOM   4974  C3'  DA A 156      -7.511 -84.232 -51.185 
ATOM   4976  C2'  DA A 156      -8.577 -84.583 -52.219 
ATOM   4979  O3'  DA A 156      -7.732 -84.808 -49.920 
ATOM   4980  P    DA A 157      -7.525 -86.376 -49.658 
ATOM   4981  OP1  DA A 157      -7.145 -86.575 -48.247 
ATOM   4982  OP2  DA A 157      -6.743 -86.972 -50.760 
ATOM   4983  O5'  DA A 157      -9.031 -86.835 -49.836 
ATOM   4984  C5'  DA A 157     -10.032 -86.318 -48.988 
ATOM   4987  C4'  DA A 157     -11.400 -86.713 -49.526 
ATOM   4989  O4'  DA A 157     -11.631 -86.102 -50.795 
ATOM   4990  C1'  DA A 157     -12.240 -87.068 -51.628 
ATOM   4992  N9   DA A 157     -12.027 -86.711 -53.047 
ATOM   4993  C8   DA A 157     -10.861 -86.750 -53.776 
ATOM   4995  N7   DA A 157     -10.975 -86.319 -55.005 
ATOM   4996  C5   DA A 157     -12.336 -85.958 -55.078 
ATOM   4997  C6   DA A 157     -13.160 -85.360 -56.060 
ATOM   4998  N6   DA A 157     -12.708 -84.873 -57.200 
ATOM   5001  N1   DA A 157     -14.454 -85.154 -55.845 
ATOM   5002  C2   DA A 157     -14.954 -85.510 -54.670 
ATOM   5004  N3   DA A 157     -14.307 -86.030 -53.632 
ATOM   5005  C4   DA A 157     -12.986 -86.225 -53.904 
ATOM   5006  C3'  DA A 157     -11.500 -88.233 -49.708 
ATOM   5008  C2'  DA A 157     -11.573 -88.378 -51.223 
ATOM   5011  O3'  DA A 157     -12.667 -88.658 -49.038 
ATOM   5012  P    DC A 158     -13.126 -90.195 -48.982 
ATOM   5013  OP1  DC A 158     -13.573 -90.495 -47.607 
ATOM   5014  OP2  DC A 158     -12.125 -91.045 -49.663 
ATOM   5015  O5'  DC A 158     -14.404 -90.080 -49.935 
ATOM   5016  C5'  DC A 158     -15.494 -89.257 -49.559 
ATOM   5019  C4'  DC A 158     -16.678 -89.407 -50.511 
ATOM   5021  O4'  DC A 158     -16.354 -88.893 -51.802 
ATOM   5022  C1'  DC A 158     -16.481 -89.909 -52.782 
ATOM   5024  N1   DC A 158     -15.330 -89.792 -53.733 
ATOM   5025  C6   DC A 158     -14.046 -90.103 -53.348 
ATOM   5027  C5   DC A 158     -13.006 -89.925 -54.207 
ATOM   5029  C4   DC A 158     -13.310 -89.393 -55.490 
ATOM   5030  N4   DC A 158     -12.363 -89.060 -56.324 
ATOM   5033  N3   DC A 158     -14.523 -89.072 -55.871 
ATOM   5034  C2   DC A 158     -15.549 -89.261 -55.014 
ATOM   5035  O2   DC A 158     -16.671 -88.962 -55.423 
ATOM   5036  C3'  DC A 158     -17.105 -90.872 -50.639 
ATOM   5038  C2'  DC A 158     -16.570 -91.240 -52.023 
ATOM   5041  O3'  DC A 158     -18.514 -90.935 -50.473 
ATOM   5042  P    DT A 159     -19.372 -92.278 -50.706 
ATOM   5043  OP1  DT A 159     -20.578 -92.210 -49.859 
ATOM   5044  OP2  DT A 159     -18.480 -93.456 -50.673 
ATOM   5045  O5'  DT A 159     -19.790 -91.998 -52.220 
ATOM   5046  C5'  DT A 159     -20.543 -90.842 -52.544 
ATOM   5049  C4'  DT A 159     -20.823 -90.790 -54.038 
ATOM   5051  O4'  DT A 159     -19.603 -90.679 -54.762 
ATOM   5052  C1'  DT A 159     -19.634 -91.586 -55.849 
ATOM   5054  N1   DT A 159     -18.236 -92.027 -56.110 
ATOM   5055  C6   DT A 159     -17.522 -92.742 -55.167 
ATOM   5057  C5   DT A 159     -16.191 -92.979 -55.326 
ATOM   5058  C7   DT A 159     -15.438 -93.753 -54.259 
ATOM   5062  C4   DT A 159     -15.479 -92.466 -56.495 
ATOM   5063  O4   DT A 159     -14.262 -92.495 -56.686 
ATOM   5064  N3   DT A 159     -16.282 -91.842 -57.416 
ATOM   5066  C2   DT A 159     -17.625 -91.584 -57.288 
ATOM   5067  O2   DT A 159     -18.207 -90.975 -58.181 
ATOM   5068  C3'  DT A 159     -21.571 -92.054 -54.480 
ATOM   5070  C2'  DT A 159     -20.598 -92.710 -55.460 
ATOM   5073  O3'  DT A 159     -22.816 -91.640 -55.022 
ATOM   5074  P    DG A 160     -23.944 -92.679 -55.519 
ATOM   5075  OP1  DG A 160     -25.260 -92.009 -55.429 
ATOM   5076  OP2  DG A 160     -23.717 -93.994 -54.886 
ATOM   5077  O5'  DG A 160     -23.514 -92.758 -57.057 
ATOM   5078  C5'  DG A 160     -23.591 -91.603 -57.881 
ATOM   5081  C4'  DG A 160     -23.004 -91.871 -59.262 
ATOM   5083  O4'  DG A 160     -21.605 -92.098 -59.178 
ATOM   5084  C1'  DG A 160     -21.271 -93.130 -60.088 
ATOM   5086  N9   DG A 160     -20.029 -93.786 -59.621 
ATOM   5087  C8   DG A 160     -19.809 -94.518 -58.480 
ATOM   5089  N7   DG A 160     -18.560 -94.844 -58.276 
ATOM   5090  C5   DG A 160     -17.900 -94.308 -59.394 
ATOM   5091  C6   DG A 160     -16.510 -94.277 -59.773 
ATOM   5092  O6   DG A 160     -15.519 -94.719 -59.187 
ATOM   5093  N1   DG A 160     -16.283 -93.622 -60.970 
ATOM   5095  C2   DG A 160     -17.257 -93.052 -61.717 
ATOM   5096  N2   DG A 160     -16.923 -92.453 -62.818 
ATOM   5099  N3   DG A 160     -18.539 -93.029 -61.400 
ATOM   5100  C4   DG A 160     -18.802 -93.674 -60.224 
ATOM   5101  C3'  DG A 160     -23.660 -93.079 -59.938 
ATOM   5103  C2'  DG A 160     -22.490 -94.048 -60.129 
ATOM   5106  O3'  DG A 160     -24.241 -92.578 -61.125 
ATOM   5107  P    DG A 161     -25.051 -93.487 -62.167 
ATOM   5108  OP1  DG A 161     -26.057 -92.631 -62.824 
ATOM   5109  OP2  DG A 161     -25.439 -94.762 -61.528 
ATOM   5110  O5'  DG A 161     -23.865 -93.753 -63.209 
ATOM   5111  C5'  DG A 161     -23.312 -92.657 -63.915 
ATOM   5114  C4'  DG A 161     -22.193 -93.081 -64.859 
ATOM   5116  O4'  DG A 161     -21.094 -93.611 -64.130 
ATOM   5117  C1'  DG A 161     -20.688 -94.831 -64.730 
ATOM   5119  N9   DG A 161     -20.100 -95.715 -63.693 
ATOM   5120  C8   DG A 161     -20.719 -96.343 -62.640 
ATOM   5122  N7   DG A 161     -19.902 -96.951 -61.818 
ATOM   5123  C5   DG A 161     -18.634 -96.710 -62.371 
ATOM   5124  C6   DG A 161     -17.300 -97.044 -61.929 
ATOM   5125  O6   DG A 161     -16.918 -97.644 -60.924 
ATOM   5126  N1   DG A 161     -16.312 -96.575 -62.771 
ATOM   5128  C2   DG A 161     -16.544 -95.880 -63.910 
ATOM   5129  N2   DG A 161     -15.523 -95.470 -64.612 
ATOM   5132  N3   DG A 161     -17.749 -95.558 -64.358 
ATOM   5133  C4   DG A 161     -18.758 -95.983 -63.540 
ATOM   5134  C3'  DG A 161     -22.666 -94.129 -65.868 
ATOM   5136  C2'  DG A 161     -21.935 -95.392 -65.409 
ATOM   5139  O3'  DG A 161     -22.303 -93.636 -67.145 
ATOM   5140  P    DA A 162     -22.639 -94.422 -68.507 
ATOM   5141  OP1  DA A 162     -22.791 -93.428 -69.590 
ATOM   5142  OP2  DA A 162     -23.692 -95.426 -68.237 
ATOM   5143  O5'  DA A 162     -21.234 -95.169 -68.661 
ATOM   5144  C5'  DA A 162     -20.047 -94.419 -68.851 
ATOM   5147  C4'  DA A 162     -18.844 -95.348 -68.952 
ATOM   5149  O4'  DA A 162     -18.618 -96.042 -67.734 
ATOM   5150  C1'  DA A 162     -18.197 -97.361 -68.037 
ATOM   5152  N9   DA A 162     -18.605 -98.230 -66.908 
ATOM   5153  C8   DA A 162     -19.876 -98.507 -66.468 
ATOM   5155  N7   DA A 162     -19.930 -99.180 -65.349 
ATOM   5156  C5   DA A 162     -18.577 -99.355 -65.025 
ATOM   5157  C6   DA A 162     -17.876 -99.926 -63.935 
ATOM   5158  N6   DA A 162     -18.424-100.480 -62.869 
ATOM   5161  N1   DA A 162     -16.550 -99.899 -63.884 
ATOM   5162  C2   DA A 162     -15.894 -99.351 -64.895 
ATOM   5164  N3   DA A 162     -16.397 -98.794 -65.989 
ATOM   5165  C4   DA A 162     -17.763 -98.807 -65.983 
ATOM   5166  C3'  DA A 162     -19.024 -96.365 -70.079 
ATOM   5168  C2'  DA A 162     -18.852 -97.714 -69.376 
ATOM   5171  O3'  DA A 162     -18.042 -96.052 -71.050 
ATOM   5172  P    DG A 163     -17.981 -96.761 -72.494 
ATOM   5173  OP1  DG A 163     -17.365 -95.820 -73.453 
ATOM   5174  OP2  DG A 163     -19.278 -97.405 -72.784 
ATOM   5175  O5'  DG A 163     -16.913 -97.893 -72.128 
ATOM   5176  C5'  DG A 163     -15.603 -97.533 -71.728 
ATOM   5179  C4'  DG A 163     -14.886 -98.720 -71.090 
ATOM   5181  O4'  DG A 163     -15.545 -99.148 -69.901 
ATOM   5182  C1'  DG A 163     -15.411-100.558 -69.834 
ATOM   5184  N9   DG A 163     -16.436-101.153 -68.947 
ATOM   5185  C8   DG A 163     -17.801-101.143 -69.092 
ATOM   5187  N7   DG A 163     -18.452-101.674 -68.092 
ATOM   5188  C5   DG A 163     -17.435-102.079 -67.217 
ATOM   5189  C6   DG A 163     -17.478-102.655 -65.897 
ATOM   5190  O6   DG A 163     -18.447-102.894 -65.174 
ATOM   5191  N1   DG A 163     -16.232-102.934 -65.380 
ATOM   5193  C2   DG A 163     -15.066-102.671 -66.017 
ATOM   5194  N2   DG A 163     -13.957-103.024 -65.414 
ATOM   5197  N3   DG A 163     -14.973-102.103 -67.218 
ATOM   5198  C4   DG A 163     -16.196-101.816 -67.764 
ATOM   5199  C3'  DG A 163     -14.798 -99.921 -72.038 
ATOM   5201  C2'  DG A 163     -15.546-101.014 -71.280 
ATOM   5204  O3'  DG A 163     -13.424-100.200 -72.229 
ATOM   5205  P    DT A 164     -12.896-101.381 -73.187 
ATOM   5206  OP1  DT A 164     -11.658-100.916 -73.844 
ATOM   5207  OP2  DT A 164     -14.023-101.914 -73.984 
ATOM   5208  O5'  DT A 164     -12.513-102.444 -72.042 
ATOM   5209  C5'  DT A 164     -11.492-102.124 -71.107 
ATOM   5212  C4'  DT A 164     -11.127-103.299 -70.204 
ATOM   5214  O4'  DT A 164     -12.212-103.634 -69.351 
ATOM   5215  C1'  DT A 164     -12.547-104.998 -69.514 
ATOM   5217  N1   DT A 164     -14.034-105.092 -69.493 
ATOM   5218  C6   DT A 164     -14.804-104.669 -70.562 
ATOM   5220  C5   DT A 164     -16.163-104.735 -70.517 
ATOM   5221  C7   DT A 164     -16.970-104.285 -71.724 
ATOM   5225  C4   DT A 164     -16.845-105.219 -69.315 
ATOM   5226  O4   DT A 164     -18.058-105.298 -69.131 
ATOM   5227  N3   DT A 164     -16.007-105.595 -68.291 
ATOM   5229  C2   DT A 164     -14.636-105.558 -68.316 
ATOM   5230  O2   DT A 164     -14.015-105.935 -67.325 
ATOM   5231  C3'  DT A 164     -10.711-104.530 -71.013 
ATOM   5233  C2'  DT A 164     -11.874-105.497 -70.799 
ATOM   5236  O3'  DT A 164      -9.466-104.964 -70.495 
ATOM   5237  P    DG A 165      -8.661-106.219 -71.094 
ATOM   5238  OP1  DG A 165      -7.227-106.012 -70.820 
ATOM   5239  OP2  DG A 165      -9.149-106.505 -72.460 
ATOM   5240  O5'  DG A 165      -9.208-107.351 -70.108 
ATOM   5241  C5'  DG A 165      -8.941-107.263 -68.721 
ATOM   5244  C4'  DG A 165      -9.748-108.291 -67.936 
ATOM   5246  O4'  DG A 165     -11.141-108.045 -68.077 
ATOM   5247  C1'  DG A 165     -11.785-109.303 -68.154 
ATOM   5249  N9   DG A 165     -13.109-109.154 -68.791 
ATOM   5250  C8   DG A 165     -13.410-108.782 -70.080 
ATOM   5252  N7   DG A 165     -14.689-108.646 -70.314 
ATOM   5253  C5   DG A 165     -15.280-108.952 -69.078 
ATOM   5254  C6   DG A 165     -16.651-108.925 -68.634 
ATOM   5255  O6   DG A 165     -17.670-108.591 -69.240 
ATOM   5256  N1   DG A 165     -16.810-109.320 -67.325 
ATOM   5258  C2   DG A 165     -15.798-109.675 -66.499 
ATOM   5259  N2   DG A 165     -16.111-110.076 -65.286 
ATOM   5262  N3   DG A 165     -14.514-109.673 -66.851 
ATOM   5263  C4   DG A 165     -14.318-109.299 -68.154 
ATOM   5264  C3'  DG A 165      -9.462-109.725 -68.395 
ATOM   5266  C2'  DG A 165     -10.816-110.185 -68.934 
ATOM   5269  O3'  DG A 165      -9.008-110.429 -67.254 
ATOM   5270  P    DA A 166      -8.614-111.989 -67.289 
ATOM   5271  OP1  DA A 166      -7.570-112.218 -66.269 
ATOM   5272  OP2  DA A 166      -8.406-112.410 -68.691 
ATOM   5273  O5'  DA A 166     -10.006-112.586 -66.755 
ATOM   5274  C5'  DA A 166     -10.431-112.289 -65.434 
ATOM   5277  C4'  DA A 166     -11.621-113.140 -64.996 
ATOM   5279  O4'  DA A 166     -12.834-112.732 -65.619 
ATOM   5280  C1'  DA A 166     -13.480-113.852 -66.200 
ATOM   5282  N9   DA A 166     -14.036-113.389 -67.493 
ATOM   5283  C8   DA A 166     -13.349-113.044 -68.633 
ATOM   5285  N7   DA A 166     -14.096-112.565 -69.594 
ATOM   5286  C5   DA A 166     -15.378-112.587 -69.026 
ATOM   5287  C6   DA A 166     -16.654-112.155 -69.447 
ATOM   5288  N6   DA A 166     -16.891-111.527 -70.585 
ATOM   5291  N1   DA A 166     -17.712-112.249 -68.647 
ATOM   5292  C2   DA A 166     -17.546-112.769 -67.437 
ATOM   5294  N3   DA A 166     -16.414-113.211 -66.900 
ATOM   5295  C4   DA A 166     -15.354-113.083 -67.750 
ATOM   5296  C3'  DA A 166     -11.381-114.627 -65.261 
ATOM   5298  C2'  DA A 166     -12.431-114.963 -66.323 
ATOM   5301  O3'  DA A 166     -11.535-115.279 -64.015 
ATOM   5302  P    DG A 167     -11.329-116.859 -63.817 
ATOM   5303  OP1  DG A 167     -10.917-117.097 -62.420 
ATOM   5304  OP2  DG A 167     -10.550-117.405 -64.948 
ATOM   5305  O5'  DG A 167     -12.852-117.308 -63.978 
ATOM   5306  C5'  DG A 167     -13.829-116.827 -63.074 
ATOM   5309  C4'  DG A 167     -15.229-117.133 -63.589 
ATOM   5311  O4'  DG A 167     -15.459-116.494 -64.843 
ATOM   5312  C1'  DG A 167     -16.206-117.391 -65.645 
ATOM   5314  N9   DG A 167     -16.031-117.061 -67.079 
ATOM   5315  C8   DG A 167     -14.897-117.132 -67.849 
ATOM   5317  N7   DG A 167     -15.040-116.677 -69.069 
ATOM   5318  C5   DG A 167     -16.392-116.288 -69.113 
ATOM   5319  C6   DG A 167     -17.197-115.684 -70.148 
ATOM   5320  O6   DG A 167     -16.894-115.327 -71.287 
ATOM   5321  N1   DG A 167     -18.507-115.466 -69.763 
ATOM   5323  C2   DG A 167     -19.000-115.755 -68.536 
ATOM   5324  N2   DG A 167     -20.248-115.471 -68.296 
ATOM   5327  N3   DG A 167     -18.301-116.305 -67.553 
ATOM   5328  C4   DG A 167     -17.001-116.544 -67.900 
ATOM   5329  C3'  DG A 167     -15.451-118.639 -63.765 
ATOM   5331  C2'  DG A 167     -15.685-118.773 -65.268 
ATOM   5334  O3'  DG A 167     -16.568-118.974 -62.966 
ATOM   5335  P    DA A 168     -17.144-120.469 -62.865 
ATOM   5336  OP1  DA A 168     -17.737-120.635 -61.521 
ATOM   5337  OP2  DA A 168     -16.133-121.422 -63.368 
ATOM   5338  O5'  DA A 168     -18.318-120.334 -63.945 
ATOM   5339  C5'  DA A 168     -19.391-119.446 -63.697 
ATOM   5342  C4'  DA A 168     -20.505-119.594 -64.728 
ATOM   5344  O4'  DA A 168     -20.117-119.104 -66.006 
ATOM   5345  C1'  DA A 168     -20.405-120.069 -67.003 
ATOM   5347  N9   DA A 168     -19.285-120.038 -67.970 
ATOM   5348  C8   DA A 168     -17.989-120.451 -67.778 
ATOM   5350  N7   DA A 168     -17.185-120.216 -68.782 
ATOM   5351  C5   DA A 168     -18.031-119.588 -69.711 
ATOM   5352  C6   DA A 168     -17.854-119.019 -70.996 
ATOM   5353  N6   DA A 168     -16.705-118.926 -71.638 
ATOM   5356  N1   DA A 168     -18.867-118.448 -71.645 
ATOM   5357  C2   DA A 168     -20.057-118.435 -71.062 
ATOM   5359  N3   DA A 168     -20.378-118.914 -69.868 
ATOM   5360  C4   DA A 168     -19.311-119.479 -69.230 
ATOM   5361  C3'  DA A 168     -20.946-121.054 -64.858 
ATOM   5363  C2'  DA A 168     -20.573-121.418 -66.293 
ATOM   5366  O3'  DA A 168     -22.331-121.073 -64.593 
ATOM   5367  P    DG A 169     -23.174-122.432 -64.488 
ATOM   5368  OP1  DG A 169     -24.298-122.196 -63.560 
ATOM   5369  OP2  DG A 169     -22.260-123.578 -64.308 
ATOM   5370  O5'  DG A 169     -23.746-122.463 -65.973 
ATOM   5371  C5'  DG A 169     -24.574-121.410 -66.422 
ATOM   5374  C4'  DG A 169     -24.710-121.445 -67.938 
ATOM   5376  O4'  DG A 169     -23.442-121.281 -68.564 
ATOM   5377  C1'  DG A 169     -23.430-122.119 -69.705 
ATOM   5379  N9   DG A 169     -22.039-122.404 -70.119 
ATOM   5380  C8   DG A 169     -21.072-123.113 -69.453 
ATOM   5382  N7   DG A 169     -19.910-123.132 -70.050 
ATOM   5383  C5   DG A 169     -20.125-122.371 -71.210 
ATOM   5384  C6   DG A 169     -19.239-121.956 -72.270 
ATOM   5385  O6   DG A 169     -18.031-122.147 -72.416 
ATOM   5386  N1   DG A 169     -19.865-121.200 -73.238 
ATOM   5388  C2   DG A 169     -21.175-120.864 -73.214 
ATOM   5389  N2   DG A 169     -21.620-120.140 -74.204 
ATOM   5392  N3   DG A 169     -22.027-121.198 -72.250 
ATOM   5393  C4   DG A 169     -21.438-121.951 -71.270 
ATOM   5394  C3'  DG A 169     -25.321-122.766 -68.421 
ATOM   5396  C2'  DG A 169     -24.207-123.361 -69.283 
ATOM   5399  O3'  DG A 169     -26.497-122.420 -69.128 
ATOM   5400  P    DA A 170     -27.452-123.504 -69.831 
ATOM   5401  OP1  DA A 170     -28.831-122.976 -69.783 
ATOM   5402  OP2  DA A 170     -27.147-124.855 -69.309 
ATOM   5403  O5'  DA A 170     -26.891-123.368 -71.330 
ATOM   5404  C5'  DA A 170     -27.025-122.130 -72.013 
ATOM   5407  C4'  DA A 170     -26.659-122.233 -73.492 
ATOM   5409  O4'  DA A 170     -25.267-122.450 -73.681 
ATOM   5410  C1'  DA A 170     -25.061-123.606 -74.474 
ATOM   5412  N9   DA A 170     -23.920-124.343 -73.881 
ATOM   5413  C8   DA A 170     -23.893-125.093 -72.730 
ATOM   5415  N7   DA A 170     -22.705-125.518 -72.383 
ATOM   5416  C5   DA A 170     -21.885-125.008 -73.402 
ATOM   5417  C6   DA A 170     -20.497-125.035 -73.669 
ATOM   5418  N6   DA A 170     -19.580-125.603 -72.906 
ATOM   5421  N1   DA A 170     -19.988-124.400 -74.723 
ATOM   5422  C2   DA A 170     -20.820-123.771 -75.538 
ATOM   5424  N3   DA A 170     -22.140-123.670 -75.435 
ATOM   5425  C4   DA A 170     -22.616-124.303 -74.324 
ATOM   5426  C3'  DA A 170     -27.449-123.343 -74.182 
ATOM   5428  C2'  DA A 170     -26.381-124.389 -74.488 
ATOM   5431  O3'  DA A 170     -28.052-122.750 -75.313 
ATOM   5432  P    DG A 171     -29.080-123.530 -76.267 
ATOM   5433  OP1  DG A 171     -29.996-122.531 -76.856 
ATOM   5434  OP2  DG A 171     -29.596-124.727 -75.575 
ATOM   5435  O5'  DG A 171     -28.031-123.987 -77.382 
ATOM   5436  C5'  DG A 171     -27.340-123.008 -78.134 
ATOM   5439  C4'  DG A 171     -26.165-123.621 -78.887 
ATOM   5441  O4'  DG A 171     -25.177-124.124 -77.989 
ATOM   5442  C1'  DG A 171     -24.637-125.298 -78.574 
ATOM   5444  N9   DG A 171     -23.984-126.149 -77.552 
ATOM   5445  C8   DG A 171     -24.559-126.787 -76.481 
ATOM   5447  N7   DG A 171     -23.710-127.400 -75.702 
ATOM   5448  C5   DG A 171     -22.469-127.152 -76.301 
ATOM   5449  C6   DG A 171     -21.125-127.482 -75.896 
ATOM   5450  O6   DG A 171     -20.720-128.043 -74.875 
ATOM   5451  N1   DG A 171     -20.168-127.059 -76.791 
ATOM   5453  C2   DG A 171     -20.438-126.384 -77.934 
ATOM   5454  N2   DG A 171     -19.421-126.100 -78.709 
ATOM   5457  N3   DG A 171     -21.659-126.038 -78.341 
ATOM   5458  C4   DG A 171     -22.637-126.434 -77.468 
ATOM   5459  C3'  DG A 171     -26.605-124.773 -79.796 
ATOM   5461  C2'  DG A 171     -25.838-125.965 -79.231 
ATOM   5464  O3'  DG A 171     -26.216-124.423 -81.110 
ATOM   5465  P    DT A 172     -26.502-125.359 -82.380 
ATOM   5466  OP1  DT A 172     -26.838-124.488 -83.524 
ATOM   5467  OP2  DT A 172     -27.397-126.470 -81.987 
ATOM   5468  O5'  DT A 172     -25.017-125.931 -82.582 
ATOM   5469  C5'  DT A 172     -23.971-125.033 -82.925 
ATOM   5472  C4'  DT A 172     -22.669-125.749 -83.269 
ATOM   5474  O4'  DT A 172     -22.148-126.409 -82.124 
ATOM   5475  C1'  DT A 172     -21.998-127.790 -82.401 
ATOM   5477  N1   DT A 172     -22.403-128.543 -81.181 
ATOM   5478  C6   DT A 172     -23.732-128.672 -80.818 
ATOM   5480  C5   DT A 172     -24.088-129.344 -79.690 
ATOM   5481  C7   DT A 172     -25.556-129.500 -79.347 
ATOM   5485  C4   DT A 172     -23.070-129.919 -78.814 
ATOM   5486  O4   DT A 172     -23.261-130.528 -77.765 
ATOM   5487  N3   DT A 172     -21.778-129.734 -79.238 
ATOM   5489  C2   DT A 172     -21.387-129.074 -80.374 
ATOM   5490  O2   DT A 172     -20.189-128.999 -80.636 
ATOM   5491  C3'  DT A 172     -22.855-126.767 -84.394 
ATOM   5493  C2'  DT A 172     -22.810-128.105 -83.662 
ATOM   5496  O3'  DT A 172     -21.798-126.559 -85.310 
ATOM   5497  P    DA A 173     -21.645-127.419 -86.657 
ATOM   5498  OP1  DA A 173     -20.977-126.568 -87.659 
ATOM   5499  OP2  DA A 173     -22.927-128.094 -86.947 
ATOM   5500  O5'  DA A 173     -20.605-128.497 -86.119 
ATOM   5501  C5'  DA A 173     -19.329-128.083 -85.673 
ATOM   5504  C4'  DA A 173     -18.576-129.262 -85.074 
ATOM   5506  O4'  DA A 173     -19.242-129.759 -83.922 
ATOM   5507  C1'  DA A 173     -19.059-131.159 -83.877 
ATOM   5509  N9   DA A 173     -20.189-131.729 -83.115 
ATOM   5510  C8   DA A 173     -21.533-131.685 -83.413 
ATOM   5512  N7   DA A 173     -22.312-132.213 -82.498 
ATOM   5513  C5   DA A 173     -21.390-132.624 -81.522 
ATOM   5514  C6   DA A 173     -21.506-133.221 -80.249 
ATOM   5515  N6   DA A 173     -22.648-133.556 -79.674 
ATOM   5518  N1   DA A 173     -20.434-133.475 -79.507 
ATOM   5519  C2   DA A 173     -19.240-133.156 -79.998 
ATOM   5521  N3   DA A 173     -18.973-132.588 -81.173 
ATOM   5522  C4   DA A 173     -20.103-132.339 -81.889 
ATOM   5523  C3'  DA A 173     -18.431-130.401 -86.086 
ATOM   5525  C2'  DA A 173     -18.983-131.616 -85.337 
ATOM   5528  O3'  DA A 173     -17.057-130.461 -86.412 
ATOM   5529  P    DG A 174     -16.467-131.419 -87.561 
ATOM   5530  OP1  DG A 174     -15.230-130.805 -88.089 
ATOM   5531  OP2  DG A 174     -17.555-131.834 -88.472 
ATOM   5532  O5'  DG A 174     -16.063-132.655 -86.632 
ATOM   5533  C5'  DG A 174     -15.098-132.480 -85.608 
ATOM   5536  C4'  DG A 174     -15.112-133.653 -84.637 
ATOM   5538  O4'  DG A 174     -16.375-133.769 -83.993 
ATOM   5539  C1'  DG A 174     -16.631-135.151 -83.809 
ATOM   5541  N9   DG A 174     -18.086-135.364 -83.633 
ATOM   5542  C8   DG A 174     -19.111-135.102 -84.509 
ATOM   5544  N7   DG A 174     -20.306-135.291 -84.016 
ATOM   5545  C5   DG A 174     -20.054-135.758 -82.716 
ATOM   5546  C6   DG A 174     -20.936-136.139 -81.641 
ATOM   5547  O6   DG A 174     -22.168-136.116 -81.575 
ATOM   5548  N1   DG A 174     -20.266-136.561 -80.514 
ATOM   5550  C2   DG A 174     -18.918-136.548 -80.378 
ATOM   5551  N2   DG A 174     -18.423-136.936 -79.236 
ATOM   5554  N3   DG A 174     -18.063-136.184 -81.325 
ATOM   5555  C4   DG A 174     -18.693-135.808 -82.481 
ATOM   5556  C3'  DG A 174     -14.798-134.978 -85.340 
ATOM   5558  C2'  DG A 174     -16.038-135.827 -85.042 
ATOM   5561  O3'  DG A 174     -13.578-135.438 -84.778 
ATOM   5562  P    DG A 175     -12.843-136.791 -85.242 
ATOM   5563  OP1  DG A 175     -11.396-136.637 -84.985 
ATOM   5564  OP2  DG A 175     -13.338-137.196 -86.576 
ATOM   5565  O5'  DG A 175     -13.457-137.769 -84.125 
ATOM   5566  C5'  DG A 175     -13.127-137.579 -82.758 
ATOM   5569  C4'  DG A 175     -13.752-138.648 -81.863 
ATOM   5571  O4'  DG A 175     -15.166-138.537 -81.860 
ATOM   5572  C1'  DG A 175     -15.725-139.822 -82.060 
ATOM   5574  N9   DG A 175     -17.034-139.660 -82.737 
ATOM   5575  C8   DG A 175     -17.301-139.283 -84.029 
ATOM   5577  N7   DG A 175     -18.573-139.135 -84.302 
ATOM   5578  C5   DG A 175     -19.206-139.449 -83.087 
ATOM   5579  C6   DG A 175     -20.594-139.450 -82.691 
ATOM   5580  O6   DG A 175     -21.602-139.147 -83.328 
ATOM   5581  N1   DG A 175     -20.786-139.822 -81.375 
ATOM   5583  C2   DG A 175     -19.786-140.148 -80.524 
ATOM   5584  N2   DG A 175     -20.088-140.501 -79.306 
ATOM   5587  N3   DG A 175     -18.497-140.150 -80.837 
ATOM   5588  C4   DG A 175     -18.264-139.786 -82.135 
ATOM   5589  C3'  DG A 175     -13.363-140.063 -82.302 
ATOM   5591  C2'  DG A 175     -14.683-140.607 -82.853 
ATOM   5594  O3'  DG A 175     -12.834-140.714 -81.158 
ATOM   5595  P    DA A 176     -12.293-142.229 -81.178 
ATOM   5596  OP1  DA A 176     -11.268-142.374 -80.121 
ATOM   5597  OP2  DA A 176     -12.008-142.625 -82.576 
ATOM   5598  O5'  DA A 176     -13.657-142.928 -80.697 
ATOM   5599  C5'  DA A 176     -14.180-142.670 -79.402 
ATOM   5602  C4'  DA A 176     -15.457-143.468 -79.165 
ATOM   5604  O4'  DA A 176     -16.504-143.042 -80.029 
ATOM   5605  C1'  DA A 176     -17.216-144.184 -80.479 
ATOM   5607  N9   DA A 176     -17.787-143.869 -81.815 
ATOM   5608  C8   DA A 176     -17.118-143.671 -82.999 
ATOM   5610  N7   DA A 176     -17.873-143.291 -83.996 
ATOM   5611  C5   DA A 176     -19.148-143.228 -83.416 
ATOM   5612  C6   DA A 176     -20.433-142.840 -83.872 
ATOM   5613  N6   DA A 176     -20.718-142.376 -85.076 
ATOM   5616  N1   DA A 176     -21.482-142.887 -83.057 
ATOM   5617  C2   DA A 176     -21.305-143.301 -81.813 
ATOM   5619  N3   DA A 176     -20.170-143.683 -81.236 
ATOM   5620  C4   DA A 176     -19.111-143.606 -82.098 
ATOM   5621  C3'  DA A 176     -15.206-144.963 -79.366 
ATOM   5623  C2'  DA A 176     -16.195-145.325 -80.477 
ATOM   5626  O3'  DA A 176     -15.416-145.597 -78.113 
ATOM   5627  P    DA A 177     -15.241-147.182 -77.895 
ATOM   5628  OP1  DA A 177     -14.896-147.431 -76.482 
ATOM   5629  OP2  DA A 177     -14.443-147.749 -79.003 
ATOM   5630  O5'  DA A 177     -16.769-147.591 -78.136 
ATOM   5631  C5'  DA A 177     -17.794-147.099 -77.289 
ATOM   5634  C4'  DA A 177     -19.158-147.493 -77.843 
ATOM   5636  O4'  DA A 177     -19.375-146.888 -79.114 
ATOM   5637  C1'  DA A 177     -20.004-147.843 -79.948 
ATOM   5639  N9   DA A 177     -19.730-147.506 -81.366 
ATOM   5640  C8   DA A 177     -18.528-147.506 -82.032 
ATOM   5642  N7   DA A 177     -18.596-147.100 -83.272 
ATOM   5643  C5   DA A 177     -19.957-146.801 -83.430 
ATOM   5644  C6   DA A 177     -20.751-146.266 -84.479 
ATOM   5645  N6   DA A 177     -20.276-145.832 -85.636 
ATOM   5648  N1   DA A 177     -22.061-146.097 -84.325 
ATOM   5649  C2   DA A 177     -22.604-146.447 -83.164 
ATOM   5651  N3   DA A 177     -22.002-146.932 -82.090 
ATOM   5652  C4   DA A 177     -20.657-147.071 -82.284 
ATOM   5653  C3'  DA A 177     -19.260-149.015 -78.002 
ATOM   5655  C2'  DA A 177     -19.419-149.181 -79.512 
ATOM   5658  O3'  DA A 177     -20.364-149.454 -77.226 
ATOM   5659  P    DC A 178     -20.819-151.000 -77.128 
ATOM   5660  OP1  DC A 178     -21.296-151.265 -75.755 
ATOM   5661  OP2  DC A 178     -19.793-151.859 -77.759 
ATOM   5662  O5'  DC A 178     -22.084-150.907 -78.113 
ATOM   5663  C5'  DC A 178     -23.184-150.074 -77.773 
ATOM   5666  C4'  DC A 178     -24.335-150.173 -78.772 
ATOM   5668  O4'  DC A 178     -23.943-149.699 -80.056 
ATOM   5669  C1'  DC A 178     -24.190-150.691 -81.037 
ATOM   5671  N1   DC A 178     -23.046-150.672 -81.998 
ATOM   5672  C6   DC A 178     -21.775-151.025 -81.607 
ATOM   5674  C5   DC A 178     -20.726-150.872 -82.459 
ATOM   5676  C4   DC A 178     -21.014-150.338 -83.746 
ATOM   5677  N4   DC A 178     -20.056-150.008 -84.565 
ATOM   5680  N3   DC A 178     -22.217-149.998 -84.138 
ATOM   5681  C2   DC A 178     -23.252-150.154 -83.285 
ATOM   5682  O2   DC A 178     -24.366-149.826 -83.693 
ATOM   5683  C3'  DC A 178     -24.845-151.610 -78.889 
ATOM   5685  C2'  DC A 178     -24.382-152.016 -80.292 
ATOM   5688  O3'  DC A 178     -26.248-151.569 -78.658 
ATOM   5689  P    DA A 179     -27.189-152.870 -78.753 
ATOM   5690  OP1  DA A 179     -28.391-152.637 -77.923 
ATOM   5691  OP2  DA A 179     -26.360-154.084 -78.580 
ATOM   5692  O5'  DA A 179     -27.578-152.729 -80.299 
ATOM   5693  C5'  DA A 179     -28.279-151.589 -80.768 
ATOM   5696  C4'  DA A 179     -28.472-151.670 -82.277 
ATOM   5698  O4'  DA A 179     -27.226-151.619 -82.959 
ATOM   5699  C1'  DA A 179     -27.290-152.489 -84.071 
ATOM   5701  N9   DA A 179     -25.908-152.926 -84.371 
ATOM   5702  C8   DA A 179     -25.056-153.686 -83.603 
ATOM   5704  N7   DA A 179     -23.844-153.806 -84.089 
ATOM   5705  C5   DA A 179     -23.915-153.055 -85.280 
ATOM   5706  C6   DA A 179     -23.002-152.700 -86.305 
ATOM   5707  N6   DA A 179     -21.736-153.073 -86.385 
ATOM   5710  N1   DA A 179     -23.379-151.929 -87.317 
ATOM   5711  C2   DA A 179     -24.635-151.506 -87.361 
ATOM   5713  N3   DA A 179     -25.599-151.753 -86.486 
ATOM   5714  C4   DA A 179     -25.168-152.530 -85.457 
ATOM   5715  C3'  DA A 179     -29.204-152.959 -82.663 
ATOM   5717  C2'  DA A 179     -28.244-153.615 -83.665 
ATOM   5720  O3'  DA A 179     -30.482-152.568 -83.144 
ATOM   5721  P    DG A 180     -31.605-153.630 -83.601 
ATOM   5722  OP1  DG A 180     -32.940-153.009 -83.450 
ATOM   5723  OP2  DG A 180     -31.303-154.946 -83.000 
ATOM   5724  O5'  DG A 180     -31.229-153.673 -85.160 
ATOM   5725  C5'  DG A 180     -31.339-152.503 -85.958 
ATOM   5728  C4'  DG A 180     -30.730-152.720 -87.339 
ATOM   5730  O4'  DG A 180     -29.333-152.967 -87.248 
ATOM   5731  C1'  DG A 180     -29.003-153.952 -88.214 
ATOM   5733  N9   DG A 180     -27.751-154.641 -87.821 
ATOM   5734  C8   DG A 180     -27.515-155.462 -86.746 
ATOM   5736  N7   DG A 180     -26.269-155.835 -86.613 
ATOM   5737  C5   DG A 180     -25.629-155.235 -87.706 
ATOM   5738  C6   DG A 180     -24.250-155.220 -88.127 
ATOM   5739  O6   DG A 180     -23.261-155.745 -87.608 
ATOM   5740  N1   DG A 180     -24.036-154.479 -89.270 
ATOM   5742  C2   DG A 180     -25.003-153.792 -89.926 
ATOM   5743  N2   DG A 180     -24.669-153.105 -90.989 
ATOM   5746  N3   DG A 180     -26.283-153.769 -89.575 
ATOM   5747  C4   DG A 180     -26.537-154.510 -88.452 
ATOM   5748  C3'  DG A 180     -31.387-153.889 -88.078 
ATOM   5750  C2'  DG A 180     -30.224-154.864 -88.287 
ATOM   5753  O3'  DG A 180     -31.949-153.341 -89.258 
ATOM   5754  P    DG A 181     -32.768-154.209 -90.332 
ATOM   5755  OP1  DG A 181     -33.747-153.319 -90.992 
ATOM   5756  OP2  DG A 181     -33.199-155.483 -89.716 
ATOM   5757  O5'  DG A 181     -31.559-154.491 -91.347 
ATOM   5758  C5'  DG A 181     -30.939-153.411 -92.027 
ATOM   5761  C4'  DG A 181     -29.828-153.891 -92.956 
ATOM   5763  O4'  DG A 181     -28.747-154.453 -92.226 
ATOM   5764  C1'  DG A 181     -28.372-155.676 -92.840 
ATOM   5766  N9   DG A 181     -27.793-156.562 -91.807 
ATOM   5767  C8   DG A 181     -28.412-157.180 -90.748 
ATOM   5769  N7   DG A 181     -27.597-157.785 -89.925 
ATOM   5770  C5   DG A 181     -26.336-157.562 -90.494 
ATOM   5771  C6   DG A 181     -25.008-157.911 -90.062 
ATOM   5772  O6   DG A 181     -24.640-158.511 -89.052 
ATOM   5773  N1   DG A 181     -24.019-157.460 -90.911 
ATOM   5775  C2   DG A 181     -24.250-156.779 -92.058 
ATOM   5776  N2   DG A 181     -23.236-156.459 -92.822 
ATOM   5779  N3   DG A 181     -25.451-156.433 -92.497 
ATOM   5780  C4   DG A 181     -26.457-156.838 -91.663 
ATOM   5781  C3'  DG A 181     -30.341-154.937 -93.946 
ATOM   5783  C2'  DG A 181     -29.639-156.216 -93.495 
ATOM   5786  O3'  DG A 181     -29.959-154.485 -95.229 
ATOM   5787  P    DG A 182     -30.351-155.256 -96.580 
ATOM   5788  OP1  DG A 182     -30.569-154.252 -97.641 
ATOM   5789  OP2  DG A 182     -31.358-156.299 -96.292 
ATOM   5790  O5'  DG A 182     -28.943-155.966 -96.821 
ATOM   5791  C5'  DG A 182     -27.796-155.184 -97.101 
ATOM   5794  C4'  DG A 182     -26.580-156.071 -97.338 
ATOM   5796  O4'  DG A 182     -26.162-156.717 -96.138 
ATOM   5797  C1'  DG A 182     -25.987-158.102 -96.404 
ATOM   5799  N9   DG A 182     -26.248-158.890 -95.173 
ATOM   5800  C8   DG A 182     -27.454-159.174 -94.580 
ATOM   5802  N7   DG A 182     -27.364-159.842 -93.461 
ATOM   5803  C5   DG A 182     -25.983-159.994 -93.278 
ATOM   5804  C6   DG A 182     -25.207-160.548 -92.195 
ATOM   5805  O6   DG A 182     -25.559-161.011 -91.110 
ATOM   5806  N1   DG A 182     -23.851-160.501 -92.417 
ATOM   5808  C2   DG A 182     -23.284-159.993 -93.533 
ATOM   5809  N2   DG A 182     -21.992-160.087 -93.639 
ATOM   5812  N3   DG A 182     -23.942-159.440 -94.543 
ATOM   5813  C4   DG A 182     -25.298-159.453 -94.349 
ATOM   5814  C3'  DG A 182     -26.877-157.147 -98.383 
ATOM   5816  C2'  DG A 182     -26.957-158.414 -97.541 
ATOM   5819  O3'  DG A 182     -25.789-157.118 -99.277 
ATOM   5820  P    DC A 183     -25.622-158.147-100.487 
ATOM   5821  OP1  DC A 183     -25.018-157.412-101.610 
ATOM   5822  OP2  DC A 183     -26.861-158.932-100.656 
ATOM   5823  O5'  DC A 183     -24.514-159.079 -99.831 
ATOM   5824  C5'  DC A 183     -23.257-158.516 -99.517 
ATOM   5827  C4'  DC A 183     -22.260-159.574 -99.074 
ATOM   5829  O4'  DC A 183     -22.670-160.181 -97.856 
ATOM   5830  C1'  DC A 183     -22.752-161.584 -98.028 
ATOM   5832  N1   DC A 183     -23.948-162.062 -97.282 
ATOM   5833  C6   DC A 183     -25.219-161.698 -97.665 
ATOM   5835  C5   DC A 183     -26.285-162.046 -96.899 
ATOM   5837  C4   DC A 183     -26.016-162.764 -95.699 
ATOM   5838  N4   DC A 183     -26.958-163.039 -94.852 
ATOM   5841  N3   DC A 183     -24.814-163.120 -95.321 
ATOM   5842  C2   DC A 183     -23.762-162.789 -96.101 
ATOM   5843  O2   DC A 183     -22.646-163.148 -95.722 
ATOM   5844  C3'  DC A 183     -22.099-160.652-100.145 
ATOM   5846  C2'  DC A 183     -22.800-161.862 -99.533 
ATOM   5849  O3'  DC A 183     -20.711-160.799-100.356 
ATOM   5850  P    DA A 184     -20.117-161.833-101.425 
ATOM   5851  OP1  DA A 184     -18.823-161.309-101.901 
ATOM   5852  OP2  DA A 184     -21.182-162.239-102.363 
ATOM   5853  O5'  DA A 184     -19.847-163.026-100.414 
ATOM   5854  C5'  DA A 184     -18.913-162.862 -99.368 
ATOM   5857  C4'  DA A 184     -18.915-164.109 -98.503 
ATOM   5859  O4'  DA A 184     -20.179-164.271 -97.863 
ATOM   5860  C1'  DA A 184     -20.501-165.647 -97.904 
ATOM   5862  N9   DA A 184     -21.967-165.821 -97.819 
ATOM   5863  C8   DA A 184     -22.941-165.452 -98.719 
ATOM   5865  N7   DA A 184     -24.167-165.656 -98.306 
ATOM   5866  C5   DA A 184     -23.970-166.197 -97.026 
ATOM   5867  C6   DA A 184     -24.820-166.593 -95.968 
ATOM   5868  N6   DA A 184     -26.140-166.498 -96.002 
ATOM   5871  N1   DA A 184     -24.323-167.088 -94.836 
ATOM   5872  C2   DA A 184     -23.006-167.218 -94.733 
ATOM   5874  N3   DA A 184     -22.081-166.875 -95.624 
ATOM   5875  C4   DA A 184     -22.637-166.346 -96.746 
ATOM   5876  C3'  DA A 184     -18.627-165.351 -99.349 
ATOM   5878  C2'  DA A 184     -19.912-166.161 -99.211 
ATOM   5881  O3'  DA A 184     -17.490-165.956 -98.782 
ATOM   5882  P    DT A 185     -16.853-167.310 -99.348 
ATOM   5883  OP1  DT A 185     -15.386-167.202 -99.244 
ATOM   5884  OP2  DT A 185     -17.511-167.673-100.621 
ATOM   5885  O5'  DT A 185     -17.377-168.291 -98.205 
ATOM   5886  C5'  DT A 185     -16.948-168.077 -96.873 
ATOM   5889  C4'  DT A 185     -17.458-169.157 -95.932 
ATOM   5891  O4'  DT A 185     -18.873-169.073 -95.829 
ATOM   5892  C1'  DT A 185     -19.450-170.324 -96.155 
ATOM   5894  N1   DT A 185     -20.675-170.068 -96.963 
ATOM   5895  C6   DT A 185     -20.601-169.649 -98.282 
ATOM   5897  C5   DT A 185     -21.730-169.426 -99.009 
ATOM   5898  C7   DT A 185     -21.614-169.003-100.464 
ATOM   5902  C4   DT A 185     -23.050-169.563 -98.393 
ATOM   5903  O4   DT A 185     -24.132-169.319 -98.919 
ATOM   5904  N3   DT A 185     -23.031-169.960 -97.079 
ATOM   5906  C2   DT A 185     -21.915-170.229 -96.332 
ATOM   5907  O2   DT A 185     -22.060-170.601 -95.171 
ATOM   5908  C3'  DT A 185     -17.058-170.553 -96.408 
ATOM   5910  C2'  DT A 185     -18.380-171.169 -96.857 
ATOM   5913  O3'  DT A 185     -16.440-171.193 -95.309 
ATOM   5914  P    DG A 186     -15.837-172.672 -95.407 
ATOM   5915  OP1  DG A 186     -14.761-172.810 -94.405 
ATOM   5916  OP2  DG A 186     -15.612-173.011 -96.826 
ATOM   5917  O5'  DG A 186     -17.117-173.466 -94.887 
ATOM   5918  C5'  DG A 186     -17.619-173.228 -93.584 
ATOM   5921  C4'  DG A 186     -18.953-173.936 -93.388 
ATOM   5923  O4'  DG A 186     -19.949-173.351 -94.220 
ATOM   5924  C1'  DG A 186     -20.762-174.403 -94.712 
ATOM   5926  N9   DG A 186     -21.472-174.011 -95.952 
ATOM   5927  C8   DG A 186     -20.944-173.700 -97.182 
ATOM   5929  N7   DG A 186     -21.827-173.313 -98.064 
ATOM   5930  C5   DG A 186     -23.040-173.383 -97.365 
ATOM   5931  C6   DG A 186     -24.383-173.022 -97.738 
ATOM   5932  O6   DG A 186     -24.796-172.500 -98.774 
ATOM   5933  N1   DG A 186     -25.313-173.278 -96.761 
ATOM   5935  C2   DG A 186     -25.018-173.786 -95.543 
ATOM   5936  N2   DG A 186     -26.010-173.990 -94.710 
ATOM   5939  N3   DG A 186     -23.788-174.099 -95.136 
ATOM   5940  C4   DG A 186     -22.834-173.863 -96.090 
ATOM   5941  C3'  DG A 186     -18.847-175.429 -93.729 
ATOM   5943  C2'  DG A 186     -19.786-175.552 -94.922 
ATOM   5946  O3'  DG A 186     -19.254-176.177 -92.596 
ATOM   5947  P    DT A 187     -19.328-177.783 -92.588 
ATOM   5948  OP1  DT A 187     -18.886-178.265 -91.265 
ATOM   5949  OP2  DT A 187     -18.745-178.324 -93.835 
ATOM   5950  O5'  DT A 187     -20.917-177.921 -92.688 
ATOM   5951  C5'  DT A 187     -21.742-177.410 -91.652 
ATOM   5954  C4'  DT A 187     -23.181-177.898 -91.798 
ATOM   5956  O4'  DT A 187     -23.774-177.323 -92.958 
ATOM   5957  C1'  DT A 187     -24.122-178.344 -93.874 
ATOM   5959  N1   DT A 187     -23.764-177.920 -95.260 
ATOM   5960  C6   DT A 187     -22.455-177.941 -95.717 
ATOM   5962  C5   DT A 187     -22.144-177.549 -96.984 
ATOM   5963  C7   DT A 187     -20.707-177.648 -97.466 
ATOM   5967  C4   DT A 187     -23.182-177.041 -97.881 
ATOM   5968  O4   DT A 187     -23.021-176.610 -99.019 
ATOM   5969  N3   DT A 187     -24.451-177.055 -97.353 
ATOM   5971  C2   DT A 187     -24.805-177.508 -96.104 
ATOM   5972  O2   DT A 187     -25.993-177.560 -95.804 
ATOM   5973  C3'  DT A 187     -23.223-179.426 -91.908 
ATOM   5975  C2'  DT A 187     -23.443-179.629 -93.401 
ATOM   5978  O3'  DT A 187     -24.255-179.934 -91.082 
ATOM   5979  P    DT A 188     -24.674-181.490 -91.082 
ATOM   5980  OP1  DT A 188     -25.086-181.866 -89.716 
ATOM   5981  OP2  DT A 188     -23.675-182.282 -91.832 
ATOM   5982  O5'  DT A 188     -25.968-181.376 -92.003 
ATOM   5983  C5'  DT A 188     -27.065-180.576 -91.606 
ATOM   5986  C4'  DT A 188     -28.146-180.617 -92.680 
ATOM   5988  O4'  DT A 188     -27.610-180.104 -93.897 
ATOM   5989  C1'  DT A 188     -27.916-181.004 -94.946 
ATOM   5991  N1   DT A 188     -26.832-180.958 -95.966 
ATOM   5992  C6   DT A 188     -25.552-181.388 -95.661 
ATOM   5994  C5   DT A 188     -24.529-181.244 -96.547 
ATOM   5995  C7   DT A 188     -23.140-181.732 -96.177 
ATOM   5999  C4   DT A 188     -24.756-180.611 -97.842 
ATOM   6000  O4   DT A 188     -23.894-180.337 -98.672 
ATOM   6001  N3   DT A 188     -26.069-180.295 -98.096 
ATOM   6003  C2   DT A 188     -27.127-180.430 -97.228 
ATOM   6004  O2   DT A 188     -28.252-180.096 -97.590 
ATOM   6005  C3'  DT A 188     -28.627-182.052 -92.912 
ATOM   6007  C2'  DT A 188     -28.075-182.379 -94.295 
ATOM   6010  O3'  DT A 188     -30.037-182.077 -92.843 
ATOM   6011  P    DC A 189     -30.872-183.441 -93.035 
ATOM   6012  OP1  DC A 189     -32.078-183.376 -92.186 
ATOM   6013  OP2  DC A 189     -29.946-184.593 -92.957 
ATOM   6014  O5'  DC A 189     -31.300-183.256 -94.563 
ATOM   6015  C5'  DC A 189     -32.076-182.138 -94.952 
ATOM   6018  C4'  DC A 189     -32.391-182.177 -96.443 
ATOM   6020  O4'  DC A 189     -31.197-182.094 -97.211 
ATOM   6021  C1'  DC A 189     -31.227-183.084 -98.225 
ATOM   6023  N1   DC A 189     -29.827-183.524 -98.457 
ATOM   6024  C6   DC A 189     -29.087-184.085 -97.440 
ATOM   6026  C5   DC A 189     -27.754-184.293 -97.599 
ATOM   6028  C4   DC A 189     -27.184-183.896 -98.840 
ATOM   6029  N4   DC A 189     -25.893-183.887 -99.001 
ATOM   6032  N3   DC A 189     -27.879-183.384 -99.826 
ATOM   6033  C2   DC A 189     -29.209-183.203 -99.670 
ATOM   6034  O2   DC A 189     -29.824-182.717-100.621 
ATOM   6035  C3'  DC A 189     -33.139-183.458 -96.820 
ATOM   6037  C2'  DC A 189     -32.150-184.196 -97.723 
ATOM   6040  O3'  DC A 189     -34.343-183.051 -97.438 
ATOM   6041  P    DA A 190     -35.392-184.096 -98.043 
ATOM   6042  OP1  DA A 190     -36.726-183.472 -98.020 
ATOM   6043  OP2  DA A 190     -35.154-185.429 -97.450 
ATOM   6044  O5'  DA A 190     -34.853-184.094 -99.540 
ATOM   6045  C5'  DA A 190     -34.912-182.907-100.304 
ATOM   6048  C4'  DA A 190     -34.362-183.164-101.698 
ATOM   6050  O4'  DA A 190     -32.974-183.471-101.649 
ATOM   6051  C1'  DA A 190     -32.706-184.504-102.577 
ATOM   6053  N9   DA A 190     -31.537-185.260-102.068 
ATOM   6054  C8   DA A 190     -31.426-186.016-100.923 
ATOM   6056  N7   DA A 190     -30.208-186.414-100.649 
ATOM   6057  C5   DA A 190     -29.461-185.876-101.716 
ATOM   6058  C6   DA A 190     -28.088-185.839-102.077 
ATOM   6059  N6   DA A 190     -27.089-186.366-101.393 
ATOM   6062  N1   DA A 190     -27.687-185.212-103.177 
ATOM   6063  C2   DA A 190     -28.595-184.625-103.938 
ATOM   6065  N3   DA A 190     -29.904-184.564-103.736 
ATOM   6066  C4   DA A 190     -30.272-185.205-102.593 
ATOM   6067  C3'  DA A 190     -35.110-184.314-102.381 
ATOM   6069  C2'  DA A 190     -33.996-185.321-102.688 
ATOM   6072  O3'  DA A 190     -35.776-183.743-103.494 
ATOM   6073  P    DG A 191     -36.720-184.585-104.487 
ATOM   6074  OP1  DG A 191     -37.721-183.665-105.068 
ATOM   6075  OP2  DG A 191     -37.135-185.845-103.835 
ATOM   6076  O5'  DG A 191     -35.614-184.905-105.597 
ATOM   6077  C5'  DG A 191     -34.987-183.844-106.300 
ATOM   6080  C4'  DG A 191     -33.825-184.358-107.140 
ATOM   6082  O4'  DG A 191     -32.802-184.899-106.315 
ATOM   6083  C1'  DG A 191     -32.283-186.048-106.962 
ATOM   6085  N9   DG A 191     -31.658-186.943-105.963 
ATOM   6086  C8   DG A 191     -32.246-187.624-104.923 
ATOM   6088  N7   DG A 191     -31.406-188.251-104.143 
ATOM   6089  C5   DG A 191     -30.155-187.970-104.714 
ATOM   6090  C6   DG A 191     -28.811-188.293-104.295 
ATOM   6091  O6   DG A 191     -28.418-188.897-103.295 
ATOM   6092  N1   DG A 191     -27.844-187.799-105.143 
ATOM   6094  C2   DG A 191     -28.101-187.042-106.236 
ATOM   6095  N2   DG A 191     -27.089-186.604-106.944 
ATOM   6098  N3   DG A 191     -29.316-186.695-106.645 
ATOM   6099  C4   DG A 191     -30.309-187.189-105.839 
ATOM   6100  C3'  DG A 191     -34.282-185.433-108.132 
ATOM   6102  C2'  DG A 191     -33.470-186.659-107.703 
ATOM   6105  O3'  DG A 191     -34.001-184.909-109.419 
ATOM   6106  P    DG A 192     -34.346-185.684-110.783 
ATOM   6107  OP1  DG A 192     -34.549-184.675-111.846 
ATOM   6108  OP2  DG A 192     -35.368-186.722-110.517 
ATOM   6109  O5'  DG A 192     -32.916-186.378-110.994 
ATOM   6110  C5'  DG A 192     -31.763-185.583-111.216 
ATOM   6113  C4'  DG A 192     -30.512-186.443-111.355 
ATOM   6115  O4'  DG A 192     -30.234-187.124-110.142 
ATOM   6116  C1'  DG A 192     -29.865-188.454-110.460 
ATOM   6118  N9   DG A 192     -30.152-189.322-109.300 
ATOM   6119  C8   DG A 192     -31.366-189.665-108.754 
ATOM   6121  N7   DG A 192     -31.282-190.333-107.633 
ATOM   6122  C5   DG A 192     -29.900-190.458-107.432 
ATOM   6123  C6   DG A 192     -29.133-191.045-106.360 
ATOM   6124  O6   DG A 192     -29.511-191.614-105.339 
ATOM   6125  N1   DG A 192     -27.770-190.901-106.526 
ATOM   6127  C2   DG A 192     -27.183-190.318-107.597 
ATOM   6128  N2   DG A 192     -25.872-190.278-107.659 
ATOM   6131  N3   DG A 192     -27.846-189.781-108.613 
ATOM   6132  C4   DG A 192     -29.207-189.863-108.462 
ATOM   6133  C3'  DG A 192     -30.657-187.476-112.477 
ATOM   6135  C2'  DG A 192     -30.646-188.805-111.724 
ATOM   6138  O3'  DG A 192     -29.562-187.279-113.352 
ATOM   6139  P    DG A 193     -29.377-188.114-114.714 
ATOM   6140  OP1  DG A 193     -28.708-187.248-115.710 
ATOM   6141  OP2  DG A 193     -30.634-188.818-115.040 
ATOM   6142  O5'  DG A 193     -28.317-189.175-114.150 
ATOM   6143  C5'  DG A 193     -27.027-188.742-113.752 
ATOM   6146  C4'  DG A 193     -26.167-189.909-113.279 
ATOM   6148  O4'  DG A 193     -26.642-190.441-112.045 
ATOM   6149  C1'  DG A 193     -26.702-191.856-112.158 
ATOM   6151  N9   DG A 193     -27.762-192.389-111.270 
ATOM   6152  C8   DG A 193     -29.126-192.303-111.419 
ATOM   6154  N7   DG A 193     -29.809-192.799-110.422 
ATOM   6155  C5   DG A 193     -28.820-193.243-109.536 
ATOM   6156  C6   DG A 193     -28.905-193.810-108.213 
ATOM   6157  O6   DG A 193     -29.893-194.037-107.514 
ATOM   6158  N1   DG A 193     -27.677-194.103-107.665 
ATOM   6160  C2   DG A 193     -26.496-193.911-108.296 
ATOM   6161  N2   DG A 193     -25.409-194.324-107.695 
ATOM   6164  N3   DG A 193     -26.364-193.374-109.506 
ATOM   6165  C4   DG A 193     -27.567-193.037-110.069 
ATOM   6166  C3'  DG A 193     -26.142-191.035-114.313 
ATOM   6168  C2'  DG A 193     -26.958-192.129-113.637 
ATOM   6171  O3'  DG A 193     -24.785-191.368-114.498 
ATOM   6172  P    DT A 194     -24.296-192.543-115.469 
ATOM   6173  OP1  DT A 194     -23.034-192.114-116.095 
ATOM   6174  OP2  DT A 194     -25.429-193.033-116.281 
ATOM   6175  O5'  DT A 194     -23.955-193.615-114.337 
ATOM   6176  C5'  DT A 194     -22.933-193.305-113.405 
ATOM   6179  C4'  DT A 194     -22.605-194.478-112.499 
ATOM   6181  O4'  DT A 194     -23.722-194.802-111.690 
ATOM   6182  C1'  DT A 194     -24.053-196.166-111.870 
ATOM   6184  N1   DT A 194     -25.538-196.274-111.852 
ATOM   6185  C6   DT A 194     -26.314-195.767-112.882 
ATOM   6187  C5   DT A 194     -27.672-195.800-112.811 
ATOM   6188  C7   DT A 194     -28.499-195.279-113.974 
ATOM   6192  C4   DT A 194     -28.341-196.327-111.624 
ATOM   6193  O4   DT A 194     -29.548-196.349-111.418 
ATOM   6194  N3   DT A 194     -27.502-196.825-110.660 
ATOM   6196  C2   DT A 194     -26.133-196.835-110.715 
ATOM   6197  O2   DT A 194     -25.508-197.337-109.785 
ATOM   6198  C3'  DT A 194     -22.193-195.702-113.314 
ATOM   6200  C2'  DT A 194     -23.387-196.638-113.167 
ATOM   6203  O3'  DT A 194     -20.993-196.178-112.740 
ATOM   6204  P    DA A 195     -20.186-197.424-113.338 
ATOM   6205  OP1  DA A 195     -18.756-197.227-113.034 
ATOM   6206  OP2  DA A 195     -20.657-197.699-114.711 
ATOM   6207  O5'  DA A 195     -20.773-198.542-112.370 
ATOM   6208  C5'  DA A 195     -20.537-198.473-110.978 
ATOM   6211  C4'  DA A 195     -21.375-199.528-110.267 
ATOM   6213  O4'  DA A 195     -22.762-199.253-110.438 
ATOM   6214  C1'  DA A 195     -23.428-200.493-110.570 
ATOM   6216  N9   DA A 195     -24.715-200.314-111.281 
ATOM   6217  C8   DA A 195     -24.937-199.875-112.564 
ATOM   6219  N7   DA A 195     -26.198-199.797-112.901 
ATOM   6220  C5   DA A 195     -26.857-200.221-111.736 
ATOM   6221  C6   DA A 195     -28.210-200.344-111.347 
ATOM   6222  N6   DA A 195     -29.235-199.980-112.095 
ATOM   6225  N1   DA A 195     -28.535-200.794-110.136 
ATOM   6226  C2   DA A 195     -27.557-201.135-109.310 
ATOM   6228  N3   DA A 195     -26.247-201.045-109.516 
ATOM   6229  C4   DA A 195     -25.962-200.559-110.754 
ATOM   6230  C3'  DA A 195     -21.082-200.927-110.818 
ATOM   6232  C2'  DA A 195     -22.446-201.372-111.336 
ATOM   6235  O3'  DA A 195     -20.583-201.729-109.766 
ATOM   6236  P    DT A 196     -20.152-203.265-109.981 
ATOM   6237  OP1  DT A 196     -18.926-203.530-109.204 
ATOM   6238  OP2  DT A 196     -20.241-203.618-111.414 
ATOM   6239  O5'  DT A 196     -21.388-203.952-109.239 
ATOM   6240  C5'  DT A 196     -21.575-203.758-107.848 
ATOM   6243  C4'  DT A 196     -22.782-204.542-107.340 
ATOM   6245  O4'  DT A 196     -23.958-204.062-107.983 
ATOM   6246  C1'  DT A 196     -24.612-205.138-108.633 
ATOM   6248  N1   DT A 196     -25.209-204.666-109.919 
ATOM   6249  C6   DT A 196     -24.423-204.406-111.029 
ATOM   6251  C5   DT A 196     -24.983-204.029-112.212 
ATOM   6252  C7   DT A 196     -24.090-203.776-113.415 
ATOM   6256  C4   DT A 196     -26.430-203.855-112.332 
ATOM   6257  O4   DT A 196     -27.048-203.515-113.336 
ATOM   6258  N3   DT A 196     -27.133-204.109-111.179 
ATOM   6260  C2   DT A 196     -26.603-204.518-109.978 
ATOM   6261  O2   DT A 196     -27.360-204.758-109.041 
ATOM   6262  C3'  DT A 196     -22.628-206.041-107.619 
ATOM   6264  C2'  DT A 196     -23.576-206.253-108.794 
ATOM   6267  O3'  DT A 196     -22.981-206.751-106.447 
ATOM   6268  P    DC A 197     -23.034-208.361-106.385 
ATOM   6269  OP1  DC A 197     -22.680-208.780-105.013 
ATOM   6270  OP2  DC A 197     -22.334-208.925-107.559 
ATOM   6271  O5'  DC A 197     -24.606-208.553-106.601 
ATOM   6272  C5'  DC A 197     -25.511-207.979-105.675 
ATOM   6275  C4'  DC A 197     -26.954-208.305-106.038 
ATOM   6277  O4'  DC A 197     -27.294-207.731-107.297 
ATOM   6278  C1'  DC A 197     -27.955-208.702-108.091 
ATOM   6280  N1   DC A 197     -27.595-208.437-109.511 
ATOM   6281  C6   DC A 197     -26.281-208.469-109.915 
ATOM   6283  C5   DC A 197     -25.937-208.061-111.165 
ATOM   6285  C4   DC A 197     -26.987-207.602-112.007 
ATOM   6286  N4   DC A 197     -26.721-207.050-113.157 
ATOM   6289  N3   DC A 197     -28.249-207.587-111.647 
ATOM   6290  C2   DC A 197     -28.581-208.010-110.408 
ATOM   6291  O2   DC A 197     -29.776-207.998-110.116 
ATOM   6292  C3'  DC A 197     -27.179-209.818-106.096 
ATOM   6294  C2'  DC A 197     -27.490-210.067-107.571 
ATOM   6297  O3'  DC A 197     -28.234-210.105-105.200 
ATOM   6298  P    DA A 198     -28.772-211.594-104.953 
ATOM   6299  OP1  DA A 198     -29.394-211.635-103.616 
ATOM   6300  OP2  DA A 198     -27.734-212.566-105.352 
ATOM   6301  O5'  DA A 198     -29.926-211.595-106.043 
ATOM   6302  C5'  DA A 198     -31.014-210.705-105.910 
ATOM   6305  C4'  DA A 198     -31.988-210.895-107.063 
ATOM   6307  O4'  DA A 198     -31.399-210.486-108.294 
ATOM   6308  C1'  DA A 198     -31.771-211.407-109.301 
ATOM   6310  N9   DA A 198     -30.697-211.402-110.321 
ATOM   6311  C8   DA A 198     -29.388-211.813-110.208 
ATOM   6313  N7   DA A 198     -28.642-211.556-111.255 
ATOM   6314  C5   DA A 198     -29.546-210.919-112.123 
ATOM   6315  C6   DA A 198     -29.455-210.323-113.406 
ATOM   6316  N6   DA A 198     -28.355-210.249-114.131 
ATOM   6319  N1   DA A 198     -30.517-209.778-113.984 
ATOM   6320  C2   DA A 198     -31.672-209.798-113.333 
ATOM   6322  N3   DA A 198     -31.911-210.301-112.129 
ATOM   6323  C4   DA A 198     -30.796-210.846-111.571 
ATOM   6324  C3'  DA A 198     -32.428-212.361-107.165 
ATOM   6326  C2'  DA A 198     -31.987-212.743-108.586 
ATOM   6329  O3'  DA A 198     -33.818-212.388-106.864 
ATOM   6330  P    DG A 199     -34.704-213.736-106.850 
ATOM   6331  OP1  DG A 199     -35.856-213.540-105.940 
ATOM   6332  OP2  DG A 199     -33.821-214.915-106.718 
ATOM   6333  O5'  DG A 199     -35.223-213.633-108.369 
ATOM   6334  C5'  DG A 199     -36.022-212.534-108.792 
ATOM   6337  C4'  DG A 199     -36.265-212.573-110.297 
ATOM   6339  O4'  DG A 199     -35.052-212.406-111.018 
ATOM   6340  C1'  DG A 199     -35.077-213.289-112.129 
ATOM   6342  N9   DG A 199     -33.685-213.595-112.533 
ATOM   6343  C8   DG A 199     -32.722-214.303-111.860 
ATOM   6345  N7   DG A 199     -31.551-214.320-112.444 
ATOM   6346  C5   DG A 199     -31.759-213.572-113.612 
ATOM   6347  C6   DG A 199     -30.864-213.175-114.675 
ATOM   6348  O6   DG A 199     -29.655-213.370-114.811 
ATOM   6349  N1   DG A 199     -31.494-212.439-115.661 
ATOM   6351  C2   DG A 199     -32.796-212.073-115.625 
ATOM   6352  N2   DG A 199     -33.263-211.346-116.594 
ATOM   6355  N3   DG A 199     -33.649-212.383-114.659 
ATOM   6356  C4   DG A 199     -33.069-213.143-113.678 
ATOM   6357  C3'  DG A 199     -36.921-213.884-110.736 
ATOM   6359  C2'  DG A 199     -35.877-214.503-111.667 
ATOM   6362  O3'  DG A 199     -38.144-213.513-111.346 
ATOM   6363  P    DG A 200     -39.196-214.574-111.933 
ATOM   6364  OP1  DG A 200     -40.541-213.965-111.858 
ATOM   6365  OP2  DG A 200     -38.934-215.914-111.363 
ATOM   6366  O5'  DG A 200     -38.704-214.532-113.452 
ATOM   6367  C5'  DG A 200     -38.810-213.324-114.185 
ATOM   6370  C4'  DG A 200     -38.258-213.486-115.595 
ATOM   6372  O4'  DG A 200     -36.867-213.762-115.560 
ATOM   6373  C1'  DG A 200     -36.598-214.780-116.505 
ATOM   6375  N9   DG A 200     -35.372-215.490-116.083 
ATOM   6376  C8   DG A 200     -35.162-216.271-114.976 
ATOM   6378  N7   DG A 200     -33.923-216.649-114.807 
ATOM   6379  C5   DG A 200     -33.254-216.072-115.895 
ATOM   6380  C6   DG A 200     -31.863-216.052-116.275 
ATOM   6381  O6   DG A 200     -30.881-216.547-115.729 
ATOM   6382  N1   DG A 200     -31.630-215.328-117.429 
ATOM   6384  C2   DG A 200     -32.592-214.713-118.147 
ATOM   6385  N2   DG A 200     -32.258-214.121-119.254 
ATOM   6388  N3   DG A 200     -33.879-214.705-117.843 
ATOM   6389  C4   DG A 200     -34.147-215.391-116.693 
ATOM   6390  C3'  DG A 200     -38.960-214.624-116.339 
ATOM   6392  C2'  DG A 200     -37.850-215.651-116.541 
ATOM   6395  O3'  DG A 200     -39.442-214.066-117.542 
ATOM   6396  P    DG A 201     -40.330-214.894-118.585 
ATOM   6397  OP1  DG A 201     -41.287-213.961-119.213 
ATOM   6398  OP2  DG A 201     -40.781-216.164-117.979 
ATOM   6399  O5'  DG A 201     -39.173-215.220-119.630 
ATOM   6400  C5'  DG A 201     -38.565-214.172-120.362 
ATOM   6403  C4'  DG A 201     -37.510-214.717-121.322 
ATOM   6405  O4'  DG A 201     -36.386-215.237-120.613 
ATOM   6406  C1'  DG A 201     -36.113-216.544-121.096 
ATOM   6408  N9   DG A 201     -35.483-217.365-120.032 
ATOM   6409  C8   DG A 201     -36.073-217.969-118.949 
ATOM   6411  N7   DG A 201     -35.246-218.590-118.153 
ATOM   6412  C5   DG A 201     -33.995-218.357-118.744 
ATOM   6413  C6   DG A 201     -32.658-218.701-118.334 
ATOM   6414  O6   DG A 201     -32.263-219.264-117.320 
ATOM   6415  N1   DG A 201     -31.685-218.285-119.215 
ATOM   6417  C2   DG A 201     -31.943-217.644-120.374 
ATOM   6418  N2   DG A 201     -30.932-217.393-121.159 
ATOM   6421  N3   DG A 201     -33.153-217.301-120.802 
ATOM   6422  C4   DG A 201     -34.141-217.658-119.924 
ATOM   6423  C3'  DG A 201     -38.083-215.839-122.191 
ATOM   6425  C2'  DG A 201     -37.466-217.078-121.557 
ATOM   6428  O3'  DG A 201     -37.619-215.597-123.499 
ATOM   6429  P    DC A 202     -37.949-216.547-124.739 
ATOM   6430  OP1  DC A 202     -38.296-215.694-125.886 
ATOM   6431  OP2  DC A 202     -38.812-217.671-124.322 
ATOM   6432  O5'  DC A 202     -36.484-217.117-124.959 
ATOM   6433  C5'  DC A 202     -35.450-216.241-125.360 
ATOM   6436  C4'  DC A 202     -34.191-217.004-125.754 
ATOM   6438  O4'  DC A 202     -33.618-217.635-124.612 
ATOM   6439  C1'  DC A 202     -33.603-219.040-124.801 
ATOM   6441  N1   DC A 202     -33.998-219.709-123.524 
ATOM   6442  C6   DC A 202     -35.291-219.652-123.054 
ATOM   6444  C5   DC A 202     -35.612-220.225-121.866 
ATOM   6446  C4   DC A 202     -34.567-220.863-121.141 
ATOM   6447  N4   DC A 202     -34.803-221.362-119.963 
ATOM   6450  N3   DC A 202     -33.326-220.913-121.571 
ATOM   6451  C2   DC A 202     -33.008-220.341-122.758 
ATOM   6452  O2   DC A 202     -31.828-220.396-123.108 
ATOM   6453  C3'  DC A 202     -34.504-218.061-126.817 
ATOM   6455  C2'  DC A 202     -34.526-219.344-125.988 
ATOM   6458  O3'  DC A 202     -33.494-217.972-127.804 
ATOM   6459  P    DC A 203     -33.309-219.052-128.972 
ATOM   6460  OP1  DC A 203     -32.706-218.366-130.126 
ATOM   6461  OP2  DC A 203     -34.541-219.856-129.112 
ATOM   6462  O5'  DC A 203     -32.196-219.949-128.275 
ATOM   6463  C5'  DC A 203     -30.956-219.366-127.925 
ATOM   6466  C4'  DC A 203     -30.008-220.409-127.353 
ATOM   6468  O4'  DC A 203     -30.533-220.962-126.150 
ATOM   6469  C1'  DC A 203     -30.486-222.378-126.228 
ATOM   6471  N1   DC A 203     -31.669-222.919-125.504 
ATOM   6472  C6   DC A 203     -32.941-222.574-125.888 
ATOM   6474  C5   DC A 203     -34.003-222.906-125.107 
ATOM   6476  C4   DC A 203     -33.728-223.625-123.910 
ATOM   6477  N4   DC A 203     -34.665-223.883-123.047 
ATOM   6480  N3   DC A 203     -32.526-224.013-123.557 
ATOM   6481  C2   DC A 203     -31.475-223.676-124.340 
ATOM   6482  O2   DC A 203     -30.360-224.054-123.978 
ATOM   6483  C3'  DC A 203     -29.777-221.534-128.361 
ATOM   6485  C2'  DC A 203     -30.463-222.736-127.715 
ATOM   6488  O3'  DC A 203     -28.382-221.661-128.508 
ATOM   6489  P    DA A 204     -27.736-222.710-129.516 
ATOM   6490  OP1  DA A 204     -26.437-222.172-129.954 
ATOM   6491  OP2  DA A 204     -28.762-223.149-130.483 
ATOM   6492  O5'  DA A 204     -27.490-223.895-128.491 
ATOM   6493  C5'  DA A 204     -26.591-223.726-127.420 
ATOM   6496  C4'  DA A 204     -26.523-225.009-126.604 
ATOM   6498  O4'  DA A 204     -27.759-225.239-125.935 
ATOM   6499  C1'  DA A 204     -28.093-226.605-126.087 
ATOM   6501  N9   DA A 204     -29.563-226.749-126.007 
ATOM   6502  C8   DA A 204     -30.527-226.383-126.917 
ATOM   6504  N7   DA A 204     -31.757-226.547-126.502 
ATOM   6505  C5   DA A 204     -31.573-227.068-125.208 
ATOM   6506  C6   DA A 204     -32.428-227.446-124.148 
ATOM   6507  N6   DA A 204     -33.746-227.374-124.188 
ATOM   6510  N1   DA A 204     -31.943-227.928-123.008 
ATOM   6511  C2   DA A 204     -30.631-228.049-122.881 
ATOM   6513  N3   DA A 204     -29.702-227.720-123.768 
ATOM   6514  C4   DA A 204     -30.244-227.224-124.914 
ATOM   6515  C3'  DA A 204     -26.204-226.213-127.502 
ATOM   6517  C2'  DA A 204     -27.501-227.027-127.427 
ATOM   6520  O3'  DA A 204     -25.036-226.822-126.978 
ATOM   6521  P    DA A 205     -24.447-228.211-127.521 
ATOM   6522  OP1  DA A 205     -22.983-228.205-127.313 
ATOM   6523  OP2  DA A 205     -25.029-228.514-128.845 
ATOM   6524  O5'  DA A 205     -25.135-229.151-126.414 
ATOM   6525  C5'  DA A 205     -24.807-228.980-125.042 
ATOM   6528  C4'  DA A 205     -25.333-230.120-124.174 
ATOM   6530  O4'  DA A 205     -26.746-230.063-124.032 
ATOM   6531  C1'  DA A 205     -27.319-231.315-124.368 
ATOM   6533  N9   DA A 205     -28.528-231.045-125.182 
ATOM   6534  C8   DA A 205     -28.601-230.557-126.466 
ATOM   6536  N7   DA A 205     -29.816-230.335-126.898 
ATOM   6537  C5   DA A 205     -30.604-230.702-125.796 
ATOM   6538  C6   DA A 205     -31.989-230.679-125.512 
ATOM   6539  N6   DA A 205     -32.922-230.238-126.337 
ATOM   6542  N1   DA A 205     -32.460-231.051-124.324 
ATOM   6543  C2   DA A 205     -31.587-231.463-123.408 
ATOM   6545  N3   DA A 205     -30.269-231.560-123.529 
ATOM   6546  C4   DA A 205     -29.833-231.147-124.753 
ATOM   6547  C3'  DA A 205     -24.918-231.477-124.741 
ATOM   6549  C2'  DA A 205     -26.253-232.121-125.117 
ATOM   6552  O3'  DA A 205     -24.171-232.120-123.724 
ATOM   6553  P    DG A 206     -23.570-233.601-123.861 
ATOM   6554  OP1  DG A 206     -22.431-233.719-122.928 
ATOM   6555  OP2  DG A 206     -23.423-233.960-125.287 
ATOM   6556  O5'  DG A 206     -24.808-234.392-123.243 
ATOM   6557  C5'  DG A 206     -25.235-234.099-121.923 
ATOM   6560  C4'  DG A 206     -26.582-234.745-121.639 
ATOM   6562  O4'  DG A 206     -27.602-234.247-122.498 
ATOM   6563  C1'  DG A 206     -28.434-235.338-122.852 
ATOM   6565  N9   DG A 206     -29.128-235.039-124.125 
ATOM   6566  C8   DG A 206     -28.599-234.827-125.373 
ATOM   6568  N7   DG A 206     -29.470-234.444-126.270 
ATOM   6569  C5   DG A 206     -30.681-234.426-125.562 
ATOM   6570  C6   DG A 206     -32.017-234.036-125.940 
ATOM   6571  O6   DG A 206     -32.440-233.586-127.007 
ATOM   6572  N1   DG A 206     -32.930-234.163-124.912 
ATOM   6574  C2   DG A 206     -32.611-234.564-123.659 
ATOM   6575  N2   DG A 206     -33.553-234.590-122.766 
ATOM   6578  N3   DG A 206     -31.397-234.899-123.253 
ATOM   6579  C4   DG A 206     -30.474-234.815-124.255 
ATOM   6580  C3'  DG A 206     -26.511-236.261-121.810 
ATOM   6582  C2'  DG A 206     -27.508-236.548-122.928 
ATOM   6585  O3'  DG A 206     -26.890-236.780-120.559 
ATOM   6586  P    DG A 207     -26.855-238.336-120.238 
ATOM   6587  OP1  DG A 207     -26.605-238.482-118.794 
ATOM   6588  OP2  DG A 207     -26.012-239.028-121.232 
ATOM   6589  O5'  DG A 207     -28.379-238.666-120.509 
ATOM   6590  C5'  DG A 207     -29.349-238.110-119.648 
ATOM   6593  C4'  DG A 207     -30.750-238.535-120.050 
ATOM   6595  O4'  DG A 207     -31.107-237.982-121.308 
ATOM   6596  C1'  DG A 207     -31.693-239.006-122.093 
ATOM   6598  N9   DG A 207     -31.459-238.703-123.522 
ATOM   6599  C8   DG A 207     -30.290-238.755-124.237 
ATOM   6601  N7   DG A 207     -30.386-238.308-125.460 
ATOM   6602  C5   DG A 207     -31.733-237.943-125.573 
ATOM   6603  C6   DG A 207     -32.488-237.346-126.646 
ATOM   6604  O6   DG A 207     -32.131-236.981-127.765 
ATOM   6605  N1   DG A 207     -33.813-237.137-126.325 
ATOM   6607  C2   DG A 207     -34.369-237.476-125.141 
ATOM   6608  N2   DG A 207     -35.650-237.311-124.989 
ATOM   6611  N3   DG A 207     -33.718-238.005-124.118 
ATOM   6612  C4   DG A 207     -32.396-238.209-124.393 
ATOM   6613  C3'  DG A 207     -30.867-240.056-120.133 
ATOM   6615  C2'  DG A 207     -31.061-240.314-121.623 
ATOM   6618  O3'  DG A 207     -31.989-240.380-119.344 
ATOM   6619  P    DG A 208     -32.465-241.880-119.104 
ATOM   6620  OP1  DG A 208     -33.059-241.939-117.757 
ATOM   6621  OP2  DG A 208     -31.414-242.829-119.524 
ATOM   6622  O5'  DG A 208     -33.643-241.895-120.171 
ATOM   6623  C5'  DG A 208     -34.769-241.072-119.947 
ATOM   6626  C4'  DG A 208     -35.830-241.298-121.011 
ATOM   6628  O4'  DG A 208     -35.394-240.808-122.276 
ATOM   6629  C1'  DG A 208     -35.595-241.820-123.249 
ATOM   6631  N9   DG A 208     -34.579-241.683-124.324 
ATOM   6632  C8   DG A 208     -33.240-241.979-124.275 
ATOM   6634  N7   DG A 208     -32.573-241.648-125.348 
ATOM   6635  C5   DG A 208     -33.548-241.081-126.178 
ATOM   6636  C6   DG A 208     -33.460-240.453-127.471 
ATOM   6637  O6   DG A 208     -32.480-240.240-128.180 
ATOM   6638  N1   DG A 208     -34.672-240.003-127.946 
ATOM   6640  C2   DG A 208     -35.846-240.176-127.302 
ATOM   6641  N2   DG A 208     -36.932-239.789-127.908 
ATOM   6644  N3   DG A 208     -35.982-240.742-126.107 
ATOM   6645  C4   DG A 208     -34.788-241.150-125.578 
ATOM   6646  C3'  DG A 208     -36.153-242.787-121.148 
ATOM   6648  C2'  DG A 208     -35.497-243.133-122.479 
ATOM   6651  O3'  DG A 208     -37.559-242.879-121.145 
ATOM   6652  P    DT A 209     -38.342-244.245-121.407 
ATOM   6653  OP1  DT A 209     -39.542-244.258-120.554 
ATOM   6654  OP2  DT A 209     -37.401-245.383-121.427 
ATOM   6655  O5'  DT A 209     -38.786-243.927-122.901 
ATOM   6656  C5'  DT A 209     -39.670-242.846-123.145 
ATOM   6659  C4'  DT A 209     -40.206-242.881-124.571 
ATOM   6661  O4'  DT A 209     -39.145-242.658-125.495 
ATOM   6662  C1'  DT A 209     -38.995-243.794-126.329 
ATOM   6664  N1   DT A 209     -37.538-244.040-126.546 
ATOM   6665  C6   DT A 209     -36.750-244.645-125.581 
ATOM   6667  C5   DT A 209     -35.419-244.848-125.794 
ATOM   6668  C7   DT A 209     -34.594-245.579-124.753 
ATOM   6672  C4   DT A 209     -34.775-244.372-127.017 
ATOM   6673  O4   DT A 209     -33.579-244.442-127.280 
ATOM   6674  N3   DT A 209     -35.626-243.793-127.924 
ATOM   6676  C2   DT A 209     -36.982-243.633-127.771 
ATOM   6677  O2   DT A 209     -37.631-243.179-128.710 
ATOM   6678  C3'  DT A 209     -40.851-244.239-124.863 
ATOM   6680  C2'  DT A 209     -39.766-244.942-125.666 
ATOM   6683  O3'  DT A 209     -42.050-244.012-125.572 
ATOM   6684  P    DC A 210     -42.971-245.203-126.131 
ATOM   6685  OP1  DC A 210     -44.382-244.797-126.012 
ATOM   6686  OP2  DC A 210     -42.495-246.499-125.601 
ATOM   6687  O5'  DC A 210     -42.530-245.111-127.662 
ATOM   6688  C5'  DC A 210     -42.780-243.928-128.402 
ATOM   6691  C4'  DC A 210     -42.243-244.050-129.824 
ATOM   6693  O4'  DC A 210     -40.830-244.213-129.785 
ATOM   6694  C1'  DC A 210     -40.475-245.301-130.617 
ATOM   6696  N1   DC A 210     -39.257-245.953-130.064 
ATOM   6697  C6   DC A 210     -39.272-246.516-128.810 
ATOM   6699  C5   DC A 210     -38.126-246.999-128.261 
ATOM   6701  C4   DC A 210     -36.935-246.867-129.032 
ATOM   6702  N4   DC A 210     -35.784-247.243-128.556 
ATOM   6705  N3   DC A 210     -36.914-246.377-130.249 
ATOM   6706  C2   DC A 210     -38.067-245.925-130.806 
ATOM   6707  O2   DC A 210     -38.019-245.519-131.967 
ATOM   6708  C3'  DC A 210     -42.869-245.250-130.544 
ATOM   6710  C2'  DC A 210     -41.697-246.218-130.646 
ATOM   6713  O3'  DC A 210     -43.371-244.812-131.793 
ATOM   6714  P    DC A 211     -44.057-245.815-132.849 
ATOM   6715  OP1  DC A 211     -45.132-245.086-133.549 
ATOM   6716  OP2  DC A 211     -44.314-247.119-132.203 
ATOM   6717  O5'  DC A 211     -42.818-245.994-133.842 
ATOM   6718  C5'  DC A 211     -42.285-244.872-134.524 
ATOM   6721  C4'  DC A 211     -41.230-245.288-135.548 
ATOM   6723  O4'  DC A 211     -40.088-245.838-134.894 
ATOM   6724  C1'  DC A 211     -39.820-247.132-135.401 
ATOM   6726  N1   DC A 211     -39.387-248.011-134.274 
ATOM   6727  C6   DC A 211     -40.255-248.335-133.256 
ATOM   6729  C5   DC A 211     -39.808-249.007-132.161 
ATOM   6731  C4   DC A 211     -38.432-249.347-132.129 
ATOM   6732  N4   DC A 211     -37.902-249.799-131.026 
ATOM   6735  N3   DC A 211     -37.594-249.075-133.105 
ATOM   6736  C2   DC A 211     -38.045-248.409-134.195 
ATOM   6737  O2   DC A 211     -37.225-248.167-135.085 
ATOM   6738  C3'  DC A 211     -41.790-246.314-136.539 
ATOM   6740  C2'  DC A 211     -41.098-247.604-136.098 
ATOM   6743  O3'  DC A 211     -41.484-245.876-137.854 
ATOM   6744  P    DT A 212     -41.784-246.757-139.162 
ATOM   6745  OP1  DT A 212     -41.998-245.831-140.291 
ATOM   6746  OP2  DT A 212     -42.771-247.814-138.846 
ATOM   6747  O5'  DT A 212     -40.341-247.426-139.309 
ATOM   6748  C5'  DT A 212     -39.206-246.610-139.538 
ATOM   6751  C4'  DT A 212     -37.960-247.460-139.734 
ATOM   6753  O4'  DT A 212     -37.666-248.184-138.545 
ATOM   6754  C1'  DT A 212     -37.415-249.535-138.881 
ATOM   6756  N1   DT A 212     -37.843-250.367-137.724 
ATOM   6757  C6   DT A 212     -39.177-250.492-137.379 
ATOM   6759  C5   DT A 212     -39.546-251.103-136.220 
ATOM   6760  C7   DT A 212     -41.020-251.220-135.871 
ATOM   6764  C4   DT A 212     -38.535-251.625-135.299 
ATOM   6765  O4   DT A 212     -38.739-252.114-134.190 
ATOM   6766  N3   DT A 212     -37.243-251.509-135.749 
ATOM   6768  C2   DT A 212     -36.837-250.897-136.909 
ATOM   6769  O2   DT A 212     -35.637-250.833-137.164 
ATOM   6770  C3'  DT A 212     -38.142-248.443-140.887 
ATOM   6772  C2'  DT A 212     -38.157-249.805-140.191 
ATOM   6775  O3'  DT A 212     -37.065-248.231-141.772 
ATOM   6776  P    DA A 213     -36.865-249.117-143.087 
ATOM   6777  OP1  DA A 213     -36.186-248.287-144.103 
ATOM   6778  OP2  DA A 213     -38.130-249.824-143.382 
ATOM   6779  O5'  DA A 213     -35.835-250.172-142.484 
ATOM   6780  C5'  DA A 213     -34.579-249.739-142.004 
ATOM   6783  C4'  DA A 213     -33.798-250.933-141.470 
ATOM   6785  O4'  DA A 213     -34.429-251.474-140.314 
ATOM   6786  C1'  DA A 213     -34.334-252.886-140.372 
ATOM   6788  N9   DA A 213     -35.477-253.446-139.620 
ATOM   6789  C8   DA A 213     -36.819-253.380-139.919 
ATOM   6791  N7   DA A 213     -37.611-253.811-138.969 
ATOM   6792  C5   DA A 213     -36.703-254.205-137.972 
ATOM   6793  C6   DA A 213     -36.822-254.713-136.656 
ATOM   6794  N6   DA A 213     -37.961-254.931-136.025 
ATOM   6797  N1   DA A 213     -35.751-254.960-135.914 
ATOM   6798  C2   DA A 213     -34.552-254.756-136.446 
ATOM   6800  N3   DA A 213     -34.273-254.292-137.658 
ATOM   6801  C4   DA A 213     -35.404-254.018-138.371 
ATOM   6802  C3'  DA A 213     -33.670-252.029-142.532 
ATOM   6804  C2'  DA A 213     -34.322-253.241-141.859 
ATOM   6807  O3'  DA A 213     -32.292-252.149-142.831 
ATOM   6808  P    DA A 214     -31.727-253.176-143.929 
ATOM   6809  OP1  DA A 214     -30.454-252.649-144.460 
ATOM   6810  OP2  DA A 214     -32.824-253.591-144.829 
ATOM   6811  O5'  DA A 214     -31.410-254.385-142.935 
ATOM   6812  C5'  DA A 214     -30.490-254.216-141.872 
ATOM   6815  C4'  DA A 214     -30.515-255.431-140.953 
ATOM   6817  O4'  DA A 214     -31.782-255.585-140.329 
ATOM   6818  C1'  DA A 214     -32.056-256.972-140.225 
ATOM   6820  N9   DA A 214     -33.528-257.154-140.162 
ATOM   6821  C8   DA A 214     -34.477-256.790-141.087 
ATOM   6823  N7   DA A 214     -35.712-256.908-140.671 
ATOM   6824  C5   DA A 214     -35.557-257.419-139.370 
ATOM   6825  C6   DA A 214     -36.434-257.743-138.301 
ATOM   6826  N6   DA A 214     -37.738-257.525-138.281 
ATOM   6829  N1   DA A 214     -35.969-258.233-137.160 
ATOM   6830  C2   DA A 214     -34.658-258.402-137.034 
ATOM   6832  N3   DA A 214     -33.715-258.114-137.917 
ATOM   6833  C4   DA A 214     -34.234-257.614-139.075 
ATOM   6834  C3'  DA A 214     -30.185-256.712-141.722 
ATOM   6836  C2'  DA A 214     -31.398-257.607-141.449 
ATOM   6839  O3'  DA A 214     -28.941-257.164-141.213 
ATOM   6840  P    DA A 215     -28.206-258.481-141.763 
ATOM   6841  OP1  DA A 215     -26.756-258.333-141.524 
ATOM   6842  OP2  DA A 215     -28.727-258.800-143.108 
ATOM   6843  O5'  DA A 215     -28.810-259.521-140.705 
ATOM   6844  C5'  DA A 215     -28.550-259.352-139.321 
ATOM   6847  C4'  DA A 215     -29.212-260.439-138.479 
ATOM   6849  O4'  DA A 215     -30.630-260.338-138.505 
ATOM   6850  C1'  DA A 215     -31.194-261.632-138.658 
ATOM   6852  N9   DA A 215     -32.427-261.480-139.461 
ATOM   6853  C8   DA A 215     -32.528-261.088-140.776 
ATOM   6855  N7   DA A 215     -33.750-260.846-141.178 
ATOM   6856  C5   DA A 215     -34.510-261.121-140.029 
ATOM   6857  C6   DA A 215     -35.881-261.026-139.695 
ATOM   6858  N6   DA A 215     -36.835-260.581-140.492 
ATOM   6861  N1   DA A 215     -36.323-261.339-138.482 
ATOM   6862  C2   DA A 215     -35.439-261.759-137.582 
ATOM   6864  N3   DA A 215     -34.128-261.898-137.735 
ATOM   6865  C4   DA A 215     -33.720-261.547-138.992 
ATOM   6866  C3'  DA A 215     -28.800-261.831-138.953 
ATOM   6868  C2'  DA A 215     -30.125-262.491-139.337 
ATOM   6871  O3'  DA A 215     -28.129-262.431-137.867 
ATOM   6872  P    DG A 216     -27.434-263.871-137.967 
ATOM   6873  OP1  DG A 216     -26.314-263.912-137.006 
ATOM   6874  OP2  DG A 216     -27.234-264.221-139.388 
ATOM   6875  O5'  DG A 216     -28.638-264.734-137.381 
ATOM   6876  C5'  DG A 216     -29.114-264.472-136.073 
ATOM   6879  C4'  DG A 216     -30.469-265.132-135.861 
ATOM   6881  O4'  DG A 216     -31.444-264.626-136.766 
ATOM   6882  C1'  DG A 216     -32.316-265.698-137.074 
ATOM   6884  N9   DG A 216     -33.030-265.413-138.335 
ATOM   6885  C8   DG A 216     -32.512-265.215-139.591 
ATOM   6887  N7   DG A 216     -33.392-264.842-140.483 
ATOM   6888  C5   DG A 216     -34.597-264.806-139.762 
ATOM   6889  C6   DG A 216     -35.933-264.403-140.127 
ATOM   6890  O6   DG A 216     -36.362-263.940-141.187 
ATOM   6891  N1   DG A 216     -36.840-264.525-139.095 
ATOM   6893  C2   DG A 216     -36.520-264.924-137.840 
ATOM   6894  N2   DG A 216     -37.469-264.956-136.942 
ATOM   6897  N3   DG A 216     -35.300-265.262-137.445 
ATOM   6898  C4   DG A 216     -34.378-265.187-138.453 
ATOM   6899  C3'  DG A 216     -30.394-266.648-136.045 
ATOM   6901  C2'  DG A 216     -31.423-266.935-137.138 
ATOM   6904  O3'  DG A 216     -30.730-267.193-134.791 
ATOM   6905  P    DG A 217     -30.698-268.758-134.505 
ATOM   6906  OP1  DG A 217     -30.379-268.946-133.077 
ATOM   6907  OP2  DG A 217     -29.919-269.438-135.557 
ATOM   6908  O5'  DG A 217     -32.240-269.084-134.716 
ATOM   6909  C5'  DG A 217     -33.186-268.508-133.841 
ATOM   6912  C4'  DG A 217     -34.600-268.950-134.186 
ATOM   6914  O4'  DG A 217     -34.993-268.451-135.457 
ATOM   6915  C1'  DG A 217     -35.544-269.519-136.213 
ATOM   6917  N9   DG A 217     -35.318-269.254-137.654 
ATOM   6918  C8   DG A 217     -34.167-269.371-138.392 
ATOM   6920  N7   DG A 217     -34.271-268.953-139.625 
ATOM   6921  C5   DG A 217     -35.597-268.508-139.713 
ATOM   6922  C6   DG A 217     -36.340-267.872-140.773 
ATOM   6923  O6   DG A 217     -35.985-267.522-141.899 
ATOM   6924  N1   DG A 217     -37.650-267.614-140.433 
ATOM   6926  C2   DG A 217     -38.204-267.927-139.242 
ATOM   6927  N2   DG A 217     -39.480-267.731-139.087 
ATOM   6930  N3   DG A 217     -37.562-268.480-138.229 
ATOM   6931  C4   DG A 217     -36.252-268.736-138.520 
ATOM   6932  C3'  DG A 217     -34.719-270.474-134.213 
ATOM   6934  C2'  DG A 217     -34.870-270.789-135.698 
ATOM   6937  O3'  DG A 217     -35.866-270.773-133.447 
ATOM   6938  P    DA A 218     -36.372-272.266-133.195 
ATOM   6939  OP1  DA A 218     -36.989-272.304-131.857 
ATOM   6940  OP2  DA A 218     -35.335-273.235-133.603 
ATOM   6941  O5'  DA A 218     -37.529-272.282-134.283 
ATOM   6942  C5'  DA A 218     -38.658-271.457-134.100 
ATOM   6945  C4'  DA A 218     -39.698-271.720-135.180 
ATOM   6947  O4'  DA A 218     -39.232-271.250-136.443 
ATOM   6948  C1'  DA A 218     -39.401-272.275-137.405 
ATOM   6950  N9   DA A 218     -38.338-272.166-138.437 
ATOM   6951  C8   DA A 218     -37.009-272.501-138.328 
ATOM   6953  N7   DA A 218     -36.293-272.255-139.391 
ATOM   6954  C5   DA A 218     -37.227-271.691-140.275 
ATOM   6955  C6   DA A 218     -37.163-271.141-141.580 
ATOM   6956  N6   DA A 218     -36.058-271.025-142.294 
ATOM   6959  N1   DA A 218     -38.251-270.634-142.159 
ATOM   6960  C2   DA A 218     -39.403-270.695-141.499 
ATOM   6962  N3   DA A 218     -39.622-271.197-140.288 
ATOM   6963  C4   DA A 218     -38.478-271.659-139.712 
ATOM   6964  C3'  DA A 218     -40.013-273.214-135.290 
ATOM   6966  C2'  DA A 218     -39.332-273.576-136.604 
ATOM   6969  O3'  DA A 218     -41.420-273.347-135.293 
ATOM   6970  P    DC A 219     -42.174-274.760-135.437 
ATOM   6971  OP1  DC A 219     -43.295-274.794-134.476 
ATOM   6972  OP2  DC A 219     -41.184-275.855-135.505 
ATOM   6973  O5'  DC A 219     -42.748-274.519-136.909 
ATOM   6974  C5'  DC A 219     -43.648-273.449-137.146 
ATOM   6977  C4'  DC A 219     -44.089-273.396-138.605 
ATOM   6979  O4'  DC A 219     -42.972-273.116-139.447 
ATOM   6980  C1'  DC A 219     -42.842-274.134-140.426 
ATOM   6982  N1   DC A 219     -41.393-274.436-140.635 
ATOM   6983  C6   DC A 219     -40.632-274.985-139.627 
ATOM   6985  C5   DC A 219     -39.301-275.187-139.807 
ATOM   6987  C4   DC A 219     -38.742-274.786-141.052 
ATOM   6988  N4   DC A 219     -37.458-274.850-141.270 
ATOM   6991  N3   DC A 219     -39.457-274.290-142.036 
ATOM   6992  C2   DC A 219     -40.787-274.116-141.860 
ATOM   6993  O2   DC A 219     -41.424-273.696-142.828 
ATOM   6994  C3'  DC A 219     -44.726-274.724-139.022 
ATOM   6996  C2'  DC A 219     -43.653-275.332-139.919 
ATOM   6999  O3'  DC A 219     -45.958-274.438-139.655 
ATOM   7000  P    DT A 220     -46.853-275.578-140.340 
ATOM   7001  OP1  DT A 220     -48.258-275.139-140.304 
ATOM   7002  OP2  DT A 220     -46.453-276.903-139.824 
ATOM   7003  O5'  DT A 220     -46.322-275.451-141.840 
ATOM   7004  C5'  DT A 220     -46.508-274.248-142.559 
ATOM   7007  C4'  DT A 220     -45.964-274.393-143.976 
ATOM   7009  O4'  DT A 220     -44.557-274.602-143.916 
ATOM   7010  C1'  DT A 220     -44.223-275.692-144.753 
ATOM   7012  N1   DT A 220     -43.019-276.375-144.200 
ATOM   7013  C6   DT A 220     -43.078-277.058-143.001 
ATOM   7015  C5   DT A 220     -41.962-277.604-142.449 
ATOM   7016  C7   DT A 220     -42.077-278.358-141.136 
ATOM   7020  C4   DT A 220     -40.660-277.463-143.104 
ATOM   7021  O4   DT A 220     -39.571-277.831-142.665 
ATOM   7022  N3   DT A 220     -40.701-276.824-144.318 
ATOM   7024  C2   DT A 220     -41.812-276.263-144.903 
ATOM   7025  O2   DT A 220     -41.703-275.718-145.998 
ATOM   7026  C3'  DT A 220     -46.623-275.575-144.705 
ATOM   7028  C2'  DT A 220     -45.470-276.571-144.828 
ATOM   7031  O3'  DT A 220     -47.160-275.126-145.941 
ATOM   7032  P    DT A 221     -47.911-276.114-146.971 
ATOM   7033  OP1  DT A 221     -48.976-275.351-147.658 
ATOM   7034  OP2  DT A 221     -48.210-277.388-146.283 
ATOM   7035  O5'  DT A 221     -46.689-276.352-147.988 
ATOM   7036  C5'  DT A 221     -46.131-275.257-148.702 
ATOM   7039  C4'  DT A 221     -45.090-275.708-149.723 
ATOM   7041  O4'  DT A 221     -43.962-276.277-149.078 
ATOM   7042  C1'  DT A 221     -43.699-277.556-149.620 
ATOM   7044  N1   DT A 221     -43.240-278.418-148.496 
ATOM   7045  C6   DT A 221     -44.105-278.870-147.511 
ATOM   7047  C5   DT A 221     -43.627-279.483-146.392 
ATOM   7048  C7   DT A 221     -44.600-279.962-145.329 
ATOM   7052  C4   DT A 221     -42.187-279.654-146.194 
ATOM   7053  O4   DT A 221     -41.628-280.074-145.181 
ATOM   7054  N3   DT A 221     -41.415-279.252-147.253 
ATOM   7056  C2   DT A 221     -41.861-278.631-148.391 
ATOM   7057  O2   DT A 221     -41.042-278.296-149.243 
ATOM   7058  C3'  DT A 221     -45.680-276.720-150.707 
ATOM   7060  C2'  DT A 221     -44.965-278.021-150.342 
ATOM   7063  O3'  DT A 221     -45.424-276.224-152.011 
ATOM   7064  P    DA A 222     -45.875-277.005-153.338 
ATOM   7065  OP1  DA A 222     -46.112-276.010-154.403 
ATOM   7066  OP2  DA A 222     -46.899-278.009-152.985 
ATOM   7067  O5'  DA A 222     -44.497-277.757-153.618 
ATOM   7068  C5'  DA A 222     -43.311-277.018-153.847 
ATOM   7071  C4'  DA A 222     -42.107-277.948-153.850 
ATOM   7073  O4'  DA A 222     -41.968-278.592-152.593 
ATOM   7074  C1'  DA A 222     -41.396-279.864-152.819 
ATOM   7076  N9   DA A 222     -41.762-280.748-151.689 
ATOM   7077  C8   DA A 222     -43.011-281.125-151.261 
ATOM   7079  N7   DA A 222     -43.018-281.818-150.151 
ATOM   7080  C5   DA A 222     -41.655-281.916-149.837 
ATOM   7081  C6   DA A 222     -40.910-282.479-148.773 
ATOM   7082  N6   DA A 222     -41.422-283.107-147.728 
ATOM   7085  N1   DA A 222     -39.584-282.383-148.740 
ATOM   7086  C2   DA A 222     -38.974-281.761-149.739 
ATOM   7088  N3   DA A 222     -39.524-281.181-150.794 
ATOM   7089  C4   DA A 222     -40.884-281.287-150.779 
ATOM   7090  C3'  DA A 222     -42.236-279.021-154.932 
ATOM   7092  C2'  DA A 222     -41.940-280.320-154.173 
ATOM   7095  O3'  DA A 222     -41.319-278.680-155.959 
ATOM   7096  P    DG A 223     -41.178-279.535-157.314 
ATOM   7097  OP1  DG A 223     -40.643-278.655-158.374 
ATOM   7098  OP2  DG A 223     -42.404-280.334-157.526 
ATOM   7099  O5'  DG A 223     -40.020-280.529-156.849 
ATOM   7100  C5'  DG A 223     -38.749-280.036-156.459 
ATOM   7103  C4'  DG A 223     -37.892-281.170-155.897 
ATOM   7105  O4'  DG A 223     -38.435-281.657-154.670 
ATOM   7106  C1'  DG A 223     -38.420-283.077-154.718 
ATOM   7108  N9   DG A 223     -39.449-283.651-153.819 
ATOM   7109  C8   DG A 223     -40.814-283.666-153.981 
ATOM   7111  N7   DG A 223     -41.472-284.198-152.990 
ATOM   7112  C5   DG A 223     -40.460-284.564-152.084 
ATOM   7113  C6   DG A 223     -40.514-285.120-150.757 
ATOM   7114  O6   DG A 223     -41.483-285.347-150.034 
ATOM   7115  N1   DG A 223     -39.272-285.368-150.215 
ATOM   7117  C2   DG A 223     -38.099-285.088-150.832 
ATOM   7118  N2   DG A 223     -36.995-285.392-150.193 
ATOM   7121  N3   DG A 223     -37.998-284.536-152.040 
ATOM   7122  C4   DG A 223     -39.217-284.282-152.615 
ATOM   7123  C3'  DG A 223     -37.809-282.340-156.880 
ATOM   7125  C2'  DG A 223     -38.660-283.397-156.190 
ATOM   7128  O3'  DG A 223     -36.446-282.691-156.996 
ATOM   7129  P    DC A 224     -35.938-283.895-157.918 
ATOM   7130  OP1  DC A 224     -34.702-283.461-158.595 
ATOM   7131  OP2  DC A 224     -37.070-284.458-158.684 
ATOM   7132  O5'  DC A 224     -35.563-284.905-156.740 
ATOM   7133  C5'  DC A 224     -34.537-284.561-155.824 
ATOM   7136  C4'  DC A 224     -34.172-285.725-154.910 
ATOM   7138  O4'  DC A 224     -35.257-286.036-154.039 
ATOM   7139  C1'  DC A 224     -35.668-287.376-154.252 
ATOM   7141  N1   DC A 224     -37.159-287.427-154.216 
ATOM   7142  C6   DC A 224     -37.917-286.827-155.192 
ATOM   7144  C5   DC A 224     -39.272-286.837-155.108 
ATOM   7146  C4   DC A 224     -39.851-287.480-153.983 
ATOM   7147  N4   DC A 224     -41.132-287.432-153.780 
ATOM   7150  N3   DC A 224     -39.147-288.036-153.028 
ATOM   7151  C2   DC A 224     -37.797-288.027-153.120 
ATOM   7152  O2   DC A 224     -37.169-288.574-152.212 
ATOM   7153  C3'  DC A 224     -33.808-286.963-155.731 
ATOM   7155  C2'  DC A 224     -35.059-287.825-155.585 
ATOM   7158  O3'  DC A 224     -32.632-287.523-155.180 
ATOM   7159  P    DT A 225     -31.999-288.891-155.730 
ATOM   7160  OP1  DT A 225     -30.543-288.841-155.512 
ATOM   7161  OP2  DT A 225     -32.571-289.214-157.052 
ATOM   7162  O5'  DT A 225     -32.635-289.885-154.661 
ATOM   7163  C5'  DT A 225     -32.308-289.750-153.293 
ATOM   7166  C4'  DT A 225     -33.006-290.837-152.488 
ATOM   7168  O4'  DT A 225     -34.421-290.670-152.565 
ATOM   7169  C1'  DT A 225     -35.010-291.926-152.850 
ATOM   7171  N1   DT A 225     -36.251-291.695-153.641 
ATOM   7172  C6   DT A 225     -36.193-291.175-154.918 
ATOM   7174  C5   DT A 225     -37.327-290.830-155.584 
ATOM   7175  C7   DT A 225     -37.222-290.284-156.998 
ATOM   7179  C4   DT A 225     -38.635-290.955-154.939 
ATOM   7180  O4   DT A 225     -39.709-290.542-155.379 
ATOM   7181  N3   DT A 225     -38.608-291.572-153.714 
ATOM   7183  C2   DT A 225     -37.480-291.952-153.025 
ATOM   7184  O2   DT A 225     -37.596-292.489-151.927 
ATOM   7185  C3'  DT A 225     -32.627-292.222-153.023 
ATOM   7187  C2'  DT A 225     -33.946-292.746-153.582 
ATOM   7190  O3'  DT A 225     -32.097-292.966-151.946 
ATOM   7191  P    DT A 226     -31.655-294.503-152.089 
ATOM   7192  OP1  DT A 226     -30.544-294.747-151.152 
ATOM   7193  OP2  DT A 226     -31.550-294.859-153.520 
ATOM   7194  O5'  DT A 226     -32.984-295.154-151.486 
ATOM   7195  C5'  DT A 226     -33.346-294.886-150.141 
ATOM   7198  C4'  DT A 226     -34.583-295.676-149.738 
ATOM   7200  O4'  DT A 226     -35.700-295.253-150.502 
ATOM   7201  C1'  DT A 226     -36.354-296.382-151.049 
ATOM   7203  N1   DT A 226     -36.852-295.993-152.397 
ATOM   7204  C6   DT A 226     -35.994-295.781-153.466 
ATOM   7206  C5   DT A 226     -36.457-295.271-154.642 
ATOM   7207  C7   DT A 226     -35.494-295.046-155.795 
ATOM   7211  C4   DT A 226     -37.870-294.913-154.794 
ATOM   7212  O4   DT A 226     -38.388-294.338-155.751 
ATOM   7213  N3   DT A 226     -38.654-295.217-153.711 
ATOM   7215  C2   DT A 226     -38.223-295.731-152.516 
ATOM   7216  O2   DT A 226     -39.049-295.943-151.632 
ATOM   7217  C3'  DT A 226     -34.357-297.174-149.938 
ATOM   7219  C2'  DT A 226     -35.365-297.552-151.023 
ATOM   7222  O3'  DT A 226     -34.562-297.790-148.681 
ATOM   7223  P    DG A 227     -34.363-299.362-148.445 
ATOM   7224  OP1  DG A 227     -33.990-299.578-147.032 
ATOM   7225  OP2  DG A 227     -33.557-299.931-149.546 
ATOM   7226  O5'  DG A 227     -35.885-299.797-148.644 
ATOM   7227  C5'  DG A 227     -36.881-299.305-147.767 
ATOM   7230  C4'  DG A 227     -38.265-299.657-148.293 
ATOM   7232  O4'  DG A 227     -38.506-298.996-149.533 
ATOM   7233  C1'  DG A 227     -39.188-299.907-150.377 
ATOM   7235  N9   DG A 227     -39.017-299.546-151.803 
ATOM   7236  C8   DG A 227     -37.882-299.579-152.577 
ATOM   7238  N7   DG A 227     -38.034-299.100-153.784 
ATOM   7239  C5   DG A 227     -39.387-298.723-153.814 
ATOM   7240  C6   DG A 227     -40.178-298.053-154.816 
ATOM   7241  O6   DG A 227     -39.843-297.596-155.911 
ATOM   7242  N1   DG A 227     -41.492-297.871-154.444 
ATOM   7244  C2   DG A 227     -42.011-298.264-153.254 
ATOM   7245  N2   DG A 227     -43.279-298.024-153.038 
ATOM   7248  N3   DG A 227     -41.318-298.858-152.287 
ATOM   7249  C4   DG A 227     -40.004-299.049-152.623 
ATOM   7250  C3'  DG A 227     -38.409-301.168-148.514 
ATOM   7252  C2'  DG A 227     -38.599-301.266-150.026 
ATOM   7255  O3'  DG A 227     -39.521-301.598-147.754 
ATOM   7256  P    DT A 228     -40.034-303.123-147.736 
ATOM   7257  OP1  DT A 228     -40.541-303.425-146.382 
ATOM   7258  OP2  DT A 228     -39.028-303.993-148.384 
ATOM   7259  O5'  DT A 228     -41.279-302.933-148.730 
ATOM   7260  C5'  DT A 228     -42.317-302.026-148.383 
ATOM   7263  C4'  DT A 228     -43.504-302.105-149.339 
ATOM   7265  O4'  DT A 228     -43.137-301.660-150.639 
ATOM   7266  C1'  DT A 228     -43.417-302.675-151.587 
ATOM   7268  N1   DT A 228     -42.295-302.702-152.567 
ATOM   7269  C6   DT A 228     -41.031-303.143-152.213 
ATOM   7271  C5   DT A 228     -39.994-303.070-153.093 
ATOM   7272  C7   DT A 228     -38.622-303.576-152.680 
ATOM   7276  C4   DT A 228     -40.186-302.489-154.423 
ATOM   7277  O4   DT A 228     -39.316-302.273-155.264 
ATOM   7278  N3   DT A 228     -41.474-302.106-154.704 
ATOM   7280  C2   DT A 228     -42.542-302.182-153.845 
ATOM   7281  O2   DT A 228     -43.640-301.790-154.236 
ATOM   7282  C3'  DT A 228     -44.065-303.525-149.422 
ATOM   7284  C2'  DT A 228     -43.644-303.982-150.818 
ATOM   7287  O3'  DT A 228     -45.461-303.429-149.209 
ATOM   7288  P    DG A 229     -46.410-304.720-149.083 
ATOM   7289  OP1  DG A 229     -47.571-304.370-148.239 
ATOM   7290  OP2  DG A 229     -45.583-305.908-148.791 
ATOM   7291  O5'  DG A 229     -46.885-304.784-150.607 
ATOM   7292  C5'  DG A 229     -47.652-303.727-151.156 
ATOM   7295  C4'  DG A 229     -47.730-303.847-152.674 
ATOM   7297  O4'  DG A 229     -46.443-303.694-153.268 
ATOM   7298  C1'  DG A 229     -46.395-304.562-154.388 
ATOM   7300  N9   DG A 229     -45.008-304.864-154.805 
ATOM   7301  C8   DG A 229     -44.029-305.539-154.116 
ATOM   7303  N7   DG A 229     -42.879-305.596-154.732 
ATOM   7304  C5   DG A 229     -43.115-304.899-155.927 
ATOM   7305  C6   DG A 229     -42.240-304.527-157.009 
ATOM   7306  O6   DG A 229     -41.032-304.717-157.138 
ATOM   7307  N1   DG A 229     -42.869-303.823-158.009 
ATOM   7309  C2   DG A 229     -44.187-303.506-158.007 
ATOM   7310  N2   DG A 229     -44.669-302.874-159.052 
ATOM   7313  N3   DG A 229     -45.034-303.815-157.024 
ATOM   7314  C4   DG A 229     -44.430-304.494-155.998 
ATOM   7315  C3'  DG A 229     -48.294-305.208-153.103 
ATOM   7317  C2'  DG A 229     -47.149-305.797-153.919 
ATOM   7320  O3'  DG A 229     -49.468-304.976-153.858 
ATOM   7321  P    DT A 230     -50.338-306.162-154.513 
ATOM   7322  OP1  DT A 230     -51.769-305.829-154.370 
ATOM   7323  OP2  DT A 230     -49.809-307.474-154.079 
ATOM   7324  O5'  DT A 230     -49.900-305.923-156.035 
ATOM   7325  C5'  DT A 230     -50.202-304.688-156.671 
ATOM   7328  C4'  DT A 230     -49.921-304.736-158.171 
ATOM   7330  O4'  DT A 230     -48.521-304.862-158.400 
ATOM   7331  C1'  DT A 230     -48.255-306.083-159.067 
ATOM   7333  N1   DT A 230     -47.041-306.717-158.471 
ATOM   7334  C6   DT A 230     -47.083-307.385-157.257 
ATOM   7336  C5   DT A 230     -45.974-307.995-156.753 
ATOM   7337  C7   DT A 230     -46.071-308.764-155.447 
ATOM   7341  C4   DT A 230     -44.695-307.925-157.460 
ATOM   7342  O4   DT A 230     -43.628-308.419-157.100 
ATOM   7343  N3   DT A 230     -44.733-307.227-158.645 
ATOM   7345  C2   DT A 230     -45.844-306.634-159.197 
ATOM   7346  O2   DT A 230     -45.750-306.109-160.303 
ATOM   7347  C3'  DT A 230     -50.653-305.909-158.825 
ATOM   7349  C2'  DT A 230     -49.531-306.929-158.999 
ATOM   7352  O3'  DT A 230     -51.244-305.454-160.030 
ATOM   7353  P    DT A 231     -51.995-306.442-161.056 
ATOM   7354  OP1  DT A 231     -53.062-305.680-161.733 
ATOM   7355  OP2  DT A 231     -52.277-307.728-160.385 
ATOM   7356  O5'  DT A 231     -50.789-306.667-162.078 
ATOM   7357  C5'  DT A 231     -50.250-305.563-162.782 
ATOM   7360  C4'  DT A 231     -49.084-305.995-163.660 
ATOM   7362  O4'  DT A 231     -48.041-306.531-162.853 
ATOM   7363  C1'  DT A 231     -47.568-307.724-163.451 
ATOM   7365  N1   DT A 231     -47.079-308.622-162.367 
ATOM   7366  C6   DT A 231     -47.935-309.084-161.383 
ATOM   7368  C5   DT A 231     -47.464-309.776-160.310 
ATOM   7369  C7   DT A 231     -48.437-310.285-159.257 
ATOM   7373  C4   DT A 231     -46.030-310.024-160.163 
ATOM   7374  O4   DT A 231     -45.475-310.570-159.213 
ATOM   7375  N3   DT A 231     -45.260-309.586-161.215 
ATOM   7377  C2   DT A 231     -45.714-308.923-162.328 
ATOM   7378  O2   DT A 231     -44.916-308.643-163.217 
ATOM   7379  C3'  DT A 231     -49.531-307.048-164.675 
ATOM   7381  C2'  DT A 231     -48.741-308.287-164.255 
ATOM   7384  O3'  DT A 231     -49.224-306.538-165.961 
ATOM   7385  P    DA A 232     -49.577-307.332-167.311 
ATOM   7386  OP1  DA A 232     -49.710-306.356-168.412 
ATOM   7387  OP2  DA A 232     -50.631-308.327-167.032 
ATOM   7388  O5'  DA A 232     -48.191-308.105-167.483 
ATOM   7389  C5'  DA A 232     -46.995-307.391-167.735 
ATOM   7392  C4'  DA A 232     -45.822-308.356-167.878 
ATOM   7394  O4'  DA A 232     -45.533-308.983-166.635 
ATOM   7395  C1'  DA A 232     -45.245-310.347-166.883 
ATOM   7397  N9   DA A 232     -45.563-311.119-165.664 
ATOM   7398  C8   DA A 232     -46.779-311.274-165.042 
ATOM   7400  N7   DA A 232     -46.725-311.874-163.881 
ATOM   7401  C5   DA A 232     -45.350-312.137-163.738 
ATOM   7402  C6   DA A 232     -44.532-312.679-162.719 
ATOM   7403  N6   DA A 232     -44.953-313.037-161.517 
ATOM   7406  N1   DA A 232     -43.223-312.820-162.897 
ATOM   7407  C2   DA A 232     -42.694-312.429-164.047 
ATOM   7409  N3   DA A 232     -43.313-311.850-165.066 
ATOM   7410  C4   DA A 232     -44.649-311.726-164.842 
ATOM   7411  C3'  DA A 232     -46.122-309.448-168.911 
ATOM   7413  C2'  DA A 232     -46.106-310.728-168.080 
ATOM   7416  O3'  DA A 232     -45.104-309.382-169.883 
ATOM   7417  P    DT A 233     -45.015-310.412-171.102 
ATOM   7418  OP1  DT A 233     -44.530-309.685-172.287 
ATOM   7419  OP2  DT A 233     -46.246-311.226-171.158 
ATOM   7420  O5'  DT A 233     -43.831-311.317-170.544 
ATOM   7421  C5'  DT A 233     -42.576-310.722-170.279 
ATOM   7424  C4'  DT A 233     -41.542-311.753-169.854 
ATOM   7426  O4'  DT A 233     -41.939-312.365-168.637 
ATOM   7427  C1'  DT A 233     -41.940-313.772-168.787 
ATOM   7429  N1   DT A 233     -43.114-314.305-168.042 
ATOM   7430  C6   DT A 233     -44.408-314.091-168.484 
ATOM   7432  C5   DT A 233     -45.475-314.480-167.734 
ATOM   7433  C7   DT A 233     -46.881-314.214-168.246 
ATOM   7437  C4   DT A 233     -45.277-315.106-166.426 
ATOM   7438  O4   DT A 233     -46.150-315.386-165.606 
ATOM   7439  N3   DT A 233     -43.964-315.324-166.088 
ATOM   7441  C2   DT A 233     -42.869-314.935-166.816 
ATOM   7442  O2   DT A 233     -41.750-315.134-166.349 
ATOM   7443  C3'  DT A 233     -41.346-312.822-170.934 
ATOM   7445  C2'  DT A 233     -41.935-314.078-170.289 
ATOM   7448  O3'  DT A 233     -39.959-312.859-171.230 
ATOM   7449  P    DG A 234     -39.312-313.865-172.305 
ATOM   7450  OP1  DG A 234     -38.040-313.274-172.770 
ATOM   7451  OP2  DG A 234     -40.349-314.293-173.267 
ATOM   7452  O5'  DG A 234     -38.982-315.073-171.310 
ATOM   7453  C5'  DG A 234     -38.100-314.867-170.219 
ATOM   7456  C4'  DG A 234     -38.108-316.062-169.273 
ATOM   7458  O4'  DG A 234     -39.386-316.241-168.676 
ATOM   7459  C1'  DG A 234     -39.599-317.632-168.538 
ATOM   7461  N9   DG A 234     -41.049-317.893-168.422 
ATOM   7462  C8   DG A 234     -42.049-317.647-169.327 
ATOM   7464  N7   DG A 234     -43.256-317.848-168.864 
ATOM   7465  C5   DG A 234     -43.034-318.287-167.548 
ATOM   7466  C6   DG A 234     -43.938-318.622-166.472 
ATOM   7467  O6   DG A 234     -45.166-318.584-166.419 
ATOM   7468  N1   DG A 234     -43.282-319.011-165.321 
ATOM   7470  C2   DG A 234     -41.938-319.067-165.188 
ATOM   7471  N2   DG A 234     -41.442-319.508-164.064 
ATOM   7474  N3   DG A 234     -41.070-318.735-166.132 
ATOM   7475  C4   DG A 234     -41.682-318.347-167.291 
ATOM   7476  C3'  DG A 234     -37.729-317.359-169.990 
ATOM   7478  C2'  DG A 234     -38.947-318.253-169.769 
ATOM   7481  O3'  DG A 234     -36.551-317.825-169.366 
ATOM   7482  P    DG A 235     -35.772-319.141-169.849 
ATOM   7483  OP1  DG A 235     -34.333-318.959-169.563 
ATOM   7484  OP2  DG A 235     -36.243-319.550-171.187 
ATOM   7485  O5'  DG A 235     -36.377-320.147-168.775 
ATOM   7486  C5'  DG A 235     -36.079-319.983-167.403 
ATOM   7489  C4'  DG A 235     -36.678-321.118-166.579 
ATOM   7491  O4'  DG A 235     -38.100-321.015-166.521 
ATOM   7492  C1'  DG A 235     -38.666-322.257-166.907 
ATOM   7494  N9   DG A 235     -39.982-322.030-167.552 
ATOM   7495  C8   DG A 235     -40.250-321.561-168.814 
ATOM   7497  N7   DG A 235     -41.518-321.409-169.083 
ATOM   7498  C5   DG A 235     -42.149-321.800-167.897 
ATOM   7499  C6   DG A 235     -43.537-321.810-167.511 
ATOM   7500  O6   DG A 235     -44.531-321.447-168.131 
ATOM   7501  N1   DG A 235     -43.740-322.268-166.229 
ATOM   7503  C2   DG A 235     -42.753-322.696-165.414 
ATOM   7504  N2   DG A 235     -43.088-323.165-164.248 
ATOM   7507  N3   DG A 235     -41.461-322.699-165.714 
ATOM   7508  C4   DG A 235     -41.217-322.216-166.970 
ATOM   7509  C3'  DG A 235     -36.325-322.483-167.172 
ATOM   7511  C2'  DG A 235     -37.634-322.891-167.837 
ATOM   7514  O3'  DG A 235     -35.969-323.305-166.086 
ATOM   7515  P    DC A 236     -35.563-324.839-166.259 
ATOM   7516  OP1  DC A 236     -34.425-325.114-165.369 
ATOM   7517  OP2  DC A 236     -35.524-325.202-167.691 
ATOM   7518  O5'  DC A 236     -36.868-325.475-165.612 
ATOM   7519  C5'  DC A 236     -37.125-325.257-164.240 
ATOM   7522  C4'  DC A 236     -38.267-326.121-163.726 
ATOM   7524  O4'  DC A 236     -39.496-325.719-164.331 
ATOM   7525  C1'  DC A 236     -40.054-326.800-165.061 
ATOM   7527  N1   DC A 236     -40.614-326.263-166.345 
ATOM   7528  C6   DC A 236     -39.788-325.814-167.349 
ATOM   7530  C5   DC A 236     -40.305-325.298-168.498 
ATOM   7532  C4   DC A 236     -41.722-325.236-168.604 
ATOM   7533  N4   DC A 236     -42.276-324.718-169.660 
ATOM   7536  N3   DC A 236     -42.529-325.611-167.636 
ATOM   7537  C2   DC A 236     -42.002-326.124-166.498 
ATOM   7538  O2   DC A 236     -42.797-326.458-165.618 
ATOM   7539  C3'  DC A 236     -38.013-327.603-164.013 
ATOM   7541  C2'  DC A 236     -38.931-327.840-165.213 
ATOM   7544  O3'  DC A 236     -38.304-328.329-162.828 
ATOM   7545  P    DC A 237     -38.393-329.934-162.774 
ATOM   7546  OP1  DC A 237     -38.051-330.379-161.408 
ATOM   7547  OP2  DC A 237     -37.710-330.498-163.957 
ATOM   7548  O5'  DC A 237     -39.972-330.079-162.985 
ATOM   7549  C5'  DC A 237     -40.866-329.491-162.057 
ATOM   7552  C4'  DC A 237     -42.315-329.821-162.397 
ATOM   7554  O4'  DC A 237     -42.668-329.273-163.663 
ATOM   7555  C1'  DC A 237     -43.286-330.269-164.457 
ATOM   7557  N1   DC A 237     -42.896-330.013-165.874 
ATOM   7558  C6   DC A 237     -41.574-329.994-166.249 
ATOM   7560  C5   DC A 237     -41.216-329.534-167.477 
ATOM   7562  C4   DC A 237     -42.265-329.091-168.334 
ATOM   7563  N4   DC A 237     -42.013-328.575-169.504 
ATOM   7566  N3   DC A 237     -43.537-329.168-168.016 
ATOM   7567  C2   DC A 237     -43.882-329.634-166.793 
ATOM   7568  O2   DC A 237     -45.085-329.708-166.539 
ATOM   7569  C3'  DC A 237     -42.544-331.334-162.419 
ATOM   7571  C2'  DC A 237     -42.816-331.615-163.902 
ATOM   7574  O3'  DC A 237     -43.607-331.617-161.517 
ATOM   7575  P    DA A 238     -44.108-333.115-161.222 
ATOM   7576  OP1  DA A 238     -44.696-333.161-159.865 
ATOM   7577  OP2  DA A 238     -43.060-334.064-161.649 
ATOM   7578  O5'  DA A 238     -45.283-333.172-162.312 
ATOM   7579  C5'  DA A 238     -46.423-332.331-162.208 
ATOM   7582  C4'  DA A 238     -47.385-332.589-163.366 
ATOM   7584  O4'  DA A 238     -46.818-332.137-164.594 
ATOM   7585  C1'  DA A 238     -47.015-333.150-165.564 
ATOM   7587  N9   DA A 238     -45.980-333.057-166.620 
ATOM   7588  C8   DA A 238     -44.649-333.397-166.558 
ATOM   7590  N7   DA A 238     -43.965-333.112-167.637 
ATOM   7591  C5   DA A 238     -44.933-332.510-168.466 
ATOM   7592  C6   DA A 238     -44.921-331.867-169.729 
ATOM   7593  N6   DA A 238     -43.848-331.677-170.477 
ATOM   7596  N1   DA A 238     -46.034-331.363-170.254 
ATOM   7597  C2   DA A 238     -47.169-331.506-169.585 
ATOM   7599  N3   DA A 238     -47.346-332.081-168.400 
ATOM   7600  C4   DA A 238     -46.171-332.533-167.877 
ATOM   7601  C3'  DA A 238     -47.727-334.079-163.507 
ATOM   7603  C2'  DA A 238     -46.975-334.458-164.779 
ATOM   7606  O3'  DA A 238     -49.135-334.170-163.616 
ATOM   7607  P    DC A 239     -49.930-335.548-163.807 
ATOM   7608  OP1  DC A 239     -51.123-335.502-162.941 
ATOM   7609  OP2  DC A 239     -48.992-336.688-163.769 
ATOM   7610  O5'  DC A 239     -50.382-335.317-165.321 
ATOM   7611  C5'  DC A 239     -51.236-334.233-165.638 
ATOM   7614  C4'  DC A 239     -51.727-334.284-167.080 
ATOM   7616  O4'  DC A 239     -50.661-334.036-167.990 
ATOM   7617  C1'  DC A 239     -50.523-335.126-168.885 
ATOM   7619  N1   DC A 239     -49.067-335.405-169.067 
ATOM   7620  C6   DC A 239     -48.286-335.794-168.003 
ATOM   7622  C5   DC A 239     -46.946-335.951-168.155 
ATOM   7624  C4   DC A 239     -46.402-335.698-169.445 
ATOM   7625  N4   DC A 239     -45.109-335.661-169.624 
ATOM   7628  N3   DC A 239     -47.131-335.323-170.471 
ATOM   7629  C2   DC A 239     -48.468-335.157-170.310 
ATOM   7630  O2   DC A 239     -49.104-334.752-171.283 
ATOM   7631  C3'  DC A 239     -52.364-335.637-167.394 
ATOM   7633  C2'  DC A 239     -51.304-336.293-168.278 
ATOM   7636  O3'  DC A 239     -53.612-335.378-168.008 
ATOM   7637  P    DT A 240     -54.488-336.528-168.693 
ATOM   7638  OP1  DT A 240     -55.903-336.122-168.631 
ATOM   7639  OP2  DT A 240     -54.046-337.845-168.192 
ATOM   7640  O5'  DT A 240     -53.977-336.361-170.189 
ATOM   7641  C5'  DT A 240     -54.141-335.119-170.844 
ATOM   7644  C4'  DT A 240     -53.586-335.198-172.257 
ATOM   7646  O4'  DT A 240     -52.189-335.453-172.222 
ATOM   7647  C1'  DT A 240     -51.883-336.462-173.164 
ATOM   7649  N1   DT A 240     -50.735-337.244-172.631 
ATOM   7650  C6   DT A 240     -50.845-337.966-171.457 
ATOM   7652  C5   DT A 240     -49.748-338.524-170.873 
ATOM   7653  C7   DT A 240     -49.903-339.293-169.575 
ATOM   7657  C4   DT A 240     -48.422-338.361-171.470 
ATOM   7658  O4   DT A 240     -47.348-338.721-170.989 
ATOM   7659  N3   DT A 240     -48.421-337.693-172.670 
ATOM   7661  C2   DT A 240     -49.505-337.115-173.283 
ATOM   7662  O2   DT A 240     -49.350-336.531-174.350 
ATOM   7663  C3'  DT A 240     -54.286-336.302-173.051 
ATOM   7665  C2'  DT A 240     -53.161-337.277-173.387 
ATOM   7668  O3'  DT A 240     -54.879-335.675-174.168 
ATOM   7669  P    DG A 241     -55.823-336.463-175.187 
ATOM   7670  OP1  DG A 241     -56.746-335.486-175.796 
ATOM   7671  OP2  DG A 241     -56.323-337.697-174.547 
ATOM   7672  O5'  DG A 241     -54.712-336.852-176.255 
ATOM   7673  C5'  DG A 241     -54.069-335.838-176.992 
ATOM   7676  C4'  DG A 241     -52.942-336.425-177.830 
ATOM   7678  O4'  DG A 241     -51.917-336.937-176.987 
ATOM   7679  C1'  DG A 241     -51.465-338.153-177.552 
ATOM   7681  N9   DG A 241     -50.828-338.988-176.507 
ATOM   7682  C8   DG A 241     -51.408-339.640-175.448 
ATOM   7684  N7   DG A 241     -50.562-340.236-174.648 
ATOM   7685  C5   DG A 241     -49.315-339.952-175.227 
ATOM   7686  C6   DG A 241     -47.969-340.270-174.819 
ATOM   7687  O6   DG A 241     -47.568-340.858-173.811 
ATOM   7688  N1   DG A 241     -47.014-339.819-175.708 
ATOM   7690  C2   DG A 241     -47.288-339.137-176.846 
ATOM   7691  N2   DG A 241     -46.293-338.788-177.612 
ATOM   7694  N3   DG A 241     -48.504-338.785-177.242 
ATOM   7695  C4   DG A 241     -49.479-339.221-176.387 
ATOM   7696  C3'  DG A 241     -53.432-337.557-178.743 
ATOM   7698  C2'  DG A 241     -52.707-338.778-178.178 
ATOM   7701  O3'  DG A 241     -53.070-337.196-180.064 
ATOM   7702  P    DA A 242     -53.319-338.149-181.332 
ATOM   7703  OP1  DA A 242     -53.540-337.287-182.510 
ATOM   7704  OP2  DA A 242     -54.287-339.204-180.971 
ATOM   7705  O5'  DA A 242     -51.852-338.786-181.422 
ATOM   7706  C5'  DA A 242     -50.746-337.937-181.672 
ATOM   7709  C4'  DA A 242     -49.473-338.715-181.987 
ATOM   7711  O4'  DA A 242     -48.939-339.361-180.840 
ATOM   7712  C1'  DA A 242     -48.721-340.734-181.116 
ATOM   7714  N9   DA A 242     -49.132-341.472-179.902 
ATOM   7715  C8   DA A 242     -50.396-341.607-179.379 
ATOM   7717  N7   DA A 242     -50.439-342.172-178.199 
ATOM   7718  C5   DA A 242     -49.085-342.437-177.938 
ATOM   7719  C6   DA A 242     -48.371-342.985-176.849 
ATOM   7720  N6   DA A 242     -48.916-343.363-175.711 
ATOM   7723  N1   DA A 242     -47.045-343.057-176.855 
ATOM   7724  C2   DA A 242     -46.398-342.623-177.927 
ATOM   7726  N3   DA A 242     -46.922-342.102-179.030 
ATOM   7727  C4   DA A 242     -48.284-342.023-178.968 
ATOM   7728  C3'  DA A 242     -49.711-339.746-183.090 
ATOM   7730  C2'  DA A 242     -49.535-341.081-182.367 
ATOM   7733  O3'  DA A 242     -48.760-339.469-184.099 
ATOM   7734  P    DG A 243     -48.706-340.268-185.491 
ATOM   7735  OP1  DG A 243     -48.143-339.361-186.511 
ATOM   7736  OP2  DG A 243     -49.984-340.973-185.714 
ATOM   7737  O5'  DG A 243     -47.591-341.335-185.088 
ATOM   7738  C5'  DG A 243     -46.297-340.898-184.719 
ATOM   7741  C4'  DG A 243     -45.510-342.034-184.080 
ATOM   7743  O4'  DG A 243     -46.153-342.484-182.889 
ATOM   7744  C1'  DG A 243     -46.013-343.891-182.837 
ATOM   7746  N9   DG A 243     -47.059-344.478-181.968 
ATOM   7747  C8   DG A 243     -48.419-344.524-182.152 
ATOM   7749  N7   DG A 243     -49.084-345.061-181.160 
ATOM   7750  C5   DG A 243     -48.079-345.393-180.238 
ATOM   7751  C6   DG A 243     -48.135-345.956-178.910 
ATOM   7752  O6   DG A 243     -49.105-346.272-178.218 
ATOM   7753  N1   DG A 243     -46.891-346.124-178.339 
ATOM   7755  C2   DG A 243     -45.729-345.793-178.943 
ATOM   7756  N2   DG A 243     -44.633-346.002-178.273 
ATOM   7759  N3   DG A 243     -45.623-345.248-180.147 
ATOM   7760  C4   DG A 243     -46.838-345.068-180.746 
ATOM   7761  C3'  DG A 243     -45.355-343.229-185.027 
ATOM   7763  C2'  DG A 243     -46.096-344.345-184.290 
ATOM   7766  O3'  DG A 243     -43.963-343.438-185.180 
ATOM   7767  P    DA A 244     -43.355-344.612-186.090 
ATOM   7768  OP1  DA A 244     -42.054-344.154-186.620 
ATOM   7769  OP2  DA A 244     -44.403-345.121-187.000 
ATOM   7770  O5'  DA A 244     -43.097-345.686-184.925 
ATOM   7771  C5'  DA A 244     -42.160-345.393-183.901 
ATOM   7774  C4'  DA A 244     -41.884-346.598-183.006 
ATOM   7776  O4'  DA A 244     -43.006-346.923-182.193 
ATOM   7777  C1'  DA A 244     -43.307-348.303-182.316 
ATOM   7779  N9   DA A 244     -44.783-348.422-182.317 
ATOM   7780  C8   DA A 244     -45.665-348.067-183.310 
ATOM   7782  N7   DA A 244     -46.925-348.157-182.975 
ATOM   7783  C5   DA A 244     -46.860-348.630-181.658 
ATOM   7784  C6   DA A 244     -47.821-348.947-180.673 
ATOM   7785  N6   DA A 244     -49.129-348.850-180.842 
ATOM   7788  N1   DA A 244     -47.453-349.334-179.454 
ATOM   7789  C2   DA A 244     -46.157-349.446-179.190 
ATOM   7791  N3   DA A 244     -45.143-349.211-180.014 
ATOM   7792  C4   DA A 244     -45.564-348.794-181.246 
ATOM   7793  C3'  DA A 244     -41.478-347.820-183.830 
ATOM   7795  C2'  DA A 244     -42.637-348.792-183.606 
ATOM   7798  O3'  DA A 244     -40.222-348.245-183.331 
ATOM   7799  P    DG A 245     -39.387-349.454-183.980 
ATOM   7800  OP1  DG A 245     -37.957-349.226-183.689 
ATOM   7801  OP2  DG A 245     -39.857-349.697-185.358 
ATOM   7802  O5'  DG A 245     -39.915-350.632-183.039 
ATOM   7803  C5'  DG A 245     -39.657-350.593-181.647 
ATOM   7806  C4'  DG A 245     -40.491-351.631-180.906 
ATOM   7808  O4'  DG A 245     -41.887-351.365-181.034 
ATOM   7809  C1'  DG A 245     -42.547-352.610-181.171 
ATOM   7811  N9   DG A 245     -43.878-352.426-181.796 
ATOM   7812  C8   DG A 245     -44.188-352.062-183.083 
ATOM   7814  N7   DG A 245     -45.462-351.879-183.303 
ATOM   7815  C5   DG A 245     -46.051-352.164-182.061 
ATOM   7816  C6   DG A 245     -47.422-352.138-181.615 
ATOM   7817  O6   DG A 245     -48.444-351.817-182.220 
ATOM   7818  N1   DG A 245     -47.583-352.542-180.309 
ATOM   7820  C2   DG A 245     -46.567-352.927-179.507 
ATOM   7821  N2   DG A 245     -46.877-353.304-178.298 
ATOM   7824  N3   DG A 245     -45.288-352.958-179.862 
ATOM   7825  C4   DG A 245     -45.087-352.551-181.153 
ATOM   7826  C3'  DG A 245     -40.227-353.051-181.417 
ATOM   7828  C2'  DG A 245     -41.580-353.450-181.999 
ATOM   7831  O3'  DG A 245     -39.829-353.811-180.292 
ATOM   7832  P    DA A 246     -39.477-355.370-180.370 
ATOM   7833  OP1  DA A 246     -38.384-355.635-179.410 
ATOM   7834  OP2  DA A 246     -39.355-355.786-181.782 
ATOM   7835  O5'  DA A 246     -40.852-355.944-179.769 
ATOM   7836  C5'  DA A 246     -41.174-355.708-178.408 
ATOM   7839  C4'  DA A 246     -42.322-356.594-177.921 
ATOM   7841  O4'  DA A 246     -43.550-356.202-178.526 
ATOM   7842  C1'  DA A 246     -44.072-357.286-179.277 
ATOM   7844  N9   DA A 246     -44.608-356.751-180.549 
ATOM   7845  C8   DA A 246     -43.919-356.310-181.655 
ATOM   7847  N7   DA A 246     -44.667-355.758-182.577 
ATOM   7848  C5   DA A 246     -45.952-355.844-182.021 
ATOM   7849  C6   DA A 246     -47.236-355.393-182.405 
ATOM   7850  N6   DA A 246     -47.484-354.652-183.471 
ATOM   7853  N1   DA A 246     -48.297-355.609-181.630 
ATOM   7854  C2   DA A 246     -48.132-356.278-180.499 
ATOM   7856  N3   DA A 246     -46.998-356.753-180.000 
ATOM   7857  C4   DA A 246     -45.931-356.480-180.807 
ATOM   7858  C3'  DA A 246     -42.063-358.070-178.236 
ATOM   7860  C2'  DA A 246     -42.937-358.289-179.464 
ATOM   7863  O3'  DA A 246     -42.444-358.830-177.102 
ATOM   7864  P    DT A 247     -42.377-360.437-177.063 
ATOM   7865  OP1  DT A 247     -41.863-360.851-175.743 
ATOM   7866  OP2  DT A 247     -41.768-360.940-178.310 
ATOM   7867  O5'  DT A 247     -43.943-360.737-177.120 
ATOM   7868  C5'  DT A 247     -44.783-360.278-176.076 
ATOM   7871  C4'  DT A 247     -46.250-360.533-176.398 
ATOM   7873  O4'  DT A 247     -46.580-359.882-177.621 
ATOM   7874  C1'  DT A 247     -47.222-360.807-178.480 
ATOM   7876  N1   DT A 247     -46.874-360.480-179.890 
ATOM   7877  C6   DT A 247     -45.581-360.613-180.366 
ATOM   7879  C5   DT A 247     -45.256-360.241-181.634 
ATOM   7880  C7   DT A 247     -43.830-360.425-182.128 
ATOM   7884  C4   DT A 247     -46.267-359.660-182.518 
ATOM   7885  O4   DT A 247     -46.087-359.228-183.654 
ATOM   7886  N3   DT A 247     -47.531-359.591-181.981 
ATOM   7888  C2   DT A 247     -47.889-359.976-180.713 
ATOM   7889  O2   DT A 247     -49.063-359.862-180.371 
ATOM   7890  C3'  DT A 247     -46.555-362.028-176.528 
ATOM   7892  C2'  DT A 247     -46.789-362.204-178.024 
ATOM   7895  O3'  DT A 247     -47.694-362.303-175.727 
ATOM   7896  P   DG3 A 248     -48.253-363.790-175.507 
ATOM   7897  OP1 DG3 A 248     -48.865-363.886-174.165 
ATOM   7898  OP2 DG3 A 248     -47.248-364.771-175.959 
ATOM   7899  O5' DG3 A 248     -49.433-363.788-176.579 
ATOM   7900  C5' DG3 A 248     -50.535-362.914-176.432 
ATOM   7903  C4' DG3 A 248     -51.422-362.990-177.674 
ATOM   7905  O4' DG3 A 248     -50.694-362.474-178.779 
ATOM   7906  C1' DG3 A 248     -50.916-363.333-179.874 
ATOM   7908  N9  DG3 A 248     -49.847-363.201-180.885 
ATOM   7909  C8  DG3 A 248     -48.543-363.630-180.842 
ATOM   7911  N7  DG3 A 248     -47.857-363.372-181.922 
ATOM   7912  C5  DG3 A 248     -48.781-362.711-182.749 
ATOM   7913  C6  DG3 A 248     -48.664-362.142-184.069 
ATOM   7914  O6  DG3 A 248     -47.690-362.072-184.819 
ATOM   7915  N1  DG3 A 248     -49.843-361.598-184.532 
ATOM   7917  C2  DG3 A 248     -51.004-361.579-183.841 
ATOM   7918  N2  DG3 A 248     -52.041-361.016-184.404 
ATOM   7921  N3  DG3 A 248     -51.163-362.090-182.625 
ATOM   7922  C4  DG3 A 248     -50.006-362.628-182.124 
ATOM   7923  C3' DG3 A 248     -51.816-364.445-178.000 
ATOM   7925  C2' DG3 A 248     -51.017-364.731-179.266 
ATOM   7928  O3' DG3 A 248     -53.207-364.578-178.265 
ATOM   7931  O5' DC5 A 249     -50.693-359.166-193.313 
ATOM   7932  C5' DC5 A 249     -51.824-360.005-193.108 
ATOM   7935  C4' DC5 A 249     -52.508-359.772-191.752 
ATOM   7937  O4' DC5 A 249     -51.659-360.212-190.703 
ATOM   7938  C1' DC5 A 249     -51.736-359.290-189.635 
ATOM   7940  N1  DC5 A 249     -50.456-359.358-188.878 
ATOM   7941  C6  DC5 A 249     -49.253-359.084-189.486 
ATOM   7943  C5  DC5 A 249     -48.087-359.271-188.812 
ATOM   7945  C4  DC5 A 249     -48.180-359.787-187.487 
ATOM   7946  N4  DC5 A 249     -47.118-360.077-186.796 
ATOM   7949  N3  DC5 A 249     -49.321-360.071-186.907 
ATOM   7950  C2  DC5 A 249     -50.474-359.847-187.571 
ATOM   7951  O2  DC5 A 249     -51.522-360.121-186.991 
ATOM   7952  C3' DC5 A 249     -52.864-358.305-191.491 
ATOM   7954  C2' DC5 A 249     -52.015-357.936-190.276 
ATOM   7957  O3' DC5 A 249     -54.252-358.221-191.253 
ATOM   7958  P    DA A 250     -54.981-356.809-191.041 
ATOM   7959  OP1  DA A 250     -56.328-356.908-191.626 
ATOM   7960  OP2  DA A 250     -54.032-355.755-191.462 
ATOM   7961  O5'  DA A 250     -55.081-356.808-189.445 
ATOM   7962  C5'  DA A 250     -55.874-357.776-188.778 
ATOM   7965  C4'  DA A 250     -55.739-357.672-187.259 
ATOM   7967  O4'  DA A 250     -54.412-357.993-186.848 
ATOM   7968  C1'  DA A 250     -53.986-357.037-185.891 
ATOM   7970  N9   DA A 250     -52.506-356.904-185.934 
ATOM   7971  C8   DA A 250     -51.720-356.370-186.926 
ATOM   7973  N7   DA A 250     -50.431-356.472-186.718 
ATOM   7974  C5   DA A 250     -50.369-357.117-185.470 
ATOM   7975  C6   DA A 250     -49.326-357.594-184.638 
ATOM   7976  N6   DA A 250     -48.034-357.533-184.916 
ATOM   7979  N1   DA A 250     -49.595-358.201-183.486 
ATOM   7980  C2   DA A 250     -50.862-358.320-183.116 
ATOM   7982  N3   DA A 250     -51.944-357.940-183.788 
ATOM   7983  C4   DA A 250     -51.627-357.356-184.977 
ATOM   7984  C3'  DA A 250     -56.078-356.266-186.752 
ATOM   7986  C2'  DA A 250     -54.724-355.759-186.276 
ATOM   7989  O3'  DA A 250     -57.022-356.400-185.705 
ATOM   7990  P    DT A 251     -57.627-355.149-184.898 
ATOM   7991  OP1  DT A 251     -59.068-355.389-184.699 
ATOM   7992  OP2  DT A 251     -57.128-353.878-185.464 
ATOM   7993  O5'  DT A 251     -56.882-355.372-183.505 
ATOM   7994  C5'  DT A 251     -57.185-356.507-182.714 
ATOM   7997  C4'  DT A 251     -56.434-356.478-181.383 
ATOM   7999  O4'  DT A 251     -55.036-356.552-181.642 
ATOM   8000  C1'  DT A 251     -54.393-355.434-181.059 
ATOM   8002  N1   DT A 251     -53.276-354.977-181.936 
ATOM   8003  C6   DT A 251     -53.528-354.327-183.132 
ATOM   8005  C5   DT A 251     -52.511-353.846-183.895 
ATOM   8006  C7   DT A 251     -52.822-353.069-185.164 
ATOM   8010  C4   DT A 251     -51.121-354.070-183.508 
ATOM   8011  O4   DT A 251     -50.128-353.746-184.153 
ATOM   8012  N3   DT A 251     -50.954-354.730-182.316 
ATOM   8014  C2   DT A 251     -51.959-355.171-181.489 
ATOM   8015  O2   DT A 251     -51.665-355.677-180.409 
ATOM   8016  C3'  DT A 251     -56.732-355.197-180.590 
ATOM   8018  C2'  DT A 251     -55.476-354.375-180.841 
ATOM   8021  O3'  DT A 251     -56.941-355.539-179.232 
ATOM   8022  P    DC A 252     -57.157-354.446-178.068 
ATOM   8023  OP1  DC A 252     -58.144-354.978-177.108 
ATOM   8024  OP2  DC A 252     -57.319-353.103-178.665 
ATOM   8025  O5'  DC A 252     -55.698-354.533-177.421 
ATOM   8026  C5'  DC A 252     -55.226-355.766-176.904 
ATOM   8029  C4'  DC A 252     -53.854-355.616-176.251 
ATOM   8031  O4'  DC A 252     -52.880-355.255-177.223 
ATOM   8032  C1'  DC A 252     -52.208-354.072-176.829 
ATOM   8034  N1   DC A 252     -51.968-353.255-178.054 
ATOM   8035  C6   DC A 252     -53.025-352.775-178.789 
ATOM   8037  C5   DC A 252     -52.812-352.094-179.946 
ATOM   8039  C4   DC A 252     -51.463-351.933-180.356 
ATOM   8040  N4   DC A 252     -51.166-351.347-181.480 
ATOM   8043  N3   DC A 252     -50.439-352.389-179.675 
ATOM   8044  C2   DC A 252     -50.659-353.030-178.505 
ATOM   8045  O2   DC A 252     -49.663-353.343-177.849 
ATOM   8046  C3'  DC A 252     -53.889-354.550-175.157 
ATOM   8048  C2'  DC A 252     -53.115-353.398-175.793 
ATOM   8051  O3'  DC A 252     -53.290-355.091-173.997 
ATOM   8052  P    DT A 253     -53.149-354.245-172.640 
ATOM   8053  OP1  DT A 253     -53.172-355.185-171.503 
ATOM   8054  OP2  DT A 253     -54.049-353.072-172.688 
ATOM   8055  O5'  DT A 253     -51.659-353.716-172.843 
ATOM   8056  C5'  DT A 253     -50.580-354.626-172.901 
ATOM   8059  C4'  DT A 253     -49.272-353.864-173.077 
ATOM   8061  O4'  DT A 253     -49.282-353.203-174.339 
ATOM   8062  C1'  DT A 253     -48.871-351.865-174.147 
ATOM   8064  N1   DT A 253     -49.463-351.013-175.221 
ATOM   8065  C6   DT A 253     -50.817-350.726-175.255 
ATOM   8067  C5   DT A 253     -51.371-350.086-176.320 
ATOM   8068  C7   DT A 253     -52.858-349.775-176.310 
ATOM   8072  C4   DT A 253     -50.551-349.686-177.463 
ATOM   8073  O4   DT A 253     -50.951-349.170-178.506 
ATOM   8074  N3   DT A 253     -49.209-349.935-177.308 
ATOM   8076  C2   DT A 253     -48.611-350.559-176.238 
ATOM   8077  O2   DT A 253     -47.387-350.667-176.206 
ATOM   8078  C3'  DT A 253     -49.082-352.822-171.964 
ATOM   8080  C2'  DT A 253     -49.296-351.513-172.721 
ATOM   8083  O3'  DT A 253     -47.793-352.997-171.396 
ATOM   8084  P    DC A 254     -47.190-352.032-170.255 
ATOM   8085  OP1  DC A 254     -46.437-352.859-169.287 
ATOM   8086  OP2  DC A 254     -48.234-351.084-169.808 
ATOM   8087  O5'  DC A 254     -46.163-351.225-171.191 
ATOM   8088  C5'  DC A 254     -45.082-351.903-171.818 
ATOM   8091  C4'  DC A 254     -44.127-350.929-172.509 
ATOM   8093  O4'  DC A 254     -44.758-350.326-173.636 
ATOM   8094  C1'  DC A 254     -44.730-348.916-173.514 
ATOM   8096  N1   DC A 254     -46.046-348.368-173.962 
ATOM   8097  C6   DC A 254     -47.200-348.610-173.250 
ATOM   8099  C5   DC A 254     -48.395-348.133-173.691 
ATOM   8101  C4   DC A 254     -48.393-347.417-174.922 
ATOM   8102  N4   DC A 254     -49.510-347.015-175.469 
ATOM   8105  N3   DC A 254     -47.303-347.182-175.615 
ATOM   8106  C2   DC A 254     -46.111-347.620-175.146 
ATOM   8107  O2   DC A 254     -45.110-347.301-175.786 
ATOM   8108  C3'  DC A 254     -43.660-349.844-171.532 
ATOM   8110  C2'  DC A 254     -44.390-348.607-172.053 
ATOM   8113  O3'  DC A 254     -42.243-349.783-171.565 
ATOM   8114  P    DT A 255     -41.408-348.631-170.813 
ATOM   8115  OP1  DT A 255     -40.079-349.163-170.463 
ATOM   8116  OP2  DT A 255     -42.260-347.970-169.801 
ATOM   8117  O5'  DT A 255     -41.239-347.611-172.029 
ATOM   8118  C5'  DT A 255     -40.579-348.009-173.216 
ATOM   8121  C4'  DT A 255     -40.501-346.834-174.185 
ATOM   8123  O4'  DT A 255     -41.818-346.436-174.556 
ATOM   8124  C1'  DT A 255     -41.935-345.039-174.370 
ATOM   8126  N1   DT A 255     -43.340-344.716-174.000 
ATOM   8127  C6   DT A 255     -43.871-345.119-172.788 
ATOM   8129  C5   DT A 255     -45.189-344.934-172.504 
ATOM   8130  C7   DT A 255     -45.737-345.383-171.161 
ATOM   8134  C4   DT A 255     -46.080-344.310-173.481 
ATOM   8135  O4   DT A 255     -47.295-344.164-173.367 
ATOM   8136  N3   DT A 255     -45.456-343.884-174.628 
ATOM   8138  C2   DT A 255     -44.127-344.047-174.945 
ATOM   8139  O2   DT A 255     -43.696-343.605-176.008 
ATOM   8140  C3'  DT A 255     -39.779-345.639-173.549 
ATOM   8142  C2'  DT A 255     -40.916-344.654-173.299 
ATOM   8145  O3'  DT A 255     -38.796-345.178-174.454 
ATOM   8146  P    DC A 256     -37.905-343.870-174.171 
ATOM   8147  OP1  DC A 256     -36.577-344.087-174.777 
ATOM   8148  OP2  DC A 256     -38.042-343.482-172.750 
ATOM   8149  O5'  DC A 256     -38.729-342.826-175.060 
ATOM   8150  C5'  DC A 256     -38.842-343.033-176.457 
ATOM   8153  C4'  DC A 256     -39.540-341.866-177.148 
ATOM   8155  O4'  DC A 256     -40.902-341.765-176.747 
ATOM   8156  C1'  DC A 256     -41.187-340.437-176.341 
ATOM   8158  N1   DC A 256     -42.145-340.518-175.203 
ATOM   8159  C6   DC A 256     -41.779-341.104-174.013 
ATOM   8161  C5   DC A 256     -42.705-341.318-173.042 
ATOM   8163  C4   DC A 256     -44.046-340.937-173.326 
ATOM   8164  N4   DC A 256     -45.006-341.265-172.509 
ATOM   8167  N3   DC A 256     -44.411-340.363-174.448 
ATOM   8168  C2   DC A 256     -43.478-340.134-175.402 
ATOM   8169  O2   DC A 256     -43.861-339.585-176.437 
ATOM   8170  C3'  DC A 256     -38.833-340.543-176.857 
ATOM   8172  C2'  DC A 256     -39.845-339.782-175.999 
ATOM   8175  O3'  DC A 256     -38.549-339.969-178.116 
ATOM   8176  P    DA A 257     -37.849-338.542-178.270 
ATOM   8177  OP1  DA A 257     -37.153-338.513-179.568 
ATOM   8178  OP2  DA A 257     -37.149-338.199-177.014 
ATOM   8179  O5'  DA A 257     -39.164-337.660-178.383 
ATOM   8180  C5'  DA A 257     -40.050-337.861-179.465 
ATOM   8183  C4'  DA A 257     -41.255-336.944-179.326 
ATOM   8185  O4'  DA A 257     -42.012-337.284-178.172 
ATOM   8186  C1'  DA A 257     -42.464-336.088-177.567 
ATOM   8188  N9   DA A 257     -42.676-336.351-176.124 
ATOM   8189  C8   DA A 257     -41.748-336.658-175.154 
ATOM   8191  N7   DA A 257     -42.259-336.993-173.996 
ATOM   8192  C5   DA A 257     -43.642-336.888-174.230 
ATOM   8193  C6   DA A 257     -44.813-337.144-173.471 
ATOM   8194  N6   DA A 257     -44.822-337.573-172.224 
ATOM   8197  N1   DA A 257     -46.024-336.957-173.991 
ATOM   8198  C2   DA A 257     -46.113-336.512-175.234 
ATOM   8200  N3   DA A 257     -45.118-336.233-176.067 
ATOM   8201  C4   DA A 257     -43.898-336.463-175.505 
ATOM   8202  C3'  DA A 257     -40.814-335.477-179.225 
ATOM   8204  C2'  DA A 257     -41.395-335.040-177.878 
ATOM   8207  O3'  DA A 257     -41.315-334.813-180.374 
ATOM   8208  P    DG A 258     -41.040-333.257-180.690 
ATOM   8209  OP1  DG A 258     -41.056-333.067-182.159 
ATOM   8210  OP2  DG A 258     -39.917-332.762-179.866 
ATOM   8211  O5'  DG A 258     -42.414-332.702-180.076 
ATOM   8212  C5'  DG A 258     -43.660-333.061-180.653 
ATOM   8215  C4'  DG A 258     -44.821-332.508-179.833 
ATOM   8217  O4'  DG A 258     -44.883-333.147-178.562 
ATOM   8218  C1'  DG A 258     -45.120-332.149-177.582 
ATOM   8220  N9   DG A 258     -44.601-332.572-176.263 
ATOM   8221  C8   DG A 258     -43.294-332.697-175.858 
ATOM   8223  N7   DG A 258     -43.147-333.115-174.630 
ATOM   8224  C5   DG A 258     -44.462-333.300-174.188 
ATOM   8225  C6   DG A 258     -44.984-333.829-172.956 
ATOM   8226  O6   DG A 258     -44.380-334.288-171.983 
ATOM   8227  N1   DG A 258     -46.361-333.850-172.914 
ATOM   8229  C2   DG A 258     -47.160-333.456-173.935 
ATOM   8230  N2   DG A 258     -48.455-333.550-173.765 
ATOM   8233  N3   DG A 258     -46.726-332.979-175.098 
ATOM   8234  C4   DG A 258     -45.359-332.937-175.172 
ATOM   8235  C3'  DG A 258     -44.689-330.996-179.616 
ATOM   8237  C2'  DG A 258     -44.425-330.903-178.116 
ATOM   8240  O3'  DG A 258     -45.900-330.398-180.039 
ATOM   8241  P    DT A 259     -46.197-328.821-179.915 
ATOM   8242  OP1  DT A 259     -47.043-328.427-181.060 
ATOM   8243  OP2  DT A 259     -44.937-328.102-179.620 
ATOM   8244  O5'  DT A 259     -47.103-328.872-178.588 
ATOM   8245  C5'  DT A 259     -48.314-329.621-178.595 
ATOM   8248  C4'  DT A 259     -49.128-329.435-177.317 
ATOM   8250  O4'  DT A 259     -48.447-329.969-176.190 
ATOM   8251  C1'  DT A 259     -48.380-328.995-175.165 
ATOM   8253  N1   DT A 259     -47.045-329.138-174.521 
ATOM   8254  C6   DT A 259     -45.885-328.847-175.216 
ATOM   8256  C5   DT A 259     -44.664-329.055-174.653 
ATOM   8257  C7   DT A 259     -43.413-328.708-175.438 
ATOM   8261  C4   DT A 259     -44.548-329.631-173.315 
ATOM   8262  O4   DT A 259     -43.508-329.943-172.739 
ATOM   8263  N3   DT A 259     -45.748-329.883-172.693 
ATOM   8265  C2   DT A 259     -46.995-329.677-173.229 
ATOM   8266  O2   DT A 259     -47.983-329.987-172.567 
ATOM   8267  C3'  DT A 259     -49.450-327.961-177.075 
ATOM   8269  C2'  DT A 259     -48.648-327.632-175.815 
ATOM   8272  O3'  DT A 259     -50.859-327.866-176.957 
ATOM   8273  P    DG A 260     -51.628-326.462-176.795 
ATOM   8274  OP1  DG A 260     -53.012-326.634-177.285 
ATOM   8275  OP2  DG A 260     -50.768-325.377-177.308 
ATOM   8276  O5'  DG A 260     -51.651-326.407-175.198 
ATOM   8277  C5'  DG A 260     -52.320-327.418-174.467 
ATOM   8280  C4'  DG A 260     -52.004-327.325-172.981 
ATOM   8282  O4'  DG A 260     -50.622-327.541-172.724 
ATOM   8283  C1'  DG A 260     -50.259-326.731-171.622 
ATOM   8285  N9   DG A 260     -48.791-326.545-171.619 
ATOM   8286  C8   DG A 260     -47.992-325.974-172.578 
ATOM   8288  N7   DG A 260     -46.712-326.130-172.372 
ATOM   8289  C5   DG A 260     -46.657-326.841-171.164 
ATOM   8290  C6   DG A 260     -45.556-327.391-170.414 
ATOM   8291  O6   DG A 260     -44.351-327.385-170.666 
ATOM   8292  N1   DG A 260     -45.941-328.052-169.271 
ATOM   8294  C2   DG A 260     -47.228-328.209-168.884 
ATOM   8295  N2   DG A 260     -47.466-328.847-167.767 
ATOM   8298  N3   DG A 260     -48.279-327.744-169.549 
ATOM   8299  C4   DG A 260     -47.930-327.070-170.687 
ATOM   8300  C3'  DG A 260     -52.397-325.963-172.400 
ATOM   8302  C2'  DG A 260     -51.076-325.456-171.810 
ATOM   8305  O3'  DG A 260     -53.438-326.225-171.471 
ATOM   8306  P    DG A 261     -54.158-325.071-170.614 
ATOM   8307  OP1  DG A 261     -55.539-325.500-170.301 
ATOM   8308  OP2  DG A 261     -53.892-323.753-171.229 
ATOM   8309  O5'  DG A 261     -53.260-325.204-169.285 
ATOM   8310  C5'  DG A 261     -53.311-326.375-168.481 
ATOM   8313  C4'  DG A 261     -52.482-326.233-167.202 
ATOM   8315  O4'  DG A 261     -51.087-326.230-167.491 
ATOM   8316  C1'  DG A 261     -50.491-325.088-166.894 
ATOM   8318  N9   DG A 261     -49.331-324.641-167.708 
ATOM   8319  C8   DG A 261     -49.342-323.978-168.909 
ATOM   8321  N7   DG A 261     -48.164-323.780-169.434 
ATOM   8322  C5   DG A 261     -47.292-324.372-168.508 
ATOM   8323  C6   DG A 261     -45.866-324.572-168.525 
ATOM   8324  O6   DG A 261     -45.042-324.300-169.392 
ATOM   8325  N1   DG A 261     -45.384-325.210-167.405 
ATOM   8327  C2   DG A 261     -46.158-325.619-166.375 
ATOM   8328  N2   DG A 261     -45.570-326.207-165.368 
ATOM   8331  N3   DG A 261     -47.481-325.476-166.316 
ATOM   8332  C4   DG A 261     -47.999-324.862-167.427 
ATOM   8333  C3'  DG A 261     -52.822-324.943-166.447 
ATOM   8335  C2'  DG A 261     -51.625-324.066-166.797 
ATOM   8338  O3'  DG A 261     -52.938-325.281-165.076 
ATOM   8339  P    DC A 262     -53.237-324.208-163.912 
ATOM   8340  OP1  DC A 262     -54.178-324.814-162.948 
ATOM   8341  OP2  DC A 262     -53.491-322.870-164.494 
ATOM   8342  O5'  DC A 262     -51.761-324.218-163.281 
ATOM   8343  C5'  DC A 262     -51.249-325.402-162.684 
ATOM   8346  C4'  DC A 262     -49.931-325.163-161.949 
ATOM   8348  O4'  DC A 262     -48.892-324.832-162.871 
ATOM   8349  C1'  DC A 262     -48.374-323.543-162.579 
ATOM   8351  N1   DC A 262     -48.130-322.816-163.868 
ATOM   8352  C6   DC A 262     -49.174-322.398-164.663 
ATOM   8354  C5   DC A 262     -48.935-321.782-165.855 
ATOM   8356  C4   DC A 262     -47.574-321.597-166.233 
ATOM   8357  N4   DC A 262     -47.258-321.100-167.397 
ATOM   8360  N3   DC A 262     -46.567-322.015-165.501 
ATOM   8361  C2   DC A 262     -46.814-322.638-164.325 
ATOM   8362  O2   DC A 262     -45.837-323.032-163.690 
ATOM   8363  C3'  DC A 262     -50.070-324.044-160.918 
ATOM   8365  C2'  DC A 262     -49.385-322.879-161.635 
ATOM   8368  O3'  DC A 262     -49.464-324.492-159.718 
ATOM   8369  P    DC A 263     -49.247-323.546-158.433 
ATOM   8370  OP1  DC A 263     -49.293-324.390-157.220 
ATOM   8371  OP2  DC A 263     -50.093-322.339-158.562 
ATOM   8372  O5'  DC A 263     -47.730-323.128-158.726 
ATOM   8373  C5'  DC A 263     -46.724-324.122-158.808 
ATOM   8376  C4'  DC A 263     -45.354-323.498-159.052 
ATOM   8378  O4'  DC A 263     -45.332-322.830-160.311 
ATOM   8379  C1'  DC A 263     -44.786-321.534-160.138 
ATOM   8381  N1   DC A 263     -45.427-320.618-161.126 
ATOM   8382  C6   DC A 263     -46.785-320.406-161.121 
ATOM   8384  C5   DC A 263     -47.373-319.722-162.138 
ATOM   8386  C4   DC A 263     -46.524-319.257-163.184 
ATOM   8387  N4   DC A 263     -47.005-318.678-164.245 
ATOM   8390  N3   DC A 263     -45.221-319.401-163.174 
ATOM   8391  C2   DC A 263     -44.646-320.070-162.151 
ATOM   8392  O2   DC A 263     -43.421-320.179-162.175 
ATOM   8393  C3'  DC A 263     -45.002-322.501-157.943 
ATOM   8395  C2'  DC A 263     -45.035-321.159-158.676 
ATOM   8398  O3'  DC A 263     -43.746-322.881-157.400 
ATOM   8399  P    DA A 264     -43.062-322.112-156.160 
ATOM   8400  OP1  DA A 264     -42.192-323.069-155.443 
ATOM   8401  OP2  DA A 264     -44.086-321.318-155.446 
ATOM   8402  O5'  DA A 264     -42.149-321.109-157.008 
ATOM   8403  C5'  DA A 264     -41.093-321.602-157.813 
ATOM   8406  C4'  DA A 264     -40.361-320.452-158.498 
ATOM   8408  O4'  DA A 264     -41.180-319.858-159.505 
ATOM   8409  C1'  DA A 264     -41.064-318.451-159.389 
ATOM   8411  N9   DA A 264     -42.296-317.824-159.911 
ATOM   8412  C8   DA A 264     -43.567-317.834-159.379 
ATOM   8414  N7   DA A 264     -44.481-317.289-160.143 
ATOM   8415  C5   DA A 264     -43.743-316.902-161.276 
ATOM   8416  C6   DA A 264     -44.059-316.339-162.537 
ATOM   8417  N6   DA A 264     -45.272-316.014-162.945 
ATOM   8420  N1   DA A 264     -43.115-316.123-163.446 
ATOM   8421  C2   DA A 264     -41.855-316.398-163.129 
ATOM   8423  N3   DA A 264     -41.400-316.929-161.999 
ATOM   8424  C4   DA A 264     -42.411-317.187-161.121 
ATOM   8425  C3'  DA A 264     -39.948-319.371-157.491 
ATOM   8427  C2'  DA A 264     -40.817-318.186-157.908 
ATOM   8430  O3'  DA A 264     -38.561-319.170-157.655 
ATOM   8431  P    DT A 265     -37.722-318.070-156.843 
ATOM   8432  OP1  DT A 265     -36.405-318.651-156.516 
ATOM   8433  OP2  DT A 265     -38.566-317.444-155.806 
ATOM   8434  O5'  DT A 265     -37.536-317.032-158.042 
ATOM   8435  C5'  DT A 265     -36.842-317.447-159.205 
ATOM   8438  C4'  DT A 265     -36.617-316.303-160.184 
ATOM   8440  O4'  DT A 265     -37.859-315.846-160.701 
ATOM   8441  C1'  DT A 265     -38.016-314.467-160.419 
ATOM   8443  N1   DT A 265     -39.433-314.249-160.018 
ATOM   8444  C6   DT A 265     -39.899-314.583-158.756 
ATOM   8446  C5   DT A 265     -41.208-314.414-158.427 
ATOM   8447  C7   DT A 265     -41.674-314.754-157.022 
ATOM   8451  C4   DT A 265     -42.165-313.912-159.413 
ATOM   8452  O4   DT A 265     -43.374-313.765-159.255 
ATOM   8453  N3   DT A 265     -41.621-313.608-160.637 
ATOM   8455  C2   DT A 265     -40.306-313.753-160.996 
ATOM   8456  O2   DT A 265     -39.971-313.435-162.134 
ATOM   8457  C3'  DT A 265     -35.884-315.136-159.521 
ATOM   8459  C2'  DT A 265     -36.969-314.073-159.372 
ATOM   8462  O3'  DT A 265     -34.823-314.791-160.382 
ATOM   8463  P    DA A 266     -33.849-313.558-160.084 
ATOM   8464  OP1  DA A 266     -32.539-313.839-160.706 
ATOM   8465  OP2  DA A 266     -33.964-313.190-158.658 
ATOM   8466  O5'  DA A 266     -34.612-312.467-160.950 
ATOM   8467  C5'  DA A 266     -34.789-312.661-162.338 
ATOM   8470  C4'  DA A 266     -35.666-311.547-162.888 
ATOM   8472  O4'  DA A 266     -36.963-311.587-162.305 
ATOM   8473  C1'  DA A 266     -37.415-310.254-162.161 
ATOM   8475  N9   DA A 266     -38.417-310.212-161.074 
ATOM   8476  C8   DA A 266     -38.239-310.475-159.734 
ATOM   8478  N7   DA A 266     -39.350-310.568-159.048 
ATOM   8479  C5   DA A 266     -40.335-310.312-160.017 
ATOM   8480  C6   DA A 266     -41.750-310.277-160.024 
ATOM   8481  N6   DA A 266     -42.522-310.469-158.974 
ATOM   8484  N1   DA A 266     -42.429-310.031-161.138 
ATOM   8485  C2   DA A 266     -41.742-309.761-162.241 
ATOM   8487  N3   DA A 266     -40.423-309.725-162.393 
ATOM   8488  C4   DA A 266     -39.771-310.042-161.238 
ATOM   8489  C3'  DA A 266     -35.047-310.176-162.598 
ATOM   8491  C2'  DA A 266     -36.166-309.423-161.881 
ATOM   8494  O3'  DA A 266     -34.660-309.620-163.838 
ATOM   8495  P    DA A 267     -33.866-308.229-163.948 
ATOM   8496  OP1  DA A 267     -33.038-308.247-165.171 
ATOM   8497  OP2  DA A 267     -33.299-307.863-162.634 
ATOM   8498  O5'  DA A 267     -35.130-307.295-164.200 
ATOM   8499  C5'  DA A 267     -35.966-307.497-165.324 
ATOM   8502  C4'  DA A 267     -37.203-306.617-165.206 
ATOM   8504  O4'  DA A 267     -38.009-307.023-164.106 
ATOM   8505  C1'  DA A 267     -38.446-305.847-163.440 
ATOM   8507  N9   DA A 267     -38.787-306.168-162.035 
ATOM   8508  C8   DA A 267     -37.949-306.529-161.008 
ATOM   8510  N7   DA A 267     -38.562-306.859-159.903 
ATOM   8511  C5   DA A 267     -39.916-306.689-160.234 
ATOM   8512  C6   DA A 267     -41.144-306.927-159.571 
ATOM   8513  N6   DA A 267     -41.245-307.498-158.384 
ATOM   8516  N1   DA A 267     -42.304-306.690-160.178 
ATOM   8517  C2   DA A 267     -42.281-306.220-161.420 
ATOM   8519  N3   DA A 267     -41.222-305.966-162.175 
ATOM   8520  C4   DA A 267     -40.059-306.238-161.518 
ATOM   8521  C3'  DA A 267     -36.803-305.156-164.990 
ATOM   8523  C2'  DA A 267     -37.284-304.876-163.569 
ATOM   8526  O3'  DA A 267     -37.460-304.394-165.981 
ATOM   8527  P    DC A 268     -37.282-302.808-166.081 
ATOM   8528  OP1  DC A 268     -37.210-302.430-167.501 
ATOM   8529  OP2  DC A 268     -36.243-302.380-165.123 
ATOM   8530  O5'  DC A 268     -38.696-302.371-165.505 
ATOM   8531  C5'  DC A 268     -39.872-302.744-166.199 
ATOM   8534  C4'  DC A 268     -41.117-302.158-165.547 
ATOM   8536  O4'  DC A 268     -41.281-302.685-164.238 
ATOM   8537  C1'  DC A 268     -41.402-301.627-163.309 
ATOM   8539  N1   DC A 268     -40.665-302.034-162.081 
ATOM   8540  C6   DC A 268     -39.295-302.174-162.082 
ATOM   8542  C5   DC A 268     -38.658-302.668-160.989 
ATOM   8544  C4   DC A 268     -39.473-303.055-159.887 
ATOM   8545  N4   DC A 268     -38.968-303.607-158.825 
ATOM   8548  N3   DC A 268     -40.780-302.939-159.873 
ATOM   8549  C2   DC A 268     -41.398-302.409-160.950 
ATOM   8550  O2   DC A 268     -42.621-302.268-160.878 
ATOM   8551  C3'  DC A 268     -41.040-300.635-165.467 
ATOM   8553  C2'  DC A 268     -40.868-300.359-163.978 
ATOM   8556  O3'  DC A 268     -42.243-300.144-166.013 
ATOM   8557  P    DA A 269     -42.552-298.583-166.119 
ATOM   8558  OP1  DA A 269     -43.403-298.361-167.301 
ATOM   8559  OP2  DA A 269     -41.303-297.824-165.904 
ATOM   8560  O5'  DA A 269     -43.436-298.441-164.814 
ATOM   8561  C5'  DA A 269     -44.634-299.172-164.689 
ATOM   8564  C4'  DA A 269     -45.207-298.947-163.299 
ATOM   8566  O4'  DA A 269     -44.328-299.498-162.317 
ATOM   8567  C1'  DA A 269     -44.236-298.559-161.264 
ATOM   8569  N9   DA A 269     -42.975-298.754-160.523 
ATOM   8570  C8   DA A 269     -41.684-298.510-160.936 
ATOM   8572  N7   DA A 269     -40.766-298.862-160.071 
ATOM   8573  C5   DA A 269     -41.531-299.395-159.010 
ATOM   8574  C6   DA A 269     -41.243-300.037-157.779 
ATOM   8575  N6   DA A 269     -40.029-300.301-157.331 
ATOM   8578  N1   DA A 269     -42.219-300.477-156.989 
ATOM   8579  C2   DA A 269     -43.472-300.269-157.364 
ATOM   8581  N3   DA A 269     -43.903-299.687-158.476 
ATOM   8582  C4   DA A 269     -42.872-299.296-159.269 
ATOM   8583  C3'  DA A 269     -45.372-297.450-163.010 
ATOM   8585  C2'  DA A 269     -44.323-297.196-161.938 
ATOM   8588  O3'  DA A 269     -46.686-297.253-162.541 
ATOM   8589  P    DC A 270     -47.249-295.810-162.139 
ATOM   8590  OP1  DC A 270     -48.619-295.696-162.666 
ATOM   8591  OP2  DC A 270     -46.225-294.783-162.416 
ATOM   8592  O5'  DC A 270     -47.324-295.993-160.563 
ATOM   8593  C5'  DC A 270     -48.171-296.986-160.027 
ATOM   8596  C4'  DC A 270     -48.197-296.926-158.505 
ATOM   8598  O4'  DC A 270     -46.927-297.257-157.957 
ATOM   8599  C1'  DC A 270     -46.478-296.206-157.118 
ATOM   8601  N1   DC A 270     -45.023-296.012-157.356 
ATOM   8602  C6   DC A 270     -44.553-295.595-158.580 
ATOM   8604  C5   DC A 270     -43.216-295.527-158.808 
ATOM   8606  C4   DC A 270     -42.356-295.918-157.748 
ATOM   8607  N4   DC A 270     -41.077-296.007-157.937 
ATOM   8610  N3   DC A 270     -42.785-296.311-156.572 
ATOM   8611  C2   DC A 270     -44.119-296.363-156.347 
ATOM   8612  O2   DC A 270     -44.482-296.750-155.234 
ATOM   8613  C3'  DC A 270     -48.609-295.541-157.996 
ATOM   8615  C2'  DC A 270     -47.315-294.965-157.427 
ATOM   8618  O3'  DC A 270     -49.624-295.757-157.043 
ATOM   8619  P    DA A 271     -50.291-294.570-156.218 
ATOM   8620  OP1  DA A 271     -51.671-294.977-155.894 
ATOM   8621  OP2  DA A 271     -49.997-293.286-156.883 
ATOM   8622  O5'  DA A 271     -49.407-294.676-154.909 
ATOM   8623  C5'  DA A 271     -49.400-295.884-154.182 
ATOM   8626  C4'  DA A 271     -48.420-295.765-153.030 
ATOM   8628  O4'  DA A 271     -47.094-295.579-153.509 
ATOM   8629  C1'  DA A 271     -46.451-294.643-152.665 
ATOM   8631  N9   DA A 271     -45.389-293.969-153.447 
ATOM   8632  C8   DA A 271     -45.511-293.144-154.537 
ATOM   8634  N7   DA A 271     -44.378-292.855-155.123 
ATOM   8635  C5   DA A 271     -43.433-293.544-154.339 
ATOM   8636  C6   DA A 271     -42.030-293.743-154.376 
ATOM   8637  N6   DA A 271     -41.201-293.227-155.266 
ATOM   8640  N1   DA A 271     -41.412-294.494-153.468 
ATOM   8641  C2   DA A 271     -42.136-295.024-152.499 
ATOM   8643  N3   DA A 271     -43.445-294.927-152.317 
ATOM   8644  C4   DA A 271     -44.041-294.185-153.290 
ATOM   8645  C3'  DA A 271     -48.792-294.590-152.124 
ATOM   8647  C2'  DA A 271     -47.546-293.702-152.173 
ATOM   8650  O3'  DA A 271     -49.102-295.152-150.864 
ATOM   8651  P    DA A 272     -49.575-294.267-149.620 
ATOM   8652  OP1  DA A 272     -50.372-295.129-148.729 
ATOM   8653  OP2  DA A 272     -50.094-292.977-150.113 
ATOM   8654  O5'  DA A 272     -48.149-294.032-148.972 
ATOM   8655  C5'  DA A 272     -47.396-295.127-148.499 
ATOM   8658  C4'  DA A 272     -46.023-294.646-148.050 
ATOM   8660  O4'  DA A 272     -45.279-294.148-149.155 
ATOM   8661  C1'  DA A 272     -44.480-293.074-148.697 
ATOM   8663  N9   DA A 272     -44.225-292.163-149.834 
ATOM   8664  C8   DA A 272     -45.126-291.397-150.537 
ATOM   8666  N7   DA A 272     -44.627-290.802-151.589 
ATOM   8667  C5   DA A 272     -43.279-291.187-151.546 
ATOM   8668  C6   DA A 272     -42.155-290.954-152.367 
ATOM   8669  N6   DA A 272     -42.180-290.283-153.502 
ATOM   8672  N1   DA A 272     -40.968-291.475-152.076 
ATOM   8673  C2   DA A 272     -40.863-292.227-150.987 
ATOM   8675  N3   DA A 272     -41.823-292.547-150.125 
ATOM   8676  C4   DA A 272     -43.018-291.992-150.467 
ATOM   8677  C3'  DA A 272     -46.134-293.540-146.997 
ATOM   8679  C2'  DA A 272     -45.257-292.421-147.554 
ATOM   8682  O3'  DA A 272     -45.687-294.087-145.774 
ATOM   8683  P    DG A 273     -45.676-293.256-144.401 
ATOM   8684  OP1  DG A 273     -45.829-294.203-143.278 
ATOM   8685  OP2  DG A 273     -46.544-292.066-144.523 
ATOM   8686  O5'  DG A 273     -44.160-292.765-144.451 
ATOM   8687  C5'  DG A 273     -43.100-293.703-144.463 
ATOM   8690  C4'  DG A 273     -41.774-292.995-144.726 
ATOM   8692  O4'  DG A 273     -41.765-292.411-146.030 
ATOM   8693  C1'  DG A 273     -41.231-291.102-145.916 
ATOM   8695  N9   DG A 273     -41.696-290.244-147.031 
ATOM   8696  C8   DG A 273     -42.955-289.744-147.258 
ATOM   8698  N7   DG A 273     -43.078-289.063-148.364 
ATOM   8699  C5   DG A 273     -41.790-289.116-148.921 
ATOM   8700  C6   DG A 273     -41.262-288.629-150.168 
ATOM   8701  O6   DG A 273     -41.840-288.086-151.109 
ATOM   8702  N1   DG A 273     -39.915-288.867-150.329 
ATOM   8704  C2   DG A 273     -39.145-289.504-149.421 
ATOM   8705  N2   DG A 273     -37.878-289.659-149.709 
ATOM   8708  N3   DG A 273     -39.587-289.999-148.268 
ATOM   8709  C4   DG A 273     -40.928-289.790-148.081 
ATOM   8710  C3'  DG A 273     -41.532-291.881-143.701 
ATOM   8712  C2'  DG A 273     -41.710-290.626-144.549 
ATOM   8715  O3'  DG A 273     -40.223-292.043-143.193 
ATOM   8716  P    DC A 274     -39.596-291.068-142.083 
ATOM   8717  OP1  DC A 274     -38.843-291.896-141.117 
ATOM   8718  OP2  DC A 274     -40.620-290.106-141.624 
ATOM   8719  O5'  DC A 274     -38.561-290.287-143.024 
ATOM   8720  C5'  DC A 274     -37.492-290.991-143.636 
ATOM   8723  C4'  DC A 274     -36.482-290.053-144.294 
ATOM   8725  O4'  DC A 274     -37.055-289.426-145.441 
ATOM   8726  C1'  DC A 274     -37.051-288.017-145.281 
ATOM   8728  N1   DC A 274     -38.362-287.483-145.767 
ATOM   8729  C6   DC A 274     -39.528-287.707-145.073 
ATOM   8731  C5   DC A 274     -40.714-287.243-145.551 
ATOM   8733  C4   DC A 274     -40.692-286.531-146.780 
ATOM   8734  N4   DC A 274     -41.808-286.152-147.339 
ATOM   8737  N3   DC A 274     -39.593-286.333-147.473 
ATOM   8738  C2   DC A 274     -38.413-286.801-146.992 
ATOM   8739  O2   DC A 274     -37.411-286.590-147.671 
ATOM   8740  C3'  DC A 274     -35.988-288.979-143.320 
ATOM   8742  C2'  DC A 274     -36.748-287.743-143.800 
ATOM   8745  O3'  DC A 274     -34.575-288.918-143.419 
ATOM   8746  P    DT A 275     -33.693-287.789-142.688 
ATOM   8747  OP1  DT A 275     -32.358-288.353-142.415 
ATOM   8748  OP2  DT A 275     -34.491-287.148-141.621 
ATOM   8749  O5'  DT A 275     -33.572-286.763-143.900 
ATOM   8750  C5'  DT A 275     -32.958-287.172-145.106 
ATOM   8753  C4'  DT A 275     -32.943-286.023-146.101 
ATOM   8755  O4'  DT A 275     -34.270-285.630-146.432 
ATOM   8756  C1'  DT A 275     -34.356-284.217-146.339 
ATOM   8758  N1   DT A 275     -35.746-283.877-145.945 
ATOM   8759  C6   DT A 275     -36.248-284.254-144.713 
ATOM   8761  C5   DT A 275     -37.570-284.108-144.423 
ATOM   8762  C7   DT A 275     -38.094-284.538-143.063 
ATOM   8766  C4   DT A 275     -38.489-283.553-145.416 
ATOM   8767  O4   DT A 275     -39.705-283.436-145.298 
ATOM   8768  N3   DT A 275     -37.892-283.146-146.584 
ATOM   8770  C2   DT A 275     -36.566-283.280-146.908 
ATOM   8771  O2   DT A 275     -36.172-282.882-148.001 
ATOM   8772  C3'  DT A 275     -32.207-284.815-145.523 
ATOM   8774  C2'  DT A 275     -33.295-283.767-145.334 
ATOM   8777  O3'  DT A 275     -31.259-284.448-146.488 
ATOM   8778  P    DA A 276     -30.223-283.263-146.238 
ATOM   8779  OP1  DA A 276     -28.990-283.603-146.966 
ATOM   8780  OP2  DA A 276     -30.211-282.915-144.804 
ATOM   8781  O5'  DA A 276     -30.986-282.125-147.022 
ATOM   8782  C5'  DA A 276     -31.162-282.258-148.408 
ATOM   8785  C4'  DA A 276     -31.923-281.056-148.935 
ATOM   8787  O4'  DA A 276     -33.241-281.033-148.407 
ATOM   8788  C1'  DA A 276     -33.582-279.692-148.124 
ATOM   8790  N9   DA A 276     -34.581-279.716-147.035 
ATOM   8791  C8   DA A 276     -34.418-280.090-145.722 
ATOM   8793  N7   DA A 276     -35.523-280.115-145.024 
ATOM   8794  C5   DA A 276     -36.493-279.748-145.969 
ATOM   8795  C6   DA A 276     -37.902-279.628-145.963 
ATOM   8796  N6   DA A 276     -38.682-279.870-144.927 
ATOM   8799  N1   DA A 276     -38.565-279.263-147.054 
ATOM   8800  C2   DA A 276     -37.875-278.999-148.153 
ATOM   8802  N3   DA A 276     -36.561-279.091-148.325 
ATOM   8803  C4   DA A 276     -35.925-279.483-147.188 
ATOM   8804  C3'  DA A 276     -31.218-279.748-148.568 
ATOM   8806  C2'  DA A 276     -32.275-278.986-147.766 
ATOM   8809  O3'  DA A 276     -30.831-279.158-149.791 
ATOM   8810  P    DA A 277     -30.002-277.788-149.869 
ATOM   8811  OP1  DA A 277     -29.220-277.793-151.123 
ATOM   8812  OP2  DA A 277     -29.358-277.520-148.565 
ATOM   8813  O5'  DA A 277     -31.241-276.807-150.040 
ATOM   8814  C5'  DA A 277     -32.105-276.946-151.151 
ATOM   8817  C4'  DA A 277     -33.355-276.107-150.931 
ATOM   8819  O4'  DA A 277     -34.055-276.537-149.774 
ATOM   8820  C1'  DA A 277     -34.688-275.403-149.212 
ATOM   8822  N9   DA A 277     -34.890-275.649-147.769 
ATOM   8823  C8   DA A 277     -33.947-275.913-146.806 
ATOM   8825  N7   DA A 277     -34.441-276.232-145.636 
ATOM   8826  C5   DA A 277     -35.824-276.138-145.850 
ATOM   8827  C6   DA A 277     -36.971-276.367-145.057 
ATOM   8828  N6   DA A 277     -36.961-276.799-143.809 
ATOM   8831  N1   DA A 277     -38.191-276.208-145.557 
ATOM   8832  C2   DA A 277     -38.311-275.817-146.822 
ATOM   8834  N3   DA A 277     -37.338-275.573-147.690 
ATOM   8835  C4   DA A 277     -36.105-275.757-147.136 
ATOM   8836  C3'  DA A 277     -33.008-274.627-150.769 
ATOM   8838  C2'  DA A 277     -33.765-274.222-149.503 
ATOM   8841  O3'  DA A 277     -33.429-273.990-151.959 
ATOM   8842  P    DG A 278     -33.209-272.426-152.234 
ATOM   8843  OP1  DG A 278     -33.186-272.210-153.694 
ATOM   8844  OP2  DG A 278     -32.127-271.911-151.370 
ATOM   8845  O5'  DG A 278     -34.605-271.907-151.673 
ATOM   8846  C5'  DG A 278     -35.814-272.319-152.286 
ATOM   8849  C4'  DG A 278     -37.011-271.812-151.491 
ATOM   8851  O4'  DG A 278     -37.057-272.418-150.199 
ATOM   8852  C1'  DG A 278     -37.317-271.400-149.247 
ATOM   8854  N9   DG A 278     -36.792-271.784-147.914 
ATOM   8855  C8   DG A 278     -35.487-271.915-147.504 
ATOM   8857  N7   DG A 278     -35.340-272.387-146.296 
ATOM   8858  C5   DG A 278     -36.658-272.559-145.855 
ATOM   8859  C6   DG A 278     -37.194-273.099-144.634 
ATOM   8860  O6   DG A 278     -36.615-273.606-143.675 
ATOM   8861  N1   DG A 278     -38.570-273.058-144.579 
ATOM   8863  C2   DG A 278     -39.350-272.559-145.562 
ATOM   8864  N2   DG A 278     -40.632-272.517-145.340 
ATOM   8867  N3   DG A 278     -38.910-272.087-146.723 
ATOM   8868  C4   DG A 278     -37.548-272.131-146.819 
ATOM   8869  C3'  DG A 278     -36.920-270.296-151.310 
ATOM   8871  C2'  DG A 278     -36.641-270.164-149.820 
ATOM   8874  O3'  DG A 278     -38.160-269.749-151.696 
ATOM   8875  P    DT A 279     -38.470-268.182-151.599 
ATOM   8876  OP1  DT A 279     -39.288-267.797-152.760 
ATOM   8877  OP2  DT A 279     -37.244-267.433-151.246 
ATOM   8878  O5'  DT A 279     -39.408-268.220-150.317 
ATOM   8879  C5'  DT A 279     -40.665-268.864-150.395 
ATOM   8882  C4'  DT A 279     -41.533-268.519-149.192 
ATOM   8884  O4'  DT A 279     -40.948-269.070-148.019 
ATOM   8885  C1'  DT A 279     -40.611-268.026-147.123 
ATOM   8887  N1   DT A 279     -39.288-268.325-146.498 
ATOM   8888  C6   DT A 279     -38.096-268.101-147.172 
ATOM   8890  C5   DT A 279     -36.900-268.370-146.582 
ATOM   8891  C7   DT A 279     -35.604-268.052-147.307 
ATOM   8895  C4   DT A 279     -36.841-268.984-145.259 
ATOM   8896  O4   DT A 279     -35.828-269.361-144.683 
ATOM   8897  N3   DT A 279     -38.062-269.160-144.655 
ATOM   8899  C2   DT A 279     -39.286-268.832-145.189 
ATOM   8900  O2   DT A 279     -40.292-268.976-144.498 
ATOM   8901  C3'  DT A 279     -41.667-267.003-149.026 
ATOM   8903  C2'  DT A 279     -40.673-266.711-147.910 
ATOM   8906  O3'  DT A 279     -43.010-266.714-148.699 
ATOM   8907  P    DC A 280     -43.528-265.236-148.346 
ATOM   8908  OP1  DC A 280     -44.887-265.077-148.895 
ATOM   8909  OP2  DC A 280     -42.464-264.247-148.623 
ATOM   8910  O5'  DC A 280     -43.625-265.422-146.765 
ATOM   8911  C5'  DC A 280     -44.477-266.413-146.219 
ATOM   8914  C4'  DC A 280     -44.394-266.425-144.697 
ATOM   8916  O4'  DC A 280     -43.071-266.775-144.297 
ATOM   8917  C1'  DC A 280     -42.623-265.842-143.331 
ATOM   8919  N1   DC A 280     -41.143-265.692-143.445 
ATOM   8920  C6   DC A 280     -40.576-265.213-144.603 
ATOM   8922  C5   DC A 280     -39.224-265.166-144.737 
ATOM   8924  C4   DC A 280     -38.448-265.639-143.644 
ATOM   8925  N4   DC A 280     -37.159-265.767-143.770 
ATOM   8928  N3   DC A 280     -38.971-266.092-142.529 
ATOM   8929  C2   DC A 280     -40.319-266.122-142.395 
ATOM   8930  O2   DC A 280     -40.773-266.549-141.334 
ATOM   8931  C3'  DC A 280     -44.748-265.053-144.117 
ATOM   8933  C2'  DC A 280     -43.395-264.553-143.626 
ATOM   8936  O3'  DC A 280     -45.713-265.241-143.099 
ATOM   8937  P    DC A 281     -46.274-264.030-142.201 
ATOM   8938  OP1  DC A 281     -47.682-264.317-141.862 
ATOM   8939  OP2  DC A 281     -45.884-262.737-142.803 
ATOM   8940  O5'  DC A 281     -45.368-264.273-140.905 
ATOM   8941  C5'  DC A 281     -45.455-265.502-140.207 
ATOM   8944  C4'  DC A 281     -44.657-265.472-138.905 
ATOM   8946  O4'  DC A 281     -43.257-265.373-139.169 
ATOM   8947  C1'  DC A 281     -42.726-264.230-138.521 
ATOM   8949  N1   DC A 281     -41.702-263.610-139.416 
ATOM   8950  C6   DC A 281     -42.068-263.022-140.604 
ATOM   8952  C5   DC A 281     -41.118-262.568-141.466 
ATOM   8954  C4   DC A 281     -39.762-262.737-141.077 
ATOM   8955  N4   DC A 281     -38.807-262.509-141.930 
ATOM   8958  N3   DC A 281     -39.392-263.280-139.945 
ATOM   8959  C2   DC A 281     -40.343-263.728-139.090 
ATOM   8960  O2   DC A 281     -39.960-264.235-138.036 
ATOM   8961  C3'  DC A 281     -45.094-264.296-138.028 
ATOM   8963  C2'  DC A 281     -43.923-263.331-138.187 
ATOM   8966  O3'  DC A 281     -45.317-264.778-136.712 
ATOM   8967  P    DT A 282     -45.700-263.813-135.488 
ATOM   8968  OP1  DT A 282     -46.498-264.589-134.515 
ATOM   8969  OP2  DT A 282     -46.178-262.513-136.007 
ATOM   8970  O5'  DT A 282     -44.224-263.608-134.899 
ATOM   8971  C5'  DT A 282     -43.521-264.709-134.355 
ATOM   8974  C4'  DT A 282     -42.157-264.268-133.834 
ATOM   8976  O4'  DT A 282     -41.340-263.845-134.925 
ATOM   8977  C1'  DT A 282     -40.700-262.637-134.566 
ATOM   8979  N1   DT A 282     -40.446-261.826-135.794 
ATOM   8980  C6   DT A 282     -41.493-261.284-136.514 
ATOM   8982  C5   DT A 282     -41.273-260.586-137.661 
ATOM   8983  C7   DT A 282     -42.450-259.998-138.419 
ATOM   8987  C4   DT A 282     -39.919-260.427-138.187 
ATOM   8988  O4   DT A 282     -39.615-259.921-139.266 
ATOM   8989  N3   DT A 282     -38.932-260.942-137.383 
ATOM   8991  C2   DT A 282     -39.122-261.654-136.218 
ATOM   8992  O2   DT A 282     -38.152-262.095-135.610 
ATOM   8993  C3'  DT A 282     -42.295-263.122-132.824 
ATOM   8995  C2'  DT A 282     -41.632-261.963-133.558 
ATOM   8998  O3'  DT A 282     -41.649-263.493-131.620 
ATOM   8999  P    DT A 283     -41.499-262.501-130.363 
ATOM   9000  OP1  DT A 283     -41.633-263.298-129.128 
ATOM   9001  OP2  DT A 283     -42.302-261.279-130.587 
ATOM   9002  O5'  DT A 283     -39.963-262.118-130.579 
ATOM   9003  C5'  DT A 283     -38.972-263.130-130.528 
ATOM   9006  C4'  DT A 283     -37.571-262.534-130.597 
ATOM   9008  O4'  DT A 283     -37.368-261.930-131.869 
ATOM   9009  C1'  DT A 283     -37.048-260.560-131.703 
ATOM   9011  N1   DT A 283     -37.738-259.775-132.768 
ATOM   9012  C6   DT A 283     -39.096-259.503-132.716 
ATOM   9014  C5   DT A 283     -39.713-258.820-133.720 
ATOM   9015  C7   DT A 283     -41.197-258.521-133.620 
ATOM   9019  C4   DT A 283     -38.965-258.386-134.900 
ATOM   9020  O4   DT A 283     -39.429-257.854-135.909 
ATOM   9021  N3   DT A 283     -37.622-258.668-134.856 
ATOM   9023  C2   DT A 283     -36.967-259.348-133.859 
ATOM   9024  O2   DT A 283     -35.758-259.533-133.964 
ATOM   9025  C3'  DT A 283     -37.371-261.489-129.495 
ATOM   9027  C2'  DT A 283     -37.420-260.174-130.269 
ATOM   9030  O3'  DT A 283     -36.142-261.757-128.845 
ATOM   9031  P    DT A 284     -35.550-260.809-127.691 
ATOM   9032  OP1  DT A 284     -34.768-261.641-126.757 
ATOM   9033  OP2  DT A 284     -36.612-259.905-127.200 
ATOM   9034  O5'  DT A 284     -34.545-259.955-128.590 
ATOM   9035  C5'  DT A 284     -33.512-260.604-129.311 
ATOM   9038  C4'  DT A 284     -32.722-259.598-130.137 
ATOM   9040  O4'  DT A 284     -33.570-258.973-131.089 
ATOM   9041  C1'  DT A 284     -33.276-257.588-131.116 
ATOM   9043  N1   DT A 284     -34.516-256.872-131.509 
ATOM   9044  C6   DT A 284     -35.665-256.973-130.743 
ATOM   9046  C5   DT A 284     -36.857-256.510-131.209 
ATOM   9047  C7   DT A 284     -38.104-256.655-130.355 
ATOM   9051  C4   DT A 284     -36.947-255.903-132.535 
ATOM   9052  O4   DT A 284     -37.975-255.573-133.123 
ATOM   9053  N3   DT A 284     -35.743-255.740-133.172 
ATOM   9055  C2   DT A 284     -34.529-256.217-132.746 
ATOM   9056  O2   DT A 284     -33.547-256.075-133.470 
ATOM   9057  C3'  DT A 284     -32.102-258.524-129.241 
ATOM   9059  C2'  DT A 284     -32.762-257.232-129.721 
ATOM   9062  O3'  DT A 284     -30.702-258.591-129.431 
ATOM   9063  P    DA A 285     -29.679-257.674-128.597 
ATOM   9064  OP1  DA A 285     -28.390-258.387-128.504 
ATOM   9065  OP2  DA A 285     -30.364-257.166-127.388 
ATOM   9066  O5'  DA A 285     -29.533-256.482-129.641 
ATOM   9067  C5'  DA A 285     -29.004-256.723-130.932 
ATOM   9070  C4'  DA A 285     -29.143-255.473-131.790 
ATOM   9072  O4'  DA A 285     -30.509-255.150-131.997 
ATOM   9073  C1'  DA A 285     -30.612-253.744-132.095 
ATOM   9075  N9   DA A 285     -31.999-253.381-131.738 
ATOM   9076  C8   DA A 285     -32.676-253.628-130.568 
ATOM   9078  N7   DA A 285     -33.964-253.382-130.619 
ATOM   9079  C5   DA A 285     -34.126-252.898-131.930 
ATOM   9080  C6   DA A 285     -35.226-252.470-132.709 
ATOM   9081  N6   DA A 285     -36.487-252.451-132.312 
ATOM   9084  N1   DA A 285     -35.067-252.095-133.977 
ATOM   9085  C2   DA A 285     -33.845-252.113-134.490 
ATOM   9087  N3   DA A 285     -32.719-252.486-133.893 
ATOM   9088  C4   DA A 285     -32.933-252.877-132.607 
ATOM   9089  C3'  DA A 285     -28.458-254.267-131.144 
ATOM   9091  C2'  DA A 285     -29.544-253.186-131.154 
ATOM   9094  O3'  DA A 285     -27.327-253.988-131.940 
ATOM   9095  P    DG A 286     -26.239-252.873-131.554 
ATOM   9096  OP1  DG A 286     -24.941-253.277-132.130 
ATOM   9097  OP2  DG A 286     -26.361-252.525-130.123 
ATOM   9098  O5'  DG A 286     -26.828-251.683-132.435 
ATOM   9099  C5'  DG A 286     -26.906-251.840-133.842 
ATOM   9102  C4'  DG A 286     -27.806-250.771-134.445 
ATOM   9104  O4'  DG A 286     -29.123-250.849-133.915 
ATOM   9105  C1'  DG A 286     -29.610-249.525-133.785 
ATOM   9107  N9   DG A 286     -30.701-249.489-132.785 
ATOM   9108  C8   DG A 286     -30.660-249.789-131.446 
ATOM   9110  N7   DG A 286     -31.829-249.787-130.858 
ATOM   9111  C5   DG A 286     -32.715-249.425-131.886 
ATOM   9112  C6   DG A 286     -34.151-249.285-131.933 
ATOM   9113  O6   DG A 286     -34.998-249.493-131.061 
ATOM   9114  N1   DG A 286     -34.625-248.896-133.172 
ATOM   9116  C2   DG A 286     -33.840-248.703-134.259 
ATOM   9117  N2   DG A 286     -34.407-248.362-135.385 
ATOM   9120  N3   DG A 286     -32.523-248.861-134.279 
ATOM   9121  C4   DG A 286     -32.018-249.217-133.060 
ATOM   9122  C3'  DG A 286     -27.265-249.368-134.173 
ATOM   9124  C2'  DG A 286     -28.393-248.686-133.402 
ATOM   9127  O3'  DG A 286     -27.020-248.814-135.443 
ATOM   9128  P    DG A 287     -26.354-247.380-135.632 
ATOM   9129  OP1  DG A 287     -25.597-247.402-136.896 
ATOM   9130  OP2  DG A 287     -25.716-246.962-134.368 
ATOM   9131  O5'  DG A 287     -27.677-246.533-135.852 
ATOM   9132  C5'  DG A 287     -28.473-246.790-136.986 
ATOM   9135  C4'  DG A 287     -29.688-245.875-137.017 
ATOM   9137  O4'  DG A 287     -30.569-246.149-135.932 
ATOM   9138  C1'  DG A 287     -30.925-244.924-135.320 
ATOM   9140  N9   DG A 287     -31.218-245.166-133.890 
ATOM   9141  C8   DG A 287     -30.354-245.451-132.862 
ATOM   9143  N7   DG A 287     -30.938-245.721-131.725 
ATOM   9144  C5   DG A 287     -32.303-245.624-132.029 
ATOM   9145  C6   DG A 287     -33.489-245.871-131.251 
ATOM   9146  O6   DG A 287     -33.604-246.258-130.089 
ATOM   9147  N1   DG A 287     -34.660-245.650-131.946 
ATOM   9149  C2   DG A 287     -34.706-245.232-133.228 
ATOM   9150  N2   DG A 287     -35.870-244.995-133.759 
ATOM   9153  N3   DG A 287     -33.652-245.014-133.995 
ATOM   9154  C4   DG A 287     -32.474-245.241-133.343 
ATOM   9155  C3'  DG A 287     -29.269-244.407-136.938 
ATOM   9157  C2'  DG A 287     -29.748-243.983-135.555 
ATOM   9160  O3'  DG A 287     -29.948-243.765-137.989 
ATOM   9161  P    DA A 288     -29.769-242.217-138.308 
ATOM   9162  OP1  DA A 288     -29.926-242.050-139.764 
ATOM   9163  OP2  DA A 288     -28.607-241.675-137.579 
ATOM   9164  O5'  DA A 288     -31.092-241.703-137.596 
ATOM   9165  C5'  DA A 288     -32.349-242.055-138.129 
ATOM   9168  C4'  DA A 288     -33.462-241.377-137.342 
ATOM   9170  O4'  DA A 288     -33.548-241.917-136.024 
ATOM   9171  C1'  DA A 288     -33.557-240.848-135.095 
ATOM   9173  N9   DA A 288     -32.949-241.297-133.818 
ATOM   9174  C8   DA A 288     -31.622-241.480-133.518 
ATOM   9176  N7   DA A 288     -31.391-241.903-132.304 
ATOM   9177  C5   DA A 288     -32.682-242.031-131.764 
ATOM   9178  C6   DA A 288     -33.208-242.485-130.528 
ATOM   9179  N6   DA A 288     -32.481-242.979-129.540 
ATOM   9182  N1   DA A 288     -34.526-242.500-130.317 
ATOM   9183  C2   DA A 288     -35.320-242.055-131.280 
ATOM   9185  N3   DA A 288     -34.980-241.605-132.483 
ATOM   9186  C4   DA A 288     -33.633-241.641-132.672 
ATOM   9187  C3'  DA A 288     -33.207-239.869-137.239 
ATOM   9189  C2'  DA A 288     -32.780-239.725-135.783 
ATOM   9192  O3'  DA A 288     -34.422-239.227-137.556 
ATOM   9193  P    DC A 289     -34.598-237.632-137.578 
ATOM   9194  OP1  DC A 289     -35.285-237.254-138.829 
ATOM   9195  OP2  DC A 289     -33.349-236.970-137.145 
ATOM   9196  O5'  DC A 289     -35.626-237.547-136.365 
ATOM   9197  C5'  DC A 289     -36.887-238.183-136.455 
ATOM   9200  C4'  DC A 289     -37.705-237.953-135.189 
ATOM   9202  O4'  DC A 289     -37.070-238.575-134.071 
ATOM   9203  C1'  DC A 289     -36.807-237.614-133.063 
ATOM   9205  N1   DC A 289     -35.478-237.908-132.441 
ATOM   9206  C6   DC A 289     -34.312-237.773-133.166 
ATOM   9208  C5   DC A 289     -33.108-238.087-132.608 
ATOM   9210  C4   DC A 289     -33.120-238.552-131.262 
ATOM   9211  N4   DC A 289     -32.027-238.946-130.669 
ATOM   9214  N3   DC A 289     -34.221-238.703-130.564 
ATOM   9215  C2   DC A 289     -35.415-238.408-131.127 
ATOM   9216  O2   DC A 289     -36.418-238.598-130.432 
ATOM   9217  C3'  DC A 289     -37.865-236.457-134.914 
ATOM   9219  C2'  DC A 289     -36.904-236.246-133.748 
ATOM   9222  O3'  DC A 289     -39.232-236.198-134.643 
ATOM   9223  P    DC A 290     -39.771-234.760-134.173 
ATOM   9224  OP1  DC A 290     -41.150-234.583-134.673 
ATOM   9225  OP2  DC A 290     -38.731-233.733-134.410 
ATOM   9226  O5'  DC A 290     -39.822-235.044-132.600 
ATOM   9227  C5'  DC A 290     -40.637-236.081-132.085 
ATOM   9230  C4'  DC A 290     -40.578-236.110-130.559 
ATOM   9232  O4'  DC A 290     -39.252-236.427-130.134 
ATOM   9233  C1'  DC A 290     -38.816-235.445-129.210 
ATOM   9235  N1   DC A 290     -37.338-235.274-129.348 
ATOM   9236  C6   DC A 290     -36.793-234.760-130.500 
ATOM   9238  C5   DC A 290     -35.441-234.704-130.656 
ATOM   9240  C4   DC A 290     -34.649-235.221-129.591 
ATOM   9241  N4   DC A 290     -33.357-235.296-129.697 
ATOM   9244  N3   DC A 290     -35.154-235.688-128.475 
ATOM   9245  C2   DC A 290     -36.496-235.717-128.317 
ATOM   9246  O2   DC A 290     -36.933-236.127-127.239 
ATOM   9247  C3'  DC A 290     -40.990-234.753-129.972 
ATOM   9249  C2'  DC A 290     -39.639-234.193-129.529 
ATOM   9252  O3'  DC A 290     -41.946-234.957-128.939 
ATOM   9253  P    DC A 291     -42.517-233.758-128.018 
ATOM   9254  OP1  DC A 291     -43.901-234.090-127.612 
ATOM   9255  OP2  DC A 291     -42.199-232.459-128.654 
ATOM   9256  O5'  DC A 291     -41.538-233.960-126.758 
ATOM   9257  C5'  DC A 291     -41.600-235.155-125.992 
ATOM   9260  C4'  DC A 291     -40.793-235.049-124.695 
ATOM   9262  O4'  DC A 291     -39.392-234.999-124.971 
ATOM   9263  C1'  DC A 291     -38.827-233.842-124.380 
ATOM   9265  N1   DC A 291     -37.792-233.288-125.305 
ATOM   9266  C6   DC A 291     -38.145-232.787-126.534 
ATOM   9268  C5   DC A 291     -37.188-232.373-127.409 
ATOM   9270  C4   DC A 291     -35.834-232.495-126.992 
ATOM   9271  N4   DC A 291     -34.863-232.253-127.823 
ATOM   9274  N3   DC A 291     -35.475-232.949-125.816 
ATOM   9275  C2   DC A 291     -36.436-233.352-124.948 
ATOM   9276  O2   DC A 291     -36.066-233.774-123.853 
ATOM   9277  C3'  DC A 291     -41.204-233.807-123.892 
ATOM   9279  C2'  DC A 291     -39.997-232.895-124.103 
ATOM   9282  O3'  DC A 291     -41.479-234.185-122.549 
ATOM   9283  P    DT A 292     -41.767-233.122-121.368 
ATOM   9284  OP1  DT A 292     -42.615-233.767-120.343 
ATOM   9285  OP2  DT A 292     -42.129-231.809-121.947 
ATOM   9286  O5'  DT A 292     -40.269-233.032-120.807 
ATOM   9287  C5'  DT A 292     -39.633-234.181-120.266 
ATOM   9290  C4'  DT A 292     -38.275-233.809-119.683 
ATOM   9292  O4'  DT A 292     -37.394-233.390-120.722 
ATOM   9293  C1'  DT A 292     -36.806-232.153-120.363 
ATOM   9295  N1   DT A 292     -36.583-231.352-121.603 
ATOM   9296  C6   DT A 292     -37.633-230.778-122.298 
ATOM   9298  C5   DT A 292     -37.420-230.099-123.458 
ATOM   9299  C7   DT A 292     -38.609-229.473-124.170 
ATOM   9303  C4   DT A 292     -36.078-230.010-124.036 
ATOM   9304  O4   DT A 292     -35.779-229.530-125.130 
ATOM   9305  N3   DT A 292     -35.090-230.575-123.265 
ATOM   9307  C2   DT A 292     -35.269-231.243-122.078 
ATOM   9308  O2   DT A 292     -34.292-231.701-121.495 
ATOM   9309  C3'  DT A 292     -38.430-232.683-118.655 
ATOM   9311  C2'  DT A 292     -37.740-231.504-119.339 
ATOM   9314  O3'  DT A 292     -37.854-233.110-117.436 
ATOM   9315  P    DT A 293     -37.718-232.150-116.153 
ATOM   9316  OP1  DT A 293     -37.784-232.986-114.939 
ATOM   9317  OP2  DT A 293     -38.589-230.967-116.322 
ATOM   9318  O5'  DT A 293     -36.199-231.711-116.400 
ATOM   9319  C5'  DT A 293     -35.182-232.698-116.428 
ATOM   9322  C4'  DT A 293     -33.808-232.063-116.585 
ATOM   9324  O4'  DT A 293     -33.702-231.415-117.843 
ATOM   9325  C1'  DT A 293     -33.169-230.115-117.660 
ATOM   9327  N1   DT A 293     -33.825-229.236-118.671 
ATOM   9328  C6   DT A 293     -35.174-228.929-118.593 
ATOM   9330  C5   DT A 293     -35.801-228.286-119.617 
ATOM   9331  C7   DT A 293     -37.287-227.987-119.518 
ATOM   9335  C4   DT A 293     -35.070-227.925-120.830 
ATOM   9336  O4   DT A 293     -35.557-227.479-121.869 
ATOM   9337  N3   DT A 293     -33.727-228.202-120.791 
ATOM   9339  C2   DT A 293     -33.066-228.862-119.789 
ATOM   9340  O2   DT A 293     -31.870-229.104-119.926 
ATOM   9341  C3'  DT A 293     -33.544-231.060-115.460 
ATOM   9343  C2'  DT A 293     -33.405-229.726-116.198 
ATOM   9346  O3'  DT A 293     -32.389-231.523-114.783 
ATOM   9347  P    DG A 294     -31.779-230.782-113.497 
ATOM   9348  OP1  DG A 294     -31.014-231.774-112.715 
ATOM   9349  OP2  DG A 294     -32.824-229.953-112.863 
ATOM   9350  O5'  DG A 294     -30.749-229.834-114.259 
ATOM   9351  C5'  DG A 294     -29.716-230.400-115.045 
ATOM   9354  C4'  DG A 294     -29.038-229.331-115.888 
ATOM   9356  O4'  DG A 294     -29.945-228.739-116.807 
ATOM   9357  C1'  DG A 294     -29.602-227.371-116.920 
ATOM   9359  N9   DG A 294     -30.771-226.616-117.423 
ATOM   9360  C8   DG A 294     -32.011-226.455-116.860 
ATOM   9362  N7   DG A 294     -32.893-225.894-117.646 
ATOM   9363  C5   DG A 294     -32.166-225.634-118.819 
ATOM   9364  C6   DG A 294     -32.552-225.095-120.099 
ATOM   9365  O6   DG A 294     -33.660-224.754-120.517 
ATOM   9366  N1   DG A 294     -31.498-224.997-120.986 
ATOM   9368  C2   DG A 294     -30.232-225.381-120.706 
ATOM   9369  N2   DG A 294     -29.317-225.211-121.615 
ATOM   9372  N3   DG A 294     -29.837-225.922-119.565 
ATOM   9373  C4   DG A 294     -30.853-226.029-118.660 
ATOM   9374  C3'  DG A 294     -28.449-228.222-115.016 
ATOM   9376  C2'  DG A 294     -29.144-226.960-115.526 
ATOM   9379  O3'  DG A 294     -27.058-228.268-115.253 
ATOM   9380  P    DG A 295     -26.023-227.300-114.513 
ATOM   9381  OP1  DG A 295     -24.730-228.007-114.409 
ATOM   9382  OP2  DG A 295     -26.658-226.679-113.333 
ATOM   9383  O5'  DG A 295     -25.907-226.202-115.659 
ATOM   9384  C5'  DG A 295     -25.315-226.534-116.900 
ATOM   9387  C4'  DG A 295     -25.198-225.301-117.790 
ATOM   9389  O4'  DG A 295     -26.480-224.876-118.247 
ATOM   9390  C1'  DG A 295     -26.632-223.497-117.950 
ATOM   9392  N9   DG A 295     -28.063-223.184-117.717 
ATOM   9393  C8   DG A 295     -28.832-223.456-116.612 
ATOM   9395  N7   DG A 295     -30.090-223.132-116.736 
ATOM   9396  C5   DG A 295     -30.167-222.615-118.038 
ATOM   9397  C6   DG A 295     -31.282-222.155-118.824 
ATOM   9398  O6   DG A 295     -32.482-222.138-118.564 
ATOM   9399  N1   DG A 295     -30.922-221.711-120.077 
ATOM   9401  C2   DG A 295     -29.654-221.704-120.542 
ATOM   9402  N2   DG A 295     -29.448-221.192-121.726 
ATOM   9405  N3   DG A 295     -28.592-222.123-119.865 
ATOM   9406  C4   DG A 295     -28.916-222.595-118.621 
ATOM   9407  C3'  DG A 295     -24.549-224.139-117.036 
ATOM   9409  C2'  DG A 295     -25.747-223.252-116.730 
ATOM   9412  O3'  DG A 295     -23.625-223.560-117.927 
ATOM   9413  P    DC A 296     -22.772-222.259-117.575 
ATOM   9414  OP1  DC A 296     -21.404-222.471-118.074 
ATOM   9415  OP2  DC A 296     -23.028-221.824-116.190 
ATOM   9416  O5'  DC A 296     -23.518-221.259-118.556 
ATOM   9417  C5'  DC A 296     -23.451-221.477-119.948 
ATOM   9420  C4'  DC A 296     -24.007-220.286-120.717 
ATOM   9422  O4'  DC A 296     -25.412-220.172-120.495 
ATOM   9423  C1'  DC A 296     -25.702-218.928-119.882 
ATOM   9425  N1   DC A 296     -26.741-219.147-118.828 
ATOM   9426  C6   DC A 296     -26.439-219.812-117.658 
ATOM   9428  C5   DC A 296     -27.403-220.036-116.725 
ATOM   9430  C4   DC A 296     -28.717-219.586-117.025 
ATOM   9431  N4   DC A 296     -29.693-219.784-116.191 
ATOM   9434  N3   DC A 296     -29.025-218.961-118.138 
ATOM   9435  C2   DC A 296     -28.060-218.721-119.054 
ATOM   9436  O2   DC A 296     -28.397-218.101-120.066 
ATOM   9437  C3'  DC A 296     -23.315-218.989-120.289 
ATOM   9439  C2'  DC A 296     -24.365-218.368-119.373 
ATOM   9442  O3'  DC A 296     -23.011-218.255-121.461 
ATOM   9443  P    DC A 297     -22.438-216.757-121.434 
ATOM   9444  OP1  DC A 297     -21.573-216.570-122.613 
ATOM   9445  OP2  DC A 297     -21.970-216.420-120.074 
ATOM   9446  O5'  DC A 297     -23.811-215.986-121.680 
ATOM   9447  C5'  DC A 297     -24.540-216.192-122.877 
ATOM   9450  C4'  DC A 297     -25.775-215.297-122.925 
ATOM   9452  O4'  DC A 297     -26.662-215.641-121.859 
ATOM   9453  C1'  DC A 297     -27.003-214.465-121.143 
ATOM   9455  N1   DC A 297     -27.228-214.821-119.709 
ATOM   9456  C6   DC A 297     -26.202-215.323-118.945 
ATOM   9458  C5   DC A 297     -26.434-215.770-117.681 
ATOM   9460  C4   DC A 297     -27.774-215.690-117.208 
ATOM   9461  N4   DC A 297     -28.092-216.151-116.034 
ATOM   9464  N3   DC A 297     -28.756-215.180-117.910 
ATOM   9465  C2   DC A 297     -28.515-214.728-119.163 
ATOM   9466  O2   DC A 297     -29.461-214.247-119.784 
ATOM   9467  C3'  DC A 297     -25.394-213.817-122.803 
ATOM   9469  C2'  DC A 297     -25.842-213.494-121.379 
ATOM   9472  O3'  DC A 297     -26.060-213.091-123.824 
ATOM   9473  P    DC A 298     -25.962-211.489-123.951 
ATOM   9474  OP1  DC A 298     -26.054-211.130-125.381 
ATOM   9475  OP2  DC A 298     -24.846-211.006-123.111 
ATOM   9476  O5'  DC A 298     -27.339-211.107-123.223 
ATOM   9477  C5'  DC A 298     -28.573-211.517-123.782 
ATOM   9480  C4'  DC A 298     -29.762-210.843-123.098 
ATOM   9482  O4'  DC A 298     -29.926-211.324-121.765 
ATOM   9483  C1'  DC A 298     -29.955-210.235-120.859 
ATOM   9485  N1   DC A 298     -29.221-210.650-119.627 
ATOM   9486  C6   DC A 298     -27.879-210.943-119.676 
ATOM   9488  C5   DC A 298     -27.249-211.468-118.589 
ATOM   9490  C4   DC A 298     -28.041-211.708-117.434 
ATOM   9491  N4   DC A 298     -27.543-212.371-116.430 
ATOM   9494  N3   DC A 298     -29.317-211.408-117.358 
ATOM   9495  C2   DC A 298     -29.933-210.872-118.441 
ATOM   9496  O2   DC A 298     -31.134-210.621-118.343 
ATOM   9497  C3'  DC A 298     -29.615-209.317-123.077 
ATOM   9499  C2'  DC A 298     -29.336-209.044-121.595 
ATOM   9502  O3'  DC A 298     -30.806-208.760-123.614 
ATOM   9503  P    DT A 299     -31.140-207.189-123.587 
ATOM   9504  OP1  DT A 299     -32.033-206.885-124.723 
ATOM   9505  OP2  DT A 299     -29.892-206.419-123.372 
ATOM   9506  O5'  DT A 299     -31.999-207.187-122.234 
ATOM   9507  C5'  DT A 299     -33.188-207.956-122.148 
ATOM   9510  C4'  DT A 299     -33.872-207.738-120.805 
ATOM   9512  O4'  DT A 299     -33.052-208.219-119.749 
ATOM   9513  C1'  DT A 299     -33.002-207.244-118.723 
ATOM   9515  N1   DT A 299     -31.659-207.345-118.091 
ATOM   9516  C6   DT A 299     -30.510-206.971-118.768 
ATOM   9518  C5   DT A 299     -29.276-207.235-118.256 
ATOM   9519  C7   DT A 299     -28.040-206.827-119.040
[truncated: 224,796 more chars]
