# Supplementary material for: Characterization of lncRNA-protein interactions associated with Prostate cancer and Androgen receptors by molecular docking simulations
Source: Biochem Biophys Rep. 2025 Mar 9;42:101959. doi: 10.1016/j.bbrep.2025.101959 (PMC11929892; doi:10.1016/j.bbrep.2025.101959)
Supplement: Multimedia component 124 [file mmc124.zip › mmc124.pdb]

REMARK Number:     1
REMARK Ligand:     lig_6292133584cd4.pdb
REMARK Contact:     0     0     0
REMARK Score:  -322.82
REMARK RMSD:     57.44
MODEL        1
ATOM     18  N   SER A 121     -31.850 -24.711  -4.791 
ATOM     19  CA  SER A 121     -32.530 -24.979  -6.019 
ATOM     20  CB  SER A 121     -33.042 -23.711  -6.721 
ATOM     21  OG  SER A 121     -33.988 -23.047  -5.896 
ATOM     22  C   SER A 121     -31.545 -25.605  -6.941 
ATOM     23  O   SER A 121     -30.344 -25.622  -6.674 
ATOM     24  N   ALA A 122     -32.047 -26.174  -8.048 
ATOM     25  CA  ALA A 122     -31.151 -26.710  -9.021 
ATOM     26  CB  ALA A 122     -31.876 -27.358 -10.213 
ATOM     27  C   ALA A 122     -30.389 -25.534  -9.527 
ATOM     28  O   ALA A 122     -29.184 -25.601  -9.764 
ATOM     29  N   ILE A 123     -31.100 -24.401  -9.682 
ATOM     30  CA  ILE A 123     -30.504 -23.202 -10.187 
ATOM     31  CB  ILE A 123     -31.510 -22.095 -10.402 
ATOM     32  CG1 ILE A 123     -30.919 -20.925 -11.216 
ATOM     33  CG2 ILE A 123     -32.074 -21.682  -9.032 
ATOM     34  CD1 ILE A 123     -29.838 -20.109 -10.504 
ATOM     35  C   ILE A 123     -29.453 -22.730  -9.233 
ATOM     36  O   ILE A 123     -28.375 -22.320  -9.658 
ATOM     37  N   SER A 124     -29.727 -22.780  -7.916 
ATOM     38  CA  SER A 124     -28.793 -22.226  -6.980 
ATOM     39  CB  SER A 124     -29.252 -22.351  -5.517 
ATOM     40  OG  SER A 124     -30.390 -21.531  -5.295 
ATOM     41  C   SER A 124     -27.476 -22.919  -7.100 
ATOM     42  O   SER A 124     -26.436 -22.277  -7.230 
ATOM     43  N   ILE A 125     -27.479 -24.259  -7.069 
ATOM     44  CA  ILE A 125     -26.237 -24.967  -7.126 
ATOM     45  CB  ILE A 125     -26.407 -26.436  -6.863 
ATOM     46  CG1 ILE A 125     -27.327 -27.086  -7.908 
ATOM     47  CG2 ILE A 125     -26.905 -26.588  -5.416 
ATOM     48  CD1 ILE A 125     -27.477 -28.596  -7.722 
ATOM     49  C   ILE A 125     -25.579 -24.735  -8.455 
ATOM     50  O   ILE A 125     -24.371 -24.512  -8.519 
ATOM     51  N   ILE A 126     -26.358 -24.758  -9.553 
ATOM     52  CA  ILE A 126     -25.784 -24.595 -10.861 
ATOM     53  CB  ILE A 126     -26.795 -24.709 -11.965 
ATOM     54  CG1 ILE A 126     -27.398 -26.122 -12.007 
ATOM     55  CG2 ILE A 126     -26.108 -24.295 -13.277 
ATOM     56  CD1 ILE A 126     -26.369 -27.213 -12.301 
ATOM     57  C   ILE A 126     -25.162 -23.239 -10.992 
ATOM     58  O   ILE A 126     -24.037 -23.117 -11.476 
ATOM     59  N   ASN A 127     -25.866 -22.175 -10.557 
ATOM     60  CA  ASN A 127     -25.320 -20.862 -10.746 
ATOM     61  CB  ASN A 127     -26.246 -19.697 -10.338 
ATOM     62  CG  ASN A 127     -26.446 -19.688  -8.830 
ATOM     63  OD1 ASN A 127     -27.432 -20.215  -8.320 
ATOM     64  ND2 ASN A 127     -25.487 -19.062  -8.094 
ATOM     65  C   ASN A 127     -24.071 -20.757  -9.943 
ATOM     66  O   ASN A 127     -23.122 -20.088 -10.348 
ATOM     67  N   GLN A 128     -24.041 -21.406  -8.766 
ATOM     68  CA  GLN A 128     -22.858 -21.336  -7.964 
ATOM     69  CB  GLN A 128     -22.964 -22.097  -6.631 
ATOM     70  CG  GLN A 128     -23.927 -21.469  -5.624 
ATOM     71  CD  GLN A 128     -23.854 -22.297  -4.349 
ATOM     72  OE1 GLN A 128     -23.390 -23.436  -4.358 
ATOM     73  NE2 GLN A 128     -24.318 -21.705  -3.216 
ATOM     74  C   GLN A 128     -21.744 -21.977  -8.721 
ATOM     75  O   GLN A 128     -20.639 -21.446  -8.783 
ATOM     76  N   VAL A 129     -22.025 -23.121  -9.368 
ATOM     77  CA  VAL A 129     -20.993 -23.868 -10.022 
ATOM     78  CB  VAL A 129     -21.552 -25.045 -10.760 
ATOM     79  CG1 VAL A 129     -20.418 -25.725 -11.547 
ATOM     80  CG2 VAL A 129     -22.266 -25.953  -9.747 
ATOM     81  C   VAL A 129     -20.322 -23.011 -11.043 
ATOM     82  O   VAL A 129     -19.098 -22.896 -11.069 
ATOM     83  N   ILE A 130     -21.123 -22.368 -11.903 
ATOM     84  CA  ILE A 130     -20.618 -21.573 -12.981 
ATOM     85  CB  ILE A 130     -21.755 -21.188 -13.877 
ATOM     86  CG1 ILE A 130     -22.844 -20.498 -13.044 
ATOM     87  CG2 ILE A 130     -22.240 -22.456 -14.600 
ATOM     88  CD1 ILE A 130     -24.170 -20.348 -13.784 
ATOM     89  C   ILE A 130     -19.857 -20.386 -12.469 
ATOM     90  O   ILE A 130     -18.766 -20.093 -12.957 
ATOM     91  N   GLY A 131     -20.405 -19.668 -11.473 
ATOM     92  CA  GLY A 131     -19.733 -18.517 -10.940 
ATOM     93  C   GLY A 131     -18.478 -18.924 -10.224 
ATOM     94  O   GLY A 131     -17.440 -18.277 -10.363 
ATOM     95  N   TRP A 132     -18.546 -20.014  -9.436 
ATOM     96  CA  TRP A 132     -17.434 -20.434  -8.627 
ATOM     97  CB  TRP A 132     -17.739 -21.626  -7.693 
ATOM     98  CG  TRP A 132     -18.605 -21.315  -6.490 
ATOM     99  CD2 TRP A 132     -18.190 -20.453  -5.420 
ATOM    100  CD1 TRP A 132     -19.867 -21.736  -6.176 
ATOM    101  NE1 TRP A 132     -20.260 -21.193  -4.976 
ATOM    102  CE2 TRP A 132     -19.238 -20.400  -4.500 
ATOM    103  CE3 TRP A 132     -17.029 -19.762  -5.221 
ATOM    104  CZ2 TRP A 132     -19.137 -19.650  -3.362 
ATOM    105  CZ3 TRP A 132     -16.931 -19.008  -4.074 
ATOM    106  CH2 TRP A 132     -17.966 -18.954  -3.162 
ATOM    107  C   TRP A 132     -16.274 -20.824  -9.483 
ATOM    108  O   TRP A 132     -15.133 -20.495  -9.168 
ATOM    109  N   ILE A 133     -16.525 -21.522 -10.604 
ATOM    110  CA  ILE A 133     -15.437 -22.020 -11.395 
ATOM    111  CB  ILE A 133     -15.848 -22.858 -12.579 
ATOM    112  CG1 ILE A 133     -16.507 -22.021 -13.681 
ATOM    113  CG2 ILE A 133     -16.738 -24.002 -12.060 
ATOM    114  CD1 ILE A 133     -15.509 -21.367 -14.647 
ATOM    115  C   ILE A 133     -14.640 -20.861 -11.904 
ATOM    116  O   ILE A 133     -13.431 -20.965 -12.094 
ATOM    117  N   TYR A 134     -15.310 -19.722 -12.158 
ATOM    118  CA  TYR A 134     -14.678 -18.610 -12.802 
ATOM    119  CB  TYR A 134     -15.604 -17.386 -12.898 
ATOM    120  CG  TYR A 134     -14.865 -16.331 -13.644 
ATOM    121  CD1 TYR A 134     -14.623 -16.492 -14.988 
ATOM    122  CD2 TYR A 134     -14.438 -15.183 -13.018 
ATOM    123  CE1 TYR A 134     -13.950 -15.530 -15.701 
ATOM    124  CE2 TYR A 134     -13.764 -14.215 -13.727 
ATOM    125  CZ  TYR A 134     -13.519 -14.390 -15.068 
ATOM    126  OH  TYR A 134     -12.828 -13.398 -15.797 
ATOM    127  C   TYR A 134     -13.438 -18.191 -12.060 
ATOM    128  O   TYR A 134     -12.405 -17.964 -12.686 
ATOM    129  N   PHE A 135     -13.463 -18.074 -10.718 
ATOM    130  CA  PHE A 135     -12.249 -17.641 -10.065 
ATOM    131  CB  PHE A 135     -12.410 -17.475  -8.543 
ATOM    132  CG  PHE A 135     -11.207 -16.774  -8.011 
ATOM    133  CD1 PHE A 135     -11.186 -15.400  -7.948 
ATOM    134  CD2 PHE A 135     -10.106 -17.474  -7.575 
ATOM    135  CE1 PHE A 135     -10.089 -14.731  -7.458 
ATOM    136  CE2 PHE A 135      -9.005 -16.811  -7.083 
ATOM    137  CZ  PHE A 135      -8.995 -15.437  -7.025 
ATOM    138  C   PHE A 135     -11.209 -18.711 -10.283 
ATOM    139  O   PHE A 135     -11.469 -19.869  -9.959 
ATOM    140  N   VAL A 136      -9.988 -18.366 -10.789 
ATOM    141  CA  VAL A 136      -9.068 -19.430 -11.123 
ATOM    142  CB  VAL A 136      -9.356 -20.083 -12.449 
ATOM    143  CG1 VAL A 136     -10.693 -20.837 -12.394 
ATOM    144  CG2 VAL A 136      -9.307 -18.995 -13.536 
ATOM    145  C   VAL A 136      -7.623 -19.014 -11.242 
ATOM    146  O   VAL A 136      -7.114 -18.112 -10.577 
ATOM    147  N   ALA A 137      -6.961 -19.758 -12.164 
ATOM    148  CA  ALA A 137      -5.582 -19.859 -12.570 
ATOM    149  CB  ALA A 137      -5.386 -20.886 -13.699 
ATOM    150  C   ALA A 137      -5.042 -18.561 -13.072 
ATOM    151  O   ALA A 137      -3.846 -18.311 -12.929 
ATOM    152  N   TRP A 138      -5.878 -17.720 -13.706 
ATOM    153  CA  TRP A 138      -5.370 -16.470 -14.194 
ATOM    154  CB  TRP A 138      -6.430 -15.536 -14.802 
ATOM    155  CG  TRP A 138      -5.839 -14.222 -15.264 
ATOM    156  CD2 TRP A 138      -6.594 -13.024 -15.501 
ATOM    157  CD1 TRP A 138      -4.533 -13.906 -15.502 
ATOM    158  NE1 TRP A 138      -4.424 -12.585 -15.859 
ATOM    159  CE2 TRP A 138      -5.685 -12.031 -15.867 
ATOM    160  CE3 TRP A 138      -7.932 -12.770 -15.417 
ATOM    161  CZ2 TRP A 138      -6.103 -10.762 -16.153 
ATOM    162  CZ3 TRP A 138      -8.350 -11.491 -15.713 
ATOM    163  CH2 TRP A 138      -7.453 -10.507 -16.074 
ATOM    164  C   TRP A 138      -4.806 -15.754 -13.013 
ATOM    165  O   TRP A 138      -3.808 -15.044 -13.121 
ATOM    166  N   SER A 139      -5.434 -15.926 -11.837 
ATOM    167  CA  SER A 139      -4.931 -15.276 -10.665 
ATOM    168  CB  SER A 139      -5.692 -15.691  -9.394 
ATOM    169  OG  SER A 139      -7.067 -15.354  -9.506 
ATOM    170  C   SER A 139      -3.510 -15.722 -10.483 
ATOM    171  O   SER A 139      -2.627 -14.915 -10.200 
ATOM    172  N   ILE A 140      -3.264 -17.033 -10.670 
ATOM    173  CA  ILE A 140      -1.984 -17.676 -10.526 
ATOM    174  CB  ILE A 140      -2.063 -19.173 -10.616 
ATOM    175  CG1 ILE A 140      -2.796 -19.746  -9.390 
ATOM    176  CG2 ILE A 140      -0.634 -19.719 -10.789 
ATOM    177  CD1 ILE A 140      -4.274 -19.365  -9.318 
ATOM    178  C   ILE A 140      -1.001 -17.212 -11.563 
ATOM    179  O   ILE A 140       0.192 -17.119 -11.284 
ATOM    180  N   SER A 141      -1.476 -16.893 -12.780 
ATOM    181  CA  SER A 141      -0.652 -16.656 -13.940 
ATOM    182  CB  SER A 141      -1.459 -16.072 -15.110 
ATOM    183  OG  SER A 141      -2.523 -16.944 -15.455 
ATOM    184  C   SER A 141       0.469 -15.691 -13.692 
ATOM    185  O   SER A 141       1.583 -15.913 -14.166 
ATOM    186  N   PHE A 142       0.241 -14.610 -12.931 
ATOM    187  CA  PHE A 142       1.271 -13.619 -12.766 
ATOM    188  CB  PHE A 142       0.861 -12.438 -11.862 
ATOM    189  CG  PHE A 142      -0.091 -11.558 -12.601 
ATOM    190  CD1 PHE A 142      -1.435 -11.846 -12.639 
ATOM    191  CD2 PHE A 142       0.364 -10.433 -13.253 
ATOM    192  CE1 PHE A 142      -2.308 -11.029 -13.319 
ATOM    193  CE2 PHE A 142      -0.504  -9.613 -13.935 
ATOM    194  CZ  PHE A 142      -1.846  -9.911 -13.969 
ATOM    195  C   PHE A 142       2.472 -14.245 -12.136 
ATOM    196  O   PHE A 142       3.605 -13.888 -12.458 
ATOM    197  N   TYR A 143       2.258 -15.219 -11.240 
ATOM    198  CA  TYR A 143       3.329 -15.735 -10.446 
ATOM    199  CB  TYR A 143       2.897 -16.846  -9.477 
ATOM    200  CG  TYR A 143       4.056 -17.039  -8.562 
ATOM    201  CD1 TYR A 143       4.318 -16.094  -7.599 
ATOM    202  CD2 TYR A 143       4.869 -18.146  -8.651 
ATOM    203  CE1 TYR A 143       5.379 -16.240  -6.739 
ATOM    204  CE2 TYR A 143       5.932 -18.298  -7.792 
ATOM    205  CZ  TYR A 143       6.189 -17.345  -6.835 
ATOM    206  OH  TYR A 143       7.280 -17.497  -5.953 
ATOM    207  C   TYR A 143       4.435 -16.273 -11.297 
ATOM    208  O   TYR A 143       5.598 -16.038 -10.968 
ATOM    209  N   PRO A 144       4.195 -16.982 -12.359 
ATOM    210  CA  PRO A 144       5.312 -17.496 -13.094 
ATOM    211  CD  PRO A 144       3.018 -17.815 -12.518 
ATOM    212  CB  PRO A 144       4.735 -18.492 -14.106 
ATOM    213  CG  PRO A 144       3.202 -18.387 -13.935 
ATOM    214  C   PRO A 144       6.195 -16.419 -13.645 
ATOM    215  O   PRO A 144       7.409 -16.614 -13.671 
ATOM    216  N   GLN A 145       5.628 -15.288 -14.102 
ATOM    217  CA  GLN A 145       6.436 -14.199 -14.572 
ATOM    218  CB  GLN A 145       5.651 -13.111 -15.324 
ATOM    219  CG  GLN A 145       6.560 -12.027 -15.910 
ATOM    220  CD  GLN A 145       5.748 -11.200 -16.897 
ATOM    221  OE1 GLN A 145       4.688 -10.673 -16.565 
ATOM    222  NE2 GLN A 145       6.254 -11.093 -18.156 
ATOM    223  C   GLN A 145       7.094 -13.598 -13.376 
ATOM    224  O   GLN A 145       8.206 -13.080 -13.447 
ATOM    225  N   VAL A 146       6.382 -13.650 -12.235 
ATOM    226  CA  VAL A 146       6.831 -13.099 -10.993 
ATOM    227  CB  VAL A 146       5.819 -13.195  -9.893 
ATOM    228  CG1 VAL A 146       6.464 -12.642  -8.610 
ATOM    229  CG2 VAL A 146       4.547 -12.445 -10.321 
ATOM    230  C   VAL A 146       8.062 -13.818 -10.533 
ATOM    231  O   VAL A 146       8.931 -13.211  -9.912 
ATOM    232  N   ILE A 147       8.178 -15.133 -10.806 
ATOM    233  CA  ILE A 147       9.325 -15.865 -10.345 
ATOM    234  CB  ILE A 147       9.312 -17.330 -10.663 
ATOM    235  CG1 ILE A 147      10.367 -18.047  -9.801 
ATOM    236  CG2 ILE A 147       9.529 -17.503 -12.174 
ATOM    237  CD1 ILE A 147      10.221 -19.567  -9.776 
ATOM    238  C   ILE A 147      10.544 -15.266 -10.972 
ATOM    239  O   ILE A 147      11.602 -15.203 -10.349 
ATOM    240  N   MET A 148      10.425 -14.821 -12.237 
ATOM    241  CA  MET A 148      11.529 -14.228 -12.932 
ATOM    242  CB  MET A 148      11.173 -13.794 -14.362 
ATOM    243  CG  MET A 148      10.850 -14.985 -15.264 
ATOM    244  SD  MET A 148      12.246 -16.123 -15.506 
ATOM    245  CE  MET A 148      11.270 -17.415 -16.325 
ATOM    246  C   MET A 148      11.920 -13.014 -12.156 
ATOM    247  O   MET A 148      13.099 -12.678 -12.066 
ATOM    248  N   ASN A 149      10.920 -12.318 -11.593 
ATOM    249  CA  ASN A 149      11.124 -11.164 -10.770 
ATOM    250  CB  ASN A 149       9.797 -10.559 -10.285 
ATOM    251  CG  ASN A 149       9.028 -10.128 -11.525 
ATOM    252  OD1 ASN A 149       7.872 -10.499 -11.715 
ATOM    253  ND2 ASN A 149       9.693  -9.330 -12.403 
ATOM    254  C   ASN A 149      11.878 -11.641  -9.576 
ATOM    255  O   ASN A 149      12.752 -10.955  -9.054 
ATOM    256  N   TRP A 150      11.540 -12.855  -9.109 
ATOM    257  CA  TRP A 150      12.232 -13.433  -8.001 
ATOM    258  CB  TRP A 150      11.694 -14.825  -7.609 
ATOM    259  CG  TRP A 150      10.363 -14.824  -6.892 
ATOM    260  CD2 TRP A 150      10.215 -15.137  -5.497 
ATOM    261  CD1 TRP A 150       9.108 -14.583  -7.369 
ATOM    262  NE1 TRP A 150       8.187 -14.715  -6.356 
ATOM    263  CE2 TRP A 150       8.854 -15.058  -5.199 
ATOM    264  CE3 TRP A 150      11.135 -15.466  -4.545 
ATOM    265  CZ2 TRP A 150       8.394 -15.308  -3.937 
ATOM    266  CZ3 TRP A 150      10.668 -15.714  -3.273 
ATOM    267  CH2 TRP A 150       9.323 -15.636  -2.975 
ATOM    268  C   TRP A 150      13.659 -13.611  -8.417 
ATOM    269  O   TRP A 150      14.574 -13.351  -7.635 
ATOM    270  N   ARG A 151      13.892 -14.048  -9.672 
ATOM    271  CA  ARG A 151      15.238 -14.330 -10.076 
ATOM    272  CB  ARG A 151      15.360 -14.836 -11.525 
ATOM    273  CG  ARG A 151      15.139 -16.343 -11.689 
ATOM    274  CD  ARG A 151      13.758 -16.841 -11.263 
ATOM    275  NE  ARG A 151      13.711 -16.827  -9.775 
ATOM    276  CZ  ARG A 151      14.158 -17.903  -9.062 
ATOM    277  NH1 ARG A 151      14.690 -18.984  -9.707 
ATOM    278  NH2 ARG A 151      14.073 -17.897  -7.700 
ATOM    279  C   ARG A 151      16.118 -13.129  -9.941 
ATOM    280  O   ARG A 151      17.061 -13.161  -9.171 
ATOM    281  N   ARG A 152      15.824 -11.995 -10.586 
ATOM    282  CA  ARG A 152      16.735 -10.886 -10.466 
ATOM    283  CB  ARG A 152      16.326  -9.631 -11.262 
ATOM    284  CG  ARG A 152      16.301  -9.728 -12.794 
ATOM    285  CD  ARG A 152      15.008 -10.306 -13.379 
ATOM    286  NE  ARG A 152      15.174 -11.775 -13.552 
ATOM    287  CZ  ARG A 152      15.431 -12.273 -14.798 
ATOM    288  NH1 ARG A 152      15.537 -11.427 -15.863 
ATOM    289  NH2 ARG A 152      15.567 -13.618 -14.982 
ATOM    290  C   ARG A 152      16.739 -10.456  -9.030 
ATOM    291  O   ARG A 152      17.719  -9.901  -8.535 
ATOM    292  N   LYS A 153      15.622 -10.717  -8.325 
ATOM    293  CA  LYS A 153      15.430 -10.273  -6.977 
ATOM    294  CB  LYS A 153      16.653 -10.506  -6.070 
ATOM    295  CG  LYS A 153      17.132 -11.960  -6.024 
ATOM    296  CD  LYS A 153      18.494 -12.123  -5.346 
ATOM    297  CE  LYS A 153      19.124 -13.502  -5.547 
ATOM    298  NZ  LYS A 153      19.964 -13.500  -6.766 
ATOM    299  C   LYS A 153      15.227  -8.804  -7.102 
ATOM    300  O   LYS A 153      15.292  -8.054  -6.128 
ATOM    301  N   SER A 154      14.945  -8.381  -8.348 
ATOM    302  CA  SER A 154      14.687  -7.016  -8.688 
ATOM    303  CB  SER A 154      15.855  -6.328  -9.399 
ATOM    304  OG  SER A 154      15.379  -5.150 -10.029 
ATOM    305  C   SER A 154      13.579  -7.019  -9.686 
ATOM    306  O   SER A 154      13.348  -8.016 -10.367 
ATOM    307  N   VAL A 155      12.835  -5.902  -9.791 
ATOM    308  CA  VAL A 155      11.803  -5.890 -10.786 
ATOM    309  CB  VAL A 155      10.455  -5.550 -10.216 
ATOM    310  CG1 VAL A 155      10.466  -4.108  -9.679 
ATOM    311  CG2 VAL A 155       9.400  -5.832 -11.293 
ATOM    312  C   VAL A 155      12.155  -4.878 -11.839 
ATOM    313  O   VAL A 155      11.312  -4.099 -12.284 
ATOM    314  N   ILE A 156      13.408  -4.925 -12.331 
ATOM    315  CA  ILE A 156      13.874  -3.952 -13.281 
ATOM    316  CB  ILE A 156      15.331  -4.097 -13.621 
ATOM    317  CG1 ILE A 156      16.225  -3.923 -12.382 
ATOM    318  CG2 ILE A 156      15.646  -3.080 -14.729 
ATOM    319  CD1 ILE A 156      16.157  -2.528 -11.759 
ATOM    320  C   ILE A 156      13.139  -4.086 -14.576 
ATOM    321  O   ILE A 156      12.729  -3.091 -15.171 
ATOM    322  N   GLY A 157      12.947  -5.332 -15.046 
ATOM    323  CA  GLY A 157      12.414  -5.517 -16.365 
ATOM    324  C   GLY A 157      11.048  -4.932 -16.505 
ATOM    325  O   GLY A 157      10.780  -4.215 -17.469 
ATOM    326  N   LEU A 158      10.135  -5.198 -15.554 
ATOM    327  CA  LEU A 158       8.804  -4.725 -15.811 
ATOM    328  CB  LEU A 158       7.822  -5.839 -16.239 
ATOM    329  CG  LEU A 158       7.697  -7.058 -15.292 
ATOM    330  CD1 LEU A 158       6.685  -8.070 -15.853 
ATOM    331  CD2 LEU A 158       9.049  -7.734 -15.004 
ATOM    332  C   LEU A 158       8.236  -4.058 -14.608 
ATOM    333  O   LEU A 158       8.458  -4.477 -13.476 
ATOM    334  N   SER A 159       7.499  -2.953 -14.821 
ATOM    335  CA  SER A 159       6.848  -2.363 -13.695 
ATOM    336  CB  SER A 159       7.764  -1.478 -12.835 
ATOM    337  OG  SER A 159       7.018  -0.912 -11.767 
ATOM    338  C   SER A 159       5.756  -1.493 -14.177 
ATOM    339  O   SER A 159       5.951  -0.658 -15.058 
ATOM    340  N   PHE A 160       4.543  -1.669 -13.628 
ATOM    341  CA  PHE A 160       4.146  -2.709 -12.724 
ATOM    342  CB  PHE A 160       5.008  -2.907 -11.464 
ATOM    343  CG  PHE A 160       4.625  -4.263 -10.956 
ATOM    344  CD1 PHE A 160       5.145  -5.386 -11.559 
ATOM    345  CD2 PHE A 160       3.761  -4.431  -9.898 
ATOM    346  CE1 PHE A 160       4.810  -6.647 -11.121 
ATOM    347  CE2 PHE A 160       3.420  -5.688  -9.454 
ATOM    348  CZ  PHE A 160       3.943  -6.799 -10.067 
ATOM    349  C   PHE A 160       2.807  -2.225 -12.282 
ATOM    350  O   PHE A 160       2.209  -2.720 -11.333 
ATOM    351  N   ASP A 161       2.321  -1.201 -13.000 
ATOM    352  CA  ASP A 161       1.082  -0.525 -12.744 
ATOM    353  CB  ASP A 161       0.957   0.759 -13.583 
ATOM    354  CG  ASP A 161      -0.089   1.672 -12.956 
ATOM    355  OD1 ASP A 161      -0.881   1.194 -12.102 
ATOM    356  OD2 ASP A 161      -0.098   2.877 -13.325 
ATOM    357  C   ASP A 161      -0.091  -1.406 -13.076 
ATOM    358  O   ASP A 161      -1.137  -1.305 -12.440 
ATOM    359  N   PHE A 162       0.065  -2.322 -14.054 
ATOM    360  CA  PHE A 162      -1.020  -3.102 -14.597 
ATOM    361  CB  PHE A 162      -0.553  -4.066 -15.700 
ATOM    362  CG  PHE A 162      -0.183  -3.207 -16.863 
ATOM    363  CD1 PHE A 162       1.034  -2.566 -16.910 
ATOM    364  CD2 PHE A 162      -1.057  -3.040 -17.912 
ATOM    365  CE1 PHE A 162       1.373  -1.775 -17.983 
ATOM    366  CE2 PHE A 162      -0.725  -2.250 -18.988 
ATOM    367  CZ  PHE A 162       0.492  -1.615 -19.025 
ATOM    368  C   PHE A 162      -1.728  -3.868 -13.522 
ATOM    369  O   PHE A 162      -2.949  -4.010 -13.568 
ATOM    370  N   VAL A 163      -0.995  -4.393 -12.528 
ATOM    371  CA  VAL A 163      -1.632  -5.115 -11.461 
ATOM    372  CB  VAL A 163      -0.647  -5.556 -10.427 
ATOM    373  CG1 VAL A 163      -1.425  -6.192  -9.271 
ATOM    374  CG2 VAL A 163       0.369  -6.499 -11.094 
ATOM    375  C   VAL A 163      -2.603  -4.187 -10.809 
ATOM    376  O   VAL A 163      -3.698  -4.592 -10.419 
ATOM    377  N   ALA A 164      -2.209  -2.911 -10.670 
ATOM    378  CA  ALA A 164      -3.045  -1.893 -10.108 
ATOM    379  CB  ALA A 164      -2.327  -0.549 -10.025 
ATOM    380  C   ALA A 164      -4.239  -1.752 -11.008 
ATOM    381  O   ALA A 164      -5.352  -1.509 -10.543 
ATOM    382  N   LEU A 165      -4.029  -1.869 -12.336 
ATOM    383  CA  LEU A 165      -5.085  -1.778 -13.311 
ATOM    384  CB  LEU A 165      -4.560  -1.805 -14.755 
ATOM    385  CG  LEU A 165      -5.678  -1.705 -15.809 
ATOM    386  CD1 LEU A 165      -6.410  -0.360 -15.717 
ATOM    387  CD2 LEU A 165      -5.148  -2.003 -17.221 
ATOM    388  C   LEU A 165      -6.029  -2.936 -13.168 
ATOM    389  O   LEU A 165      -7.245  -2.780 -13.269 
ATOM    390  N   ASN A 166      -5.493  -4.151 -12.943 
ATOM    391  CA  ASN A 166      -6.313  -5.322 -12.822 
ATOM    392  CB  ASN A 166      -5.484  -6.608 -12.689 
ATOM    393  CG  ASN A 166      -4.841  -6.858 -14.045 
ATOM    394  OD1 ASN A 166      -3.686  -6.503 -14.275 
ATOM    395  ND2 ASN A 166      -5.615  -7.479 -14.975 
ATOM    396  C   ASN A 166      -7.160  -5.168 -11.604 
ATOM    397  O   ASN A 166      -8.318  -5.584 -11.581 
ATOM    398  N   LEU A 167      -6.587  -4.541 -10.564 
ATOM    399  CA  LEU A 167      -7.261  -4.329  -9.319 
ATOM    400  CB  LEU A 167      -6.488  -3.338  -8.432 
ATOM    401  CG  LEU A 167      -5.047  -3.702  -8.032 
ATOM    402  CD1 LEU A 167      -4.334  -2.451  -7.523 
ATOM    403  CD2 LEU A 167      -4.977  -4.774  -6.941 
ATOM    404  C   LEU A 167      -8.501  -3.560  -9.634 
ATOM    405  O   LEU A 167      -9.619  -3.944  -9.299 
ATOM    406  N   THR A 168      -8.315  -2.454 -10.358 
ATOM    407  CA  THR A 168      -9.377  -1.541 -10.631 
ATOM    408  CB  THR A 168      -8.862  -0.313 -11.285 
ATOM    409  OG1 THR A 168      -8.413  -0.582 -12.605 
ATOM    410  CG2 THR A 168      -7.665   0.099 -10.413 
ATOM    411  C   THR A 168     -10.401  -2.218 -11.475 
ATOM    412  O   THR A 168     -11.594  -1.937 -11.367 
ATOM    413  N   GLY A 169      -9.960  -3.131 -12.353 
ATOM    414  CA  GLY A 169     -10.906  -3.826 -13.165 
ATOM    415  C   GLY A 169     -11.823  -4.592 -12.265 
ATOM    416  O   GLY A 169     -13.029  -4.605 -12.496 
ATOM    417  N   PHE A 170     -11.296  -5.229 -11.194 
ATOM    418  CA  PHE A 170     -12.178  -6.034 -10.393 
ATOM    419  CB  PHE A 170     -11.659  -6.698  -9.099 
ATOM    420  CG  PHE A 170     -12.037  -5.906  -7.858 
ATOM    421  CD1 PHE A 170     -11.351  -4.804  -7.364 
ATOM    422  CD2 PHE A 170     -13.137  -6.294  -7.135 
ATOM    423  CE1 PHE A 170     -11.750  -4.130  -6.237 
ATOM    424  CE2 PHE A 170     -13.547  -5.634  -6.002 
ATOM    425  CZ  PHE A 170     -12.857  -4.546  -5.545 
ATOM    426  C   PHE A 170     -13.118  -5.064  -9.804 
ATOM    427  O   PHE A 170     -14.247  -5.413  -9.476 
ATOM    428  N   VAL A 171     -12.643  -3.824  -9.603 
ATOM    429  CA  VAL A 171     -13.410  -2.941  -8.796 
ATOM    430  CB  VAL A 171     -12.753  -1.609  -8.617 
ATOM    431  CG1 VAL A 171     -13.682  -0.763  -7.752 
ATOM    432  CG2 VAL A 171     -11.350  -1.808  -8.019 
ATOM    433  C   VAL A 171     -14.714  -2.709  -9.464 
ATOM    434  O   VAL A 171     -15.770  -2.784  -8.837 
ATOM    435  N   ALA A 172     -14.659  -2.440 -10.777 
ATOM    436  CA  ALA A 172     -15.845  -2.153 -11.520 
ATOM    437  CB  ALA A 172     -15.551  -1.804 -12.989 
ATOM    438  C   ALA A 172     -16.736  -3.358 -11.503 
ATOM    439  O   ALA A 172     -17.942  -3.247 -11.299 
ATOM    440  N   TYR A 173     -16.169  -4.562 -11.692 
ATOM    441  CA  TYR A 173     -16.979  -5.747 -11.697 
ATOM    442  CB  TYR A 173     -16.190  -7.054 -11.929 
ATOM    443  CG  TYR A 173     -15.687  -7.143 -13.332 
ATOM    444  CD1 TYR A 173     -14.484  -6.585 -13.688 
ATOM    445  CD2 TYR A 173     -16.416  -7.805 -14.292 
ATOM    446  CE1 TYR A 173     -14.013  -6.672 -14.976 
ATOM    447  CE2 TYR A 173     -15.953  -7.899 -15.583 
ATOM    448  CZ  TYR A 173     -14.751  -7.331 -15.928 
ATOM    449  OH  TYR A 173     -14.271  -7.425 -17.250 
ATOM    450  C   TYR A 173     -17.604  -5.891 -10.345 
ATOM    451  O   TYR A 173     -18.755  -6.298 -10.217 
ATOM    452  N   SER A 174     -16.844  -5.572  -9.288 
ATOM    453  CA  SER A 174     -17.307  -5.740  -7.945 
ATOM    454  CB  SER A 174     -16.301  -5.214  -6.919 
ATOM    455  OG  SER A 174     -16.795  -5.399  -5.600 
ATOM    456  C   SER A 174     -18.560  -4.956  -7.748 
ATOM    457  O   SER A 174     -19.534  -5.469  -7.201 
ATOM    458  N   VAL A 175     -18.570  -3.688  -8.196 
ATOM    459  CA  VAL A 175     -19.707  -2.845  -7.974 
ATOM    460  CB  VAL A 175     -19.479  -1.407  -8.331 
ATOM    461  CG1 VAL A 175     -18.384  -0.866  -7.400 
ATOM    462  CG2 VAL A 175     -19.160  -1.286  -9.828 
ATOM    463  C   VAL A 175     -20.884  -3.350  -8.741 
ATOM    464  O   VAL A 175     -22.019  -3.256  -8.281 
ATOM    465  N   PHE A 176     -20.643  -3.914  -9.933 
ATOM    466  CA  PHE A 176     -21.700  -4.358 -10.785 
ATOM    467  CB  PHE A 176     -21.197  -4.855 -12.150 
ATOM    468  CG  PHE A 176     -22.389  -4.912 -13.039 
ATOM    469  CD1 PHE A 176     -22.980  -3.744 -13.467 
ATOM    470  CD2 PHE A 176     -22.904  -6.114 -13.460 
ATOM    471  CE1 PHE A 176     -24.081  -3.771 -14.290 
ATOM    472  CE2 PHE A 176     -24.005  -6.147 -14.285 
ATOM    473  CZ  PHE A 176     -24.597  -4.977 -14.699 
ATOM    474  C   PHE A 176     -22.438  -5.455 -10.084 
ATOM    475  O   PHE A 176     -23.646  -5.610 -10.249 
ATOM    476  N   ASN A 177     -21.718  -6.259  -9.287 
ATOM    477  CA  ASN A 177     -22.297  -7.363  -8.579 
ATOM    478  CB  ASN A 177     -21.296  -8.178  -7.771 
ATOM    479  CG  ASN A 177     -22.047  -9.423  -7.333 
ATOM    480  OD1 ASN A 177     -21.945 -10.450  -7.999 
ATOM    481  ND2 ASN A 177     -22.730  -9.371  -6.157 
ATOM    482  C   ASN A 177     -23.290  -6.892  -7.566 
ATOM    483  O   ASN A 177     -24.278  -7.579  -7.312 
ATOM    484  N   ILE A 178     -23.094  -5.678  -7.018 
ATOM    485  CA  ILE A 178     -23.785  -5.243  -5.837 
ATOM    486  CB  ILE A 178     -23.534  -3.798  -5.514 
ATOM    487  CG1 ILE A 178     -24.034  -3.479  -4.098 
ATOM    488  CG2 ILE A 178     -24.172  -2.929  -6.610 
ATOM    489  CD1 ILE A 178     -23.571  -2.116  -3.589 
ATOM    490  C   ILE A 178     -25.267  -5.434  -5.939 
ATOM    491  O   ILE A 178     -25.870  -5.916  -4.989 
ATOM    492  N   GLY A 179     -25.926  -5.099  -7.052 
ATOM    493  CA  GLY A 179     -27.336  -5.365  -7.079 
ATOM    494  C   GLY A 179     -28.025  -4.055  -6.972 
ATOM    495  O   GLY A 179     -29.066  -3.840  -7.587 
ATOM    496  N   LEU A 180     -27.490  -3.136  -6.156 
ATOM    497  CA  LEU A 180     -28.079  -1.843  -6.242 
ATOM    498  CB  LEU A 180     -27.550  -0.853  -5.191 
ATOM    499  CG  LEU A 180     -27.966  -1.247  -3.762 
ATOM    500  CD1 LEU A 180     -27.583  -0.170  -2.735 
ATOM    501  CD2 LEU A 180     -29.456  -1.623  -3.710 
ATOM    502  C   LEU A 180     -27.679  -1.385  -7.601 
ATOM    503  O   LEU A 180     -28.473  -0.815  -8.349 
ATOM    504  N   LEU A 181     -26.407  -1.658  -7.951 
ATOM    505  CA  LEU A 181     -25.900  -1.297  -9.241 
ATOM    506  CB  LEU A 181     -24.384  -1.515  -9.387 
ATOM    507  CG  LEU A 181     -23.830  -1.132 -10.775 
ATOM    508  CD1 LEU A 181     -24.108   0.340 -11.116 
ATOM    509  CD2 LEU A 181     -22.336  -1.481 -10.885 
ATOM    510  C   LEU A 181     -26.587  -2.106 -10.290 
ATOM    511  O   LEU A 181     -27.039  -1.560 -11.293 
ATOM    512  N   TRP A 182     -26.709  -3.434 -10.091 
ATOM    513  CA  TRP A 182     -27.356  -4.183 -11.128 
ATOM    514  CB  TRP A 182     -26.642  -5.463 -11.579 
ATOM    515  CG  TRP A 182     -27.572  -6.325 -12.397 
ATOM    516  CD2 TRP A 182     -27.961  -6.085 -13.761 
ATOM    517  CD1 TRP A 182     -28.268  -7.423 -11.992 
ATOM    518  NE1 TRP A 182     -29.065  -7.884 -13.007 
ATOM    519  CE2 TRP A 182     -28.891  -7.070 -14.103 
ATOM    520  CE3 TRP A 182     -27.589  -5.118 -14.648 
ATOM    521  CZ2 TRP A 182     -29.462  -7.102 -15.340 
ATOM    522  CZ3 TRP A 182     -28.161  -5.162 -15.900 
ATOM    523  CH2 TRP A 182     -29.079  -6.134 -16.241 
ATOM    524  C   TRP A 182     -28.709  -4.596 -10.689 
ATOM    525  O   TRP A 182     -28.851  -5.260  -9.663 
ATOM    526  N   VAL A 183     -29.704  -4.221 -11.526 
ATOM    527  CA  VAL A 183     -31.123  -4.432 -11.427 
ATOM    528  CB  VAL A 183     -31.583  -5.871 -11.504 
ATOM    529  CG1 VAL A 183     -31.100  -6.673 -10.288 
ATOM    530  CG2 VAL A 183     -33.111  -5.872 -11.667 
ATOM    531  C   VAL A 183     -31.670  -3.747 -10.220 
ATOM    532  O   VAL A 183     -31.013  -3.598  -9.194 
ATOM    533  N   PRO A 184     -32.880  -3.283 -10.371 
ATOM    534  CA  PRO A 184     -33.548  -2.608  -9.296 
ATOM    535  CD  PRO A 184     -33.365  -2.850 -11.670 
ATOM    536  CB  PRO A 184     -34.817  -2.016  -9.904 
ATOM    537  CG  PRO A 184     -34.428  -1.777 -11.375 
ATOM    538  C   PRO A 184     -33.780  -3.578  -8.196 
ATOM    539  O   PRO A 184     -33.951  -3.157  -7.053 
ATOM    540  N   TYR A 185     -33.814  -4.879  -8.525 
ATOM    541  CA  TYR A 185     -33.985  -5.864  -7.508 
ATOM    542  CB  TYR A 185     -34.429  -7.235  -8.044 
ATOM    543  CG  TYR A 185     -35.737  -7.047  -8.730 
ATOM    544  CD1 TYR A 185     -35.771  -6.593 -10.027 
ATOM    545  CD2 TYR A 185     -36.922  -7.322  -8.086 
ATOM    546  CE1 TYR A 185     -36.968  -6.413 -10.677 
ATOM    547  CE2 TYR A 185     -38.124  -7.144  -8.733 
ATOM    548  CZ  TYR A 185     -38.147  -6.688 -10.030 
ATOM    549  OH  TYR A 185     -39.375  -6.504 -10.699 
ATOM    550  C   TYR A 185     -32.628  -6.042  -6.927 
ATOM    551  O   TYR A 185     -31.644  -6.132  -7.656 
ATOM    552  N   ILE A 186     -32.521  -6.078  -5.589 
ATOM    553  CA  ILE A 186     -31.197  -6.232  -5.079 
ATOM    554  CB  ILE A 186     -31.069  -5.692  -3.678 
ATOM    555  CG1 ILE A 186     -32.005  -6.422  -2.695 
ATOM    556  CG2 ILE A 186     -31.340  -4.178  -3.749 
ATOM    557  CD1 ILE A 186     -31.676  -6.158  -1.225 
ATOM    558  C   ILE A 186     -30.907  -7.697  -5.097 
ATOM    559  O   ILE A 186     -30.620  -8.323  -4.079 
ATOM    560  N   LYS A 187     -30.938  -8.279  -6.311 
ATOM    561  CA  LYS A 187     -30.686  -9.681  -6.432 
ATOM    562  CB  LYS A 187     -31.932 -10.579  -6.324 
ATOM    563  CG  LYS A 187     -32.862 -10.294  -5.144 
ATOM    564  CD  LYS A 187     -33.781  -9.095  -5.395 
ATOM    565  CE  LYS A 187     -34.979  -9.019  -4.446 
ATOM    566  NZ  LYS A 187     -35.998  -8.095  -4.994 
ATOM    567  C   LYS A 187     -30.214  -9.877  -7.824 
ATOM    568  O   LYS A 187     -30.727  -9.252  -8.749 
ATOM    569  N   GLU A 188     -29.214 -10.749  -8.010 
ATOM    570  CA  GLU A 188     -28.708 -10.927  -9.331 
ATOM    571  CB  GLU A 188     -28.336  -9.607 -10.028 
ATOM    572  CG  GLU A 188     -27.276  -8.754  -9.313 
ATOM    573  CD  GLU A 188     -27.907  -8.075  -8.105 
ATOM    574  OE1 GLU A 188     -28.993  -7.456  -8.270 
ATOM    575  OE2 GLU A 188     -27.317  -8.178  -6.996 
ATOM    576  C   GLU A 188     -27.460 -11.705  -9.198 
ATOM    577  O   GLU A 188     -27.367 -12.639  -8.402 
ATOM    578  N   GLN A 189     -26.467 -11.358 -10.030 
ATOM    579  CA  GLN A 189     -25.243 -12.044  -9.832 
ATOM    580  CB  GLN A 189     -24.224 -11.908 -10.989 
ATOM    581  CG  GLN A 189     -23.534 -10.551 -11.166 
ATOM    582  CD  GLN A 189     -24.571  -9.445 -11.262 
ATOM    583  OE1 GLN A 189     -25.643  -9.621 -11.838 
ATOM    584  NE2 GLN A 189     -24.238  -8.263 -10.677 
ATOM    585  C   GLN A 189     -24.695 -11.426  -8.598 
ATOM    586  O   GLN A 189     -24.351 -10.248  -8.579 
ATOM    587  N   PHE A 190     -24.820 -12.170  -7.487 
ATOM    588  CA  PHE A 190     -24.245 -11.859  -6.216 
ATOM    589  CB  PHE A 190     -25.035 -12.550  -5.083 
ATOM    590  CG  PHE A 190     -24.831 -11.812  -3.802 
ATOM    591  CD1 PHE A 190     -25.431 -10.587  -3.610 
ATOM    592  CD2 PHE A 190     -24.087 -12.343  -2.779 
ATOM    593  CE1 PHE A 190     -25.263  -9.894  -2.435 
ATOM    594  CE2 PHE A 190     -23.914 -11.657  -1.599 
ATOM    595  CZ  PHE A 190     -24.499 -10.427  -1.425 
ATOM    596  C   PHE A 190     -22.831 -12.375  -6.262 
ATOM    597  O   PHE A 190     -21.914 -11.837  -5.641 
ATOM    598  N   LEU A 191     -22.636 -13.465  -7.033 
ATOM    599  CA  LEU A 191     -21.395 -14.187  -7.109 
ATOM    600  CB  LEU A 191     -21.475 -15.474  -7.950 
ATOM    601  CG  LEU A 191     -22.330 -16.580  -7.303 
ATOM    602  CD1 LEU A 191     -22.316 -17.864  -8.151 
ATOM    603  CD2 LEU A 191     -21.912 -16.827  -5.845 
ATOM    604  C   LEU A 191     -20.277 -13.360  -7.654 
ATOM    605  O   LEU A 191     -19.176 -13.441  -7.128 
ATOM    606  N   LEU A 192     -20.508 -12.515  -8.675 
ATOM    607  CA  LEU A 192     -19.421 -11.776  -9.270 
ATOM    608  CB  LEU A 192     -19.881 -10.776 -10.347 
ATOM    609  CG  LEU A 192     -20.188 -11.416 -11.711 
ATOM    610  CD1 LEU A 192     -18.890 -11.840 -12.416 
ATOM    611  CD2 LEU A 192     -21.188 -12.572 -11.579 
ATOM    612  C   LEU A 192     -18.707 -10.977  -8.222 
ATOM    613  O   LEU A 192     -17.484 -10.853  -8.243 
ATOM    614  N   LYS A 193     -19.457 -10.430  -7.263 
ATOM    615  CA  LYS A 193     -18.953  -9.594  -6.225 
ATOM    616  CB  LYS A 193     -20.031  -9.178  -5.214 
ATOM    617  CG  LYS A 193     -19.571  -8.241  -4.098 
ATOM    618  CD  LYS A 193     -20.771  -7.583  -3.419 
ATOM    619  CE  LYS A 193     -21.849  -8.600  -3.049 
ATOM    620  NZ  LYS A 193     -23.188  -7.981  -3.149 
ATOM    621  C   LYS A 193     -17.969 -10.394  -5.462 
ATOM    622  O   LYS A 193     -16.924  -9.871  -5.096 
ATOM    623  N   TYR A 194     -18.261 -11.687  -5.217 
ATOM    624  CA  TYR A 194     -17.372 -12.452  -4.388 
ATOM    625  CB  TYR A 194     -17.854 -13.895  -4.110 
ATOM    626  CG  TYR A 194     -19.057 -13.892  -3.230 
ATOM    627  CD1 TYR A 194     -20.273 -13.470  -3.711 
ATOM    628  CD2 TYR A 194     -18.981 -14.345  -1.931 
ATOM    629  CE1 TYR A 194     -21.381 -13.482  -2.901 
ATOM    630  CE2 TYR A 194     -20.091 -14.358  -1.117 
ATOM    631  CZ  TYR A 194     -21.299 -13.923  -1.603 
ATOM    632  OH  TYR A 194     -22.445 -13.931  -0.779 
ATOM    633  C   TYR A 194     -16.007 -12.529  -5.011 
ATOM    634  O   TYR A 194     -15.039 -12.197  -4.329 
ATOM    635  N   PRO A 195     -15.829 -12.909  -6.255 
ATOM    636  CA  PRO A 195     -14.482 -12.880  -6.723 
ATOM    637  CD  PRO A 195     -16.487 -14.092  -6.787 
ATOM    638  CB  PRO A 195     -14.461 -13.641  -8.041 
ATOM    639  CG  PRO A 195     -15.516 -14.728  -7.796 
ATOM    640  C   PRO A 195     -13.940 -11.501  -6.746 
ATOM    641  O   PRO A 195     -12.726 -11.366  -6.705 
ATOM    642  N   ASN A 196     -14.795 -10.473  -6.838 
ATOM    643  CA  ASN A 196     -14.312  -9.126  -6.798 
ATOM    644  CB  ASN A 196     -15.434  -8.122  -7.111 
ATOM    645  CG  ASN A 196     -15.680  -8.204  -8.613 
ATOM    646  OD1 ASN A 196     -14.743  -8.136  -9.408 
ATOM    647  ND2 ASN A 196     -16.965  -8.368  -9.023 
ATOM    648  C   ASN A 196     -13.775  -8.880  -5.415 
ATOM    649  O   ASN A 196     -12.747  -8.224  -5.252 
ATOM    650  N   GLY A 197     -14.471  -9.421  -4.392 
ATOM    651  CA  GLY A 197     -14.120  -9.343  -3.001 
ATOM    652  C   GLY A 197     -14.694  -8.108  -2.401 
ATOM    653  O   GLY A 197     -15.363  -7.327  -3.075 
ATOM    654  N   VAL A 198     -14.454  -7.925  -1.084 
ATOM    655  CA  VAL A 198     -14.858  -6.721  -0.422 
ATOM    656  CB  VAL A 198     -16.214  -6.850   0.214 
ATOM    657  CG1 VAL A 198     -16.545  -5.549   0.963 
ATOM    658  CG2 VAL A 198     -17.231  -7.221  -0.880 
ATOM    659  C   VAL A 198     -13.874  -6.456   0.682 
ATOM    660  O   VAL A 198     -13.904  -7.131   1.710 
ATOM    661  N   ASN A 199     -12.959  -5.473   0.501 
ATOM    662  CA  ASN A 199     -12.071  -5.136   1.583 
ATOM    663  CB  ASN A 199     -11.125  -6.285   1.971 
ATOM    664  CG  ASN A 199     -10.658  -6.055   3.401 
ATOM    665  OD1 ASN A 199     -11.309  -6.483   4.354 
ATOM    666  ND2 ASN A 199      -9.498  -5.364   3.563 
ATOM    667  C   ASN A 199     -11.233  -3.951   1.178 
ATOM    668  O   ASN A 199     -10.478  -4.000   0.208 
ATOM    669  N   PRO A 200     -11.371  -2.882   1.921 
ATOM    670  CA  PRO A 200     -10.608  -1.682   1.644 
ATOM    671  CD  PRO A 200     -12.718  -2.557   2.368 
ATOM    672  CB  PRO A 200     -11.430  -0.520   2.196 
ATOM    673  CG  PRO A 200     -12.872  -1.043   2.182 
ATOM    674  C   PRO A 200      -9.215  -1.689   2.204 
ATOM    675  O   PRO A 200      -8.886  -2.581   2.988 
ATOM    676  N   VAL A 201      -8.383  -0.699   1.788 
ATOM    677  CA  VAL A 201      -7.040  -0.492   2.269 
ATOM    678  CB  VAL A 201      -5.998  -1.177   1.431 
ATOM    679  CG1 VAL A 201      -4.602  -0.882   2.006 
ATOM    680  CG2 VAL A 201      -6.333  -2.677   1.375 
ATOM    681  C   VAL A 201      -6.777   0.994   2.193 
ATOM    682  O   VAL A 201      -7.484   1.707   1.482 
ATOM    683  N   ASN A 202      -5.766   1.510   2.935 
ATOM    684  CA  ASN A 202      -5.487   2.926   2.908 
ATOM    685  CB  ASN A 202      -5.779   3.624   4.251 
ATOM    686  CG  ASN A 202      -7.274   3.587   4.545 
ATOM    687  OD1 ASN A 202      -7.998   2.711   4.074 
ATOM    688  ND2 ASN A 202      -7.750   4.571   5.353 
ATOM    689  C   ASN A 202      -4.017   3.153   2.653 
ATOM    690  O   ASN A 202      -3.179   2.393   3.137 
ATOM    691  N   SER A 203      -3.675   4.205   1.857 
ATOM    692  CA  SER A 203      -2.306   4.609   1.626 
ATOM    693  CB  SER A 203      -1.332   3.436   1.401 
ATOM    694  OG  SER A 203      -0.010   3.919   1.212 
ATOM    695  C   SER A 203      -2.257   5.499   0.405 
ATOM    696  O   SER A 203      -3.268   5.706  -0.261 
ATOM    697  N   ASN A 204      -1.072   6.074   0.072 
ATOM    698  CA  ASN A 204      -0.974   6.864  -1.136 
ATOM    699  CB  ASN A 204      -0.931   8.384  -0.883 
ATOM    700  CG  ASN A 204      -2.297   8.866  -0.416 
ATOM    701  OD1 ASN A 204      -2.902   9.742  -1.033 
ATOM    702  ND2 ASN A 204      -2.796   8.296   0.712 
ATOM    703  C   ASN A 204       0.310   6.548  -1.873 
ATOM    704  O   ASN A 204       1.376   6.979  -1.440 
ATOM    705  N   ASP A 205       0.211   5.812  -3.009 
ATOM    706  CA  ASP A 205       1.221   5.415  -3.966 
ATOM    707  CB  ASP A 205       2.300   4.440  -3.471 
ATOM    708  CG  ASP A 205       3.024   4.941  -2.221 
ATOM    709  OD1 ASP A 205       3.596   6.063  -2.220 
ATOM    710  OD2 ASP A 205       2.999   4.175  -1.221 
ATOM    711  C   ASP A 205       0.488   4.730  -5.127 
ATOM    712  O   ASP A 205       0.144   5.435  -6.071 
ATOM    713  N   VAL A 206       0.250   3.364  -5.102 
ATOM    714  CA  VAL A 206      -0.477   2.582  -6.127 
ATOM    715  CB  VAL A 206       0.342   2.367  -7.416 
ATOM    716  CG1 VAL A 206      -0.349   1.416  -8.409 
ATOM    717  CG2 VAL A 206       0.560   3.711  -8.132 
ATOM    718  C   VAL A 206      -0.940   1.203  -5.572 
ATOM    719  O   VAL A 206      -0.682   0.845  -4.432 
ATOM    720  N   PHE A 207      -1.862   0.482  -6.269 
ATOM    721  CA  PHE A 207      -2.182  -0.920  -6.033 
ATOM    722  CB  PHE A 207      -0.914  -1.778  -5.984 
ATOM    723  CG  PHE A 207      -0.050  -1.514  -7.161 
ATOM    724  CD1 PHE A 207      -0.366  -2.016  -8.397 
ATOM    725  CD2 PHE A 207       1.080  -0.747  -7.018 
ATOM    726  CE1 PHE A 207       0.443  -1.750  -9.475 
ATOM    727  CE2 PHE A 207       1.895  -0.476  -8.087 
ATOM    728  CZ  PHE A 207       1.574  -0.982  -9.320 
ATOM    729  C   PHE A 207      -2.904  -1.270  -4.739 
ATOM    730  O   PHE A 207      -2.714  -0.596  -3.738 
ATOM    731  N   PHE A 208      -3.743  -2.359  -4.779 
ATOM    732  CA  PHE A 208      -4.457  -3.152  -3.766 
ATOM    733  CB  PHE A 208      -4.281  -2.798  -2.261 
ATOM    734  CG  PHE A 208      -2.859  -2.763  -1.782 
ATOM    735  CD1 PHE A 208      -2.024  -3.850  -1.887 
ATOM    736  CD2 PHE A 208      -2.346  -1.608  -1.232 
ATOM    737  CE1 PHE A 208      -0.724  -3.803  -1.444 
ATOM    738  CE2 PHE A 208      -1.046  -1.549  -0.784 
ATOM    739  CZ  PHE A 208      -0.232  -2.649  -0.888 
ATOM    740  C   PHE A 208      -5.959  -3.194  -4.060 
ATOM    741  O   PHE A 208      -6.465  -2.325  -4.768 
ATOM    742  N   SER A 209      -6.720  -4.212  -3.535 
ATOM    743  CA  SER A 209      -8.166  -4.285  -3.736 
ATOM    744  CB  SER A 209      -8.613  -4.002  -5.182 
ATOM    745  OG  SER A 209      -7.584  -4.360  -6.086 
ATOM    746  C   SER A 209      -8.870  -5.500  -3.105 
ATOM    747  O   SER A 209      -8.270  -6.218  -2.309 
ATOM    748  N   LEU A 210     -10.185  -5.726  -3.436 
ATOM    749  CA  LEU A 210     -11.121  -6.627  -2.777 
ATOM    750  CB  LEU A 210     -12.555  -6.276  -3.178 
ATOM    751  CG  LEU A 210     -13.054  -4.991  -2.476 
ATOM    752  CD1 LEU A 210     -12.167  -3.774  -2.790 
ATOM    753  CD2 LEU A 210     -14.540  -4.729  -2.765 
ATOM    754  C   LEU A 210     -10.917  -8.150  -2.739 
ATOM    755  O   LEU A 210     -10.971  -8.698  -1.643 
ATOM    756  N   HIS A 211     -10.674  -8.913  -3.835 
ATOM    757  CA  HIS A 211     -10.614 -10.364  -3.713 
ATOM    758  ND1 HIS A 211     -11.310 -13.386  -4.771 
ATOM    759  CG  HIS A 211     -11.820 -12.554  -3.801 
ATOM    760  CB  HIS A 211     -11.949 -11.070  -3.951 
ATOM    761  NE2 HIS A 211     -11.824 -14.672  -3.033 
ATOM    762  CD2 HIS A 211     -12.131 -13.354  -2.746 
ATOM    763  CE1 HIS A 211     -11.334 -14.642  -4.258 
ATOM    764  C   HIS A 211      -9.729 -10.917  -4.787 
ATOM    765  O   HIS A 211      -8.606 -11.352  -4.544 
ATOM    766  N   ALA A 212     -10.258 -10.985  -6.022 
ATOM    767  CA  ALA A 212      -9.462 -11.348  -7.155 
ATOM    768  CB  ALA A 212     -10.232 -11.290  -8.485 
ATOM    769  C   ALA A 212      -8.492 -10.243  -7.138 
ATOM    770  O   ALA A 212      -7.308 -10.370  -7.440 
ATOM    771  N   VAL A 213      -9.030  -9.079  -6.790 
ATOM    772  CA  VAL A 213      -8.195  -7.968  -6.557 
ATOM    773  CB  VAL A 213      -8.907  -6.727  -6.572 
ATOM    774  CG1 VAL A 213      -8.973  -6.347  -8.051 
ATOM    775  CG2 VAL A 213     -10.230  -7.063  -5.894 
ATOM    776  C   VAL A 213      -7.396  -8.108  -5.315 
ATOM    777  O   VAL A 213      -6.366  -7.457  -5.200 
ATOM    778  N   VAL A 214      -7.844  -8.869  -4.304 
ATOM    779  CA  VAL A 214      -6.908  -9.017  -3.230 
ATOM    780  CB  VAL A 214      -7.394  -9.765  -2.015 
ATOM    781  CG1 VAL A 214      -7.209 -11.280  -2.199 
ATOM    782  CG2 VAL A 214      -6.645  -9.198  -0.798 
ATOM    783  C   VAL A 214      -5.752  -9.755  -3.839 
ATOM    784  O   VAL A 214      -4.599  -9.547  -3.468 
ATOM    785  N   LEU A 215      -6.057 -10.644  -4.811 
ATOM    786  CA  LEU A 215      -5.066 -11.404  -5.527 
ATOM    787  CB  LEU A 215      -5.715 -12.401  -6.511 
ATOM    788  CG  LEU A 215      -4.745 -13.173  -7.428 
ATOM    789  CD1 LEU A 215      -4.230 -12.299  -8.585 
ATOM    790  CD2 LEU A 215      -3.608 -13.813  -6.617 
ATOM    791  C   LEU A 215      -4.178 -10.464  -6.287 
ATOM    792  O   LEU A 215      -2.956 -10.579  -6.246 
ATOM    793  N   THR A 216      -4.758  -9.487  -6.998 
ATOM    794  CA  THR A 216      -3.938  -8.544  -7.701 
ATOM    795  CB  THR A 216      -4.751  -7.660  -8.600 
ATOM    796  OG1 THR A 216      -5.893  -7.187  -7.908 
ATOM    797  CG2 THR A 216      -5.184  -8.465  -9.837 
ATOM    798  C   THR A 216      -3.171  -7.783  -6.664 
ATOM    799  O   THR A 216      -2.035  -7.368  -6.878 
ATOM    800  N   LEU A 217      -3.790  -7.608  -5.491 
ATOM    801  CA  LEU A 217      -3.238  -6.917  -4.367 
ATOM    802  CB  LEU A 217      -4.295  -6.830  -3.241 
ATOM    803  CG  LEU A 217      -3.924  -6.080  -1.948 
ATOM    804  CD1 LEU A 217      -5.142  -5.976  -1.021 
ATOM    805  CD2 LEU A 217      -2.714  -6.691  -1.224 
ATOM    806  C   LEU A 217      -2.008  -7.659  -3.906 
ATOM    807  O   LEU A 217      -1.006  -7.035  -3.562 
ATOM    808  N   ILE A 218      -2.040  -9.011  -3.881 
ATOM    809  CA  ILE A 218      -0.895  -9.766  -3.430 
ATOM    810  CB  ILE A 218      -1.118 -11.246  -3.235 
ATOM    811  CG1 ILE A 218       0.027 -11.838  -2.391 
ATOM    812  CG2 ILE A 218      -1.246 -11.930  -4.601 
ATOM    813  CD1 ILE A 218      -0.229 -13.270  -1.919 
ATOM    814  C   ILE A 218       0.245  -9.578  -4.386 
ATOM    815  O   ILE A 218       1.400  -9.495  -3.977 
ATOM    816  N   ILE A 219      -0.039  -9.504  -5.699 
ATOM    817  CA  ILE A 219       1.015  -9.329  -6.661 
ATOM    818  CB  ILE A 219       0.495  -9.103  -8.052 
ATOM    819  CG1 ILE A 219      -0.256 -10.335  -8.575 
ATOM    820  CG2 ILE A 219       1.682  -8.675  -8.931 
ATOM    821  CD1 ILE A 219       0.636 -11.565  -8.729 
ATOM    822  C   ILE A 219       1.712  -8.063  -6.302 
ATOM    823  O   ILE A 219       2.938  -7.971  -6.327 
ATOM    824  N   ILE A 220       0.911  -7.048  -5.954 
ATOM    825  CA  ILE A 220       1.370  -5.741  -5.603 
ATOM    826  CB  ILE A 220       0.207  -4.912  -5.191 
ATOM    827  CG1 ILE A 220      -0.740  -4.697  -6.385 
ATOM    828  CG2 ILE A 220       0.758  -3.661  -4.490 
ATOM    829  CD1 ILE A 220      -2.188  -4.417  -5.982 
ATOM    830  C   ILE A 220       2.248  -5.823  -4.392 
ATOM    831  O   ILE A 220       3.343  -5.264  -4.378 
ATOM    832  N   VAL A 221       1.800  -6.537  -3.341 
ATOM    833  CA  VAL A 221       2.573  -6.545  -2.132 
ATOM    834  CB  VAL A 221       1.936  -7.299  -0.993 
ATOM    835  CG1 VAL A 221       0.617  -6.600  -0.631 
ATOM    836  CG2 VAL A 221       1.781  -8.782  -1.362 
ATOM    837  C   VAL A 221       3.900  -7.161  -2.413 
ATOM    838  O   VAL A 221       4.935  -6.656  -1.980 
ATOM    839  N   GLN A 222       3.906  -8.269  -3.169 
ATOM    840  CA  GLN A 222       5.136  -8.938  -3.460 
ATOM    841  CB  GLN A 222       4.913 -10.220  -4.273 
ATOM    842  CG  GLN A 222       4.072 -11.260  -3.528 
ATOM    843  CD  GLN A 222       3.868 -12.453  -4.449 
ATOM    844  OE1 GLN A 222       4.787 -13.232  -4.695 
ATOM    845  NE2 GLN A 222       2.624 -12.600  -4.979 
ATOM    846  C   GLN A 222       5.989  -8.016  -4.270 
ATOM    847  O   GLN A 222       7.199  -7.931  -4.059 
ATOM    848  N   CYS A 223       5.367  -7.286  -5.218 
ATOM    849  CA  CYS A 223       6.105  -6.417  -6.085 
ATOM    850  CB  CYS A 223       5.267  -5.726  -7.164 
ATOM    851  SG  CYS A 223       6.342  -4.775  -8.281 
ATOM    852  C   CYS A 223       6.735  -5.328  -5.289 
ATOM    853  O   CYS A 223       7.854  -4.904  -5.573 
ATOM    854  N   CYS A 224       6.016  -4.826  -4.275 
ATOM    855  CA  CYS A 224       6.550  -3.745  -3.507 
ATOM    856  CB  CYS A 224       5.576  -3.253  -2.428 
ATOM    857  SG  CYS A 224       4.066  -2.547  -3.151 
ATOM    858  C   CYS A 224       7.801  -4.206  -2.830 
ATOM    859  O   CYS A 224       8.820  -3.518  -2.866 
ATOM    860  N   LEU A 225       7.766  -5.404  -2.211 
ATOM    861  CA  LEU A 225       8.916  -5.852  -1.484 
ATOM    862  CB  LEU A 225       8.672  -7.140  -0.678 
ATOM    863  CG  LEU A 225       7.713  -6.916   0.507 
ATOM    864  CD1 LEU A 225       7.644  -8.150   1.422 
ATOM    865  CD2 LEU A 225       8.068  -5.628   1.268 
ATOM    866  C   LEU A 225      10.070  -6.054  -2.408 
ATOM    867  O   LEU A 225      11.177  -5.603  -2.114 
ATOM    868  N   TYR A 226       9.865  -6.714  -3.565 
ATOM    869  CA  TYR A 226      11.009  -6.863  -4.411 
ATOM    870  CB  TYR A 226      11.193  -8.292  -4.945 
ATOM    871  CG  TYR A 226      11.598  -9.059  -3.731 
ATOM    872  CD1 TYR A 226      10.655  -9.588  -2.880 
ATOM    873  CD2 TYR A 226      12.930  -9.221  -3.431 
ATOM    874  CE1 TYR A 226      11.036 -10.282  -1.756 
ATOM    875  CE2 TYR A 226      13.319  -9.913  -2.308 
ATOM    876  CZ  TYR A 226      12.371 -10.446  -1.469 
ATOM    877  OH  TYR A 226      12.767 -11.156  -0.315 
ATOM    878  C   TYR A 226      10.890  -5.882  -5.523 
ATOM    879  O   TYR A 226      10.508  -6.198  -6.648 
ATOM    880  N   GLU A 227      11.258  -4.631  -5.204 
ATOM    881  CA  GLU A 227      11.221  -3.572  -6.159 
ATOM    882  CB  GLU A 227      10.159  -2.504  -5.844 
ATOM    883  CG  GLU A 227       9.915  -1.483  -6.960 
ATOM    884  CD  GLU A 227       8.755  -1.986  -7.806 
ATOM    885  OE1 GLU A 227       7.756  -2.461  -7.203 
ATOM    886  OE2 GLU A 227       8.848  -1.906  -9.060 
ATOM    887  C   GLU A 227      12.563  -2.925  -6.079 
ATOM    888  O   GLU A 227      13.182  -2.891  -5.017 
ATOM    889  N   ARG A 228      13.077  -2.417  -7.211 
ATOM    890  CA  ARG A 228      14.353  -1.782  -7.092 
ATOM    891  CB  ARG A 228      15.383  -2.119  -8.188 
ATOM    892  CG  ARG A 228      16.118  -3.445  -7.967 
ATOM    893  CD  ARG A 228      17.367  -3.607  -8.844 
ATOM    894  NE  ARG A 228      18.546  -3.152  -8.052 
ATOM    895  CZ  ARG A 228      18.903  -1.834  -8.049 
ATOM    896  NH1 ARG A 228      18.172  -0.929  -8.761 
ATOM    897  NH2 ARG A 228      19.991  -1.422  -7.333 
ATOM    898  C   ARG A 228      14.149  -0.310  -7.105 
ATOM    899  O   ARG A 228      13.322   0.229  -7.840 
ATOM    900  N   GLY A 229      14.903   0.378  -6.231 
ATOM    901  CA  GLY A 229      14.831   1.801  -6.165 
ATOM    902  C   GLY A 229      13.871   2.144  -5.083 
ATOM    903  O   GLY A 229      12.790   1.566  -4.982 
ATOM    904  N   GLY A 230      14.265   3.111  -4.238 
ATOM    905  CA  GLY A 230      13.417   3.565  -3.184 
ATOM    906  C   GLY A 230      12.246   4.225  -3.822 
ATOM    907  O   GLY A 230      11.125   4.149  -3.327 
ATOM    908  N   GLN A 231      12.494   4.917  -4.947 
ATOM    909  CA  GLN A 231      11.456   5.649  -5.603 
ATOM    910  CB  GLN A 231      11.962   6.338  -6.885 
ATOM    911  CG  GLN A 231      13.048   7.397  -6.671 
ATOM    912  CD  GLN A 231      12.373   8.693  -6.248 
ATOM    913  OE1 GLN A 231      11.228   8.692  -5.800 
ATOM    914  NE2 GLN A 231      13.097   9.836  -6.400 
ATOM    915  C   GLN A 231      10.383   4.702  -6.041 
ATOM    916  O   GLN A 231       9.205   4.919  -5.768 
ATOM    917  N   ARG A 232      10.775   3.596  -6.699 
ATOM    918  CA  ARG A 232       9.812   2.705  -7.275 
ATOM    919  CB  ARG A 232      10.525   1.550  -7.999 
ATOM    920  CG  ARG A 232       9.778   1.001  -9.212 
ATOM    921  CD  ARG A 232      10.609   0.004 -10.023 
ATOM    922  NE  ARG A 232      10.115   0.066 -11.428 
ATOM    923  CZ  ARG A 232      10.682   0.960 -12.290 
ATOM    924  NH1 ARG A 232      11.737   1.726 -11.881 
ATOM    925  NH2 ARG A 232      10.201   1.091 -13.561 
ATOM    926  C   ARG A 232       8.973   2.142  -6.172 
ATOM    927  O   ARG A 232       7.745   2.194  -6.214 
ATOM    928  N   VAL A 233       9.637   1.613  -5.129 
ATOM    929  CA  VAL A 233       8.945   0.990  -4.039 
ATOM    930  CB  VAL A 233       9.897   0.433  -3.015 
ATOM    931  CG1 VAL A 233       9.094  -0.090  -1.814 
ATOM    932  CG2 VAL A 233      10.789  -0.624  -3.678 
ATOM    933  C   VAL A 233       8.131   1.996  -3.304 
ATOM    934  O   VAL A 233       6.916   1.868  -3.156 
ATOM    935  N   SER A 234       8.811   3.050  -2.837 
ATOM    936  CA  SER A 234       8.186   4.001  -1.980 
ATOM    937  CB  SER A 234       9.175   5.071  -1.485 
ATOM    938  OG  SER A 234       8.511   6.005  -0.645 
ATOM    939  C   SER A 234       7.063   4.707  -2.655 
ATOM    940  O   SER A 234       5.892   4.409  -2.424 
ATOM    941  N   TRP A 235       7.413   5.661  -3.533 
ATOM    942  CA  TRP A 235       6.412   6.545  -4.052 
ATOM    943  CB  TRP A 235       6.988   7.800  -4.746 
ATOM    944  CG  TRP A 235       7.486   8.868  -3.807 
ATOM    945  CD2 TRP A 235       8.816   8.954  -3.271 
ATOM    946  CD1 TRP A 235       6.796   9.931  -3.296 
ATOM    947  NE1 TRP A 235       7.609  10.666  -2.472 
ATOM    948  CE2 TRP A 235       8.857  10.079  -2.447 
ATOM    949  CE3 TRP A 235       9.913   8.161  -3.450 
ATOM    950  CZ2 TRP A 235       9.998  10.427  -1.786 
ATOM    951  CZ3 TRP A 235      11.065   8.517  -2.783 
ATOM    952  CH2 TRP A 235      11.106   9.629  -1.967 
ATOM    953  C   TRP A 235       5.389   5.919  -4.946 
ATOM    954  O   TRP A 235       4.203   6.050  -4.663 
ATOM    955  N   PRO A 236       5.703   5.270  -6.021 
ATOM    956  CA  PRO A 236       4.565   4.819  -6.761 
ATOM    957  CD  PRO A 236       6.760   5.726  -6.912 
ATOM    958  CB  PRO A 236       5.040   4.617  -8.198 
ATOM    959  CG  PRO A 236       6.200   5.613  -8.335 
ATOM    960  C   PRO A 236       3.834   3.633  -6.228 
ATOM    961  O   PRO A 236       2.620   3.567  -6.367 
ATOM    962  N   ALA A 237       4.536   2.682  -5.611 
ATOM    963  CA  ALA A 237       3.905   1.413  -5.409 
ATOM    964  CB  ALA A 237       4.924   0.328  -5.018 
ATOM    965  C   ALA A 237       2.765   1.292  -4.441 
ATOM    966  O   ALA A 237       1.734   0.797  -4.859 
ATOM    967  N   ILE A 238       2.876   1.721  -3.163 
ATOM    968  CA  ILE A 238       1.924   1.324  -2.133 
ATOM    969  CB  ILE A 238       2.490   1.496  -0.754 
ATOM    970  CG1 ILE A 238       3.656   0.519  -0.525 
ATOM    971  CG2 ILE A 238       1.333   1.342   0.250 
ATOM    972  CD1 ILE A 238       4.880   0.813  -1.389 
ATOM    973  C   ILE A 238       0.511   1.874  -2.023 
ATOM    974  O   ILE A 238      -0.454   1.115  -1.949 
ATOM    975  N   GLY A 239       0.342   3.197  -1.914 
ATOM    976  CA  GLY A 239      -0.930   3.739  -1.504 
ATOM    977  C   GLY A 239      -2.093   3.815  -2.455 
ATOM    978  O   GLY A 239      -3.203   3.407  -2.114 
ATOM    979  N   PHE A 240      -1.875   4.326  -3.678 
ATOM    980  CA  PHE A 240      -2.924   4.717  -4.567 
ATOM    981  CB  PHE A 240      -2.528   5.713  -5.662 
ATOM    982  CG  PHE A 240      -2.338   7.049  -5.024 
ATOM    983  CD1 PHE A 240      -3.420   7.733  -4.517 
ATOM    984  CD2 PHE A 240      -1.093   7.634  -4.955 
ATOM    985  CE1 PHE A 240      -3.263   8.967  -3.932 
ATOM    986  CE2 PHE A 240      -0.931   8.869  -4.371 
ATOM    987  CZ  PHE A 240      -2.015   9.539  -3.856 
ATOM    988  C   PHE A 240      -3.401   3.508  -5.183 
ATOM    989  O   PHE A 240      -3.066   2.476  -4.637 
ATOM    990  N   LEU A 241      -4.232   3.634  -6.237 
ATOM    991  CA  LEU A 241      -4.799   2.564  -7.000 
ATOM    992  CB  LEU A 241      -3.780   1.859  -7.910 
ATOM    993  CG  LEU A 241      -3.297   2.914  -8.944 
ATOM    994  CD1 LEU A 241      -2.362   3.953  -8.308 
ATOM    995  CD2 LEU A 241      -2.730   2.334 -10.243 
ATOM    996  C   LEU A 241      -5.629   1.729  -6.087 
ATOM    997  O   LEU A 241      -6.844   1.669  -6.277 
ATOM    998  N   VAL A 242      -5.032   1.028  -5.104 
ATOM    999  CA  VAL A 242      -5.907   0.595  -4.088 
ATOM   1000  CB  VAL A 242      -5.311  -0.153  -2.917 
ATOM   1001  CG1 VAL A 242      -4.376   0.684  -2.018 
ATOM   1002  CG2 VAL A 242      -6.500  -0.723  -2.129 
ATOM   1003  C   VAL A 242      -6.511   1.869  -3.576 
ATOM   1004  O   VAL A 242      -7.726   2.003  -3.584 
ATOM   1005  N   LEU A 243      -5.709   2.857  -3.127 
ATOM   1006  CA  LEU A 243      -6.312   4.085  -2.706 
ATOM   1007  CB  LEU A 243      -5.487   4.886  -1.689 
ATOM   1008  CG  LEU A 243      -5.621   4.314  -0.264 
ATOM   1009  CD1 LEU A 243      -7.054   4.486   0.264 
ATOM   1010  CD2 LEU A 243      -5.130   2.863  -0.181 
ATOM   1011  C   LEU A 243      -6.711   4.981  -3.839 
ATOM   1012  O   LEU A 243      -7.853   5.426  -3.890 
ATOM   1013  N   ALA A 244      -5.794   5.286  -4.785 
ATOM   1014  CA  ALA A 244      -6.186   6.217  -5.813 
ATOM   1015  CB  ALA A 244      -5.063   6.686  -6.746 
ATOM   1016  C   ALA A 244      -7.202   5.612  -6.704 
ATOM   1017  O   ALA A 244      -8.238   6.211  -6.977 
ATOM   1018  N   TRP A 245      -6.928   4.388  -7.183 
ATOM   1019  CA  TRP A 245      -7.850   3.761  -8.069 
ATOM   1020  CB  TRP A 245      -7.278   2.632  -8.948 
ATOM   1021  CG  TRP A 245      -6.892   3.150 -10.329 
ATOM   1022  CD2 TRP A 245      -5.978   4.227 -10.612 
ATOM   1023  CD1 TRP A 245      -7.425   2.793 -11.537 
ATOM   1024  NE1 TRP A 245      -6.881   3.543 -12.545 
ATOM   1025  CE2 TRP A 245      -5.999   4.440 -11.993 
ATOM   1026  CE3 TRP A 245      -5.202   4.993  -9.790 
ATOM   1027  CZ2 TRP A 245      -5.243   5.418 -12.571 
ATOM   1028  CZ3 TRP A 245      -4.426   5.966 -10.383 
ATOM   1029  CH2 TRP A 245      -4.446   6.176 -11.747 
ATOM   1030  C   TRP A 245      -9.116   3.434  -7.364 
ATOM   1031  O   TRP A 245     -10.180   3.526  -7.967 
ATOM   1032  N   LEU A 246      -9.072   3.030  -6.080 
ATOM   1033  CA  LEU A 246     -10.350   2.847  -5.453 
ATOM   1034  CB  LEU A 246     -10.384   2.052  -4.137 
ATOM   1035  CG  LEU A 246     -10.015   0.572  -4.360 
ATOM   1036  CD1 LEU A 246     -10.249  -0.275  -3.101 
ATOM   1037  CD2 LEU A 246     -10.728   0.009  -5.602 
ATOM   1038  C   LEU A 246     -10.993   4.183  -5.267 
ATOM   1039  O   LEU A 246     -12.216   4.296  -5.294 
ATOM   1040  N   PHE A 247     -10.184   5.237  -5.055 
ATOM   1041  CA  PHE A 247     -10.714   6.562  -4.902 
ATOM   1042  CB  PHE A 247      -9.588   7.597  -4.694 
ATOM   1043  CG  PHE A 247     -10.158   8.973  -4.615 
ATOM   1044  CD1 PHE A 247     -10.816   9.406  -3.487 
ATOM   1045  CD2 PHE A 247     -10.007   9.840  -5.672 
ATOM   1046  CE1 PHE A 247     -11.330  10.680  -3.426 
ATOM   1047  CE2 PHE A 247     -10.518  11.116  -5.617 
ATOM   1048  CZ  PHE A 247     -11.184  11.537  -4.491 
ATOM   1049  C   PHE A 247     -11.442   6.880  -6.169 
ATOM   1050  O   PHE A 247     -12.576   7.358  -6.148 
ATOM   1051  N   ALA A 248     -10.799   6.584  -7.315 
ATOM   1052  CA  ALA A 248     -11.352   6.806  -8.620 
ATOM   1053  CB  ALA A 248     -10.386   6.396  -9.743 
ATOM   1054  C   ALA A 248     -12.569   5.949  -8.734 
ATOM   1055  O   ALA A 248     -13.585   6.340  -9.305 
ATOM   1056  N   PHE A 249     -12.483   4.737  -8.174 
ATOM   1057  CA  PHE A 249     -13.555   3.792  -8.180 
ATOM   1058  CB  PHE A 249     -13.129   2.487  -7.491 
ATOM   1059  CG  PHE A 249     -14.241   1.986  -6.639 
ATOM   1060  CD1 PHE A 249     -15.421   1.515  -7.160 
ATOM   1061  CD2 PHE A 249     -14.067   1.977  -5.276 
ATOM   1062  CE1 PHE A 249     -16.416   1.053  -6.333 
ATOM   1063  CE2 PHE A 249     -15.056   1.518  -4.441 
ATOM   1064  CZ  PHE A 249     -16.235   1.055  -4.971 
ATOM   1065  C   PHE A 249     -14.735   4.369  -7.475 
ATOM   1066  O   PHE A 249     -15.862   4.256  -7.952 
ATOM   1067  N   VAL A 250     -14.513   5.019  -6.323 
ATOM   1068  CA  VAL A 250     -15.620   5.541  -5.582 
ATOM   1069  CB  VAL A 250     -15.219   6.186  -4.292 
ATOM   1070  CG1 VAL A 250     -16.469   6.837  -3.673 
ATOM   1071  CG2 VAL A 250     -14.572   5.120  -3.389 
ATOM   1072  C   VAL A 250     -16.325   6.569  -6.407 
ATOM   1073  O   VAL A 250     -17.554   6.596  -6.446 
ATOM   1074  N   THR A 251     -15.570   7.439  -7.104 
ATOM   1075  CA  THR A 251     -16.204   8.493  -7.841 
ATOM   1076  CB  THR A 251     -15.234   9.433  -8.506 
ATOM   1077  OG1 THR A 251     -14.459   8.754  -9.482 
ATOM   1078  CG2 THR A 251     -14.320  10.038  -7.428 
ATOM   1079  C   THR A 251     -17.081   7.913  -8.905 
ATOM   1080  O   THR A 251     -18.229   8.326  -9.059 
ATOM   1081  N   MET A 252     -16.574   6.931  -9.671 
ATOM   1082  CA  MET A 252     -17.371   6.396 -10.736 
ATOM   1083  CB  MET A 252     -16.616   5.350 -11.574 
ATOM   1084  CG  MET A 252     -15.367   5.901 -12.266 
ATOM   1085  SD  MET A 252     -14.582   4.730 -13.414 
ATOM   1086  CE  MET A 252     -14.138   3.530 -12.127 
ATOM   1087  C   MET A 252     -18.576   5.717 -10.166 
ATOM   1088  O   MET A 252     -19.697   5.924 -10.628 
ATOM   1089  N   ILE A 253     -18.375   4.899  -9.120 
ATOM   1090  CA  ILE A 253     -19.457   4.141  -8.567 
ATOM   1091  CB  ILE A 253     -18.996   3.105  -7.589 
ATOM   1092  CG1 ILE A 253     -18.368   1.932  -8.366 
ATOM   1093  CG2 ILE A 253     -20.207   2.681  -6.740 
ATOM   1094  CD1 ILE A 253     -17.241   2.323  -9.323 
ATOM   1095  C   ILE A 253     -20.494   5.021  -7.946 
ATOM   1096  O   ILE A 253     -21.686   4.814  -8.165 
ATOM   1097  N   VAL A 254     -20.096   6.028  -7.150 
ATOM   1098  CA  VAL A 254     -21.107   6.852  -6.550 
ATOM   1099  CB  VAL A 254     -20.563   7.838  -5.557 
ATOM   1100  CG1 VAL A 254     -19.976   7.056  -4.369 
ATOM   1101  CG2 VAL A 254     -19.548   8.753  -6.263 
ATOM   1102  C   VAL A 254     -21.815   7.611  -7.627 
ATOM   1103  O   VAL A 254     -23.041   7.707  -7.637 
ATOM   1104  N   ALA A 255     -21.037   8.140  -8.588 
ATOM   1105  CA  ALA A 255     -21.542   8.964  -9.645 
ATOM   1106  CB  ALA A 255     -20.431   9.484 -10.570 
ATOM   1107  C   ALA A 255     -22.496   8.189 -10.495 
ATOM   1108  O   ALA A 255     -23.515   8.723 -10.932 
ATOM   1109  N   ALA A 256     -22.204   6.898 -10.730 
ATOM   1110  CA  ALA A 256     -22.980   6.135 -11.662 
ATOM   1111  CB  ALA A 256     -22.531   4.666 -11.738 
ATOM   1112  C   ALA A 256     -24.413   6.139 -11.251 
ATOM   1113  O   ALA A 256     -25.290   6.380 -12.079 
ATOM   1114  N   VAL A 257     -24.707   5.901  -9.962 
ATOM   1115  CA  VAL A 257     -26.092   5.862  -9.600 
ATOM   1116  CB  VAL A 257     -26.333   5.456  -8.176 
ATOM   1117  CG1 VAL A 257     -25.631   6.453  -7.237 
ATOM   1118  CG2 VAL A 257     -27.853   5.368  -7.958 
ATOM   1119  C   VAL A 257     -26.708   7.208  -9.812 
ATOM   1120  O   VAL A 257     -27.784   7.322 -10.396 
ATOM   1121  N   GLY A 258     -26.027   8.274  -9.359 
ATOM   1122  CA  GLY A 258     -26.603   9.585  -9.431 
ATOM   1123  C   GLY A 258     -26.795  10.023 -10.850 
ATOM   1124  O   GLY A 258     -27.832  10.589 -11.192 
ATOM   1125  N   VAL A 259     -25.799   9.770 -11.716 
ATOM   1126  CA  VAL A 259     -25.829  10.309 -13.046 
ATOM   1127  CB  VAL A 259     -24.560  10.035 -13.802 
ATOM   1128  CG1 VAL A 259     -23.405  10.762 -13.089 
ATOM   1129  CG2 VAL A 259     -24.364   8.513 -13.905 
ATOM   1130  C   VAL A 259     -26.985   9.812 -13.869 
ATOM   1131  O   VAL A 259     -27.734  10.623 -14.408 
ATOM   1132  N   THR A 260     -27.194   8.482 -13.985 
ATOM   1133  CA  THR A 260     -28.250   8.060 -14.870 
ATOM   1134  CB  THR A 260     -27.811   8.031 -16.308 
ATOM   1135  OG1 THR A 260     -28.926   7.908 -17.181 
ATOM   1136  CG2 THR A 260     -26.840   6.855 -16.497 
ATOM   1137  C   THR A 260     -28.725   6.690 -14.479 
ATOM   1138  O   THR A 260     -28.466   6.230 -13.367 
ATOM   1139  N   THR A 261     -29.445   6.008 -15.404 
ATOM   1140  CA  THR A 261     -29.988   4.702 -15.150 
ATOM   1141  CB  THR A 261     -30.650   4.082 -16.349 
ATOM   1142  OG1 THR A 261     -29.727   3.950 -17.418 
ATOM   1143  CG2 THR A 261     -31.827   4.983 -16.773 
ATOM   1144  C   THR A 261     -28.880   3.838 -14.643 
ATOM   1145  O   THR A 261     -27.877   3.592 -15.309 
ATOM   1146  N   TRP A 262     -29.083   3.385 -13.393 
ATOM   1147  CA  TRP A 262     -28.147   2.714 -12.541 
ATOM   1148  CB  TRP A 262     -28.785   2.574 -11.146 
ATOM   1149  CG  TRP A 262     -27.904   2.153  -9.998 
ATOM   1150  CD2 TRP A 262     -28.315   2.291  -8.632 
ATOM   1151  CD1 TRP A 262     -26.647   1.622  -9.976 
ATOM   1152  NE1 TRP A 262     -26.252   1.418  -8.674 
ATOM   1153  CE2 TRP A 262     -27.270   1.828  -7.836 
ATOM   1154  CE3 TRP A 262     -29.471   2.771  -8.085 
ATOM   1155  CZ2 TRP A 262     -27.365   1.836  -6.474 
ATOM   1156  CZ3 TRP A 262     -29.568   2.776  -6.711 
ATOM   1157  CH2 TRP A 262     -28.534   2.317  -5.922 
ATOM   1158  C   TRP A 262     -27.705   1.365 -13.038 
ATOM   1159  O   TRP A 262     -26.505   1.121 -13.157 
ATOM   1160  N   LEU A 263     -28.638   0.439 -13.334 
ATOM   1161  CA  LEU A 263     -28.189  -0.881 -13.688 
ATOM   1162  CB  LEU A 263     -29.301  -1.956 -13.621 
ATOM   1163  CG  LEU A 263     -30.628  -1.668 -14.359 
ATOM   1164  CD1 LEU A 263     -31.292  -0.376 -13.860 
ATOM   1165  CD2 LEU A 263     -30.485  -1.743 -15.881 
ATOM   1166  C   LEU A 263     -27.488  -0.908 -15.011 
ATOM   1167  O   LEU A 263     -26.396  -1.466 -15.126 
ATOM   1168  N   GLN A 264     -28.073  -0.290 -16.051 
ATOM   1169  CA  GLN A 264     -27.421  -0.329 -17.327 
ATOM   1170  CB  GLN A 264     -27.567  -1.680 -18.064 
ATOM   1171  CG  GLN A 264     -29.005  -2.104 -18.399 
ATOM   1172  CD  GLN A 264     -29.521  -1.338 -19.610 
ATOM   1173  OE1 GLN A 264     -28.746  -0.885 -20.451 
ATOM   1174  NE2 GLN A 264     -30.870  -1.182 -19.698 
ATOM   1175  C   GLN A 264     -28.016   0.737 -18.176 
ATOM   1176  O   GLN A 264     -29.135   1.178 -17.939 
ATOM   1177  N   PHE A 265     -27.248   1.197 -19.176 
ATOM   1178  CA  PHE A 265     -27.724   2.159 -20.123 
ATOM   1179  CB  PHE A 265     -27.832   3.598 -19.578 
ATOM   1180  CG  PHE A 265     -28.699   4.363 -20.523 
ATOM   1181  CD1 PHE A 265     -30.050   4.106 -20.568 
ATOM   1182  CD2 PHE A 265     -28.185   5.344 -21.342 
ATOM   1183  CE1 PHE A 265     -30.873   4.796 -21.426 
ATOM   1184  CE2 PHE A 265     -29.002   6.038 -22.203 
ATOM   1185  CZ  PHE A 265     -30.348   5.763 -22.248 
ATOM   1186  C   PHE A 265     -26.691   2.120 -21.197 
ATOM   1187  O   PHE A 265     -25.862   1.212 -21.204 
ATOM   1188  N   LEU A 266     -26.714   3.078 -22.144 
ATOM   1189  CA  LEU A 266     -25.717   3.040 -23.171 
ATOM   1190  CB  LEU A 266     -25.804   4.229 -24.145 
ATOM   1191  CG  LEU A 266     -27.124   4.300 -24.937 
ATOM   1192  CD1 LEU A 266     -27.138   5.509 -25.888 
ATOM   1193  CD2 LEU A 266     -27.423   2.974 -25.653 
ATOM   1194  C   LEU A 266     -24.404   3.150 -22.470 
ATOM   1195  O   LEU A 266     -23.493   2.358 -22.703 
ATOM   1196  N   PHE A 267     -24.287   4.133 -21.560 
ATOM   1197  CA  PHE A 267     -23.079   4.251 -20.803 
ATOM   1198  CB  PHE A 267     -22.465   5.659 -20.907 
ATOM   1199  CG  PHE A 267     -21.129   5.680 -20.247 
ATOM   1200  CD1 PHE A 267     -19.994   5.393 -20.970 
ATOM   1201  CD2 PHE A 267     -21.009   5.990 -18.913 
ATOM   1202  CE1 PHE A 267     -18.756   5.413 -20.373 
ATOM   1203  CE2 PHE A 267     -19.774   6.011 -18.311 
ATOM   1204  CZ  PHE A 267     -18.645   5.723 -19.039 
ATOM   1205  C   PHE A 267     -23.487   4.009 -19.388 
ATOM   1206  O   PHE A 267     -24.052   4.884 -18.735 
ATOM   1207  N   CYS A 268     -23.210   2.797 -18.871 
ATOM   1208  CA  CYS A 268     -23.633   2.503 -17.540 
ATOM   1209  CB  CYS A 268     -24.957   1.728 -17.494 
ATOM   1210  SG  CYS A 268     -25.661   1.685 -15.826 
ATOM   1211  C   CYS A 268     -22.567   1.665 -16.917 
ATOM   1212  O   CYS A 268     -21.565   1.347 -17.555 
ATOM   1213  N   PHE A 269     -22.748   1.297 -15.635 
ATOM   1214  CA  PHE A 269     -21.712   0.548 -15.000 
ATOM   1215  CB  PHE A 269     -21.907   0.304 -13.502 
ATOM   1216  CG  PHE A 269     -20.499   0.210 -13.032 
ATOM   1217  CD1 PHE A 269     -19.767  -0.946 -13.153 
ATOM   1218  CD2 PHE A 269     -19.895   1.332 -12.514 
ATOM   1219  CE1 PHE A 269     -18.461  -0.976 -12.724 
ATOM   1220  CE2 PHE A 269     -18.591   1.304 -12.083 
ATOM   1221  CZ  PHE A 269     -17.870   0.141 -12.187 
ATOM   1222  C   PHE A 269     -21.669  -0.776 -15.678 
ATOM   1223  O   PHE A 269     -20.604  -1.352 -15.882 
ATOM   1224  N   SER A 270     -22.852  -1.297 -16.041 
ATOM   1225  CA  SER A 270     -22.923  -2.549 -16.728 
ATOM   1226  CB  SER A 270     -24.362  -2.864 -17.172 
ATOM   1227  OG  SER A 270     -24.394  -4.053 -17.944 
ATOM   1228  C   SER A 270     -22.101  -2.409 -17.968 
ATOM   1229  O   SER A 270     -21.304  -3.285 -18.299 
ATOM   1230  N   TYR A 271     -22.270  -1.281 -18.678 
ATOM   1231  CA  TYR A 271     -21.564  -1.059 -19.905 
ATOM   1232  CB  TYR A 271     -21.982   0.267 -20.567 
ATOM   1233  CG  TYR A 271     -21.066   0.542 -21.710 
ATOM   1234  CD1 TYR A 271     -21.298   0.000 -22.953 
ATOM   1235  CD2 TYR A 271     -19.971   1.355 -21.530 
ATOM   1236  CE1 TYR A 271     -20.446   0.266 -24.001 
ATOM   1237  CE2 TYR A 271     -19.116   1.624 -22.573 
ATOM   1238  CZ  TYR A 271     -19.353   1.078 -23.811 
ATOM   1239  OH  TYR A 271     -18.477   1.353 -24.881 
ATOM   1240  C   TYR A 271     -20.093  -0.974 -19.646 
ATOM   1241  O   TYR A 271     -19.295  -1.644 -20.302 
ATOM   1242  N   ILE A 272     -19.706  -0.154 -18.654 
ATOM   1243  CA  ILE A 272     -18.325   0.109 -18.362 
ATOM   1244  CB  ILE A 272     -18.137   1.205 -17.359 
ATOM   1245  CG1 ILE A 272     -18.655   2.536 -17.927 
ATOM   1246  CG2 ILE A 272     -16.651   1.230 -16.965 
ATOM   1247  CD1 ILE A 272     -18.794   3.631 -16.872 
ATOM   1248  C   ILE A 272     -17.625  -1.102 -17.841 
ATOM   1249  O   ILE A 272     -16.486  -1.373 -18.221 
ATOM   1250  N   LYS A 273     -18.286  -1.877 -16.965 
ATOM   1251  CA  LYS A 273     -17.587  -2.940 -16.313 
ATOM   1252  CB  LYS A 273     -18.436  -3.712 -15.283 
ATOM   1253  CG  LYS A 273     -19.565  -4.555 -15.869 
ATOM   1254  CD  LYS A 273     -20.133  -5.561 -14.865 
ATOM   1255  CE  LYS A 273     -19.101  -6.586 -14.387 
ATOM   1256  NZ  LYS A 273     -19.699  -7.482 -13.371 
ATOM   1257  C   LYS A 273     -17.042  -3.902 -17.317 
ATOM   1258  O   LYS A 273     -15.890  -4.312 -17.208 
ATOM   1259  N   LEU A 274     -17.806  -4.285 -18.353 
ATOM   1260  CA  LEU A 274     -17.147  -5.235 -19.194 
ATOM   1261  CB  LEU A 274     -18.101  -6.186 -19.938 
ATOM   1262  CG  LEU A 274     -18.819  -7.227 -19.051 
ATOM   1263  CD1 LEU A 274     -17.822  -8.214 -18.418 
ATOM   1264  CD2 LEU A 274     -19.741  -6.559 -18.022 
ATOM   1265  C   LEU A 274     -16.312  -4.522 -20.212 
ATOM   1266  O   LEU A 274     -16.468  -4.740 -21.410 
ATOM   1267  N   ALA A 275     -15.399  -3.633 -19.768 
ATOM   1268  CA  ALA A 275     -14.496  -3.034 -20.709 
ATOM   1269  CB  ALA A 275     -13.618  -1.934 -20.088 
ATOM   1270  C   ALA A 275     -13.574  -4.119 -21.177 
ATOM   1271  O   ALA A 275     -13.370  -4.308 -22.374 
ATOM   1272  N   VAL A 276     -13.019  -4.880 -20.208 
ATOM   1273  CA  VAL A 276     -12.160  -6.011 -20.435 
ATOM   1274  CB  VAL A 276     -12.616  -6.890 -21.566 
ATOM   1275  CG1 VAL A 276     -11.577  -8.006 -21.775 
ATOM   1276  CG2 VAL A 276     -14.034  -7.398 -21.257 
ATOM   1277  C   VAL A 276     -10.738  -5.588 -20.660 
ATOM   1278  O   VAL A 276     -10.455  -4.548 -21.253 
ATOM   1279  N   THR A 277      -9.795  -6.416 -20.162 
ATOM   1280  CA  THR A 277      -8.404  -6.156 -20.365 
ATOM   1281  CB  THR A 277      -7.573  -6.506 -19.153 
ATOM   1282  OG1 THR A 277      -6.200  -6.233 -19.391 
ATOM   1283  CG2 THR A 277      -7.789  -7.980 -18.764 
ATOM   1284  C   THR A 277      -8.016  -7.016 -21.531 
ATOM   1285  O   THR A 277      -7.192  -7.923 -21.430 
ATOM   1286  N   LEU A 278      -8.602  -6.689 -22.698 
ATOM   1287  CA  LEU A 278      -8.423  -7.418 -23.921 
ATOM   1288  CB  LEU A 278      -9.193  -6.816 -25.110 
ATOM   1289  CG  LEU A 278     -10.717  -6.741 -24.934 
ATOM   1290  CD1 LEU A 278     -11.087  -5.766 -23.812 
ATOM   1291  CD2 LEU A 278     -11.417  -6.397 -26.259 
ATOM   1292  C   LEU A 278      -6.993  -7.304 -24.314 
ATOM   1293  O   LEU A 278      -6.414  -8.241 -24.861 
ATOM   1294  N   VAL A 279      -6.396  -6.141 -24.011 
ATOM   1295  CA  VAL A 279      -5.091  -5.757 -24.462 
ATOM   1296  CB  VAL A 279      -4.649  -4.433 -23.919 
ATOM   1297  CG1 VAL A 279      -4.526  -4.552 -22.391 
ATOM   1298  CG2 VAL A 279      -3.328  -4.047 -24.607 
ATOM   1299  C   VAL A 279      -4.046  -6.740 -24.056 
ATOM   1300  O   VAL A 279      -3.086  -6.946 -24.793 
ATOM   1301  N   LYS A 280      -4.130  -7.340 -22.862 
ATOM   1302  CA  LYS A 280      -3.039  -8.216 -22.560 
ATOM   1303  CB  LYS A 280      -3.122  -8.789 -21.133 
ATOM   1304  CG  LYS A 280      -1.796  -9.353 -20.617 
ATOM   1305  CD  LYS A 280      -0.735  -8.274 -20.383 
ATOM   1306  CE  LYS A 280      -1.010  -7.391 -19.163 
ATOM   1307  NZ  LYS A 280       0.060  -6.378 -19.023 
ATOM   1308  C   LYS A 280      -3.032  -9.369 -23.528 
ATOM   1309  O   LYS A 280      -2.047  -9.598 -24.230 
ATOM   1310  N   TYR A 281      -4.162 -10.099 -23.624 
ATOM   1311  CA  TYR A 281      -4.220 -11.269 -24.455 
ATOM   1312  CB  TYR A 281      -5.353 -12.259 -24.116 
ATOM   1313  CG  TYR A 281      -6.682 -11.593 -24.082 
ATOM   1314  CD1 TYR A 281      -7.289 -11.141 -25.231 
ATOM   1315  CD2 TYR A 281      -7.339 -11.463 -22.881 
ATOM   1316  CE1 TYR A 281      -8.525 -10.542 -25.173 
ATOM   1317  CE2 TYR A 281      -8.573 -10.865 -22.815 
ATOM   1318  CZ  TYR A 281      -9.166 -10.402 -23.964 
ATOM   1319  OH  TYR A 281     -10.434  -9.789 -23.903 
ATOM   1320  C   TYR A 281      -4.232 -10.985 -25.925 
ATOM   1321  O   TYR A 281      -3.602 -11.708 -26.696 
ATOM   1322  N   PHE A 282      -4.950  -9.943 -26.374 
ATOM   1323  CA  PHE A 282      -5.079  -9.771 -27.791 
ATOM   1324  CB  PHE A 282      -6.088  -8.668 -28.159 
ATOM   1325  CG  PHE A 282      -6.217  -8.670 -29.637 
ATOM   1326  CD1 PHE A 282      -7.042  -9.575 -30.260 
ATOM   1327  CD2 PHE A 282      -5.499  -7.784 -30.402 
ATOM   1328  CE1 PHE A 282      -7.166  -9.590 -31.628 
ATOM   1329  CE2 PHE A 282      -5.618  -7.791 -31.771 
ATOM   1330  CZ  PHE A 282      -6.453  -8.693 -32.385 
ATOM   1331  C   PHE A 282      -3.740  -9.522 -28.436 
ATOM   1332  O   PHE A 282      -3.413 -10.186 -29.418 
ATOM   1333  N   PRO A 283      -2.931  -8.619 -27.951 
ATOM   1334  CA  PRO A 283      -1.653  -8.461 -28.588 
ATOM   1335  CD  PRO A 283      -3.455  -7.327 -27.544 
ATOM   1336  CB  PRO A 283      -1.089  -7.138 -28.080 
ATOM   1337  CG  PRO A 283      -2.356  -6.295 -27.863 
ATOM   1338  C   PRO A 283      -0.759  -9.644 -28.423 
ATOM   1339  O   PRO A 283       0.167  -9.802 -29.217 
ATOM   1340  N   GLN A 284      -1.002 -10.481 -27.400 
ATOM   1341  CA  GLN A 284      -0.176 -11.633 -27.203 
ATOM   1342  CB  GLN A 284      -0.600 -12.454 -25.979 
ATOM   1343  CG  GLN A 284       0.369 -13.588 -25.661 
ATOM   1344  CD  GLN A 284       1.484 -13.013 -24.804 
ATOM   1345  OE1 GLN A 284       1.279 -12.681 -23.638 
ATOM   1346  NE2 GLN A 284       2.702 -12.889 -25.396 
ATOM   1347  C   GLN A 284      -0.354 -12.509 -28.402 
ATOM   1348  O   GLN A 284       0.604 -13.073 -28.929 
ATOM   1349  N   ALA A 285      -1.612 -12.622 -28.865 
ATOM   1350  CA  ALA A 285      -1.962 -13.432 -29.993 
ATOM   1351  CB  ALA A 285      -3.473 -13.423 -30.284 
ATOM   1352  C   ALA A 285      -1.260 -12.896 -31.201 
ATOM   1353  O   ALA A 285      -0.805 -13.663 -32.048 
ATOM   1354  N   TYR A 286      -1.158 -11.559 -31.319 
ATOM   1355  CA  TYR A 286      -0.519 -10.985 -32.471 
ATOM   1356  CB  TYR A 286      -0.510  -9.447 -32.472 
ATOM   1357  CG  TYR A 286       0.301  -9.006 -33.646 
ATOM   1358  CD1 TYR A 286      -0.252  -8.939 -34.904 
ATOM   1359  CD2 TYR A 286       1.625  -8.658 -33.485 
ATOM   1360  CE1 TYR A 286       0.501  -8.532 -35.982 
ATOM   1361  CE2 TYR A 286       2.382  -8.250 -34.558 
ATOM   1362  CZ  TYR A 286       1.820  -8.186 -35.810 
ATOM   1363  OH  TYR A 286       2.594  -7.768 -36.913 
ATOM   1364  C   TYR A 286       0.910 -11.420 -32.505 
ATOM   1365  O   TYR A 286       1.421 -11.804 -33.556 
ATOM   1366  N   MET A 287       1.594 -11.369 -31.347 
ATOM   1367  CA  MET A 287       2.979 -11.744 -31.296 
ATOM   1368  CB  MET A 287       3.631 -11.525 -29.919 
ATOM   1369  CG  MET A 287       5.056 -12.082 -29.845 
ATOM   1370  SD  MET A 287       6.281 -11.231 -30.889 
ATOM   1371  CE  MET A 287       6.462  -9.779 -29.814 
ATOM   1372  C   MET A 287       3.110 -13.195 -31.615 
ATOM   1373  O   MET A 287       4.045 -13.612 -32.294 
ATOM   1374  N   ASN A 288       2.152 -14.001 -31.137 
ATOM   1375  CA  ASN A 288       2.211 -15.423 -31.274 
ATOM   1376  CB  ASN A 288       0.921 -16.051 -30.714 
ATOM   1377  CG  ASN A 288       1.040 -17.563 -30.689 
ATOM   1378  OD1 ASN A 288       2.031 -18.132 -31.141 
ATOM   1379  ND2 ASN A 288      -0.013 -18.234 -30.148 
ATOM   1380  C   ASN A 288       2.305 -15.798 -32.721 
ATOM   1381  O   ASN A 288       3.199 -16.544 -33.118 
ATOM   1382  N   PHE A 289       1.396 -15.261 -33.554 
ATOM   1383  CA  PHE A 289       1.336 -15.664 -34.928 
ATOM   1384  CB  PHE A 289       0.126 -15.077 -35.671 
ATOM   1385  CG  PHE A 289       0.197 -15.596 -37.063 
ATOM   1386  CD1 PHE A 289      -0.316 -16.834 -37.373 
ATOM   1387  CD2 PHE A 289       0.783 -14.847 -38.057 
ATOM   1388  CE1 PHE A 289      -0.251 -17.317 -38.659 
ATOM   1389  CE2 PHE A 289       0.852 -15.325 -39.343 
ATOM   1390  CZ  PHE A 289       0.334 -16.562 -39.647 
ATOM   1391  C   PHE A 289       2.564 -15.261 -35.682 
ATOM   1392  O   PHE A 289       3.151 -16.075 -36.394 
ATOM   1393  N   TYR A 290       3.000 -13.997 -35.539 
ATOM   1394  CA  TYR A 290       4.101 -13.527 -36.329 
ATOM   1395  CB  TYR A 290       4.398 -12.032 -36.118 
ATOM   1396  CG  TYR A 290       5.426 -11.629 -37.121 
ATOM   1397  CD1 TYR A 290       5.068 -11.487 -38.441 
ATOM   1398  CD2 TYR A 290       6.728 -11.375 -36.755 
ATOM   1399  CE1 TYR A 290       5.992 -11.113 -39.388 
ATOM   1400  CE2 TYR A 290       7.658 -11.000 -37.697 
ATOM   1401  CZ  TYR A 290       7.290 -10.869 -39.015 
ATOM   1402  OH  TYR A 290       8.241 -10.485 -39.986 
ATOM   1403  C   TYR A 290       5.335 -14.293 -35.971 
ATOM   1404  O   TYR A 290       6.069 -14.747 -36.847 
ATOM   1405  N   TYR A 291       5.582 -14.475 -34.662 
ATOM   1406  CA  TYR A 291       6.772 -15.142 -34.222 
ATOM   1407  CB  TYR A 291       6.971 -15.148 -32.697 
ATOM   1408  CG  TYR A 291       8.428 -15.392 -32.472 
ATOM   1409  CD1 TYR A 291       9.005 -16.624 -32.687 
ATOM   1410  CD2 TYR A 291       9.226 -14.359 -32.033 
ATOM   1411  CE1 TYR A 291      10.353 -16.812 -32.470 
ATOM   1412  CE2 TYR A 291      10.570 -14.540 -31.813 
ATOM   1413  CZ  TYR A 291      11.138 -15.772 -32.033 
ATOM   1414  OH  TYR A 291      12.519 -15.961 -31.810 
ATOM   1415  C   TYR A 291       6.671 -16.564 -34.673 
ATOM   1416  O   TYR A 291       7.669 -17.185 -35.033 
ATOM   1417  N   LYS A 292       5.434 -17.101 -34.677 
ATOM   1418  CA  LYS A 292       5.165 -18.465 -35.031 
ATOM   1419  CB  LYS A 292       5.830 -18.888 -36.356 
ATOM   1420  CG  LYS A 292       5.467 -20.300 -36.830 
ATOM   1421  CD  LYS A 292       4.005 -20.463 -37.252 
ATOM   1422  CE  LYS A 292       3.659 -21.873 -37.741 
ATOM   1423  NZ  LYS A 292       2.225 -21.944 -38.101 
ATOM   1424  C   LYS A 292       5.655 -19.354 -33.928 
ATOM   1425  O   LYS A 292       5.944 -20.530 -34.139 
ATOM   1426  N   SER A 293       5.738 -18.801 -32.702 
ATOM   1427  CA  SER A 293       6.109 -19.582 -31.558 
ATOM   1428  CB  SER A 293       7.493 -19.223 -30.989 
ATOM   1429  OG  SER A 293       7.784 -20.036 -29.863 
ATOM   1430  C   SER A 293       5.098 -19.275 -30.498 
ATOM   1431  O   SER A 293       4.618 -18.147 -30.406 
ATOM   1432  N   THR A 294       4.722 -20.278 -29.672 
ATOM   1433  CA  THR A 294       3.737 -20.007 -28.662 
ATOM   1434  CB  THR A 294       2.608 -21.004 -28.699 
ATOM   1435  OG1 THR A 294       2.058 -21.050 -30.007 
ATOM   1436  CG2 THR A 294       1.502 -20.572 -27.717 
ATOM   1437  C   THR A 294       4.421 -20.104 -27.329 
ATOM   1438  O   THR A 294       3.864 -20.591 -26.346 
ATOM   1439  N   GLU A 295       5.658 -19.590 -27.255 
ATOM   1440  CA  GLU A 295       6.394 -19.669 -26.028 
ATOM   1441  CB  GLU A 295       7.771 -19.004 -26.166 
ATOM   1442  CG  GLU A 295       8.658 -19.621 -27.247 
ATOM   1443  CD  GLU A 295       9.775 -18.623 -27.512 
ATOM   1444  OE1 GLU A 295       9.866 -17.631 -26.738 
ATOM   1445  OE2 GLU A 295      10.543 -18.830 -28.488 
ATOM   1446  C   GLU A 295       5.659 -18.861 -25.011 
ATOM   1447  O   GLU A 295       5.381 -19.315 -23.902 
ATOM   1448  N   GLY A 296       5.301 -17.631 -25.420 
ATOM   1449  CA  GLY A 296       4.684 -16.625 -24.608 
ATOM   1450  C   GLY A 296       3.308 -17.008 -24.174 
ATOM   1451  O   GLY A 296       2.866 -16.593 -23.105 
ATOM   1452  N   TRP A 297       2.557 -17.754 -25.004 
ATOM   1453  CA  TRP A 297       1.196 -17.991 -24.613 
ATOM   1454  CB  TRP A 297       0.267 -17.677 -25.798 
ATOM   1455  CG  TRP A 297      -1.203 -17.514 -25.511 
ATOM   1456  CD2 TRP A 297      -1.721 -16.473 -24.672 
ATOM   1457  CD1 TRP A 297      -2.275 -18.237 -25.941 
ATOM   1458  NE1 TRP A 297      -3.437 -17.676 -25.461 
ATOM   1459  CE2 TRP A 297      -3.107 -16.598 -24.667 
ATOM   1460  CE3 TRP A 297      -1.090 -15.494 -23.960 
ATOM   1461  CZ2 TRP A 297      -3.890 -15.737 -23.949 
ATOM   1462  CZ3 TRP A 297      -1.880 -14.625 -23.241 
ATOM   1463  CH2 TRP A 297      -3.255 -14.744 -23.238 
ATOM   1464  C   TRP A 297       1.080 -19.425 -24.198 
ATOM   1465  O   TRP A 297       0.881 -20.315 -25.023 
ATOM   1466  N   SER A 298       1.163 -19.688 -22.880 
ATOM   1467  CA  SER A 298       1.188 -21.057 -22.460 
ATOM   1468  CB  SER A 298       1.766 -21.280 -21.052 
ATOM   1469  OG  SER A 298       1.840 -22.672 -20.778 
ATOM   1470  C   SER A 298      -0.181 -21.634 -22.481 
ATOM   1471  O   SER A 298      -1.172 -20.971 -22.185 
ATOM   1472  N   ILE A 299      -0.242 -22.929 -22.832 
ATOM   1473  CA  ILE A 299      -1.452 -23.685 -22.783 
ATOM   1474  CB  ILE A 299      -1.306 -25.100 -23.276 
ATOM   1475  CG1 ILE A 299      -2.666 -25.823 -23.276 
ATOM   1476  CG2 ILE A 299      -0.239 -25.793 -22.411 
ATOM   1477  CD1 ILE A 299      -3.665 -25.275 -24.292 
ATOM   1478  C   ILE A 299      -1.768 -23.744 -21.334 
ATOM   1479  O   ILE A 299      -0.973 -23.349 -20.500 
ATOM   1480  N   GLY A 300      -2.989 -24.065 -20.947 
ATOM   1481  CA  GLY A 300      -3.122 -24.212 -19.532 
ATOM   1482  C   GLY A 300      -3.593 -22.909 -18.992 
ATOM   1483  O   GLY A 300      -4.681 -22.830 -18.431 
ATOM   1484  N   ASN A 301      -2.790 -21.835 -19.139 
ATOM   1485  CA  ASN A 301      -3.300 -20.582 -18.680 
ATOM   1486  CB  ASN A 301      -2.255 -19.452 -18.546 
ATOM   1487  CG  ASN A 301      -1.623 -19.125 -19.889 
ATOM   1488  OD1 ASN A 301      -2.224 -18.466 -20.735 
ATOM   1489  ND2 ASN A 301      -0.353 -19.575 -20.072 
ATOM   1490  C   ASN A 301      -4.366 -20.183 -19.638 
ATOM   1491  O   ASN A 301      -5.428 -19.703 -19.246 
ATOM   1492  N   VAL A 302      -4.104 -20.418 -20.936 
ATOM   1493  CA  VAL A 302      -5.012 -20.073 -21.991 
ATOM   1494  CB  VAL A 302      -4.410 -20.332 -23.336 
ATOM   1495  CG1 VAL A 302      -3.126 -19.498 -23.409 
ATOM   1496  CG2 VAL A 302      -4.164 -21.840 -23.514 
ATOM   1497  C   VAL A 302      -6.251 -20.904 -21.856 
ATOM   1498  O   VAL A 302      -7.363 -20.436 -22.104 
ATOM   1499  N   LEU A 303      -6.081 -22.183 -21.473 
ATOM   1500  CA  LEU A 303      -7.200 -23.075 -21.344 
ATOM   1501  CB  LEU A 303      -6.737 -24.485 -20.940 
ATOM   1502  CG  LEU A 303      -7.882 -25.472 -20.656 
ATOM   1503  CD1 LEU A 303      -8.676 -25.802 -21.929 
ATOM   1504  CD2 LEU A 303      -7.365 -26.718 -19.920 
ATOM   1505  C   LEU A 303      -8.112 -22.595 -20.261 
ATOM   1506  O   LEU A 303      -9.323 -22.486 -20.454 
ATOM   1507  N   LEU A 304      -7.541 -22.268 -19.089 
ATOM   1508  CA  LEU A 304      -8.371 -21.879 -17.986 
ATOM   1509  CB  LEU A 304      -7.622 -21.709 -16.649 
ATOM   1510  CG  LEU A 304      -7.336 -23.030 -15.904 
ATOM   1511  CD1 LEU A 304      -8.647 -23.676 -15.426 
ATOM   1512  CD2 LEU A 304      -6.473 -23.998 -16.724 
ATOM   1513  C   LEU A 304      -9.103 -20.606 -18.274 
ATOM   1514  O   LEU A 304     -10.271 -20.479 -17.914 
ATOM   1515  N   ASP A 305      -8.460 -19.611 -18.913 
ATOM   1516  CA  ASP A 305      -9.219 -18.409 -19.115 
ATOM   1517  CB  ASP A 305      -8.398 -17.149 -19.482 
ATOM   1518  CG  ASP A 305      -7.600 -17.325 -20.758 
ATOM   1519  OD1 ASP A 305      -6.827 -18.313 -20.838 
ATOM   1520  OD2 ASP A 305      -7.720 -16.448 -21.655 
ATOM   1521  C   ASP A 305     -10.341 -18.651 -20.080 
ATOM   1522  O   ASP A 305     -11.409 -18.054 -19.955 
ATOM   1523  N   PHE A 306     -10.139 -19.554 -21.058 
ATOM   1524  CA  PHE A 306     -11.151 -19.865 -22.035 
ATOM   1525  CB  PHE A 306     -10.671 -21.021 -22.932 
ATOM   1526  CG  PHE A 306     -11.672 -21.402 -23.971 
ATOM   1527  CD1 PHE A 306     -12.708 -22.255 -23.666 
ATOM   1528  CD2 PHE A 306     -11.566 -20.914 -25.253 
ATOM   1529  CE1 PHE A 306     -13.624 -22.617 -24.628 
ATOM   1530  CE2 PHE A 306     -12.477 -21.274 -26.218 
ATOM   1531  CZ  PHE A 306     -13.507 -22.129 -25.908 
ATOM   1532  C   PHE A 306     -12.362 -20.358 -21.305 
ATOM   1533  O   PHE A 306     -13.474 -19.883 -21.532 
ATOM   1534  N   THR A 307     -12.159 -21.328 -20.395 
ATOM   1535  CA  THR A 307     -13.231 -21.913 -19.637 
ATOM   1536  CB  THR A 307     -12.816 -23.119 -18.844 
ATOM   1537  OG1 THR A 307     -13.960 -23.772 -18.317 
ATOM   1538  CG2 THR A 307     -11.887 -22.681 -17.703 
ATOM   1539  C   THR A 307     -13.787 -20.902 -18.682 
ATOM   1540  O   THR A 307     -14.979 -20.912 -18.385 
ATOM   1541  N   GLY A 308     -12.937 -20.007 -18.148 
ATOM   1542  CA  GLY A 308     -13.419 -19.057 -17.185 
ATOM   1543  C   GLY A 308     -14.466 -18.204 -17.821 
ATOM   1544  O   GLY A 308     -15.493 -17.908 -17.211 
ATOM   1545  N   GLY A 309     -14.220 -17.767 -19.066 
ATOM   1546  CA  GLY A 309     -15.171 -16.950 -19.752 
ATOM   1547  C   GLY A 309     -16.403 -17.759 -19.997 
ATOM   1548  O   GLY A 309     -17.517 -17.246 -19.909 
ATOM   1549  N   SER A 310     -16.225 -19.054 -20.329 
ATOM   1550  CA  SER A 310     -17.344 -19.880 -20.681 
ATOM   1551  CB  SER A 310     -16.957 -21.283 -21.194 
ATOM   1552  OG  SER A 310     -16.444 -22.089 -20.146 
ATOM   1553  C   SER A 310     -18.278 -20.046 -19.523 
ATOM   1554  O   SER A 310     -19.492 -19.979 -19.699 
ATOM   1555  N   PHE A 311     -17.764 -20.276 -18.301 
ATOM   1556  CA  PHE A 311     -18.701 -20.453 -17.227 
ATOM   1557  CB  PHE A 311     -18.128 -21.054 -15.944 
ATOM   1558  CG  PHE A 311     -17.964 -22.520 -16.182 
ATOM   1559  CD1 PHE A 311     -16.802 -23.024 -16.715 
ATOM   1560  CD2 PHE A 311     -18.980 -23.394 -15.863 
ATOM   1561  CE1 PHE A 311     -16.652 -24.374 -16.926 
ATOM   1562  CE2 PHE A 311     -18.838 -24.745 -16.072 
ATOM   1563  CZ  PHE A 311     -17.671 -25.238 -16.605 
ATOM   1564  C   PHE A 311     -19.420 -19.179 -16.903 
ATOM   1565  O   PHE A 311     -20.612 -19.204 -16.603 
ATOM   1566  N   SER A 312     -18.721 -18.030 -16.936 
ATOM   1567  CA  SER A 312     -19.339 -16.774 -16.611 
ATOM   1568  CB  SER A 312     -18.342 -15.600 -16.637 
ATOM   1569  OG  SER A 312     -17.837 -15.414 -17.950 
ATOM   1570  C   SER A 312     -20.405 -16.487 -17.624 
ATOM   1571  O   SER A 312     -21.453 -15.923 -17.308 
ATOM   1572  N   LEU A 313     -20.158 -16.882 -18.883 
ATOM   1573  CA  LEU A 313     -21.108 -16.656 -19.930 
ATOM   1574  CB  LEU A 313     -20.596 -17.234 -21.265 
ATOM   1575  CG  LEU A 313     -21.405 -16.899 -22.536 
ATOM   1576  CD1 LEU A 313     -20.798 -17.625 -23.746 
ATOM   1577  CD2 LEU A 313     -22.910 -17.169 -22.398 
ATOM   1578  C   LEU A 313     -22.328 -17.418 -19.534 
ATOM   1579  O   LEU A 313     -23.451 -16.924 -19.632 
ATOM   1580  N   LEU A 314     -22.119 -18.658 -19.065 
ATOM   1581  CA  LEU A 314     -23.203 -19.501 -18.678 
ATOM   1582  CB  LEU A 314     -22.750 -20.915 -18.286 
ATOM   1583  CG  LEU A 314     -22.097 -21.696 -19.440 
ATOM   1584  CD1 LEU A 314     -21.672 -23.100 -18.988 
ATOM   1585  CD2 LEU A 314     -22.997 -21.723 -20.686 
ATOM   1586  C   LEU A 314     -23.883 -18.909 -17.490 
ATOM   1587  O   LEU A 314     -25.106 -18.937 -17.400 
ATOM   1588  N   GLN A 315     -23.120 -18.351 -16.535 
ATOM   1589  CA  GLN A 315     -23.790 -17.902 -15.353 
ATOM   1590  CB  GLN A 315     -22.836 -17.409 -14.248 
ATOM   1591  CG  GLN A 315     -23.464 -17.370 -12.844 
ATOM   1592  CD  GLN A 315     -24.150 -16.034 -12.578 
ATOM   1593  OE1 GLN A 315     -25.136 -15.673 -13.217 
ATOM   1594  NE2 GLN A 315     -23.612 -15.270 -11.590 
ATOM   1595  C   GLN A 315     -24.736 -16.807 -15.699 
ATOM   1596  O   GLN A 315     -25.906 -16.848 -15.323 
ATOM   1597  N   MET A 316     -24.283 -15.825 -16.492 
ATOM   1598  CA  MET A 316     -25.165 -14.730 -16.744 
ATOM   1599  CB  MET A 316     -24.522 -13.569 -17.509 
ATOM   1600  CG  MET A 316     -23.234 -13.016 -16.873 
ATOM   1601  SD  MET A 316     -23.302 -12.544 -15.121 
ATOM   1602  CE  MET A 316     -22.910 -14.217 -14.536 
ATOM   1603  C   MET A 316     -26.347 -15.249 -17.507 
ATOM   1604  O   MET A 316     -27.470 -14.784 -17.327 
ATOM   1605  N   PHE A 317     -26.111 -16.233 -18.391 
ATOM   1606  CA  PHE A 317     -27.139 -16.826 -19.198 
ATOM   1607  CB  PHE A 317     -26.542 -17.817 -20.217 
ATOM   1608  CG  PHE A 317     -27.617 -18.428 -21.050 
ATOM   1609  CD1 PHE A 317     -28.187 -17.724 -22.084 
ATOM   1610  CD2 PHE A 317     -28.059 -19.706 -20.790 
ATOM   1611  CE1 PHE A 317     -29.177 -18.287 -22.855 
ATOM   1612  CE2 PHE A 317     -29.047 -20.276 -21.559 
ATOM   1613  CZ  PHE A 317     -29.607 -19.566 -22.594 
ATOM   1614  C   PHE A 317     -28.132 -17.553 -18.341 
ATOM   1615  O   PHE A 317     -29.340 -17.437 -18.538 
ATOM   1616  N   LEU A 318     -27.636 -18.309 -17.351 
ATOM   1617  CA  LEU A 318     -28.425 -19.183 -16.536 
ATOM   1618  CB  LEU A 318     -27.577 -20.093 -15.627 
ATOM   1619  CG  LEU A 318     -26.641 -21.039 -16.407 
ATOM   1620  CD1 LEU A 318     -25.959 -22.046 -15.466 
ATOM   1621  CD2 LEU A 318     -27.360 -21.706 -17.591 
ATOM   1622  C   LEU A 318     -29.403 -18.454 -15.670 
ATOM   1623  O   LEU A 318     -30.496 -18.983 -15.476 
ATOM   1624  N   GLN A 319     -29.042 -17.245 -15.162 
ATOM   1625  CA  GLN A 319     -29.766 -16.470 -14.171 
ATOM   1626  CB  GLN A 319     -29.584 -14.947 -14.247 
ATOM   1627  CG  GLN A 319     -30.372 -14.248 -13.135 
ATOM   1628  CD  GLN A 319     -30.252 -12.745 -13.306 
ATOM   1629  OE1 GLN A 319     -30.120 -12.242 -14.420 
ATOM   1630  NE2 GLN A 319     -30.310 -12.001 -12.168 
ATOM   1631  C   GLN A 319     -31.236 -16.731 -14.194 
ATOM   1632  O   GLN A 319     -31.872 -16.721 -15.247 
ATOM   1633  N   SER A 320     -31.792 -16.990 -12.991 
ATOM   1634  CA  SER A 320     -33.162 -17.372 -12.813 
ATOM   1635  CB  SER A 320     -33.515 -17.724 -11.355 
ATOM   1636  OG  SER A 320     -34.870 -18.137 -11.269 
ATOM   1637  C   SER A 320     -34.045 -16.253 -13.245 
ATOM   1638  O   SER A 320     -35.174 -16.494 -13.673 
ATOM   1639  N   TYR A 321     -33.565 -14.998 -13.139 
ATOM   1640  CA  TYR A 321     -34.389 -13.922 -13.603 
ATOM   1641  CB  TYR A 321     -33.818 -12.497 -13.447 
ATOM   1642  CG  TYR A 321     -34.084 -12.053 -12.048 
ATOM   1643  CD1 TYR A 321     -35.363 -11.674 -11.706 
ATOM   1644  CD2 TYR A 321     -33.107 -12.030 -11.080 
ATOM   1645  CE1 TYR A 321     -35.664 -11.260 -10.431 
ATOM   1646  CE2 TYR A 321     -33.403 -11.613  -9.799 
ATOM   1647  CZ  TYR A 321     -34.682 -11.227  -9.474 
ATOM   1648  OH  TYR A 321     -34.989 -10.800  -8.165 
ATOM   1649  C   TYR A 321     -34.714 -14.166 -15.033 
ATOM   1650  O   TYR A 321     -33.895 -14.667 -15.803 
ATOM   1651  N   ASN A 322     -35.958 -13.824 -15.407 
ATOM   1652  CA  ASN A 322     -36.454 -14.083 -16.720 
ATOM   1653  CB  ASN A 322     -37.856 -13.483 -16.937 
ATOM   1654  CG  ASN A 322     -37.780 -11.978 -16.707 
ATOM   1655  OD1 ASN A 322     -37.174 -11.514 -15.742 
ATOM   1656  ND2 ASN A 322     -38.406 -11.190 -17.621 
ATOM   1657  C   ASN A 322     -35.514 -13.451 -17.681 
ATOM   1658  O   ASN A 322     -35.174 -14.038 -18.708 
ATOM   1659  N   ASN A 323     -35.047 -12.236 -17.366 
ATOM   1660  CA  ASN A 323     -34.145 -11.611 -18.273 
ATOM   1661  CB  ASN A 323     -34.248 -10.078 -18.221 
ATOM   1662  CG  ASN A 323     -35.678  -9.720 -18.619 
ATOM   1663  OD1 ASN A 323     -36.168 -10.139 -19.667 
ATOM   1664  ND2 ASN A 323     -36.378  -8.942 -17.749 
ATOM   1665  C   ASN A 323     -32.772 -12.030 -17.855 
ATOM   1666  O   ASN A 323     -32.341 -11.758 -16.736 
ATOM   1667  N   ASP A 324     -32.056 -12.736 -18.755 
ATOM   1668  CA  ASP A 324     -30.729 -13.179 -18.468 
ATOM   1669  CB  ASP A 324     -30.209 -14.206 -19.483 
ATOM   1670  CG  ASP A 324     -31.061 -15.454 -19.322 
ATOM   1671  OD1 ASP A 324     -31.341 -15.833 -18.153 
ATOM   1672  OD2 ASP A 324     -31.451 -16.045 -20.365 
ATOM   1673  C   ASP A 324     -29.874 -11.964 -18.544 
ATOM   1674  O   ASP A 324     -30.294 -10.935 -19.073 
ATOM   1675  N   GLN A 325     -28.646 -12.047 -18.006 
ATOM   1676  CA  GLN A 325     -27.820 -10.880 -17.963 
ATOM   1677  CB  GLN A 325     -26.733 -10.964 -16.883 
ATOM   1678  CG  GLN A 325     -27.309 -11.099 -15.473 
ATOM   1679  CD  GLN A 325     -26.150 -11.314 -14.514 
ATOM   1680  OE1 GLN A 325     -25.344 -10.414 -14.282 
ATOM   1681  NE2 GLN A 325     -26.061 -12.544 -13.940 
ATOM   1682  C   GLN A 325     -27.130 -10.714 -19.273 
ATOM   1683  O   GLN A 325     -26.293 -11.526 -19.662 
ATOM   1684  N   TRP A 326     -27.493  -9.635 -19.993 
ATOM   1685  CA  TRP A 326     -26.863  -9.293 -21.232 
ATOM   1686  CB  TRP A 326     -27.617  -8.246 -22.087 
ATOM   1687  CG  TRP A 326     -27.794  -6.868 -21.491 
ATOM   1688  CD2 TRP A 326     -28.583  -5.826 -22.087 
ATOM   1689  CD1 TRP A 326     -27.288  -6.357 -20.334 
ATOM   1690  NE1 TRP A 326     -27.717  -5.061 -20.167 
ATOM   1691  CE2 TRP A 326     -28.516  -4.721 -21.240 
ATOM   1692  CE3 TRP A 326     -29.310  -5.787 -23.246 
ATOM   1693  CZ2 TRP A 326     -29.175  -3.560 -21.533 
ATOM   1694  CZ3 TRP A 326     -29.971  -4.614 -23.543 
ATOM   1695  CH2 TRP A 326     -29.906  -3.522 -22.701 
ATOM   1696  C   TRP A 326     -25.490  -8.798 -20.909 
ATOM   1697  O   TRP A 326     -24.588  -8.857 -21.743 
ATOM   1698  N   THR A 327     -25.304  -8.316 -19.662 
ATOM   1699  CA  THR A 327     -24.073  -7.713 -19.231 
ATOM   1700  CB  THR A 327     -24.050  -7.475 -17.748 
ATOM   1701  OG1 THR A 327     -24.097  -8.711 -17.050 
ATOM   1702  CG2 THR A 327     -25.279  -6.629 -17.375 
ATOM   1703  C   THR A 327     -22.953  -8.649 -19.556 
ATOM   1704  O   THR A 327     -21.957  -8.231 -20.142 
ATOM   1705  N   LEU A 328     -23.066  -9.938 -19.180 
ATOM   1706  CA  LEU A 328     -22.043 -10.854 -19.610 
ATOM   1707  CB  LEU A 328     -21.177 -11.407 -18.471 
ATOM   1708  CG  LEU A 328     -20.356 -10.340 -17.732 
ATOM   1709  CD1 LEU A 328     -21.268  -9.353 -16.986 
ATOM   1710  CD2 LEU A 328     -19.306 -10.992 -16.821 
ATOM   1711  C   LEU A 328     -22.731 -12.055 -20.203 
ATOM   1712  O   LEU A 328     -22.790 -13.098 -19.564 
ATOM   1713  N   ILE A 329     -23.176 -12.021 -21.474 
ATOM   1714  CA  ILE A 329     -24.023 -13.117 -21.875 
ATOM   1715  CB  ILE A 329     -25.428 -12.667 -22.151 
ATOM   1716  CG1 ILE A 329     -26.422 -13.829 -22.020 
ATOM   1717  CG2 ILE A 329     -25.431 -12.015 -23.543 
ATOM   1718  CD1 ILE A 329     -26.594 -14.283 -20.574 
ATOM   1719  C   ILE A 329     -23.541 -13.746 -23.151 
ATOM   1720  O   ILE A 329     -22.504 -13.367 -23.687 
ATOM   1721  N   PHE A 330     -24.304 -14.761 -23.631 
ATOM   1722  CA  PHE A 330     -24.066 -15.507 -24.843 
ATOM   1723  CB  PHE A 330     -25.160 -16.530 -25.231 
ATOM   1724  CG  PHE A 330     -24.985 -17.880 -24.622 
ATOM   1725  CD1 PHE A 330     -25.491 -18.195 -23.382 
ATOM   1726  CD2 PHE A 330     -24.326 -18.855 -25.337 
ATOM   1727  CE1 PHE A 330     -25.319 -19.458 -22.860 
ATOM   1728  CE2 PHE A 330     -24.152 -20.117 -24.821 
ATOM   1729  CZ  PHE A 330     -24.650 -20.420 -23.576 
ATOM   1730  C   PHE A 330     -24.059 -14.596 -26.019 
ATOM   1731  O   PHE A 330     -24.647 -13.516 -26.009 
ATOM   1732  N   GLY A 331     -23.343 -15.036 -27.071 
ATOM   1733  CA  GLY A 331     -23.292 -14.347 -28.322 
ATOM   1734  C   GLY A 331     -21.961 -14.658 -28.912 
ATOM   1735  O   GLY A 331     -21.196 -13.754 -29.236 
ATOM   1736  N   ASP A 332     -21.645 -15.959 -29.057 
ATOM   1737  CA  ASP A 332     -20.370 -16.330 -29.596 
ATOM   1738  CB  ASP A 332     -20.059 -17.834 -29.497 
ATOM   1739  CG  ASP A 332     -19.730 -18.131 -28.042 
ATOM   1740  OD1 ASP A 332     -20.578 -17.800 -27.169 
ATOM   1741  OD2 ASP A 332     -18.623 -18.671 -27.781 
ATOM   1742  C   ASP A 332     -20.286 -15.939 -31.035 
ATOM   1743  O   ASP A 332     -19.268 -15.411 -31.472 
ATOM   1744  N   PRO A 333     -21.320 -16.168 -31.795 
ATOM   1745  CA  PRO A 333     -21.237 -15.823 -33.184 
ATOM   1746  CD  PRO A 333     -22.202 -17.304 -31.573 
ATOM   1747  CB  PRO A 333     -22.453 -16.467 -33.846 
ATOM   1748  CG  PRO A 333     -22.713 -17.705 -32.969 
ATOM   1749  C   PRO A 333     -21.131 -14.350 -33.357 
ATOM   1750  O   PRO A 333     -20.633 -13.907 -34.390 
ATOM   1751  N   THR A 334     -21.607 -13.577 -32.368 
ATOM   1752  CA  THR A 334     -21.541 -12.152 -32.455 
ATOM   1753  CB  THR A 334     -22.851 -11.492 -32.142 
ATOM   1754  OG1 THR A 334     -23.221 -11.763 -30.798 
ATOM   1755  CG2 THR A 334     -23.920 -12.041 -33.102 
ATOM   1756  C   THR A 334     -20.582 -11.704 -31.410 
ATOM   1757  O   THR A 334     -19.780 -12.486 -30.902 
ATOM   1758  N   LYS A 335     -20.593 -10.395 -31.112 
ATOM   1759  CA  LYS A 335     -19.834  -9.935 -29.994 
ATOM   1760  CB  LYS A 335     -18.935  -8.725 -30.302 
ATOM   1761  CG  LYS A 335     -17.596  -9.096 -30.944 
ATOM   1762  CD  LYS A 335     -17.701  -9.745 -32.326 
ATOM   1763  CE  LYS A 335     -16.343 -10.194 -32.872 
ATOM   1764  NZ  LYS A 335     -16.523 -11.035 -34.076 
ATOM   1765  C   LYS A 335     -20.857  -9.494 -29.009 
ATOM   1766  O   LYS A 335     -21.031  -8.301 -28.767 
ATOM   1767  N   PHE A 336     -21.575 -10.464 -28.410 
ATOM   1768  CA  PHE A 336     -22.572 -10.080 -27.464 
ATOM   1769  CB  PHE A 336     -23.996 -10.471 -27.885 
ATOM   1770  CG  PHE A 336     -24.922  -9.604 -27.110 
ATOM   1771  CD1 PHE A 336     -25.348  -9.950 -25.849 
ATOM   1772  CD2 PHE A 336     -25.357  -8.423 -27.663 
ATOM   1773  CE1 PHE A 336     -26.203  -9.127 -25.156 
ATOM   1774  CE2 PHE A 336     -26.212  -7.595 -26.975 
ATOM   1775  CZ  PHE A 336     -26.636  -7.950 -25.718 
ATOM   1776  C   PHE A 336     -22.238 -10.816 -26.213 
ATOM   1777  O   PHE A 336     -21.895 -11.996 -26.248 
ATOM   1778  N   GLY A 337     -22.303 -10.113 -25.071 
ATOM   1779  CA  GLY A 337     -21.912 -10.702 -23.840 
ATOM   1780  C   GLY A 337     -20.436 -10.568 -23.861 
ATOM   1781  O   GLY A 337     -19.765 -11.162 -24.704 
ATOM   1782  N   LEU A 338     -19.883  -9.775 -22.938 
ATOM   1783  CA  LEU A 338     -18.468  -9.609 -22.962 
ATOM   1784  CB  LEU A 338     -17.969  -8.443 -22.103 
ATOM   1785  CG  LEU A 338     -18.430  -7.101 -22.709 
ATOM   1786  CD1 LEU A 338     -17.877  -6.905 -24.130 
ATOM   1787  CD2 LEU A 338     -19.957  -6.946 -22.633 
ATOM   1788  C   LEU A 338     -17.843 -10.909 -22.594 
ATOM   1789  O   LEU A 338     -16.768 -11.241 -23.087 
ATOM   1790  N   GLY A 339     -18.513 -11.694 -21.729 
ATOM   1791  CA  GLY A 339     -17.972 -12.966 -21.352 
ATOM   1792  C   GLY A 339     -17.830 -13.771 -22.604 
ATOM   1793  O   GLY A 339     -16.842 -14.480 -22.782 
ATOM   1794  N   VAL A 340     -18.825 -13.694 -23.510 
ATOM   1795  CA  VAL A 340     -18.680 -14.402 -24.749 
ATOM   1796  CB  VAL A 340     -19.823 -14.261 -25.714 
ATOM   1797  CG1 VAL A 340     -19.347 -14.778 -27.083 
ATOM   1798  CG2 VAL A 340     -21.014 -15.075 -25.199 
ATOM   1799  C   VAL A 340     -17.507 -13.829 -25.468 
ATOM   1800  O   VAL A 340     -16.759 -14.549 -26.123 
ATOM   1801  N   PHE A 341     -17.323 -12.504 -25.373 
ATOM   1802  CA  PHE A 341     -16.273 -11.861 -26.104 
ATOM   1803  CB  PHE A 341     -16.305 -10.334 -25.918 
ATOM   1804  CG  PHE A 341     -15.447  -9.722 -26.968 
ATOM   1805  CD1 PHE A 341     -15.976  -9.450 -28.209 
ATOM   1806  CD2 PHE A 341     -14.128  -9.427 -26.722 
ATOM   1807  CE1 PHE A 341     -15.202  -8.886 -29.195 
ATOM   1808  CE2 PHE A 341     -13.350  -8.861 -27.704 
ATOM   1809  CZ  PHE A 341     -13.885  -8.590 -28.941 
ATOM   1810  C   PHE A 341     -14.951 -12.391 -25.630 
ATOM   1811  O   PHE A 341     -14.076 -12.717 -26.431 
ATOM   1812  N   SER A 342     -14.767 -12.506 -24.305 
ATOM   1813  CA  SER A 342     -13.518 -12.980 -23.783 
ATOM   1814  CB  SER A 342     -13.478 -12.939 -22.244 
ATOM   1815  OG  SER A 342     -13.614 -11.602 -21.784 
ATOM   1816  C   SER A 342     -13.338 -14.403 -24.196 
ATOM   1817  O   SER A 342     -12.231 -14.836 -24.514 
ATOM   1818  N   ILE A 343     -14.440 -15.172 -24.213 
ATOM   1819  CA  ILE A 343     -14.321 -16.567 -24.500 
ATOM   1820  CB  ILE A 343     -15.601 -17.334 -24.268 
ATOM   1821  CG1 ILE A 343     -15.285 -18.796 -23.930 
ATOM   1822  CG2 ILE A 343     -16.508 -17.200 -25.500 
ATOM   1823  CD1 ILE A 343     -14.512 -19.507 -25.027 
ATOM   1824  C   ILE A 343     -13.849 -16.735 -25.913 
ATOM   1825  O   ILE A 343     -12.979 -17.557 -26.181 
ATOM   1826  N   VAL A 344     -14.377 -15.941 -26.865 
ATOM   1827  CA  VAL A 344     -13.980 -16.136 -28.233 
ATOM   1828  CB  VAL A 344     -14.701 -15.261 -29.218 
ATOM   1829  CG1 VAL A 344     -14.377 -13.790 -28.931 
ATOM   1830  CG2 VAL A 344     -14.291 -15.711 -30.629 
ATOM   1831  C   VAL A 344     -12.509 -15.902 -28.372 
ATOM   1832  O   VAL A 344     -11.828 -16.653 -29.067 
ATOM   1833  N   PHE A 345     -11.957 -14.862 -27.712 
ATOM   1834  CA  PHE A 345     -10.542 -14.663 -27.831 
ATOM   1835  CB  PHE A 345      -9.987 -13.389 -27.172 
ATOM   1836  CG  PHE A 345     -10.139 -12.317 -28.194 
ATOM   1837  CD1 PHE A 345      -9.297 -12.302 -29.282 
ATOM   1838  CD2 PHE A 345     -11.093 -11.335 -28.079 
ATOM   1839  CE1 PHE A 345      -9.405 -11.332 -30.248 
ATOM   1840  CE2 PHE A 345     -11.201 -10.360 -29.045 
ATOM   1841  CZ  PHE A 345     -10.362 -10.355 -30.131 
ATOM   1842  C   PHE A 345      -9.859 -15.858 -27.268 
ATOM   1843  O   PHE A 345      -8.841 -16.303 -27.793 
ATOM   1844  N   ASP A 346     -10.408 -16.418 -26.182 
ATOM   1845  CA  ASP A 346      -9.838 -17.599 -25.617 
ATOM   1846  CB  ASP A 346     -10.676 -18.146 -24.451 
ATOM   1847  CG  ASP A 346     -10.663 -17.137 -23.314 
ATOM   1848  OD1 ASP A 346      -9.716 -16.306 -23.268 
ATOM   1849  OD2 ASP A 346     -11.606 -17.179 -22.481 
ATOM   1850  C   ASP A 346      -9.891 -18.646 -26.688 
ATOM   1851  O   ASP A 346      -8.975 -19.451 -26.835 
ATOM   1852  N   VAL A 347     -10.984 -18.644 -27.473 
ATOM   1853  CA  VAL A 347     -11.223 -19.620 -28.497 
ATOM   1854  CB  VAL A 347     -12.495 -19.353 -29.250 
ATOM   1855  CG1 VAL A 347     -12.617 -20.377 -30.391 
ATOM   1856  CG2 VAL A 347     -13.672 -19.359 -28.262 
ATOM   1857  C   VAL A 347     -10.126 -19.565 -29.507 
ATOM   1858  O   VAL A 347      -9.559 -20.594 -29.870 
ATOM   1859  N   VAL A 348      -9.788 -18.354 -29.984 
ATOM   1860  CA  VAL A 348      -8.785 -18.246 -30.998 
ATOM   1861  CB  VAL A 348      -8.580 -16.844 -31.512 
ATOM   1862  CG1 VAL A 348      -8.035 -15.954 -30.384 
ATOM   1863  CG2 VAL A 348      -7.646 -16.914 -32.731 
ATOM   1864  C   VAL A 348      -7.489 -18.715 -30.432 
ATOM   1865  O   VAL A 348      -6.717 -19.392 -31.108 
ATOM   1866  N   PHE A 349      -7.219 -18.381 -29.158 
ATOM   1867  CA  PHE A 349      -5.944 -18.746 -28.627 
ATOM   1868  CB  PHE A 349      -5.672 -18.263 -27.193 
ATOM   1869  CG  PHE A 349      -5.410 -16.795 -27.221 
ATOM   1870  CD1 PHE A 349      -4.231 -16.309 -27.738 
ATOM   1871  CD2 PHE A 349      -6.341 -15.901 -26.752 
ATOM   1872  CE1 PHE A 349      -3.977 -14.959 -27.768 
ATOM   1873  CE2 PHE A 349      -6.096 -14.549 -26.776 
ATOM   1874  CZ  PHE A 349      -4.911 -14.076 -27.283 
ATOM   1875  C   PHE A 349      -5.772 -20.232 -28.637 
ATOM   1876  O   PHE A 349      -4.741 -20.723 -29.092 
ATOM   1877  N   PHE A 350      -6.770 -20.997 -28.154 
ATOM   1878  CA  PHE A 350      -6.605 -22.424 -28.082 
ATOM   1879  CB  PHE A 350      -7.788 -23.167 -27.435 
ATOM   1880  CG  PHE A 350      -7.453 -24.621 -27.515 
ATOM   1881  CD1 PHE A 350      -6.603 -25.201 -26.599 
ATOM   1882  CD2 PHE A 350      -7.985 -25.409 -28.511 
ATOM   1883  CE1 PHE A 350      -6.292 -26.539 -26.675 
ATOM   1884  CE2 PHE A 350      -7.677 -26.746 -28.592 
ATOM   1885  CZ  PHE A 350      -6.828 -27.316 -27.672 
ATOM   1886  C   PHE A 350      -6.440 -23.010 -29.442 
ATOM   1887  O   PHE A 350      -5.539 -23.817 -29.669 
ATOM   1888  N   ILE A 351      -7.302 -22.620 -30.395 
ATOM   1889  CA  ILE A 351      -7.215 -23.221 -31.694 
ATOM   1890  CB  ILE A 351      -8.284 -22.768 -32.644 
ATOM   1891  CG1 ILE A 351      -8.184 -21.259 -32.906 
ATOM   1892  CG2 ILE A 351      -9.640 -23.232 -32.088 
ATOM   1893  CD1 ILE A 351      -9.054 -20.797 -34.074 
ATOM   1894  C   ILE A 351      -5.890 -22.876 -32.277 
ATOM   1895  O   ILE A 351      -5.230 -23.721 -32.880 
ATOM   1896  N   GLN A 352      -5.457 -21.618 -32.095 
ATOM   1897  CA  GLN A 352      -4.198 -21.208 -32.634 
ATOM   1898  CB  GLN A 352      -3.849 -19.748 -32.306 
ATOM   1899  CG  GLN A 352      -4.785 -18.758 -32.989 
ATOM   1900  CD  GLN A 352      -4.710 -19.059 -34.477 
ATOM   1901  OE1 GLN A 352      -5.701 -19.449 -35.091 
ATOM   1902  NE2 GLN A 352      -3.499 -18.890 -35.071 
ATOM   1903  C   GLN A 352      -3.139 -22.047 -32.003 
ATOM   1904  O   GLN A 352      -2.216 -22.505 -32.671 
ATOM   1905  N   HIS A 353      -3.260 -22.308 -30.694 
ATOM   1906  CA  HIS A 353      -2.225 -23.025 -30.015 
ATOM   1907  ND1 HIS A 353      -0.350 -22.830 -27.290 
ATOM   1908  CG  HIS A 353      -1.345 -23.680 -27.720 
ATOM   1909  CB  HIS A 353      -2.531 -23.224 -28.519 
ATOM   1910  NE2 HIS A 353       0.176 -24.856 -26.539 
ATOM   1911  CD2 HIS A 353      -1.007 -24.913 -27.255 
ATOM   1912  CE1 HIS A 353       0.532 -23.585 -26.587 
ATOM   1913  C   HIS A 353      -2.082 -24.384 -30.627 
ATOM   1914  O   HIS A 353      -0.967 -24.852 -30.847 
ATOM   1915  N   PHE A 354      -3.211 -25.039 -30.952 
ATOM   1916  CA  PHE A 354      -3.179 -26.397 -31.421 
ATOM   1917  CB  PHE A 354      -4.589 -26.899 -31.788 
ATOM   1918  CG  PHE A 354      -4.532 -28.353 -32.109 
ATOM   1919  CD1 PHE A 354      -4.647 -29.291 -31.108 
ATOM   1920  CD2 PHE A 354      -4.369 -28.785 -33.406 
ATOM   1921  CE1 PHE A 354      -4.597 -30.635 -31.393 
ATOM   1922  CE2 PHE A 354      -4.319 -30.128 -33.696 
ATOM   1923  CZ  PHE A 354      -4.433 -31.057 -32.689 
ATOM   1924  C   PHE A 354      -2.328 -26.499 -32.651 
ATOM   1925  O   PHE A 354      -1.403 -27.310 -32.704 
ATOM   1926  N   CYS A 355      -2.601 -25.665 -33.670 
ATOM   1927  CA  CYS A 355      -1.867 -25.748 -34.900 
ATOM   1928  CB  CYS A 355      -2.405 -24.785 -35.972 
ATOM   1929  SG  CYS A 355      -4.092 -25.215 -36.499 
ATOM   1930  C   CYS A 355      -0.432 -25.399 -34.657 
ATOM   1931  O   CYS A 355       0.474 -26.082 -35.131 
ATOM   1932  N   LEU A 356      -0.199 -24.329 -33.881 
ATOM   1933  CA  LEU A 356       1.122 -23.832 -33.631 
ATOM   1934  CB  LEU A 356       1.141 -22.538 -32.803 
ATOM   1935  CG  LEU A 356       0.852 -21.273 -33.628 
ATOM   1936  CD1 LEU A 356       2.045 -20.943 -34.537 
ATOM   1937  CD2 LEU A 356      -0.448 -21.392 -34.432 
ATOM   1938  C   LEU A 356       1.941 -24.823 -32.890 
ATOM   1939  O   LEU A 356       3.134 -24.938 -33.174 
ATOM   1940  N   TYR A 357       1.310 -25.544 -31.936 
ATOM   1941  CA  TYR A 357       1.964 -26.471 -31.055 
ATOM   1942  CB  TYR A 357       0.966 -27.405 -30.349 
ATOM   1943  CG  TYR A 357       1.642 -28.109 -29.225 
ATOM   1944  CD1 TYR A 357       1.750 -27.486 -28.004 
ATOM   1945  CD2 TYR A 357       2.151 -29.380 -29.373 
ATOM   1946  CE1 TYR A 357       2.359 -28.111 -26.944 
ATOM   1947  CE2 TYR A 357       2.764 -30.011 -28.315 
ATOM   1948  CZ  TYR A 357       2.868 -29.377 -27.099 
ATOM   1949  OH  TYR A 357       3.494 -30.021 -26.012 
ATOM   1950  C   TYR A 357       2.858 -27.306 -31.900 
ATOM   1951  O   TYR A 357       2.418 -27.892 -32.884 
TER
HEADER lig_1.pdb
ATOM      1  N   ILE A 134     -46.937  -7.912 -20.453 
ATOM      2  CA  ILE A 134     -47.170  -8.074 -21.909 
ATOM      3  CB  ILE A 134     -47.700  -6.796 -22.507 
ATOM      4  CG1 ILE A 134     -48.317  -7.046 -23.893 
ATOM      5  CG2 ILE A 134     -46.558  -5.769 -22.536 
ATOM      6  CD1 ILE A 134     -49.048  -5.831 -24.468 
ATOM      7  C   ILE A 134     -45.879  -8.426 -22.577 
ATOM      8  O   ILE A 134     -44.896  -8.743 -21.909 
ATOM      9  N   LYS A 135     -45.865  -8.440 -23.922 
ATOM     10  CA  LYS A 135     -44.665  -8.685 -24.670 
ATOM     11  CB  LYS A 135     -44.056 -10.082 -24.459 
ATOM     12  CG  LYS A 135     -44.863 -11.184 -25.149 
ATOM     13  CD  LYS A 135     -44.091 -12.492 -25.326 
ATOM     14  CE  LYS A 135     -44.712 -13.432 -26.363 
ATOM     15  NZ  LYS A 135     -43.773 -14.535 -26.666 
ATOM     16  C   LYS A 135     -45.062  -8.621 -26.114 
ATOM     17  O   LYS A 135     -46.226  -8.843 -26.441 
ATOM     18  N   VAL A 136     -44.121  -8.304 -27.028 
ATOM     19  CA  VAL A 136     -44.511  -8.280 -28.413 
ATOM     20  CB  VAL A 136     -44.644  -6.903 -28.981 
ATOM     21  CG1 VAL A 136     -45.752  -6.166 -28.214 
ATOM     22  CG2 VAL A 136     -43.276  -6.212 -28.896 
ATOM     23  C   VAL A 136     -43.466  -9.000 -29.216 
ATOM     24  O   VAL A 136     -42.283  -8.979 -28.889 
ATOM     25  N   PRO A 137     -43.901  -9.676 -30.251 
ATOM     26  CA  PRO A 137     -42.953 -10.378 -31.074 
ATOM     27  CD  PRO A 137     -45.168 -10.387 -30.170 
ATOM     28  CB  PRO A 137     -43.751 -11.422 -31.853 
ATOM     29  CG  PRO A 137     -44.952 -11.705 -30.930 
ATOM     30  C   PRO A 137     -42.104  -9.483 -31.916 
ATOM     31  O   PRO A 137     -42.636  -8.727 -32.731 
ATOM     32  N   MET A 138     -40.773  -9.600 -31.752 
ATOM     33  CA  MET A 138     -39.823  -8.881 -32.545 
ATOM     34  CB  MET A 138     -39.432  -7.516 -31.955 
ATOM     35  CG  MET A 138     -40.609  -6.542 -31.918 
ATOM     36  SD  MET A 138     -40.296  -4.975 -31.055 
ATOM     37  CE  MET A 138     -42.051  -4.514 -30.983 
ATOM     38  C   MET A 138     -38.604  -9.740 -32.568 
ATOM     39  O   MET A 138     -38.464 -10.651 -31.750 
ATOM     40  N   LEU A 139     -37.714  -9.509 -33.552 
ATOM     41  CA  LEU A 139     -36.461 -10.198 -33.617 
ATOM     42  CB  LEU A 139     -36.152 -10.850 -34.977 
ATOM     43  CG  LEU A 139     -37.033 -12.060 -35.323 
ATOM     44  CD1 LEU A 139     -36.649 -12.641 -36.693 
ATOM     45  CD2 LEU A 139     -36.999 -13.112 -34.201 
ATOM     46  C   LEU A 139     -35.413  -9.156 -33.420 
ATOM     47  O   LEU A 139     -35.641  -7.977 -33.688 
ATOM     48  N   VAL A 140     -34.251  -9.575 -32.889 
ATOM     49  CA  VAL A 140     -33.137  -8.693 -32.727 
ATOM     50  CB  VAL A 140     -32.795  -8.419 -31.293 
ATOM     51  CG1 VAL A 140     -31.530  -7.544 -31.234 
ATOM     52  CG2 VAL A 140     -34.022  -7.773 -30.630 
ATOM     53  C   VAL A 140     -31.980  -9.389 -33.362 
ATOM     54  O   VAL A 140     -31.837 -10.607 -33.247 
ATOM     55  N   LEU A 141     -31.144  -8.626 -34.091 
ATOM     56  CA  LEU A 141     -30.002  -9.183 -34.756 
ATOM     57  CB  LEU A 141     -30.151  -9.301 -36.283 
ATOM     58  CG  LEU A 141     -31.238 -10.296 -36.732 
ATOM     59  CD1 LEU A 141     -32.649  -9.773 -36.427 
ATOM     60  CD2 LEU A 141     -31.052 -10.705 -38.202 
ATOM     61  C   LEU A 141     -28.834  -8.280 -34.495 
ATOM     62  O   LEU A 141     -28.977  -7.218 -33.900 
ATOM     63  N   ASP A 142     -27.626  -8.768 -34.844 
ATOM     64  CA  ASP A 142     -26.328  -8.134 -34.794 
ATOM     65  CB  ASP A 142     -25.204  -9.102 -34.377 
ATOM     66  CG  ASP A 142     -24.090  -8.269 -33.749 
ATOM     67  OD1 ASP A 142     -24.395  -7.149 -33.256 
ATOM     68  OD2 ASP A 142     -22.919  -8.730 -33.770 
ATOM     69  C   ASP A 142     -25.893  -7.438 -36.077 
ATOM     70  O   ASP A 142     -24.706  -7.132 -36.151 
ATOM     71  N   PRO A 143     -26.636  -7.262 -37.147 
ATOM     72  CA  PRO A 143     -26.088  -6.776 -38.391 
ATOM     73  CD  PRO A 143     -28.061  -6.980 -37.087 
ATOM     74  CB  PRO A 143     -27.258  -6.808 -39.365 
ATOM     75  CG  PRO A 143     -28.439  -6.409 -38.467 
ATOM     76  C   PRO A 143     -25.587  -5.375 -38.346 
ATOM     77  O   PRO A 143     -25.620  -4.739 -37.297 
ATOM     78  N   ALA A 144     -25.010  -4.937 -39.484 
ATOM     79  CA  ALA A 144     -24.739  -3.552 -39.697 
ATOM     80  CB  ALA A 144     -23.240  -3.199 -39.656 
ATOM     81  C   ALA A 144     -25.213  -3.300 -41.096 
ATOM     82  O   ALA A 144     -24.599  -3.766 -42.056 
ATOM     83  N   LEU A 145     -26.338  -2.575 -41.252 
ATOM     84  CA  LEU A 145     -26.801  -2.204 -42.554 
ATOM     85  CB  LEU A 145     -28.334  -2.240 -42.719 
ATOM     86  CG  LEU A 145     -28.950  -3.654 -42.674 
ATOM     87  CD1 LEU A 145     -30.477  -3.600 -42.844 
ATOM     88  CD2 LEU A 145     -28.277  -4.592 -43.690 
ATOM     89  C   LEU A 145     -26.348  -0.792 -42.733 
ATOM     90  O   LEU A 145     -26.215  -0.048 -41.762 
ATOM     91  N   PRO A 146     -26.067  -0.422 -43.949 
ATOM     92  CA  PRO A 146     -25.642   0.919 -44.244 
ATOM     93  CD  PRO A 146     -25.603  -1.371 -44.945 
ATOM     94  CB  PRO A 146     -24.899   0.850 -45.580 
ATOM     95  CG  PRO A 146     -25.310  -0.505 -46.180 
ATOM     96  C   PRO A 146     -26.845   1.803 -44.281 
ATOM     97  O   PRO A 146     -27.965   1.300 -44.266 
ATOM     98  N   ALA A 147     -26.624   3.126 -44.352 
ATOM     99  CA  ALA A 147     -27.651   4.125 -44.343 
ATOM    100  CB  ALA A 147     -27.083   5.553 -44.419 
ATOM    101  C   ALA A 147     -28.555   3.941 -45.527 
ATOM    102  O   ALA A 147     -29.746   4.240 -45.456 
ATOM    103  N   ASN A 148     -27.996   3.464 -46.654 
ATOM    104  CA  ASN A 148     -28.658   3.359 -47.927 
ATOM    105  CB  ASN A 148     -27.694   2.861 -49.021 
ATOM    106  CG  ASN A 148     -28.277   3.192 -50.385 
ATOM    107  OD1 ASN A 148     -29.422   2.863 -50.689 
ATOM    108  ND2 ASN A 148     -27.465   3.882 -51.231 
ATOM    109  C   ASN A 148     -29.845   2.424 -47.914 
ATOM    110  O   ASN A 148     -30.862   2.710 -48.543 
ATOM    111  N   ILE A 149     -29.758   1.290 -47.193 
ATOM    112  CA  ILE A 149     -30.753   0.249 -47.250 
ATOM    113  CB  ILE A 149     -30.341  -0.978 -46.485 
ATOM    114  CG1 ILE A 149     -29.028  -1.534 -47.061 
ATOM    115  CG2 ILE A 149     -31.499  -1.988 -46.522 
ATOM    116  CD1 ILE A 149     -29.131  -1.929 -48.531 
ATOM    117  C   ILE A 149     -32.097   0.680 -46.729 
ATOM    118  O   ILE A 149     -32.221   1.350 -45.706 
ATOM    119  N   THR A 150     -33.147   0.273 -47.475 
ATOM    120  CA  THR A 150     -34.531   0.533 -47.194 
ATOM    121  CB  THR A 150     -35.156   1.349 -48.285 
ATOM    122  OG1 THR A 150     -36.526   1.594 -48.012 
ATOM    123  CG2 THR A 150     -34.972   0.618 -49.624 
ATOM    124  C   THR A 150     -35.216  -0.801 -47.119 
ATOM    125  O   THR A 150     -34.583  -1.843 -47.268 
ATOM    126  N   LEU A 151     -36.536  -0.808 -46.862 
ATOM    127  CA  LEU A 151     -37.244  -2.045 -46.765 
ATOM    128  CB  LEU A 151     -38.686  -1.872 -46.279 
ATOM    129  CG  LEU A 151     -39.331  -3.208 -45.893 
ATOM    130  CD1 LEU A 151     -38.471  -3.957 -44.863 
ATOM    131  CD2 LEU A 151     -40.747  -2.978 -45.362 
ATOM    132  C   LEU A 151     -37.203  -2.686 -48.118 
ATOM    133  O   LEU A 151     -37.280  -3.906 -48.248 
ATOM    134  N   LYS A 152     -37.123  -1.862 -49.174 
ATOM    135  CA  LYS A 152     -37.067  -2.364 -50.515 
ATOM    136  CB  LYS A 152     -37.086  -1.239 -51.547 
ATOM    137  CG  LYS A 152     -37.079  -1.754 -52.980 
ATOM    138  CD  LYS A 152     -37.222  -0.625 -53.990 
ATOM    139  CE  LYS A 152     -36.107   0.411 -53.858 
ATOM    140  NZ  LYS A 152     -34.792  -0.235 -54.066 
ATOM    141  C   LYS A 152     -35.798  -3.138 -50.741 
ATOM    142  O   LYS A 152     -35.814  -4.154 -51.431 
ATOM    143  N   ASP A 153     -34.656  -2.621 -50.239 
ATOM    144  CA  ASP A 153     -33.333  -3.186 -50.353 
ATOM    145  CB  ASP A 153     -32.215  -2.146 -50.183 
ATOM    146  CG  ASP A 153     -32.043  -1.460 -51.529 
ATOM    147  OD1 ASP A 153     -31.965  -2.195 -52.550 
ATOM    148  OD2 ASP A 153     -31.997  -0.202 -51.560 
ATOM    149  C   ASP A 153     -33.071  -4.316 -49.400 
ATOM    150  O   ASP A 153     -32.133  -5.082 -49.612 
ATOM    151  N   LEU A 154     -33.846  -4.419 -48.304 
ATOM    152  CA  LEU A 154     -33.612  -5.381 -47.256 
ATOM    153  CB  LEU A 154     -34.658  -5.258 -46.129 
ATOM    154  CG  LEU A 154     -34.554  -6.333 -45.035 
ATOM    155  CD1 LEU A 154     -33.242  -6.216 -44.243 
ATOM    156  CD2 LEU A 154     -35.807  -6.329 -44.143 
ATOM    157  C   LEU A 154     -33.627  -6.802 -47.758 
ATOM    158  O   LEU A 154     -32.700  -7.549 -47.447 
ATOM    159  N   PRO A 155     -34.587  -7.216 -48.542 
ATOM    160  CA  PRO A 155     -34.676  -8.588 -48.978 
ATOM    161  CD  PRO A 155     -35.876  -6.546 -48.578 
ATOM    162  CB  PRO A 155     -36.044  -8.721 -49.644 
ATOM    163  CG  PRO A 155     -36.893  -7.629 -48.969 
ATOM    164  C   PRO A 155     -33.548  -8.974 -49.875 
ATOM    165  O   PRO A 155     -33.384 -10.165 -50.138 
ATOM    166  N   SER A 156     -32.780  -7.994 -50.379 
ATOM    167  CA  SER A 156     -31.695  -8.310 -51.258 
ATOM    168  CB  SER A 156     -30.828  -7.076 -51.579 
ATOM    169  OG  SER A 156     -31.586  -6.102 -52.281 
ATOM    170  C   SER A 156     -30.823  -9.290 -50.533 
ATOM    171  O   SER A 156     -30.512 -10.359 -51.055 
ATOM    172  N   LEU A 157     -30.345  -8.891 -49.339 
ATOM    173  CA  LEU A 157     -29.535  -9.694 -48.467 
ATOM    174  CB  LEU A 157     -28.701  -8.835 -47.505 
ATOM    175  CG  LEU A 157     -27.776  -7.844 -48.231 
ATOM    176  CD1 LEU A 157     -26.845  -7.127 -47.241 
ATOM    177  CD2 LEU A 157     -27.030  -8.519 -49.391 
ATOM    178  C   LEU A 157     -30.308 -10.667 -47.608 
ATOM    179  O   LEU A 157     -29.840 -11.782 -47.384 
ATOM    180  N   TYR A 158     -31.488 -10.270 -47.069 
ATOM    181  CA  TYR A 158     -32.137 -11.086 -46.070 
ATOM    182  CB  TYR A 158     -32.560 -10.288 -44.826 
ATOM    183  CG  TYR A 158     -31.369  -9.646 -44.205 
ATOM    184  CD1 TYR A 158     -30.855  -8.494 -44.750 
ATOM    185  CD2 TYR A 158     -30.781 -10.177 -43.080 
ATOM    186  CE1 TYR A 158     -29.762  -7.879 -44.189 
ATOM    187  CE2 TYR A 158     -29.687  -9.565 -42.516 
ATOM    188  CZ  TYR A 158     -29.174  -8.418 -43.072 
ATOM    189  OH  TYR A 158     -28.052  -7.786 -42.497 
ATOM    190  C   TYR A 158     -33.429 -11.685 -46.559 
ATOM    191  O   TYR A 158     -34.490 -11.103 -46.354 
ATOM    192  N   PRO A 159     -33.392 -12.850 -47.149 
ATOM    193  CA  PRO A 159     -34.571 -13.515 -47.639 
ATOM    194  CD  PRO A 159     -32.243 -13.736 -47.071 
ATOM    195  CB  PRO A 159     -34.060 -14.806 -48.273 
ATOM    196  CG  PRO A 159     -32.793 -15.122 -47.452 
ATOM    197  C   PRO A 159     -35.607 -13.828 -46.586 
ATOM    198  O   PRO A 159     -36.791 -13.622 -46.842 
ATOM    199  N   SER A 160     -35.185 -14.329 -45.405 
ATOM    200  CA  SER A 160     -36.067 -14.791 -44.364 
ATOM    201  CB  SER A 160     -35.314 -15.500 -43.222 
ATOM    202  OG  SER A 160     -34.624 -16.639 -43.710 
ATOM    203  C   SER A 160     -36.806 -13.651 -43.728 
ATOM    204  O   SER A 160     -37.861 -13.853 -43.129 
ATOM    205  N   PHE A 161     -36.208 -12.449 -43.784 
ATOM    206  CA  PHE A 161     -36.646 -11.184 -43.245 
ATOM    207  CB  PHE A 161     -35.497 -10.230 -42.893 
ATOM    208  CG  PHE A 161     -34.949 -10.748 -41.609 
ATOM    209  CD1 PHE A 161     -34.083 -11.817 -41.595 
ATOM    210  CD2 PHE A 161     -35.312 -10.169 -40.415 
ATOM    211  CE1 PHE A 161     -33.582 -12.297 -40.409 
ATOM    212  CE2 PHE A 161     -34.815 -10.646 -39.224 
ATOM    213  CZ  PHE A 161     -33.949 -11.713 -39.221 
ATOM    214  C   PHE A 161     -37.658 -10.453 -44.086 
ATOM    215  O   PHE A 161     -38.134  -9.392 -43.686 
ATOM    216  N   HIS A 162     -37.973 -10.937 -45.297 
ATOM    217  CA  HIS A 162     -38.745 -10.185 -46.257 
ATOM    218  ND1 HIS A 162     -40.067 -13.118 -46.733 
ATOM    219  CG  HIS A 162     -40.107 -11.968 -47.488 
ATOM    220  CB  HIS A 162     -39.000 -10.960 -47.564 
ATOM    221  NE2 HIS A 162     -42.030 -13.113 -47.778 
ATOM    222  CD2 HIS A 162     -41.312 -11.980 -48.121 
ATOM    223  CE1 HIS A 162     -41.241 -13.765 -46.944 
ATOM    224  C   HIS A 162     -40.082  -9.701 -45.735 
ATOM    225  O   HIS A 162     -40.583  -8.685 -46.215 
ATOM    226  N   SER A 163     -40.713 -10.405 -44.775 
ATOM    227  CA  SER A 163     -42.047 -10.114 -44.297 
ATOM    228  CB  SER A 163     -42.593 -11.230 -43.389 
ATOM    229  OG  SER A 163     -42.700 -12.449 -44.111 
ATOM    230  C   SER A 163     -42.192  -8.826 -43.510 
ATOM    231  O   SER A 163     -43.319  -8.421 -43.231 
ATOM    232  N   ALA A 164     -41.097  -8.155 -43.096 
ATOM    233  CA  ALA A 164     -41.205  -6.984 -42.253 
ATOM    234  CB  ALA A 164     -39.862  -6.549 -41.654 
ATOM    235  C   ALA A 164     -41.752  -5.793 -42.990 
ATOM    236  O   ALA A 164     -41.658  -5.695 -44.212 
ATOM    237  N   SER A 165     -42.459  -4.920 -42.237 
ATOM    238  CA  SER A 165     -42.986  -3.660 -42.690 
ATOM    239  CB  SER A 165     -44.319  -3.319 -41.998 
ATOM    240  OG  SER A 165     -45.299  -4.298 -42.309 
ATOM    241  C   SER A 165     -42.041  -2.507 -42.436 
ATOM    242  O   SER A 165     -42.116  -1.491 -43.125 
ATOM    243  N   ASP A 166     -41.154  -2.597 -41.415 
ATOM    244  CA  ASP A 166     -40.349  -1.443 -41.088 
ATOM    245  CB  ASP A 166     -41.002  -0.571 -39.999 
ATOM    246  CG  ASP A 166     -40.368   0.815 -39.950 
ATOM    247  OD1 ASP A 166     -39.468   1.108 -40.782 
ATOM    248  OD2 ASP A 166     -40.789   1.605 -39.066 
ATOM    249  C   ASP A 166     -39.014  -1.893 -40.558 
ATOM    250  O   ASP A 166     -38.885  -3.006 -40.048 
ATOM    251  N   ILE A 167     -37.972  -1.041 -40.722 
ATOM    252  CA  ILE A 167     -36.657  -1.309 -40.202 
ATOM    253  CB  ILE A 167     -35.747  -1.993 -41.186 
ATOM    254  CG1 ILE A 167     -35.506  -1.114 -42.420 
ATOM    255  CG2 ILE A 167     -36.353  -3.363 -41.527 
ATOM    256  CD1 ILE A 167     -34.461  -1.693 -43.373 
ATOM    257  C   ILE A 167     -36.034   0.004 -39.815 
ATOM    258  O   ILE A 167     -36.304   1.030 -40.437 
ATOM    259  N   PHE A 168     -35.210   0.015 -38.745 
ATOM    260  CA  PHE A 168     -34.524   1.219 -38.366 
ATOM    261  CB  PHE A 168     -35.297   2.077 -37.343 
ATOM    262  CG  PHE A 168     -35.791   1.209 -36.238 
ATOM    263  CD1 PHE A 168     -36.942   0.476 -36.421 
ATOM    264  CD2 PHE A 168     -35.137   1.136 -35.031 
ATOM    265  CE1 PHE A 168     -37.433  -0.329 -35.421 
ATOM    266  CE2 PHE A 168     -35.623   0.332 -34.026 
ATOM    267  CZ  PHE A 168     -36.769  -0.403 -34.221 
ATOM    268  C   PHE A 168     -33.140   0.900 -37.885 
ATOM    269  O   PHE A 168     -32.905  -0.120 -37.238 
ATOM    270  N   ASN A 169     -32.172   1.774 -38.244 
ATOM    271  CA  ASN A 169     -30.791   1.615 -37.874 
ATOM    272  CB  ASN A 169     -29.828   2.327 -38.844 
ATOM    273  CG  ASN A 169     -28.391   2.102 -38.391 
ATOM    274  OD1 ASN A 169     -27.762   2.987 -37.815 
ATOM    275  ND2 ASN A 169     -27.853   0.880 -38.654 
ATOM    276  C   ASN A 169     -30.631   2.220 -36.516 
ATOM    277  O   ASN A 169     -31.267   3.225 -36.204 
ATOM    278  N   VAL A 170     -29.775   1.606 -35.672 
ATOM    279  CA  VAL A 170     -29.562   2.071 -34.335 
ATOM    280  CB  VAL A 170     -30.531   1.487 -33.347 
ATOM    281  CG1 VAL A 170     -31.943   1.993 -33.681 
ATOM    282  CG2 VAL A 170     -30.407  -0.046 -33.388 
ATOM    283  C   VAL A 170     -28.193   1.666 -33.891 
ATOM    284  O   VAL A 170     -27.455   0.997 -34.612 
ATOM    285  N   ALA A 171     -27.795   2.139 -32.692 
ATOM    286  CA  ALA A 171     -26.541   1.742 -32.120 
ATOM    287  CB  ALA A 171     -25.941   2.790 -31.167 
ATOM    288  C   ALA A 171     -26.803   0.510 -31.314 
ATOM    289  O   ALA A 171     -27.949   0.188 -31.008 
ATOM    290  N   LYS A 172     -25.737  -0.250 -30.990 
ATOM    291  CA  LYS A 172     -25.891  -1.366 -30.101 
ATOM    292  CB  LYS A 172     -24.735  -2.382 -30.149 
ATOM    293  CG  LYS A 172     -24.707  -3.189 -31.446 
ATOM    294  CD  LYS A 172     -23.462  -4.059 -31.609 
ATOM    295  CE  LYS A 172     -23.314  -4.636 -33.016 
ATOM    296  NZ  LYS A 172     -22.089  -5.460 -33.091 
ATOM    297  C   LYS A 172     -25.924  -0.767 -28.727 
ATOM    298  O   LYS A 172     -25.145   0.137 -28.425 
ATOM    299  N   PRO A 173     -26.803  -1.223 -27.880 
ATOM    300  CA  PRO A 173     -26.951  -0.656 -26.567 
ATOM    301  CD  PRO A 173     -27.293  -2.589 -27.949 
ATOM    302  CB  PRO A 173     -27.966  -1.553 -25.863 
ATOM    303  CG  PRO A 173     -27.724  -2.930 -26.513 
ATOM    304  C   PRO A 173     -25.666  -0.601 -25.797 
ATOM    305  O   PRO A 173     -25.460   0.370 -25.069 
ATOM    306  N   LYS A 174     -24.851  -1.672 -25.865 
ATOM    307  CA  LYS A 174     -23.602  -1.759 -25.158 
ATOM    308  CB  LYS A 174     -23.016  -3.182 -25.149 
ATOM    309  CG  LYS A 174     -23.857  -4.257 -24.460 
ATOM    310  CD  LYS A 174     -23.319  -5.664 -24.747 
ATOM    311  CE  LYS A 174     -24.055  -6.789 -24.016 
ATOM    312  NZ  LYS A 174     -23.492  -8.100 -24.408 
ATOM    313  C   LYS A 174     -22.521  -0.915 -25.771 
ATOM    314  O   LYS A 174     -21.838  -0.174 -25.064 
ATOM    315  N   ASN A 175     -22.340  -1.015 -27.109 
ATOM    316  CA  ASN A 175     -21.193  -0.416 -27.741 
ATOM    317  CB  ASN A 175     -20.267  -1.497 -28.332 
ATOM    318  CG  ASN A 175     -19.002  -0.870 -28.893 
ATOM    319  OD1 ASN A 175     -18.799   0.341 -28.816 
ATOM    320  ND2 ASN A 175     -18.125  -1.721 -29.491 
ATOM    321  C   ASN A 175     -21.619   0.467 -28.874 
ATOM    322  O   ASN A 175     -22.116   0.004 -29.898 
ATOM    323  N   PRO A 176     -21.406   1.742 -28.702 
ATOM    324  CA  PRO A 176     -21.723   2.693 -29.733 
ATOM    325  CD  PRO A 176     -21.575   2.314 -27.375 
ATOM    326  CB  PRO A 176     -21.735   4.059 -29.054 
ATOM    327  CG  PRO A 176     -22.121   3.733 -27.601 
ATOM    328  C   PRO A 176     -20.796   2.607 -30.899 
ATOM    329  O   PRO A 176     -21.074   3.215 -31.932 
ATOM    330  N   SER A 177     -19.674   1.888 -30.745 
ATOM    331  CA  SER A 177     -18.714   1.767 -31.796 
ATOM    332  CB  SER A 177     -17.466   0.975 -31.364 
ATOM    333  OG  SER A 177     -16.543   0.881 -32.438 
ATOM    334  C   SER A 177     -19.357   1.036 -32.926 
ATOM    335  O   SER A 177     -18.960   1.201 -34.077 
ATOM    336  N   THR A 178     -20.383   0.209 -32.633 
ATOM    337  CA  THR A 178     -20.963  -0.568 -33.688 
ATOM    338  CB  THR A 178     -20.773  -2.037 -33.469 
ATOM    339  OG1 THR A 178     -21.301  -2.404 -32.201 
ATOM    340  CG2 THR A 178     -19.269  -2.362 -33.544 
ATOM    341  C   THR A 178     -22.423  -0.284 -33.832 
ATOM    342  O   THR A 178     -23.172  -0.226 -32.858 
ATOM    343  N   ASN A 179     -22.855  -0.077 -35.093 
ATOM    344  CA  ASN A 179     -24.239   0.143 -35.384 
ATOM    345  CB  ASN A 179     -24.491   1.016 -36.629 
ATOM    346  CG  ASN A 179     -23.977   0.291 -37.864 
ATOM    347  OD1 ASN A 179     -24.759  -0.121 -38.720 
ATOM    348  ND2 ASN A 179     -22.630   0.135 -37.968 
ATOM    349  C   ASN A 179     -24.874  -1.194 -35.607 
ATOM    350  O   ASN A 179     -24.187  -2.199 -35.786 
ATOM    351  N   VAL A 180     -26.222  -1.232 -35.538 
ATOM    352  CA  VAL A 180     -26.998  -2.412 -35.811 
ATOM    353  CB  VAL A 180     -27.293  -3.256 -34.603 
ATOM    354  CG1 VAL A 180     -25.972  -3.842 -34.078 
ATOM    355  CG2 VAL A 180     -28.051  -2.402 -33.574 
ATOM    356  C   VAL A 180     -28.308  -1.914 -36.348 
ATOM    357  O   VAL A 180     -28.453  -0.719 -36.609 
ATOM    358  N   SER A 181     -29.287  -2.817 -36.576 
ATOM    359  CA  SER A 181     -30.577  -2.412 -37.062 
ATOM    360  CB  SER A 181     -30.759  -2.608 -38.578 
ATOM    361  OG  SER A 181     -29.883  -1.748 -39.292 
ATOM    362  C   SER A 181     -31.614  -3.261 -36.384 
ATOM    363  O   SER A 181     -31.288  -4.262 -35.751 
ATOM    364  N   VAL A 182     -32.909  -2.864 -36.499 
ATOM    365  CA  VAL A 182     -34.001  -3.565 -35.877 
ATOM    366  CB  VAL A 182     -34.553  -2.813 -34.696 
ATOM    367  CG1 VAL A 182     -35.720  -3.589 -34.060 
ATOM    368  CG2 VAL A 182     -33.389  -2.542 -33.726 
ATOM    369  C   VAL A 182     -35.090  -3.685 -36.918 
ATOM    370  O   VAL A 182     -35.037  -3.018 -37.946 
ATOM    371  N   VAL A 183     -36.100  -4.558 -36.678 
ATOM    372  CA  VAL A 183     -37.127  -4.807 -37.656 
ATOM    373  CB  VAL A 183     -36.858  -6.089 -38.395 
ATOM    374  CG1 VAL A 183     -37.994  -6.363 -39.385 
ATOM    375  CG2 VAL A 183     -35.472  -5.984 -39.057 
ATOM    376  C   VAL A 183     -38.461  -4.923 -36.957 
ATOM    377  O   VAL A 183     -38.517  -5.130 -35.748 
ATOM    378  N   VAL A 184     -39.580  -4.740 -37.707 
ATOM    379  CA  VAL A 184     -40.906  -4.876 -37.158 
ATOM    380  CB  VAL A 184     -41.668  -3.585 -37.179 
ATOM    381  CG1 VAL A 184     -43.105  -3.851 -36.707 
ATOM    382  CG2 VAL A 184     -40.903  -2.555 -36.329 
ATOM    383  C   VAL A 184     -41.672  -5.867 -37.998 
ATOM    384  O   VAL A 184     -41.709  -5.750 -39.222 
ATOM    385  N   PHE A 185     -42.318  -6.863 -37.343 
ATOM    386  CA  PHE A 185     -43.077  -7.895 -38.014 
ATOM    387  CB  PHE A 185     -42.514  -9.323 -37.838 
ATOM    388  CG  PHE A 185     -41.260  -9.514 -38.628 
ATOM    389  CD1 PHE A 185     -41.318  -9.716 -39.990 
ATOM    390  CD2 PHE A 185     -40.030  -9.527 -38.010 
ATOM    391  CE1 PHE A 185     -40.169  -9.905 -40.722 
ATOM    392  CE2 PHE A 185     -38.875  -9.716 -38.736 
ATOM    393  CZ  PHE A 185     -38.944  -9.903 -40.096 
ATOM    394  C   PHE A 185     -44.459  -7.925 -37.425 
ATOM    395  O   PHE A 185     -44.680  -7.482 -36.299 
ATOM    396  N   ASP A 186     -45.435  -8.449 -38.201 
ATOM    397  CA  ASP A 186     -46.813  -8.483 -37.796 
ATOM    398  CB  ASP A 186     -47.778  -8.863 -38.939 
ATOM    399  CG  ASP A 186     -47.382 -10.204 -39.539 
ATOM    400  OD1 ASP A 186     -46.198 -10.345 -39.943 
ATOM    401  OD2 ASP A 186     -48.260 -11.106 -39.609 
ATOM    402  C   ASP A 186     -47.066  -9.374 -36.614 
ATOM    403  O   ASP A 186     -47.765  -8.966 -35.687 
ATOM    404  N   SER A 187     -46.513 -10.605 -36.581 
ATOM    405  CA  SER A 187     -46.840 -11.439 -35.457 
ATOM    406  CB  SER A 187     -48.218 -12.112 -35.579 
ATOM    407  OG  SER A 187     -48.206 -13.056 -36.639 
ATOM    408  C   SER A 187     -45.825 -12.533 -35.339 
ATOM    409  O   SER A 187     -44.868 -12.610 -36.107 
ATOM    410  N   THR A 188     -46.029 -13.421 -34.352 
ATOM    411  CA  THR A 188     -45.141 -14.516 -34.091 
ATOM    412  CB  THR A 188     -45.539 -15.345 -32.902 
ATOM    413  OG1 THR A 188     -45.619 -14.537 -31.737 
ATOM    414  CG2 THR A 188     -44.480 -16.444 -32.701 
ATOM    415  C   THR A 188     -45.153 -15.428 -35.277 
ATOM    416  O   THR A 188     -44.149 -16.065 -35.588 
ATOM    417  N   LYS A 189     -46.295 -15.501 -35.984 
ATOM    418  CA  LYS A 189     -46.432 -16.472 -37.029 
ATOM    419  CB  LYS A 189     -47.781 -16.383 -37.764 
ATOM    420  CG  LYS A 189     -48.986 -16.586 -36.843 
ATOM    421  CD  LYS A 189     -48.950 -17.894 -36.049 
ATOM    422  CE  LYS A 189     -48.187 -17.775 -34.728 
ATOM    423  NZ  LYS A 189     -48.237 -19.057 -33.991 
ATOM    424  C   LYS A 189     -45.339 -16.319 -38.047 
ATOM    425  O   LYS A 189     -44.746 -17.324 -38.434 
ATOM    426  N   ASP A 190     -45.067 -15.096 -38.556 
ATOM    427  CA  ASP A 190     -43.998 -14.941 -39.513 
ATOM    428  CB  ASP A 190     -44.156 -13.769 -40.504 
ATOM    429  CG  ASP A 190     -44.094 -12.432 -39.793 
ATOM    430  OD1 ASP A 190     -44.187 -12.419 -38.539 
ATOM    431  OD2 ASP A 190     -43.946 -11.402 -40.502 
ATOM    432  C   ASP A 190     -42.641 -14.870 -38.863 
ATOM    433  O   ASP A 190     -41.642 -15.244 -39.475 
ATOM    434  N   VAL A 191     -42.567 -14.349 -37.621 
ATOM    435  CA  VAL A 191     -41.328 -14.122 -36.928 
ATOM    436  CB  VAL A 191     -41.524 -13.421 -35.616 
ATOM    437  CG1 VAL A 191     -40.165 -13.334 -34.907 
ATOM    438  CG2 VAL A 191     -42.179 -12.053 -35.876 
ATOM    439  C   VAL A 191     -40.600 -15.400 -36.642 
ATOM    440  O   VAL A 191     -39.381 -15.474 -36.782 
ATOM    441  N   GLU A 192     -41.325 -16.448 -36.216 
ATOM    442  CA  GLU A 192     -40.652 -17.655 -35.841 
ATOM    443  CB  GLU A 192     -41.606 -18.722 -35.306 
ATOM    444  CG  GLU A 192     -40.833 -19.953 -34.870 
ATOM    445  CD  GLU A 192     -39.824 -19.464 -33.842 
ATOM    446  OE1 GLU A 192     -40.253 -19.106 -32.716 
ATOM    447  OE2 GLU A 192     -38.609 -19.418 -34.181 
ATOM    448  C   GLU A 192     -39.949 -18.230 -37.026 
ATOM    449  O   GLU A 192     -38.803 -18.669 -36.927 
ATOM    450  N   ASP A 193     -40.637 -18.250 -38.179 
ATOM    451  CA  ASP A 193     -40.098 -18.777 -39.397 
ATOM    452  CB  ASP A 193     -41.130 -18.781 -40.536 
ATOM    453  CG  ASP A 193     -42.123 -19.901 -40.275 
ATOM    454  OD1 ASP A 193     -41.655 -21.051 -40.061 
ATOM    455  OD2 ASP A 193     -43.354 -19.628 -40.279 
ATOM    456  C   ASP A 193     -38.952 -17.925 -39.855 
ATOM    457  O   ASP A 193     -37.924 -18.443 -40.287 
ATOM    458  N   ALA A 194     -39.085 -16.589 -39.745 
ATOM    459  CA  ALA A 194     -38.068 -15.704 -40.240 
ATOM    460  CB  ALA A 194     -38.393 -14.218 -40.002 
ATOM    461  C   ALA A 194     -36.787 -15.998 -39.526 
ATOM    462  O   ALA A 194     -35.715 -16.011 -40.126 
ATOM    463  N   HIS A 195     -36.887 -16.240 -38.210 
ATOM    464  CA  HIS A 195     -35.791 -16.536 -37.332 
ATOM    465  ND1 HIS A 195     -34.605 -15.994 -34.126 
ATOM    466  CG  HIS A 195     -35.228 -16.968 -34.872 
ATOM    467  CB  HIS A 195     -36.294 -16.705 -35.889 
ATOM    468  NE2 HIS A 195     -33.738 -17.940 -33.488 
ATOM    469  CD2 HIS A 195     -34.687 -18.150 -34.470 
ATOM    470  CE1 HIS A 195     -33.723 -16.630 -33.313 
ATOM    471  C   HIS A 195     -35.159 -17.829 -37.752 
ATOM    472  O   HIS A 195     -33.936 -17.946 -37.786 
ATOM    473  N   SER A 196     -35.989 -18.829 -38.102 
ATOM    474  CA  SER A 196     -35.525 -20.148 -38.430 
ATOM    475  CB  SER A 196     -36.655 -21.185 -38.571 
ATOM    476  OG  SER A 196     -37.440 -20.916 -39.721 
ATOM    477  C   SER A 196     -34.754 -20.117 -39.716 
ATOM    478  O   SER A 196     -34.130 -21.108 -40.088 
ATOM    479  N   GLY A 197     -34.767 -18.975 -40.427 
ATOM    480  CA  GLY A 197     -34.104 -18.878 -41.697 
ATOM    481  C   GLY A 197     -32.632 -19.124 -41.548 
ATOM    482  O   GLY A 197     -32.018 -19.747 -42.411 
ATOM    483  N   LEU A 198     -32.038 -18.624 -40.453 
ATOM    484  CA  LEU A 198     -30.624 -18.624 -40.187 
ATOM    485  CB  LEU A 198     -30.231 -17.663 -39.052 
ATOM    486  CG  LEU A 198     -30.495 -16.186 -39.416 
ATOM    487  CD1 LEU A 198     -32.000 -15.888 -39.519 
ATOM    488  CD2 LEU A 198     -29.757 -15.231 -38.465 
ATOM    489  C   LEU A 198     -30.024 -19.972 -39.907 
ATOM    490  O   LEU A 198     -28.811 -20.112 -40.022 
ATOM    491  N   LEU A 199     -30.814 -20.979 -39.486 
ATOM    492  CA  LEU A 199     -30.253 -22.217 -39.003 
ATOM    493  CB  LEU A 199     -31.323 -23.056 -38.294 
ATOM    494  CG  LEU A 199     -32.041 -22.245 -37.202 
ATOM    495  CD1 LEU A 199     -33.073 -23.094 -36.442 
ATOM    496  CD2 LEU A 199     -31.027 -21.538 -36.289 
ATOM    497  C   LEU A 199     -29.658 -23.087 -40.087 
ATOM    498  O   LEU A 199     -30.192 -24.156 -40.377 
ATOM    499  N   LYS A 200     -28.571 -22.622 -40.749 
ATOM    500  CA  LYS A 200     -27.741 -23.373 -41.664 
ATOM    501  CB  LYS A 200     -26.998 -22.509 -42.700 
ATOM    502  CG  LYS A 200     -27.902 -21.731 -43.658 
ATOM    503  CD  LYS A 200     -28.605 -20.538 -43.006 
ATOM    504  CE  LYS A 200     -29.256 -19.578 -44.004 
ATOM    505  NZ  LYS A 200     -29.836 -18.422 -43.285 
ATOM    506  C   LYS A 200     -26.687 -24.113 -40.894 
ATOM    507  O   LYS A 200     -26.120 -25.085 -41.381 
ATOM    508  N   GLY A 201     -26.346 -23.628 -39.684 
ATOM    509  CA  GLY A 201     -25.261 -24.172 -38.920 
ATOM    510  C   GLY A 201     -24.204 -23.115 -38.938 
ATOM    511  O   GLY A 201     -23.340 -23.062 -38.062 
ATOM    512  N   ASN A 202     -24.263 -22.235 -39.959 
ATOM    513  CA  ASN A 202     -23.348 -21.137 -40.078 
ATOM    514  CB  ASN A 202     -22.199 -21.423 -41.059 
ATOM    515  CG  ASN A 202     -21.222 -20.253 -41.038 
ATOM    516  OD1 ASN A 202     -21.350 -19.303 -41.807 
ATOM    517  ND2 ASN A 202     -20.215 -20.322 -40.127 
ATOM    518  C   ASN A 202     -24.122 -19.983 -40.630 
ATOM    519  O   ASN A 202     -25.080 -20.173 -41.377 
ATOM    520  N   SER A 203     -23.742 -18.747 -40.248 
ATOM    521  CA  SER A 203     -24.403 -17.584 -40.767 
ATOM    522  CB  SER A 203     -25.609 -17.114 -39.934 
ATOM    523  OG  SER A 203     -26.675 -18.044 -40.022 
ATOM    524  C   SER A 203     -23.438 -16.444 -40.730 
ATOM    525  O   SER A 203     -22.455 -16.461 -39.992 
ATOM    526  N   ARG A 204     -23.668 -15.457 -41.614 
ATOM    527  CA  ARG A 204     -22.974 -14.205 -41.615 
ATOM    528  CB  ARG A 204     -23.095 -13.455 -42.950 
ATOM    529  CG  ARG A 204     -21.962 -13.815 -43.916 
ATOM    530  CD  ARG A 204     -21.728 -15.318 -44.064 
ATOM    531  NE  ARG A 204     -22.950 -15.932 -44.646 
ATOM    532  CZ  ARG A 204     -23.029 -17.292 -44.719 
ATOM    533  NH1 ARG A 204     -22.017 -18.054 -44.211 
ATOM    534  NH2 ARG A 204     -24.112 -17.889 -45.297 
ATOM    535  C   ARG A 204     -23.529 -13.373 -40.500 
ATOM    536  O   ARG A 204     -22.865 -12.465 -40.001 
ATOM    537  N   GLN A 205     -24.788 -13.651 -40.101 
ATOM    538  CA  GLN A 205     -25.453 -12.832 -39.129 
ATOM    539  CB  GLN A 205     -26.822 -12.318 -39.600 
ATOM    540  CG  GLN A 205     -26.719 -11.141 -40.566 
ATOM    541  CD  GLN A 205     -26.330  -9.929 -39.731 
ATOM    542  OE1 GLN A 205     -25.429  -9.175 -40.090 
ATOM    543  NE2 GLN A 205     -27.030  -9.734 -38.579 
ATOM    544  C   GLN A 205     -25.695 -13.538 -37.833 
ATOM    545  O   GLN A 205     -25.375 -14.714 -37.662 
ATOM    546  N   THR A 206     -26.243 -12.766 -36.865 
ATOM    547  CA  THR A 206     -26.560 -13.245 -35.551 
ATOM    548  CB  THR A 206     -25.685 -12.643 -34.491 
ATOM    549  OG1 THR A 206     -24.322 -12.929 -34.772 
ATOM    550  CG2 THR A 206     -26.069 -13.233 -33.127 
ATOM    551  C   THR A 206     -27.983 -12.862 -35.257 
ATOM    552  O   THR A 206     -28.489 -11.878 -35.793 
ATOM    553  N   VAL A 207     -28.675 -13.669 -34.423 
ATOM    554  CA  VAL A 207     -30.027 -13.387 -34.017 
ATOM    555  CB  VAL A 207     -31.040 -14.314 -34.619 
ATOM    556  CG1 VAL A 207     -31.123 -14.043 -36.130 
ATOM    557  CG2 VAL A 207     -30.624 -15.756 -34.284 
ATOM    558  C   VAL A 207     -30.099 -13.548 -32.526 
ATOM    559  O   VAL A 207     -29.467 -14.438 -31.959 
ATOM    560  N   TRP A 208     -30.880 -12.670 -31.860 
ATOM    561  CA  TRP A 208     -31.030 -12.673 -30.428 
ATOM    562  CB  TRP A 208     -30.147 -11.587 -29.770 
ATOM    563  CG  TRP A 208     -28.654 -11.859 -29.889 
ATOM    564  CD2 TRP A 208     -27.650 -10.850 -30.101 
ATOM    565  CD1 TRP A 208     -27.993 -13.054 -29.855 
ATOM    566  NE1 TRP A 208     -26.642 -12.852 -30.024 
ATOM    567  CE2 TRP A 208     -26.417 -11.501 -30.182 
ATOM    568  CE3 TRP A 208     -27.744  -9.494 -30.231 
ATOM    569  CZ2 TRP A 208     -25.260 -10.802 -30.390 
ATOM    570  CZ3 TRP A 208     -26.576  -8.793 -30.436 
ATOM    571  CH2 TRP A 208     -25.356  -9.433 -30.516 
ATOM    572  C   TRP A 208     -32.486 -12.403 -30.133 
ATOM    573  O   TRP A 208     -33.249 -12.059 -31.036 
ATOM    574  N   ARG A 209     -32.930 -12.595 -28.870 
ATOM    575  CA  ARG A 209     -34.319 -12.390 -28.525 
ATOM    576  CB  ARG A 209     -34.881 -13.435 -27.546 
ATOM    577  CG  ARG A 209     -35.191 -14.786 -28.192 
ATOM    578  CD  ARG A 209     -36.690 -15.064 -28.335 
ATOM    579  NE  ARG A 209     -37.249 -14.135 -29.356 
ATOM    580  CZ  ARG A 209     -38.390 -14.479 -30.023 
ATOM    581  NH1 ARG A 209     -38.967 -15.695 -29.813 
ATOM    582  NH2 ARG A 209     -38.960 -13.598 -30.897 
ATOM    583  C   ARG A 209     -34.518 -11.046 -27.892 
ATOM    584  O   ARG A 209     -33.608 -10.494 -27.272 
ATOM    585  N   GLY A 210     -35.738 -10.480 -28.054 
ATOM    586  CA  GLY A 210     -36.069  -9.221 -27.442 
ATOM    587  C   GLY A 210     -37.568  -9.086 -27.359 
ATOM    588  O   GLY A 210     -38.271  -9.312 -28.344 
ATOM    589  N   TYR A 211     -38.094  -8.720 -26.163 
ATOM    590  CA  TYR A 211     -39.511  -8.499 -25.992 
ATOM    591  CB  TYR A 211     -40.228  -9.552 -25.128 
ATOM    592  CG  TYR A 211     -40.230 -10.875 -25.807 
ATOM    593  CD1 TYR A 211     -41.177 -11.185 -26.755 
ATOM    594  CD2 TYR A 211     -39.286 -11.815 -25.473 
ATOM    595  CE1 TYR A 211     -41.170 -12.416 -27.371 
ATOM    596  CE2 TYR A 211     -39.274 -13.046 -26.084 
ATOM    597  CZ  TYR A 211     -40.220 -13.347 -27.030 
ATOM    598  OH  TYR A 211     -40.207 -14.613 -27.654 
ATOM    599  C   TYR A 211     -39.729  -7.216 -25.238 
ATOM    600  O   TYR A 211     -39.356  -7.108 -24.069 
ATOM    601  N   LEU A 212     -40.368  -6.209 -25.869 
ATOM    602  CA  LEU A 212     -40.698  -4.996 -25.169 
ATOM    603  CB  LEU A 212     -40.918  -3.783 -26.096 
ATOM    604  CG  LEU A 212     -39.664  -3.333 -26.872 
ATOM    605  CD1 LEU A 212     -38.571  -2.822 -25.920 
ATOM    606  CD2 LEU A 212     -39.162  -4.423 -27.832 
ATOM    607  C   LEU A 212     -41.990  -5.228 -24.440 
ATOM    608  O   LEU A 212     -42.844  -5.973 -24.919 
ATOM    609  N   THR A 213     -42.154  -4.604 -23.247 
ATOM    610  CA  THR A 213     -43.356  -4.756 -22.467 
ATOM    611  CB  THR A 213     -43.211  -5.799 -21.393 
ATOM    612  OG1 THR A 213     -44.451  -6.036 -20.742 
ATOM    613  CG2 THR A 213     -42.167  -5.314 -20.373 
ATOM    614  C   THR A 213     -43.654  -3.455 -21.776 
ATOM    615  O   THR A 213     -42.766  -2.636 -21.546 
ATOM    616  N   THR A 214     -44.952  -3.199 -21.519 
ATOM    617  CA  THR A 214     -45.392  -2.033 -20.806 
ATOM    618  CB  THR A 214     -46.803  -1.664 -21.139 
ATOM    619  OG1 THR A 214     -46.970  -1.607 -22.546 
ATOM    620  CG2 THR A 214     -47.047  -0.256 -20.575 
ATOM    621  C   THR A 214     -45.300  -2.236 -19.312 
ATOM    622  O   THR A 214     -45.091  -1.281 -18.564 
ATOM    623  N   ASP A 215     -45.472  -3.488 -18.830 
ATOM    624  CA  ASP A 215     -45.640  -3.709 -17.416 
ATOM    625  CB  ASP A 215     -46.596  -4.878 -17.095 
ATOM    626  CG  ASP A 215     -46.072  -6.165 -17.714 
ATOM    627  OD1 ASP A 215     -44.858  -6.225 -18.048 
ATOM    628  OD2 ASP A 215     -46.893  -7.107 -17.866 
ATOM    629  C   ASP A 215     -44.369  -3.864 -16.631 
ATOM    630  O   ASP A 215     -43.365  -4.403 -17.089 
ATOM    631  N   LYS A 216     -44.438  -3.342 -15.386 
ATOM    632  CA  LYS A 216     -43.476  -3.334 -14.312 
ATOM    633  CB  LYS A 216     -43.819  -2.356 -13.169 
ATOM    634  CG  LYS A 216     -43.458  -0.893 -13.449 
ATOM    635  CD  LYS A 216     -44.282  -0.226 -14.552 
ATOM    636  CE  LYS A 216     -43.926   1.249 -14.767 
ATOM    637  NZ  LYS A 216     -44.681   1.798 -15.916 
ATOM    638  C   LYS A 216     -43.386  -4.716 -13.723 
ATOM    639  O   LYS A 216     -42.671  -4.946 -12.747 
ATOM    640  N   GLU A 217     -44.203  -5.640 -14.247 
ATOM    641  CA  GLU A 217     -44.418  -6.987 -13.788 
ATOM    642  CB  GLU A 217     -45.509  -7.727 -14.574 
ATOM    643  CG  GLU A 217     -46.918  -7.177 -14.383 
ATOM    644  CD  GLU A 217     -47.847  -8.076 -15.185 
ATOM    645  OE1 GLU A 217     -47.372  -9.137 -15.672 
ATOM    646  OE2 GLU A 217     -49.047  -7.717 -15.319 
ATOM    647  C   GLU A 217     -43.226  -7.903 -13.836 
ATOM    648  O   GLU A 217     -43.259  -8.912 -13.145 
ATOM    649  N   VAL A 218     -42.191  -7.685 -14.669 
ATOM    650  CA  VAL A 218     -41.140  -8.675 -14.770 
ATOM    651  CB  VAL A 218     -40.576  -8.754 -16.157 
ATOM    652  CG1 VAL A 218     -39.450  -9.801 -16.194 
ATOM    653  CG2 VAL A 218     -41.739  -9.033 -17.122 
ATOM    654  C   VAL A 218     -39.987  -8.380 -13.850 
ATOM    655  O   VAL A 218     -39.679  -7.227 -13.546 
ATOM    656  N   PRO A 219     -39.361  -9.427 -13.357 
ATOM    657  CA  PRO A 219     -38.177  -9.269 -12.552 
ATOM    658  CD  PRO A 219     -40.066 -10.659 -13.047 
ATOM    659  CB  PRO A 219     -38.060 -10.536 -11.699 
ATOM    660  CG  PRO A 219     -39.001 -11.547 -12.378 
ATOM    661  C   PRO A 219     -37.011  -9.045 -13.467 
ATOM    662  O   PRO A 219     -37.071  -9.475 -14.619 
ATOM    663  N   GLY A 220     -35.958  -8.350 -12.994 
ATOM    664  CA  GLY A 220     -34.758  -8.182 -13.762 
ATOM    665  C   GLY A 220     -34.957  -7.185 -14.862 
ATOM    666  O   GLY A 220     -34.092  -7.047 -15.726 
ATOM    667  N   LEU A 221     -36.078  -6.440 -14.864 
ATOM    668  CA  LEU A 221     -36.307  -5.532 -15.954 
ATOM    669  CB  LEU A 221     -37.733  -4.966 -16.061 
ATOM    670  CG  LEU A 221     -38.036  -3.821 -15.074 
ATOM    671  CD1 LEU A 221     -39.399  -3.192 -15.375 
ATOM    672  CD2 LEU A 221     -37.934  -4.270 -13.612 
ATOM    673  C   LEU A 221     -35.403  -4.348 -15.805 
ATOM    674  O   LEU A 221     -34.973  -4.020 -14.701 
ATOM    675  N   VAL A 222     -35.072  -3.692 -16.942 
ATOM    676  CA  VAL A 222     -34.250  -2.516 -16.920 
ATOM    677  CB  VAL A 222     -32.833  -2.777 -17.357 
ATOM    678  CG1 VAL A 222     -32.048  -1.454 -17.345 
ATOM    679  CG2 VAL A 222     -32.231  -3.854 -16.440 
ATOM    680  C   VAL A 222     -34.855  -1.519 -17.871 
ATOM    681  O   VAL A 222     -35.572  -1.888 -18.801 
ATOM    682  N   LEU A 223     -34.568  -0.217 -17.643 
ATOM    683  CA  LEU A 223     -35.079   0.887 -18.415 
ATOM    684  CB  LEU A 223     -34.804   2.236 -17.703 
ATOM    685  CG  LEU A 223     -35.551   3.485 -18.226 
ATOM    686  CD1 LEU A 223     -35.053   3.936 -19.605 
ATOM    687  CD2 LEU A 223     -37.075   3.292 -18.153 
ATOM    688  C   LEU A 223     -34.391   0.842 -19.754 
ATOM    689  O   LEU A 223     -33.293   0.305 -19.875 
ATOM    690  N   MET A 224     -35.054   1.385 -20.801 
ATOM    691  CA  MET A 224     -34.620   1.334 -22.176 
ATOM    692  CB  MET A 224     -35.794   1.584 -23.134 
ATOM    693  CG  MET A 224     -35.637   0.902 -24.487 
ATOM    694  SD  MET A 224     -35.867  -0.900 -24.415 
ATOM    695  CE  MET A 224     -35.829  -1.125 -26.216 
ATOM    696  C   MET A 224     -33.559   2.366 -22.451 
ATOM    697  O   MET A 224     -33.337   3.271 -21.649 
ATOM    698  N   GLN A 225     -32.751   2.134 -23.512 
ATOM    699  CA  GLN A 225     -31.750   3.063 -23.978 
ATOM    700  CB  GLN A 225     -30.621   2.345 -24.740 
ATOM    701  CG  GLN A 225     -29.974   1.203 -23.955 
ATOM    702  CD  GLN A 225     -30.937   0.024 -24.005 
ATOM    703  OE1 GLN A 225     -31.188  -0.635 -22.998 
ATOM    704  NE2 GLN A 225     -31.500  -0.245 -25.213 
ATOM    705  C   GLN A 225     -32.258   4.119 -24.935 
ATOM    706  O   GLN A 225     -31.842   5.267 -24.860 
ATOM    707  N   ASP A 226     -32.962   3.689 -26.009 
ATOM    708  CA  ASP A 226     -33.523   4.502 -27.074 
ATOM    709  CB  ASP A 226     -33.017   4.031 -28.443 
ATOM    710  CG  ASP A 226     -31.513   4.263 -28.452 
ATOM    711  OD1 ASP A 226     -31.081   5.377 -28.052 
ATOM    712  OD2 ASP A 226     -30.773   3.320 -28.838 
ATOM    713  C   ASP A 226     -35.032   4.583 -27.157 
ATOM    714  O   ASP A 226     -35.545   5.307 -28.008 
ATOM    715  N   LEU A 227     -35.787   3.771 -26.393 
ATOM    716  CA  LEU A 227     -37.183   3.552 -26.707 
ATOM    717  CB  LEU A 227     -37.458   2.041 -26.802 
ATOM    718  CG  LEU A 227     -38.832   1.622 -27.348 
ATOM    719  CD1 LEU A 227     -38.840   1.615 -28.884 
ATOM    720  CD2 LEU A 227     -39.307   0.300 -26.726 
ATOM    721  C   LEU A 227     -38.121   4.049 -25.633 
ATOM    722  O   LEU A 227     -37.725   4.248 -24.485 
ATOM    723  N   ALA A 228     -39.424   4.222 -25.998 
ATOM    724  CA  ALA A 228     -40.429   4.693 -25.079 
ATOM    725  CB  ALA A 228     -40.353   6.209 -24.828 
ATOM    726  C   ALA A 228     -41.798   4.403 -25.646 
ATOM    727  O   ALA A 228     -41.930   3.710 -26.653 
ATOM    728  N   PHE A 229     -42.856   4.891 -24.949 
ATOM    729  CA  PHE A 229     -44.242   4.785 -25.339 
ATOM    730  CB  PHE A 229     -45.111   3.875 -24.443 
ATOM    731  CG  PHE A 229     -44.890   2.435 -24.766 
ATOM    732  CD1 PHE A 229     -43.918   1.696 -24.134 
ATOM    733  CD2 PHE A 229     -45.685   1.819 -25.706 
ATOM    734  CE1 PHE A 229     -43.737   0.368 -24.444 
ATOM    735  CE2 PHE A 229     -45.509   0.493 -26.021 
ATOM    736  CZ  PHE A 229     -44.533  -0.237 -25.386 
ATOM    737  C   PHE A 229     -44.845   6.156 -25.195 
ATOM    738  O   PHE A 229     -44.134   7.124 -24.927 
ATOM    739  N   LEU A 230     -46.173   6.268 -25.445 
ATOM    740  CA  LEU A 230     -46.935   7.485 -25.292 
ATOM    741  CB  LEU A 230     -47.060   8.287 -26.607 
ATOM    742  CG  LEU A 230     -47.935   9.556 -26.513 
ATOM    743  CD1 LEU A 230     -47.326  10.597 -25.560 
ATOM    744  CD2 LEU A 230     -48.242  10.133 -27.908 
ATOM    745  C   LEU A 230     -48.328   7.083 -24.889 
ATOM    746  O   LEU A 230     -48.793   6.003 -25.256 
ATOM    747  N   SER A 231     -49.035   7.940 -24.117 
ATOM    748  CA  SER A 231     -50.368   7.600 -23.688 
ATOM    749  CB  SER A 231     -50.359   6.749 -22.403 
ATOM    750  OG  SER A 231     -51.678   6.412 -22.007 
ATOM    751  C   SER A 231     -51.106   8.878 -23.384 
ATOM    752  O   SER A 231     -50.548   9.969 -23.497 
ATOM    753  N   GLY A 232     -52.417   8.772 -23.066 
ATOM    754  CA  GLY A 232     -53.185   9.881 -22.556 
ATOM    755  C   GLY A 232     -53.796  10.732 -23.631 
ATOM    756  O   GLY A 232     -54.570  11.638 -23.323 
ATOM    757  N   PHE A 233     -53.489  10.478 -24.912 
ATOM    758  CA  PHE A 233     -54.054  11.259 -25.980 
ATOM    759  CB  PHE A 233     -53.297  11.086 -27.308 
ATOM    760  CG  PHE A 233     -53.113   9.625 -27.536 
ATOM    761  CD1 PHE A 233     -54.119   8.848 -28.059 
ATOM    762  CD2 PHE A 233     -51.910   9.035 -27.224 
ATOM    763  CE1 PHE A 233     -53.927   7.501 -28.260 
ATOM    764  CE2 PHE A 233     -51.713   7.689 -27.422 
ATOM    765  CZ  PHE A 233     -52.722   6.919 -27.943 
ATOM    766  C   PHE A 233     -55.510  10.913 -26.155 
ATOM    767  O   PHE A 233     -55.981   9.889 -25.662 
ATOM    768  N   PRO A 234     -56.242  11.793 -26.803 
ATOM    769  CA  PRO A 234     -57.666  11.632 -27.036 
ATOM    770  CD  PRO A 234     -55.828  13.182 -26.914 
ATOM    771  CB  PRO A 234     -58.202  13.031 -27.348 
ATOM    772  CG  PRO A 234     -56.955  13.854 -27.713 
ATOM    773  C   PRO A 234     -57.979  10.632 -28.117 
ATOM    774  O   PRO A 234     -57.077  10.256 -28.865 
ATOM    775  N   PRO A 235     -59.218  10.200 -28.194 
ATOM    776  CA  PRO A 235     -59.658   9.234 -29.179 
ATOM    777  CD  PRO A 235     -60.038  10.150 -26.992 
ATOM    778  CB  PRO A 235     -61.051   8.793 -28.734 
ATOM    779  CG  PRO A 235     -61.029   8.993 -27.210 
ATOM    780  C   PRO A 235     -59.641   9.797 -30.563 
ATOM    781  O   PRO A 235     -59.847   9.057 -31.524 
ATOM    782  N   THR A 236     -59.391  11.105 -30.668 
ATOM    783  CA  THR A 236     -59.379  11.859 -31.880 
ATOM    784  CB  THR A 236     -59.157  13.316 -31.588 
ATOM    785  OG1 THR A 236     -59.322  14.091 -32.760 
ATOM    786  CG2 THR A 236     -57.745  13.508 -31.024 
ATOM    787  C   THR A 236     -58.282  11.347 -32.786 
ATOM    788  O   THR A 236     -58.290  11.646 -33.976 
ATOM    789  N   PHE A 237     -57.273  10.618 -32.254 
ATOM    790  CA  PHE A 237     -56.151  10.182 -33.059 
ATOM    791  CB  PHE A 237     -54.836  10.172 -32.263 
ATOM    792  CG  PHE A 237     -54.526  11.567 -31.856 
ATOM    793  CD1 PHE A 237     -55.152  12.129 -30.768 
ATOM    794  CD2 PHE A 237     -53.604  12.312 -32.554 
ATOM    795  CE1 PHE A 237     -54.867  13.418 -30.385 
ATOM    796  CE2 PHE A 237     -53.316  13.601 -32.176 
ATOM    797  CZ  PHE A 237     -53.950  14.157 -31.090 
ATOM    798  C   PHE A 237     -56.290   8.771 -33.576 
ATOM    799  O   PHE A 237     -55.937   7.804 -32.901 
ATOM    800  N   LYS A 238     -56.850   8.633 -34.790 
ATOM    801  CA  LYS A 238     -56.995   7.433 -35.569 
ATOM    802  CB  LYS A 238     -58.242   7.516 -36.467 
ATOM    803  CG  LYS A 238     -59.524   7.680 -35.644 
ATOM    804  CD  LYS A 238     -60.741   8.150 -36.445 
ATOM    805  CE  LYS A 238     -61.989   8.373 -35.587 
ATOM    806  NZ  LYS A 238     -62.428   7.089 -34.997 
ATOM    807  C   LYS A 238     -55.788   7.154 -36.434 
ATOM    808  O   LYS A 238     -55.651   6.047 -36.953 
ATOM    809  N   GLU A 239     -54.933   8.169 -36.696 
ATOM    810  CA  GLU A 239     -53.882   8.030 -37.677 
ATOM    811  CB  GLU A 239     -54.000   9.093 -38.773 
ATOM    812  CG  GLU A 239     -55.371   9.192 -39.423 
ATOM    813  CD  GLU A 239     -55.464  10.601 -39.986 
ATOM    814  OE1 GLU A 239     -54.398  11.271 -40.079 
ATOM    815  OE2 GLU A 239     -56.599  11.032 -40.318 
ATOM    816  C   GLU A 239     -52.552   8.374 -37.075 
ATOM    817  O   GLU A 239     -52.466   9.073 -36.068 
ATOM    818  N   THR A 240     -51.468   7.857 -37.692 
ATOM    819  CA  THR A 240     -50.112   8.160 -37.312 
ATOM    820  CB  THR A 240     -49.121   7.253 -37.982 
ATOM    821  OG1 THR A 240     -49.166   7.437 -39.390 
ATOM    822  CG2 THR A 240     -49.472   5.798 -37.629 
ATOM    823  C   THR A 240     -49.787   9.568 -37.725 
ATOM    824  O   THR A 240     -49.162  10.321 -36.977 
ATOM    825  N   ASN A 241     -50.244   9.961 -38.931 
ATOM    826  CA  ASN A 241     -49.909  11.221 -39.530 
ATOM    827  CB  ASN A 241     -50.553  11.407 -40.917 
ATOM    828  CG  ASN A 241     -49.849  10.497 -41.915 
ATOM    829  OD1 ASN A 241     -48.676  10.162 -41.750 
ATOM    830  ND2 ASN A 241     -50.577  10.093 -42.990 
ATOM    831  C   ASN A 241     -50.397  12.337 -38.670 
ATOM    832  O   ASN A 241     -49.735  13.365 -38.542 
ATOM    833  N   GLN A 242     -51.576  12.165 -38.053 
ATOM    834  CA  GLN A 242     -52.174  13.221 -37.299 
ATOM    835  CB  GLN A 242     -53.545  12.758 -36.766 
ATOM    836  CG  GLN A 242     -54.432  13.843 -36.157 
ATOM    837  CD  GLN A 242     -55.820  13.232 -35.993 
ATOM    838  OE1 GLN A 242     -56.827  13.940 -35.979 
ATOM    839  NE2 GLN A 242     -55.880  11.878 -35.878 
ATOM    840  C   GLN A 242     -51.286  13.628 -36.151 
ATOM    841  O   GLN A 242     -50.922  14.796 -36.024 
ATOM    842  N   LEU A 243     -50.865  12.659 -35.315 
ATOM    843  CA  LEU A 243     -50.069  12.913 -34.141 
ATOM    844  CB  LEU A 243     -50.101  11.767 -33.112 
ATOM    845  CG  LEU A 243     -49.559  10.414 -33.597 
ATOM    846  CD1 LEU A 243     -48.048  10.464 -33.872 
ATOM    847  CD2 LEU A 243     -49.937   9.303 -32.606 
ATOM    848  C   LEU A 243     -48.655  13.275 -34.475 
ATOM    849  O   LEU A 243     -47.967  13.904 -33.670 
ATOM    850  N   LYS A 244     -48.179  12.876 -35.668 
ATOM    851  CA  LYS A 244     -46.800  13.029 -36.043 
ATOM    852  CB  LYS A 244     -46.584  12.707 -37.532 
ATOM    853  CG  LYS A 244     -45.137  12.860 -37.998 
ATOM    854  CD  LYS A 244     -44.185  11.881 -37.318 
ATOM    855  CE  LYS A 244     -44.742  10.460 -37.253 
ATOM    856  NZ  LYS A 244     -43.783   9.585 -36.551 
ATOM    857  C   LYS A 244     -46.372  14.450 -35.820 
ATOM    858  O   LYS A 244     -45.288  14.687 -35.296 
ATOM    859  N   THR A 245     -47.194  15.418 -36.258 
ATOM    860  CA  THR A 245     -46.956  16.830 -36.109 
ATOM    861  CB  THR A 245     -47.749  17.641 -37.090 
ATOM    862  OG1 THR A 245     -49.140  17.438 -36.878 
ATOM    863  CG2 THR A 245     -47.367  17.215 -38.515 
ATOM    864  C   THR A 245     -47.293  17.366 -34.739 
ATOM    865  O   THR A 245     -46.712  18.360 -34.317 
ATOM    866  N   LYS A 246     -48.313  16.791 -34.071 
ATOM    867  CA  LYS A 246     -48.907  17.261 -32.840 
ATOM    868  CB  LYS A 246     -50.342  16.756 -32.673 
ATOM    869  CG  LYS A 246     -51.230  17.378 -33.747 
ATOM    870  CD  LYS A 246     -52.597  16.722 -33.899 
ATOM    871  CE  LYS A 246     -53.454  17.377 -34.983 
ATOM    872  NZ  LYS A 246     -54.792  16.749 -35.022 
ATOM    873  C   LYS A 246     -48.152  17.028 -31.562 
ATOM    874  O   LYS A 246     -48.401  17.740 -30.588 
ATOM    875  N   LEU A 247     -47.270  16.012 -31.483 
ATOM    876  CA  LEU A 247     -46.590  15.732 -30.248 
ATOM    877  CB  LEU A 247     -45.590  14.573 -30.365 
ATOM    878  CG  LEU A 247     -46.244  13.249 -30.796 
ATOM    879  CD1 LEU A 247     -45.204  12.119 -30.867 
ATOM    880  CD2 LEU A 247     -47.457  12.902 -29.916 
ATOM    881  C   LEU A 247     -45.819  16.960 -29.840 
ATOM    882  O   LEU A 247     -45.369  17.729 -30.692 
ATOM    883  N   PRO A 248     -45.684  17.161 -28.543 
ATOM    884  CA  PRO A 248     -45.011  18.323 -28.006 
ATOM    885  CD  PRO A 248     -46.687  16.649 -27.624 
ATOM    886  CB  PRO A 248     -45.379  18.378 -26.527 
ATOM    887  CG  PRO A 248     -46.730  17.650 -26.457 
ATOM    888  C   PRO A 248     -43.539  18.231 -28.220 
ATOM    889  O   PRO A 248     -43.064  17.126 -28.454 
ATOM    890  N   GLU A 249     -42.795  19.351 -28.103 
ATOM    891  CA  GLU A 249     -41.396  19.379 -28.438 
ATOM    892  CB  GLU A 249     -40.741  20.765 -28.296 
ATOM    893  CG  GLU A 249     -41.111  21.735 -29.421 
ATOM    894  CD  GLU A 249     -40.197  22.949 -29.309 
ATOM    895  OE1 GLU A 249     -39.616  23.146 -28.210 
ATOM    896  OE2 GLU A 249     -40.064  23.690 -30.319 
ATOM    897  C   GLU A 249     -40.594  18.429 -27.605 
ATOM    898  O   GLU A 249     -39.710  17.752 -28.128 
ATOM    899  N   ASN A 250     -40.885  18.321 -26.298 
ATOM    900  CA  ASN A 250     -40.071  17.494 -25.454 
ATOM    901  CB  ASN A 250     -40.572  17.473 -24.000 
ATOM    902  CG  ASN A 250     -42.009  16.973 -24.017 
ATOM    903  OD1 ASN A 250     -42.264  15.773 -23.940 
ATOM    904  ND2 ASN A 250     -42.979  17.921 -24.123 
ATOM    905  C   ASN A 250     -40.069  16.085 -25.978 
ATOM    906  O   ASN A 250     -39.053  15.398 -25.902 
ATOM    907  N   LEU A 251     -41.252  15.600 -26.396 
ATOM    908  CA  LEU A 251     -41.538  14.314 -26.970 
ATOM    909  CB  LEU A 251     -42.934  13.798 -26.572 
ATOM    910  CG  LEU A 251     -43.094  12.279 -26.773 
ATOM    911  CD1 LEU A 251     -42.072  11.515 -25.908 
ATOM    912  CD2 LEU A 251     -44.534  11.820 -26.496 
ATOM    913  C   LEU A 251     -41.379  14.305 -28.466 
ATOM    914  O   LEU A 251     -41.636  13.290 -29.100 
ATOM    915  N   SER A 252     -41.166  15.477 -29.096 
ATOM    916  CA  SER A 252     -41.037  15.501 -30.527 
ATOM    917  CB  SER A 252     -42.280  16.074 -31.230 
ATOM    918  OG  SER A 252     -42.099  16.073 -32.638 
ATOM    919  C   SER A 252     -39.888  16.394 -30.843 
ATOM    920  O   SER A 252     -40.036  17.610 -30.937 
ATOM    921  N   SER A 253     -38.709  15.784 -31.051 
ATOM    922  CA  SER A 253     -37.507  16.492 -31.350 
ATOM    923  CB  SER A 253     -36.673  16.820 -30.098 
ATOM    924  OG  SER A 253     -35.507  17.546 -30.461 
ATOM    925  C   SER A 253     -36.726  15.527 -32.186 
ATOM    926  O   SER A 253     -36.792  15.544 -33.414 
ATOM    927  N   LYS A 254     -35.917  14.720 -31.485 
ATOM    928  CA  LYS A 254     -35.052  13.649 -31.890 
ATOM    929  CB  LYS A 254     -33.970  13.345 -30.844 
ATOM    930  CG  LYS A 254     -33.059  14.544 -30.592 
ATOM    931  CD  LYS A 254     -32.326  15.024 -31.843 
ATOM    932  CE  LYS A 254     -31.661  16.386 -31.657 
ATOM    933  NZ  LYS A 254     -32.700  17.422 -31.472 
ATOM    934  C   LYS A 254     -35.788  12.351 -32.149 
ATOM    935  O   LYS A 254     -35.137  11.336 -32.386 
ATOM    936  N   VAL A 255     -37.128  12.292 -31.985 
ATOM    937  CA  VAL A 255     -37.821  11.024 -32.033 
ATOM    938  CB  VAL A 255     -38.772  10.847 -30.887 
ATOM    939  CG1 VAL A 255     -37.973  10.886 -29.576 
ATOM    940  CG2 VAL A 255     -39.860  11.930 -30.985 
ATOM    941  C   VAL A 255     -38.645  10.827 -33.276 
ATOM    942  O   VAL A 255     -38.668  11.664 -34.179 
ATOM    943  N   LYS A 256     -39.292   9.634 -33.359 
ATOM    944  CA  LYS A 256     -40.148   9.260 -34.452 
ATOM    945  CB  LYS A 256     -39.376   8.530 -35.567 
ATOM    946  CG  LYS A 256     -40.107   8.481 -36.907 
ATOM    947  CD  LYS A 256     -40.167   9.834 -37.613 
ATOM    948  CE  LYS A 256     -38.891  10.172 -38.385 
ATOM    949  NZ  LYS A 256     -39.046  11.480 -39.059 
ATOM    950  C   LYS A 256     -41.184   8.294 -33.934 
ATOM    951  O   LYS A 256     -41.001   7.686 -32.879 
ATOM    952  N   LEU A 257     -42.319   8.161 -34.664 
ATOM    953  CA  LEU A 257     -43.374   7.223 -34.356 
ATOM    954  CB  LEU A 257     -44.790   7.813 -34.470 
ATOM    955  CG  LEU A 257     -45.902   6.773 -34.234 
ATOM    956  CD1 LEU A 257     -45.854   6.208 -32.807 
ATOM    957  CD2 LEU A 257     -47.280   7.345 -34.604 
ATOM    958  C   LEU A 257     -43.311   6.108 -35.361 
ATOM    959  O   LEU A 257     -43.314   6.342 -36.568 
ATOM    960  N   LEU A 258     -43.018   4.884 -34.889 
ATOM    961  CA  LEU A 258     -43.058   3.673 -35.662 
ATOM    962  CB  LEU A 258     -41.937   2.708 -35.258 
ATOM    963  CG  LEU A 258     -40.539   3.344 -35.288 
ATOM    964  CD1 LEU A 258     -39.456   2.272 -35.112 
ATOM    965  CD2 LEU A 258     -40.333   4.225 -36.529 
ATOM    966  C   LEU A 258     -44.318   2.873 -35.545 
ATOM    967  O   LEU A 258     -44.646   2.132 -36.471 
ATOM    968  N   GLN A 259     -44.965   2.906 -34.350 
ATOM    969  CA  GLN A 259     -46.066   2.027 -34.038 
ATOM    970  CB  GLN A 259     -45.666   0.877 -33.096 
ATOM    971  CG  GLN A 259     -44.686  -0.128 -33.693 
ATOM    972  CD  GLN A 259     -45.456  -0.973 -34.695 
ATOM    973  OE1 GLN A 259     -46.659  -0.795 -34.884 
ATOM    974  NE2 GLN A 259     -44.746  -1.920 -35.360 
ATOM    975  C   GLN A 259     -47.143   2.762 -33.289 
ATOM    976  O   GLN A 259     -46.904   3.324 -32.222 
ATOM    977  N   LEU A 260     -48.378   2.732 -33.831 
ATOM    978  CA  LEU A 260     -49.533   3.353 -33.236 
ATOM    979  CB  LEU A 260     -49.870   4.708 -33.882 
ATOM    980  CG  LEU A 260     -51.115   5.400 -33.298 
ATOM    981  CD1 LEU A 260     -50.935   5.737 -31.807 
ATOM    982  CD2 LEU A 260     -51.505   6.621 -34.149 
ATOM    983  C   LEU A 260     -50.698   2.436 -33.492 
ATOM    984  O   LEU A 260     -50.744   1.780 -34.531 
ATOM    985  N   TYR A 261     -51.665   2.353 -32.548 
ATOM    986  CA  TYR A 261     -52.813   1.503 -32.738 
ATOM    987  CB  TYR A 261     -53.427   0.939 -31.444 
ATOM    988  CG  TYR A 261     -52.529  -0.139 -30.948 
ATOM    989  CD1 TYR A 261     -51.388   0.169 -30.246 
ATOM    990  CD2 TYR A 261     -52.834  -1.461 -31.188 
ATOM    991  CE1 TYR A 261     -50.561  -0.826 -29.787 
ATOM    992  CE2 TYR A 261     -52.009  -2.462 -30.729 
ATOM    993  CZ  TYR A 261     -50.868  -2.141 -30.032 
ATOM    994  OH  TYR A 261     -50.014  -3.158 -29.557 
ATOM    995  C   TYR A 261     -53.890   2.254 -33.447 
ATOM    996  O   TYR A 261     -54.152   3.425 -33.167 
ATOM    997  N   SER A 262     -54.510   1.589 -34.440 
ATOM    998  CA  SER A 262     -55.566   2.191 -35.197 
ATOM    999  CB  SER A 262     -56.065   1.283 -36.337 
ATOM   1000  OG  SER A 262     -55.044   1.100 -37.306 
ATOM   1001  C   SER A 262     -56.734   2.444 -34.293 
ATOM   1002  O   SER A 262     -57.177   3.578 -34.139 
ATOM   1003  N   GLU A 263     -57.323   1.364 -33.748 
ATOM   1004  CA  GLU A 263     -58.469   1.466 -32.884 
ATOM   1005  CB  GLU A 263     -59.348   0.209 -32.910 
ATOM   1006  CG  GLU A 263     -58.633  -1.050 -32.430 
ATOM   1007  CD  GLU A 263     -59.655  -2.173 -32.418 
ATOM   1008  OE1 GLU A 263     -60.869  -1.861 -32.542 
ATOM   1009  OE2 GLU A 263     -59.242  -3.356 -32.285 
ATOM   1010  C   GLU A 263     -58.152   1.749 -31.442 
ATOM   1011  O   GLU A 263     -58.817   2.573 -30.818 
ATOM   1012  N   ALA A 264     -57.140   1.055 -30.872 
ATOM   1013  CA  ALA A 264     -56.801   1.147 -29.475 
ATOM   1014  CB  ALA A 264     -55.937  -0.026 -28.980 
ATOM   1015  C   ALA A 264     -56.027   2.405 -29.242 
ATOM   1016  O   ALA A 264     -55.634   3.075 -30.195 
ATOM   1017  N   SER A 265     -55.823   2.787 -27.956 
ATOM   1018  CA  SER A 265     -55.083   3.994 -27.717 
ATOM   1019  CB  SER A 265     -55.860   5.035 -26.889 
ATOM   1020  OG  SER A 265     -56.962   5.540 -27.628 
ATOM   1021  C   SER A 265     -53.828   3.686 -26.948 
ATOM   1022  O   SER A 265     -53.813   3.723 -25.717 
ATOM   1023  N   VAL A 266     -52.728   3.395 -27.670 
ATOM   1024  CA  VAL A 266     -51.433   3.155 -27.101 
ATOM   1025  CB  VAL A 266     -51.246   1.738 -26.640 
ATOM   1026  CG1 VAL A 266     -49.799   1.556 -26.157 
ATOM   1027  CG2 VAL A 266     -52.307   1.419 -25.573 
ATOM   1028  C   VAL A 266     -50.473   3.366 -28.232 
ATOM   1029  O   VAL A 266     -50.777   3.013 -29.371 
ATOM   1030  N   ALA A 267     -49.288   3.948 -27.957 
ATOM   1031  CA  ALA A 267     -48.342   4.156 -29.017 
ATOM   1032  CB  ALA A 267     -48.336   5.595 -29.562 
ATOM   1033  C   ALA A 267     -46.971   3.887 -28.475 
ATOM   1034  O   ALA A 267     -46.717   4.049 -27.282 
ATOM   1035  N   LEU A 268     -46.062   3.433 -29.362 
ATOM   1036  CA  LEU A 268     -44.684   3.162 -29.053 
ATOM   1037  CB  LEU A 268     -44.166   1.896 -29.760 
ATOM   1038  CG  LEU A 268     -42.732   1.497 -29.371 
ATOM   1039  CD1 LEU A 268     -42.664   1.010 -27.918 
ATOM   1040  CD2 LEU A 268     -42.134   0.486 -30.361 
ATOM   1041  C   LEU A 268     -43.911   4.339 -29.584 
ATOM   1042  O   LEU A 268     -44.487   5.220 -30.217 
ATOM   1043  N   LEU A 269     -42.592   4.416 -29.290 
ATOM   1044  CA  LEU A 269     -41.764   5.490 -29.781 
ATOM   1045  CB  LEU A 269     -41.764   6.752 -28.898 
ATOM   1046  CG  LEU A 269     -42.869   7.760 -29.247 
ATOM   1047  CD1 LEU A 269     -42.940   8.893 -28.213 
ATOM   1048  CD2 LEU A 269     -42.632   8.320 -30.662 
ATOM   1049  C   LEU A 269     -40.341   5.054 -29.891 
ATOM   1050  O   LEU A 269     -39.908   4.112 -29.229 
ATOM   1051  N   LYS A 270     -39.589   5.740 -30.775 
ATOM   1052  CA  LYS A 270     -38.181   5.506 -30.929 
ATOM   1053  CB  LYS A 270     -37.840   4.977 -32.336 
ATOM   1054  CG  LYS A 270     -36.576   4.120 -32.436 
ATOM   1055  CD  LYS A 270     -35.283   4.804 -32.010 
ATOM   1056  CE  LYS A 270     -34.046   3.924 -32.204 
ATOM   1057  NZ  LYS A 270     -32.823   4.698 -31.901 
ATOM   1058  C   LYS A 270     -37.540   6.861 -30.775 
ATOM   1059  O   LYS A 270     -38.032   7.844 -31.324 
ATOM   1060  N   LEU A 271     -36.439   6.959 -29.997 
ATOM   1061  CA  LEU A 271     -35.774   8.226 -29.798 
ATOM   1062  CB  LEU A 271     -35.899   8.780 -28.360 
ATOM   1063  CG  LEU A 271     -35.253   7.926 -27.250 
ATOM   1064  CD1 LEU A 271     -33.718   8.002 -27.263 
ATOM   1065  CD2 LEU A 271     -35.844   8.270 -25.875 
ATOM   1066  C   LEU A 271     -34.314   8.082 -30.142 
ATOM   1067  O   LEU A 271     -33.773   6.976 -30.114 
ATOM   1068  N   ASN A 272     -33.690   9.182 -30.632 
ATOM   1069  CA  ASN A 272     -32.286   9.278 -30.947 
ATOM   1070  CB  ASN A 272     -32.000  10.261 -32.096 
ATOM   1071  CG  ASN A 272     -32.566   9.674 -33.384 
ATOM   1072  OD1 ASN A 272     -32.375  10.224 -34.467 
ATOM   1073  ND2 ASN A 272     -33.289   8.528 -33.266 
ATOM   1074  C   ASN A 272     -31.408   9.686 -29.788 
ATOM   1075  O   ASN A 272     -30.289   9.188 -29.672 
ATOM   1076  N   ASN A 273     -31.859  10.631 -28.925 
ATOM   1077  CA  ASN A 273     -30.985  11.133 -27.891 
ATOM   1078  CB  ASN A 273     -30.859  12.666 -27.874 
ATOM   1079  CG  ASN A 273     -30.025  13.081 -29.071 
ATOM   1080  OD1 ASN A 273     -29.372  12.256 -29.705 
ATOM   1081  ND2 ASN A 273     -30.037  14.404 -29.382 
ATOM   1082  C   ASN A 273     -31.468  10.745 -26.531 
ATOM   1083  O   ASN A 273     -32.339  11.384 -25.943 
ATOM   1084  N   PRO A 274     -30.872   9.718 -26.007 
ATOM   1085  CA  PRO A 274     -31.201   9.246 -24.692 
ATOM   1086  CD  PRO A 274     -30.269   8.682 -26.826 
ATOM   1087  CB  PRO A 274     -30.648   7.820 -24.601 
ATOM   1088  CG  PRO A 274     -29.696   7.688 -25.803 
ATOM   1089  C   PRO A 274     -30.667  10.177 -23.655 
ATOM   1090  O   PRO A 274     -31.079  10.072 -22.502 
ATOM   1091  N   LYS A 275     -29.752  11.088 -24.035 
ATOM   1092  CA  LYS A 275     -29.153  11.951 -23.067 
ATOM   1093  CB  LYS A 275     -28.195  12.953 -23.729 
ATOM   1094  CG  LYS A 275     -27.503  13.894 -22.747 
ATOM   1095  CD  LYS A 275     -26.355  14.681 -23.381 
ATOM   1096  CE  LYS A 275     -25.734  15.714 -22.444 
ATOM   1097  NZ  LYS A 275     -24.707  16.495 -23.169 
ATOM   1098  C   LYS A 275     -30.240  12.734 -22.398 
ATOM   1099  O   LYS A 275     -30.323  12.758 -21.172 
ATOM   1100  N   ASP A 276     -31.097  13.398 -23.201 
ATOM   1101  CA  ASP A 276     -32.195  14.193 -22.720 
ATOM   1102  CB  ASP A 276     -32.757  15.151 -23.786 
ATOM   1103  CG  ASP A 276     -31.693  16.209 -24.061 
ATOM   1104  OD1 ASP A 276     -30.499  15.937 -23.765 
ATOM   1105  OD2 ASP A 276     -32.054  17.301 -24.571 
ATOM   1106  C   ASP A 276     -33.320  13.333 -22.230 
ATOM   1107  O   ASP A 276     -34.052  13.711 -21.317 
ATOM   1108  N   PHE A 277     -33.495  12.144 -22.828 
ATOM   1109  CA  PHE A 277     -34.601  11.288 -22.494 
ATOM   1110  CB  PHE A 277     -34.659   9.979 -23.297 
ATOM   1111  CG  PHE A 277     -35.858   9.261 -22.778 
ATOM   1112  CD1 PHE A 277     -37.125   9.717 -23.061 
ATOM   1113  CD2 PHE A 277     -35.713   8.129 -22.009 
ATOM   1114  CE1 PHE A 277     -38.231   9.056 -22.583 
ATOM   1115  CE2 PHE A 277     -36.816   7.461 -21.528 
ATOM   1116  CZ  PHE A 277     -38.076   7.929 -21.810 
ATOM   1117  C   PHE A 277     -34.532  10.940 -21.047 
ATOM   1118  O   PHE A 277     -35.562  10.838 -20.383 
ATOM   1119  N   GLN A 278     -33.315  10.745 -20.508 
ATOM   1120  CA  GLN A 278     -33.206  10.372 -19.135 
ATOM   1121  CB  GLN A 278     -31.751  10.201 -18.661 
ATOM   1122  CG  GLN A 278     -31.062   8.961 -19.238 
ATOM   1123  CD  GLN A 278     -31.672   7.744 -18.555 
ATOM   1124  OE1 GLN A 278     -32.253   6.876 -19.205 
ATOM   1125  NE2 GLN A 278     -31.541   7.680 -17.203 
ATOM   1126  C   GLN A 278     -33.839  11.447 -18.313 
ATOM   1127  O   GLN A 278     -34.535  11.144 -17.351 
ATOM   1128  N   GLU A 279     -33.619  12.729 -18.664 
ATOM   1129  CA  GLU A 279     -34.170  13.813 -17.905 
ATOM   1130  CB  GLU A 279     -33.615  15.185 -18.324 
ATOM   1131  CG  GLU A 279     -32.157  15.395 -17.911 
ATOM   1132  CD  GLU A 279     -32.102  15.406 -16.387 
ATOM   1133  OE1 GLU A 279     -32.554  14.406 -15.771 
ATOM   1134  OE2 GLU A 279     -31.611  16.419 -15.817 
ATOM   1135  C   GLU A 279     -35.662  13.855 -18.043 
ATOM   1136  O   GLU A 279     -36.375  14.075 -17.065 
ATOM   1137  N   LEU A 280     -36.171  13.631 -19.268 
ATOM   1138  CA  LEU A 280     -37.577  13.706 -19.531 
ATOM   1139  CB  LEU A 280     -37.926  13.482 -21.010 
ATOM   1140  CG  LEU A 280     -39.443  13.434 -21.272 
ATOM   1141  CD1 LEU A 280     -40.138  14.724 -20.824 
ATOM   1142  CD2 LEU A 280     -39.737  13.100 -22.739 
ATOM   1143  C   LEU A 280     -38.290  12.661 -18.744 
ATOM   1144  O   LEU A 280     -39.375  12.912 -18.221 
ATOM   1145  N   ASN A 281     -37.696  11.460 -18.619 
ATOM   1146  CA  ASN A 281     -38.395  10.437 -17.904 
ATOM   1147  CB  ASN A 281     -37.760   9.023 -17.946 
ATOM   1148  CG  ASN A 281     -36.356   8.955 -17.370 
ATOM   1149  OD1 ASN A 281     -36.148   9.061 -16.164 
ATOM   1150  ND2 ASN A 281     -35.364   8.709 -18.268 
ATOM   1151  C   ASN A 281     -38.643  10.911 -16.498 
ATOM   1152  O   ASN A 281     -39.644  10.526 -15.898 
ATOM   1153  N   LYS A 282     -37.715  11.718 -15.930 
ATOM   1154  CA  LYS A 282     -37.811  12.338 -14.623 
ATOM   1155  CB  LYS A 282     -36.489  12.970 -14.139 
ATOM   1156  CG  LYS A 282     -35.436  12.008 -13.584 
ATOM   1157  CD  LYS A 282     -34.810  11.098 -14.635 
ATOM   1158  CE  LYS A 282     -33.495  10.437 -14.211 
ATOM   1159  NZ  LYS A 282     -32.399  11.430 -14.219 
ATOM   1160  C   LYS A 282     -38.804  13.481 -14.564 
ATOM   1161  O   LYS A 282     -39.490  13.632 -13.557 
ATOM   1162  N   GLN A 283     -38.909  14.299 -15.638 
ATOM   1163  CA  GLN A 283     -39.622  15.563 -15.747 
ATOM   1164  CB  GLN A 283     -40.186  15.770 -17.167 
ATOM   1165  CG  GLN A 283     -41.173  16.930 -17.323 
ATOM   1166  CD  GLN A 283     -40.437  18.251 -17.183 
ATOM   1167  OE1 GLN A 283     -39.830  18.537 -16.152 
ATOM   1168  NE2 GLN A 283     -40.502  19.093 -18.250 
ATOM   1169  C   GLN A 283     -40.750  15.746 -14.763 
ATOM   1170  O   GLN A 283     -41.563  14.853 -14.542 
ATOM   1171  N   THR A 284     -40.714  16.910 -14.060 
ATOM   1172  CA  THR A 284     -41.661  17.354 -13.067 
ATOM   1173  CB  THR A 284     -41.024  18.234 -12.038 
ATOM   1174  OG1 THR A 284     -39.949  17.554 -11.406 
ATOM   1175  CG2 THR A 284     -42.099  18.586 -11.000 
ATOM   1176  C   THR A 284     -42.911  18.073 -13.539 
ATOM   1177  O   THR A 284     -43.985  17.826 -12.993 
ATOM   1178  N   LYS A 285     -42.838  18.977 -14.548 
ATOM   1179  CA  LYS A 285     -43.986  19.831 -14.754 
ATOM   1180  CB  LYS A 285     -43.719  21.307 -14.404 
ATOM   1181  CG  LYS A 285     -42.600  21.953 -15.221 
ATOM   1182  CD  LYS A 285     -41.251  21.250 -15.078 
ATOM   1183  CE  LYS A 285     -40.106  21.979 -15.780 
ATOM   1184  NZ  LYS A 285     -39.765  23.206 -15.026 
ATOM   1185  C   LYS A 285     -44.570  19.787 -16.135 
ATOM   1186  O   LYS A 285     -44.208  18.960 -16.969 
ATOM   1187  N   LYS A 286     -45.529  20.719 -16.370 
ATOM   1188  CA  LYS A 286     -46.333  20.824 -17.560 
ATOM   1189  CB  LYS A 286     -47.320  22.006 -17.543 
ATOM   1190  CG  LYS A 286     -48.285  22.003 -16.355 
ATOM   1191  CD  LYS A 286     -49.098  23.297 -16.242 
ATOM   1192  CE  LYS A 286     -49.846  23.461 -14.916 
ATOM   1193  NZ  LYS A 286     -49.089  24.367 -14.023 
ATOM   1194  C   LYS A 286     -45.455  21.022 -18.752 
ATOM   1195  O   LYS A 286     -44.491  21.785 -18.710 
ATOM   1196  N   ASN A 287     -45.783  20.322 -19.860 
ATOM   1197  CA  ASN A 287     -44.961  20.418 -21.025 
ATOM   1198  CB  ASN A 287     -43.723  19.511 -20.896 
ATOM   1199  CG  ASN A 287     -42.665  19.924 -21.907 
ATOM   1200  OD1 ASN A 287     -41.524  19.467 -21.843 
ATOM   1201  ND2 ASN A 287     -43.042  20.818 -22.860 
ATOM   1202  C   ASN A 287     -45.760  19.944 -22.208 
ATOM   1203  O   ASN A 287     -45.750  20.567 -23.268 
ATOM   1204  N   MET A 288     -46.481  18.816 -22.044 
ATOM   1205  CA  MET A 288     -47.191  18.190 -23.127 
ATOM   1206  CB  MET A 288     -47.178  16.656 -23.030 
ATOM   1207  CG  MET A 288     -45.771  16.057 -23.017 
ATOM   1208  SD  MET A 288     -45.721  14.267 -22.709 
ATOM   1209  CE  MET A 288     -43.949  14.240 -22.320 
ATOM   1210  C   MET A 288     -48.629  18.596 -23.092 
ATOM   1211  O   MET A 288     -49.247  18.652 -22.029 
ATOM   1212  N   THR A 289     -49.184  18.930 -24.278 
ATOM   1213  CA  THR A 289     -50.582  19.250 -24.373 
ATOM   1214  CB  THR A 289     -50.884  20.689 -24.087 
ATOM   1215  OG1 THR A 289     -50.144  21.520 -24.969 
ATOM   1216  CG2 THR A 289     -50.533  21.003 -22.624 
ATOM   1217  C   THR A 289     -51.064  18.973 -25.769 
ATOM   1218  O   THR A 289     -50.357  19.201 -26.750 
ATOM   1219  N   ILE A 290     -52.293  18.428 -25.877 
ATOM   1220  CA  ILE A 290     -52.952  18.235 -27.136 
ATOM   1221  CB  ILE A 290     -52.965  16.806 -27.600 
ATOM   1222  CG1 ILE A 290     -51.525  16.323 -27.848 
ATOM   1223  CG2 ILE A 290     -53.877  16.701 -28.836 
ATOM   1224  CD1 ILE A 290     -51.407  14.817 -28.077 
ATOM   1225  C   ILE A 290     -54.367  18.669 -26.915 
ATOM   1226  O   ILE A 290     -54.999  18.261 -25.941 
ATOM   1227  N   ASP A 291     -54.891  19.529 -27.807 
ATOM   1228  CA  ASP A 291     -56.239  20.020 -27.727 
ATOM   1229  CB  ASP A 291     -57.310  18.946 -27.998 
ATOM   1230  CG  ASP A 291     -58.623  19.659 -28.305 
ATOM   1231  OD1 ASP A 291     -58.676  20.906 -28.128 
ATOM   1232  OD2 ASP A 291     -59.588  18.969 -28.733 
ATOM   1233  C   ASP A 291     -56.469  20.611 -26.371 
ATOM   1234  O   ASP A 291     -57.584  20.582 -25.854 
ATOM   1235  N   GLY A 292     -55.407  21.175 -25.763 
ATOM   1236  CA  GLY A 292     -55.534  21.848 -24.502 
ATOM   1237  C   GLY A 292     -55.441  20.866 -23.375 
ATOM   1238  O   GLY A 292     -55.444  21.263 -22.210 
ATOM   1239  N   LYS A 293     -55.341  19.559 -23.674 
ATOM   1240  CA  LYS A 293     -55.298  18.607 -22.599 
ATOM   1241  CB  LYS A 293     -56.266  17.430 -22.797 
ATOM   1242  CG  LYS A 293     -55.925  16.555 -24.004 
ATOM   1243  CD  LYS A 293     -56.729  15.256 -24.055 
ATOM   1244  CE  LYS A 293     -58.208  15.478 -24.371 
ATOM   1245  NZ  LYS A 293     -58.937  14.196 -24.273 
ATOM   1246  C   LYS A 293     -53.913  18.045 -22.526 
ATOM   1247  O   LYS A 293     -53.293  17.766 -23.551 
ATOM   1248  N   GLU A 294     -53.392  17.866 -21.295 
ATOM   1249  CA  GLU A 294     -52.062  17.359 -21.102 
ATOM   1250  CB  GLU A 294     -51.439  17.722 -19.741 
ATOM   1251  CG  GLU A 294     -50.978  19.179 -19.639 
ATOM   1252  CD  GLU A 294     -52.196  20.061 -19.424 
ATOM   1253  OE1 GLU A 294     -53.280  19.508 -19.099 
ATOM   1254  OE2 GLU A 294     -52.057  21.305 -19.581 
ATOM   1255  C   GLU A 294     -52.059  15.866 -21.213 
ATOM   1256  O   GLU A 294     -53.103  15.218 -21.177 
ATOM   1257  N   LEU A 295     -50.849  15.293 -21.407 
ATOM   1258  CA  LEU A 295     -50.661  13.874 -21.507 
ATOM   1259  CB  LEU A 295     -50.294  13.394 -22.923 
ATOM   1260  CG  LEU A 295     -51.342  13.715 -24.005 
ATOM   1261  CD1 LEU A 295     -51.458  15.230 -24.235 
ATOM   1262  CD2 LEU A 295     -51.060  12.935 -25.301 
ATOM   1263  C   LEU A 295     -49.475  13.535 -20.654 
ATOM   1264  O   LEU A 295     -49.032  14.338 -19.836 
ATOM   1265  N   THR A 296     -48.978  12.288 -20.784 
ATOM   1266  CA  THR A 296     -47.768  11.881 -20.123 
ATOM   1267  CB  THR A 296     -47.965  11.192 -18.805 
ATOM   1268  OG1 THR A 296     -48.676   9.980 -18.995 
ATOM   1269  CG2 THR A 296     -48.735  12.114 -17.854 
ATOM   1270  C   THR A 296     -47.143  10.846 -21.001 
ATOM   1271  O   THR A 296     -47.708  10.468 -22.027 
ATOM   1272  N   ILE A 297     -45.937  10.381 -20.624 
ATOM   1273  CA  ILE A 297     -45.311   9.312 -21.343 
ATOM   1274  CB  ILE A 297     -43.951   9.622 -21.913 
ATOM   1275  CG1 ILE A 297     -42.926   9.941 -20.822 
ATOM   1276  CG2 ILE A 297     -44.107  10.741 -22.951 
ATOM   1277  CD1 ILE A 297     -41.506  10.060 -21.377 
ATOM   1278  C   ILE A 297     -45.187   8.179 -20.380 
ATOM   1279  O   ILE A 297     -44.988   8.385 -19.182 
ATOM   1280  N   SER A 298     -45.390   6.946 -20.881 
ATOM   1281  CA  SER A 298     -45.306   5.767 -20.068 
ATOM   1282  CB  SER A 298     -46.216   4.630 -20.565 
ATOM   1283  OG  SER A 298     -47.570   5.062 -20.575 
ATOM   1284  C   SER A 298     -43.886   5.275 -20.092 
ATOM   1285  O   SER A 298     -43.074   5.697 -20.912 
ATOM   1286  N   PRO A 299     -43.576   4.405 -19.161 
ATOM   1287  CA  PRO A 299     -42.261   3.812 -19.107 
ATOM   1288  CD  PRO A 299     -44.149   4.559 -17.832 
ATOM   1289  CB  PRO A 299     -42.080   3.308 -17.676 
ATOM   1290  CG  PRO A 299     -43.025   4.192 -16.848 
ATOM   1291  C   PRO A 299     -42.135   2.711 -20.121 
ATOM   1292  O   PRO A 299     -43.150   2.310 -20.687 
ATOM   1293  N   ALA A 300     -40.892   2.246 -20.392 
ATOM   1294  CA  ALA A 300     -40.642   1.130 -21.274 
ATOM   1295  CB  ALA A 300     -40.243   1.542 -22.702 
ATOM   1296  C   ALA A 300     -39.482   0.368 -20.686 
ATOM   1297  O   ALA A 300     -38.618   0.965 -20.048 
ATOM   1298  N   TYR A 301     -39.431  -0.973 -20.881 
ATOM   1299  CA  TYR A 301     -38.375  -1.756 -20.281 
ATOM   1300  CB  TYR A 301     -38.837  -2.582 -19.069 
ATOM   1301  CG  TYR A 301     -39.449  -1.643 -18.085 
ATOM   1302  CD1 TYR A 301     -38.679  -0.726 -17.407 
ATOM   1303  CD2 TYR A 301     -40.801  -1.694 -17.828 
ATOM   1304  CE1 TYR A 301     -39.250   0.135 -16.498 
ATOM   1305  CE2 TYR A 301     -41.377  -0.836 -16.920 
ATOM   1306  CZ  TYR A 301     -40.602   0.083 -16.254 
ATOM   1307  OH  TYR A 301     -41.188   0.964 -15.322 
ATOM   1308  C   TYR A 301     -37.847  -2.737 -21.294 
ATOM   1309  O   TYR A 301     -38.554  -3.128 -22.220 
ATOM   1310  N   LEU A 302     -36.574  -3.171 -21.122 
ATOM   1311  CA  LEU A 302     -35.936  -4.054 -22.066 
ATOM   1312  CB  LEU A 302     -34.515  -3.581 -22.428 
ATOM   1313  CG  LEU A 302     -33.802  -4.423 -23.500 
ATOM   1314  CD1 LEU A 302     -34.488  -4.278 -24.867 
ATOM   1315  CD2 LEU A 302     -32.299  -4.103 -23.556 
ATOM   1316  C   LEU A 302     -35.820  -5.426 -21.476 
ATOM   1317  O   LEU A 302     -35.400  -5.595 -20.333 
ATOM   1318  N   LEU A 303     -36.217  -6.450 -22.260 
ATOM   1319  CA  LEU A 303     -36.130  -7.815 -21.822 
ATOM   1320  CB  LEU A 303     -37.502  -8.422 -21.480 
ATOM   1321  CG  LEU A 303     -38.176  -7.802 -20.237 
ATOM   1322  CD1 LEU A 303     -38.413  -6.294 -20.384 
ATOM   1323  CD2 LEU A 303     -39.488  -8.525 -19.918 
ATOM   1324  C   LEU A 303     -35.538  -8.611 -22.947 
ATOM   1325  O   LEU A 303     -35.890  -8.426 -24.111 
ATOM   1326  N   TRP A 304     -34.599  -9.514 -22.607 
ATOM   1327  CA  TRP A 304     -33.961 -10.365 -23.567 
ATOM   1328  CB  TRP A 304     -32.473 -10.031 -23.741 
ATOM   1329  CG  TRP A 304     -31.752  -9.964 -22.418 
ATOM   1330  CD2 TRP A 304     -31.849  -8.839 -21.531 
ATOM   1331  CD1 TRP A 304     -30.954 -10.881 -21.803 
ATOM   1332  NE1 TRP A 304     -30.544 -10.396 -20.582 
ATOM   1333  CE2 TRP A 304     -31.088  -9.143 -20.400 
ATOM   1334  CE3 TRP A 304     -32.520  -7.657 -21.644 
ATOM   1335  CZ2 TRP A 304     -30.988  -8.259 -19.365 
ATOM   1336  CZ3 TRP A 304     -32.412  -6.766 -20.598 
ATOM   1337  CH2 TRP A 304     -31.662  -7.063 -19.479 
ATOM   1338  C   TRP A 304     -34.071 -11.752 -23.031 
ATOM   1339  O   TRP A 304     -34.313 -11.944 -21.840 
ATOM   1340  N   ASP A 305     -33.936 -12.760 -23.912 
ATOM   1341  CA  ASP A 305     -34.023 -14.120 -23.470 
ATOM   1342  CB  ASP A 305     -34.936 -14.982 -24.360 
ATOM   1343  CG  ASP A 305     -36.366 -14.491 -24.180 
ATOM   1344  OD1 ASP A 305     -36.588 -13.605 -23.313 
ATOM   1345  OD2 ASP A 305     -37.260 -15.001 -24.909 
ATOM   1346  C   ASP A 305     -32.617 -14.701 -23.552 
ATOM   1347  O   ASP A 305     -32.026 -14.661 -24.665 
ATOM   1348  OXT ASP A 305     -32.115 -15.195 -22.508 
TER
ENDMDL
