# Supplementary material for: Characterization of lncRNA-protein interactions associated with Prostate cancer and Androgen receptors by molecular docking simulations
Source: Biochem Biophys Rep. 2025 Mar 9;42:101959. doi: 10.1016/j.bbrep.2025.101959 (PMC11929892; doi:10.1016/j.bbrep.2025.101959)
Supplement: Multimedia component 126 [file mmc126.zip › mmc126.out]

Grid spacing:     1.800
Angle step:    22.500
Initial rotation:     0.00000   0.00000   0.00000
rec_627ce8493c4ac.pdb      11.668    -8.164    -8.975
lig_627ce8493c4ac.pdb       0.021    -0.027  -416.819
   4.86930   1.13921   0.12549    -2.012    14.085   406.263   -259.38    482.89      1.00
   5.30741   1.97565   3.18742     3.012   162.775   469.831   -229.54    640.22      1.00
   0.80795   1.32134   0.12093    -3.284     2.731   399.139   -217.10    497.16      1.00
   3.22916   2.14380   3.26104    -3.705    -0.119   398.364   -215.73    581.91      1.00
   5.71577   1.24277   0.16786    -1.914    10.879   402.160   -214.29    490.85      1.00
   0.29342   1.99671   3.17189    -0.640   137.044   462.138   -212.71    630.24      1.00
   2.70511   1.90686   3.32599    -5.673    -5.287   398.566   -208.79    560.40      1.00
   5.31168   1.14748   0.06020    -0.794    69.760   432.917   -205.29    510.94      1.00
   2.69433   1.16295   0.01182    -1.069   301.467   530.989   -204.04    665.84      1.00
  -0.36745   2.66213   3.18084    26.922    -0.569   434.037   -203.35    639.74      1.00
   1.60423   1.13576   0.06162    -1.183    57.121   427.216   -198.48    503.30      1.00
   1.39055   1.91078   3.22459    -5.369   -13.609   394.760   -197.28    558.21      1.00
   3.72063   1.94570   3.36992   -10.895   -27.883   386.425   -196.42    556.45      1.00
   1.79652   2.75418   3.46844    52.524    61.127   599.990   -195.59    768.85      1.00
   4.27848   1.76569   3.11911    -5.847    -0.144   399.769   -193.70    546.94      1.00
   5.95221   1.94845   3.12419    -0.133  -272.908   291.883   -189.76    565.15      1.00
   0.29593   1.87204   2.70725    28.926   -13.187   413.304   -188.20    568.43      1.00
   2.41351   2.62233   2.91135    25.367    -7.003   419.760   -187.88    628.34      1.00
   4.07799   2.72602   3.27669    20.589   -59.468   301.849   -187.28    564.34      1.00
   1.23639   1.43291   0.02070    -5.923    -3.093   399.348   -186.76    510.05      1.00
   1.66183   2.06310   1.20279    33.765     3.513   413.915   -186.34    586.75      1.00
   4.29232   0.39714  -0.06867    21.422    66.092   596.697   -186.11    608.35      1.00
   4.29071   0.40262  -0.06595    20.072    93.150   657.479   -186.10    671.43      2.00
  -0.20060   1.94642   3.12413    -2.702  -180.034   330.954   -186.03    549.03      1.00
   3.28271   0.38998   0.28948    49.839    62.623   600.107   -185.64    612.75      1.00
   4.25528   0.39514  -0.04532    20.244   130.931   752.309   -185.43    769.84      3.00
   4.67059   1.97708   3.15599    -0.458   312.296   534.603   -185.18    738.99      1.00
   1.02451   1.13611   0.03545    -1.226    92.014   442.563   -184.74    521.40      1.00
  -0.56164   0.41970   0.42605    20.138   -29.409   369.475   -184.35    384.59      1.00
   1.64813   2.00501   3.13252    -7.134   201.145   494.802   -183.06    671.59      1.00
   3.54625   1.88843   3.11163    -1.968  -131.596   357.282   -182.80    545.98      2.00
   2.93642   1.79102   3.12119    -4.995   -39.514   390.810   -182.65    544.49      1.00
   2.31107   0.39427  -0.03821    21.605   121.610   731.576   -182.42    748.02      1.00
   3.21019   1.94761   3.42467   -22.564   -60.363   373.786   -182.41    550.88      1.00
   2.93997   1.15666   0.01859    -2.516   113.352   449.797   -181.53    533.88      1.00
   5.83970   1.20223  -0.01139    -1.891  -308.033   281.841   -181.43    498.96      2.00
   2.03188   2.74742   3.10130    21.087   132.822   759.647   -180.80    905.25      1.00
   5.96624   1.19963  -0.02190    -0.948  -215.529   317.028   -180.71    470.43      1.00
   0.14352   1.56042   0.02321    -0.793   205.224   399.753   -180.38    563.33      2.00
   4.58999   1.20430  -0.03960    -1.764  -114.489   358.035   -179.92    465.04      2.00
   4.65992   0.36291   0.14906    28.817    -2.019   439.277   -179.10    448.87      1.00
   3.00702   0.39696  -0.05803    19.896   107.580   695.668   -178.86    710.75      1.00
   4.53479   0.88076   6.23368    -7.597     3.139   414.964   -178.04    463.44      1.00
   4.96131   0.39966  -0.08154    20.840    65.270   592.654   -177.53    604.32      1.00
   4.53888   1.94690   3.11509    -0.491  -185.978   326.989   -176.47    548.70      2.00
   2.94750   2.04613   1.23701    28.619     0.877   417.642   -176.24    587.65      1.00
   5.88995   1.19399  -0.01469    -1.072  -308.407   278.858   -176.08    496.61      2.00
   4.39216   1.97491   3.18249    -1.759   122.234   456.994   -175.94    621.57      3.00
   2.88728   1.94872   3.12889    -1.316  -321.821   272.885   -175.53    581.18      2.00
   3.12627   1.87564   3.39348   -13.028   -32.111   387.793   -175.03    550.70      2.00
   4.82459   1.23209   0.05817   -12.003  -115.348   359.527   -175.03    469.77      1.00
   0.94310   0.95027   0.27468    -4.167     3.580   401.588   -174.33    458.41      1.00
   1.05644   0.99288   2.64857    11.799     8.148   421.078   -174.33    480.12      1.00
   4.80705   1.26504   6.31123    -5.355   -19.773   393.890   -174.28    487.03      1.00
   5.35072   2.05721   3.27657    -0.061    36.227   419.759   -174.21    590.53      2.00
   4.93318   2.71406   3.37629    25.320   -18.514   397.665   -173.91    618.02      1.00
   3.69040   0.94424   2.71593    65.304  -105.721   511.581   -173.26    570.47      1.00
   2.35799   1.91885   3.05441    -0.414   -74.805   375.508   -173.19    550.50      1.00
   4.31982   1.16285   0.01529    -0.992   231.253   499.804   -173.04    611.37      2.00
   3.14048   2.75123   3.07424    19.785    95.690   671.631   -172.74    827.74      1.00
   2.69514   1.56071  -0.03048    -2.290  -112.520   395.995   -172.31    533.91      1.00
   3.60596   1.93299   3.10837    -1.511  -129.214   351.723   -171.76    546.29      3.00
   4.24172   1.20343  -0.02428    -1.623  -143.911   344.767   -171.61    463.11      3.00
   2.83266   1.23559  -0.06310    -0.689   -75.641   374.052   -171.29    473.34      2.00
   0.44861   2.00372   3.17843    -2.904    43.939   420.608   -171.29    586.89      2.00
   1.32184   2.73541   3.67598     0.557   -58.676   284.910   -171.05    555.36      1.00
   5.55938   1.57888   3.15325    -1.331   377.272   400.992   -170.86    648.67      1.00
   0.79934   1.55610   0.02193    -0.969   202.115   400.386   -170.71    562.21      2.00
   2.52149   0.61890  -0.11322    23.435    10.781   446.595   -170.60    471.05      1.00
   1.60040   1.40835  -0.04793    -4.072   -36.997   392.575   -170.44    503.30      1.00
   1.79262   0.51649  -0.08570    24.763    10.453   451.157   -170.11    468.58      1.00
   2.01552   1.18805  -0.02567    -1.684  -164.138   335.690   -169.21    461.30      1.00
   3.16401   1.93127   3.12264    -0.738  -226.449   313.852   -169.13    554.63      1.00
   4.54132   1.57607   0.03549    -0.367   147.853   396.753   -168.16    544.64      1.00
   1.48088   0.50803   0.21999    28.643    -6.818   421.286   -167.96    439.50      1.00
   5.50533   1.20134  -0.00859    -3.728  -150.184   342.285   -166.95    462.92      3.00
   4.38935   0.62544   2.80540    39.004   -41.867   440.849   -166.89    468.78      1.00
   3.99137   0.75153   6.17451    -7.014    13.447   415.568   -166.83    452.23      1.00
   3.05209   0.40045   0.42989   -10.711   -95.417   195.424   -166.53    238.35      2.00
   0.89066   2.74654   3.19131    22.518  -102.490   191.837   -166.49    521.67      1.00
   0.55959   1.64998   3.15241    -6.044   -20.771   396.626   -165.84    532.62      3.00
   4.12899   2.03819   1.16282   161.174    59.345   344.533   -165.62    563.44      1.00
   1.06761   1.95013   3.52090  -112.147  -268.952   281.521   -165.45    569.23      2.00
   1.73542   1.56516   3.12470    -0.990  -284.722   398.987   -165.45    596.89      1.00
   4.85988   2.42301   3.16906    -3.578    70.867   482.261   -165.16    664.90      1.00
   0.44726   1.58368   3.15769    -1.079   282.644   401.068   -165.08    599.10      1.00
   5.71809   1.95444   3.11230    -1.003  -215.427   318.119   -164.63    554.96      3.00
   3.60680   1.54578   3.10296    -0.669  -139.584   400.479   -164.25    541.89      1.00
   1.65145   1.45794   5.72296    21.706     2.898   418.913   -163.35    528.67      1.00
   3.52609   0.97639   3.92897    26.918     6.976   415.466   -162.72    474.11      1.00
   4.44111   1.21217  -0.06013    -0.354  -116.053   360.511   -162.64    468.26      3.00
   4.73177   0.35092  -0.44954    24.148     0.703   439.794   -162.26    448.60      1.00
   3.51749   1.47290   3.07595    22.745    63.477   411.366   -161.92    528.25      2.00
   4.37327   1.55078   3.20101    -2.435    66.412   397.639   -161.64    526.22      2.00
   5.12020   1.91544   3.04691    -0.607   -60.827   378.547   -161.55    550.56      1.00
   4.83193   0.50853   0.39896    26.272   -16.342   403.661   -160.83    422.75      2.00
   0.90501   1.58471  -0.02429     0.528  -237.277   399.531   -160.69    578.09      3.00
   0.80598   1.82593  -0.11580    26.476     1.583   416.029   -160.52    565.56      1.00
   5.89571   1.57976  -0.01779    -1.290  -230.042   398.832   -160.48    574.19      2.00
   5.47936   1.56577   3.12586    -1.333  -298.343   398.752   -160.43    603.46      2.00
   3.93485   1.55287   3.19442     0.459   130.857   397.633   -160.33    538.37      1.00
   2.10700   1.64105  -0.04039    23.833    96.087   411.992   -160.28    551.75      1.00
   1.37734   0.83392  -0.04071    -1.842  -100.423   310.682   -160.18    380.68      1.00
   3.06330   1.55107   3.12050    20.551   332.825   412.778   -159.83    629.23      1.00
   4.48620   0.82789   2.65410    18.423    21.270   390.252   -158.97    436.89      1.00
   2.10813   1.00630   4.35747    28.820     1.650   415.400   -158.87    477.11      1.00
   2.11442   1.60902  -0.02528    22.951   197.517   411.673   -157.72    574.61      2.00
   1.75774   1.56655   3.07565    -0.467   -81.969   397.715   -157.60    530.15      2.00
   3.76003   2.62722   2.94999    24.794    -4.245   425.557   -157.27    632.42      1.00
  -0.96835  -0.17978   5.02452    31.127   -11.854   404.745   -157.16    408.58      1.00
   2.52949   1.15010   3.06781    23.288    55.325   391.887   -156.44    475.60      1.00
   2.79053   2.07521   1.03934    26.559     3.226   417.835   -156.19    590.24      1.00
   4.25663   1.59621   3.10924    -1.788  -136.319   394.110   -155.84    541.84      2.00
   0.02263   1.18507  -0.07094    -0.762   -92.411   366.519   -155.74    464.36      1.00
   4.17690   1.94767   3.11858    -1.474  -189.510   326.440   -155.68    549.65      2.00
   4.64066   1.70924   2.56855     5.230   -22.865   427.412   -155.65    562.15      1.00
   0.21764   0.76507   6.10397    -8.125    -6.314   409.316   -155.33    447.37      1.00
   0.14378  -0.42459   2.78338    26.972    -8.262   416.060   -154.77    429.47      1.00
   0.87399   0.86013  -0.02603    -3.209   -76.005   335.256   -154.52    398.42      1.00
   4.21398   2.62568   3.36376    28.817    -5.005   423.575   -153.83    631.20      1.00
   0.96390   0.72900   0.02143    -1.111   160.038   576.539   -153.57    622.63      2.00
   3.14245   1.34618   0.04174    -7.248   -14.095   398.741   -152.64    500.05      1.00
   3.31280   1.84810   3.02132    -2.197   -40.291   389.361   -152.55    549.40      2.00
   5.21634   1.56417   3.16946    -0.706   238.224   399.283   -152.36    576.29      1.00
   4.22576   1.97536   5.68945   -25.937    17.277   376.377   -152.16    552.54      1.00
   1.30274   3.73067   6.34942    27.668    -4.441   426.505   -152.11    629.57      1.00
   4.27046   0.97786  -0.14186    26.862   -14.195   413.546   -151.69    472.82      1.00
   2.16291   1.18310  -0.04231     0.996  -161.002   334.548   -151.69    458.79      2.00
   3.12038   1.19282  -0.01784    -0.163  -293.359   283.844   -151.15    490.29      3.00
   0.90415   1.21854   3.17288    25.437  -112.389   455.661   -150.96    545.31      2.00
   5.75063   1.95395   4.13710    39.159   -13.468   415.732   -150.73    578.67      1.00
   5.09599  -0.22726   5.66935    31.101   -11.276   400.742   -150.64    405.94      1.00
   4.97911   0.74566   2.60106    17.059   -32.821   405.408   -150.37    443.55      1.00
   0.09687  -0.15709   5.58745    23.758    -2.938   328.197   -150.27    331.27      1.00
   2.13211   1.23324  -0.06270    -0.458  -105.766   365.268   -150.25    471.92      3.00
   4.73195   1.04595   4.27118    91.599    32.863   375.911   -149.64    457.32      1.00
   0.02303   1.56027  -0.06293    -2.039   -65.409   397.479   -149.53    526.96      1.00
   4.50379   1.92412   4.00543   -62.255   -97.244   367.065   -149.49    552.43      1.00
   3.86021   0.73521   0.81960    82.993    63.036   485.567   -149.39    526.19      1.00
  -0.31238   2.08549   0.72074    12.063    -7.809   429.404   -149.23    598.88      1.00
   0.21747   1.56722   0.01867    -1.425   205.917   397.770   -149.19    562.88      2.00
   2.06894   1.59753  -0.02771    22.625   161.357   413.930   -149.16    563.66      3.00
   5.52433   1.60421  -0.01291    24.205   245.172   410.813   -149.09    591.63      1.00
   3.78605   1.95439   0.05051    20.892  -168.907   485.510   -148.88    651.99      1.00
   3.60020   0.89286   4.48736    36.410     1.397   408.186   -148.69    459.95      1.00
   3.64766   2.48126   4.23386    20.510     8.442   394.289   -148.42    603.97      1.00
   4.52923   0.99197   4.28872    64.117    19.406   389.829   -148.27    457.66      2.00
   3.59068   2.20871   5.78839    36.618   -13.581   423.770   -148.07    606.06      1.00
   5.97442   2.11884   1.13613    67.206    20.802   389.947   -147.87    578.30      1.00
   1.24657   1.83530   3.19500    -7.229   -17.253   397.212   -147.39    552.51      3.00
   3.66470   1.54715   3.06115    -0.685   -71.756   398.682   -147.26    527.28      3.00
   2.60088   1.94276   4.10920    25.973   -21.891   409.632   -146.69    572.73      1.00
  -0.39438   2.73201   2.48667    22.177    -0.161   437.000   -146.63    644.29      1.00
   4.15497   2.75250   3.18606    20.555  -159.132    51.763   -146.27    503.04      2.00
   0.80101   0.79803  -0.14063    -0.997   -55.391   359.448   -146.26    409.25      2.00
   1.18143   2.01099   3.15993    -1.924   169.699   479.287   -146.25    651.81      1.00
   5.95255   0.82563  -0.02960     0.272  -165.732   245.368   -146.15    353.88      1.00
  -0.21947   2.14185   1.11782    66.450    22.135   388.487   -146.14    579.24      2.00
   0.73478   2.03355   0.82577    72.275    53.464   385.408   -146.02    570.38      1.00
   3.24794   1.56389   0.02103    -0.465   255.952   399.528   -145.87    584.04      1.00
   1.05919   1.50280   3.07889    21.986    85.674   413.216   -145.76    536.01      1.00
   5.03864   1.05779   3.95634    52.109    34.346   395.765   -145.54    469.11      1.00
   0.52987   1.17202   1.33090    77.325    25.693   452.713   -145.42    531.96      1.00
   4.09078   0.89955  -0.16805    26.820   -12.165   412.967   -145.27    464.40      1.00
   1.96748   2.73594   3.60285   -18.580  -106.613   164.741   -145.09    512.54      2.00
   3.32644   1.98818   3.19295    -3.355    84.280   444.044   -144.69    606.83      3.00
   6.18138   1.11820   3.95824    78.280    60.629   382.014   -144.28    470.60      1.00
   3.80061   1.16641   2.07350   -94.304    24.442   352.528   -144.03    452.26      1.00
   5.10759   2.06701  -0.09294    18.958    45.203   397.338   -143.97    576.64      1.00
   4.32898   1.17617   1.93445   246.245  -122.506   509.816   -143.86    638.28      1.00
   6.98568   2.94130   4.77548    35.598   -12.839   427.488   -143.68    644.32      1.00
   2.85385   1.92758   3.48411   -36.309   -88.055   360.752   -143.63    544.63      3.00
   5.47531   1.97451   5.14964  -247.041    87.747   283.013   -143.58    557.99      1.00
   5.52581   1.54465   3.13410    25.600   345.994   410.073   -143.53    634.18      3.00
   1.69487   1.51970   3.10632    22.195   156.137   410.531   -143.35    551.45      3.00
   3.03573   1.67480   5.27914     7.208    -5.114   431.116   -143.32    561.07      1.00
   2.72815   1.60319  -0.04474    -2.399   -79.241   398.884   -143.31    534.72      2.00
   5.02439   1.98055   5.22843   -77.244    16.515   359.643   -143.23    546.61      1.00
   4.51990   2.31755   3.13415    -1.853  -267.682   146.821   -143.11    537.74      1.00
   4.07036   1.54905   3.12454    22.180   302.332   411.661   -142.83    612.79      3.00
   1.19061   0.87900   2.73168    96.416  -181.131   593.128   -142.82    660.48      1.00
   0.41438   1.52647   3.08970    22.064   116.663   413.681   -142.55    544.74      2.00
   0.89876   1.51099   3.10293    22.686   117.402   411.191   -142.36    541.36      1.00
   4.24166   2.75462   2.80759    67.334  -124.054   115.709   -142.21    507.96      2.00
   2.07501   1.02173   4.27434    54.424    16.108   398.346   -142.03    466.55      1.00
   1.69389   0.91330   2.71982    75.853  -134.382   542.145   -141.82    602.63      1.00
   3.17227   1.60454   3.16984    22.641  -206.751   412.795   -141.70    578.17      2.00
   4.25084   1.45890   3.08387    25.958    35.663   414.219   -141.65    526.50      3.00
   0.93860   2.73756   3.06685    21.851    67.218   596.535   -141.58    764.68      2.00
   5.59118   1.13156   0.37365    -4.326     7.537   408.516   -141.28    483.75      1.00
   3.48071   1.08907   3.00118    22.131    29.361   402.119   -140.88    475.06      1.00
   3.21001   2.02522   0.80406   106.151    88.679   362.322   -140.85    564.21      1.00
   0.03871   0.39496  -0.14221    18.859    47.989   555.597   -140.44    565.97      2.00
   7.32250   1.66077   6.08042     6.715   -22.145   431.802   -140.37    560.45      1.00
   2.79645   1.55589   3.12374    -0.791  -244.147   399.178   -140.32    577.83      1.00
   1.76745   0.44954   0.25807    28.603    -8.979   420.843   -140.10    435.55      1.00
   3.89924   1.06126   3.67769    38.165    36.255   401.435   -139.96    473.03      1.00
   3.49583   0.44008   5.62039    18.854     4.189   445.792   -139.79    458.69      1.00
   2.87383   2.33003   2.66646    -2.466    52.725   479.379   -139.63    655.39      1.00
   2.70744   1.15654   3.07961    22.692    85.040   377.462   -139.48    468.96      1.00
   4.54360   1.97303   5.17308  -165.286    54.162   320.751   -139.47    543.64      2.00
   0.38282   1.59678   3.16215    22.734  -288.711   412.733   -139.38    611.52      3.00
   5.48730   2.43111   3.26830     0.784    49.290   460.127   -139.37    647.49      1.00
   1.01641   1.94958   5.02457   164.755   -81.923   468.871   -139.29    643.02      1.00
   2.21484   2.06381   3.45894    -1.181    16.709   417.273   -139.21    588.43      2.00
   1.94728   1.95783   3.12433    -1.371  -359.199   258.649   -138.75    597.18      3.00
  -0.75075   1.15391   1.95310     6.261   -16.485   431.845   -138.70    506.21      1.00
   5.15667   1.83982   4.04239   -13.731   -53.452   395.176   -138.58    554.04      1.00
   4.84931   2.08577   1.11762    19.977     0.118   421.768   -138.57    593.65      1.00
   2.75743   0.36439   0.04756    28.247    14.622   479.884   -138.31    489.01      1.00
   4.73582   1.17342   3.08288    19.351   131.362   363.646   -138.25    470.58      1.00
   3.05677   0.81409   2.84939    -2.106    -9.134   427.890   -138.23    468.78      1.00
   4.54218   0.86809   2.72358   108.669  -212.891   626.573   -138.19    700.75      1.00
   5.79717   2.00568   0.80877    75.893    59.484   385.067   -137.89    568.66      1.00
   1.17719   2.07091   0.81077    48.499    30.651   399.524   -137.78    579.22      1.00
   2.89473   2.20229   5.71696    37.064   -10.055   420.495   -137.77    603.21      1.00
  -0.08477   0.63250   0.12583    31.873    18.231   454.339   -137.66    479.92      1.00
   0.86300   0.83335   5.83201    12.883   -50.880   359.795   -137.26    412.81      1.00
   5.96535   1.13557   3.10532    18.876    77.842   387.931   -137.25    473.78      1.00
   3.44885   0.38138   0.10060    20.274   -85.801   225.764   -137.22    259.43      2.00
   4.37035   0.84023   4.55334    40.905     1.251   404.304   -137.16    451.80      1.00
   0.48892   0.71993   2.61996    81.120  -142.580   550.437   -137.07    599.14      1.00
   5.89738   1.61582  -0.03646    22.294   142.939   413.481   -137.03    560.17      3.00
   3.54853   1.55352   5.85747   108.472  -252.455   423.335   -136.97    607.86      1.00
   5.24043   2.70957   2.45934    14.223    10.710   463.424   -136.96    661.57      1.00
   1.76473   1.17858  -0.02354     0.200  -352.388   260.093   -136.82    513.76      2.00
   3.57713   3.97529   1.09596    38.508    11.254   405.379   -136.78    600.83      1.00
   3.86141   1.17212   2.00354  -295.893   108.551   261.725   -136.67    489.09      2.00
   4.87560   2.00997   5.83795    -4.382    -9.024   389.173   -136.55    563.81      1.00
   3.70003   1.59701   5.82080   -21.679    94.254   413.906   -136.53    548.19      1.00
  -0.81913   1.78799   3.64891    -4.695     5.467   410.048   -136.29    556.82      1.00
   0.86160   2.11879   1.11437    61.660    19.098   393.291   -136.14    579.88      1.00
   3.89431   0.67454   2.04132     4.299    10.607   417.750   -136.09    447.45      1.00
   1.05186   1.28874   5.21267    25.714    -1.860   417.665   -136.08    509.18      1.00
   1.17443   1.56492   2.73194   -96.874   281.263   415.158   -135.96    613.85      1.00
   0.37805   2.08713   3.30317    31.522     8.539   432.286   -135.96    601.82      1.00
   2.25074   0.76948   1.85097  -120.272    38.595   290.145   -135.95    364.82      1.00
   0.56379   1.95602   3.12051     0.251  -366.911   255.539   -135.92    600.37      2.00
   2.69022   1.17893   2.99207    17.204    59.588   394.546   -135.87    481.27      2.00
   1.72771   0.81940   0.05246    -2.493    24.888   418.084   -135.47    460.99      3.00
   5.80939   1.16996   2.02982  -133.673    37.883   336.188   -135.16    451.09      1.00
   3.35619   1.19465   0.11012     1.071    74.963   438.884   -135.15    521.72      1.00
   3.84278   2.26367   5.87260    95.702  -180.987   592.825   -135.06    764.59      1.00
   0.71476   0.85208   2.53782    25.283     8.403   403.764   -135.04    451.31      1.00
   4.31383   0.86310   0.74632   -34.405   -56.935   318.965   -134.97    383.48      1.00
   3.03618   1.94506   5.58187   -77.086    67.443   350.618   -134.91    541.11      1.00
   4.30003   1.17112   2.00236  -297.935   109.026   260.728   -134.90    489.79      2.00
   1.33676   1.18498   2.41981   -96.592    86.757   337.715   -134.83    451.34      1.00
   1.91976   2.42264   5.76466     6.097   -21.746   389.999   -134.40    597.54      1.00
   4.67845   1.29476   2.38799    19.330    16.927   407.446   -134.08    501.56      1.00
   1.23157   1.54608   0.01894    22.113  -305.719   413.025   -133.72    615.08      1.00
   1.38433   1.62781   2.63617    28.501   -66.587   424.402   -133.65    555.59      1.00
   4.60596   1.19168   1.90009   190.463   -93.896   479.918   -133.59    590.70      1.00
   2.20126   2.01322   1.16238   227.907    88.339   315.914   -133.33    571.13      1.00
   0.65296   1.55135   2.73611   -90.983   266.583   414.810   -133.08    604.82      1.00
   3.31946   2.47924   3.69046    -8.167     0.757   402.268   -133.03    608.73      3.00
   3.62469   2.48253   1.66702    61.935    -6.111   372.295   -132.95    592.77      1.00
  -1.41202   0.90862   3.23195    25.127   -19.615   433.495   -132.91    483.70      1.00
   5.52822   2.65187   4.57860    13.153   -21.735   376.295   -132.89    601.55      1.00
   2.09582   2.31836   1.47027   -88.077   -10.751   522.955   -132.87    690.88      1.00
   5.74184   2.36807   5.05374  -150.792    59.153   254.509   -132.69    539.58      1.00
   5.23446   1.62398  -0.05591    22.239   114.393   411.905   -132.67    553.30      1.00
   1.59398   1.58721   5.86917   -52.353   178.177   412.813   -132.56    568.75      2.00
   1.89481   1.55319   5.94117    55.640   -83.772   414.347   -132.32    544.46      1.00
   3.85456   1.17121   1.99988  -324.419   119.565   249.921   -132.30    503.27      3.00
   1.03922   0.80424   5.77465     5.229    33.872   462.037   -132.27    500.38      1.00
   3.21873   1.81560   2.83483    24.308    -0.740   421.257   -131.98    568.32      3.00
   3.63480   1.17600  -0.02318    -0.640  -330.111   268.931   -131.92    503.24      1.00
   3.34557   2.25498   0.09080    18.463   201.666   212.479   -131.86    525.93      1.00
   1.01757   2.73976   2.68908   -23.457    97.547   692.218   -131.86    844.52      1.00
   2.52427   1.60746   3.17048    22.578  -209.816   413.317   -131.84    579.92      1.00
   0.12450   1.06083   0.39194    49.289    66.173   427.884   -131.82    499.59      1.00
   4.88339   1.44576   5.67977    23.269    -0.529   418.695   -131.82    527.32      1.00
   0.15146  -0.09152   5.41785    21.791    -3.795   260.532   -131.79    262.44      1.00
   2.01421   1.18682   0.33732   -49.074  -120.178   349.879   -131.71    460.77      1.00
   2.40060   0.98223   4.54686    31.218     0.095   414.377   -131.67    473.92      1.00
   3.77116   1.94279   5.04428   206.774  -100.973   486.648   -131.64    670.03      1.00
   5.32151   0.38559   0.07565    21.499   -90.774   217.336   -131.54    254.05      3.00
   2.45798   1.18767   1.92025   287.207  -133.730   523.292   -131.51    668.83      1.00
   4.43325   1.96093   4.34363  -167.569  -101.775   327.491   -131.43    553.89      1.00
   2.52699   1.64021   6.50365    29.196   -11.598   418.074   -131.40    548.27      1.00
   0.47365   1.18920   1.92301   266.842  -126.769   515.151   -131.25    652.64      1.00
   1.44914   0.78601   4.79982    28.673     9.509   406.329   -131.00    447.46      1.00
   4.15725   1.95559   5.06564   323.450  -148.244   539.910   -130.98    760.69      1.00
  -0.34974   0.86860   2.46423    76.216   -55.474   473.716   -130.90    524.11      1.00
   5.32673   2.71581   3.68748     4.932   -52.618   304.349   -130.83    564.21      1.00
   3.28234   1.16553   4.24260    30.059     6.444   417.097   -130.66    495.63      1.00
   5.91030   1.14385   1.14816   -10.570    -0.064   415.718   -130.61    491.20      1.00
   1.34096   2.30579  -0.03687    24.537    -6.989   386.535   -130.44    587.31      1.00
   2.96142   0.88697   0.97371    16.754     3.250   387.056   -130.44    439.53      1.00
   4.78948   2.70897   3.22813    27.849    -3.593   429.295   -130.42    638.48      1.00
   0.55045   1.15762   2.35065   237.923  -241.631   530.389   -130.34    682.80      1.00
   5.77897   2.41428   5.56876    20.386   -28.163   402.636   -130.29    605.91      2.00
   3.05782   2.41960   1.07633    21.994     3.458   418.643   -130.20    616.43      2.00
   3.28575   0.49855   1.16729   -25.531   -32.709   280.880   -130.20    308.10      1.00
   0.21688   1.61035  -0.03509    22.304   174.143   412.278   -130.20    567.48      3.00
   0.88893   0.80136   5.84306   -33.105   123.249   555.300   -130.04    600.10      2.00
   3.19675   2.24091   1.49428    56.933     1.161   393.222   -130.01    589.07      1.00
   4.89422   2.01459  -0.50967    24.939     7.834   409.054   -129.88    578.63      1.00
   5.03676   1.94028   5.00894   125.554   -67.950   452.241   -129.85    619.49      2.00
   4.80813   1.16228   2.03772  -128.017    36.970   336.828   -129.78    448.92      2.00
   1.10212   2.43504   1.10096    28.694     4.797   410.808   -129.75    612.35      1.00
   2.64763   2.43056   2.48504    31.776   -11.599   411.375   -129.68    612.71      1.00
   2.91916   2.16264   6.07721     4.078   -11.003   433.062   -129.64    607.84      1.00
   1.00239   2.01777   6.07489    30.727   -26.161   431.796   -129.56    595.93      1.00
   2.82553   1.95990   0.02016    22.873  -323.993   546.907   -129.54    752.06      1.00
   1.71921   2.05732  -0.19139    18.208    31.110   403.925   -129.46    579.36      1.00
  -0.14858   2.45123   3.36199    35.414    21.534   457.707   -129.35    646.38      2.00
   4.89803   1.97081   5.40169    83.940   -93.524   443.359   -129.14    611.99      1.00
   5.59388   2.25396   4.24403   -11.887   -14.494   357.964   -129.08    564.64      2.00
   0.79721   0.36424  -0.35595    26.993    -3.177   427.451   -129.05    437.15      1.00
   5.06429   1.05324   2.86729   -27.071   113.583   359.323   -129.02    449.17      1.00
   3.44964   2.30441   4.28794   -86.380   -46.189   280.572   -128.78    532.09      1.00
   4.44085   0.96932   1.32002    18.075   -30.809   411.469   -128.71    470.38      1.00
   5.36865   1.99136   5.23300   -75.333    15.024   360.768   -128.71    548.08      2.00
  -0.10453   0.81142   6.02467    27.450   -23.840   421.960   -128.68    464.45      1.00
   3.05841   1.55116   5.89970   139.911  -288.659   413.593   -128.65    623.26      1.00
   4.68117   2.24596  -0.46460    -6.777   -16.624   394.512   -128.65    587.87      2.00
   2.10957   1.98553  -0.04358    22.385   118.226   365.466   -128.55    558.33      2.00
   3.08583   1.59403  -0.02084    22.350   258.409   413.204   -128.44    597.90      3.00
  -1.38529   2.45546   1.10127    16.953    -0.265   426.036   -128.44    623.47      1.00
   1.06074   1.69080   2.84315    25.828     1.248   415.975   -128.39    551.66      1.00
   0.19118   1.11998   0.40293   110.136   207.181   496.541   -128.38    606.15      2.00
   2.53742   2.05214  -0.21310    16.364    27.707   407.121   -128.36    580.94      1.00
   4.72360   1.66959   2.67578    -1.141   -14.352   392.343   -128.32    531.36      1.00
   5.36930   1.13659   4.13822    37.821    13.001   412.381   -128.18    489.26      1.00
   5.12473   1.17024   2.29383   156.330  -161.982   485.683   -128.04    598.15      2.00
   4.08620   1.17518   2.06949   -96.281    24.847   352.336   -128.03    453.59      3.00
   5.39614   1.88596   2.52172    -3.648   -12.375   394.114   -128.02    555.27      1.00
   0.05869   1.95211   3.94784  -207.464  -245.933   281.676   -127.89    585.63      1.00
   1.35050   1.77571   4.07913    -4.324   -45.277   400.677   -127.85    550.44      1.00
   5.19360   2.74674   3.06594    21.454    74.555   618.415   -127.70    782.80      1.00
   2.76336   1.60468   2.68562    53.717  -121.612   424.294   -127.61    564.21      1.00
   4.18011   2.75266   2.83186    48.216   -77.218   242.239   -127.55    539.99      3.00
   5.16001   1.35375   5.38762    16.675     6.686   420.737   -127.52    518.63      1.00
   2.56924   2.26192   1.04650    15.290     0.160   425.571   -127.52    610.23      1.00
   1.43208   2.00371  -0.16851    21.715    30.865   402.968   -127.43    573.93      1.00
   4.66194   1.59576   5.86802   -51.572   172.227   414.827   -127.41    569.27      1.00
   5.17703   1.32637   5.34959    16.519     6.373   420.922   -127.41    515.77      1.00
   3.30407   2.70354   3.81785    31.030    -9.983   417.767   -127.35    630.79      2.00
   3.56692   2.55939   5.55852     9.275     5.156   428.676   -127.32    630.88      2.00
   3.43199   0.84382   5.45212   -57.071    54.733   526.809   -127.17    568.39      1.00
   4.29640   0.38289   6.69806    28.491   -13.161   406.136   -127.15    417.70      1.00
   1.27593   1.60100   5.80600  -128.175   295.914   408.212   -127.08    625.13      1.00
   2.86150   0.30105   2.25220     3.188     9.556   420.403   -127.06    426.77      2.00
   2.80251   2.00072   5.20948  -113.652    34.114   339.058   -126.99    542.56      1.00
   1.64939   1.54211  -0.21424    18.314    31.985   421.726   -126.96    540.87      2.00
   1.79365   1.85998   5.73398    -4.349     3.871   425.816   -126.88    575.57      1.00
   3.92922   1.65680   2.04342     0.216    -2.176   433.779   -126.84    561.13      1.00
   1.18207   1.72955   3.29409    23.193   -49.164   414.557   -126.83    556.69      2.00
   2.69547   2.07251   5.42844  -177.846   167.666   288.098   -126.80    561.73      1.00
   4.77682   0.81791   1.16020  -140.890   -68.700   220.082   -126.78    331.53      1.00
   1.75228   2.21372   1.23918     8.652    -4.466   430.630   -126.75    610.03      1.00
   6.41682   1.12130   4.28899   183.848    73.817   334.735   -126.55    466.18      1.00
   1.22658   1.98663   5.49110   204.686  -208.661   510.884   -126.50    714.29      1.00
   4.40775   2.39057   2.79820   -38.902    80.128   503.087   -126.46    680.42      1.00
   2.44093   2.02458   0.80499    87.290    69.177   376.469   -126.42    567.43      1.00
   4.30161   1.22218   2.74657   128.579  -254.783   523.272   -126.38    657.36      1.00
   0.15426  -0.22737   4.59500    29.846   -13.138   401.204   -125.92    406.35      1.00
   1.71635   1.19350   0.44778    45.116   110.618   453.371   -125.86    541.81      2.00
   2.17532   1.16932   1.01823    54.567    -5.150   423.049   -125.78    503.14      1.00
   3.41679   2.32683   1.42825   -42.714    -8.756   481.789   -125.76    656.30      2.00
   3.53822   0.81067   1.16052  -180.107   -85.824   176.965   -125.74    327.85      1.00
  -0.26342   1.43186   5.90760   -39.266    82.997   406.343   -125.72    523.50      2.00
   0.26545   1.09270   0.40133    62.318    93.646   440.860   -125.64    519.60      3.00
   0.52869   2.24834   5.85039    91.266  -168.012   578.264   -125.62    748.81      1.00
   0.12439   2.37251   4.07726    10.891   -23.997   367.467   -125.40    579.83      1.00
   3.01875   2.19649   1.12564    52.929    15.779   394.966   -125.36    586.57      1.00
   5.16767   0.38007   5.97084    51.805   -83.641   218.102   -125.31    256.24      1.00
   0.55073   0.67837   0.77190   144.047   106.776   594.860   -125.30    641.77      1.00
   4.45988   2.33277  -0.11535    21.118  -210.471   623.041   -125.20    793.83      1.00
   1.33637   1.71353   4.31199    -2.994   -33.042   393.807   -125.12    537.97      1.00
  -0.09645   2.02580   0.79746    95.474    78.157   370.338   -125.06    565.93      1.00
   3.45258   2.33699   2.69666   -11.816    76.989   505.725   -124.95    677.77      1.00
   3.77183   0.72028   5.57517    63.861   -49.436   355.005   -124.93    402.14      2.00
  -0.53094   0.65926   2.72457    23.234    -0.354   380.460   -124.90    412.12      1.00
   1.64604   0.77919   3.22335    18.433   273.739   141.963   -124.89    359.31      1.00
   4.14042   2.75066   3.08668    20.839   110.294   706.880   -124.88    858.36      3.00
   4.25028   2.45758   5.11893    16.141   -20.096   389.770   -124.87    599.75      1.00
   1.84702   2.26009   1.15671   -38.329   -25.650   473.763   -124.86    646.08      1.00
   5.26391   2.35746   3.22513     0.966    95.125   504.965   -124.85    680.66      2.00
   0.90512   1.18326   0.02394    -0.674   305.552   533.243   -124.85    671.02      1.00
   4.17673   1.63858   2.19174     3.125   -10.617   387.995   -124.81    524.63      1.00
   2.12784   1.73350   0.27989    -1.386    24.375   399.080   -124.81    543.57      2.00
  -0.51793   1.46873   1.40535   -23.189     1.967   416.340   -124.76    527.87      1.00
   4.54661   2.08705   0.75102    57.526    39.795   392.645   -124.52    577.36      1.00
   1.58114   2.38245   4.32688   128.324    47.134   509.249   -124.40    692.30      1.00
   4.34098   2.20969   0.35951    -2.045   -28.160   451.266   -124.40    625.07      1.00
   3.32478   0.85412   3.06873    24.343  -258.270   654.155   -124.39    731.62      1.00
   2.97155   0.51018   2.20477    84.358   -60.510   609.233   -124.35    629.96      1.00
   2.29928   1.62942   3.22144    -1.268  -380.278   397.550   -124.20    652.81      2.00
   0.18409   2.33309   4.17116     8.571   -22.625   368.308   -124.04    577.45      2.00
   1.42131   1.49792   1.49542    -0.337     6.632   419.097   -123.97    532.81      2.00
   2.48314   2.37950   3.11580    21.133   225.468   661.233   -123.95    830.38      1.00
   4.98888   1.41675   3.01547    22.243    36.987   410.841   -123.91    519.11      2.00
   2.09431  -0.17882   5.08135    34.213   -12.906   421.536   -123.89    425.35      1.00
   0.54167   2.42362   2.50328    36.020   -18.260   403.350   -123.87    607.30      1.00
   4.71492   2.05255   5.79506   110.958  -211.620   504.581   -123.85    694.61      1.00
   3.86294   2.26693   1.02551    10.768    -3.253   430.387   -123.83    613.89      1.00
   5.81911   1.01746   0.21302    25.171   -26.296   411.618   -123.78    475.50      2.00
   1.99530  -0.16650   3.85939    34.635    -6.836   429.331   -123.77    432.66      1.00
   0.99291   2.52317   1.68502     9.541    -1.364   443.252   -123.71    638.94      1.00
   2.20061   0.77197   4.50813    31.792     3.253   409.438   -123.63    449.15      1.00
   0.93512   0.43463   0.55400     2.483   -55.744   299.347   -123.59    321.91      2.00
  -0.03508   1.77989   1.84172    45.711    -2.370   412.975   -123.57    559.92      2.00
   1.56548   1.52349   5.93406    58.802   -93.564   415.110   -123.47    543.76      3.00
   1.29638   2.40927   2.40051    80.706   -64.733   331.105   -123.44    568.97      1.00
   3.92487   1.22860  -0.09977     2.790  -113.356   363.795   -123.26    472.09      2.00
   3.86294   1.92266   3.98785   -86.653  -121.924   354.258   -123.22    552.09      1.00
   5.89235   2.35097   2.38790    39.753   -36.853   405.910   -123.21    605.32      1.00
   1.04489   1.22046   2.76207    23.875    -7.047   425.508   -123.14    508.27      1.00
   3.94542   0.86261   4.06227    27.634     7.707   413.157   -123.07    460.88      1.00
   6.07150   1.62852   3.41948    24.941   -29.365   413.897   -122.90    544.28      1.00
   2.73606   1.98880   0.80113   218.734   200.154   297.775   -122.89    583.65      1.00
   4.77533   1.14301   2.31128   101.575  -111.913   452.797   -122.81    544.21      1.00
   3.89722   1.57880   0.33554    71.096   104.459   413.331   -122.79    551.82      1.00
  -0.09993   1.94135   5.00890   131.005   -69.062   452.969   -122.75    621.31      1.00
   0.65693   1.17828   0.45845    48.955   114.607   455.724   -122.75    543.36      2.00
   3.45133   1.09704   2.28665    61.945   -70.480   430.190   -122.73    507.28      1.00
   1.34314   1.20692   1.85482   119.337   -63.960   447.903   -122.71    542.37      1.00
   2.58683   0.23687   0.68513    46.963     8.001   508.399   -122.61    513.97      1.00
   6.12064   2.32495   1.21414    18.319    -2.943   425.086   -122.45    614.45      1.00
   5.54514   1.85010   1.08033    10.498    -0.196   424.330   -122.31    573.57      1.00
   2.30605   1.51023   3.03822    -5.042   -12.400   396.243   -122.31    516.51      1.00
   4.16748   1.54718   4.73090   309.215     0.952   412.321   -122.27    616.17      1.00
   5.09128   0.63920  -0.20367    19.115    25.241   462.432   -122.27    487.81      1.00
   1.01759   1.83312   5.71916   -15.329     6.377   385.292   -122.26    543.70      2.00
   3.95519   0.99830   4.16815    26.408   -24.323   401.784   -122.19    465.08      1.00
   2.49648   2.75959   3.00262    32.489   -45.486   324.748   -122.12    577.48      1.00
  -1.22814   3.38088   6.29416    30.646    -7.907   412.507   -122.07    633.36      1.00
   3.99021   2.36975   0.10543    19.703   222.278   190.699   -121.91    535.23      1.00
   3.98899   0.70682   2.77897   -72.836   225.496   152.009   -121.89    327.44      2.00
   1.06687   1.15659   1.06146   -57.988   -31.142   391.720   -121.86    477.00      1.00
   6.11441   1.90738   0.16521    22.241   -57.364   436.647   -121.79    591.28      1.00
   4.28331   1.01030   4.86577    11.528     1.278   427.161   -121.79    487.25      3.00
   5.15088   1.91590   5.51572   -90.136    87.362   337.700   -121.78    534.77      2.00
   3.85478   1.58562  -0.01509    22.684   356.822   414.469   -121.74    646.62      1.00
   1.85981   2.37319   2.37739   147.515  -131.882   239.175   -121.69    544.88      1.00
   1.33779   1.39104   1.93806   -56.302    14.485   420.030   -121.63    525.02      1.00
   3.72140   1.98766   5.81527   -19.179    95.273   365.965   -121.57    554.40      1.00
   2.34004   0.78637  -0.04397    18.126   204.740   645.802   -121.43    702.62      2.00
   0.65006   1.35205   2.71904    51.720   -69.255   441.825   -121.42    542.29      2.00
   0.82155   0.83716   1.14966   -84.110   -44.767   283.023   -121.39    357.47      1.00
   4.53163   1.50701   2.70261    -7.995    66.965   414.589   -121.39    534.50      1.00
   3.42739   0.76347   5.91854    74.323  -127.099   282.607   -121.38    366.21      1.00
   2.99672   0.60538   0.18852    31.879     7.012   442.241   -121.38    466.42      1.00
   4.77875   1.27354   0.54982    15.107    38.438   420.430   -121.38    510.89      1.00
   2.31346   2.43680   1.46469  -170.055    -4.080   608.512   -121.35    777.64      1.00
   3.82735   1.86992   1.60047    20.559   -27.508   427.349   -121.28    578.68      1.00
   1.99545   0.58172   4.88114    42.483    -5.392   394.466   -121.24    420.28      1.00
   0.34127   1.63840   5.45835   -74.400    74.358   423.768   -121.21    561.39      1.00
   5.11760   0.81417   2.66798    28.092     1.506   413.466   -121.12    456.50      2.00
   3.51558   2.65095   5.43447   103.487   -86.925   678.471   -121.10    835.56      1.00
   3.90354   0.89595   3.04297    23.709  -160.917   557.632   -121.09    617.44      2.00
   5.14728   2.75797   2.91844    21.021    21.735   494.642   -121.07    685.87      2.00
   1.12956   2.06210   4.49770   -14.007     2.333   410.134   -121.02    583.16      1.00
  -0.11102   2.14549   1.09122    64.850    23.764   388.981   -121.00    579.76      1.00
  -0.00050   1.73642   3.69854    14.770    37.356   417.582   -120.97    558.49      1.00
   5.60934   1.25630   0.50338    -7.239   -84.299   388.193   -120.95    488.29      1.00
   4.55796   2.33007   4.31759  -215.903   -97.567   141.945   -120.91    522.78      1.00
  -0.02671   1.62489   3.19176    22.671  -123.168   413.141   -120.86    556.22      1.00
   0.39527   2.48500   4.60617   161.796    -6.191   580.879   -120.83    756.76      1.00
   5.59467   1.27066   0.52269    -8.689   -83.814   388.647   -120.82    490.22      1.00
   2.19553   2.39330   5.43695   -92.828    88.401   284.633   -120.70    547.36      1.00
   5.60388   1.17984   2.42494  -110.062   103.712   327.802   -120.66    450.07      1.00
   4.76470   1.54649   4.72887   311.239     1.410   412.842   -120.62    617.47      1.00
   3.45465   0.21941   0.48222    42.162    10.299   505.319   -120.62    510.08      2.00
   4.94048   2.32257   5.55550   102.840  -103.919   559.631   -120.56    728.65      1.00
   0.54150   1.00861   4.61343    22.716    -1.134   420.440   -120.48    481.43      1.00
   3.17092   2.10412  -0.14222    19.932    49.110   387.557   -120.44    573.63      2.00
   0.08484   1.20440   1.31562    65.172    22.453   444.084   -120.44    526.15      1.00
   1.00455   1.49309   2.28714   -62.526    59.838   424.587   -120.43    543.49      1.00
   4.53957   1.63185   2.15113    -2.063     1.330   433.425   -120.41    558.26      1.00
   5.29033   1.50220   3.46405    44.209    31.953   413.029   -120.31    531.33      1.00
   5.39315   1.51548   2.08203   259.541  -120.736   425.743   -120.22    611.10      1.00
   1.38645   0.75627   5.92439    87.874  -162.898   239.727   -120.21    351.50      1.00
   0.44281   1.50933   4.75420   117.473     2.997   412.946   -120.16    542.05      1.00
   5.42505   0.62745   1.09444    -7.235   -28.692   333.845   -120.07    366.81      1.00
   4.01582   1.09640   3.91668    70.467    52.387   386.229   -120.00    469.42      2.00
   1.31955   2.39333   5.51613   -70.385    81.868   307.312   -119.94    555.18      1.00
   1.58338   1.59789   5.55341  -101.367    96.638   424.495   -119.89    565.34      2.00
   5.24178   0.78302   3.27879    20.276   190.649   224.177   -119.83    347.99      1.00
   0.60591   2.48209   1.16500  -162.220   -80.590   614.231   -119.83    786.70      2.00
   2.93155   1.95995   3.19362    -0.663   142.869   467.965   -119.67    632.70      3.00
   1.52304   1.54144   2.72187   -27.447   116.542   414.802   -119.64    547.39      2.00
   5.01345   2.48967   2.57883    38.424   -23.782   393.428   -119.36    605.17      1.00
   2.59356   0.71797   5.54529    77.194   -61.398   334.755   -119.36    388.20      1.00
   1.54819   1.56129   0.32465    59.038    70.217   411.005   -119.20    541.22      1.00
   3.46924   1.72543   3.24255    30.666    -2.543   417.289   -119.17    556.53      1.00
   4.67026   2.57132   0.97207    30.868     5.341   407.153   -119.12    617.75      1.00
   4.62834   1.19431   4.68859  -303.068     1.516   543.876   -118.94    679.39      2.00
   4.93513   1.94947   5.04666   211.238  -102.055   488.186   -118.93    673.23      3.00
   1.26896   2.29920   1.14082   -56.504   -34.825   496.443   -118.89    667.20      1.00
   2.10176   2.61784   4.01037   -16.354   -48.921   285.628   -118.87    549.47      1.00
   2.34144   0.82480   5.63720    16.770     7.721   434.805   -118.87    476.41      1.00
   4.69802   0.93534   2.62733     0.814   -17.264   389.182   -118.86    446.34      3.00
   1.43569   1.83709  -0.18650    20.869    32.003   408.570   -118.80    561.91      2.00
   3.84233   3.84097   4.45041   -10.984   -13.954   400.611   -118.75    605.56      2.00
  -0.50603   0.88789   4.04325    13.203    -3.203   428.019   -118.57    475.98      1.00
   4.22451   0.67442   1.08554    24.799   -20.378   401.780   -118.57    433.65      1.00
   3.96857   1.44262   1.47586   -46.678     1.235   413.452   -118.57    524.32      1.00
   1.91345   1.05219   3.32189    -9.967   -15.043   422.299   -118.40    487.34      1.00
   4.97358   2.61528   3.78995    45.124     6.757   454.584   -118.29    652.89      1.00
   2.54392   1.36779   2.30222     2.770    -2.309   430.107   -118.26    527.42      1.00
   0.86862   0.92528   1.18206     8.299   -35.552   411.052   -118.25    465.65      1.00
   5.68698  -0.83442   1.44778    32.097     1.023   410.508   -118.24    455.95      1.00
   4.76117   2.33717   2.65836    27.638    -5.542   416.835   -118.13    610.02      1.00
  -0.14872   2.06113   3.47823    37.719    46.007   413.855   -118.06    588.58      2.00
   1.48604   1.72595   2.82479    37.849   -40.245   414.532   -118.01    556.39      3.00
   2.37021   2.46189   1.15831  -191.390   -92.857   644.272   -117.97    817.14      1.00
   1.09603   1.41490   2.77059   -10.149    26.099   424.999   -117.72    529.13      2.00
   0.49533   1.93984   1.05954    34.621    10.720   415.364   -117.69    576.68      1.00
   0.81614   1.09710   7.51440    33.909   -22.471   415.232   -117.60    487.40      2.00
   2.61581   1.54273   2.23458   -16.389     5.863   386.446   -117.57    512.88      1.00
   3.95916   1.59146  -0.03072    22.074   221.864   413.850   -117.54    583.24      2.00
   2.99254   0.41740   4.75617  -100.957    -7.924   716.046   -117.48    730.12      1.00
   1.06409   1.17688   0.05422    -1.525   119.285   456.173   -117.37    542.41      2.00
   0.94001   1.58552   1.58784   341.545     1.014   415.254   -117.37    638.36      1.00
   2.99260   2.49973   1.31906    -1.725    -2.681   452.603   -117.36    644.18      1.00
   0.18091   2.21660   3.58573    13.678   -48.459   390.460   -117.20    584.69      3.00
   2.47134   1.18039   5.84046    -7.555    71.374   449.613   -117.13    528.83      1.00
   3.26934   0.94621   3.31029     2.308   -47.092   462.719   -117.01    514.58      1.00
   2.25829   0.87177   0.30239    21.581   -36.926   397.166   -116.99    448.65      3.00
   5.70246   2.00452   5.39945  -220.189   214.063   261.887   -116.96    573.23      1.00
   3.23708   1.34460   4.97552    35.825     0.172   414.688   -116.87    513.67      1.00
   5.24019   2.82821   4.29799    73.258     5.281   549.501   -116.85    731.42      2.00
   6.50943   1.01619   0.62399    18.744     2.097   385.188   -116.78    451.60      1.00
   5.63703   2.44993   2.42561    67.048   -52.609   346.310   -116.69    577.67      1.00
   5.26086   2.00055   4.28855  -137.313   -60.784   351.965   -116.67    558.35      1.00
   1.36574   1.18918   2.79919    78.045  -136.749   469.501   -116.66    564.34      1.00
   4.56531   1.70492   2.34754     1.538   -10.336   389.054   -116.64    532.68      1.00
   0.09988   1.71552   2.11132  -139.831    66.084   415.725   -116.62    574.65      1.00
   1.67837   1.59447   6.06530    29.388    -7.993   415.941   -116.56    541.64      1.00
   3.42142   3.49170   2.63620    32.242   -21.668   419.637   -116.51    635.48      2.00
   0.04922   1.51296   3.09074    22.181   114.064   413.027   -116.50    542.26      2.00
   1.83317   1.17645   1.41285   -66.088    -5.631   391.156   -116.49    478.87      1.00
   3.73036   1.16891   5.32259    -3.256   -15.050   393.469   -116.49    475.65      1.00
   3.26334   0.41426   5.68807    10.974    15.322   478.148   -116.46    488.90      2.00
   4.47051   2.53018   0.50390    24.730    11.046   408.422   -116.46    616.24      1.00
   3.82440   3.08093   1.28012    -1.107    10.260   376.900   -116.39    612.58      1.00
  -0.01753   1.23806   0.49155    -8.015   -87.604   386.134   -116.38    485.15      1.00
   4.78529   2.44475   2.84031    25.101     0.128   426.429   -116.33    623.38      2.00
   3.48884   1.54127   3.44360    31.039    -9.358   415.633   -116.26    535.77      1.00
   5.27349   2.45003   0.43094   -77.339  -225.457   660.524   -116.19    836.43      2.00
   5.26772   0.87172   3.20465    17.925   265.457   152.746   -116.19    368.52      2.00
   0.68722   1.18260   2.77489    93.426  -166.684   484.454   -116.15    586.33      3.00
   2.91854   0.88561   3.72570   -15.753   -38.591   467.456   -116.14    512.94      1.00
   4.40114   1.15963   0.24205     8.055    -0.903   382.258   -116.03    465.10      2.00
   1.66178   2.45361   5.92753   -52.961   179.251   202.772   -116.01    531.81      1.00
   4.12323   2.42884   2.40045    58.276   -40.297   367.307   -115.97    587.26      1.00
   2.39255   0.90749   0.43875    29.704   -14.830   419.612   -115.96    471.32      1.00
   1.33467   1.19230   2.45906    -0.705    -3.886   428.053   -115.96    506.80      1.00
   1.28925   0.64181   4.94640    41.128    -6.424   398.573   -115.92    428.71      1.00
   4.98634   1.96676   5.46324   216.774  -226.207   520.995   -115.90    728.92      3.00
   4.17362   1.11764   2.80710   -83.753   253.873   296.787   -115.90    474.50      2.00
   0.81151   1.96877  -0.01858    22.205   340.829   270.566   -115.90    593.04      2.00
   2.60053   1.98894   5.79602    -9.209    73.105   376.939   -115.76    558.20      1.00
   1.58704   2.32959   2.74033   101.484  -261.301   135.369   -115.75    542.06      1.00
  -0.06309   0.80881  -0.08318    -1.702   -73.768   338.370   -115.70    395.03      1.00
   5.38918   1.38704   2.46400    -1.940   -16.011   392.752   -115.69    499.90      1.00
   0.81799  -0.40938   2.65583    29.500    -7.331   411.959   -115.64    424.80      1.00
   2.76199   1.22977   2.45348   208.311  -211.577   512.172   -115.63    654.34      2.00
   3.97150   1.99006   0.80469   193.452   173.988   313.560   -115.52    574.66      1.00
   2.34701   2.75120   2.83078    62.983  -116.988   137.201   -115.48    510.90      2.00
   1.22872   0.75657   5.52484   158.661  -158.451   223.388   -115.40    363.33      1.00
   5.17990   1.43919   1.23318   -18.779    -0.849   415.677   -115.33    523.92      1.00
   4.62424   1.17309   2.79334    84.602  -151.113   477.859   -115.29    574.35      1.00
   0.01361   0.08885   2.04796    22.128    -6.590   280.550   -115.29    282.53      1.00
   4.23020   1.56396   2.73684  -128.489   358.545   414.361   -115.28    657.74      2.00
  -0.00447   0.87098   4.25336   -25.114   -22.076   463.926   -115.28    507.89      1.00
   2.57746   1.97067   5.14320  -261.798    92.433   276.012   -115.26    561.57      1.00
   0.64901   2.38185   5.68212    21.181   -33.048   407.198   -115.24    607.10      1.00
   5.80861   0.90214   4.05698    34.096    13.585   407.317   -115.17    460.13      2.00
   4.53069   0.81257  -0.11798    18.501    54.666   494.887   -115.13    533.68      1.00
   1.46645   1.17058   2.67679   -31.411   121.524   353.280   -115.12    460.22      1.00
   0.92026   1.56640   2.28904    17.887    16.269   411.695   -115.10    535.02      2.00
   5.44825   1.91650   1.19887  -189.792   -84.115   505.711   -115.07    674.54      1.00
   4.44826   2.06726   1.40240    78.584   -16.140   393.638   -115.06    577.61      1.00
   3.95276   0.83165   5.78614    -0.399    47.005   472.170   -114.97    513.23      1.00
   0.20032   1.09568   3.92205    78.951    60.363   380.514   -114.92    466.93      1.00
   5.57978   1.99121   1.50340   166.710   -17.315   359.606   -114.90    567.17      1.00
   5.38909   1.43961   5.35848    -6.482     6.562   436.332   -114.86    540.32      1.00
   4.56715   1.16672   2.25658    91.408   -99.175   447.919   -114.85    538.19      2.00
   4.68174   0.68743   2.79416   -54.235   184.106   197.020   -114.84    319.68      2.00
  -0.00431   0.79624   1.63545   -23.922     5.966   396.740   -114.80    439.46      1.00
   1.54219   3.41291   5.59063    30.340    -8.939   425.952   -114.78    641.47      1.00
   1.35111   2.32371   0.00336    26.711   264.177   132.385   -114.73    533.33      1.00
   1.65315   1.14033   1.12226   -89.095   -42.457   375.827   -114.72    468.01      1.00
   6.30436   2.01709  -0.07224    19.293    98.791   372.153   -114.68    561.80      2.00
   3.97700   2.32719   2.67552   -14.968    78.805   507.644   -114.67    678.87      2.00
  -0.60746   0.63904   2.27626     4.559     4.953   424.115   -114.65    450.57      2.00
   2.04639   1.02052   2.29270    35.756   -39.305   410.054   -114.63    476.12      1.00
   3.61753   2.42976   2.38803    74.598   -57.348   339.180   -114.62    573.50      2.00
  -0.41889  -0.05816   2.30601    23.753    -2.706   618.059   -114.60    618.77      2.00
   0.00470   1.97961   5.34242    68.462   -74.409   433.529   -114.58    601.00      1.00
   0.11510   0.33513   0.67161    62.564    28.423   550.823   -114.57    560.92      1.00
   0.55982   0.72487   6.02290   -59.672   190.854   630.136   -114.55    682.91      2.00
   2.26397   2.01644   3.43585    56.170    74.800   462.296   -114.52    624.01      1.00
   6.29563   3.37917   2.58158    30.978   -12.089   402.014   -114.51    626.71      1.00
   0.90376   1.24146   1.70727  -187.790    -6.234   340.719   -114.48    479.96      1.00
   5.95392   1.43189   6.16469    29.739   -10.519   414.987   -114.41    523.17      1.00
   4.32640   1.17576   3.11255    21.919   217.943   322.834   -114.40    473.30      2.00
   4.31125   1.66090   2.44771  -171.318   187.772   417.070   -114.30    604.74      1.00
   4.78114   1.53148   5.87975    26.600    -2.627   415.436   -114.29    534.30      2.00
   6.20130   1.92599   3.99880   -54.636   -92.565   371.386   -114.26    553.84      2.00
   3.34900   2.04262   4.82082  -119.467   -19.859   344.000   -114.22    550.22      1.00
   1.64943   1.60633   5.93179   -52.517   130.912   422.702   -114.18    565.13      2.00
   0.63342   1.88303   5.51837   -40.312    35.002   367.001   -114.11    538.52      2.00
   2.38409   1.21646   2.38490   -99.794    96.251   332.693   -114.09    454.00      1.00
   3.25002   1.16418   0.36232    94.599   157.863   495.952   -114.07    592.03      2.00
   5.83816  -1.33481   2.58018    24.793    -2.152   419.345   -114.06    515.71      1.00
   2.85282   2.45631   0.42479   -71.569  -216.589   651.612   -114.02    826.82      1.00
   0.81682   1.97196   5.87110  -107.237   311.457   270.069   -113.96    586.19      1.00
   2.93977   1.25903   1.65522  -168.939   -16.911   347.217   -113.88    479.91      1.00
   3.46955   1.17770  -0.02839    -0.064  -300.594   283.818   -113.82    492.99      3.00
   2.67243   0.72356   1.49973    23.723   -27.458   411.287   -113.80    447.01      2.00
  -0.01661   0.06397   5.46486    22.340    -2.541   631.584   -113.76    632.19      2.00
   5.14600   1.98329   4.27378  -137.728   -62.929   354.152   -113.75    558.43      2.00
   1.28145   1.95904   5.92895    96.673  -182.368   491.052   -113.55    666.74      1.00
   5.12427   1.55006   5.97714    48.347   -69.099   414.428   -113.53    541.45      1.00
   5.10135   2.34132   4.29911  -234.727  -107.746   117.998   -113.47    527.81      1.00
   0.77248   0.68489   2.80331   -50.015   171.634   211.680   -113.45    321.20      1.00
   5.18625   2.20244   1.09638    -4.048   -11.085   441.088   -113.44    616.63      1.00
   2.97757  -0.53236   6.01823    21.271   -37.384   418.493   -113.36    439.62      1.00
   2.37101   0.41935   2.73111   -19.931   101.235   117.947   -113.35    186.28      1.00
   1.56715   2.36091   3.41304    28.258   -16.254   414.205   -113.25    610.03      2.00
   0.95642   2.03152   0.85452  -191.322  -211.341   539.678   -113.24    735.54      2.00
   5.93195   1.44485  -0.05462    30.063   -11.041   414.704   -113.22    524.41      1.00
  -0.08032   1.18375   2.81492    67.150  -112.860   460.662   -113.16    549.70      1.00
   0.04670   1.19627   0.42919   -55.410  -202.136   334.460   -113.06    479.33      2.00
   5.20142   0.56931   4.16307    25.780     4.818   412.206   -113.01    434.94      1.00
  -0.05240   1.10536   1.06134     9.992   -31.799   400.058   -112.96    474.82      2.00
  -0.16200   1.97165   5.81425   -27.054   110.974   359.163   -112.90    551.55      2.00
   2.19247   2.44360   5.91565   -61.930   198.770   180.950   -112.77    531.16      1.00
   3.88816   0.80269   4.30458  -231.392  -110.164   687.647   -112.76    757.81      1.00
   0.00017   2.70052   3.99950   -16.400   -53.382   276.384   -112.69    549.23      3.00
   4.03265   1.18676   0.08620    -2.008    73.368   437.410   -112.65    519.42      2.00
   2.62152   0.32174   3.15757    25.641  -114.013   676.098   -112.64    690.48      2.00
   5.00555   2.02695   3.52510    60.641    95.839   438.267   -112.61    610.76      2.00
   3.36639   2.28188   1.28314    21.846     3.816   418.723   -112.59    607.16      1.00
   0.57025   0.87216   0.79063  -122.399  -161.271   211.767   -112.54    357.05      3.00
   2.15672   2.66658   2.24106   115.886  -103.399    92.804   -112.52    503.13      1.00
   1.38421   2.42326  -0.02217    21.769  -145.253   536.211   -112.51    716.64      2.00
   1.56164   2.45388   2.01634    96.484   -51.004   333.371   -112.44    574.31      1.00
   0.91839   2.47502   3.47075    81.343   132.407   582.635   -112.40    756.25      1.00
   5.24296   1.37815   0.27275    27.398   -23.140   410.035   -112.31    513.58      2.00
   2.70191   1.58543   0.36262   112.597   203.917   411.388   -112.27    584.78      2.00
   2.82763   1.44540   3.91881    64.318    62.419   413.655   -112.26    530.31      1.00
   2.44332   1.55156   0.38926    20.298   -41.277   412.947   -112.25    535.86      3.00
   1.27547   1.15795   2.35672   212.446  -219.345   515.526   -112.24    654.94      2.00
   0.69686   1.15655   1.12965    89.927     5.248   442.187   -112.21    522.86      2.00
   2.09349   2.30350   3.32733    19.133   -62.764   371.602   -112.17    580.57      1.00
   0.06246   1.15950   0.04862     0.791   155.059   470.387   -112.16    561.52      2.00
   5.52684   0.96285   6.35655    -6.215    -1.120   411.546   -112.16    468.46      1.00
   2.45741   2.10694   1.97727    88.872   -45.708   389.099   -112.13    581.08      1.00
   5.51340   1.28846   1.70656   204.077   -20.742   479.361   -112.08    596.70      1.00
   1.94380   1.69186   5.22082     4.134   -30.684   406.953   -112.03    545.27      1.00
  -0.06023   2.29317   2.61620    -0.306    42.115   469.061   -112.01    644.64      1.00
   4.36370   0.81252   5.86471   -34.171   134.712   565.961   -111.89    613.36      1.00
   1.18606   2.39276   4.84275    18.946   -28.188   404.379   -111.87    605.61      2.00
   4.56294   2.41510   5.81945    88.660  -163.178   571.658   -111.86    751.79      1.00
   6.03725   0.84738   1.16123  -104.062   -52.474   265.755   -111.85    351.64      1.00
   0.99381   0.75483   6.02406    47.220   -92.962   342.766   -111.84    400.06      3.00
   4.44360   1.54403   4.49364   -21.782   -13.284   431.031   -111.80    547.82      3.00
   2.95831   0.87482   5.80113   108.329  -230.788   189.119   -111.80    377.87      1.00
   1.13202   0.79682   2.61526    22.502    11.855   406.077   -111.78    448.05      1.00
  -0.00918   2.33562   5.20022   116.270   -53.435   543.363   -111.78    713.47      1.00
   4.55740   1.12011   2.98208    20.208    37.406   401.029   -111.77    478.06      3.00
   5.15080   2.32185   2.67461    -5.972    61.310   488.979   -111.71    662.69      1.00
   0.79918   1.97950  -0.06625    22.195    97.338   375.850   -111.66    560.55      1.00
   3.64166   1.31184   0.84708   -26.614   -68.876   389.702   -111.57    494.17      1.00
   1.90038   1.40874   5.25725     3.191    -4.092   435.660   -111.57    536.35      1.00
   0.56954   2.56414   0.38439    27.273    21.427   390.899   -111.54    606.94      1.00
   2.81956   2.40413   2.38625   108.351  -110.920   292.982   -111.47    559.38      2.00
   2.31713   2.39168   1.20889   117.923    34.276   311.594   -111.46    560.54      2.00
   6.04356   1.95492   4.38366  -105.194   -70.749   353.834   -111.45    549.25      2.00
   2.88950   2.43099   1.66068    66.086    -7.178   372.942   -111.42    590.42      1.00
   4.80987   1.52916   3.16138     8.587   151.121   424.417   -111.40    561.16      1.00
   0.06775   1.96808   5.44752   156.181  -165.782   486.188   -111.36    670.85      2.00
   3.74995   2.42547   2.78632    45.774   -53.407   362.587   -111.35    584.03      2.00
   1.03526   2.68379  -0.02290    24.178    92.127   169.773   -111.35    509.10      1.00
   4.39242   1.18231   2.70562   -47.930   166.868   336.263   -111.31    464.45      3.00
   2.00752   2.63498   2.32646   110.483   -92.505   123.965   -111.17    504.77      2.00
  -0.42943   0.68140   2.89132    18.214    28.203   387.183   -111.14    420.96      1.00
   1.25308   1.57895   0.37657   143.133   271.662   410.837   -111.09    617.00      2.00
   4.86056   0.95066   6.51762    26.463   -22.887   411.724   -111.07    468.69      1.00
   2.28932   2.38479   2.37061   145.714  -128.495   239.478   -110.97    544.59      1.00
  -0.14417   2.66843  -0.02956    24.442    68.393   225.925   -110.93    526.13      1.00
   2.82338   1.44031   3.93778    65.846    61.081   413.686   -110.89    529.81      1.00
   6.09860   2.12315   4.98356   -44.608   -18.494   373.937   -110.89    565.72      1.00
   1.33255   1.90352   2.25587   -33.651    31.170   456.051   -110.85    604.02      1.00
   2.58582   2.08310   0.31081   -62.846  -196.661   500.309   -110.83    683.24      1.00
   6.06604   0.95314   3.12029    25.752     6.778   379.705   -110.83    440.56      1.00
   1.14571   2.75561   2.81081    68.504  -130.185   100.862   -110.78    506.50      2.00
   1.46417   0.72802   5.53297    90.537   -75.091   314.580   -110.78    377.33      1.00
  -0.16186   1.21030   0.86128   -58.370   -94.799   368.047   -110.78    472.59      1.00
   3.74538   2.05505   5.35924   -37.553     0.011   379.816   -110.76    562.78      2.00
   3.42547   1.58105   2.79559    62.957  -102.983   414.928   -110.75    551.92      1.00
   2.05935   1.41685   1.44827   -36.800     1.062   413.647   -110.74    520.85      1.00
   4.72558   1.21509   2.37000  -107.986   104.613   327.574   -110.74    453.83      3.00
   1.96903   1.23700   3.85513   -89.538  -109.899   476.571   -110.71    570.65      1.00
   0.01899   0.90636   1.07934   -15.600   -16.364   356.553   -110.70    415.18      1.00
   4.96074   2.53314   3.32404    32.949    17.890   453.575   -110.69    647.71      1.00
   3.69016   1.52052   4.63360    31.604   -27.517   424.010   -110.65    540.79      1.00
   1.70402   1.88286   3.92362    -2.143    -6.971   426.228   -110.62    578.08      1.00
   1.30009   1.08390   5.75476   -25.720    86.913   468.913   -110.58    538.66      1.00
   2.54449   0.75876   5.92555    72.606  -124.820   286.477   -110.57    367.50      2.00
   1.05545   0.44759   2.72523   -10.363    79.142   187.786   -110.51    230.75      1.00
   4.43320   1.95913   5.97561    55.082   -81.210   446.145   -110.50    607.94      2.00
   4.54023   0.81414   5.45885   -70.140    83.764   543.912   -110.39    586.95      1.00
   4.58638   1.16478   0.76428   280.230   241.702   568.005   -110.33    728.16      1.00
   0.10458   2.28525   0.62441   -29.772   -47.591   483.542   -110.33    655.76      1.00
  -0.02306   2.00612   3.85437    79.545    40.855   449.342   -110.32    613.00      2.00
   2.12129   2.08847   0.33550   -75.828  -220.200   516.201   -110.25    703.64      1.00
   3.16317   0.26832   2.44159   -43.946    60.239   176.559   -110.16    202.30      2.00
   3.23681   0.81121   2.41379   116.681   -92.996   534.436   -110.14    586.72      1.00
   3.44287   0.84751   0.72198   -48.497   -73.267   297.432   -110.11    368.46      1.00
   1.66556   1.96552   3.57969    68.324   162.484   475.806   -110.10    647.26      1.00
   2.35633   0.87980   3.05706    24.305  -191.039   588.101   -110.10    652.14      1.00
   2.14251   0.71424   4.74493    66.263    -4.295   373.350   -110.08    415.12      2.00
   0.77623   1.50883   1.46340   -63.271    -0.625   415.314   -110.03    534.73      1.00
   1.80883   0.50168   0.87339   -25.108   -56.446   258.594   -109.96    291.89      1.00
   2.30306   2.40024   2.39167    94.708   -79.352   311.516   -109.96    561.26      2.00
   2.35092   1.95424   5.54128  -165.083   157.367   298.046   -109.94    548.79      2.00
   2.42652   1.88489   3.02874     0.453   -78.402   377.974   -109.93    549.28      2.00
   5.72431   1.98153   5.82803   -26.138   113.666   357.271   -109.92    551.81      1.00
   1.75687   0.58757   2.91212    -5.642   -11.538   427.321   -109.81    449.88      1.00
   3.64735   1.13238   1.75318   -61.440   -19.008   368.814   -109.68    455.34      2.00
   1.99769   2.38955   0.10813    18.123   157.866   259.864   -109.68    542.80      1.00
   1.23205   1.02196   5.53586    20.122     2.009   423.717   -109.68    485.52      2.00
   1.82883   2.38262   2.38095   113.805   -97.708   286.514   -109.52    553.07      2.00
   0.81379   0.65386   0.68379    14.450   -30.776   357.620   -109.52    391.35      3.00
   0.57245   1.24988   0.88222   -39.741   -77.109   381.688   -109.50    482.78      1.00
   1.26076   2.20433   5.32503    31.062   -31.900   406.845   -109.48    594.31      1.00
   1.12845   1.59571  -0.28031    28.293    -4.293   416.678   -109.45    542.20      1.00
   5.45541   2.33066   4.30818  -190.537   -87.290   167.536   -109.36    518.69      3.00
   5.62332   1.06246   3.58632   -75.394  -213.366   511.624   -109.34    610.72      1.00
   5.84554   1.55272   5.90227   169.136  -364.935   415.222   -109.30    669.90      1.00
   1.32828   1.20949   0.84281   -61.418  -101.280   365.904   -109.29    472.63      2.00
   2.15140   1.06501   4.67300    89.389     0.212   384.538   -109.27    464.76      2.00
   4.98912   0.80774   5.84083   -15.838    86.439   517.571   -109.25    558.34      1.00
   2.69890   2.41807   4.64379     2.831     6.226   424.903   -109.24    620.24      3.00
   5.91685   1.14199   0.72597   100.221    60.016   461.354   -109.24    542.80      1.00
   4.36857   1.60357   2.66052    49.930  -112.558   424.072   -109.22    561.71      3.00
   1.68394   2.24090   5.86146    83.123  -150.506   560.709   -109.17    730.11      2.00
   0.88890   1.12478   3.98725  -247.863  -265.184   572.106   -109.13    724.86      1.00
   0.39090   1.67708   5.03089   203.130   -96.366   423.952   -109.12    599.43      1.00
   0.37948   2.49085   4.27101    21.885   -21.724   399.060   -109.10    608.00      1.00
   0.24908   1.16622   0.29528    23.618    13.352   392.476   -109.09    474.86      1.00
   5.23649   2.38834   2.39229   153.264  -154.952   228.326   -109.07    549.01      1.00
   5.11124   0.54548   1.60879    29.537   -21.516   407.792   -108.97    429.62      2.00
   2.00337   3.77579   1.01789    35.867    -6.478   397.016   -108.97    607.95      1.00
   1.98000   2.17449   0.91932     0.931    12.740   406.874   -108.96    590.42      1.00
   1.84516   0.66849   0.03581    -0.495    86.123   498.513   -108.93    530.21      1.00
   5.21742   2.40271   2.42345    71.113   -55.887   347.199   -108.92    575.88      2.00
   3.84044   1.89710   6.08822    36.071   -44.531   432.081   -108.90    586.63      1.00
  -0.73339   2.17467   2.74896    -6.911    -9.718   395.074   -108.86    582.35      3.00
   3.44368   0.72728   5.56185    79.094   -65.476   332.982   -108.86    388.74      2.00
   1.19864   2.37591   0.81558    28.299     5.790   412.625   -108.82    609.78      1.00
   0.60657   1.27684   2.59821    28.625   -12.598   428.041   -108.76    516.83      1.00
   2.27951   0.39531  -0.13587    20.331    43.207   544.864   -108.72    555.23      2.00
   1.29914   1.63867   4.51786   -45.167    -1.247   414.305   -108.70    546.10      2.00
   4.94476   1.50456   2.74659   102.443  -259.806   408.093   -108.66    594.59      2.00
   0.50639   1.83162   3.92698    21.822   -27.328   407.523   -108.64    560.39      2.00
   1.94921   1.20407   0.41417   -69.670  -241.737   320.210   -108.63    490.65      3.00
   3.75553   1.16230   0.44794    54.564   130.811   464.112   -108.62    553.11      2.00
   2.82999   0.76478   0.32509    65.983    96.230   538.017   -108.61    579.42      2.00
   0.03881   0.34950   3.16440    24.723  -148.466   749.483   -108.59    769.15      1.00
   0.67219   1.24729   3.31954    18.719   -17.098   391.454   -108.49    483.22      1.00
   5.27234   1.63529   1.62532   115.586     0.791   413.063   -108.43    555.13      1.00
   4.18343   1.40714   2.46855   -34.084    26.903   419.444   -108.34    524.87      2.00
   4.51779   1.41243   5.29372   -12.305     7.371   438.728   -108.26    539.53      1.00
   5.27566   0.36707   0.71877   119.072    89.490   741.644   -108.25    761.58      1.00
   5.66452   1.46501   3.89901  -195.831  -202.370   419.082   -108.24    599.47      1.00
   1.87375   2.03464   0.81349    91.065    70.097   373.520   -108.19    567.09      2.00
   1.59509   1.20429   3.90324  -158.002  -176.156   519.559   -108.16    633.07      1.00
   2.89155   0.79057   2.68945   -29.629   123.475   277.364   -108.14    357.30      1.00
   1.72511   2.37399   1.19091   207.912    72.436   214.337   -108.13    543.16      2.00
   1.55501   1.10729   3.56554  -127.417  -345.151   571.723   -108.11    725.77      1.00
   1.72685   2.25063   4.26186   -26.645   -20.610   345.049   -108.02    556.93      2.00
   0.51466   2.23467   4.40484   -30.340   -38.152   355.333   -107.84    563.17      1.00
   0.59842   2.37623   3.49811   116.825   222.105   675.002   -107.81    848.15      3.00
   1.11699   0.80550   4.37023   -11.952    -7.526   453.696   -107.75    491.81      1.00
   0.98498   0.24745   1.16312    49.808    -3.719   481.262   -107.73    487.63      1.00
   3.83073   1.91075   2.30516   -87.753    84.696   483.572   -107.64    635.83      2.00
   0.80884   1.87968   2.88543    60.259  -126.627   372.753   -107.61    557.44      1.00
   5.96899   1.06497   0.63115    55.482    17.145   438.621   -107.60    505.85      2.00
   2.39450   1.13579   1.71444   -55.846   -22.904   372.783   -107.57    458.46      2.00
   5.08891   0.32462   0.16165    39.318    32.620   527.683   -107.50    535.91      1.00
   1.64925   2.36107   3.42772    28.483   -15.840   413.747   -107.48    609.73      3.00
   0.44272   1.51588   4.76506   118.399     1.088   413.959   -107.48    543.72      1.00
   4.17933   1.65235   0.75001  -237.668  -247.546   418.947   -107.48    647.69      2.00
   4.63337   2.50511   5.12568  -106.827    55.735   258.552   -107.42    540.26      1.00
  -0.13702   0.78798   5.84380   -51.558   153.965   602.119   -107.36    650.61      1.00
   2.25183  -0.50631   1.53693    41.419   -18.163   400.961   -107.27    421.43      2.00
   5.98226   1.97497   4.65745     3.696   -33.660   410.468   -107.24    576.36      2.00
   2.27258   0.80842   1.16431  -178.783   -81.833   180.826   -107.23    327.98      1.00
   3.10376   1.15248   1.67732  -121.065   -18.211   344.701   -107.18    450.70      1.00
   1.74961   1.14667   3.93581   172.785   156.491   324.633   -107.17    477.87      2.00
   2.30738   1.18592   2.27052   123.742  -128.062   462.574   -107.13    564.45      2.00
   2.58998   1.23800   3.82826   -64.237   -84.207   464.146   -107.13    552.45      1.00
  -0.00345   1.21689   0.43876   -30.917  -145.537   361.477   -107.11    478.55      3.00
   3.00626   1.15597   1.10619   -94.657   -46.160   374.718   -107.11    470.37      1.00
   4.55364   2.41814   4.30641   117.951    20.252   515.803   -107.04    696.07      2.00
   5.76558   1.29336   1.32686   -22.797     0.242   411.374   -107.02    504.43      2.00
   2.07422   1.92729   5.96140    61.072   -97.777   452.259   -106.99    612.56      1.00
   4.29689   2.82112   0.04928    23.163  -106.214   653.673   -106.98    816.39      1.00
   4.72303   1.14170   0.66279    61.248    21.370   437.306   -106.97    513.44      2.00
   2.04677   1.62789   5.22753   241.924  -111.836   424.489   -106.96    612.02      1.00
   5.69886   1.17606   0.11298    30.875     6.454   431.061   -106.94    508.54      2.00
   0.37614   1.70710   3.97243    -1.796   -33.626   381.204   -106.90    528.18      1.00
   3.71298   1.98345   1.61482   211.863     1.185   332.214   -106.88    564.57      1.00
   3.89912   2.25552   0.50928   -19.170   -44.488   472.796   -106.88    645.26      1.00
   3.18475   1.11090   1.00299    24.282   -23.750   407.205   -106.83    481.62      1.00
   5.99792   1.61539   2.92187    39.068   -50.505   413.692   -106.82    545.09      1.00
   1.39928   1.22201   3.87140   -91.901  -110.959   480.476   -106.81    573.06      1.00
   0.20669   0.09310   5.32166    23.769    -5.151   530.172   -106.80    531.22      2.00
   0.02836   1.53418   2.65142  -106.508   247.228   407.872   -106.78    592.65      1.00
   3.29836   0.50725   1.24515   -15.046   -27.926   312.845   -106.76    337.15      2.00
   4.93922   2.33910   2.71152   -42.334   147.897   584.233   -106.73    750.14      2.00
   4.17663   1.59835   5.78740  -108.161   249.403   408.652   -106.71    600.74      1.00
   1.96933   0.74061   1.21601   131.304    45.412   516.594   -106.67    562.91      2.00
   5.91423   0.59469   3.01896    -3.977   -15.901   440.936   -106.64    463.52      1.00
   3.78441   0.70951   3.18247    23.473  -116.660   513.698   -106.63    553.39      2.00
   2.57195   1.78007   5.03483   -33.821     2.006   424.418   -106.55    567.63      1.00
   0.92628   1.17444   0.02730    -0.622   273.846   522.069   -106.52    647.42      3.00
   5.04037   0.81410   2.40392   162.019  -141.126   597.142   -106.44    662.86      1.00
   0.16432   0.75682   0.65666    14.509   -32.599   363.691   -106.42    406.68      1.00
   4.98171   1.15210   0.38198   110.483   217.964   492.364   -106.36    609.44      1.00
   5.48231   1.18205   0.58493    40.232    -2.697   421.175   -106.35    501.46      1.00
   0.39177   1.97959   3.89974   235.885   197.595   542.946   -106.31    743.30      1.00
   0.93605   2.21051   3.55671    26.901   -21.274   412.018   -106.29    597.67      1.00
   3.10578   0.88072   3.65434   -14.614   -37.381   466.556   -106.29    511.57      1.00
   2.51676   1.38933   5.40500   -16.556    17.037   441.321   -106.28    539.44      2.00
   0.52413   1.89048   4.04301   143.896   109.359   488.117   -106.26    651.33      2.00
   5.98457   0.15514   0.30652    33.682    -7.460   426.911   -106.21    429.93      1.00
   2.06108   1.19407   2.44320   -77.101    67.380   350.538   -106.20    455.12      3.00
   5.07148   1.17385   2.32962   265.957  -275.186   549.997   -106.19    721.51      3.00
   4.90252   2.24272   1.99399    49.096   -30.683   408.228   -106.19    599.41      1.00
   1.16111   0.83180   5.41937   -62.324    59.399   534.356   -106.14    575.33      2.00
   3.51893   1.56729   3.48015    76.320   117.520   415.036   -106.14    555.13      1.00
   1.87366  -0.02178   2.29485    33.176   -11.223   435.567   -106.07    437.15      2.00
   0.04718   0.52896   4.99102    92.885   -38.817   218.203   -106.05    271.56      2.00
   5.60484   2.39950   3.90925   198.938   160.453   672.138   -106.03    848.37      1.00
   5.76590   1.16787   0.01950    -0.473   343.426   549.741   -105.97    700.76      3.00
   3.68838   1.98061   5.82936   -17.075    94.835   366.086   -105.95    553.66      2.00
   3.40488   1.17597   2.30303   139.411  -149.170   475.984   -105.89    583.16      2.00
   1.86145   2.00952   3.22515    -1.707  -376.723   250.014   -105.87    608.81      2.00
   4.71322   0.83766   4.61166    37.336   -25.211   410.043   -105.85    457.09      1.00
   1.96305   0.51952   5.12243    50.267   -20.352   379.373   -105.82    402.84      1.00
   5.79012   1.24023   2.09911   -46.284     8.734   370.644   -105.75    467.35      2.00
   3.91853   0.88334   5.79373     1.925    36.837   459.001   -105.65    504.83      2.00
   5.32682   2.31211   0.71144   210.866   190.966   142.894   -105.62    544.79      1.00
   1.79758   1.92680   3.12826    -4.762  -151.506   338.541   -105.56    543.05      3.00
   3.69774   2.50225   6.12579    22.941    13.361   404.948   -105.48    612.37      2.00
   1.17826   2.29491   3.87244   -47.479   -72.395   297.791   -105.48    538.61      2.00
   6.48337   1.94144   4.36208    15.427   -29.891   406.624   -105.46    570.43      2.00
   0.21858   1.46893   4.79987    85.851     0.404   412.728   -105.39    531.53      2.00
   5.86584   2.15488   5.49239    42.811   -47.713   418.117   -105.39    599.94      2.00
   3.50097   1.51451   2.40768   -57.149    46.929   423.247   -105.39    542.88      1.00
   3.01345   1.14402   2.05105  -131.411    39.614   335.281   -105.38    446.83      1.00
   3.84266   1.45745   5.87971   -59.410   125.038   406.755   -105.37    536.86      2.00
   4.70849   0.68867   3.54314   -76.916  -232.631   668.222   -105.36    730.25      1.00
   1.07323   1.65287   4.65220   -47.525     3.336   415.758   -105.31    548.92      2.00
   5.18242   0.69449   4.30219  -227.141  -107.202   682.700   -105.29    745.89      1.00
   4.67568   2.36744   3.11378    20.977   210.918   646.111   -105.28    813.91      2.00
   3.80506   1.30602   2.46343   138.690  -143.892   473.697   -105.28    592.03      2.00
   1.38858   2.31624   4.28211   -92.727   -49.970   271.426   -105.28    529.65      1.00
   3.35004   1.38284   2.10429   -25.177   -14.544   401.061   -105.26    506.54      1.00
   3.61257   1.98685   3.46272    60.755    80.185   461.137   -105.26    621.77      1.00
   4.72389   1.21553   3.88942  -124.315  -143.997   499.127   -105.25    601.27      1.00
  -0.02830   1.45362   5.51787  -201.761   194.755   424.952   -105.23    601.86      1.00
   1.79789   3.34606   0.41645    27.001    10.549   407.646   -105.23    630.79      1.00
   3.27387   1.14536   0.73562   109.067    69.002   466.695   -105.17    550.54      1.00
   1.22069   2.31508   1.12447   -76.401   -45.952   520.645   -105.17    688.97      2.00
   4.06235   1.96630   5.84522   -43.819   154.629   343.591   -105.16    552.79      1.00
  -0.08557   2.33485   5.54790   162.300  -141.280   597.427   -105.11    774.97      1.00
   0.81310   1.16105   2.35435   235.949  -241.024   528.645   -105.06    680.81      1.00
   5.27504   2.43094   3.45290    59.588    83.298   528.226   -105.02    703.28      3.00
   4.99426   1.94321   3.56791   -81.034  -259.985   310.074   -104.97    574.01      3.00
   2.92243   1.99078   3.88300   155.629   118.489   494.309   -104.93    668.46      1.00
   2.95470   0.72997   2.67895    95.140  -175.497   586.130   -104.92    642.77      2.00
   0.94193   0.70167   5.54499    72.605   -56.037   341.321   -104.86    390.46      3.00
   4.83867   1.94220   3.94609  -212.404  -252.019   280.273   -104.85    588.44      1.00
   5.45946   1.50939   0.74140   -64.207   -70.345   417.058   -104.83    540.84      1.00
   3.43335   0.81029   2.35317   159.447  -163.488   640.851   -104.82    706.49      2.00
  -0.08826   1.14889   5.84186  -125.879   323.543   574.342   -104.75    720.60      1.00
   0.90638   0.63108   4.02301    19.901     1.055   423.514   -104.72    449.74      2.00
   4.08362   2.92662  -0.44482    14.157    18.466   404.873   -104.72    628.57      3.00
   3.43782   1.03573   5.54475  -149.269   144.041   521.905   -104.71    610.52      1.00
   1.04065   0.39361   0.08454    21.351   -96.759   208.891   -104.70    249.82      1.00
   0.99274   1.18121   1.60670   279.995    -4.135   534.846   -104.67    660.98      2.00
   5.04807   0.81714   1.15937  -121.206   -58.558   242.346   -104.67    337.17      1.00
   2.81546   1.58268   0.48428   -87.050  -242.165   414.468   -104.66    596.78      3.00
   0.53350   2.26563   1.09594   -31.056   -26.307   470.711   -104.65    643.85      3.00
  -0.10616   1.55615   3.12441    22.125   383.719   413.591   -104.63    658.61      3.00
   1.17708   2.38540   1.20045   122.116    37.754   307.354   -104.57    558.85      3.00
   0.07764   1.21826   4.21227   274.466   110.018   295.467   -104.53    501.17      1.00
   1.59348   2.43018   2.39484    64.240   -46.735   357.450   -104.47    582.31      3.00
   6.07039   0.81243   5.09415    14.573     2.670   430.262   -104.47    470.99      1.00
  -0.22637   2.63617  -0.05545    23.632    41.425   287.443   -104.44    551.02      2.00
   6.26778   1.94104   3.56470  -104.097  -313.107   288.676   -104.43    592.55      1.00
   2.01910   1.19666   0.84015   -87.403  -124.046   350.185   -104.35    468.80      1.00
   0.20002   1.46359   4.94122    49.400     0.479   415.658   -104.32    528.58      2.00
   3.47725   1.24213   5.37384   -36.753    29.987   456.589   -104.31    538.40      1.00
   3.63407   1.07766   1.18971  -308.946  -129.827   248.521   -104.28    485.35      1.00
   6.34654   2.25086   2.18410    45.266   -30.432   409.458   -104.21    600.53      1.00
   5.78486   1.20462   1.83746    98.029   -56.590   438.141   -104.19    528.86      3.00
  -0.35595  -0.94975   2.59230    25.862    -9.635   372.630   -104.18    434.19      1.00
   3.08629   0.49508   2.62397    60.085   -96.441   642.282   -104.14    662.92      1.00
   3.62146   1.63228   3.66279    72.470   125.419   395.149   -104.11    548.63      2.00
   2.85952   1.61116   3.90080  -122.478  -129.739   416.159   -104.10    571.32      2.00
   5.20689   1.90526   4.93729     9.237     6.159   422.054   -104.05    577.30      1.00
   1.38468   1.14325   0.35267    95.546   164.848   503.569   -103.98    598.51      1.00
   1.65953   1.72795   1.70472    66.264     1.986   410.587   -103.94    554.90      1.00
   2.42963   1.25146   2.81244    -3.567   -14.118   426.746   -103.93    512.22      1.00
   3.33665   0.82709   5.80127    -0.815    49.482   474.331   -103.86    515.06      2.00
   1.75664   2.00580   2.68376   -83.209   221.897   529.372   -103.85    708.65      1.00
   0.46507   1.96288   5.57059  -146.041   146.131   303.976   -103.84    544.32      3.00
   4.27650   1.95650   5.53018  -204.946   195.502   274.696   -103.83    562.42      2.00
   4.49578   3.30613   1.03961    30.919   -11.159   402.431   -103.81    628.30      1.00
   1.04039   1.15445  -0.84816     1.138   -19.250   391.217   -103.81    472.10      1.00
   5.86572   1.13430   2.13832    41.555   -51.179   418.824   -103.81    497.14      2.00
   2.95459   2.72698   2.88723    20.924    19.717   482.840   -103.78    676.30      2.00
   5.10556   1.76949   4.65338   -26.941     3.999   414.642   -103.73    558.97      1.00
  -0.13674   0.82818   1.16232   -59.861   -30.402   308.297   -103.71    370.59      2.00
   1.73379   2.36956   1.19203   274.836    99.043   142.360   -103.68    553.05      3.00
   5.74069   1.96140   5.86417   -99.211   289.037   282.536   -103.68    578.18      2.00
   3.49393   2.40399   5.83989   105.668  -203.064   615.722   -103.67    796.59      1.00
   3.14187   2.00674   1.63944   151.509     0.590   354.944   -103.45    561.16      2.00
   0.75185   2.00308   4.21112   -71.335   -36.788   383.439   -103.43    564.78      1.00
   3.45451   0.81074   3.88994  -134.999  -155.232   632.927   -103.43    692.29      2.00
   0.70550   1.30924   4.31539    48.224    12.871   415.507   -103.38    511.50      1.00
   5.49955   2.50288   1.25390    30.189     5.471   409.134   -103.35    615.34      2.00
   5.96488   1.93598   4.66984   328.212   -20.310   530.083   -103.32    739.92      2.00
   4.52334   2.27280   0.65026   -23.099   -45.168   476.681   -103.31    649.47      2.00
   4.17371   1.01851   5.96455   -71.356   190.048   522.099   -103.31    607.78      2.00
   4.83639   0.76690   0.03371    24.968  -114.122   323.504   -103.27    388.65      1.00
   3.38976   1.65123   5.03985   282.109  -125.190   424.623   -103.26    633.80      1.00
   2.52740   1.07514   1.86233  -202.674    69.484   303.885   -103.24    446.63      3.00
  -0.47928   0.51361   1.26082    -7.057   -25.259   330.720   -103.24    353.74      1.00
   5.33207   2.31412   5.25158    68.211   -32.626   490.987   -103.23    665.15      1.00
   2.84869   0.86706   2.84223   -24.069   110.098   276.061   -103.23    360.68      3.00
  -0.34478   0.16641   5.98501    27.324    -7.622   479.232   -103.17    481.76      1.00
   5.26374   1.15129   0.74061   145.958   107.043   490.028   -103.15    584.85      2.00
   2.78212   1.86034   5.50605   -34.311    27.856   371.837   -103.15    538.74      3.00
   4.40550   1.48257   1.50714   -83.159     0.452   412.686   -103.14    532.57      1.00
   3.52026   2.00758   3.86755   115.023    76.589   473.048   -103.14    639.47      2.00
  -0.24764   0.49700   1.03298    -2.327   -32.893   331.528   -103.12    353.73      2.00
   1.38388   2.46549   5.09939  -181.416    84.176   171.535   -103.10    526.36      1.00
   0.98949   1.68344   1.74471    69.226     0.199   412.052   -103.08    551.69      2.00
  -0.03711   0.40964   1.59916  -119.875   -15.075    62.599   -103.07    168.01      1.00
   1.01989   1.14496   2.18243    60.163   -66.630   430.112   -103.03    511.46      2.00
   0.28708   1.15371   2.34857   194.716  -198.197   504.863   -103.00    633.69      2.00
   1.34268   1.54604   2.29620   113.003  -129.140   419.953   -102.96    565.35      2.00
  -0.02201   0.33227   3.19306    24.029   -98.124   624.079   -102.91    637.36      2.00
   4.74165   0.31109  -0.11965    29.802    11.215   468.090   -102.87    475.21      1.00
   1.73919   1.09114   6.10210    35.773   -60.754   402.363   -102.86    479.31      1.00
   2.73500   1.54685   0.01827    22.432  -314.166   411.111   -102.85    618.21      1.00
   4.36817   2.30674   5.58690    90.795   -68.130   494.608   -102.83    672.72      1.00
   4.64749   1.25534   4.94179    39.939     2.944   411.528   -102.82    501.58      2.00
   4.61643   1.89375   2.83369    79.109  -166.275   356.267   -102.75    560.86      1.00
   5.02391   2.00009   0.79769   123.330   105.496   355.898   -102.74    564.13      1.00
   4.50096   0.74671   4.37580    81.246    19.492   353.287   -102.72    403.73      1.00
   3.31386   1.14985   0.33675    79.487   128.870   484.688   -102.70    571.82      3.00
   3.78425   1.92628   0.72304   -92.356  -111.149   481.802   -102.67    640.57      1.00
   1.92347   2.32230   3.58318   -44.382  -171.076   249.948   -102.64    538.52      1.00
   2.69913   1.64451   5.05546   309.023  -139.820   424.902   -102.64    648.77      2.00
   5.71994   2.38748   5.70986     4.346    43.155   360.068   -102.60    577.25      1.00
   3.43772   2.87331   2.62737    44.913   -35.572   321.565   -102.59    579.51      1.00
   1.02205   0.57118   0.83480   -14.295   -50.455   296.260   -102.59    330.33      2.00
   5.99731   1.14437   1.10399  -108.723   -53.381   366.101   -102.57    465.94      2.00
   1.79221   2.00217   3.63775    20.139    -2.829   385.256   -102.51    560.58      1.00
   5.41112   0.80711   2.09540  -170.289    79.005   195.049   -102.50    330.59      2.00
   4.35039   2.25067   1.18537    49.131    12.789   396.780   -102.49    591.64      1.00
   3.26394   0.69136   4.10021    25.397     6.861   413.046   -102.49    445.14      2.00
  -0.09115  -0.06575   5.39683    23.988    -4.917   228.525   -102.46    230.46      3.00
   3.96952   0.76532   1.19700   279.970   105.126   675.816   -102.45    760.77      1.00
   0.07113   0.65168   1.14065    23.443    12.230   398.761   -102.42    428.54      1.00
   1.18340   2.26093   5.53106  -164.264   159.183   185.185   -102.41    526.80      1.00
   1.37994   1.17623   2.72806  -112.761   324.163   263.673   -102.38    509.07      3.00
   2.05597   0.27625   4.91506    59.627   -23.490   314.043   -102.37    327.37      1.00
  -0.52816   2.29005   3.63877    -6.330     1.890   412.420   -102.37    603.04      1.00
   1.11124   0.38389   5.96192    66.812  -124.737   113.441   -102.36    203.48      1.00
   4.78178   1.56225   2.73606  -124.679   350.450   414.590   -102.32    652.62      3.00
   0.95664   1.10780   0.68049    72.968    34.342   448.132   -102.30    521.45      2.00
   1.58045   1.59486  -0.01719    22.885   334.769   411.003   -102.26    633.24      3.00
   3.96926   1.74454   5.86436    48.857   -67.737   440.077   -102.25    581.02      2.00
   0.24833   2.04593   0.86030  -167.058  -187.834   525.974   -102.24    714.02      2.00
   2.31160   0.42346   0.86833   -42.258   -74.445   196.091   -102.21    237.16      2.00
   4.60898   2.43059   4.38197    -9.657   -41.927   381.643   -102.17    593.80      1.00
   0.29703   1.12117   2.35191    83.418   -89.297   439.687   -102.14    523.73      3.00
   0.78259  -0.61877   3.47755    34.408    -5.800   397.825   -102.14    425.73      1.00
  -0.19614   0.88470   2.69327    97.825  -182.182   595.184   -102.11    663.23      2.00
   0.79338   1.55171   4.83393  -283.065     1.049   414.851   -102.07    605.50      3.00
   3.79942   0.97962   5.67508    11.557    14.600   435.272   -102.00    491.55      3.00
   3.51786   0.75317   5.51613   179.156  -164.515   187.514   -101.99    355.06      3.00
   0.17499   0.06083   2.18605    21.972    -4.035   174.546   -101.95    176.99      1.00
   2.06241   1.25051   5.08792  -116.516    37.388   481.653   -101.95    571.75      1.00
   3.08938   1.12974   4.79179   126.878     1.925   365.621   -101.94    465.55      1.00
  -0.12376   1.66078   1.34731    13.812    -5.754   430.209   -101.90    558.96      1.00
   3.95055   2.39979   4.32312   178.888    65.952   569.353   -101.88    750.48      1.00
   3.90283   1.62402   3.85756   -69.850   -80.917   417.413   -101.87    555.52      1.00
   4.23537   0.44694   0.85781   -35.904   -69.439   217.833   -101.85    255.12      1.00
   1.32899   1.14482   0.33681    72.692   109.269   476.290   -101.84    559.07      2.00
   3.19481   1.54463   2.38847  -150.047   142.668   422.377   -101.83    578.69      1.00
   2.35980   1.74692   5.60086   -13.109     7.455   384.114   -101.82    533.77      1.00
   4.58133   1.87593   3.52976   -10.054   -79.250   360.351   -101.81    536.66      1.00
   5.39142   2.21551   5.35359    -4.721    29.872   358.664   -101.80    562.45      2.00
   4.10809   0.85746   3.07067    24.203  -231.722   630.621   -101.80    701.68      3.00
   1.13640   2.68234   3.99406   -34.470   -67.123   216.565   -101.79    523.27      1.00
   0.61508   1.16733   2.58329    -2.786    53.191   390.808   -101.77    475.91      1.00
   1.91632   0.85718   1.66498    10.236   -20.440   385.322   -101.76    435.20      3.00
   2.02489   1.19728   1.91123   272.366  -127.138   517.283   -101.76    657.35      1.00
  -0.06773   2.27391   0.37772   123.592   251.854   141.281   -101.75    539.20      1.00
   3.32992   2.33354   2.66605   -33.590   103.987   553.370   -101.72    717.92      3.00
   4.70079   1.69102   4.61208    36.108   -28.398   426.684   -101.72    561.19      1.00
   3.01526   2.45395   4.68132  -191.962     3.667   182.429   -101.72    526.28      3.00
   5.45325   1.50818   1.92079   355.592  -159.259   424.579   -101.64    664.44      2.00
   0.61930   1.99833   1.65249   164.875    -2.103   350.335   -101.59    561.20      1.00
   4.86232   1.21843   2.84202    47.118   -59.440   436.293   -101.59    522.08      2.00
   0.12578   1.17790   0.10069    -2.051    59.076   434.405   -101.58    513.98      3.00
   0.54821   2.55343   3.88687    83.336    46.483   507.276   -101.57    692.91      1.00
   3.54070   1.24310  -0.17038     9.064   -37.491   425.515   -101.56    511.68      2.00
   2.90073   0.75249   5.50374   163.318  -144.207   214.738   -101.55    353.87      2.00
   4.34513   1.50004   3.47715   124.819   254.377   393.318   -101.53    586.06      2.00
   4.96697   1.49253   1.89350    17.768     3.556   422.005   -101.53    534.76      3.00
   3.91290   1.65586   5.04183   253.082  -116.496   424.314   -101.51    619.97      2.00
   3.53306   0.56781   2.59960    -4.953    -7.089   423.184   -101.49    444.39      1.00
   5.05663   0.83731   2.55479    -2.282    -2.347   423.689   -101.47    467.05      2.00
   5.43205   1.52454   0.73076    26.914    30.376   425.178   -101.45    541.93      2.00
   3.93291   2.26404   0.55505   -21.338   -42.500   473.493   -101.44    646.30      2.00
   3.92701   1.93730   2.33504  -152.242   152.873   524.255   -101.43    692.71      3.00
   3.96976   1.12658   1.64756  -162.244   -21.462   331.715   -101.42    450.96      2.00
   3.19800   0.33228   0.70066    76.600    43.107   596.783   -101.42    608.61      3.00
   5.23594   0.65378   2.86475   -28.223   124.440   266.052   -101.40    333.48      1.00
   5.64840   1.31879   2.17737   -10.978     5.065   425.579   -101.31    518.52      1.00
   4.35481   2.25138   2.64258   -21.200    67.184   507.262   -101.28    672.57      2.00
   3.72053   1.43897   1.24653   -12.086     2.102   414.998   -101.28    523.22      1.00
   5.07162   1.55025   0.02238    22.322  -292.311   412.931   -101.26    608.91      3.00
   0.26407   2.00805   0.77002   137.656   121.368   345.502   -101.26    564.88      1.00
   0.51526   0.25302   4.96846    55.529   -21.556   319.003   -101.23    330.22      1.00
   1.73243   1.95506   3.55571   -96.457  -302.945   289.162   -101.20    587.43      2.00
   1.22301   1.20591   3.88249  -157.750  -178.625   519.686   -101.20    633.95      3.00
   4.14536   1.12014   1.48768  -319.692   -20.983   263.843   -101.20    487.98      3.00
   0.96124   2.72747   4.39227   -56.859   -47.992   199.710   -101.19    518.52      1.00
   0.20827   0.59852   4.05099    43.923    18.432   379.475   -101.18    408.22      1.00
   3.29801   1.20056   3.89993  -173.645  -192.085   528.909   -101.17    649.07      2.00
   5.45971   1.93372   0.74492  -120.599  -139.009   498.245   -101.16    663.46      1.00
   4.28110   0.80510   4.62837    25.705    -0.563   418.329   -101.16    460.05      1.00
   2.58892   0.85428   4.52906   -31.852    -6.827   467.637   -101.13    509.73      3.00
   5.21449   0.88890   3.15816    27.885   106.402   296.473   -101.11    378.46      1.00
   4.31572   2.86351   4.75989    23.504    11.229   397.267   -101.09    622.37      1.00
   4.06512   1.59303   4.67856  -198.905    -0.074   415.667   -101.08    575.95      2.00
   0.47611   1.93510   3.96641  -116.608  -155.770   335.866   -101.05    555.78      3.00
   1.15576   1.54117   0.02621    23.078  -204.905   413.333   -101.04    571.46      3.00
   0.94595   1.15983   4.74372   271.517     0.498   306.121   -101.02    487.31      1.00
   0.19487   1.46932   3.89016  -193.480  -200.527   419.085   -101.02    598.47      1.00
   5.85441   1.60786   5.19413   353.816  -160.091   423.873   -101.01    671.95      1.00
   5.36306   1.56517   5.16662   -17.224    -0.371   434.568   -101.00    552.48      1.00
   4.23755   0.37073   0.26980    29.112   -15.014   411.834   -100.99    422.76      3.00
   4.40662   2.36764   3.19336    16.241  -240.429   197.747   -100.99    545.26      3.00
   2.39882   2.37956   4.25233    -0.564     2.719   424.088   -100.98    617.18      1.00
   2.55031   2.02324   0.85568  -196.475  -216.957   541.762   -100.97    739.50      2.00
   5.23761   2.25006   0.65688   -26.209   -48.354   477.815   -100.93    649.06      3.00
   1.05866   0.46818   2.64652    78.221  -137.795   746.331   -100.93    771.23      2.00
   1.44571   1.92887   5.88333    -7.043    -9.160   423.750   -100.89    580.71      1.00
   4.17399   0.87113   2.84535   -26.772   114.729   272.217   -100.82    359.92      3.00
   5.50121   0.85037   1.14260   -57.808   -32.158   312.263   -100.79    376.27      2.00
   3.61461   0.79381   5.01122   -84.988    37.103   529.579   -100.76    569.27      1.00
   4.19434   1.51809   1.52165   -81.756     1.943   415.906   -100.76    538.71      1.00
  -0.02671   1.97590   5.07716    26.848     1.246   432.183   -100.75    591.73      2.00
   3.42977   1.10658   0.70699    85.547    46.210   455.340   -100.74    530.42      2.00
   0.14611  -0.04039   5.55707    24.711    -2.927   125.533   -100.74    128.40      3.00
   0.03097   2.74019   2.69211   -27.984   106.937   718.252   -100.73    867.24      1.00
   2.61497   2.45714   5.19353    16.676   -20.216   390.882   -100.72    600.44      1.00
  -0.23533   2.06625   1.55237   104.789    -0.897   377.060   -100.71    570.32      1.00
   3.28464   0.84231   2.13241    23.607     8.262   426.835   -100.71    471.00      1.00
   4.60827   1.91253   3.46900   -69.272  -223.656   298.861   -100.66    547.69      2.00
  -1.23892   3.35066   3.00892    10.024   -36.521   421.296   -100.65    640.07      3.00
   0.22176   2.46965   5.76328    63.985  -101.842   509.575   -100.64    694.31      3.00
  -0.30869   1.19770   2.84760    53.583   -82.943   448.317   -100.62    533.82      2.00
   1.92488   0.85078   1.32199    37.991   -27.652   429.389   -100.61    475.85      2.00
   3.80392   1.85863   4.99553    33.781     4.074   391.049   -100.57    551.32      1.00
   4.82071   2.43968   1.27395    65.639    10.992   368.896   -100.55    588.44      1.00
   1.65831   1.14271   1.07257   -60.645   -31.410   389.639   -100.53    474.12      2.00
   2.79354   1.53946   0.86574   162.487   152.908   417.597   -100.51    580.75      1.00
   5.07076   1.86668   4.67310   366.209     6.426   540.764   -100.50    759.83      1.00
   3.81971   1.18606   2.79430    95.272  -183.062   491.207   -100.45    597.32      1.00
   3.84539   2.02513   1.70005    87.036     1.284   383.364   -100.44    567.83      2.00
   0.90447   1.67857   3.62323   -48.337  -168.802   395.237   -100.43    562.36      1.00
   3.56206   1.24533   5.40098   -57.409    52.672   465.746   -100.43    550.00      1.00
   0.25376   1.49816   0.66062   -42.708   -53.052   418.224   -100.41    536.40      1.00
   1.57992   2.02960   3.84007    85.022    47.018   454.502   -100.40    619.92      1.00
   0.28321   2.52133   0.74277    36.900    19.635   388.739   -100.40    603.68      2.00
   5.72121   0.81402   4.29113  -114.181   -60.634   561.139   -100.40    606.86      1.00
   2.78344   1.58535   5.92937   -61.051   156.427   426.371   -100.38    573.09      2.00
   5.77607   2.00502   4.77409  -201.405   -21.108   312.792   -100.37    551.92      3.00
   0.36174   0.83309   5.47294   -63.508    79.810   534.730   -100.37    578.37      1.00
   0.59497   1.87120   0.64816   -37.319   -55.337   448.025   -100.31    596.93      2.00
   5.68568   1.11361   4.83162    79.018     2.013   387.357   -100.29    470.69      1.00
   0.79960   1.19586   0.82341  -125.651  -164.819   329.624   -100.24    474.93      3.00
   1.29231   2.67748   0.37554    68.069   105.873   110.655   -100.22    499.06      1.00
   2.88129   1.99665   3.87104   134.273    97.196   484.122   -100.22    653.23      2.00
   1.62264   2.08052   5.48076    50.765   -55.995   420.922   -100.17    597.04      2.00
   4.68818   0.83584   1.87666   -53.304    30.934   314.244   -100.11    375.49      1.00
   0.59736   1.91236   1.05994   238.316    92.898   313.661   -100.07    565.28      3.00
   5.18031   1.78673   2.95381    10.996   -50.101   423.895   -100.06    569.22      3.00
   3.55014   1.91132   1.48871  -100.684    -0.501   459.249   -100.06    613.75      3.00
   0.07400   0.86336   2.72606   116.042  -228.370   643.971   -100.01    722.00      3.00
   1.01003   0.72813   1.54519   -52.796    -6.785   365.915    -99.96    407.93      1.00
   2.85050   2.44567   5.79599    67.644  -112.542   517.796    -99.93    701.12      1.00
   0.45649   1.60510  -0.05972     0.568   -99.209   397.400    -99.92    537.03      3.00
   1.22423   2.43922   0.85958  -131.615  -154.656   631.710    -99.90    803.72      1.00
   4.37118   1.53106   0.04738    21.733  -154.142   413.456    -99.89    554.35      1.00
   1.27276   1.20704   2.37142  -138.557   135.947   309.269    -99.87    456.64      3.00
   5.56228   1.54355   0.34415    27.059   -27.056   412.673    -99.87    534.09      3.00
   2.95937   1.21126   3.87367  -130.663  -149.813   502.835    -99.86    606.63      3.00
   2.93314   2.67639   3.76659    15.235   -33.438   354.048    -99.84    589.60      1.00
   5.01424   1.22584   0.85390   -53.258   -91.945   373.715    -99.84    477.68      1.00
   3.58094   1.49247   0.46091   -73.685  -227.774   394.978    -99.83    566.53      1.00
   3.00738   1.05049   0.66181     4.128   -16.791   371.616    -99.82    444.07      1.00
   2.49978   0.69688   1.99690  -162.776    81.392   202.503    -99.79    318.43      1.00
   3.73759   0.81991   2.42402   116.020   -93.719   531.161    -99.76    584.35      1.00
   0.00235   0.40395   5.83228   -21.038    92.741   680.635    -99.76    694.04      1.00
   4.18662   1.22027   3.85806  -103.915  -123.364   487.124    -99.75    583.11      1.00
   1.46586   2.29390   4.29783   -52.219   -27.976   319.334    -99.73    547.10      3.00
   5.87105   2.60335   1.47598    21.430   -23.707   431.422    -99.73    635.57      1.00
   3.00086   1.50097   1.92100   336.444  -152.267   426.071    -99.72    653.07      2.00
   5.25050   2.66115   0.78173    20.755    -4.162   431.362    -99.71    637.67      1.00
   1.71093   1.94571   2.43647   179.141  -181.506   325.112    -99.69    574.57      1.00
   1.29845   1.96719   5.40085    -3.049    17.225   416.721    -99.65    579.34      3.00
   4.85371   4.32720   5.42886    26.286    -2.893   419.270    -99.62    580.49      1.00
   1.57213   0.68625   0.68478    72.696    37.448   494.240    -99.62    526.76      1.00
   5.69276   1.51246   6.29586    -7.408    -9.600   416.837    -99.61    532.70      1.00
   5.72316   0.87022   0.77981     5.700    18.548   419.434    -99.59    466.64      2.00
   3.43746   2.33205   2.34965  -160.814   179.245   672.172    -99.58    840.78      3.00
   5.55782   1.76505  -0.15912    -1.481   -28.230   396.151    -99.57    544.92      3.00
   0.30372   1.52773   3.96147   155.741   142.384   415.748    -99.56    573.61      2.00
   5.70587   1.94168   0.75216  -187.499  -206.497   537.426    -99.51    724.94      2.00
   0.44321   2.00681   2.82824    61.930  -131.409   373.109    -99.49    571.18      1.00
   2.04190   1.92597   0.73039  -109.068  -126.835   490.367    -99.48    652.45      3.00
   2.45020   1.92464   3.99649   -19.298   -62.873   387.583    -99.48    558.23      1.00
   3.76868   1.13893   4.78754   130.364     1.376   365.696    -99.48    467.66      1.00
   1.78199   2.00201  -0.10252    22.261  -274.748   512.863    -99.45    710.24      2.00
   4.77320   1.08573   5.13825   128.323   -63.035   371.259    -99.41    469.79      2.00
   5.43599   1.59325   0.63468    18.388   -33.128   411.631    -99.39    538.66      1.00
   0.56225   0.83948   3.77195   -39.158   -60.638   500.589    -99.39    542.78      1.00
   3.11301   1.47945   2.77071   -25.362    66.588   424.123    -99.37    539.42      1.00
   2.84194   1.41479   1.47921   -41.042     2.275   413.432    -99.34    520.78      2.00
   0.31344   1.11198   0.69849    75.466    35.551   446.974    -99.30    521.28      2.00
   4.71835   1.81921   0.09088    -3.987   -23.217   431.123    -99.28    576.04      2.00
   2.98206   1.17448   3.03112    18.856    91.291   378.892    -99.28    473.16      2.00
   0.08816   1.04674   0.83697   185.331   147.915   513.551    -99.26    615.02      1.00
   5.10016   2.37305   0.00823    18.894  -270.183   652.430    -99.22    836.40      2.00
   4.06067   1.13013   0.73358   106.307    65.479   465.537    -99.19    547.09      2.00
   5.82698   0.85495   5.45926   -32.839    49.386   489.712    -99.16    532.43      1.00
   3.47785   0.83256   3.86809   -67.928   -87.722   537.385    -99.14    582.50      3.00
   1.78012   0.28128   2.23796    22.656    13.636   403.509    -99.08    410.15      1.00
   0.09381   2.22821   2.25620    -0.442    17.566   446.632    -99.02    622.67      1.00
   5.90905   2.27124   0.75823    31.427    13.106   406.660    -99.02    598.64      3.00
   3.35196   1.93942   2.34146  -214.862   217.570   559.114    -99.01    751.52      1.00
   2.73385   2.43249   1.27566    17.653     1.955   425.263    -98.96    621.59      2.00
   3.84829   1.18057   2.40849  -148.128   141.093   304.929    -98.94    455.10      3.00
   0.12306   1.23359   1.84477   138.401   -70.548   455.429    -98.92    556.46      1.00
   2.25092   2.40654   4.11281     1.141    13.994   416.928    -98.89    614.17      3.00
   3.62367   1.11445   1.12309   -60.462   -34.751   394.469    -98.89    475.19      1.00
   3.01852   1.91931   5.50890   -97.704    92.530   333.814    -98.89    534.89      2.00
   5.32256   2.35047   3.06234    17.355   120.568   557.814    -98.89    724.34      2.00
   2.99131   2.68048  -0.04603    22.295    88.757   180.289    -98.87    511.89      2.00
   4.80202   1.22710   1.16355   134.879    52.369   480.320    -98.86    573.60      2.00
   4.33981   1.16771   1.14822  -244.600  -107.395   305.818    -98.86    485.61      2.00
   5.06549   1.14617   5.93294    89.149  -189.974   344.712    -98.84    481.20      1.00
   5.28164   0.74806   4.74355   148.023    -6.806   288.332    -98.82    369.32      1.00
   1.37522   0.74402   2.85566    22.578     6.792   372.446    -98.81    412.52      3.00
   0.93276   1.41567   4.12889    -6.424     8.943   410.131    -98.81    516.68      2.00
   2.94059   0.64506   0.78079   106.933    66.823   535.430    -98.79    571.12      2.00
  -0.04845   0.77960   0.07834    18.402  -144.413   293.782    -98.79    375.74      2.00
   3.10353   2.71410   2.58348     4.623    29.852   515.645    -98.78    699.72      2.00
   0.37675   1.71265   1.46284    40.292    10.884   415.241    -98.78    554.36      1.00
   4.80940   2.57642   5.80501    14.840    13.953   348.784    -98.77    580.75      1.00
   5.66715   2.63263   0.77525     8.623   -18.575   464.205    -98.73    659.11      1.00
   4.01483   1.06710   4.11678     8.877    -9.666   431.441    -98.73    496.78      1.00
   2.18697   0.83252   1.16070   -89.540   -45.427   276.472    -98.72    353.25      3.00
   0.34868   2.31025   3.70139     6.455   -51.269   350.251    -98.70    566.23      2.00
   0.35316   1.92849   0.76682    26.672    17.959   417.270    -98.70    576.73      1.00
   5.66280   1.88774   4.58702   -23.317     2.243   411.454    -98.65    568.25      2.00
   2.39560   2.89260   0.04938    25.485   -53.217   518.698    -98.62    708.69      1.00
   4.84368   1.12508   1.07979   284.798   115.032   547.600    -98.61    678.68      1.00
   5.54444   0.82249   5.95385    94.410  -197.893   224.283    -98.59    368.40      2.00
   2.27420   0.62879   5.57716    57.439   -42.398   358.104    -98.55    394.63      2.00
   5.74995   0.79995   2.03355   155.559   -71.126   586.994    -98.53    639.73      1.00
   5.18606   2.61227   4.07633    -2.215   -37.250   333.518    -98.52    574.45      1.00
   1.70640   0.77840   5.93511    96.859  -206.505   217.672    -98.51    364.77      2.00
   1.74534   2.36057   3.48335    68.565    96.167   532.795    -98.46    705.19      2.00
   5.03643   2.87563   5.81279    42.466   -55.210   533.645    -98.44    720.31      2.00
   4.24873   1.20041   3.89170  -192.362  -211.267   539.706    -98.42    668.93      2.00
  -0.07730   2.39390   2.78057   -51.134   110.330   533.352    -98.42    708.11      2.00
   5.01107   2.79782   3.35227    46.405    54.859   584.494    -98.41    757.15      3.00
   0.41484   1.24811   1.65458   322.775   -20.973   528.305    -98.37    680.77      1.00
   0.12684   1.30542   5.14877    21.293     2.768   419.724    -98.37    512.54      2.00
   3.97576   1.97038   4.27838  -200.816   -91.416   327.469    -98.35    563.95      1.00
  -0.19877   0.68227   0.47302    55.798    71.722   481.374    -98.33    515.83      2.00
   3.67222   2.81972   0.37259   -24.535  -128.477   713.988    -98.24    868.45      1.00
   1.50448   1.53423   0.75508  -119.888  -129.128   417.382    -98.23    563.63      2.00
   3.69229   1.37877   1.88989   -40.430     3.976   424.138    -98.19    525.33      2.00
   2.83936   2.45896   1.13670  -194.031   -94.675   646.913    -98.18    819.93      1.00
   5.82513   3.12499   0.85408    19.820    16.228   407.516    -98.18    632.47      1.00
   1.72324   1.50587   6.18984   -10.159    11.501   415.507    -98.13    531.03      1.00
   4.99110   2.39477   4.37760   117.838    38.702   498.496    -98.11    682.78      2.00
   2.20468   1.67389   0.81888    66.978    59.269   416.164    -98.08    556.70      1.00
   2.03043   2.55553   0.55547    10.008   -14.586   453.066    -98.08    647.63      1.00
   0.85121   2.78138   3.88104   120.581    86.821   747.729    -98.07    898.32      2.00
   0.97652   0.69788   1.90001   -48.978    13.399   363.420    -98.06    402.53      2.00
   2.52074   1.99574   1.63394   154.805     1.156   355.652    -98.05    561.46      1.00
   2.04554   0.42816   0.13595    20.726  -100.087   200.866    -98.04    247.90      3.00
   2.19785   2.31308   0.72844   -69.772   -87.698   539.486    -98.01    706.49      1.00
   5.58128   0.88227   2.82033   -20.216    98.983   289.590    -98.01    369.72      1.00
   5.76412   1.15009   2.25539  -221.555   214.205   264.746    -98.00    483.84      3.00
   3.04916   2.79474   5.83655   -28.052   117.826    84.400    -97.98    498.18      1.00
   0.91960   2.63015   5.47163    92.274   -74.021   638.844    -97.94    800.30      1.00
   5.44626   1.98568   3.89739   188.489   148.456   514.640    -97.91    697.25      1.00
   4.50684   1.33213   4.93716    41.055     1.382   413.270    -97.90    511.58      1.00
   0.83163   2.00169   3.52348    76.637   135.673   454.705    -97.90    629.60      2.00
   2.58027   1.16826   0.46496    46.289   109.655   451.307    -97.89    537.51      1.00
  -0.16223   0.73838   5.53960   104.125  -104.097   300.834    -97.89    377.61      1.00
   3.16905   0.33700   2.68632   -18.571    96.447   140.509    -97.88    189.62      2.00
   4.04047   1.70449   4.15425    15.009   -28.660   398.806    -97.87    540.73      1.00
   2.60677   0.86559   2.48172   -64.442    86.547   278.052    -97.87    360.59      1.00
   4.51403   1.09327   5.13544   125.028   -64.141   373.699    -97.86    471.82      2.00
   4.18079   0.45262   0.93836    -7.339   -40.910   311.341    -97.83    332.37      2.00
   2.00442   0.73412   2.25322   158.687  -131.792   591.332    -97.79    649.90      1.00
   2.37783   1.62263   2.75340  -124.187   287.757   407.984    -97.77    622.38      1.00
   2.84525   2.42772   4.27657    69.442    -0.100   460.029    -97.76    649.07      2.00
   3.43590   1.90774   5.54572   -65.151    54.234   356.452    -97.76    538.11      2.00
   1.31557   2.08562   1.18396     7.230    -4.160   430.160    -97.75    599.33      2.00
   0.01730   0.42749   0.47507   -20.240  -112.673   145.690    -97.74    211.73      2.00
   0.60491   1.45956   2.82082   -21.945    57.454   422.152    -97.72    534.54      3.00
  -0.00097   2.64106   5.78845    66.040  -107.340   664.499    -97.72    822.45      1.00
   0.37584   1.98218   1.88609  -307.106   115.833   567.641    -97.71    770.20      2.00
   3.99740   0.50250   3.90214    23.622     3.188   417.933    -97.70    435.62      1.00
   5.86358   1.52626   5.44139   105.591  -112.268   423.740    -97.69    561.08      2.00
   1.75570   4.06603   3.16925    27.558    13.670   406.784    -97.68    594.45      3.00
   5.85988   1.54448   4.73523   285.631     0.962   413.242    -97.68    604.99      2.00
   4.07747   0.33676   5.05184   100.214   -37.944   207.866    -97.67    247.85      1.00
   4.61734   0.83747   3.08063    20.804  -185.233   598.359    -97.66    656.84      2.00
   3.63102   2.66000   4.26909    19.802   -21.053   386.700    -97.64    608.64      2.00
   4.18226   1.69063   2.05399    -0.063    -0.810   434.631    -97.64    565.27      1.00
   5.01196   2.80319   5.83874    68.926  -115.172   689.250    -97.64    848.40      3.00
   2.38619   1.94538   3.96200  -154.052  -191.648   312.327    -97.63    563.34      2.00
   6.20267   0.01208   2.13958    26.543     9.067   401.857    -97.62    403.00      1.00
   2.84407   1.51628   4.77104    98.187     1.846   414.966    -97.61    540.56      1.00
   1.08585   2.72744   3.67570    -4.988   -72.116   250.910    -97.59    540.02      2.00
   2.81321   2.81628   3.73762    43.902     7.841   478.669    -97.57    676.98      1.00
   2.92318   1.95887   5.54429  -143.804   133.322   310.431    -97.55    543.77      3.00
   4.77098   2.32281   1.84097   -54.582    21.714   496.639    -97.55    668.17      1.00
   3.79637   2.08065   3.98231   204.590   164.769   523.522    -97.54    718.83      3.00
  -0.04934   2.67393   5.80570    80.302  -141.833   757.391    -97.50    906.08      2.00
   4.13753   1.90116   3.97485    -3.403    -4.809   421.349    -97.44    576.32      1.00
   2.70023   1.12292   0.71236    88.069    48.764   454.642    -97.43    532.07      1.00
   2.97892   0.86613   2.20663   -14.265    37.168   344.704    -97.39    401.91      1.00
   0.55073   2.10259   4.19604    -3.856   -45.310   400.436    -97.39    581.56      2.00
   0.44449   0.76246   5.51025   206.361  -190.408   153.193    -97.36    366.89      2.00
   2.38835   2.00300   1.98510   231.888  -109.147   326.224    -97.36    581.09      2.00
   2.35742   1.63325   1.62509    97.411     1.589   415.360    -97.33    553.18      1.00
   1.64909   1.09305   1.03734   -32.446   -19.246   402.520    -97.30    475.97      3.00
   5.30748   0.41649   0.54469    -0.572   -62.869   276.489    -97.30    300.64      2.00
   5.92090   1.64961   3.59900   -62.612  -206.686   395.777    -97.29    573.75      1.00
   4.49787   2.34521   2.68509   -53.746   151.687   607.433    -97.29    770.13      3.00
   0.81915   1.87100   4.35698  -303.934  -136.347   281.697    -97.28    584.34      1.00
   2.85864   1.19498   2.95206    36.515   -40.549   429.713    -97.21    511.35      1.00
   5.07322   2.55277   2.77421    16.904    21.711   459.341    -97.21    652.25      3.00
   1.52552   1.12282   0.73770   114.370    74.023   471.972    -97.20    554.54      1.00
   5.55349   1.88946   4.97745   111.799   -61.972   443.178    -97.18    604.99      3.00
   2.65096   1.05972   4.01877  -132.930  -149.999   504.262    -97.17    595.03      1.00
   1.53680   0.70536   2.79891   -69.217   219.269   160.019    -97.14    326.14      2.00
   1.22116   1.71118   3.80352   -13.315   -11.578   417.488    -97.13    554.59      1.00
   3.49414   0.69709   1.23965    83.596    24.570   463.855    -97.12    500.06      2.00
   2.40400   1.16535   4.91036    62.058     1.924   397.547    -97.12    482.27      1.00
   5.66630   1.39557   2.17142   -10.328     5.268   427.913    -97.11    528.76      1.00
   5.21554   2.43189   0.24085    31.841     7.522   405.054    -97.10    608.52      3.00
   5.86410   2.24551   3.24711    17.409  -168.478   268.056    -97.09    538.61      3.00
   0.20727   2.49862   5.10945  -120.899    60.514   241.166    -97.09    535.21      2.00
   2.50127   1.29707   4.17678    12.682    -1.313   428.491    -97.08    518.55      1.00
   1.72458   1.38331   1.98319   -31.617     1.216   425.629    -97.08    526.42      2.00
   3.13473   1.44154   3.82175     9.065     3.241   428.467    -97.06    534.16      1.00
   4.71275   1.92320   4.97957  -207.479    73.190   302.254    -97.02    544.77      3.00
   4.58286   1.99182   5.46752   161.307  -166.685   484.945    -97.01    673.35      1.00
   5.29434   2.83331   5.57184   -75.166    92.037    67.973    -96.99    496.56      1.00
   3.95686   0.76196   4.34331   188.092    62.866   234.477    -96.99    355.97      2.00
   6.25053   1.61346   0.14496    -8.033    -1.154   411.948    -96.94    539.79      2.00
   0.21305   2.01371   4.30452  -122.194   -58.905   364.417    -96.94    563.79      1.00
  -0.07875   0.38632   5.95036    71.130  -134.230    89.551    -96.90    199.26      2.00
   4.67917   1.54701   0.85197   203.640   192.835   417.456    -96.90    605.68      1.00
   4.10889   0.74315   4.71622   119.973    -3.498   317.892    -96.85    382.62      1.00
   3.40110   2.29629  -0.06814    21.451  -148.609   563.060    -96.85    730.54      2.00
   0.07224   0.25598   3.20753    25.098   -56.908   531.567    -96.85    538.88      3.00
   5.90780   1.49680   1.93943  -145.936    44.789   421.744    -96.84    556.06      1.00
   1.79169   1.34168   4.28850    52.316    16.181   415.660    -96.83    515.67      1.00
   0.91725   3.21371   6.04096    26.748     9.682   408.506    -96.82    633.00      2.00
   5.08443   1.61376   0.78599   188.558   180.658   418.391    -96.80    604.10      1.00
   4.27042   2.38297   4.30765   204.250    56.150   609.193    -96.77    785.72      2.00
   1.95293   3.43981   4.79319    37.002    -9.872   402.021    -96.75    625.50      2.00
  -0.09196   0.17544  -0.17519    24.657     0.821   325.164    -96.72    328.83      1.00
   4.61709   0.81455   3.57577   -29.035  -129.477   551.700    -96.70    598.92      2.00
  -0.03548   0.68771   1.95065  -172.471    79.534   189.351    -96.70    313.85      1.00
   2.59202   1.12398   2.29792    64.732   -73.424   428.299    -96.70    509.23      2.00
  -0.02188   1.94445   3.54300   -91.239  -271.526   272.329    -96.68    561.69      3.00
   3.06716   0.35367   2.24009   -53.020    72.852   143.465    -96.65    189.61      3.00
   0.88561   1.25383   5.78545   -16.683    60.195   457.839    -96.64    542.02      1.00
   1.13849   1.50097   2.48924    28.197    -8.613   423.708    -96.59    537.53      2.00
   5.37572   2.87768   5.54233   -45.674    63.922   162.480    -96.55    511.72      2.00
   5.45147   1.92036   3.07993    -0.988  -103.108   359.374    -96.51    544.46      2.00
   0.04291   1.21600   5.46997  -134.800   133.148   511.006    -96.49    610.86      1.00
   4.25104   1.22224   0.32377   -54.803  -181.972   312.999    -96.48    459.35      1.00
   3.14803   2.67307   5.94907    -6.631    66.756   211.362    -96.48    519.56      2.00
   1.42561   0.49235   1.00794     7.582   -29.372   357.401    -96.47    377.67      3.00
   0.98738   2.66809   0.86264   -21.887   -37.283   538.424    -96.47    715.69      1.00
   2.65497   1.78653   3.43362    69.394   116.508   447.344    -96.43    600.11      1.00
   5.77954   0.80935   2.40926   142.678  -121.430   572.598    -96.40    631.85      1.00
   2.53498   1.00902   0.97272   -22.469   -11.768   406.279    -96.39    469.41      1.00
   5.05218   0.48346   1.95298   134.021   -47.721   694.187    -96.36    718.01      1.00
   3.88852   1.28051   0.33326  -112.574  -337.861   276.929    -96.34    535.63      2.00
   1.79189   2.28148   0.63272   -32.871   -54.375   489.954    -96.33    660.94      1.00
   5.10635   0.70113   0.72955    83.985    46.053   504.675    -96.31    539.82      1.00
   3.43417   1.24176   0.84519    -2.810    -5.372   426.180    -96.28    510.62      1.00
   4.64032   1.10504   3.60837    59.551   105.350   368.646    -96.26    463.59      1.00
   0.91383   1.93517   0.76671  -149.820  -165.813   514.128    -96.24    687.36      3.00
   4.20468   0.98352   3.99574    30.879     8.336   414.284    -96.24    474.13      1.00
   5.63467   1.59354   0.80486   223.499   213.133   416.972    -96.23    623.34      3.00
   1.18589   0.65971   2.81137   -41.566   149.471   232.438    -96.23    320.40      3.00
   6.25143   0.83557   3.09155    20.075  -152.636   570.408    -96.20    622.57      1.00
   2.10828   0.32780   3.15599    25.322  -128.300   710.850    -96.20    727.09      1.00
   2.32699   1.60642   3.90045  -147.794  -160.279   417.711    -96.20    585.51      1.00
   4.38566   2.09919   0.86656    38.044    19.092   407.668    -96.20    586.10      2.00
   0.57488   4.26356   1.45164    23.377   -32.088   415.944    -96.20    584.75      1.00
   3.07448   2.46136   4.80986     1.822     3.582   426.465    -96.17    623.91      2.00
   3.41894   1.22277   1.44434   318.009     5.254   522.307    -96.15    671.51      2.00
   4.65337   1.54632   3.83799  -136.861  -149.314   416.073    -96.15    572.75      1.00
   0.96399   1.99141   3.81953    82.851    47.281   449.447    -96.12    612.68      3.00
  -0.64967   2.87994   5.73417    45.494   -53.910   537.143    -96.11    723.07      3.00
   1.10900   0.75857   1.21469   179.173    63.911   567.167    -96.11    624.46      1.00
   4.88835   0.74186   2.27306   -72.663    92.846   264.661    -96.09    338.57      3.00
   0.19852   2.08287   0.31281   -70.157  -215.079   510.335    -96.08    696.72      1.00
   2.97416   0.85250   5.85067   -17.352    85.535   512.243    -96.08    556.82      3.00
   0.74647   1.15284   5.95103    91.388  -199.100   340.937    -96.07    483.24      2.00
   3.96119   0.85352   3.80722   -48.054   -69.592   509.789    -96.07    554.17      2.00
   2.15582   0.42187   0.48471   -13.171   -95.188   199.087    -96.00    243.41      2.00
   0.25299   1.87875   5.48520    -9.835     5.522   424.683    -95.99    576.61      2.00
  -0.07374   2.32396   5.57012   110.744   -89.690   527.021    -95.98    703.20      2.00
   2.82281   1.21679   2.35699  -116.251   103.551   324.110    -95.97    453.34      3.00
   2.51221   1.16267   0.75401   175.563   137.612   504.972    -95.91    612.57      2.00
   2.84315   1.55555   0.01837    24.048  -346.330   412.193    -95.91    636.73      2.00
   2.74465   1.87129   0.35546   126.065   264.509   297.881    -95.91    570.83      1.00
   0.13177   2.38131   1.19835   147.277    48.285   278.247    -95.86    550.11      2.00
   3.30258   1.48426   4.84380    67.747    -0.818   415.775    -95.85    533.05      2.00
   1.90155   1.12489   5.53197   136.053  -138.148   351.081    -95.85    476.69      1.00
   2.39090   1.06482   3.02171    20.019    57.777   388.473    -95.85    463.44      3.00
   5.48337   2.24808   5.28758    -6.137    27.563   357.454    -95.84    564.24      1.00
   2.18820   0.40310   1.21895  -112.126   -71.205    52.827    -95.84    173.01      1.00
   5.81479   2.06508   0.44149   -83.347  -240.240   524.651    -95.83    715.48      1.00
   4.74881   2.40793   3.89652    97.725    56.431   519.311    -95.82    696.96      2.00
   3.74601   1.06383   3.24431    18.030    98.300   374.197    -95.82    458.33      1.00
   0.17075   1.18681   3.84739     9.648     3.132   425.040    -95.81    503.77      3.00
   5.08852   2.25896   5.96406   -21.028   101.237   287.611    -95.79    533.10      1.00
   3.10562   0.43043   2.75365    -8.860    78.759   177.438    -95.78    220.03      3.00
  -0.13807   0.20513   2.23371    21.806    -6.555   347.437    -95.77    351.85      3.00
   5.72522   1.60555   0.78870   210.391   201.579   419.438    -95.74    617.69      1.00
   1.62706   1.99145   3.86654   109.107    69.400   466.851    -95.74    631.61      2.00
   4.53006   1.46620   3.73784   -43.828   -49.997   418.019    -95.73    532.67      2.00
   0.93648   0.41125   1.23133   -87.605   -60.649   121.829    -95.71    189.81      2.00
   3.82765   1.93900   0.76683  -249.568  -264.541   569.189    -95.64    784.18      3.00
   4.83511   0.86811   1.83378   -56.532    27.159   316.503    -95.63    381.29      2.00
   3.19464   0.40836   1.60770   -99.505   -15.058   108.542    -95.63    177.70      1.00
   3.32951   1.96253   0.01763    22.921  -325.591   548.000    -95.58    753.74      1.00
   2.38915   1.47327   5.51197  -263.962   258.611   425.213    -95.57    650.15      1.00
   2.77601   0.74913   2.27713   -66.637    89.500   272.495    -95.57    343.47      2.00
   5.51994   1.92362   3.95880   -99.138  -140.140   345.273    -95.56    552.91      2.00
   5.03109   1.17004   3.10020    17.287   259.773   310.834    -95.55    485.40      1.00
   1.33711   3.57123   2.01127    26.373   -29.775   417.710    -95.51    631.51      1.00
   4.00290   3.73127   3.62770    15.351   -39.127   425.192    -95.49    629.40      1.00
   3.05402   1.31190   3.49092   -17.570   -81.689   453.293    -95.48    547.05      1.00
   2.19757   2.04515   5.47042    75.527   -78.773   435.438    -95.44    609.49      2.00
   4.61282   0.91511  -0.11947    19.674  -209.692   230.243    -95.39    378.19      2.00
   4.19215   1.13854   5.11321   240.880  -108.952   323.425    -95.37    492.41      1.00
   5.11171   2.04798   4.22959   -51.685   -25.782   390.701    -95.35    571.21      3.00
   2.28753   1.59566   3.16075    24.437  -312.501   409.627    -95.31    620.98      3.00
   1.21717   2.33206   2.68641   -17.753    90.973   518.634    -95.29    688.96      1.00
   1.71364   0.77712   1.08778   -10.447   -47.992   375.734    -95.29    420.94      2.00
   2.15987   2.83512   4.28901    69.909     5.607   534.511    -95.29    720.06      1.00
   5.82018   0.77906   0.08696    17.683  -142.435   293.731    -95.21    374.88      2.00
   4.30626   1.94740   2.71326   -88.573   232.244   536.656    -95.20    713.68      1.00
   3.80788   1.15962   4.76088   224.174     0.245   327.317    -95.17    477.05      2.00
   5.04540   1.43888   2.75507    49.093  -134.456   407.314    -95.15    536.44      1.00
   0.23075   2.49306   1.86274   101.718   -39.797   324.701    -95.13    571.82      2.00
   4.95853  -0.00218   0.36382    34.104   -11.587   428.648    -95.13    430.20      3.00
   0.28463  -0.10365   3.19797    20.877    -5.955   203.614    -95.12    206.70      2.00
   4.31786   2.82421   5.81186    59.102   -88.938   624.170    -95.11    792.77      1.00
   0.80538   0.75496   4.64576   -19.242     0.722   463.549    -95.09    496.94      1.00
   1.46964   0.50042   5.26095    43.842   -14.617   389.599    -95.07    410.15      2.00
   5.72182   2.64117   2.99905    30.945    -7.575   425.166    -95.05    633.08      2.00
   0.54039   2.45052   0.41690   -79.092  -232.684   667.867    -95.03    844.37      2.00
   5.88298   1.95802   5.56502  -107.867   100.711   329.085    -94.97    539.25      3.00
   2.92587   1.10852   4.96918    85.548   -47.805   390.994    -94.96    476.66      2.00
   5.35071   1.14773   5.93060    88.102  -191.884   346.456    -94.92    483.16      2.00
   0.73213   2.41737   1.48231  -235.270    -5.420   673.425    -94.91    844.31      1.00
   5.43949   2.25921   3.82477    27.040    14.147   397.116    -94.91    591.13      2.00
   3.93872   1.62637   5.88514   123.738  -308.838   408.051    -94.91    632.83      3.00
   1.17425   1.49358   5.74406    -0.438    -7.070   387.637    -94.91    507.89      1.00
   1.50365   2.71025   3.53054    24.804   -25.469   377.805    -94.87    605.48      3.00
   5.83395   1.03063   0.84938   166.249   126.545   501.074    -94.74    592.78      3.00
   1.32746   1.91171   0.70337   -62.083   -79.848   464.017    -94.73    617.41      2.00
   1.12870   1.94674   0.49325   105.381   211.471   321.421    -94.69    564.46      1.00
   1.97922   1.13995   5.93828    93.353  -204.342   336.886    -94.66    481.63      2.00
   4.86516   2.47971   4.29071    35.664   -15.078   417.457    -94.66    620.07      1.00
   3.28685   1.59605   1.57602   361.742     4.270   412.512    -94.64    648.63      1.00
   1.13508   1.55577   1.43988   -65.156    -0.550   416.755    -94.60    541.16      3.00
   1.58786   1.97935   3.88964   195.001   158.315   516.737    -94.60    702.20      3.00
   2.03600   1.21637   3.40863    22.046    -9.667   389.929    -94.58    478.32      1.00
   1.26283   0.44117  -0.47642    20.003     7.939   456.588    -94.56    469.17      2.00
   4.81486   0.88375   2.44947     7.829    33.267   361.748    -94.54    418.01      2.00
  -0.17332   2.45533   0.59301    19.263    -7.610   432.520    -94.54    628.00      2.00
   0.70718   2.11555   4.44695   157.614    37.674   470.408    -94.52    651.64      2.00
   3.77468   1.99563   0.38397   130.309   287.331   288.219    -94.46    589.43      1.00
   1.98882   1.94535   0.27897   -15.236   -36.032   436.022    -94.46    592.46      3.00
   3.16867   2.36414   1.99312   245.049  -100.781   175.498    -94.44    548.49      2.00
   0.38154   1.22569   2.07105   -64.026    14.064   366.891    -94.42    464.91      2.00
   5.39268   2.55982   0.21622    14.797   -27.165   468.610    -94.42    659.30      1.00
   2.58411   0.71984   2.22497    21.947     7.409   429.872    -94.41    462.95      2.00
   5.59457   1.15009   2.02906  -171.354    55.325   318.098    -94.39    450.15      3.00
   1.49353   0.67075   2.89939    23.236    12.867   404.964    -94.38    435.94      2.00
   2.74658   1.17050   0.75617   264.397   228.068   557.486    -94.37    709.96      1.00
   2.75316   1.82103   2.66319     0.260    26.347   443.466    -94.30    585.58      1.00
   5.04942   1.20855   3.88190  -123.358  -141.809   499.929    -94.29    600.58      2.00
   2.31412   1.76176   4.32636    29.760     5.286   434.995    -94.22    573.53      1.00
   1.68697   1.58534   1.65751  -370.927    -1.386   414.140    -94.22    653.81      2.00
   5.83174   2.33297   5.54606   162.206  -140.480   597.817    -94.22    775.01      2.00
   3.07591   1.93266   1.09800   343.038   135.329   265.569    -94.19    603.78      2.00
   5.47324   1.52975   3.94729   150.176   139.860   417.093    -94.16    572.75      2.00
   4.08990   2.23977   5.38435    34.817   -42.248   417.279    -94.15    605.14      1.00
   1.35478   2.04012   0.35156  -123.044  -334.424   566.164    -94.15    785.45      2.00
  -0.09783   0.76867   5.95442    73.516  -155.416   276.591    -94.14    372.65      2.00
   3.35790   1.97601   5.84836   -55.315   183.266   326.688    -94.13    553.26      2.00
   6.06130   1.98310   3.90363   212.760   172.197   527.438    -94.11    718.70      3.00
  -0.11972   1.93738   1.18839  -279.609  -121.266   547.444    -94.10    742.30      3.00
   5.92270   2.25531   5.26581    -4.951    25.980   359.413    -94.10    565.95      3.00
   2.01790   2.52846   3.94341    -6.106     6.796   407.896    -94.03    615.23      1.00
   4.10169   1.15589   0.77209  -177.899  -184.874   315.079    -94.03    484.58      3.00
   5.07595   2.29711   1.45214   -16.861    -1.062   454.786    -94.02    633.44      2.00
   3.62368   2.85174   0.37053   -14.571  -101.646   652.957    -94.00    815.69      2.00
  -0.04868   1.06294   4.01671  -117.684  -139.830   495.852    -93.98    582.48      2.00
   4.57871   2.01500   4.32861   135.913    54.917   449.092    -93.96    624.53      2.00
   5.73553   2.57300   0.62383    19.304   -24.353   392.358    -93.93    608.16      1.00
   4.23323   0.43495   3.45850    76.693   123.725    73.787    -93.91    193.85      1.00
   1.36043   1.98295   5.15289  -279.594   101.399   270.585    -93.91    570.11      3.00
   4.74284   2.11103   1.15420    98.705    35.519   369.929    -93.90    569.68      2.00
   4.86590   2.43317   1.68782    17.621     5.154   424.225    -93.89    620.93      1.00
   4.47645   1.53810   1.95292  -196.282    71.496   426.337    -93.87    581.59      1.00
   1.40883   0.96498   1.55923     2.794   -34.790   407.908    -93.85    466.83      2.00
   5.68598   2.32278   5.04500  -100.251    48.870   263.292    -93.85    527.37      2.00
   4.51024   0.76928   5.13184   260.081  -106.612   155.674    -93.82    369.17      2.00
   0.35606   1.26763   3.02419    13.479   -70.681   451.625    -93.77    539.48      1.00
   0.53044   1.45403   0.30284   -24.100   -55.738   409.244    -93.77    523.65      1.00
   0.35371   1.99139   1.83494  -162.807    56.110   503.828    -93.77    669.15      3.00
  -0.48423   3.49850   6.34865    32.303   -15.721   411.083    -93.75    629.47      1.00
   2.21438   0.83600   3.84509   -53.031   -74.331   518.557    -93.71    561.85      1.00
   1.72063   0.70330   0.33195    93.707   166.263   615.869    -93.69    665.95      2.00
   1.33649   2.40588   3.01168    18.426    54.466   492.368    -93.67    669.96      1.00
   0.29026   2.10817   1.54981    42.048    -2.175   409.839    -93.67    588.30      1.00
   2.60915   1.16432   4.73842   373.054    -0.084   265.017    -93.64    529.15      2.00
   6.17899   1.93288   2.30518   -95.789    90.940   491.228    -93.61    645.54      1.00
   4.96883   2.00279   3.85152    75.908    36.142   446.497    -93.60    609.91      3.00
   4.03469   2.74000   3.59477   -31.046  -137.711    79.691    -93.58    500.34      2.00
   3.23602   1.67694   4.24779   249.059    99.812   413.959    -93.58    610.27      2.00
   2.18892   1.96159   4.78245   178.063    -6.744   493.547    -93.55    660.64      1.00
   5.66420   2.33862   5.58573   108.410   -88.417   525.803    -93.53    702.66      3.00
   1.19444   1.45658   3.91739    73.110    66.236   418.608    -93.53    536.95      1.00
   2.79414   2.27092   2.24231    -9.226    23.407   457.541    -93.52    633.87      3.00
   3.44031   1.63724   4.33441    31.559   -23.032   402.803    -93.51    536.89      2.00
   3.70711   1.22910   5.40862   -55.165    53.009   467.246    -93.47    549.45      2.00
  -0.08417   2.43389   4.27647    79.475     6.104   473.080    -93.41    659.89      1.00
   3.01988   2.67484   4.33062   -35.622   -38.143   257.568    -93.39    538.44      1.00
   0.57149   1.50462   2.74380    98.231  -250.012   408.140    -93.37    589.69      2.00
   0.30560   1.09593   4.82944    83.096     1.010   385.182    -93.33    467.55      1.00
   2.97954   0.50112   3.15855    22.153   -47.594   514.775    -93.30    531.13      3.00
   4.67851   1.57403   2.27804    -5.454   -22.466   400.567    -93.23    527.30      1.00
   4.96192   2.46380   1.62038    36.081    -1.614   405.449    -93.23    610.92      1.00
   1.25070   1.75248   2.17563    14.852    18.301   413.225    -93.23    555.93      2.00
   2.51315   1.70847   2.39265  -166.033   163.153   424.099    -93.21    605.56      1.00
   1.80129   2.70580   2.58788     6.265    27.943   508.688    -93.19    694.24      3.00
   1.89487   1.65414   5.78384   115.497  -229.961   412.899    -93.18    602.58      2.00
   4.60288   0.74962   3.96712   105.442    83.526   295.081    -93.17    369.57      2.00
   2.22361   1.40430   4.42476   -31.822   -19.777   438.030    -93.17    539.07      3.00
   4.73773   0.75015   3.85316    29.380    10.976   407.891    -93.15    445.89      2.00
   4.66258   0.74390   4.71026   145.006    -2.535   290.453    -93.12    369.32      1.00
   1.79459   1.48187   1.07908   -63.735   -30.702   414.174    -93.07    531.88      1.00
   4.12646   1.14150   5.04859   119.240   -65.027   377.808    -93.06    479.02      1.00
   0.02654   2.29653   5.40191  -121.596   132.115   231.618    -93.05    529.11      3.00
   4.35670   1.15452   3.93699   226.896   208.034   294.104    -93.04    500.86      3.00
  -0.16412   2.38026   0.80922   157.765   135.660   220.946    -93.02    541.49      3.00
   4.60568   0.88000   0.43870   -55.336  -197.502   223.502    -93.00    366.64      3.00
   4.15273   1.53410   0.86061   156.753   149.384   417.692    -92.96    577.76      1.00
   4.57340   1.95866   5.84621   -53.298   177.333   332.162    -92.92    552.70      3.00
   4.44265   2.36031   3.50056   124.315   236.550   692.279    -92.91    866.12      2.00
   5.47782   1.47232   2.74251    62.584  -162.589   405.894    -92.89    548.04      1.00
   5.11426   1.79431   2.37286     2.237     5.659   437.836    -92.89    578.16      1.00
   2.95619   1.19905   5.47185  -237.323   231.224   570.636    -92.88    714.00      2.00
   3.79438   1.98494   5.49551   257.064  -262.865   542.577    -92.85    770.25      2.00
   5.54355   0.68792   4.42110     9.303    -4.779   439.579    -92.85    469.06      1.00
   4.07673   1.68546   3.79812   -23.503   -33.198   419.584    -92.84    554.79      2.00
   1.92320   1.92053   0.70224   -63.581   -81.992   465.742    -92.83    619.95      2.00
   0.08909   1.14636   4.77793   143.115     0.769   361.168    -92.81    468.59      1.00
   6.00674   1.69219   3.83380   -39.311   -46.777   415.878    -92.80    554.55      2.00
   0.55945   1.95108   0.26705    24.249   -47.484   419.201    -92.79    581.81      1.00
   2.58933   1.61565   0.78659   173.980   166.866   418.581    -92.77    596.07      2.00
   2.62162   2.18651   1.94046    21.768     0.094   422.322    -92.76    602.39      1.00
   4.86130   1.47725   0.61565   -35.633   -45.763   416.216    -92.69    531.41      2.00
   3.33443   1.62938   4.58711   -68.190    -2.794   416.149    -92.67    549.01      3.00
   2.38244   1.60145   3.92616  -256.357  -263.310   418.408    -92.65    656.01      2.00
   2.77301   0.67045   3.91515  -135.300  -157.256   634.795    -92.65    686.49      2.00
   1.27355   1.15524   5.42599  -176.249   174.684   535.724    -92.65    646.61      1.00
   2.64059   1.19713   5.26315    63.979   -39.782   413.005    -92.65    500.41      1.00
   2.78147   1.44708   0.29712    29.030   -15.781   417.595    -92.62    527.12      3.00
   1.50996   0.75281  -0.10530    17.309    89.528   521.862    -92.58    558.77      2.00
   3.96967   2.04838   4.46989   -22.603   -11.339   415.322    -92.57    586.08      1.00
   0.45242   0.62236   5.22796    17.760    -0.013   432.401    -92.57    457.34      3.00
   1.09533   1.13771  -0.04722    19.025   186.291   505.214    -92.54    598.33      2.00
   4.95194   0.83154   5.45846   -51.797    67.665   517.712    -92.53    559.89      1.00
   1.67779   1.21595   1.86038   160.065   -79.470   468.160    -92.52    572.11      1.00
  -1.40750   4.45165   1.06651    28.528    -5.572   386.664    -92.52    545.03      1.00
   1.17310   1.66851   5.02222    -7.105    -6.094   432.536    -92.51    561.41      1.00
   3.64837   2.09982   4.38090    70.360    29.215   421.996    -92.40    599.56      1.00
   5.45108   2.45782   2.75494    27.836    -7.126   421.883    -92.40    621.21      1.00
   1.97744   0.49191   1.95054   129.233   -45.249   677.482    -92.39    701.21      1.00
   3.85098   1.92456   2.68627   -38.412   115.431   481.801    -92.34    635.62      2.00
   4.87689   1.54541   4.73447   312.030    -0.350   413.282    -92.32    618.06      2.00
   2.62878   0.86374   0.46763    19.221   -39.280   400.247    -92.29    450.71      1.00
   2.59650   0.37164   0.64936     4.137   -48.046   370.822    -92.27    384.66      3.00
   1.77962   1.51079   2.08933   247.690  -114.872   425.080    -92.26    604.11      3.00
   2.85095   1.47724   1.28099     5.163   -35.719   404.491    -92.25    520.34      1.00
   4.46218   1.91345  -0.04759    21.087  -291.810   533.776    -92.22    725.57      2.00
   4.40860   2.24606   0.64013   110.177    91.807   284.513    -92.22    539.57      3.00
   5.51209   2.09394   0.00180    15.405   -25.884   393.932    -92.18    575.36      1.00
   1.91021   1.17478   4.27731    12.204    -2.721   428.891    -92.17    505.71      1.00
   5.82334   2.89699   1.75475    51.087   -13.540   339.412    -92.17    589.77      2.00
   2.96034   0.75938   1.19166   283.146   106.289   681.474    -92.11    766.85      1.00
   5.52388   0.76696   5.51316   220.016  -203.617   133.217    -92.11    374.66      2.00
   4.32086   2.20223   5.47595    38.831   -42.620   414.909    -92.10    600.89      3.00
   2.08370   0.46080   1.96053   161.958   -60.532   772.029    -92.08    798.89      2.00
   4.61371   1.40260   5.35428    12.869    10.205   421.842    -91.99    524.87      1.00
   4.79711   0.37941   1.11770   126.102    28.108   675.651    -91.96    693.91      2.00
   3.28013   1.16687   5.03201  -313.838   117.519   569.222    -91.95    712.21      2.00
   1.34817   0.94930   0.86966   -25.611   -63.566   352.959    -91.95    422.00      3.00
   2.85691   2.35945   3.20397    16.893  -200.605   238.788    -91.95    544.96      1.00
   3.09642  -0.68084   1.75265    38.311     2.140   398.824    -91.94    431.97      2.00
   4.88254   1.08336   4.86388    73.971     2.552   387.203    -91.93    466.46      2.00
   5.83315   1.49556   4.77992   114.961     0.062   412.871    -91.92    540.03      3.00
   0.50166   1.25958   5.41581   -45.341    43.470   460.412    -91.91    544.82      1.00
   0.20265   0.46918   4.99966   155.823   -62.632    60.086    -91.90    210.87      3.00
   5.82980   1.29879   4.29925    43.048    11.718   417.112    -91.89    511.25      1.00
   3.46356  -0.14916   3.19406    22.495    17.232   421.389    -91.89    423.87      1.00
   1.22318   1.22377   2.17895   -42.788     4.080   379.260    -91.86    471.93      2.00
   0.64480   1.15299   5.51950   262.764  -265.724   278.069    -91.86    535.06      2.00
   5.89946   2.39217   3.49699    90.607   152.335   600.377    -91.85    770.66      1.00
   5.09883   1.17078   0.33298    65.936    90.578   464.869    -91.84    547.65      2.00
   5.11356   1.94287   2.70753   -76.450   207.654   522.850    -91.83    693.84      2.00
   5.30647   1.85755   3.04140     9.686   -50.283   423.006    -91.83    575.55      2.00
   4.48112   0.69397   1.94767  -187.624    85.873   172.515    -91.80    315.15      3.00
   4.10927   0.67013   0.30296    72.107   113.843   558.786    -91.78    596.45      1.00
   1.81133   1.12229   0.42883  -119.862  -342.627   242.700    -91.78    506.77      1.00
   2.37915   1.34191   5.13599   231.090  -106.821   326.452    -91.77    511.50      3.00
   0.17815   1.15248   2.61640    -6.554    62.356   383.122    -91.76    469.10      3.00
   4.70039   1.19610   3.91421  -235.469  -252.039   564.744    -91.73    715.54      3.00
   3.84030   1.91523   5.97786  -101.604   295.341   275.972    -91.69    574.33      3.00
   4.56708   3.22861   0.33381    32.750    -9.537   405.320    -91.67    631.12      2.00
   5.04528   0.77173   5.93334    92.833  -195.035   230.097    -91.67    364.36      2.00
   0.46712   1.18545   3.16520    21.784  -332.123   549.945    -91.65    697.22      3.00
   0.96321   0.83292   1.88128   -63.039    34.520   304.404    -91.65    368.92      1.00
   3.22831   1.26757   6.00374    83.988  -181.341   348.378    -91.65    493.24      2.00
   2.09174   2.26263   5.12808    37.958   -29.169   410.292    -91.64    601.42      2.00
   3.75520   1.10758   3.56926  -123.515  -334.250   565.356    -91.55    714.99      2.00
   3.32092   1.64732   3.85657   -49.147   -60.169   417.779    -91.54    553.35      2.00
   4.05649   0.70962   2.31043   190.602  -195.179   684.618    -91.53    755.86      2.00
   1.17844   1.11508   4.84585    86.215     0.928   383.929    -91.51    469.18      1.00
   4.09161   1.95441   3.79572  -170.897  -208.845   303.183    -91.43    570.20      2.00
   2.03033   1.40559   2.30529   -19.466    17.435   426.115    -91.43    528.92      1.00
   1.59775   2.35038   4.18880   -14.566   -51.260   367.030    -91.43    579.82      2.00
   4.87821   1.92300   2.32766  -158.598   155.847   523.858    -91.41    693.37      1.00
   2.77720   2.02207   1.90497   138.059   -70.848   365.569    -91.39    570.34      1.00
   3.33791   1.23381   5.84325   -34.541   106.040   477.898    -91.38    564.85      3.00
   2.79948   2.04054   4.62089  -277.378   -21.424   278.758    -91.36    569.73      1.00
   5.08276   0.77695   5.94485    83.737  -174.579   253.309    -91.35    367.74      3.00
   5.34887   2.43663   4.64732  -207.815    -2.443   170.224    -91.33    526.98      1.00
   4.81797   0.74514   2.80859    16.752    36.423   379.617    -91.33    420.36      3.00
   2.14878   1.91362   2.69497   -23.553    78.782   469.183    -91.29    618.67      1.00
   5.77286   1.18401   2.77798   116.159  -230.160   512.802    -91.28    634.18      1.00
   3.29109   1.90945   1.93783  -145.801    49.106   496.340    -91.26    652.26      1.00
   3.47960   2.54739   0.94026    33.794     8.929   401.488    -91.26    612.99      1.00
   5.47471   1.15828   3.08608    22.778    98.002   371.717    -91.26    467.20      2.00
   2.45840   1.01735   5.90038    64.717  -111.896   364.429    -91.23    452.73      2.00
   5.99273   1.47498   1.96042   -82.264    23.126   424.996    -91.23    541.69      2.00
   1.75464   1.54507   5.10456   336.525  -151.020   425.534    -91.22    656.35      2.00
   4.54071   2.02542   5.43347    72.932   -78.995   432.678    -91.16    605.59      2.00
   3.67045   1.98247   0.33035  -116.195  -317.233   560.130    -91.16    768.96      1.00
  -0.07125   2.37848   5.09084  -173.378    64.772   230.465    -91.15    536.96      3.00
   4.65106   1.59061   3.98743   195.250   187.889   415.173    -91.08    604.04      1.00
   2.17828   0.36129   1.15135   130.567    31.143   691.811    -91.02    710.15      2.00
   0.19950   0.82864   3.07766    20.094  -175.886   593.462    -91.02    649.20      2.00
   2.71432   1.62453   3.79578   -49.141   -60.604   417.613    -91.02    550.84      3.00
   5.63063   0.76503   2.30069  -108.382   130.240   214.837    -90.97    327.76      2.00
  -0.98015   2.33854   3.09521    19.464   170.105   602.961    -90.97    768.48      2.00
   2.84915   1.63148   4.69770    12.049   -27.233   397.509    -90.94    531.68      2.00
   5.49847   1.96484   3.11478    -1.579  -282.360   293.255    -90.94    572.04      3.00
   4.33537   1.58797   1.20750   299.422   118.188   415.388    -90.92    628.40      1.00
   3.31536   0.27847   2.56205    25.539     8.263   427.355    -90.92    433.43      3.00
   0.03345   1.43897   1.06536     3.479     5.720   420.716    -90.92    527.60      2.00
   6.26973   0.89316   1.79157   -13.493    13.646   356.351    -90.89    413.43      2.00
   3.55948   1.36952   3.20303   -10.455     7.881   404.076    -90.83    506.77      2.00
   2.27726   1.68511   5.44774   -47.546    43.670   424.063    -90.82    560.35      2.00
   1.20013   0.78550   4.78822   219.468    -8.449   219.387    -90.79    361.30      2.00
   2.35291   2.28501   1.46725   -30.964    -3.990   467.782    -90.72    642.55      3.00
   2.02698   1.95080   4.34474   251.115    98.692   528.473    -90.72    715.54      2.00
   5.37886   2.87162   4.36890    33.706   -16.560   419.276    -90.69    637.41      3.00
   4.03652   0.43609   2.45820   -62.208    82.051   107.306    -90.68    181.76      2.00
   5.44487   2.70624   4.42475   -24.406   -34.884   284.576    -90.67    552.49      3.00
   1.63739   1.94305   2.54279   -13.992    44.622   456.046    -90.65    607.65      2.00
   5.56132   0.76948   5.46455    43.599   -34.613   404.190    -90.63    446.56      1.00
   2.86012   2.07627   4.30646    12.580   -36.288   411.255    -90.63    586.32      2.00
   0.84787   0.72822   5.13599   134.191   -65.094   296.780    -90.61    374.03      1.00
   0.46369   1.98425   2.78491   121.921  -274.171   308.233    -90.61    590.42      2.00
   0.06846   1.99680   5.20976  -112.727    31.872   346.407    -90.60    546.42      2.00
   1.08748   2.40102   0.79777    85.220    67.856   321.385    -90.59    563.82      2.00
   2.80619   1.16478   1.78370    -2.787    10.049   374.974    -90.56    459.74      2.00
   4.35694   1.90715   2.32251  -111.079   109.684   495.065    -90.56    651.63      2.00
   3.55918   1.59931   5.95194   -46.138   121.967   423.983    -90.50    562.92      2.00
   1.24006   0.36588   1.50430    97.924   -14.554   584.427    -90.49    599.35      1.00
   3.02285   2.36195   3.60961   -32.191  -142.112   282.004    -90.46    548.08      1.00
   5.14842   2.05589   1.82373    71.057   -44.071   396.423    -90.46    578.97      1.00
   0.55921   1.76941   6.12605    33.780   -34.235   422.670    -90.45    566.22      1.00
   3.17358   0.94581   3.43206     6.194   -22.412   445.364    -90.44    497.31      3.00
   0.78231   0.79369   5.85529   -57.761   179.977   616.860    -90.44    671.62      3.00
   1.21661   1.94074   2.33757  -233.028   230.705   569.503    -90.42    768.54      2.00
   3.95901   0.31059   2.64755    -8.615    71.567   199.002    -90.41    224.47      1.00
   0.92249   1.61756   3.41002   -73.716  -231.636   395.532    -90.38    581.09      2.00
   5.60252   2.01041   4.80230  -141.668   -20.175   334.457    -90.33    546.52      1.00
   4.04849   2.05253   5.65554     5.215    36.169   391.509    -90.29    570.45      3.00
   3.37454   2.43142   3.45890    65.799    98.341   546.488    -90.27    719.56      2.00
   0.05757   1.55667   0.83534   269.022   257.730   416.275    -90.14    653.52      1.00
   3.38790   0.79351   0.08327    18.714  -135.362   305.681    -90.14    383.58      2.00
   2.10017   1.10443   1.30511   -65.666   -56.023   370.729    -90.14    457.37      3.00
   2.90909   1.14882   4.75769   157.625     1.938   355.762    -90.11    469.44      3.00
   2.41984   1.70070   4.98788   153.326   -75.316   425.871    -90.09    585.11      1.00
   0.34273   1.94393   0.48772   106.019   215.828   319.987    -90.04    565.13      2.00
   3.86064   0.83895   4.34283   -11.081    -7.779   450.428    -90.02    491.84      2.00
   5.74551   0.69639   1.94399  -191.595    87.923   168.060    -90.02    316.04      3.00
   3.91298   2.37642   4.05995   210.851   173.918   689.399    -90.01    866.49      1.00
   3.91648   1.96140   4.40176   115.347    41.339   470.089    -89.98    630.20      2.00
   5.01005   1.13515   5.52967   168.492  -169.953   333.090    -89.97    485.57      1.00
   1.19141   1.54761   5.52270   180.627  -163.539   414.768    -89.97    587.66      1.00
   5.79548   1.64593   3.88027   -86.483   -93.729   413.003    -89.97    558.85      3.00
   1.05192   2.42122   1.49847  -259.686    -4.668   697.023    -89.96    870.39      1.00
   0.46690   2.23144   3.01781    19.796  -209.946   228.569    -89.95    533.82      1.00
   2.03607   1.42310   3.06551    12.862  -236.249   424.409    -89.95    579.32      1.00
   3.29006   1.78595   5.89625    30.632   -87.413   406.625    -89.93    561.78      3.00
   1.88896   1.78749   0.49555   -18.479   -36.885   435.940    -89.92    577.51      3.00
   4.99219   1.86955   6.39245    -7.298     5.846   410.083    -89.90    565.06      2.00
   5.08059   1.93081   0.50524    83.415   166.101   343.247    -89.88    556.91      2.00
   0.69051   1.54656   1.96045  -338.437   126.543   425.620    -89.86    652.32      2.00
   5.54007   3.01510   3.46758    33.492   -12.282   425.516    -89.85    643.98      2.00
   0.54321   2.07338   1.14252   120.744    46.327   361.852    -89.84    566.12      1.00
   4.66681   1.48334   4.36507  -289.247  -121.795   414.835    -89.84    614.15      1.00
   2.30651   2.37351   5.00359   217.885   -81.981   609.989    -89.80    791.74      1.00
   5.19876   1.15887   4.99241  -189.925    67.266   514.352    -89.79    612.55      3.00
   2.59823   2.49171   5.95805   -32.596   132.329   253.950    -89.78    540.94      2.00
   5.36218   1.27757   3.97974   -58.840   -74.683   461.850    -89.75    552.63      3.00
   5.62000   1.91985   5.50980   -68.417    63.242   351.095    -89.75    537.15      3.00
   3.45256   0.83203   2.40985  -118.587   138.974   201.263    -89.74    334.65      3.00
   4.15553   2.62377   5.15318    12.885    15.429   370.340    -89.73    596.33      3.00
   0.61307   2.39984   2.03237    98.762   -38.685   332.150    -89.72    569.41      1.00
   4.54897   1.18319   1.19814  -188.606  -107.277   311.353    -89.71    465.41      2.00
   1.82728   2.80582   2.71979    26.437     4.003   445.226    -89.71    652.47      3.00
   1.57490   2.28375   5.09398   277.817  -102.753   675.641    -89.69    858.59      2.00
   3.18433   1.62053   0.46600   160.803   337.500   393.315    -89.68    645.77      1.00
   0.11484   1.65055   3.82884   -58.555   -70.064   415.571    -89.65    554.09      1.00
   0.57425   0.81477   3.78901   -14.405   -77.159   492.460    -89.65    534.20      2.00
   2.00529   1.96438   4.62514   321.483     2.685   523.018    -89.59    733.69      2.00
   1.82116   1.55685   3.87936  -267.674  -280.422   417.808    -89.57    663.23      1.00
   0.23038   1.65344   5.09785  -106.958    33.523   424.046    -89.54    564.49      2.00
   5.07817   0.87254   1.57563   239.811     3.888   620.723    -89.54    696.06      1.00
   3.87870   1.61534   4.03052   121.491   113.491   415.862    -89.48    567.90      3.00
   6.12225  -0.38134  -0.21419    27.642   -29.636   418.226    -89.47    430.05      2.00
   2.34817   2.44587   1.24537    73.013    15.361   358.523    -89.45    583.37      3.00
   4.21785   2.78222   5.94764    63.515  -104.082   654.111    -89.44    817.68      2.00
   5.59725   1.47379   5.51252  -251.391   245.972   423.323    -89.42    638.98      3.00
   3.95244   2.95920   5.30111    27.032     8.301   396.737    -89.39    624.17      1.00
   1.27120   1.39396   4.88440    57.534    -1.240   413.182    -89.38    519.75      2.00
   2.75042   1.52725   3.14089     7.695   207.093   423.511    -89.35    577.82      2.00
   4.18039   0.42153   0.83419   -52.540   -88.885   155.165    -89.32    212.18      3.00
   5.53866   1.09294   3.04185    19.431    73.349   382.725    -89.32    464.04      3.00
   0.59302   0.83003   2.29886    18.039     0.251   377.574    -89.32    425.35      2.00
   2.11350   0.85392   4.19357   -38.058   -30.450   479.966    -89.32    522.25      1.00
   1.66745   0.81767   2.29572   -78.476   101.391   254.820    -89.24    343.98      2.00
   3.38916   1.15060   1.67472  -335.881     3.634   249.409    -89.23    494.10      3.00
   3.54878   0.90031   5.83993     3.467    37.439   462.615    -89.22    509.68      3.00
   4.66549   1.25694   5.77370    -9.004    41.044   451.913    -89.21    535.50      2.00
   3.32355   1.16882   2.65523   -82.056   206.698   322.262    -89.20    473.63      1.00
   4.55624   0.53277   4.36488    10.423    -1.482   443.854    -89.18    462.02      1.00
   4.59753   0.43493   0.50271   -10.481   -86.898   217.939    -89.18    257.07      2.00
   2.39225   2.42437   2.07594    70.588   -28.137   364.293    -89.18    585.71      1.00
   0.18640   1.59689   4.58923   319.524     3.318   415.823    -89.17    628.28      3.00
   4.19906   1.94407   3.57338   -44.007  -176.371   346.219    -89.16    558.73      1.00
   1.39575   2.62082   3.14404    31.963   -36.590   375.181    -89.15    600.79      2.00
   1.65933   0.75076   4.01863   114.104    95.115   281.320    -89.14    364.09      1.00
   2.77665   0.77141   4.78037   152.027    -5.388   286.279    -89.13    371.75      1.00
   3.92025   2.46070   4.01251    -3.665     3.433   421.440    -89.12    620.46      3.00
   5.23224   1.47187   3.98009  -206.758  -217.046   415.667    -89.10    606.54      2.00
   0.23001   2.37478   2.92802    38.474   -62.161   372.308    -89.09    587.04      3.00
   0.69184   0.95352   2.30022    49.132   -10.998   422.848    -89.08    480.16      2.00
   1.07211  -1.06205   2.64409    29.624    -0.093   411.246    -89.06    479.58      1.00
   4.18701   1.92184   5.02142  -266.737    96.339   275.104    -88.99    559.45      2.00
  -0.04755   1.98276   4.43709  -203.535   -86.550   296.052    -88.97    547.68      2.00
   5.52063   2.29790   1.64890    48.454     8.640   391.226    -88.94    591.33      1.00
   5.68467   1.57052   2.42170   224.772  -229.772   422.548    -88.94    631.31      1.00
   1.01961   2.75371   3.86402    50.637    11.081   460.695    -88.93    662.99      3.00
   4.23880   2.82070   3.82000    69.976    37.237   577.066    -88.90    752.76      2.00
   0.81735   1.92741   4.42907  -130.299   -75.599   360.722    -88.87    556.93      3.00
   2.24716   2.75155   3.19259    33.215    -4.850   412.115    -88.82    628.89      1.00
   6.06390   0.68953   2.62959    74.028  -118.528   528.893    -88.82    570.99      2.00
   2.35757   2.45024   0.86590    50.820    29.253   373.260    -88.80    591.02      2.00
   0.58064   2.34245   2.71892   -84.161   226.472   689.380    -88.78    855.32      1.00
   2.36856   1.61537   3.92236  -161.138  -168.241   418.903    -88.75    592.96      3.00
   6.64936   1.10530   1.52601    33.711     7.476   435.402    -88.73    505.07      3.00
   3.25740   1.90485   4.31087  -101.665   -43.324   343.542    -88.73    534.03      1.00
   5.95005   1.53478   0.78037  -197.616  -203.595   418.656    -88.71    606.80      2.00
   2.32007   1.91467   1.95439  -199.792    72.986   518.570    -88.70    685.67      3.00
   5.32925   1.18228   4.78334   324.279   -16.577   295.067    -88.68    514.87      1.00
   2.00642   2.18923   1.85414    10.110     4.543   430.134    -88.67    607.80      3.00
   4.50840   0.88739   5.35695    -2.529    17.134   449.106    -88.65    495.14      2.00
   1.57823   2.35971   4.58735   226.347     3.396   605.283    -88.64    785.51      1.00
   5.47524   2.42552   1.27133    85.342    16.965   347.115    -88.60    576.82      2.00
   4.16161   1.04454   3.08121    25.404    36.817   399.298    -88.58    468.56      3.00
  -0.03569   0.05716   2.36821    22.408    -1.675   141.585    -88.57    144.52      2.00
   3.42621   1.91859   5.88469   145.110  -293.230   541.429    -88.56    746.13      3.00
   5.38451   1.15300   2.34873   220.139  -225.795   521.169    -88.54    663.67      2.00
   3.73671   1.57938   1.89954  -357.807   132.111   424.601    -88.54    665.90      1.00
   2.90447   2.69679   5.32132    -4.402   -12.000   428.301    -88.44    636.85      2.00
   3.81782   2.01516   4.40410    38.797   -18.601   407.118    -88.41    578.34      2.00
   1.32887   2.81665   1.57837    97.727    -9.197   223.278    -88.40    535.44      2.00
   0.82529   1.29863   2.42069   -28.625    24.044   375.401    -88.39    477.15      3.00
   3.40615   0.89407   2.04825  -146.920    51.603   257.102    -88.37    366.03      1.00
   5.38227   1.23358   4.17032   186.754    70.093   336.754    -88.36    481.02      1.00
   5.75897   1.22890   5.08637  -186.916    64.805   512.411    -88.36    615.88      2.00
   0.69714   0.73866   5.22195    92.123   -38.941   337.563    -88.34    392.87      2.00
  -0.00983   1.94879   5.56050  -108.705   100.724   330.705    -88.31    539.47      3.00
   5.21807   2.10595   4.57645     7.187     7.799   423.232    -88.31    596.19      3.00
   2.68660   0.81649   3.59992   -35.342  -135.157   558.466    -88.29    606.78      1.00
   4.75597   1.98379   3.90045   208.335   168.661   526.589    -88.29    716.02      2.00
   0.41223   0.82408   2.61682   -12.854    83.636   306.705    -88.25    372.49      2.00
   2.06680   2.64994   1.85507   123.705   -51.020   141.165    -88.23    507.29      1.00
  -0.26106   1.05054   2.37074    61.986   -71.510   431.635    -88.21    503.99      1.00
   5.30347   2.69233  -0.01555    24.163   123.502    98.201    -88.20    497.22      1.00
   2.11606   1.22475   5.82979   -35.002   110.226   477.843    -88.19    564.67      3.00
   4.03500   0.71642   3.97801    69.802    48.305   344.009    -88.17    392.86      3.00
   1.53279   1.96933   4.27844  -184.997   -83.983   335.892    -88.17    562.14      1.00
   1.57922   0.50509   3.44211    24.853    -4.081   429.298    -88.15    446.69      1.00
   5.88212   1.57501   3.19516    20.002  -279.554   401.236    -88.15    597.30      1.00
   2.04049   1.48978   1.21314  -186.140   -76.687   413.271    -88.08    564.44      2.00
   2.65486   2.02132   3.60951    81.506   144.097   460.175    -88.08    637.66      2.00
   2.66997   2.73009   4.19992    -4.400     8.421   413.349    -88.07    628.11      1.00
   0.88445   2.53280   4.71489    -8.268    -0.975   415.823    -88.07    620.73      3.00
   5.29620   2.67129   0.74805    -3.140   -27.786   499.351    -88.06    686.13      2.00
   0.85432   1.27376   6.00812    67.538  -141.377   369.060    -88.06    493.20      3.00
   2.05656   2.06598   5.92980   -36.049   146.338   343.503    -88.03    559.30      2.00
   2.72393   0.80244   4.30125  -234.925  -112.712   691.491    -88.02    762.67      1.00
  -0.00618   0.48304   2.80080    -6.678    64.899   221.459    -88.01    258.42      2.00
   4.66956   1.92898   1.94720  -266.572   100.710   549.128    -88.00    735.04      2.00
   1.77755   1.61922   0.46793   165.703   345.440   394.659    -88.00    651.83      1.00
   2.98969   1.92964   4.64881   219.818   -20.789   484.705    -88.00    664.36      3.00
   3.41302   2.35687   3.19227    19.107  -198.684   240.472    -87.98    544.89      1.00
   4.45205   1.42083   4.96568    42.064    -0.413   416.207    -87.97    523.81      2.00
   4.54854   0.54211   5.60339    47.474   -30.463   376.271    -87.95    402.06      3.00
  -0.07541   1.65296   0.83374    78.575    65.595   416.385    -87.91    556.84      2.00
   2.23852   0.92841   4.26284    53.241    18.526   394.036    -87.89    453.00      1.00
   4.20128   2.06586   0.33345   -92.406  -260.021   534.361    -87.89    730.63      2.00
   3.50720   0.91266   4.38283   183.899    59.407   236.007    -87.88    372.10      2.00
   5.99386   1.88291   6.03501   -55.618   186.363   326.245    -87.88    544.73      3.00
  -0.10926   1.69738   3.24832    31.458     3.706   416.083    -87.87    552.77      3.00
   3.04486   1.61263   3.57623    26.630   -27.135   415.632    -87.83    543.83      3.00
   4.43350   0.08455   3.60030    28.049     7.443   405.407    -87.82    407.09      1.00
   1.77348   1.97411   2.77685   155.497  -355.718   273.396    -87.80    622.83      2.00
  -0.10616   1.90144   5.06325   -16.264    -3.890   425.006    -87.78    579.18      1.00
   4.40023   1.34942   1.39906   -13.709   -37.271   397.852    -87.77    500.93      2.00
   1.33205   1.18720   5.48003  -220.136   236.053   556.215    -87.74    697.51      2.00
   5.39159   2.68560   0.70843   -20.794   -50.105   560.580    -87.74    733.88      3.00
   5.88435   1.25178   3.30768    23.552   -54.745   434.015    -87.73    521.62      1.00
   3.43975   2.43217   5.14815   111.869   -35.284   494.184    -87.72    680.58      1.00
   0.44291   1.53677   0.86606   172.724   161.926   417.297    -87.71    585.55      2.00
   5.16387   1.87308   0.68767   -55.420   -71.717   456.114    -87.71    606.34      2.00
   3.46375   1.86718   4.75922  -107.075     0.584   344.387    -87.71    529.98      3.00
   1.34946   1.65335   0.40914   -51.917  -178.210   399.727    -87.71    566.15      3.00
   4.15639   2.36261   1.61012   288.868    -7.237   149.662    -87.67    552.82      2.00
   1.14027   2.58733   4.09443     2.373   -32.510   342.464    -87.66    578.08      3.00
   0.58710   0.73681   4.02922    94.527    74.062   309.463    -87.64    374.83      2.00
   0.89615   1.07977   0.43609    26.647     9.686   392.289    -87.63    465.14      1.00
   4.59754   2.40169   5.36791   -44.196    65.210   305.135    -87.62    549.70      1.00
   0.95844   2.45817   5.93560   -55.025   182.004   198.541    -87.60    531.66      1.00
   0.92939   2.66270   2.00460   158.356   -63.670    57.044    -87.59    502.57      2.00
   4.11796   1.51547   4.83879  -234.323    -1.209   414.610    -87.58    580.64      3.00
   1.57680   1.31857   2.69914    72.044  -118.988   463.624    -87.57    567.34      2.00
   3.04873   1.68788   3.58267    48.128    61.384   392.882    -87.54    539.20      1.00
   4.04493   1.07219   2.81857   -47.019   163.801   335.322    -87.53    449.86      2.00
   5.17463   2.00913   0.80805   101.259    83.527   368.874    -87.52    565.23      3.00
   5.35091   1.09790   3.71645    11.158    -5.748   430.428    -87.50    499.08      3.00
   0.31749   0.53268   1.98308     5.121    13.446   339.718    -87.50    363.16      1.00
   0.94058   2.79853   0.00138    26.450  -151.887   761.698    -87.45    911.29      2.00
  -0.30064   0.97125   3.12149     9.960    52.384   396.096    -87.43    458.99      1.00
   6.12695   0.90690   5.61255     3.325   -28.069   426.384    -87.39    476.86      1.00
   5.47366   2.41564   1.24020    85.382    19.492   346.856    -87.38    576.09      1.00
   2.18560   2.10819   4.44099    35.664    18.377   404.027    -87.35    584.14      1.00
   2.92632   0.79365   2.05094  -166.292    60.365   236.442    -87.35    349.42      2.00
   1.65797   0.79365   5.97306    63.669  -110.782   303.856    -87.35    378.89      3.00
   4.01127   2.31470   2.71751    53.170  -141.778   261.419    -87.32    535.68      3.00
   2.91603   1.25210   2.87397   -68.340   218.845   313.043    -87.32    480.27      1.00
   2.29623   1.97867   3.50152   128.586   247.600   538.508    -87.26    728.51      3.00
   1.53828   2.31333   5.41691   -48.517    71.732   295.242    -87.25    538.69      1.00
   4.33749   0.31727   3.21268    23.459   -87.909   603.323    -87.23    614.96      1.00
   2.15885   2.64865   0.41979     4.606   -44.522   513.029    -87.22    696.15      2.00
   0.45158   0.75788   1.20226   182.756    65.540   569.475    -87.20    627.68      2.00
   1.25209   1.19596   0.42567   -82.875  -264.902   307.389    -87.20    495.49      3.00
   2.45096   1.11940   5.90837   131.309  -273.712   295.120    -87.19    495.12      3.00
   6.09362   3.14257   0.58554    24.019    13.219   415.990    -87.19    638.05      2.00
   5.07885   1.21465   1.42049    -8.137    -7.350   425.421    -87.18    507.04      2.00
   4.11725   3.92979   0.09198    34.973    -4.063   390.531    -87.17    593.84      1.00
   4.13901   1.15814   0.35871   137.035   270.280   552.120    -87.17    683.12      3.00
   2.03745   2.42635   4.86999    32.152   -22.569   405.898    -87.16    609.11      2.00
   1.28607   2.10018   2.88567    76.469  -195.921   321.482    -87.14    568.46      3.00
   0.85433   1.83509   0.46005   105.722   213.333   321.941    -87.06    554.48      1.00
   3.39208   2.00400   1.86742   138.456   -66.731   368.355    -87.04    570.07      2.00
   1.98508   1.81641   3.59844   -10.413    -6.491   413.598    -87.01    562.33      2.00
   5.61290   2.39672   2.04990   109.713   -45.346   318.208    -87.01    563.72      2.00
   1.23961   1.57930   5.56642   231.048  -238.032   425.416    -87.01    639.27      2.00
   4.70978   0.80540   4.70597  -211.947    -4.362   649.460    -87.00    709.04      2.00
   3.14246   2.65126   5.13278   129.962   -47.410   682.303    -86.98    839.20      1.00
   2.55714   1.36487   1.63868   -51.617     2.549   368.298    -86.96    480.81      2.00
   5.63859   0.91383   5.40097     1.546    15.785   444.281    -86.95    493.08      3.00
   0.03809   1.19714   2.36350  -179.915   176.149   285.236    -86.95    467.84      2.00
   0.43093   2.42416   0.85463  -165.271  -185.510   676.572    -86.95    850.88      1.00
   1.64185   2.21011   1.71078    37.435     8.384   403.276    -86.93    591.91      1.00
  -0.19360   0.47799   3.54080    -2.615   -65.050   558.976    -86.92    574.38      2.00
   5.25004   0.78438   1.04589   -51.635   -29.367   366.646    -86.92    414.78      2.00
   5.12976   2.37075   2.84168    43.759   -62.990   357.535    -86.87    577.99      3.00
   4.02724   2.70743   3.97214   -76.948  -109.386    76.136    -86.80    496.19      3.00
   2.09747   1.16328   2.07322   -99.883    27.751   349.616    -86.80    451.06      2.00
   1.63297   1.59879   3.83014   210.926   197.798   419.083    -86.79    615.74      2.00
   3.38263   2.37628   1.86821  -190.913    79.563   642.690    -86.78    810.31      1.00
  -0.02995   1.97478   1.60112   292.011     0.728   300.543    -86.74    581.48      2.00
   1.10634   3.28350   0.77179    26.461     8.759   403.980    -86.73    629.38      3.00
   4.00864   0.65880   5.24309    23.562   -36.927   407.690    -86.71    439.01      2.00
   0.57092   2.12929   4.40237    -6.821   -30.682   378.144    -86.69    567.84      2.00
   5.37069   0.42838   3.76879   -59.097   -85.132   688.403    -86.65    703.81      1.00
   1.08448   0.47506   5.01673   143.753   -59.576    87.676    -86.64    211.70      2.00
   1.39313   2.31181   2.55486    14.829    11.924   438.799    -86.61    623.13      2.00
   5.20428   2.43564   3.93707   169.137   125.623   619.229    -86.60    795.79      3.00
   4.02192   2.30488   4.29439  -105.412   -54.629   259.981    -86.57    525.88      3.00
   0.28731   1.99964   1.60822   196.226     1.587   336.767    -86.55    563.10      1.00
   5.48846   0.56473   3.74069     4.891   -22.851   469.203    -86.49    488.84      2.00
   2.85583   1.64582   3.60368   -70.424  -221.206   394.367    -86.48    578.65      1.00
   1.52443   0.68986   5.54980    59.018   -41.644   362.733    -86.47    404.33      2.00
   5.28495   1.13528   5.54509   127.258  -127.680   359.642    -86.45    478.94      2.00
   3.53957   0.68176   3.45201   -69.245  -217.408   651.026    -86.44    708.53      1.00
   1.04484   0.90207   0.25974    38.655    18.728   450.468    -86.44    499.12      2.00
   1.34817  -0.26194   5.17511    28.795   -29.345   429.586    -86.41    436.15      3.00
   5.28022   1.24031   0.89446   165.653   128.918   500.991    -86.40    611.45      3.00
   0.96158   2.29722   5.27189   -74.876    38.732   293.861    -86.39    536.26      2.00
   3.40427   1.28524   5.01206    38.027    -0.647   414.222    -86.37    506.90      2.00
   7.49675   1.99438   2.93426    27.656    -9.451   429.451    -86.36    591.50      2.00
   4.09674   1.50312   5.54667  -253.568   250.476   423.555    -86.33    644.46      1.00
   2.46211   1.11443   5.57959    92.912   -96.503   379.292    -86.33    476.60      3.00
   3.00141   2.32525   3.94597  -162.169  -201.313   157.414    -86.32    536.83      1.00
   1.64526   1.09767   4.93000    59.566     1.522   395.769    -86.30    472.94      1.00
   5.03419   1.87219   1.94000   -97.976    29.303   473.033    -86.28    620.89      1.00
   5.59987   0.81703   2.34751   100.121  -106.661   560.557    -86.28    610.34      3.00
   3.98805   0.88604   1.15547     7.523   -38.518   401.310    -86.28    453.35      2.00
   4.61665   1.46351   0.62818   -33.664   -41.523   414.609    -86.26    528.18      3.00
   1.36197   1.15273   3.06037    24.676  -378.091   554.817    -86.22    721.62      1.00
   0.06862   1.60868   4.26570  -141.203   -64.137   415.404    -86.21    563.66      1.00
   5.41293   1.65006   3.89456   -53.652   -61.464   422.649    -86.21    557.91      3.00
   0.12469   2.03480   4.13301   -44.308   -28.507   394.790    -86.17    572.28      3.00
   0.78268   0.23666   2.34781    54.889   -35.514   536.375    -86.16    543.49      2.00
   4.22469   1.40930   5.52099  -161.017   155.998   426.224    -86.14    574.43      2.00
   3.85209   1.69215   1.65963    89.463    -0.555   411.665    -86.12    555.24      2.00
   0.43841   2.32903   5.53387   176.868  -153.819   625.772    -86.10    802.11      2.00
   1.85025   2.45433   1.45105    14.633     4.117   428.582    -86.09    625.09      3.00
   1.79608   1.44136   1.35190   135.330     0.171   412.751    -86.09    538.84      1.00
   2.20632   1.16515   0.76571   268.720   227.988   560.499    -86.06    713.50      2.00
   3.81108   1.29059   4.47560    32.569     9.094   416.199    -86.05    508.81      1.00
   0.91678   1.66013   3.88082   -59.818   -67.311   415.992    -86.03    555.17      1.00
   3.54904   1.61924   0.01973     7.849   168.088   423.520    -86.02    574.55      3.00
   4.12223   0.72188   0.34247   117.092   223.905   678.536    -86.01    743.96      2.00
   5.68074   1.60782   1.68543   -10.266   -19.113   391.127    -85.96    523.86      2.00
   5.42113   0.89179   1.84701   -34.725    22.324   338.200    -85.94    399.37      3.00
   5.45093   1.98361   2.79832   101.436  -222.623   331.945    -85.91    577.53      2.00
   4.57797   0.70146   3.99169    55.006    34.060   366.474    -85.88    407.65      3.00
   5.06003   1.64340   1.64129   117.466    -1.366   412.843    -85.87    556.22      2.00
  -0.30508   2.12914   0.73048    21.997   -18.812   433.930    -85.86    606.28      3.00
   5.55411   1.61957   3.54978    90.942   167.555   393.043    -85.85    559.68      3.00
   4.36488   1.52244   0.72842  -105.160  -118.276   415.960    -85.85    556.01      3.00
  -0.14625   0.32876   2.73079    54.419   -81.749   595.542    -85.83    608.86      3.00
   0.50622   2.57284   4.14693     0.608   -40.672   397.597    -85.82    612.10      1.00
   4.76801   1.99883   2.39652   106.964   -89.457   364.599    -85.79    563.46      2.00
  -0.41076   1.05933   2.01346    81.990   -47.657   429.210    -85.78    502.81      2.00
   4.09099   0.93067   1.38747    -9.050     7.470   411.947    -85.77    465.68      2.00
   3.93429   1.26986   4.58954   164.581   -15.727   360.171    -85.77    489.16      1.00
   4.48254   1.74089   3.03915   -11.590    17.045   419.195    -85.75    559.10      1.00
   2.77063   2.30778   1.93325   -63.879    30.193   507.386    -85.74    676.38      3.00
   5.07151   1.22437   0.82893   -97.534  -136.168   346.107    -85.73    474.24      2.00
   0.06969   0.79850   5.86082   -70.123   215.150   656.673    -85.70    719.49      3.00
   5.44396   1.93374   3.97259   -77.668  -117.704   354.601    -85.66    551.15      3.00
   2.70443   1.70406   3.61508   -42.518  -159.797   392.283    -85.65    559.82      1.00
   2.59504   1.52028   1.06610   243.864    96.256   414.235    -85.64    592.61      1.00
   0.38740   2.03134   4.56765   198.250    -7.469   501.041    -85.63    677.42      2.00
   5.54320   0.44173   2.77808   -23.595   111.176   100.478    -85.63    185.25      1.00
   0.94038   1.14849   5.11322   339.170  -152.481   277.733    -85.62    533.16      2.00
   5.54117   2.37970   0.80532   175.019   153.970   194.130    -85.60    541.38      1.00
   1.61375   1.69156   4.56893   -42.586     0.256   414.163    -85.60    551.39      3.00
   3.22891   2.28047   2.79801    21.925     5.650   449.808    -85.58    628.90      3.00
   1.11598   1.17884   1.14196  -247.268  -101.204   279.571    -85.57    470.82      1.00
   0.07995   2.44035   2.00448   102.200   -53.295   328.543    -85.51    571.84      3.00
   5.00863   2.74582   2.02387    38.764   -12.532   399.546    -85.48    620.96      1.00
   5.10515   0.78039   0.46329   -26.571  -131.677   292.939    -85.45    371.01      2.00
   1.36714   2.04685   4.37706    -1.667   -31.073   384.901    -85.41    564.99      2.00
   5.15462   0.75922   3.99484   159.254   134.283   221.212    -85.41    352.88      2.00
   3.96950   0.43858   3.87666   -43.052   -70.176   631.712    -85.40    645.74      1.00
   2.78389   2.37756   2.13498    18.102    -8.200   438.436    -85.38    627.31      2.00
   1.94559   2.41592  -0.04945    24.335  -284.648   684.992    -85.38    868.77      2.00
   1.20909   2.82313   5.82479    56.234   -84.657   608.472    -85.37    779.74      1.00
   0.20484   2.67357  -0.03967    26.159   -84.508   598.963    -85.36    766.37      3.00
   2.32786   2.38384   3.10762    20.802   200.194   638.863    -85.34    806.24      2.00
   2.13219   1.99878   1.88896   143.160   -71.251   366.643    -85.30    570.17      2.00
   0.05631   1.19584   3.60296   145.251   308.224   278.552    -85.27    517.39      1.00
   3.64971   2.76955   4.55497   163.412     2.314   753.866    -85.25    905.74      2.00
   5.27365   0.33848   3.17139    22.965  -147.979   755.890    -85.24    774.95      1.00
   5.74936   1.91091   4.98874   143.613   -73.009   460.023    -85.24    627.05      1.00
   5.86052   1.15887   5.93880   101.542  -222.611   332.030    -85.22    489.99      1.00
   4.23098   1.21790   1.59331  -276.658     1.561   273.593    -85.22    477.22      2.00
   0.09584   0.80612   3.90476  -143.250  -164.374   646.040    -85.21    707.74      2.00
  -0.18968   0.98732  -0.34200    28.165    -9.058   432.861    -85.21    490.54      3.00
   0.81439   1.32994   3.47135    85.432   172.254   341.115    -85.18    492.12      1.00
   2.21087   1.26901   3.57322   135.678   292.582   284.972    -85.18    516.90      1.00
   0.73875   2.55442   3.34327    29.012   -19.268   415.878    -85.12    622.83      2.00
   2.61607   1.93926   5.05763   301.971  -140.110   530.259    -85.12    742.10      3.00
   3.02629   1.53590   3.61618   148.603   309.107   396.415    -85.12    622.39      2.00
   2.71818   0.61455  -0.27609    21.765    10.339   454.608    -85.11    478.27      1.00
   0.84614   1.52636   5.43989   111.273  -116.380   423.694    -85.11    562.93      1.00
   2.20065   1.18068   4.79371   278.107   -16.589   313.741    -85.09    498.37      3.00
   1.06125   1.25906   1.62487  -137.466     5.730   331.979    -85.09    458.32      3.00
  -0.61373   0.58496   3.45112    11.133   -26.750   470.058    -85.09    491.26      3.00
   0.92544   2.01574   4.67075  -135.842     1.260   353.914    -85.03    557.27      1.00
   2.27761   2.36718   2.77450   126.651  -256.457   143.235    -85.02    549.90      3.00
   3.33480   2.07518   0.47263    56.882    84.029   374.926    -85.02    569.18      2.00
   0.57601   0.78129   0.17473    -4.515    18.252   430.191    -85.00    468.23      3.00
   2.51278   2.80366   1.47069    97.572    -1.968   231.428    -85.00    538.34      1.00
   5.17703   0.42299   0.52033    -7.239   -76.801   246.333    -84.96    277.37      3.00
   1.72007   2.42601   0.85887  -169.147  -187.534   680.637    -84.93    855.41      2.00
   0.45161   1.40441   1.99687   -55.165    12.230   422.355    -84.91    528.15      3.00
   2.94720   2.41682   1.16003    17.505    -2.626   428.669    -84.89    622.96      2.00
   5.48007   2.37391   2.10679    42.160   -33.374   405.933    -84.87    606.85      2.00
   0.16594   1.82920   0.75974   185.188   165.699   319.309    -84.87    556.92      3.00
   4.84338   1.92473   0.37602   -68.701  -210.065   512.370    -84.85    684.47      3.00
   2.00139   1.91260   4.99450   155.649   -77.501   465.544    -84.84    634.61      1.00
   4.83447   0.79193   0.90416   -32.074   -73.785   339.821    -84.83    395.84      2.00
  -0.39690   0.96651   1.01075   -38.043   -25.408   396.359    -84.83    457.78      2.00
   4.37360   1.20531   3.68102    67.513   127.547   358.598    -84.79    473.79      2.00
   4.12197   1.68675   1.68085    54.781     2.107   414.946    -84.79    552.60      3.00
   4.93495   1.13930   1.16828  -179.368   -82.065   337.990    -84.78    470.13      3.00
   1.59219   1.86447   1.48335   253.458    -0.580   315.000    -84.72    560.29      1.00
   2.16145   2.69168   4.21855   136.592    31.654   704.296    -84.72    858.71      3.00
   0.39436   2.41806   0.08805    -0.689  -285.504   695.743    -84.71    877.29      1.00
   1.26989   1.05478   1.18076     3.595    -6.314   375.036    -84.68    447.07      2.00
   1.65362   0.52720   5.54910     6.515   -31.175   427.323    -84.68    446.63      3.00
   0.27954   1.87325   2.32601    18.487     5.807   422.177    -84.66    574.47      2.00
   3.61361   2.04491   2.01224   142.296   -69.115   364.462    -84.65    572.55      2.00
   3.06165   1.36359   1.06813   -41.171   -22.003   412.135    -84.65    514.57      1.00
   1.25319   2.06497   5.51146     8.941    25.790   401.131    -84.62    577.59      2.00
   1.32801   1.20144   3.64524    86.396   173.401   339.701    -84.55    476.93      1.00
   0.42215   1.62687   5.10299  -169.032    58.134   423.265    -84.55    578.17      3.00
   3.87190   1.15065   0.71113   104.599    68.395   464.876    -84.53    548.55      1.00
   1.26409   2.36680   1.87092   272.719  -111.989   144.385    -84.52    554.79      1.00
   1.01536   1.31784   0.48409    33.242   -10.833   415.057    -84.52    510.85      3.00
  -0.03369   0.70615   3.03785    19.062  -235.038   649.758    -84.49    711.21      3.00
   5.56045   0.91597   4.11493    16.653    -3.870   427.331    -84.47    478.18      1.00
   5.46799   1.14588   0.70634  -209.464  -246.693   281.812    -84.45    502.71      3.00
   0.09250   0.68510   5.20241    61.958   -22.068   372.639    -84.45    411.75      2.00
   1.22154   0.85807   3.09146    18.327    45.773   336.227    -84.44    394.86      2.00
   2.93859   1.93183   0.37851   -91.171  -255.014   532.602    -84.42    717.60      1.00
   5.01004   1.31716   4.83977     8.153   -34.919   410.135    -84.41    506.97      3.00
   3.82699   1.13589   1.14802  -117.483   -55.598   367.062    -84.40    468.19      1.00
   1.17096   1.24122   1.43693   300.125     4.469   512.025    -84.36    656.69      1.00
   2.92746   1.62182   5.46531  -116.683   110.619   424.663    -84.36    573.48      1.00
  -0.08879  -0.19933   6.11124    21.852    -3.217   288.227    -84.32    293.05      2.00
   6.26596   1.33559   5.41739   -25.786    24.607   447.124    -84.32    539.13      1.00
   3.71278   1.63177   5.09220  -154.935    48.998   423.646    -84.32    574.25      3.00
   3.57008   1.89618   4.04906   -40.336   -77.489   380.817    -84.31    553.77      3.00
   1.04246   0.30371   3.64305    49.178    55.218   246.881    -84.30    268.01      1.00
   0.61044   1.44068   1.82156   132.675   -67.028   426.456    -84.27    552.74      2.00
   1.34737   2.35662   3.08562    20.379   128.185   567.304    -84.19    733.36      3.00
   3.85654   0.54258   0.80056     8.515   -42.917   395.036    -84.18    418.12      3.00
   1.02861   2.79239   3.40668    55.055    70.191   625.136    -84.13    790.57      3.00
   4.01270   2.73935   4.33400    15.820    12.360   382.974    -84.13    609.17      2.00
   3.85877   0.75750   2.27395   -69.324    90.652   268.006    -84.13    341.70      3.00
   4.55906   0.64777   5.22837    54.972   -20.019   380.046    -84.12    414.33      3.00
   1.73731   2.46802   0.39717   -60.789  -197.099   625.264    -84.11    800.83      1.00
   1.62786   1.30421   1.75742    74.127   -46.795   428.041    -84.09    526.21      2.00
   0.61600   2.38401   2.79529    82.205  -151.872   256.856    -84.02    545.16      2.00
   3.73766   1.27411   1.62082  -120.003     4.654   339.945    -84.01    461.06      3.00
   4.80757   0.46139   4.24326    -8.092   -17.842   498.156    -84.00    510.80      1.00
   1.54904   1.63961   1.17463   122.560    43.878   417.978    -84.00    562.46      2.00
   3.52895   1.34630   1.08774    -1.152   -42.479   401.835    -83.97    504.03      2.00
   1.22941   2.77793   4.28760   116.634    23.840   652.077    -83.94    815.50      2.00
  -1.02467   0.49879   3.54588    28.153     5.254   411.114    -83.92    429.18      3.00
   3.41795   2.47445   5.52057   -98.202   118.199   231.403    -83.89    534.33      2.00
   4.80016   0.97730   2.61617    -1.715    23.048   359.830    -83.89    426.00      1.00
   2.45937   2.65150   4.90600    -3.129   -10.159   428.468    -83.86    635.04      2.00
   2.51405   2.26472   5.43857    42.864   -46.827   476.811    -83.85    650.13      2.00
   2.62055   1.61316   0.88805  -196.213  -205.726   416.432    -83.84    613.11      3.00
   3.14499   1.20767   1.80862  -193.381    64.795   308.934    -83.83    460.75      1.00
   4.63316   1.90162  -0.05966    19.010  -229.002   508.403    -83.81    682.57      3.00
   2.06424   0.81474   0.80787  -110.181  -150.828   225.695    -83.79    350.11      1.00
   2.08975   1.74351   3.53673    -9.328     0.280   410.837    -83.78    552.78      2.00
   2.83842   2.30290   5.03978   -67.803    37.074   299.639    -83.75    538.91      1.00
   2.51518   1.61881   5.48271   -95.896    90.583   427.211    -83.74    567.64      3.00
   2.85404   2.36799   1.98249    13.813    18.580   419.503    -83.72    613.71      1.00
   1.68249   0.86265   5.48837   -41.801    61.767   504.105    -83.71    548.16      3.00
   4.30227   1.94742   1.53170  -258.705    -0.865   526.932    -83.69    710.04      1.00
   4.71965   1.92808   0.38016   -94.366  -264.411   535.464    -83.69    723.21      1.00
   4.55380   1.99292   5.48688   194.805  -198.834   505.339    -83.68    705.27      3.00
   3.38439   2.00883   0.75902   126.288   111.712   353.742    -83.68    565.48      2.00
   5.47390   1.59972   5.37989    11.024     9.881   422.673    -83.67    546.78      1.00
   3.95551   0.75955   0.75750   202.829   166.076   673.984    -83.62    745.08      2.00
   5.29576   0.72839   0.71596    98.329    62.503   526.708    -83.61    566.22      2.00
   3.97209   2.39651   5.59975    19.001     3.121   373.687    -83.60    585.21      3.00
   0.65136   0.75915   4.74673   226.416    -8.297   208.272    -83.59    356.03      2.00
   0.07683   1.24194   5.08842  -155.495    52.545   497.390    -83.57    594.41      1.00
   1.66733   1.97440   5.17023  -191.317    66.309   308.092    -83.56    546.23      3.00
   5.13260   0.91836   4.94446    36.234    -1.178   410.635    -83.56    464.67      1.00
   5.91657   1.24658   1.44208   277.698    -0.138   505.613    -83.55    642.09      1.00
   4.30792   1.48187   5.11736  -339.449   126.874   424.171    -83.53    646.27      2.00
   0.35046   1.19705   0.73701    -2.908    -1.914   421.114    -83.53    501.40      2.00
  -0.91342   1.54857   1.76034    14.408     4.563   420.177    -83.49    539.30      2.00
   0.35536   0.67555   1.10830  -170.682   -80.244   187.554    -83.48    310.49      3.00
   2.35460   1.59496   0.72795  -136.103  -139.331   417.098    -83.46    575.72      2.00
   3.31501   2.84457   2.35356   -76.270    90.296   750.880    -83.43    897.76      3.00
   5.54130   3.12368   0.50365    27.913     8.614   396.088    -83.42    625.32      3.00
   2.18397   2.25230   3.58271   -52.920  -190.498   229.796    -83.41    531.07      1.00
   2.88262   0.88269   1.98639    32.270   -11.119   392.946    -83.39    445.20      3.00
   2.91944   1.57013   0.73046  -175.458  -182.438   414.114    -83.36    593.49      1.00
   4.84899   2.45684   4.64738  -184.162    -0.931   190.120    -83.33    526.42      1.00
   1.86449   0.54715   2.70128     6.052    33.448   309.786    -83.21    337.97      3.00
   3.57765   1.81319   5.05628   -31.520    -0.434   423.811    -83.20    570.41      1.00
   0.81382   1.21208   4.78716    18.372     5.502   421.097    -83.15    503.36      3.00
   5.34571   2.44598   5.23047    75.674   -22.160   452.247    -83.14    645.74      3.00
   0.51955   2.03969   0.42691  -121.783  -330.058   564.566    -83.14    782.21      3.00
   0.53352   0.69901   5.57060    71.304   -57.018   344.700    -83.13    393.06      3.00
   1.84650   0.70360   1.19003    89.327    28.528   470.036    -83.13    507.51      1.00
   4.50905   2.28864   1.93884   -47.090    26.365   488.363    -83.10    659.40      3.00
   0.09209   1.58934   5.52628  -157.780   148.826   423.810    -83.10    587.76      2.00
   1.87113   1.74733   1.59437    66.932     5.943   411.457    -83.08    557.66      2.00
   6.38230   2.06104   5.06756  -289.811   101.231   263.581    -83.07    579.04      2.00
   5.05536   1.91354   1.93126  -154.192    51.462   500.288    -83.06    657.70      2.00
   3.89825   1.65438   3.95084   248.738   243.655   417.636    -83.04    649.71      1.00
   5.51249   1.06660   5.97408   -79.263   213.374   527.300    -83.03    624.65      3.00
   1.74523   1.23319   4.79657  -136.437   -16.654   479.935    -83.03    572.04      2.00
   3.38715   0.66889   0.31734    74.611   115.574   559.837    -83.02    598.03      3.00
   0.46311   1.29083   5.05820   -66.131    15.883   460.326    -82.98    548.57      1.00
   2.69956   2.34977   3.97564  -127.948  -167.541   206.781    -82.98    534.63      2.00
   4.60105   0.77952   5.95162   -71.888   195.016   602.936    -82.98    663.73      2.00
   4.43246   2.30100   6.02952    43.087   -43.317   450.999    -82.96    633.76      2.00
   5.41670   2.63710   4.69015   144.000    -0.515   690.483    -82.95    846.34      2.00
   5.71737   1.21785   5.60665   127.650  -129.568   356.251    -82.93    486.19      2.00
   0.05704   2.33092   4.31103  -121.954   -55.981   240.936    -82.93    522.58      2.00
   3.83958   2.42149   5.56049   -53.772    52.345   336.585    -82.91    568.62      2.00
   4.24314   1.54668   1.55201  -315.056     2.010   413.096    -82.90    619.49      3.00
   2.91413   2.28447   5.01784   -45.256    28.458   324.234    -82.87    548.67      2.00
   0.30406   1.55146   3.54335   164.342   374.919   417.337    -82.86    675.40      2.00
   3.74878   1.23437   3.10042    17.126  -182.786   493.962    -82.84    596.57      2.00
   3.92221   1.45896   4.32580    95.156    31.640   416.701    -82.83    536.14      2.00
   4.52979   1.16643   0.36380   114.428   207.610   519.322    -82.81    629.87      2.00
   0.75102   2.00801   2.38862   121.976  -124.394   363.355    -82.76    573.09      1.00
  -0.20316   0.34058   5.37650   106.758   -95.907   123.669    -82.74    206.50      1.00
   0.96642   0.47580   2.49996   -31.981    51.057   217.836    -82.70    253.31      3.00
  -0.20650   1.20779   2.08188   -60.487    12.555   366.385    -82.70    461.87      3.00
   4.02214   2.79893   5.35560    96.983   -77.222   652.794    -82.68    817.34      1.00
   0.70122   2.33056   1.92417   -99.332    43.983   547.518    -82.67    713.12      2.00
   1.10326   1.24099   1.80970   105.466   -58.536   444.452    -82.67    539.47      3.00
   1.29633   1.66852   4.32093    31.560   -23.660   402.569    -82.66    540.03      3.00
   2.94605   1.53855   5.11345   248.842  -117.239   426.716    -82.66    608.89      2.00
   2.11672   1.67241   3.35423    -4.010   -13.313   427.411    -82.65    557.99      2.00
   2.71500   1.81089   4.52676    29.803   -27.878   405.046    -82.60    556.92      2.00
  -0.07010   2.14432   2.45827   -97.082    94.931   488.775    -82.60    661.27      1.00
   2.20887   2.10537   1.70128  -153.496     0.178   483.185    -82.59    658.12      2.00
   1.71134   2.37357   2.79070    90.530  -170.082   236.865    -82.58    542.03      3.00
   3.16260   0.45577   3.54118    -2.435   -70.150   575.778    -82.57    590.23      1.00
   4.29646   1.52723   3.82629   -93.814  -100.244   417.204    -82.57    551.89      1.00
   2.78220   1.99050   4.31760   212.831    89.216   482.478    -82.57    671.01      2.00
   0.02427   1.92525   1.38440    39.297     8.775   413.021    -82.56    573.88      1.00
   4.42003   1.98781   2.37671   262.994  -264.877   278.502    -82.55    617.13      3.00
   0.96946   2.11211   5.18600    60.877   -39.381   418.243    -82.48    597.43      1.00
   2.19893   0.78519   1.42323   184.238     2.321   561.303    -82.48    619.11      1.00
   1.10487   0.75986   3.98284   180.173   159.175   187.865    -82.45    353.83      2.00
   3.31079   2.03413   5.82660     0.708   -17.700   432.213    -82.44    596.66      2.00
   3.00590   1.82497   1.10304    56.057    19.007   415.013    -82.40    567.27      2.00
   1.60259   0.82594   4.58463   221.407    -7.909   216.248    -82.39    365.26      3.00
   5.72653   2.39318   1.19972   105.652    32.213   323.994    -82.39    565.07      3.00
   2.54619   1.88140   0.69060   -45.648   -61.125   452.897    -82.38    602.74      3.00
   0.42525   1.17822   1.66239  -320.994     6.506   255.462    -82.37    490.29      2.00
   0.94152   1.61398   0.72552  -177.279  -185.081   418.254    -82.35    601.92      2.00
   5.24853   1.63773   4.25796   -86.497   -42.329   416.864    -82.34    554.62      3.00
   5.79774   0.78371   0.06825    18.596  -166.854   270.487    -82.29    367.95      3.00
   3.46478   0.86836   4.79353   238.475    -3.680   199.070    -82.29    371.41      1.00
   5.46703   1.99774   1.63527   171.679    -0.816   348.523    -82.22    562.06      2.00
   1.08100   1.93032   1.93967  -221.874    79.707   531.124    -82.20    703.81      1.00
   4.63026   1.23054   4.60340   286.571     0.323   298.656    -82.19    499.21      2.00
   3.34366   0.67314   4.45498    54.360     6.723   380.985    -82.18    416.77      3.00
   0.56633   2.35487   3.17690    18.968  -281.745   155.657    -82.18    550.47      2.00
   1.18777   2.69447   1.64747   -48.569    -5.877   586.191    -82.16    753.54      3.00
   3.21107   1.14962   5.51676   272.157  -273.533   271.512    -82.16    540.13      3.00
   4.50523   2.37779   4.04231   -54.899   -92.743   306.932    -82.15    553.88      3.00
   1.28410  -0.40783   0.61370    28.516     4.457   408.345    -82.15    421.04      2.00
   1.30512   1.15414   0.04023    -1.485   168.198   472.808    -82.13    566.83      3.00
   5.92900   1.61067   0.31679   -77.591  -239.156   395.697    -82.12    584.03      3.00
  -0.68165   1.81792   0.70986    15.487     9.451   426.731    -82.11    572.38      3.00
   0.47328   0.70750   0.31944    60.936    81.781   526.529    -82.07    561.81      3.00
   2.49062   1.94330   1.43646   279.658     1.089   304.056    -82.06    574.31      2.00
   1.65405   1.61041   0.74284  -228.769  -234.282   419.290    -82.04    635.87      3.00
   0.80614   1.51626   3.96178   108.544    98.504   416.630    -82.03    552.59      2.00
   1.35076   1.23180   5.84103   -38.153   115.293   481.101    -82.02    569.26      2.00
   3.60904   1.63334   1.13940   238.194    92.977   418.810    -82.01    604.00      2.00
   2.57336   2.41827   3.35345    39.106    30.309   473.716    -81.98    656.47      1.00
   5.10443   1.45295   1.94562   260.900  -121.351   423.048    -81.98    603.94      1.00
   2.28167   0.78019   0.82405  -159.255  -198.739   156.044    -81.97    350.83      2.00
   5.53068   1.72154   1.58225    41.681   -30.428   420.880    -81.95    560.34      2.00
   2.32914   1.73863   2.40236  -140.025   137.253   425.813    -81.95    596.57      2.00
   0.14791   1.51384   1.18236  -268.608  -117.184   413.105    -81.90    605.42      2.00
   6.00660   0.83905   3.87509   -84.098  -115.243   562.697    -81.88    613.04      2.00
   2.13343   2.03542   1.96542   146.543   -71.207   364.415    -81.88    572.97      3.00
   0.62408   1.97657   0.33598  -124.109  -331.604   563.722    -81.87    778.34      2.00
   2.85474   1.42992   5.62782    -4.901    -6.581   389.405    -81.86    502.08      3.00
   5.63934   2.11375   4.23343   205.303    81.100   510.009    -81.84    697.00      2.00
   1.86879   1.05128   2.12301     5.790    18.208   374.452    -81.83    446.53      3.00
   3.44407   2.27581   3.03740    19.603  -270.370   168.407    -81.82    542.35      2.00
   1.20415   1.50740   3.01987    24.010  -250.879   409.098    -81.79    583.24      3.00
   5.27103   0.49332   2.28432    97.702   -79.497   662.879    -81.79    685.02      1.00
   0.88174   1.17544   5.15680   308.881  -139.503   290.658    -81.78    520.64      3.00
   5.74076   1.60954   5.55873   -65.674    55.467   423.796    -81.75    555.16      1.00
   4.50654   1.81039   2.26320   -24.353    23.827   447.647    -81.75    588.14      3.00
   3.43766   2.29553   0.03210    23.600  -194.445   592.655    -81.74    763.97      3.00
   5.31926   1.47754   1.13886   322.946   128.288   415.239    -81.73    631.66      1.00
   2.34378  -0.37441   5.48496    32.028   -21.365   411.202    -81.73    422.76      3.00
  -0.13654   0.84514   2.05808    66.132   -33.316   489.672    -81.72    533.45      2.00
   4.32632   1.29384   0.50191    17.657   -40.554   397.239    -81.72    494.57      2.00
   0.04824   1.44134   4.38730    75.071    25.929   414.245    -81.72    528.72      2.00
   3.69656   1.57269   4.21574   311.964   125.384   414.404    -81.71    633.83      3.00
   4.77336   1.20430   5.39898    24.029     2.579   418.748    -81.71    500.93      1.00
   2.91280   1.14116   3.53893   112.771   237.845   310.602    -81.69    483.56      2.00
   3.77615   1.12823   1.17126  -144.494   -67.172   353.517    -81.65    465.97      2.00
   0.19483   1.48022   4.42766    79.815    28.644   413.616    -81.62    533.29      2.00
  -5.30232  -1.88975   1.32719    43.459    21.784   402.632    -81.61    563.74      1.00
   2.85004  -1.55698   4.40061    16.211   -15.929   385.320    -81.59    513.83      2.00
   5.67133   2.61994   1.21153   107.272    33.251   183.094    -81.58    513.75      2.00
   5.86265   1.51953   3.06807    -0.848   380.163   399.167    -81.58    643.87      2.00
  -0.06183   2.19121   4.02039   -17.567   -56.685   360.687    -81.54    564.01      1.00
   0.09221   2.02266   4.22153   -62.307   -30.396   389.607    -81.54    569.39      1.00
   0.87384   1.62212   1.49351   374.393     2.385   413.753    -81.49    658.82      2.00
   4.11026   2.00551   1.90117   163.256   -79.775   355.698    -81.48    570.40      1.00
   4.03386   0.40216   0.46901   -12.252   -96.136   188.004    -81.47    232.73      3.00
   5.05083   1.61053   3.55281   143.086   288.444   396.163    -81.47    618.05      1.00
   1.99230   1.54576   4.45764  -224.491   -96.548   413.495    -81.45    586.87      1.00
   1.27173   2.77555   0.12544    21.362  -124.364   698.133    -81.44    853.74      3.00
  -0.02545   1.68548   2.26953    53.681   -63.257   423.533    -81.41    562.40      1.00
  -0.16018   1.62462   5.88676   115.165  -290.755   407.323    -81.41    621.81      3.00
   2.51320   2.01990   5.82068   155.903  -317.978   551.530    -81.40    772.63      3.00
   1.99668   2.70953   3.55928    30.680   -14.777   417.181    -81.38    630.70      2.00
   5.35648   1.14596   5.98365   -28.963    58.499   431.894    -81.36    509.34      2.00
   5.75782   1.08303   3.96165  -207.164  -225.147   546.875    -81.34    674.38      2.00
   3.29215   1.34472   1.01304    -1.073   -43.274   401.364    -81.32    503.56      3.00
   5.31917   0.43391   0.93532   -19.568   -51.414   272.285    -81.32    296.61      2.00
   3.56718   1.53218   2.05566   333.147  -150.002   423.279    -81.31    651.81      3.00
   4.27969   0.32572   5.40926    89.999   -76.796   178.384    -81.30    228.34      1.00
   4.51956   1.52769  -0.02030    11.229  -209.573   424.005    -81.29    579.27      2.00
   5.96043   1.62382   0.93083  -136.210  -147.116   416.573    -81.27    580.13      3.00
   1.57542   0.31740   1.29077   -91.770   -64.681    85.470    -81.24    160.89      3.00
   5.86774   1.87372  -0.07955    16.626  -110.594   464.195    -81.22    615.99      3.00
   1.25178   2.73708   2.66100    -3.624    50.863   569.072    -81.21    741.83      3.00
   4.37704   2.41931   0.29780   -55.518  -204.562   607.512    -81.21    786.26      1.00
   4.88253   0.96800   4.31714    67.196    21.381   387.187    -81.17    453.39      1.00
   3.36716   1.21359   1.29145  -241.308  -108.667   309.026    -81.13    491.40      3.00
   2.72909   1.55559   4.81424  -339.489     0.595   413.885    -81.13    633.62      2.00
   3.85596   0.31437   4.64700    85.517    -6.156   255.643    -81.11    280.31      1.00
   2.02514   1.69010   0.49767    12.459   -26.439   386.547    -81.05    529.97      2.00
   5.74743   2.51095   2.42475    51.710   -34.041   371.565    -81.03    593.94      2.00
   5.67754   1.63188   1.51124   383.342     0.554   412.186    -81.03    663.81      3.00
   2.25116   0.96158   4.32263    55.114    17.175   394.839    -81.02    457.31      2.00
   1.20454   2.83205   4.64128  -112.128    -1.192    78.212    -80.99    496.44      1.00
   0.46934   1.15841   2.09278   -91.802    25.134   353.520    -80.95    451.65      3.00
   3.04397   0.56645   1.75022    -6.469     7.596   328.779    -80.93    355.65      1.00
   0.80890   2.44168   2.84646   -73.012   204.360   660.175    -80.92    829.92      3.00
   0.13055   2.38148   1.18953   212.399    72.369   207.903    -80.87    542.93      3.00
   2.58761   2.48231   0.12337    27.434     5.592   415.567    -80.86    618.36      2.00
   0.79796   1.44534   0.42043    49.557    67.722   394.327    -80.86    514.38      2.00
   3.44618   2.48943   5.09360  -132.672    63.167   229.441    -80.83    532.58      1.00
   3.28624   1.14704   3.55060   103.127   212.144   323.959    -80.81    478.86      1.00
   3.72030   1.94402   2.69733   -74.674   202.175   521.633    -80.75    691.19      3.00
   5.60148   0.81068   4.19086  -106.790   -55.808   552.492    -80.74    596.81      2.00
   4.95282   1.17548   1.52208   379.551   -16.031   569.895    -80.74    735.43      2.00
   2.11374   1.22725   3.86336   264.830   247.033   272.275    -80.71    531.64      2.00
   5.07578   1.28096   1.94089    16.295    19.316   404.577    -80.70    497.65      3.00
   5.10027   1.71539   5.45665   -39.905    32.236   423.875    -80.70    562.00      1.00
   4.03822   0.46550   3.39316    50.738    63.126   228.753    -80.70    267.14      2.00
   5.96396   2.31416   5.61988     8.535    34.414   357.342    -80.69    569.70      2.00
   2.74664   1.93285   0.52929    76.884   147.637   350.904    -80.67    555.77      2.00
  -0.01518  -0.06462   0.04779    22.003    -7.832   731.605    -80.64    732.15      2.00
   0.91325   2.59561   1.15181   106.943    27.753   196.646    -80.63    516.93      2.00
   1.62448   1.97929   3.49871    94.191   157.404   496.256    -80.61    665.49      3.00
   2.68508   1.70749   4.07668   -34.855   -24.221   416.034    -80.61    554.48      1.00
  -0.04937   1.93673   3.24957    -3.077  -353.181   260.259    -80.58    592.39      2.00
   0.79407   1.93305   5.03052   206.177  -100.015   488.446    -80.57    670.13      1.00
   3.44687   0.81530   0.76149  -132.515  -155.731   179.367    -80.56    332.84      2.00
   4.28663   2.01288   1.65375   113.813     0.740   373.219    -80.54    564.66      2.00
   4.24100   1.99562   4.66598   336.215     5.849   526.011    -80.51    744.71      2.00
   1.45894   0.15107   1.42901    10.063   -34.904   405.940    -80.50    409.39      3.00
   0.59730   0.73553   1.95048   -91.772    30.231   318.542    -80.49    375.57      3.00
   2.33964   1.92190   2.84468    21.815    -5.891   433.224    -80.48    587.34      2.00
   3.12353   2.69185   0.32062   -13.149   -96.643   645.371    -80.48    804.82      1.00
   2.41317   1.48501   1.97200   -95.864    27.797   424.502    -80.46    544.85      1.00
   0.03059   0.80865   5.47288   -98.561   113.530   585.301    -80.45    633.47      2.00
   6.11792   1.56171   3.48157    33.276   -12.134   412.900    -80.39    536.09      2.00
   0.81028   0.83186   1.53140   -90.973    -0.628   281.826    -80.37    354.78      1.00
   6.00773   1.23196   3.88094   -97.124  -116.925   482.554    -80.36    577.87      3.00
   2.64805   2.48882   1.64901    66.487    -4.041   366.293    -80.35    589.87      2.00
   2.40242   2.98887   0.18778    27.710    22.529   333.891    -80.30    587.12      2.00
   1.84703   0.50984   1.06779   143.484    48.215   713.791    -80.29    739.86      3.00
   5.76231   2.32411   0.71888  -110.530  -132.207   599.919    -80.28    765.53      2.00
   5.06785   0.94916   2.31238    35.104     2.194   410.009    -80.27    467.02      2.00
   5.54070   2.24693   1.88249   -48.222     9.820   492.570    -80.27    659.31      3.00
   1.86141   0.61067   4.65710     3.597    -1.479   451.789    -80.25    474.56      1.00
   6.02659   1.61831   2.27654    79.739   -86.217   425.572    -80.24    563.14      2.00
   3.75309   2.38820   0.01511    24.455  -268.034   665.414    -80.24    846.76      2.00
   1.29390   2.28056   1.89191   -37.595    17.731   479.428    -80.24    651.33      2.00
   0.53801   1.99928   5.80723   -28.209   111.093   360.210    -80.21    554.96      2.00
   5.91910   1.60413   1.20751   227.362    88.992   414.421    -80.20    593.22      1.00
   2.01133   1.52303   0.87114   129.366   121.861   418.329    -80.14    563.68      1.00
   1.11611   2.38679   4.38386  -181.531  -101.589   189.331    -80.14    529.84      3.00
   3.58867   1.49733   5.02358  -343.265   131.084   423.971    -80.12    650.36      3.00
   2.23521   0.70641   2.54821    17.154    24.506   387.566    -80.11    423.16      3.00
   4.24037   1.65476   1.21900   109.864    40.012   414.748    -80.10    558.73      1.00
   5.90888   1.99138   5.69032     8.699    -9.691   434.668    -80.06    594.47      1.00
   2.90852   2.38158   2.81473    62.541   -99.711   313.235    -80.03    559.64      2.00
   5.72452   1.89689   4.97389   114.454   -62.804   447.132    -80.01    609.13      3.00
   2.00769   2.09810   1.85655    29.830     3.235   414.827    -80.00    590.21      1.00
   2.03965   2.66922  -0.00399    25.076    91.826   175.643    -79.99    510.35      3.00
   1.02503   2.27903   2.26946   -22.199    36.582   474.799    -79.98    647.90      2.00
   0.24443   2.10871   1.99903   124.595   -63.503   365.924    -79.98    574.35      1.00
   3.85468   0.37712   1.43761   160.514    -1.696   739.642    -79.96    762.29      2.00
   0.80720   1.52553   5.49788   202.268  -184.634   416.524    -79.96    599.88      2.00
   0.16459   0.37388   4.31928     1.170    10.166   381.072    -79.95    391.75      2.00
   3.95219   0.81683   0.93909   152.684   114.451   604.206    -79.94    662.09      3.00
   1.15074   0.80173   1.17016  -196.962   -87.107   159.510    -79.94    327.76      3.00
   5.87447   0.84835   0.79199  -153.202  -193.014   165.533    -79.94    357.26      2.00
   4.64170   2.25796  -0.14430    22.142    99.475   313.659    -79.94    547.24      2.00
   5.08583   0.46936   2.79748    55.767   -79.437   598.859    -79.90    617.06      2.00
   4.72269   1.63285   5.90994   -66.963   147.865   414.308    -79.87    567.43      3.00
   3.09121   2.63676   0.68535    32.314    10.205   400.126    -79.87    616.46      2.00
   3.32358   2.15862   5.46996    35.805   -41.415   410.566    -79.87    594.12      3.00
  -0.15972   0.82670   1.12975   -87.300   -40.398   282.851    -79.86    356.24      3.00
   2.70196   0.73290   2.25649   -48.656    72.038   296.568    -79.86    354.27      3.00
   0.83834   2.16828   1.91951    65.760   -36.341   399.889    -79.85    589.77      2.00
   0.06501   1.20608   5.47548  -202.352   200.752   552.211    -79.84    679.13      2.00
   5.27746   0.52132   3.10589    22.789    59.058   257.399    -79.84    293.05      2.00
   4.25753   1.14164   5.40514  -143.646   140.955   518.262    -79.81    614.31      3.00
   2.59973   1.52298   1.01406    20.951     4.553   428.331    -79.77    543.22      2.00
   4.76099   0.00513   5.79702    28.762   -26.465   375.153    -79.77    377.35      2.00
   5.02125   1.83933   0.09332    16.726   203.206   331.300    -79.76    546.79      1.00
   2.57077   1.86495   3.85745  -197.902  -237.731   287.343    -79.75    573.36      3.00
   2.43478   1.64344   2.28140    69.201   -76.914   424.587    -79.75    562.25      3.00
   2.18137   0.48145   5.14213   155.246   -61.805    66.030    -79.70    213.53      3.00
   0.85677   1.92328   4.98543  -224.466    78.548   294.736    -79.69    548.02      2.00
   4.33701   1.89927   3.70569    11.721   -10.558   379.578    -79.67    546.52      2.00
   2.30465   1.48222   5.89394   -74.428   164.645   407.882    -79.66    552.64      1.00
   2.81290   1.20352   0.81884  -176.839  -214.676   302.658    -79.66    493.80      2.00
   3.32068   1.99764   3.60767   -36.738  -149.902   362.704    -79.65    566.01      2.00
   2.00015   1.93560   0.48769   101.822   210.150   322.866    -79.65    563.10      2.00
   2.04890   1.33928   0.65541   -27.595   -36.806   413.705    -79.64    513.07      3.00
   3.35462   1.53453   1.17099    -6.405   -22.324   435.187    -79.64    549.94      3.00
   4.28273   2.67993   0.53431    79.541   127.284    58.567    -79.64    497.08      3.00
   4.74910   1.97244   4.16208   -14.346   -52.398   395.873    -79.63    567.46      3.00
   3.76030   1.46249   1.03532   175.043    67.026   417.309    -79.63    559.83      2.00
   2.69557   1.55267   2.78661   -75.067   189.577   424.014    -79.61    579.57      3.00
  -0.06664   1.59332   1.59799   279.150    -0.416   415.332    -79.60    608.05      3.00
   4.98675   1.55806   1.47766   387.695    -0.380   413.913    -79.57    660.94      3.00
   0.10482   1.13691   0.71215    96.466    57.977   458.601    -79.57    539.06      2.00
   5.04671   1.96641   0.08733    27.002   -99.827   441.862    -79.57    606.29      1.00
   2.49349   1.69184   2.76191   -59.768   134.430   408.461    -79.55    564.99      2.00
   1.67088   0.58272   2.55863    18.885   -23.207   393.242    -79.54    418.19      1.00
   3.95292   2.28779   5.94151   -40.328   150.390   234.820    -79.47    522.26      2.00
   2.15939   2.72548   3.97619   -59.831   -95.878   130.214    -79.46    503.08      3.00
   0.89917   0.77233   0.09203    19.191  -123.323   315.261    -79.45    384.80      3.00
   0.85947   1.22816   5.46313  -111.507   108.971   497.397    -79.44    590.88      3.00
   4.21901   2.63391   0.14217    23.190   -42.306   494.968    -79.44    682.60      2.00
   5.37650   2.11832   4.39398    53.556    20.508   411.313    -79.43    591.52      3.00
   3.93019   0.78703   1.47467   251.756     1.319   625.142    -79.42    698.96      1.00
   2.92149   2.47271   0.88403  -103.381  -124.326   589.545    -79.41    762.82      3.00
   0.96349   2.47412   2.83727    31.648   -13.187   410.229    -79.40    614.59      3.00
   1.50155   1.54317   3.96275   184.704   172.871   417.004    -79.40    592.71      1.00
  -0.02028   1.05494   3.86962  -161.947  -181.506   522.850    -79.39    625.90      3.00
   0.02276   2.77385   4.30538   160.832    42.539   772.109    -79.39    921.59      1.00
   0.90607   0.51894   3.10549    25.997   -70.693   553.314    -79.36    572.10      1.00
   4.47453   0.62174   2.43423    13.210     6.876   359.643    -79.36    389.13      3.00
   4.66088   1.08672   3.48978   -99.068  -271.573   537.122    -79.36    659.20      1.00
   5.10801   1.66124   1.24947  -266.195  -110.849   413.316    -79.35    617.38      1.00
   2.35658   1.13039   0.65157  -130.014  -169.402   327.497    -79.35    468.93      3.00
   2.62510   1.20084  -0.14420    -0.108   224.283   495.680    -79.34    608.76      2.00
   2.53705   1.63960   5.48728  -142.982   138.303   419.440    -79.30    583.29      1.00
  -0.08028   1.47427   2.34621   -62.074    57.833   424.505    -79.29    541.15      2.00
   1.98487  -0.42844   7.35910    25.198   -24.129   364.419    -79.27    380.44      3.00
   3.66568   2.45835   2.37308   104.323   -90.275   297.734    -79.23    561.10      2.00
   2.51119   1.61130   2.04881  -340.823   147.875   415.323    -79.22    657.19      2.00
   0.03037   2.46736   4.66207  -180.080    -0.494   193.433    -79.17    526.90      1.00
   5.88877   2.07909   2.01901   102.450   -52.683   384.134    -79.17    578.16      2.00
   0.45934   1.14107   4.81070   113.406    -0.298   373.645    -79.15    469.61      2.00
   4.57114   1.49390   3.45929   100.643   192.562   395.772    -79.14    558.22      2.00
   5.52285   1.65407   2.00184   108.563   -38.871   414.227    -79.11    557.91      3.00
   2.05415   2.05319   0.43776  -100.186  -279.705   543.324    -79.11    744.49      3.00
  -0.59052   0.24589   5.11977    36.869   -10.332   400.704    -79.10    406.99      3.00
   1.71177   1.08778   1.36797    16.174   -24.878   394.982    -79.09    468.46      1.00
   3.80056   2.48376   3.34338    21.892   -53.017   384.223    -79.09    599.93      1.00
   4.44903   2.29343   5.38925   -23.963    48.005   329.050    -79.08    552.29      2.00
   5.77920   1.93659   0.50562    96.885   191.148   330.920    -79.08    560.19      3.00
   3.15749   1.59729   5.13409  -246.168    98.349   426.798    -79.04    610.13      3.00
   3.87840   1.71282   5.62504   -22.316    15.056   424.774    -79.03    560.76      1.00
  -0.37399   1.64095   0.70587  -125.894  -132.560   420.669    -79.02    578.96      3.00
   3.86567   2.10659   1.69910    48.952   -33.116   406.447    -79.01    587.31      3.00
   2.28460   1.64246   0.33085   122.680   247.294   393.037    -79.00    596.46      1.00
   4.24635   0.51695   3.53256    55.652    68.318   213.435    -79.00    262.02      3.00
   4.18734   1.71155   2.75288   -51.070   109.090   408.847    -79.00    560.99      2.00
   5.69465   1.77405   1.89508   -44.381     5.481   447.974    -78.99    585.56      3.00
   1.09057   2.37346   1.58592   276.837   -10.299   162.962    -78.99    551.24      2.00
   4.31675   2.40361   5.23568   -10.687    32.989   353.880    -78.97    573.98      3.00
   4.53722   0.75729   4.72528   194.105    -4.524   242.103    -78.96    358.30      3.00
   4.02227   1.15527   0.38521    -8.033     3.215   413.763    -78.94    490.87      2.00
   1.33472   0.48176   4.37939    20.129   -32.726   400.445    -78.91    418.46      2.00
   2.92336   1.59838   1.59456   262.983     0.721   413.849    -78.89    600.31      2.00
   1.40084   2.85263   2.19438    71.354   -55.268   240.748    -78.89    542.75      1.00
   0.29140   1.62078   1.26348   100.485    36.451   415.132    -78.88    553.39      2.00
   5.16416   0.77142   4.84884  -208.899    -3.943   645.374    -78.87    702.38      2.00
   3.48917   1.97490   5.16559  -183.414    61.212   312.111    -78.87    545.35      1.00
   3.89914   1.63249   3.58696   -93.459  -277.417   395.304    -78.86    604.88      1.00
   1.73101   1.12318   1.44936   246.463    -7.081   519.741    -78.85    630.23      2.00
   5.36115   0.45172   2.48264   -36.737    54.621   194.815    -78.85    232.51      2.00
   2.89834   2.42190   4.36207   111.848    34.996   493.065    -78.81    679.15      3.00
   1.74271   0.70254   4.36142  -239.000  -114.831   697.179    -78.81    764.18      1.00
   3.47661   2.39083   1.17250   155.775    54.091   267.705    -78.79    548.50      1.00
   2.10648   0.29781   1.98931   -96.197    48.228    83.784    -78.79    154.43      3.00
   0.20062   0.70474   4.75261    94.695    -9.595   342.948    -78.74    393.07      2.00
   2.61267   2.60026   2.86772    26.636   -11.289   432.409    -78.72    635.96      3.00
   5.92550   2.34351   5.78710   -41.074   142.451   239.286    -78.72    526.62      3.00
   2.48470   1.63129   2.00440  -346.431   131.531   423.976    -78.71    663.91      3.00
   3.55184   1.20988   2.43592   -11.511    -2.665   422.896    -78.70    504.44      2.00
   5.81493   2.03428   3.63295    62.046   101.032   438.857    -78.66    612.77      2.00
   2.94765   1.15777   0.43477   -74.851  -242.034   321.670    -78.63    487.47      1.00
   0.39385   2.09810   3.56043   113.815   208.283   518.980    -78.63    707.83      2.00
   3.04952   0.90042   5.29580    59.700   -39.482   397.922    -78.62    455.83      3.00
  -0.10236   2.30278   4.66489   -60.190     0.349   311.177    -78.62    543.22      2.00
   1.01013   2.31047   5.06749   -95.452    50.500   269.806    -78.61    528.89      3.00
   1.10844   2.88882   5.14023   -54.494    29.315   200.714    -78.60    523.18      1.00
  -0.10469  -0.10658  -0.15028    22.600    -4.028   186.348    -78.59    189.52      3.00
   1.95802   0.76165   2.35541  -143.504   135.268   216.633    -78.58    343.68      2.00
   1.58391   0.89691   1.63313  -197.303    -7.993   220.447    -78.55    362.68      1.00
   2.44382   1.41881   2.55060   -11.923     6.202   385.587    -78.54    497.86      3.00
   2.33819   0.76247   4.33097   225.797    78.057   193.777    -78.52    356.28      2.00
   0.54712   0.29107  -0.02926    30.975    16.054   490.161    -78.50    496.37      3.00
   3.75627   1.93459   1.08651   311.210   122.907   277.662    -78.50    589.31      1.00
   0.62768   1.96597   4.75688    20.234     1.892   384.033    -78.48    556.28      1.00
   2.40693   1.50671   1.06615   -66.584   -33.736   416.863    -78.47    537.22      2.00
   3.43578   1.51359   3.93546   129.495   123.237   419.051    -78.47    563.56      2.00
   5.47073   1.54411   5.44623   152.174  -157.423   424.423    -78.46    584.55      2.00
   2.97068   2.12933   4.65779    11.761   -18.501   383.615    -78.44    571.10      2.00
   1.21734   1.59650   0.69463  -117.606  -127.041   415.989    -78.44    568.05      1.00
   3.06622   1.64310   1.88040  -349.946   132.376   423.765    -78.41    666.82      1.00
   2.04884   0.70649   3.96764    65.904    44.168   350.383    -78.40    396.20      2.00
   3.35812  -0.29952   5.46391    18.047   -36.634   424.568    -78.40    432.73      2.00
   2.06180   2.01651   1.59352    32.727     2.588   415.349    -78.39    583.57      2.00
   0.09026   1.98602   1.61991   198.356     1.333   337.264    -78.35    562.86      3.00
   3.32211   2.54371   1.25185    47.490     4.567   387.444    -78.33    604.55      2.00
   3.15599   2.81382   5.34658   -42.765    62.630   178.513    -78.33    514.53      2.00
   0.86933   1.96684   5.14270  -310.776   114.406   256.907    -78.32    580.77      3.00
   5.03161   0.75229   5.37243   183.173  -169.621   183.061    -78.31    357.03      2.00
   1.97594   1.62834   2.29668    68.633   -78.594   424.233    -78.31    560.58      2.00
   3.35432   2.39089   1.68164    99.114    -5.935   338.397    -78.28    571.27      3.00
   0.86057   1.49947   3.64662   122.138   237.446   394.667    -78.28    579.14      3.00
   2.15998   1.70382   5.06908   -68.558    14.870   423.947    -78.24    562.84      2.00
   5.02167   2.79442   3.76381    69.324    41.298   583.110    -78.21    756.89      2.00
   0.33113  -1.45526   1.84412    45.567     9.856   401.659    -78.20    516.56      1.00
   4.09155   1.91937   1.95253  -209.275    74.311   523.478    -78.19    692.71      2.00
   4.97954   0.75722   0.35457    91.702   153.741   601.616    -78.18    652.62      3.00
   0.41193   1.61694   2.67334    44.375  -103.167   424.182    -78.18    560.90      1.00
  -0.13939   0.92274   5.99015    30.780   -51.920   408.242    -78.17    465.34      2.00
  -0.72737   1.40607   4.28397    24.178   -31.184   414.104    -78.15    520.26      3.00
   1.85513   1.57619   4.18146   240.056    96.112   415.521    -78.14    597.32      2.00
   0.85039   1.49946   4.28264   235.193    90.733   417.493    -78.13    588.37      3.00
   3.51467   1.59249   4.21088    27.288     6.312   427.044    -78.12    549.92      1.00
   0.85488   1.71977   5.14606   -43.777     6.344   425.300    -78.12    562.83      2.00
   3.10597   2.11682   4.27405   -47.865   -28.791   396.646    -78.11    581.14      2.00
   1.48188   1.94020   1.54061  -214.700     0.948   508.550    -78.10    680.80      3.00
   4.52648   1.28792   4.86829   -59.767   -16.028   450.854    -78.09    539.77      3.00
   4.34815   1.98654   2.79682   103.697  -228.863   327.745    -78.08    578.25      2.00
   3.01574   2.04410  -0.66693    19.730    -8.035   384.659    -78.07    564.20      2.00
   2.75629   1.52056   1.10973   337.680   132.311   416.520    -78.05    644.92      3.00
   4.58408   2.36083   4.61595  -167.115    -8.185   249.002    -78.05    538.12      1.00
   2.24041   0.31243   3.61952    49.338    59.296   240.484    -78.02    263.50      1.00
   4.17937   0.78161   5.30900    10.292     8.176   437.978    -78.00    475.44      3.00
   2.88038   2.32464   4.81277  -260.520    -7.791   160.038    -78.00    538.58      1.00
   2.89128   0.87495   5.33953    -8.605    21.442   455.137    -77.96    499.68      3.00
   3.89888   0.75133   1.30876   128.458    45.838   558.943    -77.95    602.07      2.00
   6.38712   0.22361   0.66594    25.584   -28.803   428.946    -77.95    434.05      3.00
   1.29591   1.94268   1.47616     2.608     2.792   427.491    -77.93    584.64      3.00
   3.65921   2.41318   4.10702   -23.116   -63.575   352.829    -77.92    576.90      3.00
   3.24886   2.43038   2.04913  -219.702    94.238   675.409    -77.91    847.55      2.00
   0.77564   1.19372   1.30131  -215.462   -97.867   318.987    -77.89    481.13      2.00
   4.00960   1.64272   0.85958    87.731    72.290   417.327    -77.87    558.74      2.00
   3.58295   1.57366   1.08233   333.654   134.081   415.869    -77.87    647.56      3.00
   5.38360   1.86885   2.68496   121.305  -277.620   306.892    -77.86    580.46      3.00
   2.14535   0.79238   5.92672   120.448  -245.093   157.781    -77.86    366.50      2.00
   2.34821   1.50932   1.06906   245.062    96.822   415.598    -77.83    593.07      3.00
   0.69727   2.00872   2.40349   164.068  -168.652   334.674    -77.83    577.50      1.00
   2.56861   0.02880   6.27862    31.539   -16.911   432.328    -77.82    434.05      1.00
   0.57992   1.17944  -0.15464    29.453   -12.550   430.323    -77.81    508.27      1.00
   0.99883   1.82328   1.66176   -16.569    -3.281   439.985    -77.76    582.81      3.00
  -0.08961   2.74194   1.70429   165.033    -4.345    66.287    -77.76    505.74      1.00
   3.95632   1.94591   0.50822    86.009   171.124   340.317    -77.75    558.54      3.00
   4.30228   0.34347   1.53988    77.849   -17.752   540.774    -77.74    552.85      1.00
   1.10776   2.83189   5.12562  -101.909    49.771    76.695    -77.73    496.49      2.00
   5.47655   1.02786   4.67533   105.657   -16.818   382.360    -77.72    462.78      2.00
   2.19587   0.76680   5.51216   195.777  -179.150   169.829    -77.64    363.31      3.00
   2.86018   0.78361   0.04898    17.544  -251.243   187.662    -77.62    364.47      2.00
   4.65459   1.93558   1.48647  -138.469   -14.707   483.964    -77.62    641.79      2.00
   3.93255   2.30870   0.02651    24.170  -244.862   642.182    -77.61    817.39      3.00
  -0.24286   2.37328   3.22216    20.742  -115.029   319.714    -77.61    562.52      3.00
   2.50791   1.13044   4.00184   110.129    91.718   363.218    -77.58    468.40      2.00
   2.03079   1.96934   4.77018  -265.196   -18.313   299.320    -77.58    567.60      3.00
   3.28511   1.70341   2.04687  -163.032    54.892   425.262    -77.57    585.27      2.00
   0.76650   2.07817   4.40956    20.572   -21.949   396.339    -77.55    575.59      2.00
   2.12514   1.71869   4.20231   -41.244   -22.009   415.720    -77.53    555.74      3.00
  -0.01125   1.59914   3.89420  -178.956  -191.407   417.356    -77.52    602.38      2.00
   0.45418   2.27064   4.31901   -56.668   -28.796   315.258    -77.51    543.34      3.00
   3.47963   2.17026   3.51793    32.428    33.321   409.425    -77.47    593.54      3.00
   1.65404   1.93428   1.04086   233.245    93.820   312.235    -77.46    564.68      1.00
   4.68437   0.69303   1.19543     1.287   -39.360   383.486    -77.45    418.98      3.00
   1.32004   1.53573   1.07463   283.264   112.839   414.992    -77.44    614.65      1.00
   4.33692   1.18267   1.53875  -249.813     4.650   282.650    -77.43    463.51      3.00
   3.57589   1.47461   4.62203   238.236     0.008   413.807    -77.40    577.55      3.00
   2.39179   0.85994   1.88187   -45.382    28.131   323.500    -77.39    384.87      3.00
   5.28684   1.93205   6.15966    35.764   -35.833   430.204    -77.37    587.84      3.00
  -0.05678   1.12333   0.70481    76.027    36.123   447.270    -77.37    522.79      3.00
   3.11614   1.47271   0.68065   -52.747   -65.595   416.423    -77.36    534.63      2.00
   2.27391   2.41751   3.87487   105.455    67.424   537.418    -77.35    713.10      2.00
   0.04823   0.70037   5.12834   107.161   -54.357   322.984    -77.34    382.43      3.00
  -0.67094   2.23151   3.98737    20.821   -33.495   412.091    -77.33    599.71      1.00
   5.68842   0.63621   5.22057  -118.810    50.556   570.597    -77.33    604.28      1.00
   3.00410   2.04845   4.23235  -208.341  -114.720   306.873    -77.31    566.62      3.00
   4.07132   2.70108   4.38982   -20.112   -32.124   294.588    -77.30    557.15      1.00
   0.92073   1.87523   0.06131    17.438   319.867   285.032    -77.30    579.19      3.00
   5.88979   1.98507   2.27781  -184.848   180.799   539.183    -77.29    721.92      2.00
   2.31520   0.66563   5.02888  -154.944    65.640   606.508    -77.23    648.93      2.00
   1.35889   1.26560   1.90923   -24.894     2.547   421.593    -77.23    509.92      3.00
   1.13281   1.62924   1.15165   283.164   116.441   412.961    -77.22    622.72      2.00
   1.09697   2.36354   3.81771    -0.601   -62.017   370.926    -77.17    584.09      1.00
   2.25213   0.97861   5.48336    26.447    -3.033   420.253    -77.17    478.46      1.00
   1.15233   1.87448   2.30106   -55.355    55.272   465.072    -77.16    611.51      3.00
   1.67568   1.94130   5.58544   -81.586    73.595   346.381    -77.14    539.39      3.00
   2.33106   1.46056   1.64194  -204.819    -0.033   412.321    -77.13    561.98      3.00
   5.74463   0.70656   0.34168    99.207   173.519   625.105    -77.08    677.22      1.00
   2.09032   2.83164   4.71662  -134.166    -0.793    20.970    -77.07    496.19      1.00
   4.99845   2.18577   3.80504    24.606    11.746   392.016    -77.04    581.75      1.00
   0.32816   1.65526   5.86638   -27.655    73.455   426.308    -77.04    560.68      1.00
   1.74731   2.26154   3.99498   -47.777   -84.749   320.391    -77.03    550.52      3.00
   0.79954   0.73775   2.89302   -59.619   194.122   189.249    -77.01    327.83      3.00
   3.92678   0.48281   7.26192    31.661    -4.204   384.286    -76.97    402.63      2.00
   4.21761   2.35789   2.85645    -7.747   -11.919   405.220    -76.92    603.08      2.00
   2.16648   2.37164   3.45836    74.633   117.492   568.324    -76.90    736.72      2.00
   2.07168   1.61553   1.16694   294.074   118.950   415.984    -76.89    628.98      3.00
   0.39074   1.98050   3.50914   127.680   237.540   535.243    -76.87    722.72      3.00
   0.65009   0.76725   1.53621  -228.506    -6.442   188.700    -76.86    347.29      2.00
   2.14614   0.31903   2.53870   -70.158    88.455    85.460    -76.82    161.26      1.00
   2.34906   1.22839   2.73242   155.970  -317.859   551.571    -76.82    712.12      2.00
   3.51961   2.04645   2.95217    31.650   -16.817   425.712    -76.78    593.81      3.00
   4.93838   0.76493   5.24331    87.119   -36.622   346.411    -76.77    401.98      1.00
   3.08610   2.80205   4.29182    84.752    10.700   570.024    -76.74    747.58      2.00
   4.65069   1.43594   4.15298    22.269   -29.753   406.425    -76.74    517.36      2.00
   2.11575   1.21993   5.46482  -130.277   126.615   509.589    -76.67    607.68      2.00
   4.92452   1.97677   4.84240   309.226   -19.047   528.047    -76.66    733.23      2.00
   1.10823   2.23032   4.64098   -34.099    -0.457   341.872    -76.63    553.31      1.00
   2.85681   1.16069   5.91878   154.766  -352.653   272.166    -76.63    541.00      1.00
   4.08375   2.44363   3.16317    33.920   -16.218   393.219    -76.59    601.74      2.00
   0.73238   0.88788   2.48396   -41.550    64.849   306.969    -76.58    378.54      2.00
   0.60150   2.43283   2.39662    82.394   -66.122   330.884    -76.54    570.83      2.00
   4.68784   2.38162   4.38164  -120.883   -79.379   253.414    -76.54    535.16      3.00
   1.71466   1.13635   3.99379   129.113   111.777   351.263    -76.54    469.14      3.00
   0.24524   1.24275   1.87787    13.049     0.713   380.214    -76.47    473.12      2.00
  -0.09295   0.31174  -0.08770    16.112    83.543   616.089    -76.45    626.43      3.00
   0.78432   0.78515   3.28524    21.819   203.548   207.752    -76.41    345.38      2.00
   4.29668   1.96634   5.14242  -296.072   108.323   261.850    -76.41    574.16      3.00
   4.17978   2.07644   3.43731    41.388    23.306   436.813    -76.39    605.20      2.00
  -0.06106   1.23113   3.15388    17.449  -170.572   488.480    -76.37    588.12      2.00
   5.11365   1.26467   4.34399  -134.823   -60.681   478.095    -76.36    576.25      2.00
   2.13807   2.49390   0.29168   -45.642  -152.708   579.211    -76.36    755.37      1.00
   5.22077   2.65995   1.88802   140.978   -58.852    95.109    -76.34    502.44      3.00
  -0.00511   1.73983   1.10391   101.004    36.990   415.007    -76.33    565.75      3.00
   3.95504   0.72806   5.24469    74.607   -32.255   359.048    -76.33    406.56      1.00
   3.21049   1.63100   1.92048  -283.506   124.991   415.005    -76.32    626.03      3.00
  -2.36542   0.69085   1.72175    41.206     6.135   411.679    -76.31    444.97      1.00
   1.78876   1.86057   0.79403     9.121   -30.076   394.548    -76.30    553.78      2.00
   0.16807   1.11533   2.32844    85.671   -89.049   439.563    -76.27    523.36      3.00
   5.06592   1.19726   4.57150   262.474     0.305   311.623    -76.22    490.15      3.00
   5.82339   0.70667   5.45862   166.388  -147.106   211.844    -76.19    349.58      3.00
   1.10038   2.01011   3.18829    -2.608   151.846   471.244    -76.15    641.39      1.00
   2.55323   1.38278  -0.40194    31.197   -18.494   429.068    -76.11    529.49      3.00
   2.76459   0.74111   4.32741   116.576    36.113   311.053    -76.10    377.21      2.00
   5.02206   2.56035   0.70503    12.686   -32.959   470.521    -76.07    660.91      3.00
   0.44019   2.32027   4.99598   -76.400    38.175   292.442    -76.04    537.52      1.00
   1.68272   2.39098   0.85216   135.444   114.940   250.824    -76.00    544.46      3.00
   5.55499   0.72301   3.25704    18.326   131.670   284.386    -75.99    357.57      2.00
   3.10849   0.48638   3.56801     6.582   -45.144   514.020    -75.99    529.00      2.00
   4.25079   0.35348   2.71198    78.279  -131.620   729.997    -75.97    750.73      2.00
   2.21075   2.38608   0.29451   -81.835  -237.678   673.833    -75.93    847.83      2.00
   4.67052   1.43779   3.09935    10.435  -288.734   423.752    -75.93    603.58      3.00
   0.47341   1.96355   5.18456  -140.836    44.637   332.464    -75.92    541.89      3.00
   4.05558   2.26694   4.75128   263.575     0.349   638.436    -75.91    817.68      1.00
   2.92042   1.89803   0.37792   -56.771  -169.334   491.913    -75.90    654.29      3.00
   4.29852   2.83609   0.73626   -84.596  -110.190   774.030    -75.90    919.96      1.00
   3.04545   1.90302   0.68651   -67.197   -85.078   464.843    -75.89    618.55      2.00
   3.11852   2.26521   5.62149   -45.271    67.642   301.680    -75.88    537.58      3.00
   0.12635   1.20278   1.17986   305.852   120.007   555.961    -75.88    701.25      3.00
   3.90406   0.86935   0.11517    19.417   -90.280   346.204    -75.87    412.21      3.00
   2.27431   0.65289   4.30240  -149.201   -77.287   598.875    -75.83    641.00      3.00
   1.09464   1.36678   2.10208    12.022    -1.036   431.608    -75.81    528.67      3.00
   0.27577   1.58648   0.33840  -130.818  -368.939   395.152    -75.79    654.09      2.00
   3.22796   1.15132   3.99561    13.673     3.930   425.793    -75.77    500.70      2.00
   1.61582   1.52750   4.38583  -351.763  -152.108   414.855    -75.74    656.17      2.00
   2.10834   2.76088   1.10111   147.430    40.771    95.548    -75.69    507.44      3.00
   4.59161   0.84946   0.82504   -85.038  -122.845   268.236    -75.68    365.97      3.00
   0.57780   2.02380   1.17014   209.284    80.218   324.424    -75.66    568.50      2.00
   5.59466   1.67074   5.55574   -39.913    30.571   424.661    -75.65    557.86      3.00
   2.05395   2.06110   4.98189  -192.493    63.536   311.453    -75.63    556.49      2.00
   4.68794   1.23465   2.13672   -53.358    14.014   370.347    -75.62    467.33      2.00
   0.97264   1.25647   1.18710   300.033   127.434   524.402    -75.62    679.63      2.00
   0.61685   1.02056   2.83086   -13.645    22.710   406.583    -75.62    470.90      3.00
   1.60067   1.14803   5.11207   342.619  -152.573   276.384    -75.57    534.65      1.00
   2.82000   1.40686   4.01593   -23.219   -40.594   441.493    -75.57    542.91      3.00
   1.63018   1.57400   2.41138   285.325  -294.281   424.731    -75.56    682.27      2.00
   2.50946   1.11866   2.79788   -82.795   245.517   302.006    -75.52    473.32      3.00
   4.39775   1.30491   4.25210   206.034    77.505   327.478    -75.51    491.77      1.00
   5.20017   0.74655   2.72298   126.339  -254.171   671.692    -75.50    750.24      3.00
   3.91488   2.40322   2.01466   129.826   -51.688   294.649    -75.49    556.15      1.00
   5.86419   1.58662   4.29947  -360.197  -153.281   414.444    -75.47    666.01      2.00
   2.41253   1.19756   0.10817    -2.902    45.550   429.746    -75.47    510.87      3.00
   1.24812   1.98739   1.71190  -243.933     1.267   520.623    -75.45    703.13      2.00
   5.97262   1.92391   2.64981   -31.612    96.981   474.591    -75.44    626.61      1.00
   4.18099   0.30347   1.58112  -123.278    -0.151    46.419    -75.42    150.65      2.00
   1.20943   1.50369   5.09731   177.509   -84.851   423.401    -75.41    571.65      1.00
   4.76440   1.52491   1.11056   357.228   140.343   416.839    -75.39    657.58      1.00
   1.05028   0.33802   3.19608    24.525  -107.843   650.183    -75.39    664.59      2.00
   4.42743   1.46907   1.20703  -135.153   -59.606   415.217    -75.37    546.87      2.00
   3.58770   2.39723   2.02257   130.821   -54.673   296.445    -75.37    557.20      3.00
   3.10721   1.54411   4.43867  -248.977  -108.520   415.979    -75.36    600.34      3.00
   2.83623   0.77659  -0.04090    18.859   225.535   667.871    -75.33    728.61      3.00
   3.51454   1.61045   3.89671  -119.035  -129.787   416.944    -75.32    571.14      3.00
   1.48205   0.78547   5.17402   150.594   -60.020   278.144    -75.31    371.24      2.00
  -0.36423   1.36172   3.43807    -5.564     7.222   414.199    -75.30    513.97      3.00
  -0.01971   2.29065   2.29600   -35.629    50.704   493.723    -75.29    664.19      3.00
  -0.06198   2.03427   2.42325   101.640  -104.663   373.379    -75.29    574.04      2.00
   2.94479   1.92390   2.32169  -152.786   148.577   521.210    -75.28    688.53      2.00
   3.20574   2.78882   5.40288   129.936  -111.394   772.438    -75.28    923.09      3.00
   2.69624   1.84844   1.47900    64.930     1.426   413.480    -75.28    569.09      2.00
   5.46905   0.32489   0.94766    48.897    -5.760   473.986    -75.26    482.90      3.00
   4.66143   2.05167   0.41648    49.639    81.729   381.219    -75.25    570.21      2.00
   4.95785   1.67421   5.09429   -86.785    22.532   423.739    -75.22    562.49      1.00
   4.20566   1.23827   0.36560   -40.278  -146.707   328.823    -75.21    458.20      3.00
   5.78730   1.94758   3.56803  -104.523  -313.803   282.779    -75.19    590.76      3.00
   6.71400   1.10071   4.60891    19.681     4.080   421.227    -75.18    491.60      3.00
   2.83467   0.75699   0.94490   -26.726   -66.168   343.580    -75.18    393.88      3.00
   2.45741   1.53709   1.71965    55.611   -37.775   425.588    -75.16    546.28      3.00
   1.10501   2.78372   5.95243    66.173  -107.378   669.057    -75.16    830.33      2.00
   2.12864   2.39898   5.57970   119.006   -98.637   537.359    -75.14    717.81      3.00
   5.52419   1.57973   4.18834   228.512    87.232   416.965    -75.13    592.86      2.00
   5.63681   2.39178   0.86931   125.413   105.127   265.936    -75.12    547.29      3.00
   3.16647   1.99091   3.42485    30.443   -23.842   422.466    -75.11    586.71      3.00
   0.18306  -0.13328   1.95366    30.457     7.902   401.950    -75.10    404.63      2.00
   4.42427   0.57317   6.04953    23.021   -25.306   431.052    -75.09    453.61      1.00
   3.79235  -0.00797   1.39587   -10.390   -17.177   424.212    -75.08    424.75      3.00
   3.36529   0.24757   0.24916    36.427     0.325   439.923    -75.07    445.63      3.00
   0.42178   1.73080   1.86187    66.611   -42.100   422.769    -75.07    565.86      2.00
   4.48636   2.02803   0.88371   103.282    83.766   365.690    -75.05    565.34      3.00
   2.65337   1.16329   0.28064   -85.250  -260.897   281.790    -75.00    474.65      2.00
   2.32078   1.47289   1.92796  -127.971    38.051   421.056    -74.99    548.09      1.00
   2.07523   1.54688   4.41629  -318.740  -136.041   415.132    -74.99    637.41      2.00
   2.22846   0.25831   3.19053    24.478   -65.016   552.938    -74.96    560.77      2.00
   2.36883   2.33750   1.94371  -195.341    82.370   651.151    -74.92    816.40      2.00
   5.53218   1.19748   5.59180  -101.308    97.392   489.514    -74.91    577.53      2.00
   3.56592   1.49425   4.31292   123.009    44.478   417.036    -74.88    546.68      2.00
  -0.11711  -0.39118   1.52229    18.486    -7.659   451.592    -74.85    461.77      1.00
   4.27232   2.77320   0.07644    24.702  -145.175   744.559    -74.84    895.29      3.00
   4.21119   0.51206   5.49693    99.598   -85.861   148.575    -74.83    233.49      2.00
   2.52339   1.93525   2.46534   133.193  -138.641   354.818    -74.82    566.67      1.00
   2.12018   1.69533   5.70242    15.529    13.674   420.861    -74.79    555.64      2.00
   1.24234   1.42725   5.51058  -196.387   192.816   425.158    -74.79    597.03      3.00
   2.18439   0.80332   0.89212   -62.528   -98.871   302.054    -74.79    375.12      3.00
   0.63731   1.95376   0.63063  -100.229  -122.642   485.134    -74.78    648.58      3.00
   0.21112   1.99900   4.80483  -149.257   -18.522   335.350    -74.78    547.88      1.00
   1.23165   1.12712   5.56450   113.483  -114.534   366.790    -74.76    476.55      3.00
   2.74505   2.28301   0.35445   111.932   217.063   177.244    -74.75    532.92      2.00
   5.80049   0.85861   5.91386    68.605  -180.222   220.276    -74.74    355.20      3.00
   3.21860   2.96111   4.00833    -9.219     0.255   414.065    -74.73    634.79      3.00
  -0.47163   0.46841   4.69175   -38.798    -5.031   554.810    -74.73    567.47      2.00
  -0.10393   1.54863   2.76044  -108.187   269.687   426.267    -74.69    616.63      2.00
   5.45744   1.93003   4.85067    13.396    -0.120   380.612    -74.68    550.25      1.00
   5.09922   0.31803   1.48923  -127.605    -3.603    40.679    -74.65    154.27      2.00
   1.06408   1.61129   2.48097    56.445   -38.544   417.676    -74.63    548.20      3.00
   4.20954   1.93496   4.36224  -326.453  -137.865   242.447    -74.63    585.37      3.00
   5.89592   1.66616   5.89250    74.497  -193.822   407.609    -74.63    580.55      2.00
   4.68188   2.61192   1.20277    42.060     4.161   391.566    -74.58    610.29      2.00
   4.93300   1.65443   4.26746   -87.592   -39.982   414.308    -74.57    554.46      2.00
   3.21035   2.44540   6.19203    -8.291   -13.661   426.573    -74.55    623.24      2.00
   5.23333   2.76756   3.85671   108.248    74.942   705.159    -74.52    860.13      3.00
   0.13654   1.50468   3.51126   -50.223  -172.315   395.095    -74.47    545.27      2.00
   0.14016   1.74202   2.34920  -162.211   151.185   424.351    -74.45    604.79      3.00
   5.61470   1.58921   1.25864   138.033    50.426   417.094    -74.41    560.69      2.00
   2.04679   1.56945   0.48388  -155.914  -373.624   411.848    -74.39    670.88      2.00
   2.07380   2.43371   0.97897    66.911    47.043   347.813    -74.37    577.02      3.00
   1.03706   0.28989   1.96505   -83.703    41.365   122.984    -74.37    169.86      1.00
   0.60821   0.63701   1.05022    30.278     8.871   398.722    -74.37    427.68      2.00
   1.82022   0.42534   3.03244    34.767   -24.768   424.446    -74.37    438.67      3.00
   3.20559   1.52756   3.78997   -73.652   -82.069   417.100    -74.33    545.70      3.00
   5.16240   2.01940   2.37682   149.466  -151.612   342.772    -74.31    574.55      2.00
   0.48044   2.40986   0.10373    19.006   151.356   264.683    -74.31    544.75      2.00
   0.27491   2.39223   0.52871    16.062   -40.486   456.099    -74.30    641.84      3.00
   3.84903   1.21840   5.46913  -145.168   143.295   517.868    -74.28    621.57      2.00
   4.37531   2.05602   2.78711    54.804  -112.380   380.294    -74.26    575.64      3.00
   0.19794   0.14687   4.35752    30.668     8.242   391.331    -74.24    394.33      1.00
   1.11795   2.32167   5.55445  -151.843   174.075   150.860    -74.18    521.86      2.00
   1.80598   1.96405   2.01987   321.206  -145.307   285.572    -74.13    606.00      1.00
  -0.12533   0.24463   4.25982   -20.852   -51.149   561.700    -74.13    567.59      1.00
   1.04905   0.84675   2.20541   -27.547    47.678   328.327    -74.07    387.69      1.00
   2.18618   0.42078   3.88865   -71.280  -100.154   735.308    -74.03    752.31      1.00
   0.16043  -0.19387   3.90928    22.888    14.288   400.133    -74.01    403.93      3.00
   4.57409   4.65320   0.28360    21.041     3.874   383.728    -73.96    520.82      2.00
   3.15239   1.55340   2.22412   -99.424    91.510   425.267    -73.90    560.13      2.00
   4.60821   0.21967   1.46313    15.709     8.357   347.417    -73.90    351.89      3.00
   5.40308   2.21844   2.69895    27.875    -0.842   420.867    -73.86    604.12      1.00
   3.01648   0.85798   4.85579   -16.257     4.428   456.336    -73.83    498.99      2.00
   4.93964   1.24880   5.86547   -66.584   204.119   508.264    -73.80    619.89      3.00
   5.41765   2.02299   1.96460   188.529   -88.041   345.011    -73.78    574.44      3.00
   4.57270   1.92706   4.36153   306.673   127.212   528.774    -73.77    739.77      3.00
   4.41972   2.62432   2.38478    52.757   -35.082   368.994    -73.77    598.53      2.00
   5.34555   0.04955   3.66893    29.789     8.231   399.893    -73.76    401.47      1.00
   5.90462   1.92527   2.68605   -41.242   126.201   485.824    -73.76    640.94      2.00
   2.23057   1.99387   3.49253   115.238   218.152   530.035    -73.73    711.57      2.00
   1.06777   0.97560   1.93604    40.709     7.638   411.440    -73.72    471.52      3.00
   2.61070   0.93485   3.24515     2.275   -27.485   393.662    -73.71    450.67      2.00
   2.40896   2.01895   2.39459   137.577  -138.855   351.860    -73.70    573.79      2.00
   5.41059   2.40601   3.89737   178.634   141.175   648.793    -73.67    822.15      2.00
   3.40048   2.26115   4.34304    49.099    13.027   472.042    -73.66    645.28      2.00
   3.40640   2.40922   1.28691  -194.629   -95.380   647.981    -73.64    818.70      3.00
   5.37494   2.05408   5.94069   -31.865    74.777   381.859    -73.61    568.61      1.00
   0.46368   1.68164   1.29102  -182.545   -82.599   417.477    -73.59    586.49      3.00
   1.92497   1.57318   2.28247  -193.702   186.458   422.698    -73.59    606.54      3.00
   1.66304   1.29747   5.77553   -17.080    58.040   454.559    -73.56    543.56      3.00
   1.89564   1.61401   3.21649    22.413   393.556   413.366    -73.56    669.27      2.00
   4.91605   0.79201   5.05501  -223.531    84.242   683.000    -73.54    747.27      2.00
   1.14001   2.61953   0.82896    92.138    68.112   167.754    -73.54    508.96      1.00
   2.97652   1.19503   3.59398   149.400   326.716   271.621    -73.53    526.02      2.00
   0.32618   1.19094   1.20768   232.591    91.369   521.363    -73.52    638.51      3.00
   1.18894   1.04297   5.20784    29.677    -0.541   414.989    -73.44    480.60      1.00
   3.21064   0.47621   3.66870    29.590    10.387   402.650    -73.39    419.66      2.00
   0.58764   1.11850   3.10435    23.435   242.094   299.272    -73.37    463.09      2.00
   1.96059   0.63986   1.69904    25.880     9.667   394.294    -73.37    423.59      1.00
   2.92074   1.96503   5.93152   110.224  -217.279   508.861    -73.35    692.71      1.00
   3.65360   2.54493   3.97208    22.842   -31.903   409.555    -73.32    618.43      3.00
   5.36136   1.98900   4.70426   328.847   -28.091   541.151    -73.30    752.25      2.00
   3.79558   1.66393   2.75498   -76.383   172.201   407.767    -73.28    573.83      3.00
   3.04244   1.58899   5.37403  -119.512   109.184   424.127    -73.26    570.05      3.00
   1.53047   1.13635   5.53987   177.656  -180.484   327.022    -73.24    488.51      1.00
   3.99718   1.85700   5.72014     3.157   -23.055   433.932    -73.22    581.84      3.00
   4.69833   1.67904   2.36424  -249.047   243.245   424.013    -73.22    655.92      2.00
   1.80057   2.27508   1.50267   273.788   -10.071   165.061    -73.21    542.70      2.00
   0.13286  -0.07081   3.05122    21.852    -4.407   103.347    -73.18    107.90      3.00
   1.74868  -0.55005   4.22224    31.652   -26.749   424.093    -73.18    445.86      3.00
   1.11443   2.80483   5.33394   -35.606    56.155   202.271    -73.17    521.62      2.00
   3.14890   4.36756   1.37663    35.777    -2.797   388.611    -73.14    555.35      3.00
   0.24759   2.01739   4.82608    89.335     5.897   427.834    -73.11    598.41      2.00
   0.32234   1.22336   1.46130   335.081     0.632   527.802    -73.10    683.98      3.00
   5.23724   1.45820   0.70483   -11.823   -20.455   427.309    -73.10    535.46      2.00
   0.53863   2.06161   5.43857  -194.634   191.141   276.037    -73.09    567.65      2.00
   1.95247   1.18619   3.26594     6.278   -11.983   434.254    -73.09    511.52      3.00
   4.29951   2.06986   1.59378  -285.886     1.492   541.063    -73.08    739.57      3.00
   1.10211   2.78348   4.42066    88.818    28.721   573.820    -73.05    750.92      3.00
   2.57674   1.83586   4.78240   -81.382     2.380   356.130    -73.05    529.81      1.00
   1.95273   1.52588   4.74688   162.329     1.840   414.512    -72.99    556.41      1.00
   1.75847   1.96865   4.66182  -229.141    -6.612   323.341    -72.98    564.74      1.00
   6.19132   0.79990   2.93113    10.564     0.015   434.950    -72.95    474.11      3.00
   1.10676   2.40998   3.36560    19.416   -65.517   374.157    -72.94    590.00      2.00
   3.23217   2.65280   2.09589   -56.609    24.665   612.419    -72.94    773.64      2.00
  -0.04991   2.66083   1.01839   -12.454   -18.269   501.859    -72.93    687.33      1.00
   4.46661   1.64048   4.24512  -116.531   -53.235   411.301    -72.92    557.20      3.00
   2.13062   0.28019   3.83738   -55.712   -81.942   671.972    -72.90    682.58      2.00
   3.67450   1.87395   1.50074    26.431    11.043   415.569    -72.89    570.12      1.00
   4.61438   1.94229   0.49744    97.914   197.699   327.534    -72.87    561.25      3.00
   1.25270   1.12348   4.69425   270.026   -16.544   313.199    -72.86    487.30      3.00
   1.68782   0.68752   1.52062  -193.017    -1.111   183.282    -72.82    312.19      2.00
   3.38565   0.82835   1.71122  -132.852     5.110   246.600    -72.82    341.06      2.00
   1.80133   1.47775   1.64068  -201.220    -0.474   416.137    -72.76    565.25      3.00
   1.35851   1.35765   5.10153   -33.921     4.386   446.868    -72.75    541.12      1.00
   2.96305   1.87265   5.85582    95.068  -174.283   489.450    -72.69    656.05      2.00
   3.43755   0.66456   1.56478  -155.757     5.266   221.802    -72.65    313.64      3.00
   5.50007   1.14783   3.98600   165.511   145.710   330.647    -72.65    476.29      3.00
   3.09016   0.43962   3.44001    67.004    98.060   139.216    -72.62    211.15      3.00
   4.16947   1.86934   2.06314   308.419  -139.595   291.390    -72.61    592.06      3.00
   2.99234   1.70063   1.26863  -194.315   -81.405   413.550    -72.60    589.25      2.00
   1.75284   1.22028   3.60456    30.320    -7.985   387.925    -72.59    477.56      1.00
   1.72560   1.33872   3.79264     3.535   -38.565   394.453    -72.49    496.90      2.00
   1.22641   0.87196   4.27992   264.318    94.592   151.051    -72.47    378.47      2.00
   5.16536   0.48196   3.58196     2.862   -55.381   535.459    -72.41    550.67      1.00
   5.83221   0.75233   1.73022  -208.382     1.267   167.122    -72.41    320.72      1.00
   3.47067   1.09016   2.38190  -212.764   204.471   270.499    -72.39    472.19      3.00
   5.27717   2.40675   3.88554   113.994    75.400   547.676    -72.36    722.40      3.00
  -0.14978   1.90467   5.92912   -43.394   109.761   341.381    -72.35    534.18      3.00
   3.67853   1.99758   5.47289   156.619  -165.576   485.503    -72.33    672.83      3.00
   2.06397   2.29024   5.77708   111.855  -219.814   635.109    -72.29    811.01      3.00
   2.13386   1.93353   3.49018   -98.168  -290.568   265.344    -72.29    567.91      3.00
   5.13695   1.17538   2.04610  -143.494    46.636   330.326    -72.27    451.23      3.00
   4.28709   0.43749   5.22812  -110.289    46.564   756.309    -72.26    772.99      2.00
   5.50894   1.56708   2.41526   271.993  -279.103   424.138    -72.26    669.37      2.00
  -0.04814   0.08241   7.32080    12.542   -35.651   424.741    -72.25    426.92      2.00
   1.98677   1.54903   0.76238  -217.189  -224.696   416.600    -72.23    620.79      2.00
   1.27579   1.88007   4.38263    85.758    27.181   456.513    -72.23    607.15      3.00
   0.73651   1.56901   0.43466   -64.075  -221.956   412.740    -72.17    583.23      3.00
   3.78682   0.82462   0.17041    34.533     0.959   424.025    -72.16    467.56      3.00
   4.16230   2.68997   3.64577   -11.389   -91.896   203.753    -72.14    521.28      3.00
   2.44485   2.03649   2.83138   -95.450   252.716   544.453    -72.12    733.77      1.00
   5.03741   1.94522   2.41176   259.993  -264.106   279.843    -72.11    612.40      3.00
   4.36835   1.51707   0.00495    -3.581   340.772   408.636    -72.11    627.38      2.00
   5.87133   1.14184   3.66601   -60.069  -180.664   497.838    -72.10    593.58      2.00
   2.35968   1.54993   0.29210  -106.056  -316.960   395.772    -72.10    618.59      3.00
   3.81381   1.69221   0.34430   -20.825  -104.399   395.370    -72.08    546.38      2.00
   1.90335   1.08822   5.17243   112.713   -61.162   380.332    -72.04    472.90      2.00
   4.08686   0.28560   3.17556    24.759   -75.310   573.792    -72.00    583.35      2.00
   1.02977   2.77724   5.93517    75.818  -132.565   731.235    -71.97    885.25      3.00
   1.11578   1.76309   5.06266   -44.409     4.050   424.116    -71.96    566.37      2.00
   0.51242   1.22775   0.88950   -36.394   -77.434   385.583    -71.95    483.13      3.00
   1.61080   0.75222   1.87591  -138.187    50.492   265.535    -71.93    351.75      1.00
   0.79810   1.52906   2.62743   -96.934   218.684   408.353    -71.91    579.46      3.00
   4.05545   1.07487   1.12025   -59.910   -27.848   389.827    -71.89    466.41      3.00
   3.42983   1.99171   0.83654   195.667   176.468   311.966    -71.87    575.45      3.00
   0.37661   1.20646   3.82936   192.824   173.866   315.020    -71.87    491.72      1.00
   2.80006   0.75004   1.49666   105.020   -17.888   487.938    -71.84    529.95      1.00
   2.13609   2.29210   2.17156     4.118   -30.191   428.828    -71.83    615.23      1.00
   5.89605   2.00055   2.20487   -72.751    71.192   475.576    -71.81    633.86      3.00
   4.93784   2.30126   4.66802   -64.685     0.408   306.995    -71.81    541.27      2.00
   0.45883   1.96036   4.80629  -245.936     0.332   287.447    -71.78    551.41      3.00
   3.71991   1.48158   5.33319    49.228   -55.543   424.241    -71.78    540.27      1.00
   3.40365   1.54517   0.44112   158.502   333.955   395.302    -71.77    637.72      2.00
   5.24290   2.27861  -0.07489     1.138   268.871   144.924    -71.77    534.62      3.00
   3.65663   1.99262   0.51344   -69.056  -200.077   506.463    -71.77    682.49      2.00
   1.12040   2.35711   3.17994    19.116  -279.712   157.344    -71.77    550.08      3.00
   0.01383   1.20991   3.51403   -95.265  -263.489   535.560    -71.76    663.99      2.00
   5.34164   1.71448   5.09137   -49.966    28.685   414.968    -71.75    555.83      2.00
   0.01324   1.50536   0.41334    76.667   133.622   393.597    -71.74    536.34      2.00
   0.00332   1.90858   2.66670   -31.989    99.358   473.691    -71.74    624.98      1.00
   3.40661   3.81110   3.99250    39.835    -3.430   409.568    -71.73    614.37      2.00
   0.39691   1.63124   4.27733  -110.086   -48.528   414.469    -71.71    556.75      3.00
   4.61367   1.30234   0.90923   -18.479   -11.800   415.410    -71.65    508.73      2.00
   5.62481   1.58988   1.22027   230.552    89.766   415.857    -71.61    594.17      3.00
   4.18708   1.38786   4.94703    63.994   -40.781   420.327    -71.60    527.28      3.00
   4.23173   1.59290   4.23539   349.487   139.611   413.758    -71.60    657.40      2.00
   3.05566   1.93463   4.10244   -20.073   -59.786   393.548    -71.57    563.08      3.00
   5.59394   2.24685   0.32147    80.646   142.714   258.003    -71.56    532.06      1.00
   3.95596   0.45005   4.34520   -36.128   -28.857   565.858    -71.55    578.00      2.00
   3.07508   0.90230   1.16392    46.491    10.940   470.586    -71.55    517.88      2.00
   5.10948   0.73211   4.74680   112.838    -5.456   325.246    -71.53    385.49      3.00
  -0.04683   1.99012   2.37392   277.977  -279.475   268.816    -71.50    625.96      3.00
   0.91737   0.37025   4.06640   127.714   100.358    55.120    -71.48    193.32      2.00
   5.47734   2.53611   3.12048    34.533    31.770   436.265    -71.47    636.48      2.00
   5.87770   1.95419   1.45572   326.513     0.821   284.083    -71.45    589.59      2.00
   5.26799   1.22187   1.11707   239.066    88.018   526.819    -71.40    647.48      1.00
   3.30367   1.83345   1.53459   246.803     0.974   317.968    -71.36    555.90      3.00
   1.70361   0.71724   4.00102  -156.608  -177.984   662.791    -71.32    724.04      2.00
   1.10809   2.27662   3.38981   -63.664  -217.568   203.523    -71.31    533.98      2.00
   1.07046   0.50510   3.83273    -1.224   -27.161   491.788    -71.30    507.15      3.00
   5.28037   2.27016   4.90841   -14.047    14.470   355.906    -71.30    564.68      2.00
   4.80013   1.13381   1.13924   -15.972    -0.973   411.335    -71.27    486.58      2.00
   0.00215   1.61016   5.11203  -234.300    85.796   424.559    -71.26    603.12      1.00
   1.30979   1.97228   5.43656   138.459  -146.467   474.020    -71.26    653.87      3.00
   2.49455   1.54416   4.26236  -349.780  -152.485   417.352    -71.25    658.28      3.00
   0.66579   2.20451   5.06619    18.411    12.855   386.953    -71.23    579.61      2.00
   5.94489   1.28718   3.21228    24.528  -137.240   456.369    -71.21    558.40      2.00
   2.84510   1.94460   2.71473  -122.263   314.070   571.354    -71.20    774.12      2.00
   1.32426   1.84261   6.20124   -11.000    14.594   407.398    -71.17    560.60      3.00
   2.05939   0.58620   4.85242    44.675    -0.573   390.474    -71.16    417.08      2.00
   1.42865   2.25207   5.31180     1.965    24.351   364.723    -71.14    568.97      3.00
   4.14164   2.72038   1.60765  -105.476    -6.812   725.019    -71.13    871.74      2.00
  -0.10374   0.25848   1.44108    65.232     0.766   502.877    -71.13    510.95      2.00
  -1.26267   2.78736   4.15732    -0.422    -6.629   443.234    -71.12    650.06      1.00
   2.98952   2.03040   5.90390   -60.076   200.276   322.009    -71.11    562.03      3.00
   5.96022   1.89043   4.36711   108.271    40.017   464.955    -71.11    618.75      3.00
   4.20268   2.66840   1.83160   130.513   -55.277   120.430    -71.11    505.09      1.00
   4.23741   0.23728   2.94752    37.665   -33.513   482.048    -71.10    488.08      3.00
   2.08697   0.43499   3.44045    69.719   107.405   114.241    -71.04    200.80      2.00
   1.70578   1.60574   0.33446   -95.223  -279.315   394.860    -71.01    603.13      3.00
   3.66642   1.50173   0.34467   -42.911  -103.817   410.105    -71.01    538.08      3.00
   3.43418   0.47492   4.30337     4.202   -25.014   484.873    -71.01    498.75      1.00
   4.10684   0.63483   5.32637   -16.787    10.332   505.415    -70.99    527.97      3.00
   0.81649   2.42945   0.13972    17.032   104.012   313.849    -70.97    560.85      2.00
   2.45036   1.47956   3.50789   -32.364  -128.661   395.158    -70.97    528.94      2.00
   3.41809   2.80541   4.18096   -21.440   -56.768   258.968    -70.97    545.48      3.00
   3.74633   1.50231   0.71986   -79.010   -90.740   416.305    -70.96    544.56      3.00
   2.45638   0.20257   3.67453    35.048    23.135   335.034    -70.94    341.17      3.00
   5.72038   2.47070   0.39905   -65.155  -209.407   642.655    -70.91    818.00      2.00
   5.09483   1.62086   0.81020   153.596   141.023   416.423    -70.91    582.58      2.00
   5.86020   1.23007   1.46080   339.281     0.930   530.808    -70.89    688.89      2.00
   1.71811   1.27176   2.37618   256.096  -260.956   541.702    -70.89    713.78      2.00
   0.87392   1.13586   1.14035  -131.351   -59.529   359.057    -70.89    466.10      3.00
   0.65204   0.47353   3.59726     4.010   -49.482   526.697    -70.87    541.12      3.00
   0.35128   2.28737   1.91024   -97.192    28.670   544.309    -70.84    706.95      3.00
   0.56943   1.24512   4.22021   250.068    99.271   305.657    -70.84    495.15      1.00
   4.31523   2.50393   3.42746    61.332    81.838   526.990    -70.83    706.10      3.00
   2.61265   1.54556   5.20276   150.337   -73.487   426.062    -70.83    568.60      3.00
   2.74727   2.23673   5.33673    61.062   -14.121   441.458    -70.82    622.56      3.00
   1.18262   1.15520   3.10435    21.794   308.437   270.444    -70.80    488.19      2.00
   0.03998   1.51297   2.74713   124.917  -313.875   408.457    -70.80    625.25      3.00
   2.39990   2.29743   5.17367  -115.791    57.391   248.714    -70.79    522.24      2.00
   6.03004   1.18885   0.29435  -103.990  -316.374   284.080    -70.76    514.56      3.00
   5.55571   0.87627   4.55774    47.576   -15.628   412.354    -70.76    463.33      3.00
   1.79440   2.02749   5.95766   -38.141    92.969   373.811    -70.75    563.86      1.00
   3.65360   1.11042   5.86567   116.340  -283.239   288.367    -70.72    491.86      3.00
   2.64472   1.76805   2.69372   -10.736    72.083   446.740    -70.71    586.86      2.00
   0.94443   0.46175   3.18004    24.377   124.582    91.806    -70.71    191.99      3.00
   0.57170   1.20779   5.76029   -15.841    60.403   460.702    -70.70    539.77      2.00
   3.76961   2.66997   0.40820    25.064     3.572   421.373    -70.68    631.50      1.00
  -0.30055   0.35110   3.38837    28.833    -4.977   434.649    -70.68    443.91      1.00
   3.42974   1.48398   3.40848   -27.403  -120.641   393.142    -70.67    525.78      3.00
   5.17039   1.68738   0.79365    69.476    61.285   419.250    -70.66    560.89      3.00
   1.93709   0.97842   3.03734    27.566    35.315   394.863    -70.64    457.67      3.00
   0.48458   1.89713   4.33549    98.534    38.207   459.199    -70.64    613.25      2.00
   4.53817   2.46483   1.57586  -224.869    -4.816   662.675    -70.63    835.05      1.00
   3.04696   1.08045   0.81978   240.846   203.261   545.199    -70.62    677.06      3.00
   5.87056   1.53137   3.51728   -89.505  -268.445   394.033    -70.61    589.47      2.00
   2.04683   1.17033   2.01559  -245.393    87.844   285.658    -70.61    469.85      3.00
   3.83238   1.84806   0.33487   -22.234   -85.048   456.041    -70.55    603.64      3.00
   4.17471   2.40013   2.38213   155.205  -141.445   225.930    -70.51    545.77      3.00
   3.18053   2.71183   1.07762   -52.995   -36.300   611.102    -70.50    774.78      2.00
   3.14856   0.33780   6.05643    40.078   -55.991   293.674    -70.48    312.67      3.00
  -0.16995   0.34831   0.52923    44.781     5.032   474.686    -70.45    484.11      3.00
   4.11888   1.11024   2.34324    92.982   -98.626   445.555    -70.39    530.78      2.00
   1.15617   1.29464   4.33623   -93.358   -44.024   460.948    -70.38    554.94      1.00
   1.24450   1.59360   3.90949  -223.742  -231.836   416.944    -70.36    630.04      2.00
   3.38334   1.51754   0.71645   -77.839   -89.048   417.555    -70.34    546.70      2.00
   2.52573   3.10814   3.33740   -10.283   -16.213   438.180    -70.34    652.39      3.00
  -0.08048   2.25557   0.00097    19.029   225.663   189.879    -70.33    527.04      1.00
   5.35099   1.16503   3.00816    17.366   104.857   371.250    -70.33    468.84      2.00
   5.49605   2.43579   1.65888    90.943    -8.762   346.710    -70.31    577.93      1.00
   1.98994   0.31563   4.61659    82.503    -4.747   265.500    -70.25    288.25      2.00
   4.76005   1.28696   1.95875   -16.253    -5.521   426.301    -70.24    515.78      1.00
   4.20181   1.40588   4.71755   -53.047    -3.910   441.743    -70.24    543.70      3.00
   1.28225   1.99909   1.17101   349.023   139.875   261.115    -70.24    612.12      2.00
  -0.04700   0.99941   4.63595    78.590   -17.178   396.145    -70.15    465.87      3.00
   4.69855   1.74409   0.39382   -11.976   -75.380   395.044    -70.13    546.54      2.00
   5.87425   1.14788   0.42778   -90.435  -283.082   297.010    -70.12    495.28      3.00
   4.16924   2.33184   5.16519   244.428   -92.702   636.940    -70.12    819.27      2.00
   0.97741   2.31870   0.49345   113.246   229.456   169.502    -70.11    538.69      1.00
   5.27660   2.83433   4.69872  -127.615    -2.633    37.224    -70.05    495.52      3.00
   0.53471   2.46847   4.11468   -16.704   -55.228   368.859    -70.05    589.27      2.00
   3.68265   1.12644   1.17489   178.381    73.102   470.091    -70.03    569.86      3.00
   5.38506   1.15451   1.21392  -281.829  -145.420   275.428    -70.03    495.89      2.00
   5.48922   1.98350   4.75242  -359.225   -20.627   245.548    -69.99    594.36      3.00
   0.04374   2.43138  -0.13281    19.779  -228.591   643.938    -69.98    820.00      2.00
  -0.06558   0.76308   4.75391   200.537    -7.315   236.489    -69.94    358.63      3.00
   2.67253   1.89680   2.83562    94.208  -205.643   339.478    -69.88    566.08      3.00
   1.74135   0.82280   1.73600  -100.655     2.463   276.730    -69.87    352.32      3.00
   5.28425   1.11379   5.35742    77.771   -80.980   386.592    -69.86    476.81      3.00
   1.18431   1.27245   1.66306    49.509   -37.763   418.991    -69.81    511.72      2.00
   2.41721   2.66782   4.76782    -5.018     9.587   330.846    -69.78    574.50      2.00
   4.06140   0.32570   5.40630   102.598   -91.086   131.988    -69.78    206.33      3.00
   2.35177   1.79051   1.30691    14.847     0.750   428.197    -69.77    570.70      3.00
   4.61720   1.16518   5.92903   145.051  -332.071   283.854    -69.76    531.65      3.00
   3.32020   1.69693   0.32018   -20.673  -103.904   395.327    -69.74    546.76      3.00
   2.53648   1.05085   2.76906    92.569  -172.847   490.009    -69.72    580.76      2.00
   2.04317   0.16014   1.76605    -7.667   -16.580   426.360    -69.70    428.67      3.00
   3.16773   2.32728   5.81742   -53.223   176.865   207.076    -69.68    523.23      2.00
   5.27547   1.93851   2.95080    -3.821   -49.566   386.095    -69.68    556.93      2.00
   2.00479   1.52260   4.00674    89.407    82.326   416.781    -69.61    547.26      3.00
   5.66312   1.49822   6.00487   -75.804   230.747   414.359    -69.61    582.15      2.00
   2.18204   0.46140   3.00387    21.094    63.585   242.045    -69.59    274.41      3.00
   3.52281   1.48438   0.75354   -79.586   -84.902   414.131    -69.57    540.12      3.00
   2.13013   1.93209   2.69905   -61.709   165.424   506.799    -69.55    667.75      2.00
   5.86443   1.93356   0.65098   162.722   149.649   329.559    -69.54    561.72      3.00
   3.06569   2.11057   1.60128  -187.915     1.117   497.849    -69.54    678.08      1.00
   1.95888   1.13182   2.82473  -103.833   303.631   274.904    -69.49    495.60      2.00
   5.71400   2.33801  -0.08587    18.415   180.599   235.688    -69.45    534.92      2.00
   5.74846   0.80650   3.44616   -74.780  -231.993   665.923    -69.45    734.12      1.00
   1.69110   1.55118   4.33642   333.409   134.110   415.351    -69.43    644.99      3.00
   2.11187   1.97107   4.08525   -22.310   -62.112   391.705    -69.42    565.59      2.00
  -0.82300   1.43849  -0.65990   -15.976    11.896   388.192    -69.38    502.41      2.00
   5.85061   1.58877   3.19077     7.244   292.530   425.211    -69.38    620.66      3.00
  -1.57966  -0.18773   3.83482    22.402    17.876   413.290    -69.36    416.91      3.00
   1.21110   1.67527   0.91053  -140.965  -149.551   417.445    -69.36    587.64      2.00
   3.50327   0.80137   4.67763  -240.988    -4.969   675.713    -69.36    741.82      2.00
   3.74509   1.92841   4.26026   239.960    73.627   500.472    -69.35    686.32      2.00
   0.12391   1.94140   2.73557  -115.105   300.615   566.928    -69.30    764.14      2.00
   3.24749   1.21604   3.88268  -129.838  -147.157   501.086    -69.28    604.80      3.00
   1.41230   0.90607   4.22871    50.246    19.126   395.634    -69.27    451.78      2.00
   4.29022   4.10120  -0.69429    31.287     5.068   389.803    -69.24    580.12      1.00
   5.75060   2.32239   0.07305    20.908  -111.281   523.534    -69.22    695.14      3.00
   1.75296   1.51600   0.40618    97.276   187.093   394.371    -69.21    557.05      3.00
   0.07605   2.64891   2.51574    86.121   -74.648   191.614    -69.20    518.79      1.00
   5.90786   1.97953   2.80106   102.456  -220.801   330.003    -69.17    575.51      3.00
   3.20848   0.18197   5.19991    39.619   -20.655   364.876    -69.14    370.40      1.00
   5.42635   2.63688   1.23904    -9.109   -17.234   493.810    -69.14    680.43      3.00
   4.15967   2.43148   4.72393   143.440     3.063   524.136    -69.13    707.44      2.00
   1.17336   1.53893   3.47708   -99.029  -290.704   395.197    -69.13    602.87      1.00
   4.32053   1.59892   1.88464    -8.559    -5.988   435.400    -69.12    556.46      3.00
   1.00034   2.03472   5.49742    25.099   -29.038   446.897    -69.08    608.29      2.00
   0.62732   2.08713   5.92415   -28.566   125.061   353.917    -69.07    562.08      3.00
   1.94486   0.77848   3.09501    19.248   238.365   177.438    -69.07    349.69      2.00
   0.21264   0.64513   1.66619    75.421     0.875   452.637    -69.04    483.83      1.00
   5.65836   0.85520   0.43544   -86.199  -267.432   148.345    -69.04    375.61      2.00
   3.16645   2.71849   3.62045   -28.523  -128.647   107.246    -69.02    501.91      3.00
   0.54746   2.26547   0.58692   -28.853   -50.854   484.789    -69.02    655.55      2.00
   2.23261   2.50543   1.93392    29.241   -29.772   416.979    -68.97    621.37      1.00
   4.55094   1.96730   4.63150   334.685     2.287   529.355    -68.94    744.34      2.00
   2.92973   1.99154   2.79832    95.106  -204.772   338.766    -68.94    574.51      3.00
   4.40109   1.31887   5.38718   -32.923    28.445   449.934    -68.92    540.43      2.00
   5.09998   2.81938   2.48498   -87.346    98.569   778.230    -68.91    922.10      1.00
   4.99711   2.32042   5.03924   -82.236    44.244   283.698    -68.88    534.22      3.00
   3.42338   1.95364   4.36099   256.854    97.654   531.884    -68.87    720.21      3.00
   5.91375   1.23649   1.60131  -223.751     3.561   297.447    -68.87    465.76      3.00
   1.20968   2.02394   1.96679   178.796   -85.719   349.947    -68.87    574.04      1.00
   3.03888   0.78836   0.47111   -34.770  -146.261   277.717    -68.79    366.47      3.00
   3.95797   1.60165   2.37734   258.724  -262.855   424.188    -68.79    660.51      2.00
   1.53143   2.30367   1.54795   -73.171    -5.072   510.895    -68.78    679.02      3.00
   1.44780   0.75691   1.99604   199.947   -72.984   588.448    -68.74    650.81      2.00
   2.84836   2.21597   5.58271   -32.036    51.573   324.353    -68.74    543.82      2.00
   2.28622   1.56891   4.80730  -375.676     0.822   414.217    -68.73    655.09      2.00
   3.06743   2.14799   1.97912    19.057     0.874   423.868    -68.73    600.30      3.00
   3.25898  -2.10426   5.34355    39.324     0.286   378.382    -68.71    566.30      2.00
   2.19872   0.58554   5.92211    31.960   -53.932   386.297    -68.71    415.56      3.00
   3.07235   1.26673   4.21065   204.072    78.088   326.266    -68.67    485.77      1.00
   1.27691   0.78886   2.02219  -247.356    94.090   148.941    -68.66    356.03      3.00
   0.86630   1.56421   2.42829   218.672  -225.077   423.428    -68.65    627.46      2.00
   1.91712   1.67047   3.45736   -96.707  -286.547   396.028    -68.65    613.65      2.00
   1.52767   1.19559   1.99502  -185.059    63.128   312.140    -68.64    457.84      3.00
   3.32029   2.82880   4.67560    99.405    -0.972   587.768    -68.64    763.55      1.00
   3.33475   1.20245   1.86902  -307.436   112.239   256.304    -68.62    497.47      2.00
   1.25668   1.07973   3.45180   -80.801  -228.549   519.978    -68.61    625.15      2.00
   0.00664   1.20322   5.81529   -53.606   150.196   497.964    -68.57    590.02      3.00
   1.46495   2.12037   2.87140    35.799   -70.380   401.014    -68.57    587.05      2.00
   4.01239   2.56154   0.97089     3.974   -13.783   460.159    -68.56    652.84      1.00
   1.73166   0.88392   3.99618   182.918   159.573   185.788    -68.54    368.93      3.00
   1.82506   2.22947   5.48598   133.970  -113.102   559.313    -68.53    729.13      3.00
   3.39580   1.54442   2.41768  -101.746    95.453   425.831    -68.52    560.70      3.00
   0.64161   0.75989   2.39728   210.135  -189.448   665.876    -68.51    745.42      3.00
   3.49301   0.79812   3.67873    85.825   159.381   243.033    -68.51    356.52      2.00
   0.19360   0.37334   1.31355   -79.649   -56.793   140.246    -68.48    193.22      3.00
   2.49069   1.98338   4.33070   354.938   146.580   547.789    -68.47    781.65      2.00
   2.05392   1.58953   3.12309     8.311  -335.923   424.208    -68.47    641.65      3.00
   2.03772   1.13721   3.11179    22.535   342.814   258.576    -68.44    502.52      1.00
   1.63117   2.31118   4.69052  -127.909     0.823   247.274    -68.43    522.34      2.00
   2.18375   0.88645   2.42754   -48.257    68.366   300.231    -68.43    374.30      3.00
   0.78862   1.10494   3.10252    24.533   211.531   310.821    -68.41    454.16      3.00
   1.61149   1.23931   2.72935   131.713  -263.842   528.194    -68.40    666.85      3.00
   2.18491   1.22562   2.73304   153.968  -317.665   553.894    -68.40    713.19      3.00
   6.15298   1.91929   4.51478   -12.758    -2.026   422.504    -68.40    578.96      2.00
   2.99724   0.94629   3.60209    34.750    28.858   402.695    -68.38    461.16      1.00
   5.63481   1.47227   4.35698    14.666    -8.734   433.617    -68.35    541.84      2.00
   4.86882   1.19128   2.72524    99.868  -245.697   527.471    -68.33    649.68      3.00
   4.98206   1.93147   1.95055  -299.026   112.038   564.706    -68.25    760.70      3.00
   6.64545   0.48978   1.41446    22.081   -30.648   407.518    -68.23    425.78      3.00
   3.44107   1.69429   4.08311   -32.688   -21.457   417.428    -68.22    553.95      3.00
   3.19235   0.79769   1.90940  -181.042    82.211   177.554    -68.21    326.01      3.00
   5.67121   1.60279   0.34043  -113.774  -330.239   394.756    -68.18    631.05      2.00
   5.85797   0.69399   5.19011  -184.712    77.391   638.127    -68.18    688.74      2.00
   3.50096   0.79209   2.01585   236.354   -88.662   629.625    -68.16    703.51      2.00
   2.73272   0.67166   3.90271    10.614   -14.315   447.641    -68.12    475.45      2.00
   4.57725   2.80684   4.93896    15.206   -24.043   373.850    -68.11    606.16      2.00
  -0.61034   3.36316   2.65135    27.564   -15.560   379.191    -68.09    612.58      2.00
   0.95962   1.22957   3.50517   -69.630  -203.234   507.871    -68.09    617.85      2.00
   4.24223   1.65127   1.15094   205.170    81.514   413.606    -68.09    588.13      3.00
  -0.56003   2.13274   1.60701    35.282   -27.362   423.324    -68.08    600.00      3.00
   2.69040   1.48929   2.28856   -70.630    67.150   425.163    -68.05    545.38      1.00
   3.70336   1.91701   5.01655   192.170   -92.688   480.673    -68.03    657.96      3.00
   3.13887   1.01579   3.48331    21.618   -48.654   445.033    -67.96    506.06      1.00
   0.61278   1.66129   1.35938   -23.775   -16.298   437.348    -67.93    565.07      2.00
   5.92987   1.13863   2.75349  -103.076   303.366   275.292    -67.93    496.28      3.00
   5.45210   1.59942   2.83738   126.534  -317.574   408.380    -67.91    635.38      2.00
   5.47158   1.17105   5.19835   184.651   -88.320   346.874    -67.90    483.30      2.00
   1.07881   2.39179   3.48289    81.918   134.172   584.871    -67.90    754.17      3.00
   4.24403   0.59841   4.23186    55.377     7.051   379.188    -67.85    409.05      3.00
   2.18442   1.81888   0.09830    25.674   -90.114   438.238    -67.83    588.37      3.00
   2.91457   1.91923   0.03693    22.587  -312.274   529.013    -67.83    731.06      2.00
   4.78748   4.45529   1.86783    44.059   -14.164   389.397    -67.78    547.79      2.00
   4.16573   0.76721   1.10855   -71.731   -35.737   345.362    -67.77    398.04      3.00
   5.58486   1.66544   2.74923  -105.492   238.371   413.068    -67.76    605.20      3.00
   4.29717   2.84920   4.62645   -90.717     0.176   125.624    -67.76    502.39      3.00
   0.40248   0.66434   4.31620  -178.210   -86.898   632.430    -67.75    681.28      2.00
   1.07831   1.64213   3.55644    83.353   145.809   395.761    -67.73    556.59      2.00
   2.86766   2.03743   2.94727    19.825     9.988   449.215    -67.71    609.45      3.00
   3.30494   1.22649   3.03362    21.675  -274.176   512.574    -67.69    644.74      2.00
   1.55895   1.22470   5.46988  -154.445   151.247   520.948    -67.68    628.64      2.00
   2.26266  -1.08041   5.33098    32.887    -6.434   387.827    -67.68    461.83      2.00
   0.15696   1.07828   4.99800   101.858   -54.764   380.245    -67.66    468.49      2.00
   5.34739   0.53980   3.83349    77.835    49.909   221.681    -67.64    272.84      3.00
  -0.22696   2.65810   1.35322   -38.881   -30.081   565.114    -67.61    735.99      2.00
   2.60144   0.58817   4.86114    -4.522    -6.917   482.342    -67.60    502.38      3.00
   4.75123  -0.77257   2.98450    28.867     1.976   422.410    -67.57    460.91      2.00
   1.59711   0.92830   4.14141   -20.597   -23.525   458.230    -67.56    507.64      3.00
   0.39047   1.86345   4.36959  -276.430  -122.393   292.087    -67.55    571.86      3.00
   0.82415   0.76977   4.61339   244.911    -8.095   194.510    -67.53    361.64      3.00
   4.24013   1.67522   5.49278   -70.092    62.365   423.195    -67.52    562.88      3.00
   3.56078   1.03352   4.29585    90.046    33.447   377.712    -67.51    457.11      1.00
   3.20578   1.58878   5.92425   -99.600   249.130   422.842    -67.50    607.99      2.00
   2.38350   1.66372   4.66148   334.066     0.134   413.750    -67.50    640.54      3.00
   0.38444   2.04415   2.76826   101.480  -197.086   329.293    -67.48    572.21      3.00
   1.84760   0.80164   0.06854    20.116  -129.217   306.801    -67.44    383.19      3.00
   2.35808   2.28110   3.99625   -46.077   -83.488   320.291    -67.44    551.73      3.00
   3.86883   2.38015   0.28560   -73.728  -221.532   657.311    -67.42    829.28      1.00
   1.50593   1.64781   1.24833  -282.606  -123.583   417.115    -67.39    628.31      3.00
   5.13177   1.69195   5.12752   -85.883    24.541   421.650    -67.36    562.68      3.00
   4.11696   1.11537   0.56688    31.580    20.013   395.345    -67.35    472.38      1.00
   1.67642   1.10230   0.44924   -71.850  -227.826   295.892    -67.35    456.81      3.00
   5.74843   2.36346   4.61059   243.002     0.887   621.301    -67.32    803.01      2.00
   2.15018   0.52733   4.40766   115.987    32.199   171.346    -67.31    244.34      1.00
   3.25290   0.88505   2.79870   -16.651    92.730   296.465    -67.31    373.57      2.00
   4.27694   1.32512   3.35361    14.745   -22.571   436.442    -67.30    528.74      3.00
   5.05449   1.61280   5.48693  -206.862   200.090   422.060    -67.26    618.55      2.00
   1.65194   2.36585   1.85465  -189.338    67.747   645.486    -67.25    810.55      2.00
   1.77085   0.89943   3.49018    85.644   149.068   251.269    -67.22    369.85      1.00
   3.36963   2.64934   1.21338    13.406   -22.091   463.720    -67.20    659.68      2.00
   3.45174   2.35794   0.89475   164.082   144.423   209.063    -67.19    539.28      3.00
   0.02238   1.23031   3.17969    23.985  -259.934   507.405    -67.19    635.13      3.00
   3.80033   0.87438   0.11122    16.036  -160.720   279.154    -67.16    382.10      3.00
   2.54195   2.31187   3.57769   -62.182  -213.425   208.120    -67.14    536.80      3.00
   5.08322   2.26012   1.22658   261.920    93.351   155.338    -67.13    540.67      2.00
   1.47095   0.69847   1.05454    11.649   -37.890   401.538    -67.07    436.16      1.00
   2.81562   1.15341   5.52668   249.020  -251.848   287.192    -67.06    526.70      1.00
   0.48694   1.54234   2.24562  -113.324   106.255   424.298    -67.04    563.48      1.00
   0.12306   1.48014   0.32328    51.600    73.215   394.174    -67.03    519.10      3.00
   1.35601   2.06090   1.16318   119.379    44.494   365.909    -67.02    567.18      3.00
   2.14570   1.21209   3.50831  -101.472  -283.991   544.221    -67.01    680.32      2.00
   1.61260   2.04410  -0.04159    22.921  -241.417   500.349    -66.99    692.09      3.00
   2.85627   1.29390   1.04893   135.137    49.692   476.056    -66.97    576.40      3.00
   1.14494   0.82021   5.07282  -173.769    62.591   629.029    -66.94    683.26      3.00
   3.95774   2.30174   5.93197   -48.941   171.882   210.157    -66.90    520.29      3.00
   0.39266   1.94515   0.00312    15.593  -363.214   571.643    -66.88    786.28      1.00
   1.79220   2.35953   5.00531   259.202   -99.064   651.835    -66.87    837.44      3.00
   6.14021   1.78167   2.12555    31.343   -40.263   424.689    -66.86    569.25      3.00
   4.10313   0.71691   2.05201   102.217   -33.813   483.849    -66.86    523.87      3.00
   2.37590   1.64516   5.06665   303.923  -141.919   423.591    -66.80    645.99      3.00
   5.87398   1.45620   4.34987  -269.597  -117.134   417.344    -66.73    603.30      3.00
   3.12104   0.42839   1.90352  -100.486    46.233    78.501    -66.71    170.26      2.00
   4.41027   1.23480   0.29151   -38.562   -93.654   366.585    -66.70    472.16      3.00
   4.50195   2.34297   0.46830   -44.735  -166.204   588.511    -66.70    757.66      2.00
   5.45117   2.02646   0.32950  -119.752  -324.640   562.740    -66.69    777.44      2.00
   0.53566   1.63422   3.57985  -113.063  -326.285   394.552    -66.67    631.66      3.00
   5.56877   0.86488   1.27556   -33.097   -39.499   350.680    -66.65    408.18      3.00
   2.07009   2.32993   5.19564   149.739   -52.113   535.048    -66.61    713.00      3.00
   5.63141   2.05856   2.22177  -161.651   157.504   527.519    -66.61    707.48      2.00
   0.40729   1.53584   4.24628  -236.820  -101.935   415.215    -66.60    592.85      3.00
   0.42701   1.20929   3.90811  -160.770  -179.922   521.113    -66.56    636.57      2.00
   4.69553   1.46525   1.96534   -77.952    19.089   424.430    -66.55    539.41      2.00
   0.87202   2.11345   0.64401    -2.001   -15.298   440.837    -66.53    609.47      3.00
   3.61435   2.29958   5.17551  -111.699    53.814   253.703    -66.41    523.59      2.00
   3.30680   1.92445   4.98843   132.420   -69.228   454.865    -66.40    621.59      2.00
   3.11919   1.47648   2.35151   -73.131    70.103   423.066    -66.37    543.08      3.00
   5.55141   2.02187  -0.03527    23.573   266.372   286.800    -66.34    566.82      2.00
   4.21756   0.52530   4.90190   -30.047    -3.831   536.811    -66.33    552.26      3.00
   2.33061   2.06531   0.39514    53.939    88.039   376.369    -66.33    569.54      2.00
   2.18769   0.76414   1.51614  -164.439    -7.536   255.482    -66.32    353.42      2.00
   5.15289   0.58784   4.92799   -15.287    -3.733   500.448    -66.22    520.03      2.00
   2.58425   1.93119  -0.08037    15.524   216.569   328.474    -66.21    559.37      2.00
  -0.06060   2.29811   4.29094   -75.201   -41.576   289.980    -66.19    534.51      3.00
   3.20466   1.19390   0.47098   -38.321  -155.267   360.268    -66.14    478.78      2.00
   5.79031   1.07055   3.07336    22.213   143.187   339.609    -66.11    443.99      3.00
   0.67311   1.97370   1.70707   162.899   -17.880   359.893    -66.11    564.60      3.00
   1.76410   2.80980   4.27644    42.816     4.363   418.037    -66.11    635.25      1.00
   2.11642   1.97950  -0.16974    20.458    61.653   389.835    -66.08    565.01      3.00
   4.71997   1.60775   0.37945  -114.699  -327.303   395.330    -66.08    630.55      3.00
   3.17020   0.58076   3.39273    35.070   -10.050   418.671    -66.06    442.45      2.00
   3.85565   2.52418   1.86527    -8.859    -0.395   487.080    -66.03    670.16      3.00
   1.52696   2.18027   1.51839    25.153     8.235   417.264    -66.01    598.53      3.00
   4.62829   1.14268   2.40860   270.187  -275.132   552.796    -66.01    722.89      3.00
   4.14071   1.70991   3.44857    31.886   -19.823   418.900    -66.00    556.58      3.00
   2.16450   1.17615   3.27664    22.609   249.253   297.023    -65.99    471.86      2.00
   0.20774   1.23278   5.46280  -115.260   111.933   499.600    -65.98    594.45      2.00
   6.09790   1.48254   3.47207   -36.037  -144.660   395.050    -65.97    533.61      3.00
   2.59316   2.07655   1.17268  -203.038   -85.127   506.695    -65.96    691.67      3.00
   4.62892   2.16653   1.41349    21.632     7.676   418.792    -65.91    598.37      3.00
   4.38180   1.55194   2.28074  -149.304   146.141   423.917    -65.90    581.22      3.00
   3.93227   0.83432   4.57204   -46.061    -3.723   482.156    -65.89    522.55      3.00
   1.55373   1.93181   5.97130    62.110   -97.343   450.680    -65.89    611.81      2.00
   1.15750   1.57465   1.89146  -181.109    82.617   414.695    -65.86    573.33      1.00
   5.45383   0.26194   1.56245    66.908    -2.232   505.852    -65.83    514.17      3.00
   3.16311   1.54270   0.70494   256.827   246.024   416.586    -65.83    643.06      3.00
   1.88018   1.37023   1.29213     5.023    -0.080   429.175    -65.79    526.97      1.00
   2.49914   1.35005   4.72247    15.436     0.615   427.734    -65.76    523.78      3.00
   3.34170   1.84914   2.76870   151.694  -346.330   276.500    -65.75    606.77      1.00
   4.37456   1.61331   1.85637  -294.992   108.993   423.703    -65.74    632.48      2.00
   5.26448   0.49992   5.50783   110.386   -95.811   112.948    -65.71    220.27      1.00
   5.48992   1.12319   1.53720   278.323     2.406   505.378    -65.70    631.72      3.00
   1.85286   1.13939   3.67315   -55.230  -168.593   492.876    -65.69    585.04      3.00
   5.19847   0.73862  -0.06872    18.293   193.002   630.940    -65.64    682.73      2.00
   5.66492   0.80425   4.68919  -231.406    -6.378   668.105    -65.63    731.98      2.00
   3.89953   3.72738  10.58613    51.843    -6.897   395.186    -65.55    610.53      3.00
   0.08606   0.33863   5.63020    67.607   -57.936   246.280    -65.55    274.26      2.00
   0.91255   0.72091   0.27217    31.691   -16.161   411.385    -65.55    446.71      3.00
   0.54146   2.44514   5.52443  -140.131   160.786   172.014    -65.55    530.28      3.00
   3.49191  -1.24305   5.57482    35.198   -18.273   391.301    -65.52    483.59      1.00
   1.66968   0.83407   2.07254  -110.649    56.752   253.001    -65.48    343.28      3.00
   5.24898   0.42886   4.41246   -97.287   -53.702   721.768    -65.44    737.58      2.00
   1.63673   2.26026   0.13103    21.772   -47.140   460.444    -65.43    636.84      3.00
   5.80501   1.44955   1.97146   318.428  -146.421   424.576    -65.41    636.94      3.00
   2.32458   0.71573   3.41171    39.922    42.505   369.252    -65.37    410.33      2.00
   1.94096   1.16035   1.64258   164.477     4.601   459.714    -65.37    555.53      3.00
   0.95687   2.76108   4.44399   -80.036   -58.269   138.823    -65.36    504.02      3.00
   5.24302   1.12564   3.43151    34.982     2.468   414.997    -65.35    489.89      2.00
   1.62258   2.36806   0.27063   -61.838  -193.972   624.805    -65.34    794.94      2.00
   0.68889   1.46896   1.70430   141.443     1.291   412.899    -65.32    543.44      3.00
   1.46193   2.63231   0.40582     5.629   -44.675   509.944    -65.30    693.22      1.00
   0.06014   0.82096   1.89880   -81.582    43.858   282.954    -65.27    354.76      3.00
   5.85511   0.85501   3.22413    18.121   275.642   139.434    -65.26    368.73      3.00
   2.75355   0.77085   1.15102  -240.346  -107.579   157.604    -65.24    356.75      3.00
   3.31197   0.73945   1.82938   147.429   -50.354   533.118    -65.24    582.25      3.00
   5.14440   1.55503   2.30662  -252.893   246.395   422.626    -65.23    646.60      2.00
   1.03848   1.74147   4.90118   -38.669     5.887   422.560    -65.23    562.61      2.00
   4.21784   1.90857   0.04600    22.532  -256.753   505.260    -65.20    690.74      2.00
   0.06898   1.25961   3.46195   -34.922  -119.271   470.398    -65.18    563.68      3.00
   5.49751   2.55376   2.98656    37.394   -47.034   371.307    -65.15    596.00      1.00
   1.17792   2.03896   6.49115    32.711   -21.051   419.892    -65.14    589.16      2.00
   3.78225   1.22337   3.46862   -49.970  -159.306   490.830    -65.13    588.04      3.00
   5.43966   1.17720   5.15957   303.254  -135.284   293.403    -65.11    518.06      3.00
  -1.16288   0.72610  -0.12657    34.946    -4.261   384.141    -65.08    422.26      2.00
   0.83051   1.05756   4.38439   107.290    46.161   364.333    -65.08    453.61      3.00
   4.23244   1.89316  -0.04241    19.234  -166.722   486.374    -65.08    646.86      3.00
   3.51979   2.38508   5.02829  -132.988    67.485   230.611    -65.06    526.27      3.00
   5.52587   1.22745   4.33392  -247.475  -105.466   528.581    -65.03    655.18      2.00
   4.53798   1.14887   2.74417   123.123  -292.007   520.968    -65.02    663.92      2.00
   2.85670   1.13621   5.96781    71.135  -150.008   364.374    -65.00    477.51      2.00
   2.85121   2.32870   5.43360   -98.258   119.533   229.213    -64.99    522.84      3.00
   3.85712   0.66406   4.98790    34.285   -28.003   413.458    -64.99    444.83      2.00
   4.25266   3.16885   4.10824    -7.469     7.724   419.009    -64.94    639.49      2.00
   0.97350   0.35126   4.65463   144.730    -5.055   115.490    -64.94    203.58      1.00
   4.45108   2.28151   5.20741   -86.701    45.337   281.283    -64.91    530.58      2.00
   4.43709   1.91428   4.76140   -87.749   -20.770   358.739    -64.90    541.17      3.00
   5.10153   0.35578   2.24573   126.805  -109.205   757.698    -64.89    780.69      3.00
   3.46609   1.12481   3.09837    23.861  -367.614   552.538    -64.88    712.31      3.00
   3.43348   2.82742   2.75627    58.334  -103.509   172.784    -64.87    521.15      3.00
   5.23539   0.73289   1.62311   153.239    -1.287   529.112    -64.86    577.42      3.00
   0.43324   1.16329   0.07032    -3.666   105.923   449.318    -64.85    532.46      2.00
   2.32644   2.51069   1.56426  -147.283    -5.226   584.633    -64.85    757.86      3.00
   5.53798   1.53168   4.42776  -271.205  -116.560   415.247    -64.82    609.72      3.00
   0.85853   2.00322   2.68511   -81.699   218.568   528.281    -64.82    706.43      3.00
   2.88659   1.82102   1.95378   -60.706    13.454   456.795    -64.79    598.41      2.00
   4.93200   1.58824   5.52382  -186.237   177.585   423.941    -64.71    603.93      1.00
   0.81763   0.73795   1.58429   215.543     0.406   594.010    -64.70    655.56      3.00
   4.95473   2.39125   1.58509   189.917    -7.766   247.773    -64.69    547.29      3.00
   0.59918   1.29003   5.17434    52.928   -18.235   415.961    -64.69    510.36      3.00
   3.06706   1.67356   2.01867   -19.014    -1.645   386.368    -64.68    527.54      3.00
   2.81716   0.57714   4.23849    51.798     6.850   383.101    -64.67    410.40      3.00
   0.78722   2.02531   5.55259   180.872  -185.941   502.526    -64.66    698.34      3.00
   5.41518   1.07747   1.17343   338.677   135.726   570.053    -64.65    720.77      3.00
   4.39102   2.33622   5.04652  -150.743    70.422   212.185    -64.64    519.85      3.00
   2.63243   1.47500   1.52220   332.024     0.970   413.629    -64.63    622.02      3.00
   1.83803   0.26446   0.73778     3.903   -54.061   288.979    -64.61    301.09      3.00
   5.38097   1.92895   3.63277     7.671   -19.626   434.726    -64.61    589.10      3.00
   2.45159   2.13641   2.05153    46.933   -48.551   402.445    -64.59    587.97      3.00
   2.25816   1.91010   4.03093   -45.014   -82.902   376.507    -64.59    553.29      3.00
   2.92377   2.39342   3.68023   112.552   208.542   663.250    -64.57    835.59      2.00
   3.40214   1.89142   2.31571   -64.194    61.710   470.580    -64.54    618.71      2.00
   1.07261   2.31006   5.92415   -82.559   249.099   129.543    -64.54    529.98      3.00
   1.72186   1.08849   3.12186    22.761  -325.230   547.827    -64.53    684.83      1.00
   2.69278   2.86971  -1.81814    33.508     1.711   389.283    -64.50    617.82      2.00
   0.76840   1.47056   3.02874    -2.466   240.395   407.861    -64.49    573.71      3.00
   1.06178   2.75231   4.99566   -90.319    46.637   108.029    -64.46    496.57      3.00
   3.93260   1.68424   2.00335  -226.132   100.394   412.489    -64.43    601.02      2.00
   1.57328  -0.05324   2.08568    35.451    -7.499   433.216    -64.42    435.11      2.00
   2.00920   2.41680   4.57204   -70.762    -7.701   346.549    -64.41    573.71      2.00
   4.44712   1.55699   0.11251     5.579    93.012   426.128    -64.41    552.64      3.00
   2.23071   0.75802   3.98213   166.519   145.144   207.466    -64.35    351.81      3.00
   0.75919   0.79264   5.15673   260.412  -105.836   159.481    -64.34    373.12      3.00
   0.00935   1.30562   4.19931    35.006    24.004   416.069    -64.34    510.93      3.00
   3.60039   1.38280   4.33030   -53.336   -28.096   442.690    -64.29    542.73      2.00
   1.55298   1.82498   4.15669   103.436    36.011   463.595    -64.26    610.64      2.00
   1.26824   1.92610   0.37350   -99.065  -276.566   540.601    -64.26    731.97      3.00
   4.46886   1.92569   1.58156  -325.070   -17.011   562.192    -64.22    761.06      3.00
  -0.10672   2.71627   1.45185   -66.604    -5.990   626.923    -64.22    787.65      2.00
   2.63030   1.93338   0.36627  -101.192  -281.738   543.614    -64.12    737.04      3.00
   0.48369   2.06013   0.03339    20.233   134.219   358.114    -64.11    564.03      2.00
  -0.03852   1.62954   5.55338   -60.013    53.282   426.232    -64.11    558.22      3.00
   1.50489   1.52879   5.01180  -320.956   121.982   424.847    -64.11    640.40      3.00
   1.49412   1.52544   3.49414   172.698   365.086   394.669    -64.10    655.91      3.00
   2.61127   1.11467   3.42655   -77.120  -228.075   517.780    -64.08    625.57      2.00
   4.42710   1.63746   3.56204    76.207   130.389   393.393    -64.06    549.60      3.00
   5.67306   2.29952   4.67504   -88.782     1.418   286.775    -64.05    533.38      3.00
   2.69431   2.01378   0.40093   111.748   232.679   309.728    -64.04    573.83      3.00
   1.62968   1.98107   2.29199  -235.193   232.310   569.074    -63.99    772.19      2.00
   3.72130   2.05044   1.15892   137.468    51.882   357.561    -63.98    565.67      2.00
   5.82629   0.66069   3.83213  -110.447  -131.805   601.454    -63.97    644.99      3.00
   5.40938   1.10665   2.21509    45.000   -50.169   415.715    -63.93    491.77      3.00
   2.13042   2.30984   5.34369    44.463   -29.944   412.768    -63.92    607.04      3.00
   5.84762   1.14571   5.84070  -114.531   296.417   564.685    -63.92    698.86      2.00
   4.92910   1.79960   1.42122   -12.715     6.983   426.224    -63.92    570.09      3.00
   2.60406   3.50712   1.37371    21.412    17.084   400.930    -63.88    622.17      3.00
   2.89032   1.95994  -0.10446    22.608  -342.584   541.952    -63.86    756.69      3.00
   4.68982   2.27661   5.56562   -59.196    79.259   282.645    -63.86    531.09      3.00
   1.03698   0.50571   4.61610   131.018    -5.344   147.071    -63.83    231.16      2.00
   4.48218   1.98189   3.51166   146.827   284.590   555.426    -63.82    757.87      3.00
   1.74367   0.71652   1.38995     8.420     1.338   366.760    -63.82    404.22      2.00
   1.65373   1.51070   1.84558   -89.907    27.808   424.202    -63.81    546.34      2.00
   5.74124   2.26315   2.27376   183.994  -171.594   184.222    -63.80    537.01      3.00
   1.31363   2.31823   0.41779    14.512   -15.455   441.017    -63.76    625.21      2.00
  -0.15515   2.29246   1.61058  -153.090    -4.625   588.034    -63.76    750.29      1.00
  -0.02204  -0.12440   4.78363    21.772    -5.837   670.421    -63.71    671.53      1.00
   5.67592   1.00701   5.93414    40.485   -77.268   395.208    -63.71    467.07      3.00
   0.20762   0.65806   4.74631     3.399   -11.569   465.333    -63.70    491.00      2.00
   4.66854   2.30791   5.91987   -58.619   190.896   188.167    -63.70    520.00      3.00
   2.24627   1.29564   1.52663   291.534     3.940   512.649    -63.69    657.93      1.00
   1.24794   2.08507   3.94714   217.781   177.844   534.044    -63.67    733.67      1.00
   1.79001   2.07208   5.94747   -38.482   148.830   344.578    -63.67    561.32      3.00
   5.41936   0.85058   5.29856    -6.584     0.895   468.285    -63.65    509.07      1.00
   3.99133   2.37310   3.48566    16.932   -53.286   384.866    -63.62    593.13      3.00
   2.74277   0.77274   3.23383    16.831  -200.503   613.065    -63.57    670.43      2.00
   5.08778   0.46377   5.55686   -69.212    81.681   717.922    -63.57    734.38      2.00
   0.44494   2.06307   4.13014     1.407   -38.611   385.567    -63.55    567.40      3.00
   4.49653   2.01558   1.33140  -181.850   -80.938   499.454    -63.54    675.23      3.00
   3.21271   1.22104   5.68815    26.973   -72.949   376.814    -63.52    474.20      3.00
   0.15055   0.84118   5.11896     1.895    12.180   443.183    -63.48    485.26      3.00
   6.22880   1.67800   5.45660     6.600   -22.518   432.004    -63.45    562.42      3.00
   4.47711  -0.21787   3.37839    33.296   -16.756   418.490    -63.41    423.51      3.00
   0.41139   0.54722   0.37321    -7.247    -1.411   429.294    -63.35    448.76      3.00
   5.14789   0.58033   5.76595     8.244    20.143   498.601    -63.26    517.95      3.00
   3.01986   2.71581   1.24581  -115.114   -61.918   768.203    -63.26    911.10      3.00
   0.79301   1.54815   2.39130  -163.438   157.304   424.445    -63.25    587.90      3.00
   3.21887   2.71045   0.31336    74.846   117.549    83.935    -63.24    499.13      2.00
   1.01792   1.53334   3.81282    21.040   -35.831   426.493    -63.22    543.97      3.00
   2.41331   1.10250   3.56166    51.650    95.250   376.032    -63.20    465.98      3.00
  -0.14856   0.49493   1.34759   -10.349    -5.032   313.582    -63.19    335.41      3.00
   3.38379   0.42441   3.79413   111.996    83.363   107.239    -63.17    203.44      3.00
   0.49855   2.04962   0.05263    18.836   132.368   361.232    -63.16    564.57      3.00
   5.31957   1.64808   4.77221  -291.746     0.154   412.539    -63.12    617.29      3.00
   0.49270   0.80178   4.67754  -226.315    -7.300   663.575    -63.09    726.05      3.00
  -0.24793   2.18891  -0.06754    -2.449   -46.564   455.296    -63.08    627.47      3.00
   0.73975   1.52956   1.10866  -135.711   -57.328   415.577    -63.06    553.40      3.00
   5.92846   1.37471   5.08082   -43.157     6.747   447.185    -63.05    543.93      3.00
   4.91664   0.44161   0.61864    89.264    57.877   648.186    -63.04    665.35      3.00
   5.28418   0.44119   4.25976   -48.266   -32.678   594.832    -63.03    607.09      3.00
   4.51689   2.74655   1.31685    46.261    -7.497   386.547    -63.02    613.15      2.00
   1.17573   2.30210   4.80741  -131.912     4.999   243.280    -62.97    520.72      2.00
   2.42775   1.94252   2.69962   -73.807   193.504   520.363    -62.96    687.51      3.00
   3.41830   2.51323   4.43119   -38.042   -22.291   379.656    -62.95    597.61      3.00
   0.82327   1.65561   3.86809   253.234   241.914   416.940    -62.95    650.40      3.00
   5.27694   3.07462   5.23581    22.807   -27.089   365.479    -62.93    606.53      3.00
   5.14655   1.99785   2.81052    98.636  -221.687   331.904    -62.90    577.98      3.00
   1.15537   1.10879   3.52542    60.367   114.725   367.180    -62.90    465.08      3.00
   0.68446   1.36411   3.40273    -9.215   -60.302   444.742    -62.89    542.46      1.00
   4.69452   1.52259   3.86244  -175.187  -183.251   418.585    -62.83    592.14      3.00
   2.46038   1.20891   0.48365   -39.380  -152.790   361.710    -62.80    480.84      3.00
   2.89916   1.17130   1.81540  -218.631    77.562   296.540    -62.78    461.60      3.00
   1.60855   2.47822   2.72485     0.907   -24.377   435.736    -62.77    631.67      3.00
   1.30437   1.95875   3.23245    -3.022    88.649   444.021    -62.76    604.80      2.00
   2.82707   0.84762   1.66680  -104.102     0.769   272.208    -62.75    352.80      2.00
   3.73851   1.92180   4.31457   212.623    81.198   514.605    -62.71    688.08      3.00
  -0.03884   0.72423   0.65699    64.421    26.741   473.154    -62.70    507.95      2.00
   5.85228   1.16139   3.60576  -119.052  -324.018   562.404    -62.67    711.19      3.00
   2.86741   1.21138   0.44979   -37.183  -157.640   358.127    -62.64    479.84      3.00
   2.23598   0.00174   3.84697    36.652     1.012   378.362    -62.57    380.14      3.00
   1.51160   1.50042   4.28143   221.536    95.597   413.857    -62.53    581.31      3.00
   3.26114   1.84981   5.73673    17.695   -59.179   409.302    -62.45    565.89      3.00
   0.86912   1.99349   2.38139   210.434  -210.813   311.650    -62.42    591.93      2.00
   0.09492   1.10620   1.66784  -349.793     1.915   243.963    -62.40    496.26      3.00
   1.15977   1.56137   3.88721  -259.971  -267.993   418.910    -62.39    656.08      3.00
   5.12392   2.05875   4.82777  -109.964   -21.628   349.860    -62.37    553.51      3.00
   2.82151   0.28948   0.67647     0.832   -60.950   286.645    -62.35    301.50      3.00
   0.00223   1.54939   5.02139  -167.779    76.831   414.916    -62.22    566.02      2.00
   2.93189   1.98143   1.93455   343.138  -154.036   276.820    -62.18    617.56      3.00
   4.63309   0.30459   3.97113    34.871   -14.561   419.710    -62.16    427.91      2.00
   4.41081   1.49418   3.92535   123.658   116.073   416.470    -62.12    556.81      2.00
   5.14122   1.60671   2.88515    88.991  -227.729   407.148    -62.11    588.61      2.00
   0.39818   1.09272   4.06703    -1.492   -10.300   437.769    -62.09    504.76      3.00
   5.65991   2.10540   5.97790   -29.780   130.766   350.349    -62.05    562.88      2.00
   5.26745   2.65278   2.39057   -52.108    62.542   651.767    -62.05    806.88      2.00
   1.74286   1.22372   3.50591   -78.294  -229.470   519.612    -62.04    636.99      2.00
   4.71812   1.56389   0.05021     9.984   330.854   423.794    -62.01    636.47      3.00
   0.00331  -0.14455   4.74702    21.862    -6.113   635.896    -61.95    637.32      2.00
  -0.06387  -0.09062   2.38112    22.434    -5.517    43.347    -61.91     55.12      3.00
   5.37512   2.66934   2.37463   -60.868    71.030   683.785    -61.85    834.76      3.00
   0.02154   2.81916   2.67574   -37.397   130.689   782.516    -61.79    926.32      2.00
   4.51024   3.74854   2.30829    27.740   -12.862   392.840    -61.75    606.40      2.00
   0.18662   2.05203  -0.06869    25.114  -204.461   482.680    -61.74    667.87      2.00
   2.25705   2.59107   1.53868    -8.035    -3.609   478.703    -61.73    667.31      2.00
   1.11324   0.31861   4.58872    92.430    -4.818   239.767    -61.71    268.20      3.00
   4.80005   2.34529  -0.10338    18.061   138.121   280.571    -61.70    544.43      3.00
   0.38262   0.21195   4.97247    26.417    -9.037   449.732    -61.70    453.52      3.00
   0.10687   2.12174   2.81186    40.583   -74.802   397.110    -61.68    585.38      3.00
   2.87101   1.94896   0.65395  -109.845  -130.135   491.863    -61.65    656.29      3.00
   5.09104   0.84922   5.18164   276.561  -112.485   139.385    -61.59    385.12      3.00
   3.91193   1.64161   3.55442    86.705   159.362   396.164    -61.54    561.09      2.00
   2.80964   2.41553  -0.04825    24.415  -241.085   635.824    -61.54    816.65      1.00
   0.46096  -0.43611   2.20943    23.858    -7.857   446.785    -61.50    459.72      1.00
   4.33738   1.59138   0.39122   166.798   377.521   416.104    -61.48    680.17      2.00
   0.80629   2.57254   2.52449    46.924   -32.189   378.396    -61.47    601.11      3.00
  -0.16388   2.65544   0.46029     9.788   -43.036   507.013    -61.47    691.95      1.00
  -0.04703   1.63583   5.09785  -175.143    57.673   422.525    -61.46    580.32      3.00
   2.12618   2.64132   2.04681    -0.606     9.905   480.852    -61.40    671.06      3.00
   5.82584   2.38440   2.65587   104.161  -218.740   200.114    -61.38    547.91      2.00
   1.09083   0.72261   4.40525  -219.859  -107.076   676.256    -61.33    739.10      3.00
   1.67573   1.14026   4.31308   340.535   137.370   265.002    -61.27    522.51      3.00
   1.13728   2.79197   5.55325   101.841   -82.968   669.298    -61.16    831.54      3.00
   3.23387   1.59098   1.26587  -350.385  -150.105   415.540    -61.16    661.09      3.00
   2.06244   1.00305   1.12795   -50.908   -27.236   392.536    -61.12    459.84      3.00
   0.41736   1.63470   0.36780   -52.734  -180.954   394.681    -61.10    561.59      3.00
   5.09428   0.96478   4.09106    14.660   -25.506   391.575    -61.08    452.28      3.00
   2.57997   1.59206   4.28175  -222.324   -98.199   416.644    -61.06    593.14      1.00
   5.83572   1.86681   1.59932  -142.349     1.699   477.135    -61.06    631.34      3.00
   5.51311   1.09304   4.29626   155.691    61.836   347.151    -61.04    460.14      3.00
   0.06742   1.68943   2.31870    -9.276    11.480   440.656    -61.03    569.98      2.00
   5.04077   1.53859   1.08850   327.226   130.688   415.428    -60.97    640.05      2.00
   3.76714   1.22513   4.33205  -254.848  -109.665   532.250    -60.96    661.44      3.00
   3.46230   0.69126   3.50895    24.930     3.169   419.687    -60.95    451.20      2.00
   5.07409   2.05413   5.90776   -44.537   159.710   338.536    -60.89    559.48      3.00
   1.63158   1.12432   3.54105    74.655   146.458   352.420    -60.89    466.37      3.00
   1.17982   0.41255   5.43763   -85.705    94.609   770.552    -60.85    787.29      2.00
   2.17295   1.27120   3.19060    23.024   187.672   321.305    -60.82    470.32      3.00
   0.21699   0.55605   0.44849    27.838    -6.962   372.814    -60.81    396.73      1.00
   2.38077   2.42437   4.61928   158.081     1.837   535.847    -60.77    718.82      3.00
   1.22055   2.00668   1.97836   265.553  -121.772   311.007    -60.76    589.92      2.00
   0.38860   1.54109   5.87574   125.617  -297.934   424.020    -60.75    630.49      2.00
   2.33899   1.65155   5.83518    54.054  -146.616   407.363    -60.74    562.57      2.00
   4.78383   0.34260   3.69886   -13.627   -92.397   629.837    -60.71    642.14      2.00
   2.77391   1.82085   1.60941   -93.806     1.141   457.660    -60.71    603.16      2.00
   5.42724   1.88471  -0.10051    22.890   112.994   352.517    -60.68    538.76      3.00
   5.23679   2.78344   1.50849   168.223    -4.246    60.162    -60.68    507.81      2.00
   0.73611   1.48080   5.36554    64.644   -67.769   424.164    -60.68    542.98      3.00
   0.92120   1.09092   4.01421  -159.250  -179.181   521.626    -60.66    626.40      2.00
   3.06309   0.51817   5.24698   -42.841    19.027   574.627    -60.63    589.78      3.00
   3.09563   1.63488   0.51311   108.470   210.885   395.368    -60.62    580.33      2.00
   0.92887   0.83499   0.88907   -42.993   -78.664   325.516    -60.61    390.40      1.00
   4.33407   2.53468   6.21226    -9.432   -22.113   437.393    -60.60    635.93      2.00
   3.21485   2.20239   3.69322   -10.266   -10.490   414.338    -60.59    597.87      2.00
   3.42807   1.50510   2.35521  -100.871    96.086   425.041    -60.59    555.95      3.00
   0.02470   2.28643   5.94453   -37.197   141.479   243.025    -60.56    523.11      2.00
  -0.03517   2.86254   3.49854   -16.085   -98.623   182.162    -60.55    521.51      3.00
   0.75941   1.87272   2.09073    28.529   -38.347   424.447    -60.55    577.74      2.00
   4.17193   1.85618   1.03065   164.222    63.225   343.271    -60.51    546.22      2.00
   5.75522   0.75650   0.76227   214.977   177.818   692.324    -60.49    767.44      3.00
   5.01996   1.17055   0.08229    -1.976   112.696   454.944    -60.48    539.39      3.00
   3.69808   1.16853   0.03019    -0.359   289.286   527.458    -60.43    658.05      3.00
   2.16716   2.04670   5.55141  -190.882   183.953   280.642    -60.43    564.93      3.00
   5.22300   1.69574   5.11096   -84.027    22.278   421.975    -60.41    562.94      2.00
   4.53620   1.08924   5.35766    77.147   -79.086   386.775    -60.39    473.92      3.00
   4.11218   2.24201   5.26391   -44.664    27.550   326.270    -60.36    546.34      3.00
   1.15243   1.95539   4.75758   376.550     3.115   547.368    -60.33    775.77      2.00
   3.13997   1.59598   3.58271   150.415   312.411   392.672    -60.25    627.71      2.00
   2.09521   1.08857   4.99867    82.965   -49.021   391.982    -60.25    474.88      2.00
   3.08394   1.10479   5.09549   147.067   -71.498   364.490    -60.20    473.24      2.00
   3.60517   2.32980   6.00520    58.874   -85.799   493.672    -60.19    671.97      3.00
   0.53321   2.50242   1.53788    98.488    -8.479   337.732    -60.17    578.01      2.00
   2.52058   2.55248   3.78918     5.505   -55.430   375.647    -60.16    598.21      3.00
   1.76674   1.49052  -0.54906    30.397   -12.947   429.529    -60.12    541.21      1.00
   1.63886   1.89162   1.93497  -141.350    45.003   492.334    -60.09    646.40      2.00
   1.27452   2.48814   1.56464  -186.834    -6.336   625.745    -60.06    797.34      3.00
   1.70550   2.37911   4.85162   178.917    -7.578   595.831    -60.04    766.86      3.00
   1.27905   1.98784   4.58086    90.296   -20.333   432.849    -60.04    599.84      1.00
   4.13552   2.53865   1.95985    80.834   -32.319   258.350    -60.03    535.81      3.00
  -0.05971   0.44668   1.94817   -82.165    40.842   128.584    -60.03    191.00      3.00
   4.03665   2.42572   4.64098  -170.523     4.811   208.384    -60.03    526.55      2.00
   0.03352   2.70373   0.28957    66.880   101.041   131.031    -60.02    504.14      2.00
   4.07688   2.30059   1.07646   -64.713   -43.189   509.166    -60.02    678.06      1.00
   3.67733   0.45614   4.47425   -38.237   -28.699   573.000    -60.02    585.38      2.00
   0.75062   2.51349   1.58259    -2.455   -14.094   476.436    -60.01    661.98      3.00
   4.63984   1.13068   1.22368  -245.998  -128.761   289.835    -60.01    477.57      3.00
   5.19370   1.56865   4.58303   279.465    -0.553   415.687    -59.97    606.15      3.00
   1.86276   0.82210   3.70043   -17.562   -91.503   511.794    -59.84    554.86      2.00
   4.93258   1.98404   3.17379    -0.606   275.930   523.115    -59.82    716.46      3.00
   1.70738   2.20719   1.92887   162.273   -79.334   262.938    -59.82    536.43      3.00
   5.01984   1.50056   5.86493   148.962  -305.672   413.366    -59.78    628.54      3.00
   1.66462   1.39747   3.65072    -1.162   -65.254   399.780    -59.74    510.50      3.00
   6.07788   1.91010   5.21678     7.932   -37.416   410.519    -59.70    570.52      3.00
   1.07458   0.83212   2.32838    80.991   -83.555   530.439    -59.69    577.17      2.00
   5.61933   2.47565   2.91275   -39.600   139.940   574.971    -59.68    748.41      3.00
   2.73463   1.68615   2.36398  -242.364   237.366   423.763    -59.68    651.71      2.00
   4.03887   0.24658   3.21624    24.467   -60.505   542.256    -59.67    549.43      3.00
   5.78245   1.13838   5.53069   190.970  -195.805   319.453    -59.67    494.66      3.00
   0.11191   2.22205   4.65452   -43.042     2.919   337.014    -59.66    550.28      3.00
   5.12618   2.77112   2.82743    69.110  -133.245    90.924    -59.66    506.18      2.00
   2.60208   1.04593   4.34888    84.597    30.253   381.652    -59.66    460.39      3.00
   1.13149   1.28672   3.52164   133.372   289.179   287.748    -59.63    517.86      3.00
   4.18634   0.28207   4.02640   -60.161   -86.833   693.985    -59.57    705.34      2.00
  -1.74140  -0.03199   3.41444    36.711     1.000   402.064    -59.57    403.93      2.00
   4.27049   0.55298   4.34973     1.847   -21.215   478.187    -59.53    496.65      3.00
   1.73030   2.49729   0.55286    17.381    -6.174   437.486    -59.53    633.76      2.00
   0.14354   0.71818   3.58935   -83.881  -250.691   686.285    -59.53    754.85      3.00
   2.60279   1.53800   2.39998  -123.343   115.911   423.656    -59.51    566.54      3.00
   4.13930   1.94430   3.46897   104.321   201.203   519.591    -59.49    693.25      3.00
   5.17549   1.43631   2.64252    25.385    16.639   388.428    -59.48    502.85      3.00
   0.04315   2.83165   0.53611    52.948    62.995   224.159    -59.45    533.63      3.00
   1.69411   1.73438   0.39025    -9.154   -47.473   440.600    -59.45    576.32      2.00
   2.88605   2.02216   2.40677   135.847  -138.378   352.162    -59.41    573.75      3.00
   5.32021   2.64809   4.86710    -9.478     8.552   311.194    -59.39    562.51      2.00
   4.62927   0.75548   2.28669   187.876  -193.719   682.927    -59.36    755.64      3.00
   1.21971   2.33762  -0.07675    19.366   197.505   218.945    -59.34    533.76      3.00
   4.02881   0.81571   5.07409  -101.590    44.659   551.523    -59.32    594.45      2.00
   1.63392   0.75596   3.35784    43.356    66.133   349.023    -59.31    399.84      3.00
   5.79608   1.55607   5.87086   135.934  -326.974   423.510    -59.30    647.86      3.00
  -0.16370   0.19400   2.66647    43.131   -20.409   470.606    -59.24    475.48      3.00
   2.86248   1.64596  -0.04987    24.646  -377.962   410.073    -59.24    661.17      3.00
   1.27040   2.00367   3.85852   106.657    68.511   466.202    -59.23    631.65      2.00
   5.31412   2.84347  -0.11022    24.797  -130.162   718.622    -59.17    873.00      2.00
   3.57036   1.62662   1.66423  -310.099     1.573   412.346    -59.17    624.00      3.00
   5.18368   0.68133   0.09963    17.057   -93.047   348.736    -59.16    395.81      3.00
   3.03159   0.40189   2.04747   162.603   -57.786   766.391    -59.15    791.51      3.00
   4.97558   0.26103   2.10639    62.892   -18.394   507.229    -59.14    515.32      2.00
   2.03812   2.80254   1.88876   140.155   -52.147   104.759    -59.14    509.92      2.00
  -0.10093   0.36930   4.08294   -65.626   -94.951   714.720    -59.14    729.48      2.00
  -0.13400   2.88185   2.28794   -52.853    61.702   659.370    -59.10    818.99      2.00
   1.03598   0.48696   0.01313    20.724  -134.795   114.441    -59.09    212.81      3.00
   1.80336   1.92113   4.36817   324.640   131.790   534.218    -59.04    751.55      3.00
   3.18917   0.52819   4.16041    -3.155   -15.058   477.242    -59.02    493.92      3.00
   3.93419   0.13829   1.56937    44.381    -2.571   450.516    -59.01    453.96      3.00
   0.33656   1.35784   5.42556   -26.073    24.468   446.960    -59.00    541.32      3.00
   0.91086   1.85681   2.30641   -57.249    54.779   465.312    -59.00    610.21      3.00
   5.93261   1.46227   2.74718    75.022  -191.105   408.191    -58.99    559.34      2.00
   3.33141   1.25653   3.60994   126.874   268.406   296.953    -58.92    506.90      3.00
   2.44138   1.78925   3.42933    19.794   -21.244   436.333    -58.89    577.20      2.00
   2.25950   0.68331   3.40310    30.552    12.669   407.457    -58.89    439.67      3.00
   1.18729   1.50034   1.19274  -215.365   -94.194   414.356    -58.86    579.14      3.00
   3.05296   1.84311   2.27813   -41.334    39.478   456.496    -58.85    599.75      3.00
   4.50241   2.06620   4.73710   135.279   -21.085   449.861    -58.82    627.15      3.00
   5.12355   0.34307   5.05339   154.268   -61.995    64.477    -58.81    196.88      2.00
   4.05738   0.79122   3.64429   104.059   206.409   191.090    -58.72    353.10      3.00
   3.65578   1.93270   3.50004   111.248   196.246   513.976    -58.71    687.78      2.00
   0.76211   2.04999   4.73280   178.809   -20.230   468.993    -58.69    650.20      3.00
   5.69933   0.69070   3.44610    42.445    59.099   350.911    -58.68    394.10      2.00
   0.94482   1.99238   0.40981   151.807   330.140   268.762    -58.66    607.16      3.00
   5.08545   1.31906   5.02625    39.696   -32.607   426.315    -58.60    521.64      3.00
   3.36350   1.12537   4.70384   222.578     0.469   327.981    -58.59    472.90      1.00
   4.20824   1.60606   0.10089     9.754  -239.095   424.085    -58.55    598.32      3.00
   2.05569   0.48653   5.98342    61.978  -114.833   140.979    -58.54    224.81      1.00
   4.23810   2.85634   2.35515   -67.344    77.928   710.167    -58.52    862.28      3.00
   0.50788   0.81544   3.41664   -55.445  -183.652   611.688    -58.50    669.13      1.00
   5.10108   2.77939   2.84998    55.897   -97.440   184.728    -58.49    522.02      3.00
   0.94067   1.89107   4.36161     1.240    -6.942   430.540    -58.46    582.04      3.00
  -0.55440   1.66490   2.29387   -19.154     0.531   435.826    -58.46    563.87      2.00
   4.74380   1.43695  -0.24948    22.850    19.557   388.743    -58.45    503.20      2.00
   3.10280   0.49331   4.87130   -45.437    -4.165   573.910    -58.44    587.77      2.00
   4.81525   2.24245   3.24710    39.960    62.705   494.676    -58.43    662.96      2.00
   3.34475   2.35148   3.57048   -87.112  -274.660   138.879    -58.42    548.73      3.00
   3.59635   0.75000   2.98375    -5.840   -17.166   435.306    -58.40    470.26      3.00
   4.30794   1.77868   0.42379     5.357   -46.161   394.430    -58.36    546.39      3.00
   5.38929   0.43589   3.47820   -29.734  -138.037   752.260    -58.31    772.59      3.00
   5.82701   0.64611   4.83113    67.245    -8.306   370.212    -58.30    406.53      3.00
   4.11272   2.75418   4.44237  -116.649   -61.354    34.134    -58.29    493.19      3.00
   1.98588   0.46335   5.38950    -9.647    23.719   517.620    -58.26    530.02      2.00
   2.75561   1.43130   4.77343  -204.961     0.342   412.950    -58.20    559.48      3.00
   0.20434   2.84050   1.96421  -110.534    47.245   755.177    -58.17    901.53      3.00
   1.32845   2.01932   2.61748    -1.024   -32.406   394.685    -58.16    569.26      3.00
   1.00072   2.72118   3.82139    -1.277   -22.562   431.334    -58.16    640.07      2.00
   3.38174   2.49830   0.27340   -44.422  -155.457   584.069    -58.14    759.80      2.00
   2.31244   0.68285   3.61282   -65.377  -195.986   630.079    -58.13    682.53      3.00
   2.86925   2.72852   5.26307   116.021   -43.152   650.093    -58.09    813.30      2.00
   5.34598   0.56921   5.54088   -15.561    25.187   531.738    -58.05    549.65      3.00
   4.56230   1.65654   1.45839  -148.274     0.445   413.325    -58.00    565.23      3.00
   5.48893   1.68105   0.35344   -24.487  -112.191   394.746    -57.99    546.36      3.00
   3.16883   2.81344  -0.00714    22.905  -155.080   771.573    -57.98    920.32      3.00
   1.05019   0.87730   3.18366    24.413  -149.471   545.676    -57.97    602.37      3.00
   0.28118   1.88507  -0.02210    17.989  -180.664   489.339    -57.92    652.00      3.00
   3.18736   1.65010   1.46523  -174.864    -0.750   414.768    -57.89    573.19      3.00
   4.93464   1.92619   1.57766  -262.394     0.750   529.248    -57.86    711.47      1.00
   0.10683   1.08286   5.33231    61.749   -64.882   397.565    -57.77    477.56      3.00
   1.76186   1.87682   2.31027   -59.399    56.464   467.924    -57.74    614.38      3.00
   5.20904   0.76962   1.26013  -119.467   -76.117   258.612    -57.67    346.15      3.00
   0.62039   0.68438   4.36494  -198.954   -98.655   654.039    -57.64    709.50      2.00
   4.60514   0.59565   4.24828    57.635    10.064   374.963    -57.58    405.31      2.00
   2.10464   0.41501   5.44018   -84.411    93.652   767.675    -57.57    784.33      3.00
   0.03269   0.44333   3.90284   -39.927   -67.571   622.455    -57.52    636.41      3.00
   2.97987   3.00942   4.84978    45.747    -4.057   460.720    -57.48    668.33      2.00
   0.52786   2.39418   3.22095    18.453  -137.835   303.204    -57.47    559.90      3.00
   4.05715   2.39241   4.79638   147.504    -1.923   521.784    -57.42    704.38      3.00
   1.19031   2.02452   3.90917   124.856   104.480   456.147    -57.41    634.30      3.00
   4.43123   0.99293   4.05848    -9.039   -15.659   446.108    -57.36    502.41      3.00
   4.22506   0.47841   6.04214   -16.750    71.139   630.999    -57.36    645.57      2.00
   1.08605   0.52902   1.74631    18.795    15.500   393.370    -57.31    414.01      3.00
   5.47216   1.99638   1.20348   303.146   126.606   278.559    -57.30    591.91      3.00
   2.73089   2.38672   0.31135    21.332   -36.489   413.147    -57.28    611.66      2.00
   0.26293  -0.10042   1.20910    23.472    -4.536    45.646    -57.27     57.65      1.00
   5.63887   2.30025   1.41030   -41.116    -5.817   478.625    -57.24    652.07      3.00
   0.81232   1.48118   5.87668    95.408  -181.679   414.608    -57.18    565.87      3.00
   4.95187   1.52535   1.11391  -140.863   -65.751   414.537    -57.17    554.41      3.00
   1.96467   0.28300   1.57026   -95.364    -3.341   118.801    -57.15    167.35      3.00
   4.24225   1.63155   4.33838  -243.979  -102.082   413.764    -57.05    604.15      3.00
   0.84126   1.97952   3.48250   101.799   184.924   512.165    -57.03    685.47      3.00
   1.19826   3.14163   3.03773    28.027   -28.162   408.951    -57.01    634.13      3.00
  -0.65301   2.44158   4.07298   -70.505   -99.527   287.735    -57.01    550.97      2.00
   1.95989   1.87424   1.15245   318.308   129.052   275.410    -56.98    587.70      2.00
   0.20872   3.18743   5.51863    33.081   -13.994   443.604    -56.97    656.71      2.00
   1.32281   0.86176   1.55926   -94.636    -0.895   280.305    -56.97    358.22      2.00
   4.98678   1.86648   0.10575    23.731  -103.502   442.205    -56.97    597.93      3.00
   4.40796   1.66347   4.76779  -229.098     0.951   413.707    -56.94    592.63      3.00
   1.24239   1.98710   1.84750  -194.831    69.492   518.002    -56.91    689.14      3.00
   2.60216   1.54925   3.08823     6.539  -264.910   425.456    -56.89    604.48      3.00
   3.00642   2.66698   0.30705    59.395    83.034   176.940    -56.85    512.03      3.00
   4.10061   0.95599   1.51819   -14.427     5.633   361.311    -56.82    424.49      2.00
   2.26253   0.70391   5.14627    90.389   -33.833   339.346    -56.82    390.19      3.00
   4.80760   1.35782   3.62716    82.420   160.550   347.715    -56.81    495.55      2.00
   0.13188   0.75518   0.76263   164.913   124.215   617.523    -56.79    675.04      3.00
   2.03228   2.84977   4.90334   -64.391    32.316   175.023    -56.78    514.01      3.00
   2.75979   0.75025   3.11476    19.029   182.063   231.009    -56.76    343.79      3.00
   1.62267   1.24077   4.72590  -221.880     0.804   510.233    -56.74    623.21      2.00
   4.30875   0.34603   4.49340    82.941    20.559   255.064    -56.72    281.86      3.00
   0.99189   0.53439   0.49797    41.952     4.089   446.551    -56.71    466.37      2.00
   3.41562   0.07335   3.92757    14.749   -36.650   424.243    -56.70    426.50      2.00
   3.84470   1.53944   3.57820   -88.659  -270.247   400.443    -56.69    595.25      3.00
   2.05111   2.56746   1.58519    -3.468    -8.568   479.112    -56.65    666.50      3.00
   1.85867   1.64306   1.83946    88.855   -51.321   423.719    -56.61    561.41      3.00
   0.04049   1.99442   0.41038   130.882   275.375   294.160    -56.58    586.58      2.00
   4.23035   2.66995   1.25488   -31.827   -28.267   553.550    -56.58    727.19      2.00
   1.86091   2.70988   5.84321   -16.821    94.088   143.686    -56.56    502.39      2.00
   0.40237   1.90835   1.18842  -222.282   -99.100   518.779    -56.55    695.43      3.00
   1.08288   0.81769   4.01759   213.335   195.046   139.582    -56.54    374.07      3.00
   2.24001   1.99905   5.88049  -105.488   305.931   274.790    -56.51    587.67      3.00
  -0.17611   2.83256   1.41757    87.253    -4.815   252.853    -56.50    547.13      3.00
   3.34455   2.02684   1.16401   196.708    78.259   329.914    -56.50    567.23      2.00
   5.13533   0.52410   4.83091   -27.444    -5.527   531.233    -56.49    546.64      3.00
   0.97166   2.69753   0.43611    -7.325   -80.228   604.637    -56.47    770.75      2.00
   4.53398   2.41381   1.69063    95.770    -8.331   342.570    -56.45    574.78      3.00
   1.17507   2.41462   0.14893    32.708    31.954   386.263    -56.39    595.90      3.00
   1.73752   1.00437   1.10244    16.546   -29.147   395.768    -56.35    460.34      2.00
   0.74579   1.07017   1.80928  -166.351    59.250   316.139    -56.27    438.00      3.00
   0.08333   0.84425   1.53915   -92.423     1.546   283.693    -56.27    358.09      3.00
  -0.01201   0.43516   4.36742   -68.998   -42.160   650.653    -56.18    663.97      3.00
   2.69676   2.98236   4.85574    35.516    -0.981   390.359    -56.15    620.87      3.00
   5.08240   1.57424   5.39242  -136.985   130.784   422.800    -56.03    576.00      3.00
   3.34195  -0.13600   0.20597    35.628     6.489   389.771    -56.01    393.02      3.00
   0.99674   0.26326   5.49964   -49.693    60.859   647.109    -55.87    654.93      3.00
   3.22726   2.37235   0.37886   122.137   235.822   155.403    -55.86    543.32      3.00
   2.15554   2.37886   4.30115  -154.861   -72.061   252.594    -55.83    542.19      2.00
   0.56508   0.95479   1.29047   -22.608    -8.349   352.544    -55.83    417.33      3.00
  -0.06219  -0.04225   3.78630    26.454    -8.824    17.684    -55.77     36.78      2.00
   3.96848   1.14402   5.11581   351.604  -158.288   271.264    -55.75    539.28      3.00
   3.23686   1.46567   3.55683   140.243   285.261   400.482    -55.75    604.86      3.00
   1.19438   2.10763   4.71744  -193.295   -20.406   315.623    -55.71    560.08      2.00
   4.12522   0.30433   1.80921   -78.696    38.752   137.440    -55.70    178.75      1.00
   0.15484   0.42999   5.38301   -42.525    49.915   620.674    -55.68    632.59      3.00
   5.52428   2.00336   0.41389    96.376   193.749   331.078    -55.56    567.45      3.00
   1.02291   0.41706   2.07735   143.947   -52.384   715.447    -55.55    738.57      3.00
   5.10013   0.31351   3.16762    24.567    72.350   224.277    -55.48    248.88      3.00
   0.07114   2.33304   1.44936   243.890    -6.220   193.992    -55.44    542.56      2.00
   0.61637   1.11298   3.81903   192.252   186.276   304.298    -55.37    478.95      3.00
   1.86032   1.55605   4.81375   197.234    -1.357   412.730    -55.37    569.37      2.00
   4.21657   2.65888   1.25088   -18.133   -23.853   522.928    -55.23    703.09      3.00
   1.79372   1.57155   2.27812  -191.480   184.203   425.492    -55.18    606.94      3.00
   5.88915   2.32993   5.99233    71.920  -119.607   524.069    -55.15    700.77      2.00
  -0.12598   1.96233   4.80822  -314.964     3.912   260.175    -55.13    572.79      3.00
   4.23562   2.63030   5.04334   118.935   -42.345   654.357    -55.09    813.97      1.00
   1.77790   0.76917   1.19455   196.519    76.138   586.103    -55.06    648.77      2.00
   2.99169   0.42210   1.49149  -110.723    -2.501    82.236    -55.03    171.36      3.00
   1.97443   1.17965   1.68434  -267.997     4.206   279.804    -55.02    471.57      2.00
   2.76519   1.61500   5.34759   -72.230    67.061   424.336    -55.01    558.26      2.00
   1.77031   3.41746   6.05858    34.818    -5.434   421.614    -55.01    638.67      3.00
   1.27041   1.58598   1.89392  -211.771    94.453   414.925    -54.95    586.83      2.00
   0.61330   2.25773   0.78715   207.010   183.426   151.150    -54.95    538.49      3.00
   1.02816   0.68497   2.40378   182.327  -185.444   674.423    -54.93    740.89      3.00
   3.30701   1.52626   0.35914    83.291   150.743   393.137    -54.89    543.87      3.00
   0.63353   1.38703   0.01370    -0.436   -92.771   365.919    -54.88    487.67      3.00
   5.34958   0.34966   1.99053   157.104   -57.719   755.755    -54.86    778.65      3.00
   5.22996   2.28360   4.79942   192.761     2.218   570.990    -54.84    745.77      3.00
   5.26976   1.92667   1.57953  -323.693     0.368   555.414    -54.84    755.34      2.00
   3.64510   2.03822   4.61146  -167.900     1.762   319.450    -54.79    547.30      3.00
   4.26319   1.70051   0.97284    -2.190     1.217   428.332    -54.79    561.49      3.00
   2.15546   2.61207   2.97707    19.790    42.463   540.385    -54.76    715.21      3.00
  -0.02138   0.32519   4.59336   102.739    -4.143   215.062    -54.64    251.06      3.00
   2.56534   2.09744   2.35358    71.899   -71.385   390.260    -54.60    581.27      2.00
   1.27498   0.69991   1.41923    54.340    17.819   430.867    -54.56    465.25      3.00
   4.58118   1.07677   2.68785   113.754  -219.882   507.798    -54.51    616.89      3.00
   4.01979   1.53400   5.50135   242.836  -247.877   424.158    -54.48    642.53      3.00
   1.67487   2.65003   5.72233    30.744     8.501   407.363    -54.47    621.66      2.00
   3.27670   0.99019   4.35954    62.010    19.668   392.729    -54.44    459.59      2.00
   1.09038   0.83661   0.87123   175.333   139.851   639.404    -54.43    705.48      3.00
   3.01171   0.87335   3.52368    -5.197   -68.467   485.464    -54.33    531.17      3.00
   1.67552   1.12683   4.70310   243.990   -17.654   328.737    -54.32    484.20      3.00
   3.00585   2.23486   0.46955    93.039   175.536   222.696    -54.26    526.94      3.00
   5.34474   2.78447   5.38692   -65.979    85.977    97.648    -54.24    497.24      3.00
   0.30648   1.48833   1.63831  -260.620     0.252   414.240    -54.23    588.69      3.00
   0.45335   1.90546   1.57048  -177.333   -17.145   503.672    -54.22    663.60      3.00
   5.08750   1.54307   0.28795   -88.939  -265.365   393.599    -54.15    588.82      2.00
   3.01368   1.99060   1.08440   313.703   122.588   278.363    -54.14    595.99      3.00
   1.84976   1.55961   5.54773   280.030  -285.893   423.655    -54.13    674.55      1.00
   3.50832   1.91624   3.57234   -81.260  -264.442   309.181    -54.12    573.00      3.00
   1.10333   1.13328   4.19167   251.787   100.703   304.896    -54.06    483.45      3.00
   4.96985   0.22905   4.42676    38.124    -0.246   397.708    -54.04    403.55      2.00
   3.55324   2.68180   1.01265   -22.439   -46.053   555.253    -53.96    729.48      3.00
   4.94128   1.88173   0.32209     1.653   -46.664   394.465    -53.96    556.93      3.00
   4.51342   1.97995   2.77659  -131.756   306.630   548.061    -53.96    758.17      2.00
   0.29734   1.17606   4.00039   258.686   238.072   276.610    -53.95    521.49      3.00
   5.82795   4.34687  -1.04178    30.999     5.918   382.593    -53.92    552.94      3.00
   2.87150   2.31451   3.05395    18.665    86.058   527.342    -53.91    693.88      3.00
   0.95259   1.16155   4.77144   242.803     0.626   320.060    -53.91    481.27      2.00
   5.28087   2.45083   2.00702   106.022   -55.158   323.346    -53.88    570.45      3.00
   4.79798   1.53357   5.49922   220.436  -226.414   425.199    -53.87    626.97      2.00
   1.02397   0.48348   4.38979   161.903    52.061    52.672    -53.83    212.34      2.00
   2.32762   1.54458   3.49299  -134.851  -377.438   393.008    -53.75    654.76      3.00
   2.73441   1.59095   5.43680  -244.461   234.053   421.705    -53.67    641.44      3.00
   5.97865   1.60957   5.01328  -140.431    47.566   424.244    -53.65    568.49      2.00
  -0.03814   2.61083   1.01134     1.424   -12.112   468.179    -53.58    660.74      3.00
   2.72504   2.60090   1.04582    50.340     6.546   383.876    -53.52    605.49      2.00
   2.09659   0.47080   4.43781   -29.235   -25.621   547.931    -53.50    560.74      2.00
   0.47543   1.26244   5.90066    81.646  -212.178   315.816    -53.46    482.35      3.00
   1.77856   1.13576  -0.47274    13.836   -16.185   439.333    -53.45    510.87      2.00
   2.09929   1.22639   1.56319  -247.481   -21.487   292.227    -53.43    473.75      3.00
   5.53523   1.23488   2.68101   147.851  -302.916   546.159    -53.42    700.14      2.00
   6.00399   1.60162   1.23225   164.933    62.430   416.702    -53.41    570.08      2.00
   1.61359   1.18030   5.16481   256.811  -115.679   315.885    -53.39    501.37      3.00
   5.23450   1.50415   3.52872   -51.287  -176.435   395.128    -53.13    546.69      2.00
   1.16380   2.49005   0.53427   -34.351  -125.840   549.690    -53.07    727.03      3.00
   3.41093   1.22970   4.71769  -215.073   -16.868   518.457    -53.04    626.96      2.00
   0.36000   0.86159   5.13635    49.614   -31.712   408.236    -53.03    459.14      2.00
   2.58241   2.41655   4.41074  -131.287   -63.067   276.703    -53.03    549.33      3.00
   3.45490   1.21079   4.67697  -245.734     1.106   519.515    -53.02    637.14      3.00
   2.76577   1.72342   5.77448    29.961   -87.691   409.082    -53.02    557.15      3.00
   0.62060   2.40186   4.75263   154.390     0.768   527.698    -53.00    710.71      3.00
   3.97238   2.41966   1.52198   204.598    -4.428   232.886    -52.91    548.06      3.00
   4.63203   1.19588   3.42832   103.469   216.607   319.424    -52.90    483.41      2.00
   3.56742   2.00147   1.22734   256.037   101.984   301.199    -52.63    576.28      3.00
   2.03036   0.54886   5.85120    -0.899    40.590   545.896    -52.61    562.90      2.00
   2.91998   2.38249   4.64831  -141.938    -8.006   278.697    -52.60    546.99      2.00
   1.23681   2.19428   1.40637    66.858   -15.327   400.225    -52.59    591.31      3.00
   7.26661   0.91530   9.04852     5.050    -6.761   436.970    -52.52    486.46      1.00
   3.20197   0.48532   5.43709   117.985  -108.951    76.557    -52.48    212.81      2.00
  -0.06458   2.36209   3.99439  -119.655  -157.404   219.913    -52.45    535.82      3.00
   2.84401   1.20438   1.65230   -95.680   -21.591   355.222    -52.44    459.05      3.00
   4.57483   1.53660   1.98135  -294.954   110.995   423.313    -52.42    625.44      3.00
   0.77241   1.26185   4.63597   301.919     0.627   294.310    -52.38    508.88      3.00
   2.80392   1.91158   1.57951  -222.199    -0.169   511.366    -52.33    683.03      3.00
   2.34875   0.72405   1.50209  -198.212     4.013   178.832    -52.33    317.26      3.00
   0.44526   1.60510   5.59709   227.331  -232.994   424.920    -52.31    638.10      3.00
   5.15196   1.57997   1.91595   291.576  -134.023   422.180    -52.25    631.65      3.00
   4.62436   1.52607   1.18452  -295.598  -126.721   415.738    -52.19    622.68      3.00
   2.65862   0.89693   0.53261    44.516     4.926   429.527    -52.17    480.11      3.00
   2.73025   2.29468   2.67065     1.621    40.728   466.250    -52.06    642.62      3.00
   2.44972   1.96873   4.76169  -325.577   -17.859   277.642    -52.03    587.60      2.00
   5.10354   1.06096   3.24269    34.539    43.273   398.502    -52.00    470.85      3.00
   5.83462   1.27882   4.31551  -128.935   -57.961   474.679    -51.99    573.12      2.00
   3.28923   2.05774  -0.07370    16.529  -285.552   535.342    -51.97    734.66      3.00
   4.44081   1.36040   6.06328   -20.308    35.794   408.910    -51.92    511.19      3.00
   2.42482   1.59230   2.65762   -89.945   220.157   424.775    -51.91    596.78      3.00
   5.00088   1.18517   0.46083   158.839   324.908   575.043    -51.87    730.95      3.00
   4.65077   1.53960   5.50150   268.663  -274.997   424.128    -51.86    663.96      3.00
   1.55740   1.98507   1.06961   290.898   114.611   288.476    -51.85    587.04      2.00
   5.24071   2.73854   1.47940  -128.180    -4.339   777.264    -51.81    918.98      3.00
   0.48085   1.64972   2.26084    77.869   -83.634   424.847    -51.78    565.18      3.00
   4.14211   0.34113   0.86463    51.995    -0.871   481.216    -51.72    490.99      1.00
   0.64519   0.64319   4.34159    66.161    11.303   367.506    -51.71    403.62      3.00
   3.36104   1.12253   4.47609  -198.882   -85.215   507.740    -51.69    608.94      3.00
   2.87209   2.26467   0.01654    18.976   274.629   141.460    -51.69    535.82      2.00
   5.63555   0.72620   5.11613   167.724   -67.726   258.060    -51.63    358.96      3.00
   3.05796   0.35130   1.29736  -102.520   -68.189    78.660    -51.62    169.08      3.00
   2.73957   2.14298   1.64740    60.841     1.731   396.018    -51.62    583.42      3.00
   2.63942   0.76190   5.92059    18.634     7.203   459.506    -51.59    493.90      3.00
   0.68553   0.78157   3.43726   -83.112  -247.477   684.052    -51.53    754.99      2.00
   4.05689   1.86977   2.42148   -12.200   -14.529   431.340    -51.52    580.91      3.00
   1.99790   2.77058   5.04316   -83.462    -3.582   147.782    -51.49    504.18      2.00
   1.11425   2.66674   4.38944    -6.233    -2.641   324.905    -51.42    570.96      3.00
   1.01719   0.74032   3.66111    79.772   146.190   254.459    -51.38    350.80      3.00
   0.24945   0.85022   4.98024    47.060   -31.141   408.975    -51.38    458.42      3.00
   0.10657   2.11815   1.79828    68.991   -40.862   396.612    -51.34    584.03      3.00
   2.77332  -0.06188   5.07328    29.683   -26.522   417.724    -51.29    419.98      3.00
   3.40386   1.12202   5.54591   140.796  -141.855   350.327    -51.26    478.42      3.00
   1.57319   1.98322   4.73665   317.445     5.643   521.213    -51.23    732.03      3.00
   2.24807   0.41598   4.34813  -110.103   -62.051   766.064    -51.23    782.80      3.00
   3.40314   1.89520   2.75110    96.147  -245.662   299.881    -51.19    559.82      2.00
   4.67063   1.91426   2.75232   140.741  -355.886   251.895    -51.18    604.91      3.00
   0.81400   1.58113   6.05180   -25.473    45.616   409.018    -51.07    536.52      1.00
   1.98249   0.76416   2.80431   121.251  -242.480   659.694    -51.06    735.66      1.00
   3.03308   2.83933   4.45738  -120.645   -61.257    29.002    -51.04    497.18      3.00
   4.75986   1.59683   1.82639   108.259   -56.797   424.697    -51.01    561.28      3.00
  -0.02949   1.61104   3.54216   104.464   202.603   392.636    -50.96    572.29      3.00
   1.15770   2.31417   4.66114  -105.764    -1.183   269.056    -50.93    528.36      3.00
   1.71114   2.61400   5.49560    -7.136    25.687   303.256    -50.89    556.88      3.00
   0.33991  -0.47423   1.14147    31.960    -6.609   422.157    -50.83    438.46      2.00
   4.61776   1.64467   2.37404   129.483  -139.838   424.043    -50.67    584.33      3.00
   2.67726   3.31744   5.18711    11.855    19.863   373.348    -50.67    609.45      3.00
   4.36905   0.48182   1.99870   -28.056    18.265   264.937    -50.62    290.86      2.00
   0.92462   2.62921   2.16716   -38.672    18.396   571.227    -50.58    739.21      3.00
   1.37092   1.92063   4.65574  -182.230    -0.195   314.375    -50.58    537.26      3.00
   4.28823   2.72420   5.22969  -118.511    56.878    29.431    -50.56    491.40      2.00
   0.70905   1.61128   5.85528   -91.528   227.116   424.931    -50.53    601.55      2.00
   0.46665   2.40509   5.05802   207.891   -77.062   600.160    -50.50    782.57      2.00
   0.40335   0.67689   2.95618    32.313   -16.330   399.052    -50.43    431.74      2.00
  -0.13294   1.83015   5.09101   215.976  -105.762   493.168    -50.41    669.06      3.00
   5.81835   0.77948   3.35776    53.579    75.476   330.231    -50.39    389.14      3.00
   2.45122   2.46732  -0.06274    23.423  -141.859   537.824    -50.32    719.53      3.00
   1.01606   1.92744   5.77683   146.135  -294.818   540.727    -50.30    747.01      3.00
   4.49765   2.02614   2.00919    36.161   -36.712   422.369    -50.24    590.79      3.00
   0.05159   2.71382   0.75807   -58.644   -86.818   691.003    -50.24    843.35      1.00
   5.56513   2.39094   0.36309    88.517   163.456   235.238    -50.21    540.24      3.00
   4.42829   0.83026   2.58261    -9.748    74.677   316.202    -50.17    378.99      3.00
  -0.22906   2.90763   2.86015    22.573    40.139   528.987    -50.14    715.59      1.00
   4.51877   0.90849   1.52471   249.856     0.832   625.318    -50.08    705.98      1.00
   2.91173   2.31059   1.10878   -83.088   -49.786   529.089    -50.06    696.16      3.00
  -0.06484   1.84308   0.34756   105.803   218.626   319.374    -49.98    555.88      3.00
   2.21230   1.44882   5.85079    67.169  -177.043   407.304    -49.95    551.61      3.00
   5.57091   1.69400   3.04730    35.261    -7.121   406.169    -49.92    545.27      3.00
   2.20632   1.31745   1.01162    13.986   -34.578   401.804    -49.92    500.35      2.00
   5.06193   1.56769   3.80106   -91.311  -101.812   417.878    -49.86    556.52      3.00
   2.89378   0.47886   4.76597    45.766    -5.114   390.873    -49.82    410.01      2.00
   3.30062   1.87780   0.64721    23.038   -21.037   437.157    -49.80    586.57      3.00
   4.76344   1.52616   5.10592   287.823  -130.335   424.022    -49.79    625.47      2.00
   1.97309   1.56153   4.76818   332.633    -0.765   413.428    -49.75    630.20      3.00
   4.21639   2.85971   5.14146    72.406   -19.157   528.148    -49.74    716.43      3.00
   4.53602   0.87134   1.45524   291.511     3.915   670.548    -49.61    759.09      2.00
   4.29750   2.82734   5.66819    68.092   -49.293   558.376    -49.59    739.23      3.00
   0.80106   2.30685   5.01936   -77.775    41.065   290.173    -49.58    535.62      3.00
   0.58459   2.30065   1.59830  -186.618    -5.159   625.189    -49.54    787.47      3.00
  -0.21315   2.41695   2.24325    -0.415    10.634   473.612    -49.38    654.53      3.00
   0.11823   1.12660   4.34034   277.180   118.245   286.356    -49.35    489.28      2.00
   1.63601   1.19319   3.17612    17.397  -316.881   550.409    -49.33    690.90      2.00
   0.67268   1.21237   5.82007    -9.443   -13.358   400.223    -49.32    485.96      3.00
   0.91737   0.48153   1.63076   -39.168    -2.788   250.231    -49.30    278.47      3.00
   1.64531   2.00855   0.41265   114.476   238.948   309.010    -49.22    576.03      3.00
  -0.17524   2.33012   1.46084   -88.405    -7.175   525.730    -49.21    693.68      3.00
   5.62133   0.82353   1.47394   179.812    -5.574   600.225    -49.14    655.76      2.00
   0.52289   1.59654   4.48468   -11.589   -17.945   435.384    -49.04    556.48      3.00
   3.49867   0.75900   4.80391    22.530    -3.230   426.575    -48.98    463.30      3.00
   2.96298   0.75988   1.61976  -238.851    -8.691   181.485    -48.79    349.61      3.00
   5.81110   1.46300   5.03436  -329.571   125.554   424.623    -48.78    639.40      3.00
   2.83949  -0.04230   3.03048   -10.047    -4.810   415.067    -48.74    415.35      1.00
   2.22832   0.84820   2.68960   -33.507   130.595   254.561    -48.74    350.02      2.00
   5.04966   2.37376   6.17174    41.185   -48.146   452.673    -48.63    639.95      3.00
   5.15717   2.35435   1.07791   239.516    83.904   179.241    -48.52    543.64      3.00
   3.00929   1.12570   4.31969   289.062   118.767   284.717    -48.43    495.19      2.00
   1.75825   0.74793   3.48622    75.085   128.194   273.738    -48.38    357.98      3.00
   1.12161   0.44473   4.37540   -55.281   -35.618   612.447    -48.34    625.12      3.00
   3.87234   0.84737   4.77907  -191.555    -2.704   628.905    -48.26    686.89      3.00
   6.21028   0.82134   1.50786  -159.354    -3.495   217.274    -48.08    331.40      3.00
   0.34842   2.03106   2.40287   100.438  -104.753   374.288    -48.06    574.14      3.00
   2.22817   2.83616   4.66603    65.486   -16.800   512.458    -48.04    703.63      3.00
   2.16113   2.09127   2.09879    48.268   -51.491   403.765    -47.83    585.39      3.00
   3.97568   2.35641   1.08668   265.844    95.288   150.211    -47.77    549.12      2.00
  -0.11582   0.09399   3.93161    26.650    -7.497   558.188    -47.75    559.47      3.00
   5.06578   1.62290   3.49161   -46.643  -137.838   423.869    -47.71    568.91      3.00
   5.72362   1.16808   4.76713   327.505   -17.652   292.688    -47.61    514.08      3.00
   1.21360   2.61381   2.39085   -26.081    37.352   571.105    -47.57    738.67      2.00
   2.72572   3.41806   0.62072    31.978     8.892   393.279    -47.49    620.20      3.00
   4.22894   0.19470   2.08651    52.551   -15.039   482.141    -47.42    487.50      3.00
  -0.08580   3.11181   5.42467    38.273    -8.426   446.124    -47.37    658.65      1.00
   2.93631   1.47221   4.35821    90.268    32.042   417.533    -47.30    537.34      3.00
   4.49447   1.12454   3.57997    92.753   187.928   332.700    -47.23    470.12      3.00
   1.95971   2.82071   0.80498    65.155    38.865   264.770    -47.22    550.65      1.00
   4.12568   2.46604   0.29994    38.364    36.794   373.695    -47.15    591.78      2.00
   4.82411   1.48383   4.98439    99.667   -53.309   423.541    -46.93    546.65      3.00
  -0.11593   2.72923   5.37945   -56.293    77.652   131.117    -46.86    499.92      3.00
   0.98938   1.64727   5.90054   115.222  -297.213   409.082    -46.78    628.11      3.00
   1.89626   1.12860   3.01105    19.488    88.964   377.852    -46.72    466.70      3.00
   5.31310   2.84718   5.16885   -93.565    45.837    98.889    -46.70    498.94      3.00
   1.83526   1.69060   2.75719   -60.891   132.827   407.474    -46.65    563.89      3.00
   3.23586   0.41688   5.42989   -85.008    95.518   774.049    -46.58    790.98      3.00
   0.37238   1.13770   5.10980   279.339  -126.579   305.205    -46.54    504.89      3.00
   4.34165   0.38393   1.41624   -41.125   -39.436   245.990    -46.40    268.83      2.00
   2.14107   2.62324   0.46717    55.463    29.411   296.303    -46.36    556.54      2.00
   4.51971   2.32285   0.43836   -35.261  -142.751   566.613    -46.35    734.20      3.00
   1.23443   1.23556   5.11456  -150.373    51.486   498.057    -46.35    592.93      2.00
   5.36174   1.27377   3.65820   -15.949   -11.079   424.685    -46.19    513.18      3.00
   2.71375   1.24276   5.63091   161.646  -162.465   338.758    -46.06    496.46      3.00
   5.52797   1.13447   5.53040   169.826  -171.255   333.944    -46.05    486.95      3.00
   0.86784   2.72590   4.37104    -0.418    -2.813   440.880    -45.66    646.33      3.00
   4.55429   0.81872   1.55740   185.848    -6.092   605.675    -45.49    662.12      3.00
   2.84461   0.85121   4.54078     4.879     2.303   436.210    -45.43    479.73      3.00
   3.07931   2.71378   4.64143   -94.206    -0.213   119.313    -45.38    495.91      3.00
  -0.08100   0.11309   2.73972    23.058    -6.818   242.760    -45.34    245.79      2.00
   0.38411   1.66248   2.82619   110.777  -283.132   409.720    -45.26    622.65      2.00
   2.75624   2.29525   4.78805   257.544     0.268   632.623    -45.03    812.73      3.00
  -0.30258   0.10987   2.97699    22.852    -7.374   208.298    -45.03    211.73      3.00
   3.07853   0.48079   4.83309   -59.961    -7.010   606.491    -44.78    620.32      3.00
   0.05450   2.81556   3.04900    19.366   129.184   747.865    -44.71    896.38      2.00
  -0.08912   1.12975   4.32218   276.365   112.148   293.034    -44.58    491.69      2.00
   4.23012   1.15379   5.06712   297.878  -133.542   297.490    -44.38    514.45      3.00
   5.87503   1.54864   2.98918   -17.282    25.919   408.354    -44.38    530.89      3.00
   3.87674   2.04445   1.19796   167.080    63.876   342.449    -44.21    564.97      3.00
   2.22104   0.79675   2.80087   112.743  -216.898   635.314    -44.05    706.07      3.00
   3.20281   1.08282   2.69159   132.046  -269.152   531.179    -43.85    658.81      2.00
   1.23872   1.93646   0.02742    24.825  -364.778   550.122    -43.82    771.15      3.00
  -0.62274  -0.06905   1.57985    -8.660     6.240   409.739    -43.66    410.26      3.00
   1.88850   0.96226   2.20231    34.680   -41.708   412.742    -43.65    472.59      3.00
   1.17856   1.06838   0.02952    29.633    13.303   451.429    -43.60    515.11      3.00
   2.74485   0.87755   4.78619  -123.928    -4.127   561.174    -43.45    610.30      3.00
   3.42804   1.57096   2.70030    90.888  -235.147   407.964    -43.38    588.81      3.00
   5.47338   1.63032   1.48598  -222.169     0.212   414.561    -43.25    587.20      3.00
   1.33789   1.55091   2.16113   -60.076    11.420   424.263    -43.16    545.98      3.00
   0.90837   0.31509   5.02695   118.816   -49.258   149.717    -43.00    211.43      3.00
   2.26055   0.83682   0.32211    73.885   119.972   571.335    -42.88    620.42      3.00
   5.30531   0.69000   3.80082   -11.599   -80.499   496.370    -42.76    529.00      3.00
   3.77917  -0.28021   4.91179    22.089    15.236   393.764    -42.74    400.56      3.00
  -0.20708  -0.06157   0.35693    22.398    -3.259   658.266    -42.67    658.83      3.00
  -0.06918   2.59456   2.96666    21.278    39.277   528.478    -42.51    705.38      3.00
   3.40594   1.97814   2.70421    95.603  -247.633   302.883    -42.38    570.19      3.00
   4.12909   0.27364   6.01292    43.340   -71.289   257.066    -42.28    278.48      3.00
   0.14388   2.83958   0.87235    60.016    31.216   285.631    -42.23    560.52      2.00
   0.41639   1.18341   3.42675   -69.075  -205.900   509.323    -41.88    615.82      2.00
   4.22884   1.65930   3.84994   252.931   246.200   419.034    -41.87    653.62      3.00
   1.61116   1.49096   3.99894  -222.475  -232.711   416.150    -41.87    619.81      2.00
   1.87207   1.50504   5.43167   237.525  -222.949   416.598    -41.79    623.45      2.00
   5.21318   1.47168   2.77512   -81.374   176.754   405.804    -41.35    554.70      3.00
  -0.01724   1.08801   4.37376   131.665    52.650   357.296    -41.33    458.62      3.00
   2.01976   2.84828   1.81340    87.914   -37.520   234.734    -41.31    540.90      3.00
   5.98064   1.39911   1.21136   -83.990   -37.826   414.760    -41.28    526.52      3.00
   3.45003   1.08824   2.80112   -61.949   205.707   317.070    -41.26    457.40      3.00
   1.98992   1.53389   5.52408   282.362  -288.393   423.734    -41.21    674.42      3.00
   0.04639  -0.35627   3.39218    23.582    -8.529   338.921    -41.16    350.71      1.00
   0.06347   1.53768   2.65814   -71.490   178.772   426.288    -40.73    575.85      3.00
   5.56312   0.77232   2.81646   107.678  -206.597   621.012    -40.42    687.86      3.00
  -0.43581   2.36794   2.32200    19.038    -0.442   443.563    -40.36    630.25      3.00
   3.98242   0.84105   5.11736  -201.900    83.376   658.225    -40.11    721.13      3.00
   0.98664   2.80158   0.35903    57.235    75.054   198.681    -40.00    524.41      3.00
   1.17790   1.57724   5.15469  -262.095    95.207   424.057    -39.42    612.33      3.00
   0.48507   1.13374   3.61790    97.409   197.630   328.057    -39.35    472.75      3.00
   4.05962   1.32883   5.85440   121.579  -270.439   309.605    -39.20    522.15      3.00
   5.43956   2.44736   3.88448     6.408    25.825   409.258    -39.18    611.99      2.00
   0.21360   2.31907   5.93854    99.538  -189.076   599.698    -39.16    775.44      3.00
   4.09905   0.44646   1.03546  -112.315   -69.486    59.141    -39.14    180.09      3.00
   2.66509   2.40635   0.07354    24.133  -142.544   539.237    -39.04    717.55      3.00
  -0.16725   2.63526   5.09107   -32.635    18.886   260.654    -39.02    536.69      2.00
   1.58622   1.46934   3.92362   113.249   101.806   416.471    -38.75    549.05      3.00
   3.05410   1.23637   3.23142    34.687   -28.432   422.980    -38.70    509.22      3.00
   3.90176   2.33151   0.26545    82.335   150.546   251.706    -38.63    538.46      3.00
   3.46771   1.93522   5.17996  -126.520    38.738   339.781    -38.60    539.70      3.00
   5.42466   2.27613   3.18999    40.129    31.309   439.773    -38.52    623.13      3.00
   4.02794   2.41823   3.58197   -40.035  -162.325   262.345    -38.24    548.56      3.00
   3.21696   1.56204   5.42987  -262.016   254.280   425.371    -38.16    655.73      2.00
   0.41926   1.18937   4.23720  -241.726  -107.103   528.358    -38.13    649.86      3.00
   2.08672   1.11174   5.37421  -173.859   170.821   534.122    -37.67    640.07      3.00
  -0.07892   1.98692   1.28410    12.870   -14.204   441.476    -37.35    599.21      3.00
   2.10697   1.89413   1.27640  -287.477  -118.858   544.278    -37.32    739.42      3.00
   0.04417  -0.04050   3.70910    23.664    -2.912    34.962    -37.26     45.19      2.00
   2.12835   2.73661   0.54124    75.180    47.855   233.558    -37.15    535.14      3.00
   1.92732   1.92622   1.28278   232.664    89.078   314.456    -36.68    564.12      3.00
  -0.11471   2.83878   4.71148    92.433    -0.473   571.453    -36.49    750.40      2.00
   3.87383   2.46787   1.86228   130.171   -53.597   298.577    -36.45    562.87      2.00
   5.20475   0.49944   5.11517   129.728   -47.464   124.909    -36.42    221.55      3.00
   0.19318  -0.09987   3.34389    23.248    -2.778   232.260    -36.12    235.04      3.00
   3.98587   0.75440   1.57946   275.266     2.769   648.553    -36.11    726.71      3.00
   1.07854   1.48537   3.48092   136.511   271.486   394.978    -36.01    595.85      3.00
   2.06177   0.31601   2.50206    68.874   -46.774   552.544    -35.73    564.01      2.00
   4.43233   2.39579   2.20219   171.914  -155.238   201.674    -35.64    544.71      3.00
   3.23221   1.43245   5.65229    71.807   -78.545   426.550    -35.61    542.20      3.00
   4.18599   1.21306   4.28166  -252.158  -108.574   530.534    -35.52    657.86      3.00
   5.73485   1.94578   1.07907  -189.975   -85.352   505.389    -35.15    676.87      3.00
   1.01288   2.84607   2.30491   -79.819    92.788   757.566    -35.15    903.94      3.00
   5.09114   1.21552   4.42173   211.426    84.284   323.164    -35.04    482.14      3.00
   2.07807   0.22563   2.55731    49.372   -26.245   491.151    -34.85    497.39      3.00
   0.76270   2.01611   5.76341   -15.426    92.767   365.099    -34.83    555.89      3.00
   0.99693   2.78734   0.83713   105.365    74.642   134.227    -34.49    510.64      3.00
   3.93345   2.41543   1.08834   177.190    58.330   245.042    -34.32    546.60      3.00
   5.00432   1.99690   1.10347  -241.739  -102.621   524.730    -34.28    713.57      1.00
   0.21168  -0.10135   0.68375    22.262    -4.551    17.419    -34.06     38.11      2.00
   5.32234   1.97770   2.28454   192.342  -195.446   319.308    -34.02    583.11      3.00
   5.51192   1.18958   3.61118  -106.969  -298.724   550.224    -33.36    690.51      2.00
   3.91265   2.29497   1.93152  -114.037    47.389   562.230    -33.15    724.78      3.00
   5.65717   2.32840   3.65591    97.893   174.015   627.956    -32.76    794.37      3.00
   1.18029   1.29288   5.04835   253.399  -116.734   317.019    -32.39    512.81      3.00
   0.09785   2.65636   4.96751   148.382   -54.871   728.194    -31.77    880.41      3.00
   5.00513   2.01198   1.20903   247.739    99.808   305.318    -31.46    575.37      2.00
  -0.26659   0.59606   0.53934    18.337    -9.465   356.722    -28.74    384.43      3.00
   4.92984   1.88712   1.12132  -129.310   -58.367   475.290    -28.73    631.65      3.00
   2.47152   1.91517   4.78115   326.148     2.560   524.271    -28.27    733.01      3.00
   4.49534   2.41062   1.07796   153.381    47.739   272.952    -28.03    551.22      3.00
   5.37080   1.16234   3.44991   120.124   249.302   304.662    -27.34    489.72      3.00
  -0.13418   2.84790   4.83243  -114.124    -0.037    72.276    -26.27    496.56      3.00
   0.00713  -0.12455   1.61308    23.202    -3.950   110.314    -25.43    117.14      2.00
   0.06667  -0.08176   1.47683    22.659    -3.515   615.763    -21.48    616.58      3.00
  -0.29034  -0.32044   4.13301    24.342    -6.702   335.169    -17.82    345.06      2.00
   0.22313   0.07912   4.32100    22.620    -5.972   641.808    -17.23    642.59      3.00
  -0.04986   0.06338   1.08578    22.956    -4.126    80.731     -7.29     85.66      3.00
