# Supplementary material for: Characterization of lncRNA-protein interactions associated with Prostate cancer and Androgen receptors by molecular docking simulations
Source: Biochem Biophys Rep. 2025 Mar 9;42:101959. doi: 10.1016/j.bbrep.2025.101959 (PMC11929892; doi:10.1016/j.bbrep.2025.101959)
Supplement: Multimedia component 127 [file mmc127.zip › mmc127.out]

Grid spacing:     2.300
Angle step:    22.500
Initial rotation:     0.00000   0.00000   0.00000
rec_628dcb8434e2f.pdb      11.668    -8.164    -8.975
lig_628dcb8434e2f.pdb      10.072    10.490   559.480
   0.97800   1.97435   3.19819   -16.481   -50.244  -593.837   -220.15    803.24      1.00
   4.73849   1.09714   0.07298   -12.016    27.102  -556.323   -216.49    650.84      1.00
   5.94285   1.16629   0.03298    -8.518   178.441  -495.343   -215.71    635.17      1.00
   5.34196   1.95869   3.12706    -9.216  -405.204  -737.188   -213.05    997.24      1.00
   1.04089   0.39156   0.03046    10.902  -211.372 -1023.560   -207.14   1052.74      1.00
   3.43006   1.13958   0.00230   -14.347   156.778  -498.596   -205.54    628.17      1.00
   2.92045   1.97270   3.16185   -10.894   204.947  -483.085   -205.36    751.61      1.00
   0.82023   0.38576   0.26274    11.400   -43.527  -618.366   -204.62    632.24      2.00
   4.63172   1.13089   0.09380    -7.833    60.149  -543.197   -200.77    646.73      1.00
   3.03076   1.25649   0.25793   -26.494   -54.192  -591.393   -198.71    705.15      1.00
   2.12770   2.75066   3.18557    11.439  -147.047  -867.727   -198.41   1084.02      1.00
   2.97707   1.95515   3.12882   -11.081  -356.503  -714.669   -198.32    961.26      2.00
   0.83548   1.17178   0.02217    -9.803   233.942  -472.609   -197.52    636.72      1.00
   0.76848   1.22561  -0.06095    -9.940  -111.675  -611.397   -196.38    723.90      2.00
   2.17443   2.76466   3.25073    11.884   -67.953  -680.858   -191.71    932.63      2.00
   3.89318   2.04283   3.23530    -8.546    54.106  -543.783   -190.58    775.47      1.00
   5.11286   2.74290   3.09725    11.244   106.239  -260.311   -182.97    692.05      1.00
   1.42275   1.95293   2.65359    13.711   -13.840  -558.960   -182.55    773.60      1.00
   4.74917   2.68751   3.35059    19.387   -13.219  -543.649   -182.34    831.33      1.00
   3.27294  -0.48112   2.84144    18.778   -28.783  -579.338   -179.73    600.36      1.00
   5.40996   1.94781   3.11723    -9.825  -250.938  -671.139   -177.23    893.40      2.00
   4.54690   1.94093   3.12015    -9.061  -320.162  -695.434   -175.96    932.49      1.00
   5.21137   2.74628   3.20838    10.808  -115.870  -789.334   -175.92   1018.15      2.00
   2.85300   2.19463   3.38644   -14.402    -7.248  -575.925   -174.55    813.34      1.00
   0.54312   1.88081   3.07762   -13.274   -57.557  -589.922   -174.26    789.33      1.00
   1.03609   0.39363  -0.04138    10.461   137.185  -181.492   -174.09    260.41      3.00
   2.53583   1.95917   3.12288   -10.134  -392.403  -728.186   -173.35    985.48      3.00
   3.78010   1.18011  -0.01324   -10.770  -470.122  -761.960   -173.23    964.70      1.00
   3.47330   1.20441  -0.04510   -10.175  -122.190  -619.426   -171.91    729.63      1.00
   2.78167   2.03250   3.22180   -10.826    48.087  -546.688   -171.43    775.89      1.00
   0.02880   0.38046  -0.13496    11.112    21.659  -455.177   -169.52    471.86      1.00
  -0.00320   1.95637   3.09598   -10.844  -154.838  -630.807   -168.97    841.62      1.00
   2.50175   2.19987   1.42534    17.718   -11.925  -560.512   -168.29    803.19      1.00
   3.82728   0.42298   0.40780   -33.070  -140.071  -849.211   -166.61    871.97      1.00
   5.08096   1.95818   3.13048   -10.637  -501.292  -775.289   -166.12   1067.31      1.00
   3.66437   0.75959   2.95882    -8.872   -34.457  -531.227   -162.08    583.66      1.00
   5.50718   1.18824   0.22046   -13.548    -4.276  -574.461   -161.47    678.68      1.00
   5.90167   1.62916  -0.04063    12.765    91.561  -564.362   -160.95    739.75      1.00
   5.96653   2.19600   0.77806    18.908    -0.524  -564.421   -158.35    805.44      1.00
   4.52934   1.21718   0.00160   -16.777  -257.323  -665.989   -157.33    803.81      2.00
   0.22860   2.23878   5.85952    73.276  -160.085  -418.825   -156.28    737.09      1.00
   3.29299   2.75525   3.11620    12.649   149.941  -142.753   -156.19    666.16      1.00
   2.42789   1.65109   5.85792   -24.915    73.464  -564.020   -156.09    740.90      1.00
   2.76854   0.39122   0.04481    12.134  -138.149  -845.438   -155.17    865.95      1.00
   2.78264   0.60204   6.00791    21.478   -38.929  -588.724   -155.11    620.72      1.00
   1.88860   2.17926   5.84404    12.566     3.091  -574.379   -155.07    810.59      1.00
   1.41514   1.95659   3.22519    -7.920   101.477  -525.252   -154.51    756.69      1.00
   3.35283   2.24080   0.76594    26.612     6.563  -573.825   -154.14    816.88      1.00
   0.27819  -0.24208   5.26191    10.872   -18.574  -618.251   -152.29    623.53      1.00
   5.79396   2.34130  -0.08077     8.520  -276.344  -297.129   -151.88    719.49      1.00
   5.16499   2.25326   5.87611    79.492  -178.476  -399.110   -151.11    732.62      1.00
   0.06217   0.42044   0.16644    11.427   -57.860  -644.094   -150.96    660.65      2.00
   0.06573   3.72573   2.02023    13.761   -43.588  -557.340   -150.12    833.26      1.00
   2.23296   0.94564   3.89699    34.356    15.511  -579.782   -149.98    651.04      1.00
   0.83083   1.55170   2.74026  -128.325   323.847  -563.674   -149.31    802.00      1.00
   3.08253   2.20076   1.56423    42.406   -12.465  -578.373   -148.85    816.76      1.00
  -0.04338   2.08012   0.78678    38.266    22.041  -577.961   -148.66    803.41      1.00
   1.03703   1.92923   3.09865   -11.095  -151.928  -626.371   -147.92    834.62      2.00
   1.52509   2.34816  -0.05305     4.519  -354.828  -217.552   -147.70    726.10      1.00
   1.94944   1.58419  -0.01418    11.915   383.419  -562.932   -147.53    821.54      1.00
   1.86394   0.89258   4.49424    23.419    -8.929  -565.698   -147.27    630.99      1.00
   4.43384   1.92727   3.47451   -53.642  -119.484  -621.561   -146.83    827.14      1.00
  -0.38706   0.39827   5.82049   -37.572    91.944  -266.767   -146.72    312.00      1.00
   2.36350   2.11057   0.80791    30.776    12.070  -572.530   -146.70    802.43      1.00
   0.58767   0.86264   3.21967     8.467   237.146  -810.187   -146.29    886.31      1.00
   1.54605   1.97401   3.21361    -9.669   100.409  -521.804   -146.21    756.39      2.00
   4.38361   2.62237   3.03776    15.330   -11.761  -544.429   -145.80    827.91      1.00
   3.29886   0.47328  -0.21853    13.484    -7.381  -533.937   -145.73    555.30      2.00
   3.91097   2.61531   6.18522     2.416   -39.740  -575.193   -145.40    848.75      1.00
   1.54336   0.77534   3.26483     8.273   170.294  -743.013   -145.09    800.41      1.00
   3.18121   2.24196   1.49591   -36.819   -16.094  -516.895   -144.90    778.62      1.00
   1.61376   1.19260  -0.01681   -10.018  -398.507  -728.605   -144.90    906.12      1.00
   3.92300   1.11896   4.24920     0.647   -15.049  -549.126   -144.88    647.35      1.00
   2.32277   2.73987   3.15799    17.734   -31.270  -585.473   -144.79    862.31      1.00
   5.43976   1.47564   3.05557    10.390    67.795  -566.156   -144.78    716.64      1.00
   0.87264   1.89724   2.98895    -9.819   -53.968  -591.049   -144.14    791.92      3.00
   2.54123   1.60969   2.74484     9.592     2.942  -560.258   -143.99    728.10      1.00
   0.37507   1.17898  -0.01563   -10.799  -486.495  -766.095   -143.73    975.85      1.00
   5.51315   1.18734  -0.01248   -10.508  -478.821  -764.176   -142.99    971.38      1.00
   1.09096   2.73202   2.74957    17.451   -18.010  -559.093   -142.97    843.85      2.00
   1.39816   1.00375   3.98118    33.527    12.752  -575.547   -141.95    654.86      1.00
   5.17608   1.54715   2.73778  -124.999   314.441  -564.890   -140.74    797.97      1.00
   1.89415   2.26290   1.47164   -29.975   -16.272  -520.459   -140.69    782.86      1.00
   3.41757   1.96170   3.18029    -9.583   204.535  -481.019   -140.37    748.74      2.00
   1.23972   1.18732  -0.03290   -13.209  -147.386  -627.158   -140.33    738.55      3.00
  -0.83625   0.51792   0.64104    13.197   -30.207  -581.126   -139.98    605.05      1.00
   2.39291   1.52094   3.04461    13.656  -318.996  -564.764   -139.53    786.50      1.00
   5.06290   1.55622   0.00982    12.906  -543.387  -564.213   -138.95    904.89      1.00
   5.20612   1.08383   0.22988    14.920   -38.329  -565.789   -138.76    657.67      1.00
   4.67155   1.55495   0.01195    13.108  -440.970  -563.753   -138.69    846.90      1.00
   0.40300   2.11833   3.22064    19.583     3.651  -540.530   -138.67    780.34      1.00
   4.47603   2.13240   3.59690   -26.457   -28.044  -586.905   -138.18    815.35      1.00
   3.80876   2.83000   1.91001   -10.640   -18.802  -598.348   -138.14    874.39      1.00
   0.37313   0.79572   2.55073     5.205   -31.873  -582.952   -138.12    635.19      1.00
   5.12487   1.09096   3.83382    21.519     8.475  -564.050   -138.11    656.35      1.00
   0.25260   1.11255   0.23260    34.210    43.410  -523.646   -137.64    627.11      1.00
   0.92272   0.40440   5.84769   -39.504   105.103  -243.320   -137.37    297.66      1.00
   2.49983   1.95837   3.96007  -139.133  -177.395  -652.650   -137.14    873.76      1.00
   0.76291   1.64245  -0.08288    12.034    53.678  -562.355   -137.07    736.35      1.00
   1.46055   1.96229   3.17305    -9.351   257.113  -459.930   -137.06    751.77      1.00
   3.99124   2.27995   5.87170   105.120  -239.453  -331.929   -137.03    722.58      1.00
   1.08697   0.90135   2.72125    76.251  -167.148  -411.560   -136.99    531.21      1.00
   4.55269   2.36554   0.06972     8.029   301.960  -874.849   -136.86   1101.43      1.00
   5.49849   2.83900   5.93296    -8.845     2.875  -568.090   -135.90    854.08      1.00
   1.89536   3.29734   1.56771    18.983   -23.227  -587.072   -135.64    871.27      1.00
   1.05174   1.60614   5.86361   -68.691   174.630  -564.451   -135.24    754.47      1.00
   5.25440   1.51718   2.74088   -45.097   129.133  -565.208   -135.07    731.51      1.00
  -0.28223   0.44206   5.67623     5.591    -1.019  -516.435   -135.03    535.50      2.00
   0.93918   2.26649   5.67295    54.985   -58.527  -514.443   -134.14    782.61      1.00
   1.16298   1.63298  -0.46434    25.277   -29.479  -558.558   -134.09    731.07      1.00
   1.05475   1.78878   3.67602   -24.208   -20.711  -570.336   -134.03    761.15      1.00
   0.59515   0.47780  -1.35272   -19.608   -21.691  -572.012   -133.97    592.76      1.00
   3.74391   2.25520   2.70339    -1.301    17.259  -527.275   -133.21    786.06      1.00
   0.16910   0.53141   0.59778    31.846    -4.859  -527.652   -133.07    555.13      1.00
   5.60734   1.97256   5.87472  -128.581   330.101  -721.934   -132.81    967.53      1.00
   4.73284   2.43187   3.21663    -2.844   151.860  -389.345   -132.56    735.20      1.00
   2.94249   0.66197   0.24405    27.970    15.506  -513.260   -132.35    555.48      1.00
   2.73498   1.59999  -0.06026    13.742    40.993  -559.702   -132.23    727.56      1.00
   0.86477   2.34153   5.52716   174.841  -170.927  -345.872   -132.13    729.64      2.00
   4.99092   0.35277   4.65500   112.150   -17.719  -806.463   -131.97    822.34      1.00
   2.27120   1.51007   3.09248    13.032    86.593  -563.508   -131.94    721.55      2.00
  -0.01922   1.65534   5.31710   -11.945    -9.312  -545.706   -131.82    723.63      1.00
   2.42329   1.56632   5.25753    -0.353   -18.261  -543.930   -131.80    709.47      1.00
   1.38933   2.00206   5.50825   107.981  -136.971  -516.167   -131.78    769.32      1.00
   1.30494   1.11704   5.01157     2.927   -43.813  -562.623   -131.73    659.78      1.00
   5.60030   0.90356   4.69911    39.981   -10.250  -578.386   -131.53    644.70      1.00
   4.64057   0.38003  -0.50424    14.105   -11.475  -540.627   -131.37    554.60      1.00
   1.65758   1.19070   0.35959   -84.364  -191.079  -653.640   -131.30    775.77      1.00
   0.78466   0.42825   0.98393    11.995    -1.820  -582.065   -131.17    598.18      1.00
   3.85238   1.68211  -0.09714    12.439    34.538  -564.559   -131.11    742.50      1.00
   6.09668   2.41765   4.62899   -15.539   -42.480  -592.669   -130.58    846.88      1.00
   4.14886   0.41852   5.74049    -1.350    14.141  -476.735   -130.44    495.57      1.00
   2.09977   1.90487   6.48142   -12.924   -23.796  -546.334   -130.15    758.63      1.00
   5.25133   0.52133   1.41343    -6.245   -34.983  -611.665   -130.07    634.86      1.00
   2.25368   0.97873   1.26159    -7.975    -4.327  -554.916   -129.83    632.52      1.00
   2.91062   2.17723  -0.06058    18.924   -23.416  -553.009   -129.82    795.85      1.00
   5.23208   2.37194   2.73590   -29.851    14.562  -542.514   -129.71    808.01      1.00
   1.50705   2.07884  -0.16878     9.798    15.951  -571.195   -129.69    797.42      1.00
   0.91044   1.95871   3.51567  -168.079  -396.151  -745.534   -129.53   1013.78      1.00
   5.90519   2.32361   5.56228   119.406  -120.535  -423.694   -129.51    747.38      1.00
   1.35133   1.09602   3.83110    10.059    -5.035  -554.642   -129.27    648.62      1.00
   3.02279   1.45308   5.89688   -92.579   175.795  -559.436   -129.22    732.23      1.00
   1.06785   2.05533  -0.08882    11.411    47.397  -588.231   -128.73    808.30      1.00
   1.20194   2.30681   5.62309    71.718   -74.028  -488.930   -128.60    772.90      1.00
   1.54713   1.17865   0.03423   -10.072   225.582  -471.371   -128.55    633.86      2.00
   1.17928   1.51327   2.22298    50.976   -85.403  -563.810   -128.50    723.83      2.00
   0.12620   2.03701   0.86752    63.347    38.264  -590.138   -128.46    809.51      2.00
   5.30632   2.04674   0.24547    37.910    51.923  -592.909   -128.45    811.82      1.00
   1.82366   2.18113   1.53299    48.382   -10.452  -581.252   -128.41    817.07      1.00
   4.77078   1.55040   3.12964    13.659   404.453  -566.003   -128.39    829.44      1.00
   4.63130   1.58493   2.76747    95.723  -218.355  -559.408   -128.36    762.09      1.00
   3.29196   1.57618   1.51730  -463.640   -27.675  -554.153   -128.10    855.59      1.00
   3.41216   0.80289   3.00475     9.264  -181.443  -391.034   -127.99    499.45      1.00
   1.86417   0.85405   0.98043     9.817    -6.403  -587.781   -127.89    645.86      1.00
   2.92016   1.33352   0.10768    14.380   -59.525  -565.634   -127.84    694.95      1.00
   0.88953   1.04269   2.69263    64.728  -185.807  -483.293   -127.77    612.86      1.00
   0.56282   1.08858   1.12848   100.968     6.346  -516.404   -127.76    623.32      1.00
   5.05347   1.58377   2.78676    88.443  -205.913  -563.559   -127.60    760.65      1.00
   0.74620   2.61303  -0.25559     9.103    12.254  -644.395   -127.58    896.20      1.00
   4.69598   0.23511   2.43198    33.456   -37.525  -496.239   -127.48    504.51      1.00
   3.90305   1.64534   5.35928    59.570   -91.320  -562.118   -127.30    742.62      1.00
   2.04005   0.39047   5.93881    73.778  -175.699  -964.868   -127.29    991.48      1.00
   4.03833   2.48688   5.44227   105.179  -131.149  -395.918   -127.28    747.06      1.00
   4.02178   0.72276   6.02365   -65.467   165.598  -361.044   -127.26    462.84      1.00
   1.42415   1.76817  -0.12919    13.706    16.310  -563.943   -127.17    753.22      1.00
   5.52177   1.24599   1.71327   -30.745   -14.938  -554.655   -127.16    671.18      1.00
   4.33148   0.69630   5.64576    40.274   -48.195  -603.225   -126.75    645.29      1.00
   4.08465   2.76996   4.32105    40.673   -12.190  -527.069   -126.39    825.52      1.00
   5.85277   0.74083   1.19660   126.130    38.636  -453.670   -126.36    527.03      1.00
   4.77039   1.34667   2.99709     5.497   -87.737  -529.171   -126.35    670.52      1.00
   3.93494   2.38252   2.82869  -126.198   315.677  -200.288   -126.31    717.40      1.00
   2.97896   1.48977   5.90052  -105.132   207.194  -564.015   -126.26    750.60      2.00
   5.42520   0.61609   2.17662    -1.317   -35.609  -583.215   -126.23    616.21      1.00
   3.05830   2.85665   1.65915    59.090   -29.542  -689.844   -126.23    942.31      1.00
   2.21029   0.77914   3.21275     8.348   315.178  -888.080   -126.21    973.72      1.00
   5.52956   1.59520   3.15841    12.395  -368.599  -564.944   -126.19    817.53      2.00
   3.44962   1.70155   2.28157    11.044    -4.256  -558.777   -126.04    739.96      2.00
   1.13133   2.10610   6.00580   -33.668    92.693  -612.705   -125.90    836.24      1.00
   1.13867   0.72175   6.03063   -61.071   153.884  -376.012   -125.81    469.78      1.00
   3.48202   1.26071   5.49393   209.136  -244.043  -683.264   -125.79    845.47      1.00
   1.07437   2.02545  -0.10830     9.432    49.422  -586.012   -125.76    803.34      2.00
  -0.31134   0.85010   2.72903   124.022  -281.310  -286.922   -125.55    497.70      1.00
   3.51663   2.65137   0.43730    50.458    61.992  -786.680   -125.55   1008.39      1.00
   0.77071   1.44686   0.07743    13.576   -82.855  -564.353   -125.53    712.66      2.00
   3.43998   2.34164   4.31028  -315.376  -145.206  -932.100   -125.49   1158.61      1.00
   5.08727   0.48038   1.94569   134.712   -63.155  -257.848   -125.44    334.94      1.00
   0.67957   1.61628   2.88588    32.765   -72.078  -563.800   -125.42    736.00      1.00
   4.82265   1.14169   0.20442   -10.461    23.897  -554.742   -125.34    655.71      2.00
   5.05869   2.43601   0.80014    20.906    -1.699  -569.862   -125.32    831.62      2.00
   4.51015   2.35283   5.43560    19.390    -4.239  -567.335   -125.12    822.77      1.00
   5.89164   1.16413   0.03550    -9.870   174.841  -494.873   -125.05    633.50      2.00
   4.38366   2.13297   1.56461    65.580   -11.343  -588.937   -124.94    818.67      1.00
   2.20170   1.27130   2.39512    14.916     0.607  -566.768   -124.92    684.22      1.00
   3.29552   2.68518   2.53632    -3.210    12.259  -487.601   -124.86    795.43      1.00
   1.98450   2.01372   0.75601     9.033    -4.084  -554.762   -124.84    777.89      2.00
   3.50418   1.55658   5.90168   183.134  -430.094  -564.111   -124.79    861.35      1.00
   1.47645   2.51775   4.43467     9.046   -33.740  -583.368   -124.76    847.60      1.00
   0.56571   0.85115   1.95038   294.531  -125.252  -270.631   -123.96    496.69      1.00
   5.02104   1.37362   5.91083   -12.941   -19.006  -585.205   -123.76    714.38      1.00
   0.51057   1.12351   0.16466    25.085    14.364  -536.633   -123.72    637.87      1.00
   4.28431   0.74636   3.90036    20.685    -0.838  -569.793   -123.69    616.84      1.00
   1.06657   1.66821   2.61972    15.363   -15.320  -555.158   -123.59    732.80      1.00
   4.00094   1.69248   2.78599   -58.945   102.739  -567.827   -123.58    754.82      1.00
   0.16307   0.12169   2.29391    12.676   -14.947  -669.781   -123.57    671.32      1.00
   5.35928   2.39783   0.84105   122.223    90.280  -718.300   -123.57    948.78      1.00
   5.97059   1.63037   0.46551   -63.454  -194.939  -554.636   -123.44    755.03      1.00
   2.66011   2.24021   1.10369    39.426     5.942  -581.646   -123.12    822.84      1.00
   2.37470   1.13922   3.95517   102.833    84.011  -614.253   -123.09    718.29      1.00
   2.03172   2.03952   5.51157    65.888   -94.330  -539.201   -123.01    778.47      2.00
   2.38051   0.69818   1.13733    75.476    -1.995  -495.495   -122.95    547.76      1.00
   5.80733   2.33472  -0.11118     8.369  -204.764  -368.644   -122.86    727.91      2.00
   0.18709   0.05985   2.18499    12.543   -15.795  -771.606   -122.85    772.20      2.00
   0.51008   0.69873   5.76470    19.944   -20.967  -562.326   -122.80    604.81      1.00
   1.20940   1.18654   2.78244   100.113  -228.214  -469.197   -122.72    642.17      2.00
   5.93621   0.60971   4.08102    33.476   -18.608  -579.361   -122.71    612.16      1.00
   1.05849   2.74674   2.71104   -58.645   146.800  -122.527   -122.54    663.38      1.00
  -0.18405   0.80056   2.38950   263.589  -267.069  -219.796   -122.43    502.39      1.00
   2.32051   0.83126   4.65578    25.938    -8.020  -569.598   -122.34    626.92      2.00
  -0.15530   2.47898   1.02929    36.450     6.978  -594.099   -122.32    852.29      1.00
   1.43561   1.12191   3.78030    -8.815   -29.059  -539.071   -122.32    639.76      2.00
   2.50082   1.18455   0.37816  -157.532  -365.763  -734.272   -122.20    909.70      1.00
   2.18757   0.79034   3.08003     7.220  -376.590  -195.533   -122.17    491.73      2.00
   4.00014   1.68079  -0.09234    12.606    33.998  -563.865   -122.01    741.77      2.00
   2.24054   0.86201   2.72982   109.333  -251.002  -321.052   -121.94    500.70      1.00
   6.24810   3.63964   4.89818   -21.291   -21.376  -569.398   -121.94    846.13      1.00
   3.20875   0.58535   2.76463     8.670    -0.736  -617.637   -121.91    645.13      1.00
   5.85527   2.43587   2.79501    39.154   -85.964  -638.384   -121.89    884.79      1.00
   1.82564   1.58446   1.35895    48.854     8.561  -558.791   -121.85    725.03      2.00
   3.76021   1.92838   5.95998  -146.149   367.633  -736.895   -121.82    990.18      1.00
   3.00326   2.34219   5.53524   212.391  -213.219  -290.976   -121.72    726.87      1.00
   3.36077   2.43832   3.39061    31.339    28.299  -502.185   -121.70    787.84      1.00
   3.78708   1.99988   5.38578  -213.053   183.864  -701.271   -121.67    930.40      2.00
   4.50544   2.37620   0.83285     5.623   -15.256  -547.083   -121.34    810.95      1.00
   4.80080   1.87436   5.64655    16.454   -50.087  -533.877   -121.28    747.05      1.00
   2.71477   1.56453   3.00787     1.682  -150.154  -579.293   -121.15    751.58      1.00
   5.18195   0.89697   5.09036   206.267  -108.406  -773.205   -121.13    854.68      1.00
   2.22448   0.81687   2.42350   122.404  -124.760  -419.059   -121.11    521.40      1.00
   0.66772   0.92745   1.12680   -32.601   -28.616  -624.643   -121.04    689.48      1.00
   4.70007   2.29158   4.28271   -89.693   -54.163  -686.860   -120.94    910.02      1.00
   4.53160   0.80670   4.30419  -147.693   -80.836  -388.919   -120.89    493.80      1.00
   1.13287   2.42258   5.91658   -99.708   255.667  -868.229   -120.86   1092.57      1.00
   1.94747   2.00274   5.76489   -13.758   -27.502  -584.277   -120.71    798.42      3.00
   3.58692   0.71225   4.04889    71.772    37.020  -643.805   -120.71    686.76      1.00
   4.18230   0.45962   2.65483    75.259  -164.240  -188.321   -120.70    299.51      1.00
   4.29079   1.79664   3.75392     3.019    21.230  -558.426   -120.64    752.97      1.00
   3.23714   0.77709   3.30788     8.916   129.236  -701.943   -120.46    754.47      2.00
   2.04005   1.92670   4.36594  -219.178  -122.120  -657.959   -120.43    881.13      1.00
  -0.05646   0.38290   5.93344    63.480  -145.367  -892.407   -120.39    914.67      3.00
   5.82625   1.41525   2.13823    34.553   -67.125  -561.798   -120.37    705.10      1.00
   0.31866   2.71423   2.76492    12.879    -5.649  -532.381   -120.33    825.22      1.00
   4.66551   1.59192   5.84126   -40.097   106.032  -561.308   -120.30    735.14      1.00
   3.29174   2.13692   3.59442   -29.367   -33.222  -590.123   -120.28    818.44      1.00
   5.78497   2.34035   3.17677     8.460  -271.121  -798.529   -120.27   1031.52      1.00
   5.39378   2.41823   3.80343    -5.310     9.620  -552.322   -120.22    818.03      1.00
   2.47402   1.18119   2.38641  -287.981   261.290  -745.806   -120.19    914.60      1.00
   0.11771  -0.02956   5.41869    13.621   -15.153  -957.080   -120.15    957.36      2.00
   2.38211   1.53980   3.11540    12.977   188.368  -563.743   -120.10    745.02      3.00
   2.45644   1.94018   1.82483    92.734   -66.354  -597.574   -120.02    808.26      1.00
   5.96949   1.94763   5.59201   -72.419    42.025  -618.741   -120.01    821.25      1.00
   0.44463   2.03332   2.35880  -234.862   199.683  -426.388   -119.98    760.09      2.00
   0.58898   1.76553   1.87225     5.119   -25.139  -591.317   -119.81    773.73      1.00
   5.03782   1.74994   4.26020    10.409   -33.914  -578.226   -119.79    762.09      1.00
  -0.12435   1.16678   2.70931   -77.274   198.067  -660.854   -119.76    779.92      1.00
   0.09715   1.98353   0.35141    98.120   188.684  -654.278   -119.66    874.53      1.00
   5.75547   1.67706   2.97944    12.685    52.470  -565.092   -119.63    743.24      3.00
   0.01250   0.68530   0.13105    21.857     6.737  -527.890   -119.60    571.10      1.00
   3.38597   1.83013   2.02197    13.077   -10.350  -558.068   -119.60    757.05      3.00
   4.32160   1.18678   2.40405  -163.569   135.489  -671.906   -119.58    791.63      1.00
  -0.03115   1.18215   2.76967   174.024  -407.938  -389.951   -119.49    691.42      2.00
   5.70923   1.92764   5.59164   -48.545    29.484  -613.161   -119.42    812.36      2.00
   4.70718   0.68446   4.02968    54.642    26.845  -624.884   -119.35    664.21      1.00
   3.25970   0.63550   2.94690    11.313    10.530  -583.564   -119.07    617.58      3.00
   1.34658   2.36710   3.20856     2.536  -258.917  -786.896   -119.07   1021.27      1.00
   3.75860   2.27431   5.59640     7.702   -35.995  -578.831   -119.01    824.05      1.00
   3.93514   1.46052   1.88315     0.800   -43.411  -573.706   -118.98    718.46      1.00
   2.94491   2.29878   4.29183   -96.291   -55.603  -694.395   -118.87    917.07      1.00
   2.32619   2.39189   4.34650   166.151    53.007  -410.260   -118.71    747.68      1.00
   3.47053   2.44350   5.92736   -67.263   181.922  -786.210   -118.65   1011.53      1.00
   0.25395   2.29431   4.28257   -83.242   -50.863  -680.668   -118.62    904.76      1.00
   4.71012   1.17143   2.11161    -5.306   -27.107  -545.302   -118.49    652.13      1.00
   2.90279   1.17789   0.44466    45.559   121.951  -515.989   -118.25    641.64      2.00
   0.00877   2.37563   2.37801   206.539  -228.195  -834.841   -118.20   1072.23      1.00
   4.32827   1.21709   2.80554    39.301   -69.088  -541.023   -118.10    659.57      1.00
   5.65294   0.74133   5.98093    51.914  -144.369  -680.319   -118.07    735.53      1.00
   0.55782   2.55350   3.81092    42.078     4.490  -512.664   -118.01    803.58      1.00
   3.87400   1.54474   0.02214    13.319  -266.768  -563.429   -117.93    769.10      3.00
   3.38913   2.30189   1.63619   312.112   -16.254  -860.133   -117.88   1088.33      1.00
   5.21944   0.76454   4.34129   207.529    63.658  -774.126   -117.78    839.30      1.00
   0.90114   2.03594   5.43836    51.594   -83.879  -545.290   -117.74    779.99      1.00
   5.43612   0.85009   2.72465    11.294     9.046  -577.530   -117.73    636.07      1.00
   1.73020   0.81599   2.38916   127.903  -122.348  -417.308   -117.61    520.65      2.00
   4.33246   1.17597   2.28657   124.258  -151.618  -504.949   -117.56    649.17      2.00
   4.56948   0.99219   1.05289     1.776   -14.111  -596.086   -117.56    670.68      1.00
   4.75550   2.48317   2.51977    40.049   -48.933  -604.855   -117.56    861.65      1.00
  -0.06357   1.15057   2.27272  -281.684   252.550  -741.126   -117.45    903.13      2.00
   3.51538   0.45173   2.66211    72.945  -163.729  -184.077   -117.45    294.76      2.00
   3.09921   0.38746   0.14101    10.443   -73.994  -690.895   -117.25    706.05      3.00
   3.97042   1.20080   4.67760  -249.361   -10.553  -459.298   -117.22    637.32      1.00
   0.09811  -0.10538   5.15753    14.077   -19.185  -650.700   -117.21    652.05      3.00
   0.31812   2.11060  -0.15751     8.779    21.414  -574.567   -117.18    803.51      3.00
   1.86442   2.41391   2.40487    66.147   -71.408  -639.343   -117.14    884.10      1.00
   5.69753   0.77518   5.50891   264.150  -269.223  -917.885   -117.11   1021.89      1.00
   3.02341   3.88676   7.66208    42.387   -15.737  -558.784   -117.07    821.72      1.00
   5.85845   0.80105   4.30760  -275.800  -135.628  -251.583   -117.01    470.24      2.00
   5.65362   2.58702   7.24299     5.885   -16.959  -539.349   -116.92    822.27      2.00
   1.74043   2.37122   2.36775   218.673  -223.266  -854.285   -116.90   1088.49      2.00
   2.80605   1.17063   0.42144   105.603   263.357  -448.949   -116.87    639.68      3.00
   2.20051   0.44429   2.66645    78.782  -177.072  -147.273   -116.77    281.98      1.00
   4.97692   2.05279   0.83133    67.428    45.067  -595.239   -116.66    815.70      1.00
   3.42431   1.09391   3.12127    10.062    87.851  -603.269   -116.61    695.92      1.00
   2.76258   1.63883   2.76065   -96.654   190.044  -568.514   -116.55    768.67      1.00
   5.17603   1.97277   3.97374  -130.438  -166.028  -649.603   -116.53    869.51      1.00
   3.69956   1.72715   5.95597    -5.498   -20.030  -545.055   -116.41    733.51      1.00
   3.91807   1.95998   5.54877  -208.609   185.463  -700.678   -116.37    925.16      3.00
   0.43074   2.38451   4.33716   204.133    69.406  -369.763   -116.17    736.52      2.00
   3.82059   2.00748   4.27306   192.145    47.642  -474.454   -116.10    748.57      1.00
   0.37200   3.09132   4.19279    23.224   -22.295  -542.778   -116.10    843.48      1.00
   0.98985   0.45457   5.53569     5.218    -4.199  -522.221   -116.09    542.11      2.00
   2.95267   0.71190   5.55725    70.116   -91.615  -643.995   -116.00    691.88      1.00
   1.04402   2.33988   4.30960  -345.385  -158.901  -963.890   -115.85   1194.30      1.00
   1.44057  -0.46188   0.53463     6.048   -36.541  -583.494   -115.83    603.11      1.00
   2.59085   1.95555   5.55189  -149.530   122.269  -664.545   -115.78    874.70      1.00
   0.41641   0.92262   5.56102     7.513    -4.201  -550.825   -115.63    621.22      1.00
   5.24121   1.86250   3.96942    89.380    81.090  -513.556   -115.62    739.07      2.00
   4.13408   0.84360   3.20665     7.698   322.139  -892.318   -115.51    984.80      1.00
   4.04600   2.44414   0.33078   -89.303  -249.249  -303.287   -115.38    727.74      1.00
   4.45971   2.82274   5.56800   -93.319    92.988  -938.884   -115.37   1142.13      1.00
   3.56958   0.80588  -0.09602     3.944   117.109  -412.640   -115.19    498.13      1.00
   2.91857   2.29888   0.06448     8.209   331.233  -901.188   -115.13   1126.25      1.00
   4.20727   2.55094   4.28904   -17.938   -37.259  -646.462   -115.04    894.69      1.00
   3.71050   1.91406   5.91645  -192.999   440.672  -761.669   -115.00   1043.90      2.00
   2.28162   1.62906   0.27193   -14.786   -15.207  -585.104   -114.92    750.35      1.00
   5.49828   1.19332   0.35576   -79.184  -178.749  -648.854   -114.89    768.51      1.00
   3.62965   1.53821   4.58867    -4.843    -4.024  -556.315   -114.88    714.74      1.00
   4.33293   0.80824   0.67676  -217.616  -253.482  -881.860   -114.87    976.57      1.00
   4.18376   0.73777   1.14138   155.706    33.418  -403.826   -114.80    492.52      1.00
   4.45313   1.95541   5.93567    59.490  -123.749  -514.396   -114.75    754.72      1.00
   5.69829   1.12437   4.78626   103.689    -7.812  -604.923   -114.53    703.59      2.00
   4.40658   2.06611   1.67307    98.788    -9.749  -608.421   -114.51    828.83      1.00
   3.99402   1.93492   5.60521   -78.922    50.666  -620.611   -114.41    822.29      1.00
   4.41647   2.33970   3.07186     6.318   134.555  -392.508   -114.39    724.51      2.00
   5.95806   2.19356   4.10545     0.162   -10.355  -593.774   -114.36    825.88      2.00
   1.15468   1.16136   1.15190   442.911   153.607  -361.776   -114.25    689.90      1.00
   0.40737   2.40343   5.84012   101.642  -227.035  -344.179   -114.23    736.38      1.00
   5.17116   0.63934   2.82807   -39.901   112.572  -713.931   -114.23    751.75      1.00
   4.83684   2.32369   4.31765  -178.663   -86.751  -782.267   -114.21   1000.85      1.00
   5.71588   1.14698   4.79488   135.209   -11.650  -616.473   -114.01    721.82      1.00
   3.96351   2.32489   5.57297   129.462  -133.909  -408.116   -114.01    742.80      1.00
  -0.32022   2.68796   0.05440    12.593   132.425  -929.749   -113.98   1130.12      1.00
   5.44800   1.14161   1.13900   222.250    59.672  -462.434   -113.92    623.12      1.00
   3.35823   1.60954   0.34099    90.983   172.183  -574.199   -113.86    764.08      1.00
   0.90229   0.51196   0.93590   -17.222   -52.561  -649.457   -113.76    672.03      1.00
   4.34195   1.55414   2.69166  -192.454   418.533  -566.016   -113.54    858.59      2.00
   2.63036   1.79918   5.82921    17.762   -73.319  -533.191   -113.48    738.37      1.00
   0.48964   1.99364   1.63302   151.171   -10.322  -623.398   -113.44    839.65      1.00
   0.84306   1.49874   0.09545    14.130   -81.469  -563.514   -113.44    719.35      3.00
   4.75665   1.53302   2.69793   -40.479   106.345  -563.297   -113.36    728.33      2.00
   1.59319   2.30496   5.51840  -270.113   243.918  -931.385   -113.30   1160.76      1.00
   0.99505   2.34263   4.30787  -343.777  -159.271  -964.885   -113.27   1194.86      2.00
   1.71350   1.49030   4.59122    14.950   -39.586  -554.762   -113.12    707.71      1.00
   5.94130   1.75422   1.56293    -6.514   -38.949  -546.618   -113.12    739.16      1.00
   4.61550   0.66895   2.91359     9.946    15.222  -588.297   -113.11    625.55      1.00
   0.83086   1.06952   3.93908    53.903    32.538  -586.246   -113.05    675.10      1.00
   3.04102   0.48133   2.64108    61.124  -130.821  -275.954   -113.04    347.35      3.00
   1.68415   2.14655   1.13646    44.573     4.438  -579.374   -112.94    811.80      1.00
   2.70125   2.26138   4.59745   -25.779    -4.513  -569.642   -112.93    815.93      1.00
   1.63799   2.47825   4.24382    56.149    -9.810  -514.498   -112.93    799.94      1.00
   1.06502   2.01522   4.68852    -5.631    -2.517  -553.662   -112.91    777.21      1.00
   0.42115   1.45974   2.74784   -40.244   106.218  -562.206   -112.82    716.96      2.00
   3.12886   1.46157   1.23407   -15.274   -34.283  -592.153   -112.77    733.14      1.00
   4.21717   2.00965   5.79333   -60.665   126.305  -624.053   -112.75    839.99      2.00
   0.69620   0.81676   0.03979    10.506  -211.315  -741.321   -112.75    812.38      1.00
   1.88410   0.90372   3.77747    10.599   -36.391  -575.286   -112.74    641.65      1.00
   4.98136   1.96331   3.94372  -283.517  -322.654  -738.624   -112.73   1008.82      1.00
   4.25861   2.34490   2.70090   -33.891    93.543  -439.508   -112.62    746.02      2.00
   5.80943   1.52913   4.58192   105.447   -26.913  -554.787   -112.49    720.46      1.00
   4.22056   1.16434   0.43721    68.111   172.240  -490.566   -112.48    633.11      1.00
   2.26529   2.30021   0.70990   -70.594  -104.072  -443.821   -112.47    748.00      1.00
   0.02749   1.13183   4.79119   137.163   -11.054  -620.002   -112.47    723.19      1.00
   1.65556   2.50353   0.02863     3.535  -161.544  -409.690   -112.46    754.39      2.00
   3.83143   2.49871   5.73521    43.170   -84.005  -497.995   -112.34    794.67      2.00
   5.49082   1.88458   6.00537   -79.285   204.493  -660.593   -112.32    869.92      2.00
   2.19726   1.55913   4.66765   219.813   -31.078  -555.260   -112.20    750.47      1.00
   2.18026   2.33201   0.75404  -155.651  -186.352  -324.774   -112.15    718.33      2.00
   1.01475   0.53719   0.86344   -16.728   -56.049  -648.295   -112.14    673.13      2.00
   5.80351   0.69352   2.79657   -68.076   181.679  -787.642   -112.11    840.35      1.00
   1.38552   2.39211   2.89336    38.675   -94.488  -643.902   -112.02    886.21      1.00
   2.59997   1.97134   5.46317   225.001  -253.337  -443.841   -112.02    775.24      2.00
   4.98518   1.58649   5.83477  -191.455   418.973  -566.111   -112.00    862.58      1.00
   6.03235   1.98985   3.89220   202.399   165.922  -443.954   -111.95    747.20      1.00
   2.40677   1.54751   4.57211    85.991   -29.342  -557.142   -111.93    722.40      2.00
  -0.00965   1.13004   4.77853   136.850    -9.085  -620.285   -111.91    723.11      2.00
   3.08228   2.23196   1.09892    38.336     5.479  -579.755   -111.91    820.63      1.00
   2.74952   1.59299   3.90855  -224.378  -234.807  -559.309   -111.86    794.34      1.00
   2.02286   2.24515   1.55200   232.258   -16.261  -781.562   -111.86   1001.51      2.00
   3.48607   1.21626   3.67256   -39.776   -69.283  -523.897   -111.85    645.52      1.00
   5.71055   0.75513   2.72112   142.350  -327.168  -237.232   -111.81    490.13      2.00
   2.41959   1.60583   1.37986   -47.013   -25.579  -544.630   -111.77    717.56      2.00
   2.91118   0.73000   6.18545    22.401   -71.377  -601.008   -111.77    648.05      2.00
   1.13842   0.87522   2.71351    93.422  -209.170  -364.300   -111.77    509.92      2.00
   5.34845   2.54530   4.47643    -4.799   -36.473  -604.264   -111.74    864.11      1.00
   5.06364   0.40776   0.80452  -129.156  -166.547 -1046.888   -111.73   1075.85      1.00
   2.48495   1.78957   5.84057    18.960   -72.706  -532.596   -111.70    736.58      2.00
   2.10647   1.97123   3.09892    -9.987  -207.619  -653.722   -111.59    871.61      1.00
   2.96575   0.75209   5.52616   170.680  -192.070  -788.615   -111.59    862.65      2.00
   5.17995   0.81436   3.89022  -160.741  -193.156  -318.007   -111.58    479.23      1.00
   3.06719   0.87202   1.46917   -17.125   -41.949  -590.695   -111.45    652.13      1.00
   0.92137   1.16772   2.27768    90.578  -120.264  -522.791   -111.42    650.01      1.00
   3.31589   1.85370   1.93530    19.042    -4.487  -591.388   -111.42    785.02      1.00
   3.96426   0.75638   1.20439   218.935    74.771  -350.114   -111.41    482.58      2.00
   3.02857   0.50992   0.76410     6.432   -38.116  -599.803   -111.37    622.79      1.00
   5.97512   1.57909   2.76742   180.245  -430.747  -561.921   -111.35    862.33      1.00
   5.41205   1.63355   5.87247   -46.391   123.291  -560.558   -111.30    743.44      1.00
   3.36997   2.15349   3.79499   -33.521   -45.155  -575.586   -111.17    810.55      2.00
   0.13453   2.38269   5.43995   -97.158    99.231  -731.635   -111.15    955.81      1.00
   3.86623   1.97109   6.03737   -16.766   -16.519  -558.862   -111.13    775.93      2.00
   2.91352   2.34517   5.52868   263.168  -263.789  -219.817   -111.11    735.32      2.00
   5.84006   0.85376   1.07340   270.586    99.322  -299.707   -111.08    494.21      2.00
   3.16540   1.61111   4.56381    -0.930   -16.730  -545.899   -111.06    717.46      1.00
   0.89635   1.04816   4.97997    50.051   -14.573  -581.906   -111.04    667.47      1.00
   0.99001   2.64040   4.36674    55.248    -7.764  -516.448   -111.03    812.60      3.00
   0.27041   2.42328   5.80866    74.497  -161.045  -416.366   -110.86    754.66      2.00
   4.87175   2.16856   1.92648    10.290   -12.224  -552.765   -110.84    794.31      1.00
   4.95353   1.16405   2.19002    55.713   -82.960  -544.176   -110.71    657.17      1.00
   1.84664   1.08671   4.83002    83.981    -9.577  -599.327   -110.70    691.05      3.00
   3.25221   1.20071   2.47843   -70.926    43.343  -617.290   -110.66    721.64      1.00
   3.08714   2.69540   5.47094   158.175  -161.538   -74.396   -110.62    672.58      1.00
   2.93395   3.46878   2.78875   -14.573     4.501  -580.321   -110.58    861.42      1.00
   2.08597   2.42342   5.82829    74.086  -168.496  -408.869   -110.43    752.17      1.00
   0.61494   2.47030   1.16049  -177.311   -93.861  -360.228   -110.26    735.50      1.00
   1.77361   1.91637   0.64941   -51.900   -72.917  -521.839   -110.24    747.59      1.00
   1.25519   1.16065   4.79123   144.422   -11.497  -618.388   -110.23    726.96      2.00
   1.23421   0.78073   5.91106    90.678  -201.911  -758.349   -110.21    827.26      2.00
   5.47860   1.52413   5.89294  -177.945   382.795  -564.091   -110.20    833.53      2.00
   2.83360   0.72350   2.77409  -108.316   280.568  -895.027   -110.17    971.42      2.00
   4.25552   2.44105   5.58398   -10.719     6.136  -566.499   -109.95    829.57      3.00
   2.87789   0.75847   3.20611     8.681   268.171  -842.075   -109.90    915.48      1.00
   4.13292   0.40822   0.43649   -67.305  -209.754 -1035.239   -109.85   1066.51      2.00
   2.89097   2.62601  -0.04524    13.445    37.464  -698.027   -109.80    936.95      1.00
   5.09285   0.73085   2.69303    79.698  -175.755  -402.497   -109.75    502.44      2.00
   5.87148   1.90654   5.92425  -163.741   372.318  -731.677   -109.70    988.63      2.00
   2.79905   2.42420   0.34952  -116.567  -311.205  -236.724   -109.66    728.91      1.00
   3.65267   1.49291   2.26652    63.816  -100.775  -560.918   -109.65    721.61      1.00
   4.59338   1.95286   5.55064  -143.252   114.054  -659.570   -109.61    868.47      1.00
   0.61921   1.51396   5.88970  -137.951   281.946  -566.727   -109.53    784.81      1.00
   4.22021   1.16051   5.03628  -315.658   106.190  -409.407   -109.53    635.39      1.00
   5.31845   2.37928   5.86473   -77.413   205.248  -804.811   -109.53   1026.82      2.00
   2.08398   1.13898   0.33155    69.367   120.315  -488.264   -109.42    615.44      1.00
   3.88767   1.95519   0.96410    19.562   -27.969  -584.175   -109.42    792.79      1.00
   3.29788   2.47681   3.02254    19.417   -60.252  -585.341   -109.41    847.59      2.00
   1.56039   2.29358   4.48384   165.814    36.262  -395.886   -109.36    728.82      2.00
   3.27469   2.46884   5.49216   -31.400     7.373  -588.201   -109.35    847.23      2.00
   4.41190   2.20684   5.26250   -12.545     4.722  -563.271   -109.33    805.68      1.00
   5.22227   1.60635   5.43575   160.736  -189.983  -560.384   -109.32    769.06      1.00
   2.22245   0.61814   5.61351    35.427   -40.291  -595.371   -109.31    629.22      2.00
   1.62922   1.18592   2.41670  -131.440   103.521  -653.769   -109.26    765.13      1.00
   5.25005   2.33661   4.32845  -261.492  -142.588  -860.574   -109.26   1087.00      2.00
   4.72350   1.54430   3.55815  -161.484  -439.372  -553.705   -109.25    853.41      1.00
   4.67570   0.61230   5.67348    38.268   -62.938  -605.191   -109.20    640.00      2.00
   2.90549   0.82095   1.15924  -150.628   -77.567  -752.278   -109.17    813.02      2.00
   2.54659   1.61125   5.39166    52.139   -89.414  -564.824   -109.11    739.08      1.00
   1.18090   0.45386   1.28973   171.357    41.003  -157.515   -109.08    277.58      2.00
   2.84523   0.76839   0.08177     7.078  -167.603  -697.230   -109.08    756.88      1.00
   2.25061   0.70490   5.56023    67.690   -89.437  -641.641   -108.99    688.43      3.00
   4.19781   0.91015   2.41708  -124.728   102.108  -725.404   -108.93    795.35      1.00
   0.85591   2.33595   3.05084     4.283   122.005  -406.949   -108.91    729.83      1.00
   2.73446   1.37072   1.24723   -22.068    -8.740  -560.755   -108.87    694.11      2.00
   2.27765   2.26776   1.51144   -33.407   -15.604  -517.571   -108.81    781.57      1.00
   5.25023   0.75510   5.55109   143.182  -167.293  -750.020   -108.80    817.10      1.00
   1.76918   2.37558   0.06464     7.963   287.576  -860.973   -108.78   1087.21      3.00
   3.09996   2.26031   1.21278    40.534     0.665  -580.817   -108.74    824.26      2.00
   0.19612   2.46232   5.27007    74.541   -71.792  -487.018   -108.68    786.00      2.00
   0.18448   0.74655   4.34980   101.811    21.495  -658.941   -108.68    707.41      1.00
   0.23987  -0.06403   2.20762    13.935   -16.192  -400.565   -108.66    401.85      1.00
   2.94626   1.21771   3.22902     8.636  -135.284  -510.344   -108.64    644.15      2.00
   4.98303   1.68776   4.23499   219.812    83.145  -561.357   -108.62    776.36      1.00
   5.59235   2.65790   0.19478    14.096   -30.918  -582.419   -108.62    855.91      2.00
   3.27178   1.08095   2.63142     8.855    -5.527  -554.450   -108.59    646.29      1.00
   5.65657   1.13624   4.83453   103.773   -12.704  -603.601   -108.49    704.13      3.00
   1.77740   1.89613   0.65358   -52.686   -73.172  -523.657   -108.48    746.28      2.00
   2.49574   2.31427   1.54219  -103.924   -15.692  -447.105   -108.43    748.22      2.00
   0.35785   1.14036   2.32016   103.067  -133.311  -515.902   -108.39    644.88      1.00
   5.01338   0.78546   2.06813  -244.830    94.070  -856.878   -108.39    929.52      1.00
   5.60758   1.78008   2.47686    -7.007     2.922  -539.273   -108.39    736.32      2.00
   5.01672   1.98943   5.42780  -317.753   290.947  -764.255   -108.30   1030.71      1.00
   5.50106   1.23001   2.00819    -1.413     2.770  -593.968   -108.21    700.96      1.00
   0.57930   1.55989   4.65841   244.957   -26.966  -554.233   -108.09    757.42      1.00
   3.59707   1.35891  -1.19234    -8.452   -29.862  -584.746   -108.07    712.24      2.00
  -0.26633   0.51563   5.67024    26.994   -49.390  -584.989   -108.03    610.29      1.00
   5.79541   2.27106   5.10899   242.520  -105.939  -329.344   -107.97    721.54      1.00
   5.46099   1.06709   1.10638   -23.693   -58.616  -577.020   -107.96    666.77      2.00
   3.06567   1.99175   5.39905  -237.061   208.847  -714.576   -107.96    950.55      1.00
   5.27519   2.44295   2.47395    57.256   -78.203  -626.003   -107.96    876.71      1.00
   1.45637   1.85377  -0.14353     7.968  -101.889  -520.102   -107.95    739.66      2.00
   5.81987   2.28762   1.58965   360.044   -27.244  -910.840   -107.92   1142.25      1.00
   3.09738   0.73307   3.88815    56.562    11.962  -615.005   -107.90    659.57      1.00
   4.55968   0.76069   5.51507   126.714  -130.860  -722.857   -107.84    783.06      3.00
   2.35341   0.73201   4.88798    62.136   -20.545  -609.726   -107.77    655.26      1.00
   1.32060   3.59066   1.99634    18.530   -40.707  -554.116   -107.71    839.35      1.00
  -0.06438   2.32881  -0.04487     7.894  -328.699  -246.468   -107.70    721.05      1.00
   3.86075   1.33398   5.89958   -39.632    48.778  -568.359   -107.66    697.38      1.00
   1.05727   1.22603   2.43428   -74.387    46.166  -620.697   -107.65    728.52      2.00
   5.94982   1.27120   1.68935  -134.463   -28.138  -609.644   -107.65    732.95      1.00
   3.02797   1.17647   2.25556    85.090  -112.318  -528.794   -107.64    653.93      1.00
   7.05233   1.90843   1.02764     5.916   -37.418  -577.863   -107.58    782.52      2.00
   1.14966   1.46636   0.12163    14.077   -69.842  -569.386   -107.56    718.09      1.00
   1.05962   2.00530   1.53533   234.360   -29.865  -654.596   -107.54    883.16      1.00
   4.32235   1.62431   4.28175   466.781   184.168  -561.840   -107.52    886.96      1.00
   2.23324   2.39013   5.43119  -107.986   108.340  -749.314   -107.51    972.08      1.00
   1.05942   2.33264   2.32173  -185.249   163.200  -285.187   -107.46    702.81      1.00
   5.33901   2.41457   2.37664    90.882   -93.963  -674.967   -107.43    914.41      2.00
   1.22337   2.33818   5.54333   174.101  -174.806  -345.475   -107.42    729.85      3.00
   0.91452   0.76601   2.28174  -128.402   124.220  -771.271   -107.37    827.66      1.00
   1.84795   0.71190   5.21745    53.418   -34.243  -607.586   -107.35    650.95      1.00
   1.25289   1.11360   3.95355   100.143    77.954  -615.006   -107.29    714.53      3.00
   4.53500   1.43157   0.08983    11.201  -120.421  -576.167   -107.25    725.14      1.00
   3.33517   1.56398   4.61972  -275.749   -28.108  -555.555   -107.19    769.51      1.00
   5.23079   2.44775   5.56240  -135.392   138.324  -785.624   -107.18   1011.27      1.00
   0.19995   1.96135   5.94141    82.240  -189.890  -483.889   -107.17    751.14      1.00
   1.84441   0.66433   4.39625    21.115   -32.164  -560.993   -107.17    600.36      1.00
   5.49868   2.03698   0.27923    40.554    52.905  -590.835   -107.12    809.38      2.00
   4.14233   2.75110   3.06980     9.168   114.727  -232.296   -107.08    683.83      1.00
   1.51116   1.52708   1.52832  -149.549    -9.586  -562.265   -107.06    733.23      2.00
   6.52011   1.41513   2.38508    21.525    -5.897  -565.027   -107.04    704.00      2.00
   4.37443   0.90190   4.21959   -39.585   -36.149  -510.657   -107.00    585.48      2.00
   5.71776   1.49127   2.31100   100.851  -137.417  -565.477   -106.93    735.10      2.00
   2.98492   1.19071   2.85939    37.641   -75.808  -536.809   -106.93    652.83      1.00
   5.71005   0.72105   1.54343   134.356   -27.236  -440.060   -106.92    514.06      1.00
   3.52348   1.16069   1.23617    12.704   -32.480  -577.837   -106.92    678.44      1.00
   0.97522   0.43118   5.72234    19.581   -38.494  -564.304   -106.87    582.54      1.00
   4.81743   2.41951   1.23237    73.425     8.856  -628.250   -106.82    874.26      1.00
   1.38713   1.15480   1.64475  -465.138    -9.526  -774.265   -106.81    969.54      1.00
   3.81192   1.54112   3.00330    11.403    76.152  -575.191   -106.81    733.93      1.00
   3.86086   1.96050   5.91481   128.092  -293.519  -438.697   -106.80    762.99      3.00
   0.34076   0.78900   0.23228    30.946    28.058  -505.784   -106.72    564.83      2.00
   4.08432   2.33366   2.69509   -42.660   107.437  -429.362   -106.72    741.29      3.00
   3.83178   0.70120   4.30289  -259.729  -128.614  -267.618   -106.72    452.56      1.00
   1.33923   1.75324   4.23289    -8.188   -43.912  -582.287   -106.65    766.05      1.00
   3.88098   2.31658   2.77630    27.943   -40.873  -581.364   -106.64    830.45      1.00
   1.49743   1.72084  -0.18134     6.230    20.470  -554.121   -106.59    739.37      2.00
   5.36910   2.38806   1.21298   137.770    33.683  -697.513   -106.52    930.81      1.00
   5.32633   1.90276   5.54761   -65.617    33.301  -613.821   -106.46    811.22      3.00
   1.37301   1.47012   1.09568    -3.658   -41.751  -579.590   -106.44    724.49      1.00
   4.99516   1.53423   4.72709   239.228    -7.841  -563.728   -106.43    758.68      1.00
   3.09442   1.55391   2.74184   -67.294   179.730  -558.985   -106.36    744.20      1.00
   0.36005   2.33684   1.16245  -153.561   -84.341  -381.171   -106.35    726.82      2.00
   0.37843   2.30528   2.32803  -100.155    78.835  -404.268   -106.32    726.06      1.00
   0.82996   2.03707   4.26905   -11.519   -51.703  -567.457   -106.29    791.44      1.00
   3.51748   0.90265   1.14016   -41.863   -32.597  -635.785   -106.26    697.33      1.00
   2.16436   0.73312   1.16252   116.055    37.978  -463.427   -106.24    532.23      1.00
   3.97255   0.43705   3.11439    13.108   107.455  -874.642   -106.23    892.35      1.00
   1.20967   0.75872   2.27185   -93.831    91.890  -724.072   -106.12    773.77      2.00
   3.67088  -0.31680   2.22056    20.614   -19.886  -554.940   -106.09    564.92      1.00
   0.85010   2.66333   0.90381    17.530    -9.338  -561.040   -106.07    841.37      1.00
   4.64602   1.21175   4.66285  -152.582    -9.484  -498.655   -106.06    638.03      1.00
   3.52223   1.06053   0.63127    49.694    11.737  -532.691   -106.05    626.83      1.00
   1.72072   1.17502   1.49883   344.216    -9.583  -438.959   -106.00    662.72      1.00
   4.36770   1.16391   2.27493    77.621  -109.741  -529.283   -105.99    651.09      3.00
   1.24776   2.28081   2.62378    -2.138    17.895  -522.055   -105.95    785.19      2.00
   0.14890   0.69252   4.66325    -3.703    -7.199  -537.915   -105.94    580.86      1.00
   2.53401   1.24198   1.93284   459.947  -197.435  -374.626   -105.91    729.25      1.00
   2.01434   0.43265   3.10924    11.946   130.546  -926.808   -105.90    946.24      1.00
   1.69303   0.69955  -0.17189     8.959    24.154  -504.024   -105.84    551.03      1.00
   2.29872   3.15092   5.84421    23.547   -22.093  -542.951   -105.77    843.75      1.00
   3.85117   1.13364   2.30829    91.225  -120.942  -522.215   -105.74    644.69      1.00
   2.87475   0.52106   0.67475    -1.832   -50.924  -627.971   -105.73    651.70      2.00
   0.23697   1.17768   2.27035    93.964  -122.294  -522.533   -105.64    652.12      2.00
   5.49948   0.79836   2.38585   250.167  -249.563  -238.771   -105.64    494.77      1.00
  -0.09513   1.25576   1.26626  -128.003   -83.417  -614.276   -105.56    737.76      1.00
   5.50125   1.81370   2.27725   -40.871    19.686  -527.131   -105.55    733.50      1.00
   0.13340   2.77225   5.48128   139.938  -140.269  -145.082   -105.49    679.96      1.00
   3.95817   1.17989   2.40165  -204.924   178.498  -697.978   -105.20    830.55      2.00
   2.06448   2.71743   3.60898   -35.733  -131.952  -835.804   -105.18   1055.89      1.00
   5.33576   2.40185   2.40991   152.438  -179.313  -771.148   -105.16   1005.87      3.00
   5.82536   2.00872   5.38180  -206.266   176.632  -698.313   -105.07    926.11      2.00
   4.36768   1.35871  -0.10512   -12.861   -47.473  -590.132   -105.05    717.64      3.00
   5.20740   2.33191   5.55209   135.829  -135.012  -401.110   -105.05    741.02      2.00
   4.69035   1.60337   5.42756    84.093  -121.134  -563.564   -104.99    744.48      1.00
   2.75576   0.90736   3.61532    81.366   158.445  -746.109   -104.99    817.51      1.00
   2.41155   1.37413   0.92564   -65.423   -95.312  -588.307   -104.98    725.92      2.00
   5.03320   1.95423   5.94687    69.718  -156.738  -500.827   -104.93    752.44      2.00
   2.25886   0.60452   5.09134    57.666   -52.406  -618.119   -104.91    651.96      1.00
   3.35772   1.18269   2.39788  -182.790   152.700  -683.257   -104.88    808.02      2.00
   1.60679   1.36624   2.10233     1.381   -25.951  -587.067   -104.86    714.97      3.00
   2.81910   2.63186   2.35591    28.749   -49.630  -586.870   -104.85    858.69      1.00
   4.00481   2.02377   1.85759    91.684   -64.725  -592.226   -104.82    813.89      1.00
   1.67108   2.01640   3.22810   -12.472  -382.083  -722.784   -104.78    982.99      3.00
   5.06412   2.33654   0.75821  -212.696  -246.791  -242.131   -104.73    719.03      1.00
   2.18875   0.71254   0.72572    62.582    22.196  -491.310   -104.71    544.57      1.00
   3.78364   0.81337   4.68947  -163.398   -16.393  -387.562   -104.69    492.34      1.00
   2.89991   0.37008   0.34477    71.651   126.461  -157.888   -104.68    245.57      3.00
   2.13285   1.18582   2.42204  -100.297    67.954  -634.744   -104.64    739.97      2.00
   0.08396   0.44848   1.94806   191.914   -84.496  -105.977   -104.64    275.46      1.00
   1.29689   1.17754   0.75843   190.811   151.810  -460.432   -104.62    632.34      1.00
   4.98489   0.31892   5.26089   -52.415    43.697  -353.909   -104.60    374.88      1.00
  -0.08549   2.85750   3.89904    26.497   -17.238  -542.820   -104.59    838.68      3.00
   5.75874   2.08117   4.07028   -28.055   -22.017  -567.509   -104.57    795.64      2.00
   3.40303   0.76321   6.52447    17.430   -32.246  -550.408   -104.56    601.78      1.00
   1.67060   2.35699   1.83772   213.877  -101.191  -777.710   -104.49   1008.02      1.00
   2.36912   2.45748   2.45812    47.201   -53.748  -613.222   -104.48    866.27      1.00
   4.56352   1.96498   5.92149   116.660  -269.005  -449.172   -104.43    758.76      2.00
   6.64521   0.60488   2.93888   -16.138   -24.040  -547.735   -104.41    581.29      1.00
   0.92944   2.80403   6.01179   -52.118   144.407  -988.120   -104.41   1185.03      1.00
   0.47012   1.17314   2.66570   -29.377    84.815  -609.013   -104.39    711.71      1.00
   0.79655   1.51725   2.74138   138.897  -382.027  -563.117   -104.38    824.20      3.00
   5.99256   0.75843   4.78730   224.849   -17.712  -786.864   -104.38    852.72      1.00
   5.06626   0.83784   0.42539  -113.794  -321.460  -880.948   -104.33    980.43      1.00
   3.72347   2.36844   5.04676   347.345  -149.491  -213.982   -104.32    738.74      1.00
   5.73636   1.90360   4.41059  -115.358   -79.195  -612.957   -104.27    819.36      1.00
   2.90750   0.47790   1.11232    -5.171   -11.487  -620.836   -104.20    639.56      1.00
   1.25462   1.67775   2.36860  -141.682   106.402  -563.645   -104.20    761.18      3.00
   5.69650   0.71525   4.95860     6.306   -10.628  -546.138   -104.20    591.18      1.00
   2.79833   1.51165   0.04750     9.934  -246.433  -575.433   -104.19    766.68      2.00
   1.55459   0.73103   0.73354    80.503    41.209  -464.970   -104.18    526.93      1.00
   0.89797  -0.30988   4.45512    18.880    -0.872  -565.518   -104.17    574.56      1.00
   5.86215   1.19407   2.36719  -225.879   194.614  -709.683   -104.16    850.95      1.00
   4.92526   1.18158   2.72014   -97.604   250.038  -681.589   -104.15    815.93      1.00
   0.42495   0.79326  -0.02810     7.778   343.450  -185.509   -104.13    463.18      1.00
   2.42258   1.00713   2.79585     0.519   -17.667  -543.938   -104.12    626.97      2.00
  -0.15562   1.95134   3.40392    42.810    60.986  -516.713   -104.11    746.92      1.00
   2.57259   1.53042   1.93385   448.317  -213.979  -554.917   -104.10    868.56      1.00
   4.43108   4.61844   5.50106    25.948   -13.460  -564.711   -104.10    739.84      1.00
   3.32400   2.44627   5.91103   -70.171   181.249  -787.089   -104.05   1012.47      2.00
   5.00974   1.73381   2.47842     9.602     1.003  -559.251   -104.01    744.77      1.00
   1.76945   0.59514   0.61220   -13.427    -0.267  -569.204   -103.97    600.06      3.00
   3.50539   1.53840   4.65915   194.357   -29.317  -555.840   -103.96    740.92      2.00
   5.69988   1.27510   2.69576    34.680  -105.821  -517.076   -103.94    653.65      1.00
   1.16698   1.90302   3.09260     3.389  -416.406  -721.942   -103.94    985.15      2.00
   4.14009   2.37176   1.18414   316.466   110.845  -893.356   -103.88   1126.04      1.00
   1.58017   1.52853   2.74751  -119.864   298.676  -561.761   -103.82    786.41      1.00
   1.21515   1.13414   4.77338   143.253    -9.161  -622.157   -103.80    726.45      3.00
   0.78439   1.53459   2.27442    49.604   -89.629  -565.531   -103.80    728.63      1.00
   3.11817   1.18914   2.69829   -58.984   154.770  -638.463   -103.78    752.08      2.00
   4.55967   1.18741   1.91389   -57.887    -3.072  -567.363   -103.78    674.90      1.00
   1.56913   1.42475   1.85908    -9.513   -18.530  -544.969   -103.75    689.40      1.00
   3.75782   0.94346   2.49932   -17.191    24.272  -577.855   -103.71    648.64      1.00
   0.57130   2.41871   1.63282    84.548   -16.948  -634.663   -103.70    879.94      1.00
  -0.07023   2.79929   0.03765    13.493  -137.979  -278.222   -103.70    707.55      2.00
   5.11325   0.84163   2.78769   -68.748   178.331  -782.506   -103.68    847.55      3.00
   2.98382   1.82105   5.85623    19.419   -74.598  -529.989   -103.67    739.23      2.00
   2.81651   0.76104   2.26879   -81.074    81.418  -706.301   -103.63    754.66      1.00
   3.27236   0.73407   4.36741    26.735    -0.364  -575.828   -103.62    621.24      1.00
   5.54803   1.15052   0.43516    51.582   137.951  -505.764   -103.61    632.97      2.00
   1.12860   2.71715  -0.02280    12.959   155.486  -989.790   -103.61   1183.91      2.00
   6.36692   0.74414   1.80355   100.781   -53.518  -479.171   -103.60    545.62      1.00
   5.05284   1.95984   3.60029    42.982   114.412  -518.436   -103.54    755.45      1.00
   2.01613   2.24313   3.89388    -3.935    10.406  -558.257   -103.54    805.84      1.00
   4.11722   2.66261  -0.04191    13.157    45.396  -725.140   -103.54    959.56      1.00
   1.62161   0.67573   5.63365    49.504   -71.903  -616.456   -103.53    658.32      1.00
   4.02759   0.74592   0.75433   108.222    67.649  -426.917   -103.52    503.85      2.00
   3.34526   1.47680   5.88516    77.953  -176.534  -562.355   -103.52    736.28      3.00
   2.79632   1.98346   0.86758    -4.568   -45.733  -573.010   -103.49    788.66      1.00
   1.42869  -0.09537   3.66126    16.633     0.282  -563.633   -103.48    564.76      1.00
   1.68118   2.39917   5.84792   102.920  -232.244  -340.550   -103.48    736.10      1.00
   2.75329   1.87464   4.33296    21.938   -33.544  -565.660   -103.48    769.33      2.00
  -0.06984   1.14798   5.52009   211.499  -232.893  -674.397   -103.47    822.48      2.00
   3.53769   1.56686   2.73689  -186.891   462.377  -561.115   -103.45    877.95      1.00
   1.05119   1.59595   5.41752    96.544  -129.939  -563.827   -103.42    746.57      1.00
   2.83028   0.76184   2.27861   -97.984    97.553  -730.797   -103.42    781.50      2.00
   1.70036   2.34956   2.96846     4.396    52.431  -476.704   -103.38    764.32      2.00
   1.82379   2.39629   5.28523   -26.288    27.215  -627.479   -103.38    869.53      2.00
   0.79290   1.97786   3.56538    82.006   209.588  -473.907   -103.37    752.10      2.00
   0.26397   2.43415   1.30073    82.866    13.477  -644.460   -103.34    888.00      3.00
   0.97070   0.62201   2.34093   -34.019     7.717  -595.655   -103.30    628.59      3.00
   1.66548   2.40455   3.35825    28.810    23.992  -510.177   -103.27    789.79      1.00
   0.19174   2.64057   2.72487    19.242   -20.988  -563.171   -103.22    841.71      1.00
   1.04896   0.77832   5.90851   151.022  -354.466  -925.357   -103.21   1031.82      2.00
   5.50515   2.34391   2.65552   -15.739    45.026  -493.048   -103.21    773.76      3.00
   5.39893   1.22855   2.77604  -191.114   439.037  -762.024   -103.18    973.78      1.00
   5.83972   1.10673   5.06840    16.550    -6.623  -560.830   -103.18    655.62      3.00
   3.04110   2.79734   0.06632    10.577  -132.959  -294.403   -103.17    712.98      2.00
  -0.66350   2.53693   4.75553    -5.550   -31.142  -604.099   -103.09    863.22      2.00
   2.51091   2.31803   2.65062   -26.240    64.813  -469.924   -102.98    758.39      1.00
   0.02927   1.10500   1.82323    -7.957   -43.414  -567.155   -102.97    662.03      3.00
   3.06543   1.98355   3.15616   -14.134   132.518  -519.643   -102.97    761.10      3.00
   5.31286   2.00959   2.66662   -65.907   146.605  -477.516   -102.92    741.83      1.00
   0.42564   2.37935   2.80045    93.789  -244.213  -789.614   -102.83   1024.91      1.00
   2.18054   1.20608   3.88982  -161.058  -182.688  -460.220   -102.82    636.36      2.00
   0.04397   2.46546   2.46447    53.074   -75.210  -621.582   -102.82    874.73      2.00
   5.49021   1.21174   2.90413    31.493   -63.979  -542.273   -102.81    658.91      2.00
   0.54873   1.03727   5.97679   -75.260   163.929  -465.919   -102.80    593.17      1.00
   2.30714   1.60399   5.04508   131.296   -89.211  -561.831   -102.79    745.53      1.00
   1.75278   0.76356   2.29498   230.435  -229.559  -270.899   -102.77    486.87      1.00
   3.21650   1.53876   4.74468   196.110   -10.431  -561.266   -102.76    744.99      1.00
   3.84083   3.78590   4.45366    24.543    -1.967  -575.467   -102.69    840.33      2.00
   1.57132   2.34488   3.06955     9.076   100.268  -428.989   -102.69    740.03      3.00
   5.04631   1.18913   2.21002    54.780   -83.919  -546.496   -102.69    662.78      2.00
   1.85325   1.69001   1.38674   -43.099   -24.072  -541.043   -102.68    726.65      1.00
   0.14825  -0.72013   0.25000     9.496   -41.723  -569.309   -102.64    614.49      2.00
   2.61328   1.23420   2.85444   -92.498   239.303  -678.437   -102.63    815.75      1.00
   4.86601   0.84892   5.45749   245.497  -266.939  -893.061   -102.59    999.88      2.00
   4.14594   2.65863   2.37460   119.442  -128.840  -930.036   -102.58   1134.96      1.00
   2.56919   2.25995   2.46559     3.166     0.610  -539.563   -102.54    794.65      2.00
   4.69077   1.96010   5.84585   -61.223   161.204  -642.931   -102.52    854.49      3.00
   2.36106   2.32344   2.30214  -120.836    98.762  -375.773   -102.52    718.21      2.00
  -0.03752   0.64188   5.20068    75.964   -57.462  -637.541   -102.50    676.00      1.00
   1.74155   1.97187   5.40874    88.940  -117.707  -524.660   -102.49    765.70      1.00
   4.73456   0.90348   4.34450    33.519     1.151  -575.651   -102.48    641.81      1.00
   0.56263   2.34243   2.32727  -216.186   194.463  -237.328   -102.48    702.85      2.00
   0.49690   0.81349   2.07532  -162.807    63.419  -767.333   -102.47    827.39      1.00
   1.19651   1.92542   0.72744  -118.507  -137.628  -486.657   -102.43    741.71      1.00
   0.47569   1.18680   2.65762   -30.342    85.018  -607.744   -102.42    712.53      2.00
   1.68629   1.27177   1.92265   318.764  -140.270  -437.629   -102.41    677.97      1.00
   0.52921   1.47680   0.46708   -43.648  -156.254  -575.572   -102.31    739.01      1.00
   5.47008  -0.20830  -0.14637   -15.325     0.194  -575.678   -102.29    579.80      1.00
   3.42148   1.90112   4.38556  -155.796   -95.546  -629.312   -102.27    839.64      1.00
   1.14207   1.16796   2.19600    70.928   -93.613  -537.076   -102.25    654.85      1.00
   5.78175   1.55406   2.31690   176.919  -212.180  -563.182   -102.24    773.37      1.00
   0.79147   1.29417   2.70651    31.475  -100.579  -520.246   -102.23    658.08      1.00
   5.79977   1.48858   4.62242   106.911   -29.076  -556.049   -102.16    715.88      2.00
   2.02776   1.56059   3.08245     9.525   234.892  -575.505   -101.96    769.68      1.00
   1.11590   1.65895   2.76525   -93.495   179.824  -563.527   -101.92    764.88      1.00
   1.89773   1.92952   3.12992   -14.032  -218.763  -659.738   -101.90    874.30      1.00
   4.28707   1.25827   1.93824   364.960  -162.031  -417.023   -101.86    690.97      1.00
   2.04851   1.90169   2.83121    95.842  -243.525  -651.351   -101.84    876.58      1.00
   5.14445   2.63356   5.44924    78.802   -82.439  -343.766   -101.81    721.80      1.00
   5.17252   2.80043   2.21662   -88.971    79.872  -226.156   -101.81    685.22      1.00
   0.69968   0.79949  -0.05430     3.770   223.566  -304.406   -101.76    453.53      2.00
   3.67980   1.34604   4.67496    26.746   -39.282  -555.329   -101.68    687.32      1.00
   3.18942   0.80725   4.69110  -166.564   -15.593  -383.739   -101.65    489.39      1.00
   2.04666   1.28644   5.41029   -46.278    24.478  -522.751   -101.60    652.47      1.00
   5.62672   2.38778   5.85391   134.767  -313.417  -253.729   -101.59    735.18      1.00
   2.86680   1.20618   0.72397  -196.165  -207.088  -671.608   -101.52    816.33      1.00
   4.45495   2.39067   3.90347   155.589   117.608  -356.935   -101.51    724.97      1.00
  -0.09065   1.10372   3.93974     6.585    -8.038  -552.955   -101.50    648.32      1.00
   2.73207   1.57136   5.91049   191.806  -458.567  -559.612   -101.46    876.63      1.00
   1.95445   1.09523   3.49777  -125.140  -317.955  -421.938   -101.44    638.43      1.00
   5.04074   2.25141   5.10834   172.112   -75.459  -399.742   -101.35    730.81      1.00
   5.36336   1.92985   2.68723   -24.306    69.707  -527.372   -101.31    751.49      2.00
  -0.03816   0.86545   5.77398    -5.783    25.619  -515.882   -101.28    583.10      1.00
   2.16946   2.19889   1.21479    19.076    -8.316  -560.320   -101.27    802.94      1.00
   5.08764  -1.14080   0.83758     2.556   -46.428  -568.238   -101.27    668.11      1.00
   1.11054   1.85663   5.84482    42.474  -123.569  -511.912   -101.17    738.80      1.00
   2.64277   1.30499   5.89886    55.773  -187.746  -634.861   -101.12    771.29      1.00
   0.01384   0.87514   5.87398    23.249   -27.348  -572.433   -101.10    635.36      1.00
   4.71083   0.83930   1.21884  -111.251   -77.154  -694.855   -101.09    755.14      1.00
   0.10125   1.47722   5.90711   -84.958   158.130  -564.248   -101.09    734.30      1.00
   0.71223   1.61410   0.28828  -103.232  -293.196  -554.503   -101.04    788.13      1.00
  -0.24891   1.78961   4.76337   -25.908   -42.836  -574.199   -100.98    765.14      1.00
   2.68914   0.58065   5.52783    15.438   -18.975  -551.752   -100.93    582.44      2.00
   2.73429   1.53113   2.74667   185.744  -496.868  -563.828   -100.89    893.91      2.00
   2.79291   1.95945   5.52146  -347.205   319.485  -780.049   -100.86   1057.37      2.00
   3.21062   2.68416   0.26524    42.667    57.401  -761.675   -100.86    989.94      1.00
   1.51787   1.13812   5.55383    86.947  -107.473  -596.853   -100.84    704.39      1.00
   1.96741   1.51733   4.75310   122.028    -9.107  -561.412   -100.76    726.00      1.00
   0.97327   0.32504   5.79212   -41.797   103.158  -241.416   -100.74    285.61      3.00
   4.37192   1.94728   3.46516   -55.527  -122.382  -620.989   -100.71    829.61      1.00
   3.69958   1.24554   1.27392  -115.466   -78.509  -611.027   -100.69    731.07      1.00
   3.06682   1.55888   0.01348    13.090  -435.455  -564.330   -100.58    844.94      1.00
   3.16392   2.32578   5.25393    99.913   -50.133  -480.290   -100.57    770.59      1.00
  -0.03798   1.92593   4.38622  -200.237  -111.759  -648.272   -100.55    867.90      2.00
   3.20728   0.81029   4.64581  -240.276   -29.294  -314.023   -100.51    471.09      2.00
   1.14892   2.85904   2.17725    47.647   -46.192  -671.693   -100.50    929.20      2.00
   3.74245   1.23946  -0.05073   -12.204  -107.788  -614.268   -100.49    727.72      2.00
   2.88066   1.94076   0.44625   -76.421  -225.683  -466.599   -100.49    746.87      1.00
   2.72454   0.84114   4.68318   334.768   -18.622  -894.563   -100.43    990.99      1.00
   4.54988   1.96222   4.76327  -481.615    -9.210  -781.875   -100.42   1063.41      1.00
   1.24420   1.56539   4.68752   519.126   -27.296  -554.621   -100.37    885.85      1.00
   4.20804   2.02431   2.85441   -24.806     7.637  -568.008   -100.36    788.99      2.00
   5.37594   0.77651   1.19769    -7.609   -31.329  -614.599   -100.35    662.12      2.00
   5.28285   0.30164   2.51553    13.806     0.976  -564.019   -100.29    572.52      2.00
  -0.08911   2.35859   3.18902     9.563  -218.354  -745.138   -100.25    979.04      1.00
   2.22637   2.70357   4.36527   -70.997   -61.716  -774.125   -100.16   1002.28      1.00
   1.63684   1.15954   2.21888    42.989   -74.503  -550.945   -100.15    660.23      3.00
   2.62615   0.72855   4.35205    24.494    -0.022  -573.953   -100.15    618.75      1.00
   0.50249   0.97765   6.00074   -32.122    32.004  -537.947   -100.12    619.03      1.00
   0.71806   2.45858  -0.11060    21.115   -14.900  -558.206   -100.07    825.63      3.00
   2.98651   1.03354   5.59385    65.941   -88.686  -593.761   -100.05    682.97      2.00
   3.95926   1.91739   3.59774    38.005   105.201  -519.755   -100.02    749.26      2.00
   3.60533   0.91663   2.93507   -16.624    61.003  -658.348   -100.00    720.33      1.00
   1.30876   2.32973   3.57595   -52.123  -179.826  -726.237    -99.99    955.87      1.00
   1.50978   1.64732   2.32671     9.377    -7.089  -553.638    -99.94    728.46      1.00
   1.47434   1.50747   5.89211    86.759  -200.364  -559.078    -99.91    745.07      1.00
   5.65202   0.74917   5.97697    54.504  -144.143  -682.145    -99.90    738.11      2.00
   4.86473   0.68776   1.97733  -180.041    72.738  -785.707    -99.87    838.06      2.00
   2.55579   1.52495   4.76119   124.502    -9.939  -560.847    -99.85    727.10      3.00
   3.23411   1.67807   5.02311   181.067  -101.768  -552.430    -99.85    760.72      1.00
   3.74284   3.13127   6.65873    23.702   -21.744  -573.294    -99.83    863.58      1.00
   2.70746   1.35814   3.09000     6.851    28.981  -555.388    -99.79    688.10      2.00
   0.83392   1.53410   1.96284  -289.645    94.094  -553.183    -99.78    774.11      1.00
  -0.08150   1.25579   3.06975     8.795  -175.109  -493.031    -99.77    646.14      1.00
   5.40529   0.82484   5.84698    10.621    -8.610  -538.391    -99.77    597.46      1.00
   1.26837   2.34442   3.55856  -136.564  -377.841  -940.706    -99.75   1183.11      2.00
  -0.84417   0.85292   3.10429     2.979   -16.578  -541.264    -99.70    603.78      3.00
   1.12839   2.34399   5.19878   137.997   -63.844  -439.234    -99.64    754.57      1.00
   0.14526   1.26773   1.72048   199.231   -31.887  -490.553    -99.62    653.73      1.00
   1.88550   1.79904   5.99934   -28.495    23.382  -566.211    -99.58    759.67      1.00
   2.97883   2.04411   1.72380    76.756   -12.598  -593.573    -99.55    813.19      1.00
  -0.13837   2.80724   3.84562    55.402    18.343  -413.561    -99.51    760.92      1.00
   4.76299   2.36282   3.22941     5.589  -176.007  -704.000    -99.50    939.55      3.00
   1.54606   1.93407   5.60663   -54.228    24.450  -609.964    -99.46    810.91      2.00
   4.04588   2.00996   3.39692    38.306    49.263  -521.192    -99.42    756.34      3.00
  -0.05461   0.43347   2.66078   -32.069    74.584  -818.346    -99.39    834.06      1.00
   3.09545   0.55924   5.71658    16.855   -18.692  -562.302    -99.34    590.47      2.00
   4.42779   0.22825   1.05692    33.838   -14.766  -517.860    -99.29    524.37      1.00
   0.05318   2.70719   4.33716   -85.896   -64.983  -823.390    -99.27   1042.27      3.00
   0.54942   1.72128   0.25710   -12.494   -64.346  -536.219    -99.26    728.74      1.00
   3.10677   2.71605   5.85400   -25.098    76.315  -820.627    -99.26   1037.99      1.00
   3.46884   0.75529   4.34585   143.878    41.746  -706.876    -99.24    760.76      1.00
   4.52833   1.00118   2.57248   -23.341    32.897  -578.087    -99.22    657.02      2.00
  -0.22168   2.66196   2.44712     6.845    -7.263  -533.524    -99.20    823.01      1.00
   5.04586   1.48667   0.43277    88.739   163.954  -576.076    -99.18    746.46      1.00
   0.43753   1.20238   3.52578  -184.655  -474.458  -354.396    -99.14    719.72      2.00
   1.07402   1.17929   1.44111   191.606    -9.674  -503.624    -99.13    647.45      2.00
   5.78247   0.83450   5.42047   -91.723    68.442  -419.592    -99.11    507.49      2.00
   2.98627   2.43502   3.41781    32.710    25.521  -503.881    -99.09    788.60      1.00
   5.66237   1.15390   5.51164   275.684  -296.350  -712.073    -99.06    891.47      1.00
   5.26159   2.44411   1.13807  -238.084  -119.775  -292.389    -99.05    723.89      2.00
   3.87360   0.74822   0.24739    34.324    36.257  -494.140    -99.04    549.87      1.00
   4.80211   0.35869   4.67729    30.237   -27.164  -581.562    -99.03    594.36      1.00
   1.65356   1.27924   1.92305   318.891  -140.918  -440.212    -99.02    680.93      2.00
   2.48777   0.82212  -0.14917    17.087   -23.966  -547.261    -99.01    605.74      1.00
   1.25682   1.58159  -0.19345   -17.397     1.951  -586.555    -99.00    744.76      1.00
   2.11187   0.46490   2.63474    65.908  -142.840  -241.270    -98.92    324.20      2.00
   1.58965   1.97789   3.48740   104.790   211.192  -450.046    -98.92    740.63      1.00
   0.02765   0.78546   5.03458   360.376  -164.379  -938.570    -98.88   1048.23      2.00
   3.19934   1.93875   0.74738  -191.335  -212.137  -443.099    -98.82    748.92      2.00
   5.23213   1.55707   4.72581   411.154    -9.002  -561.417    -98.82    830.40      1.00
   6.35007   1.47783   1.94383  -132.354    24.874  -555.222    -98.81    717.77      1.00
   3.08207   0.37803   5.94208    56.141  -126.738  -846.377    -98.80    866.27      1.00
   4.34191   0.94724   1.00391    12.113   -33.038  -577.432    -98.80    649.05      2.00
   4.98717   2.31561   2.65274   -51.214   103.426  -414.847    -98.73    731.08      1.00
   4.56766   1.15544   2.21821    31.048   -66.181  -556.530    -98.68    662.70      1.00
   4.95272   0.81674   0.42483   -76.133  -236.479  -783.088    -98.67    860.58      2.00
   4.76097   0.82139   1.24363  -110.814   -73.437  -697.578    -98.67    755.40      2.00
   2.92128   3.17405   4.91808    17.435    -1.200  -579.214    -98.66    867.04      2.00
   1.28029   1.85712   0.64568   -32.131   -44.611  -538.321    -98.58    748.09      2.00
   0.70503   1.86271  -0.10759     5.415   -98.769  -519.979    -98.56    740.32      1.00
   4.92993   2.54044   3.89821    73.463    33.864  -472.846    -98.53    780.86      1.00
   3.36664   0.73310   4.02923    88.420    55.332  -667.987    -98.49    714.54      2.00
   4.66679   0.97875   1.88884     9.670   -42.729  -570.566    -98.46    647.62      1.00
   3.30500   2.94822   3.35793    24.182   -11.750  -520.887    -98.46    827.19      1.00
   0.36348   2.41018   5.52084  -246.960   250.972  -944.728    -98.44   1174.46      2.00
   4.51913   1.10992   1.08738   111.773    13.435  -510.036    -98.43    623.18      1.00
   1.84751   1.61010   1.52035   248.973   -27.837  -561.484    -98.42    770.92      1.00
   4.30256   1.99546   3.21736   -11.451    78.816  -524.438    -98.42    758.39      2.00
   0.22040   0.62332   5.75099    29.692   -52.580  -585.502    -98.42    620.95      2.00
   0.26360   0.58238   2.26847    -0.179   -46.026  -564.567    -98.39    596.05      1.00
   3.06751   0.82383   2.78389   -90.255   237.561  -847.940    -98.34    922.11      3.00
   0.34841   2.00816   4.67434   284.438   -30.777  -439.791    -98.33    755.92      1.00
   5.70250   2.38471   5.02254   241.501  -105.777  -323.625    -98.32    730.43      2.00
   3.23620   1.29633   2.74781    40.882  -119.510  -512.850    -98.30    656.22      2.00
   2.30579   0.68965   0.86000     9.196   -36.575  -542.389    -98.29    585.92      3.00
   5.62309   0.81976   0.05578    10.445  -156.691  -690.083    -98.22    752.97      2.00
   2.93250   0.77486   0.10412     6.100  -144.968  -674.579    -98.20    731.88      2.00
   2.43793   1.16741   0.02437     5.612  -519.467  -759.341    -98.10    986.39      1.00
   4.21823   1.53545   5.10984   281.080  -144.031  -552.111    -98.08    778.05      1.00
  -0.01667   2.38521   1.70167   167.087   -19.293  -728.987    -98.07    958.68      1.00
   4.49256   1.46259   5.05460  -287.683    86.324  -560.175    -98.04    767.92      1.00
   2.13172   2.68759   0.38034    75.297   141.940  -980.146    -98.04   1175.38      2.00
   1.12429   1.14587   0.28470    55.852    98.337  -497.663    -98.03    618.69      1.00
   1.30095   2.50632   2.94169     9.295    23.788  -503.487    -97.97    793.50      2.00
   2.21084   2.28388   2.72077   146.331  -370.833  -925.978    -97.97   1166.41      3.00
   4.68802   0.76932   2.29972  -136.421   136.081  -784.637    -97.94    843.44      1.00
   4.65681   2.31658   5.93035   -85.963   219.468  -830.299    -97.91   1046.04      2.00
   0.69896   1.09351   0.02635   -13.467    95.487  -527.627    -97.80    632.59      2.00
   3.29628   1.24860  -0.08662    -5.706  -123.389  -618.104    -97.79    734.58      2.00
   5.73860   2.20242   2.27787   -11.767     9.188  -529.766    -97.75    782.15      2.00
   5.11136   0.75617   3.24717     9.120   181.965  -754.775    -97.73    812.21      1.00
   5.73403   0.77668   0.36654   133.186   271.278  -239.832    -97.72    456.63      1.00
   3.11725   0.82643   2.10043    90.671   -43.147  -493.079    -97.65    565.99      1.00
   5.75457   1.55808   1.59331  -412.508   -30.467  -554.853    -97.60    827.27      1.00
   6.31856   1.31488  -0.18654     6.344    24.226  -534.106    -97.59    664.28      3.00
   4.78030   0.71872   4.22451    92.425     8.716  -647.832    -97.58    692.75      3.00
   4.50178   1.88741  -0.04852     5.725  -181.733  -490.499    -97.58    739.26      1.00
   2.14558   0.32821   5.80235   -40.156   102.565  -248.891    -97.56    292.02      2.00
   3.37374   0.78041   5.00213   263.488  -121.745  -834.884    -97.53    917.38      1.00
   3.04154   2.81417   0.07059    12.173  -106.638  -357.015    -97.52    737.57      3.00
   1.73456   2.06550   1.99732   106.229   -69.582  -599.329    -97.52    825.93      2.00
   5.00601   1.93229   5.50813  -141.560   117.280  -663.160    -97.51    869.05      2.00
   4.86491   0.66198   0.60383    37.843     0.536  -525.132    -97.50    566.72      2.00
   2.80849   1.92303   4.36546  -245.135  -131.539  -668.919    -97.50    897.04      1.00
  -0.04673   0.20774   4.86422    12.529   -19.857  -514.719    -97.46    519.65      1.00
   4.43848   1.54553   3.47439  -178.118  -469.886  -554.139    -97.44    873.17      1.00
   5.66112   0.52235   1.69252     4.706   -28.540  -594.578    -97.42    618.18      2.00
   5.97434   1.16865   3.82380  -126.308  -139.855  -485.145    -97.42    630.55      1.00
   3.47629   0.79179   2.07810  -242.513    93.377  -849.916    -97.40    922.93      2.00
   1.52551   0.82625   4.26144   -91.756   -56.889  -451.417    -97.38    531.50      1.00
   3.00400   2.40015   4.36725    81.301    19.535  -506.011    -97.38    790.26      2.00
   2.14038   1.13866   1.52476   257.633   -29.685  -454.193    -97.36    628.14      1.00
  -0.13796   1.34687   1.89152   102.971   -76.739  -546.556    -97.35    690.73      1.00
   1.98010   0.35383   0.76119   137.551    99.795  -127.154    -97.33    241.02      1.00
   1.99017   2.80042   3.38560    31.752    24.738  -430.697    -97.33    768.90      2.00
   1.33356   0.81211   3.89435  -137.535  -168.282  -349.133    -97.31    483.81      1.00
   1.44583   1.15380   0.34481    83.229   152.788  -475.454    -97.31    616.59      2.00
   0.49351   2.03265   4.99205   142.362   -84.806  -495.061    -97.23    757.15      1.00
   0.76998   0.30241   3.20014    13.713   -91.118  -390.113    -97.21    412.61      1.00
   2.82413   2.35657   0.09881     9.453   259.628  -831.083    -97.21   1055.19      2.00
   2.89505   1.10453   1.97741    10.903    -3.661  -590.765    -97.19    680.96      2.00
   3.34625   2.26236   2.31751   198.008  -219.518  -822.613    -97.18   1051.10      2.00
   2.17797   2.29649   4.30819   -99.073   -55.682  -697.419    -97.17    919.46      2.00
   0.57853   0.71057   0.05408    -5.581   168.200  -373.696    -97.16    467.26      3.00
   0.53344   2.00272   2.38152   177.094  -197.803  -655.058    -97.14    891.49      3.00
   3.06135   2.66977   5.09448   144.504   -66.300  -230.233    -97.10    686.76      1.00
   1.08645   2.03750   5.75601   -43.754    77.478  -597.592    -97.10    816.51      2.00
   4.28569   2.43029   0.84500    90.326    58.165  -675.347    -97.09    912.84      1.00
   3.91091   2.05160   4.28005   222.504    64.134  -456.608    -97.08    752.60      2.00
   6.68330   1.49602   1.19521   -10.421    -5.156  -556.679    -97.07    708.92      1.00
   3.41973   1.10905   1.05559    89.383     4.017  -521.082    -97.05    628.47      1.00
   5.00244   1.59741   5.40763    87.050  -120.608  -564.009    -97.05    744.23      2.00
   3.82926   1.13762   1.12255   200.868    51.758  -468.620    -97.03    619.20      2.00
   2.17793   0.49202   2.33588    91.886   -94.892  -300.801    -96.95    364.27      2.00
   5.09519   0.77190   0.36792   142.393   293.797  -211.864    -96.88    458.77      3.00
   5.89565   1.14424   1.12343   219.172    61.216  -461.007    -96.88    621.52      1.00
   2.34856   0.80397  -0.16468     5.345    48.659  -477.151    -96.83    542.10      1.00
   4.86038   0.68518   4.33646    31.971    -1.896  -581.289    -96.80    621.31      1.00
   3.29190   0.35999   1.15962   105.892    13.082  -324.842    -96.77    361.03      1.00
  -0.22123   2.57381   1.05396    -0.201   -16.782  -531.183    -96.76    816.01      1.00
   1.82108   2.55853   5.31839    -5.869   -17.012  -542.274    -96.75    822.25      1.00
   1.85532   0.81807   1.46523   316.674   -10.903  -272.404    -96.73    490.46      1.00
   1.16451   1.24064   2.75362    65.094  -185.572  -482.160    -96.70    641.73      3.00
   1.94516   2.02723   5.38257   -45.325    33.332  -580.963    -96.69    800.27      3.00
   1.65639   0.52733   0.92472   -20.063   -54.971  -653.557    -96.69    677.47      2.00
   3.30858   1.58003   5.47938   365.680  -401.622  -563.608    -96.58    907.04      1.00
   4.09154   2.33609   4.28986  -203.170  -101.411  -811.395    -96.56   1030.59      2.00
   3.04710   1.26086   2.84810    20.797   -16.673  -562.952    -96.53    679.87      3.00
   1.84768   1.10210   5.57829    66.817   -85.326  -586.895    -96.53    685.78      2.00
   5.41244   2.00077   4.68112   371.234   -30.092  -402.784    -96.52    771.85      1.00
   5.04599   0.72643   5.55487   105.458  -132.009  -700.625    -96.52    756.34      3.00
   6.21482   1.34041   3.45042   -28.586  -105.296  -522.071    -96.51    667.14      1.00
   0.35786   0.72658   2.37127  -210.267   209.808  -886.544    -96.50    962.74      1.00
   4.46606   1.16486   4.74511   285.082    -9.547  -678.051    -96.48    816.77      2.00
   4.97901   1.10965   3.95504    90.632    70.998  -610.404    -96.42    708.11      1.00
   1.18377   1.47172   1.11949   268.493   100.528  -561.363    -96.39    764.76      1.00
   1.83270   2.41808   5.83141    76.089  -165.802  -411.475    -96.38    752.70      2.00
   3.38858   1.55463   2.33419   255.544  -293.632  -562.223    -96.36    819.94      2.00
  -0.08198   0.44966   2.32226   148.495  -152.513  -106.875    -96.34    278.45      1.00
   5.57841   0.42447   2.75044   -32.177   100.311  -877.055    -96.32    893.81      1.00
   2.20913   1.22977   1.62316  -242.217   -29.690  -658.128    -96.32    794.51      2.00
   1.98517   1.90819  -0.04891     6.720  -199.959  -480.504    -96.30    740.18      1.00
   0.48169   0.89008   2.34242   145.195  -146.482  -387.407    -96.28    519.47      2.00
   5.06358   0.81697   5.81386   -26.917    72.632  -462.391    -96.28    534.36      1.00
   2.64640   1.20745   3.15003     9.240  -320.659  -431.993    -96.26    650.87      3.00
  -0.12227   0.07399   5.23765    11.490   -15.175  -380.786    -96.26    382.07      2.00
   3.31520   2.42047   0.33320  -119.390  -327.209  -220.418    -96.25    730.91      1.00
   1.74015   2.00045   5.38930  -195.227   170.739  -692.802    -96.24    917.58      3.00
   1.26579   2.39210   5.85388   121.799  -274.001  -294.993    -96.16    732.98      2.00
   0.71375   1.15215   1.13316   246.113    68.545  -444.011    -96.15    621.25      1.00
   5.88029   1.68335   0.40684    70.667   173.731  -572.548    -96.09    770.97      3.00
   4.95002   1.93039   1.07483   288.478   110.615  -692.659    -96.05    925.47      1.00
   4.15175   1.89689   4.38295  -152.648   -94.633  -628.141    -95.98    837.59      1.00
   1.71908   1.17926   3.78149   -96.079  -112.754  -501.887    -95.97    634.42      3.00
   5.83055   1.22553   1.69969  -130.149   -28.524  -610.380    -95.97    726.62      2.00
   1.95761   1.57622   5.40244  -261.125   225.391  -563.658    -95.96    803.67      1.00
   4.69276   2.31280   5.19028     8.837   -34.133  -581.279    -95.96    829.33      1.00
   2.58439   1.92205  -0.03541     7.768  -296.802  -441.947    -95.92    750.43      1.00
   2.86975   2.03627   5.85807   126.191  -331.841  -418.362    -95.84    776.23      3.00
   0.05301   1.18120   2.39191  -257.775   232.288  -729.260    -95.75    883.94      3.00
   5.38106   2.42005   3.26823     8.651   -99.546  -628.271    -95.73    876.90      2.00
   3.99838   2.03538   1.78694    64.568   -51.781  -578.185    -95.71    801.51      1.00
   3.44543   2.38843   2.39589   146.167  -168.065  -752.278    -95.70    987.60      3.00
   1.38875   0.03736   1.11528    16.696    -0.923  -582.755    -95.67    583.25      1.00
   4.98989   2.01239   2.43133    76.314   -95.478  -591.268    -95.63    813.33      1.00
   4.52968   2.01244   1.69971   100.574   -12.024  -602.952    -95.62    819.01      2.00
   2.24129   2.11301   1.98226    74.730   -55.727  -584.744    -95.59    816.11      1.00
   5.70904   1.94635   0.46430   104.905   235.598  -670.507    -95.58    894.68      1.00
   5.61702   2.31784   1.25810     5.957    -7.644  -552.251    -95.58    809.00      1.00
  -0.26421   1.07141   3.96963    17.685   -25.806  -547.111    -95.58    639.39      1.00
   1.79870   2.06018   3.09784   -18.444    30.705  -559.427    -95.57    787.45      2.00
   3.12477   1.17363   2.69380   -60.522   155.756  -640.425    -95.55    752.09      3.00
   1.01749   2.63630   4.41978    55.366    -9.205  -517.551    -95.53    813.07      3.00
   4.01620   0.83043   4.68289   -93.320   -16.240  -458.387    -95.50    535.66      2.00
   2.27682   2.36840   5.45573  -194.100   192.919  -865.598    -95.48   1086.79      2.00
   2.16104   1.92544   0.74990  -122.380  -141.139  -483.555    -95.48    740.99      1.00
   2.63686   1.90716  -0.04928     7.420  -234.391  -468.458    -95.43    742.44      2.00
   4.56248   2.48100   2.90884    26.243   -74.891  -605.522    -95.41    863.29      1.00
   3.36140   1.10315   1.04665    89.362     4.984  -520.569    -95.40    627.18      2.00
   5.74923   1.65620   3.59076   161.868   345.457  -555.892    -95.34    824.86      1.00
   4.23990   1.23220   3.84545   -88.348  -108.445  -504.091    -95.33    642.40      2.00
   4.63613   1.16531   5.02544  -284.914    91.632  -424.175    -95.29    628.97      1.00
   1.53280   2.78752   3.38546    35.895    46.543  -367.427    -95.25    735.95      1.00
   0.62365   1.49488   5.40849    -5.530   -10.323  -542.165    -95.20    697.38      1.00
   0.78236   1.15793   2.34630   210.268  -241.567  -453.639    -95.18    658.04      3.00
   5.02175   1.56504   4.62047  -268.728   -27.876  -553.853    -95.16    765.95      2.00
   5.35411   1.16999   2.29515   142.712  -169.943  -491.901    -95.16    646.63      2.00
   2.91906   2.01887   2.74897  -185.256   398.354  -370.904    -95.13    792.94      1.00
   5.46149   1.64795   1.69602    65.836   -11.756  -560.909    -95.11    737.01      1.00
   1.97355   0.72226   0.24865    29.956    19.919  -511.600    -95.10    561.33      1.00
   5.28397   2.70976   3.76396    39.482     1.870  -518.554    -95.05    816.97      1.00
   1.77324   0.26564   1.81890    55.893   -32.123  -443.198    -95.04    456.10      1.00
   5.64882   0.81379   2.77604  -103.584   266.538  -883.572    -95.00    963.19      3.00
   5.83322   0.68083   1.95215  -164.561    60.245  -764.445    -94.99    813.35      2.00
   1.90845   1.51216   0.29662    61.256   106.454  -555.111    -94.96    720.52      1.00
   3.14945   1.73990   5.07356   -69.379    -0.492  -554.961    -94.94    745.59      1.00
   0.50088   2.35851   3.18135     8.186  -287.269  -817.122    -94.94   1051.56      1.00
   1.13145   1.69892  -0.22335    13.473    33.186  -578.125    -94.93    755.08      2.00
   4.31684   0.82431   0.46444   -28.750  -122.135  -664.757    -94.93    724.22      2.00
   3.67128   1.25554   1.64155  -187.202   -29.331  -635.179    -94.86    763.50      1.00
   0.57958   0.84944   1.98189   295.745  -132.194  -267.069    -94.79    497.02      2.00
   2.22084   1.26483   3.03640     6.404  -130.281  -509.253    -94.75    649.42      2.00
   0.36558   0.65697   3.07280    10.912  -203.123  -366.285    -94.75    467.95      2.00
   3.46000   0.65670   2.80397   -46.956   128.599  -730.158    -94.75    771.46      3.00
   1.99801   2.62540   5.69628    28.206   -56.263  -528.044    -94.75    819.62      2.00
   4.63416   0.99143   5.10067    63.717   -49.591  -580.167    -94.73    661.35      2.00
   4.93375   2.84573   0.04698    14.386   -93.447  -377.028    -94.73    747.08      1.00
   4.24287   2.04239   0.43010  -129.219  -333.044  -413.983    -94.72    775.62      1.00
   0.04197   0.69070   4.08036    61.241    28.241  -631.642    -94.72    671.79      1.00
   0.41992   1.64507   6.00146    56.733  -124.832  -563.853    -94.67    748.47      2.00
   3.24490   2.37616   5.02565   234.915  -104.009  -335.723    -94.65    732.66      1.00
   0.03441   0.04784   2.12322    13.221   -17.500  -803.196    -94.63    803.72      2.00
   6.05017   1.89339   0.39761   167.194   374.475  -736.218    -94.63    992.07      2.00
   3.68124   1.90753   0.66996   -59.570   -80.172  -518.703    -94.55    745.56      1.00
   1.32106  -0.09004   2.70425    11.133     4.368  -578.060    -94.52    579.03      3.00
   1.58953   1.32261   4.38302  -100.556   -51.836  -519.009    -94.50    662.64      2.00
   1.62403   2.30438   2.63312   -36.344    69.333  -449.304    -94.48    745.21      1.00
   5.68052   0.75308   0.48306   150.570   314.743  -190.576    -94.47    462.94      2.00
   3.21926   2.77192   5.42805  -133.405   129.465 -1071.623    -94.42   1258.96      2.00
   0.88334   1.06934   3.57271   -88.310  -240.903  -455.892    -94.42    617.87      1.00
   5.03053   1.56005   5.51916  -296.593   259.156  -563.021    -94.38    823.41      3.00
   1.06798   2.38152   3.88394   145.226   109.913  -371.726    -94.34    728.13      2.00
   2.64752   0.86244   3.51586   124.854   272.573  -866.165    -94.34    955.41      1.00
   1.11046   1.72366   5.38623    45.610   -81.334  -564.697    -94.31    753.19      2.00
   2.28835   2.38815   5.86679   156.606  -365.806  -192.909    -94.29    745.21      3.00
   3.67914   1.26814  -0.03356   -13.960  -108.777  -611.084    -94.26    729.11      3.00
   5.05323   2.45132   5.81780    51.887  -112.460  -471.462    -94.26    778.52      3.00
   4.87069   1.09336   2.55793   -15.926    45.081  -597.367    -94.25    686.74      2.00
   3.93337   0.55169   5.00233    45.771   -41.625  -600.975    -94.23    629.30      2.00
   0.81275   1.24915   3.78679   -55.581   -75.286  -521.990    -94.20    650.80      2.00
   4.45786   1.13738   1.10144    83.993     2.011  -535.190    -94.13    643.57      2.00
   0.06559   0.95168   5.33987    -5.143     0.536  -538.374    -94.13    614.17      3.00
   4.30716   1.33049   3.61394    71.899   148.949  -633.829    -94.13    766.60      1.00
   4.46308   1.57735   4.74507  -376.021   -28.392  -554.110    -94.12    811.63      1.00
   3.70648   1.46645   2.75134    53.064  -177.822  -568.903    -94.11    737.88      2.00
   0.44590   0.44302   2.05706   -11.593   -22.371  -543.200    -94.09    562.07      1.00
   3.53214   2.52283   1.11513    34.067     1.284  -588.206    -94.06    851.28      2.00
   4.62414   2.29483   4.29413   -91.001   -52.740  -687.541    -94.02    910.85      2.00
   1.86097   1.54524   4.39220   113.676    35.858  -559.879    -93.96    728.27      1.00
   0.15867   1.07041   1.35146   -71.449   -61.100  -606.381    -93.93    696.29      2.00
   4.63259   0.69023   4.28954  -213.725  -110.533  -320.515    -93.86    456.50      2.00
   0.49225   0.89769   3.51514    82.620   162.217  -750.809    -93.77    821.76      1.00
   2.39543   2.33889   3.94732  -222.088  -259.355  -892.058    -93.76   1124.70      1.00
   5.90055   0.54062   2.14902   -19.991   -12.359  -565.581    -93.76    591.77      3.00
   3.45587   1.94039   4.35240   421.037   145.161  -369.709    -93.74    786.28      2.00
   4.66054   2.39690   3.86760   103.675    67.582  -428.810    -93.74    748.48      2.00
   4.16183   2.33123   4.30877  -200.828   -98.617  -809.855    -93.74   1028.29      3.00
  -0.00914   1.30412   5.12791   272.824  -137.715  -674.625    -93.70    837.71      1.00
   1.45938   1.28120   5.47625    11.324   -10.624  -553.591    -93.68    674.79      1.00
   3.88695   1.65645   0.87019   205.279   166.902  -574.889    -93.66    791.44      1.00
   5.74103   0.79668   2.04443   189.805   -88.190  -382.297    -93.66    502.61      3.00
   4.27951   0.36756   2.26856  -104.441   100.945  -967.900    -93.62    985.81      2.00
   0.46286   0.70843   4.28620  -273.643  -132.786  -254.276    -93.61    455.29      2.00
   5.81002   1.56186   4.25098   475.369   188.747  -564.034    -93.59    886.55      1.00
   4.86673  -1.52042   2.12657    22.499    -7.356  -560.749    -93.59    715.94      2.00
   5.31650   2.31971   0.73529  -107.315  -128.498  -397.163    -93.50    731.75      2.00
   3.28935   1.95642   0.85534   205.543   190.887  -679.406    -93.49    909.19      3.00
   1.26974   1.66333   4.63023   183.279   -28.080  -555.323    -93.46    754.99      2.00
   1.46534   1.61019   1.69572    40.647   -47.522  -562.641    -93.44    732.65      2.00
   5.06429   1.06253   0.66357   -49.418   -62.295  -586.644    -93.43    676.23      1.00
   1.11786   2.41990   0.40354  -126.788  -338.721  -207.909    -93.41    733.66      1.00
   4.58101   0.59514   3.01489    14.066    -4.313  -561.930    -93.39    593.13      1.00
   3.74264   1.94939   0.44087   183.524   416.615  -750.032    -93.37   1027.03      1.00
   1.26921   1.91083   3.07409   -12.948   426.931  -388.369    -93.36    781.48      3.00
   4.31179   1.49579   5.51333  -202.702   169.320  -563.338    -93.35    761.36      1.00
   1.05810   2.40161   3.88384    96.805    57.034  -442.148    -93.35    754.84      3.00
   1.75876   0.70606   2.78260   -88.084   231.941  -844.621    -93.34    908.16      1.00
  -0.07969  -0.06334   1.88829    12.497   -18.519  -396.689    -93.30    397.97      3.00
   2.44450   1.19988   1.49340   463.159    -7.698  -389.212    -93.24    706.25      1.00
   5.11575   1.60956   4.68234   507.333   -27.459  -553.664    -93.17    883.66      3.00
  -0.01268   2.81570   5.11560  -146.990    54.695  -993.248    -93.13   1190.08      1.00
   0.57666   1.56034   1.24598  -506.726  -216.747  -563.685    -93.10    909.62      1.00
   3.99660   1.50722   0.76060   383.270   367.974  -556.457    -93.10    887.03      2.00
   1.99159   1.80002   0.36934   -19.212   -66.610  -531.459    -93.10    736.63      1.00
  -0.12649   2.67172   5.80903    71.338  -154.739  -215.235    -93.09    684.75      1.00
   2.77275   1.49856   4.79204  -210.600   -28.052  -553.266    -93.08    737.77      1.00
   0.96983   1.58803   3.86192  -360.895  -396.251  -574.659    -93.05    910.57      1.00
   4.94811   1.24000   3.50566   -55.940  -165.444  -489.816    -93.03    641.07      1.00
   3.08214   2.69748   2.57304    -0.381     9.879  -487.715    -92.99    796.16      2.00
   1.45488   0.82972   5.86119   -38.045    94.698  -425.910    -92.98    509.36      3.00
   5.24535   1.04597   1.03590    55.092   -14.426  -537.575    -92.93    629.31      1.00
   4.40476   2.32814   3.59534   -39.403  -146.793  -691.029    -92.93    922.82      2.00
   2.16388   1.88124  -0.08509     5.248  -136.402  -506.179    -92.92    739.25      2.00
   4.12647   1.24285   1.63244  -188.704   -30.253  -637.117    -92.89    763.87      1.00
   2.75600   1.23542   2.36030   -93.686    65.818  -632.705    -92.88    743.66      2.00
   5.15284   1.44985   5.16584    16.372   -52.980  -568.620    -92.88    713.74      2.00
  -0.46705   0.67847  -0.38239    18.615   -20.524  -557.804    -92.88    598.34      1.00
   2.21117   2.02306   2.75229  -170.696   367.651  -385.077    -92.86    782.02      2.00
   2.36684   1.43136   2.99814   -12.652   -34.456  -582.701    -92.86    721.13      2.00
   4.24981   1.59020   2.40298  -152.596   116.610  -563.715    -92.83    752.82      1.00
   4.64764   0.85780   1.20901  -110.901   -78.756  -692.209    -92.76    754.74      3.00
   1.75616   0.65880   2.83368   -44.687   124.441  -724.599    -92.72    765.60      2.00
   5.00280   1.35737   1.85221     0.970    -4.324  -554.053    -92.72    686.28      2.00
   3.18432   2.63132   1.16236   111.144    25.570  -826.563    -92.67   1042.02      1.00
   5.26240   2.72366   4.33077  -161.971   -98.514 -1010.965    -92.63   1206.72      2.00
   0.52900   0.70416   2.77841   -79.487   206.596  -814.194    -92.63    872.65      1.00
   1.25605   2.33756   5.08668  -299.530   118.587  -916.060    -92.62   1138.13      2.00
   5.17643   2.70299   5.84242   -14.209    47.919  -748.151    -92.62    979.10      1.00
   0.14459   1.84982   1.48269   214.428   -12.102  -649.978    -92.60    856.71      1.00
   0.62618   0.88104   1.32005   -29.105   -42.843  -612.435    -92.60    673.42      2.00
   1.06244   2.39643   1.63086    83.921   -17.513  -630.124    -92.56    874.85      1.00
   3.06957   2.80320   5.56908  -124.558   124.104 -1042.676    -92.53   1233.85      3.00
   3.04575   1.19617  -0.01760   -11.698  -354.539  -715.425    -92.51    877.33      3.00
   4.44938   0.77552   5.85717  -117.959   278.100  -228.820    -92.50    450.81      1.00
   5.59884   0.59610   3.67638     4.171   -17.366  -536.751    -92.49    569.60      1.00
   0.58631   2.07638   0.26023    36.854    45.749  -589.892    -92.48    812.54      2.00
   4.63313   2.01971   1.78248    68.031   -12.423  -588.598    -92.48    805.95      1.00
   2.81703   1.63154   3.85070   -79.609   -94.911  -558.083    -92.44    739.92      2.00
   3.83955   1.83079   0.38009   -22.870   -74.722  -527.495    -92.43    738.88      2.00
   4.35188   1.58916   2.43973   -81.886    44.282  -564.154    -92.39    734.03      1.00
   2.48530   1.74269  -0.15722    -2.208   -11.875  -544.674    -92.39    735.19      1.00
   0.70412   0.79457   2.06294   141.545   -66.415  -433.596    -92.37    524.27      3.00
  -0.06515   1.72879   4.65350     4.024   -41.420  -553.315    -92.27    740.74      2.00
   4.57656   1.59072   3.16667    12.180  -274.895  -562.969    -92.23    777.73      2.00
   5.70517   0.56060   4.92120    31.533   -39.506  -579.436    -92.23    608.48      1.00
   2.35487   2.38690   2.38265   228.750  -254.475  -877.246    -92.22   1116.35      3.00
   5.07683   2.00004   1.63723   127.361    -8.718  -613.560    -92.21    829.08      2.00
   5.54011   2.79714   5.82071   -35.774    99.882  -874.993    -92.20   1086.62      2.00
   0.34612   0.57431   3.65737    15.588    -0.534  -567.957    -92.20    596.92      1.00
   2.09564   1.51606   4.77790   123.077   -11.602  -562.388    -92.19    726.79      2.00
   5.48366   2.41171   5.83496    81.161  -179.963  -397.472    -92.18    748.36      2.00
   0.37662   1.14000   1.13423   244.933    70.701  -449.396    -92.17    623.02      2.00
   5.84775   2.07998   1.67673  -187.123   -11.781  -485.125    -92.17    761.55      1.00
   0.72566   1.25602   0.89205   -52.038   -89.777  -595.732    -92.14    713.68      1.00
   0.25535   1.11043   0.27119     6.012   -74.262  -575.590    -92.12    672.66      3.00
   2.04359   1.09223   0.39651   -75.696  -213.291  -644.770    -92.12    761.12      2.00
   0.02054   1.07744   0.68318   -54.009   -65.978  -588.751    -92.07    680.75      1.00
   1.90139   1.55601   5.42000   -24.140     2.489  -591.959    -92.07    745.65      1.00
   3.42025   2.33635   1.16182  -231.310  -118.844  -299.230    -92.06    713.72      1.00
   5.03827   1.47318   5.50016  -178.829   145.456  -562.251    -92.06    746.40      3.00
   2.75447   1.48227  -0.15605     3.989  -115.443  -556.369    -92.03    715.99      2.00
   0.07630   2.47804   5.57522   -39.154    14.442  -603.297    -92.02    858.86      3.00
   1.84037   1.66062   0.32793  -122.015  -330.302  -555.940    -92.00    812.29      2.00
   0.56238   2.32044   5.92204   -99.290   256.866  -869.438    -92.00   1086.99      3.00
   5.05628   1.95492   0.44663   168.732   379.554  -736.946    -91.97   1000.82      1.00
   1.95782   3.94259   4.09888    23.332    -0.279  -570.046    -91.96    823.61      3.00
   4.58923   2.07969   4.23383   -24.620   -23.248  -558.149    -91.96    788.74      1.00
   3.89460   0.92013   4.97509    35.330    -9.075  -578.348    -91.95    646.51      2.00
   5.32331   1.92095   0.37974   -95.401  -254.256  -450.940    -91.92    746.00      3.00
   2.03324   1.94570   1.82193    50.553   -10.498  -576.262    -91.91    786.77      2.00
   5.75296   1.93024   3.10644   -12.125  -170.562  -639.854    -91.89    848.47      1.00
   5.32501   2.79716   2.69691   -66.719   168.041   -68.865    -91.84    664.30      1.00
  -0.19129   1.84771   5.07055   255.711  -111.779  -466.952    -91.84    748.90      1.00
   4.43745   0.71584   0.27145    35.549    32.070  -497.277    -91.83    548.39      3.00
   1.37177  -0.34667   0.79994     0.537   -43.699  -571.299    -91.82    583.78      1.00
   6.02435   0.71715   3.05848     6.503  -290.870  -281.215    -91.81    463.79      2.00
   5.80089   0.89280   1.17071   -50.980   -34.003  -643.804    -91.78    704.13      3.00
   5.67011   0.82964   5.40980   -92.278    67.553  -419.018    -91.73    506.27      3.00
  -0.20911   1.56257   2.98068    12.205    54.968  -572.638    -91.73    733.13      1.00
   4.22449   1.98957   4.67727   460.815   -27.963  -363.985    -91.68    798.94      1.00
   1.20460   2.27290   2.66151   -12.253    42.556  -500.758    -91.67    771.45      3.00
   5.27865   1.98731   4.27955  -432.799  -211.930  -754.503    -91.66   1045.83      2.00
   1.94592   2.78724   5.35282   -63.133    59.083  -828.065    -91.65   1047.06      1.00
   4.51709   2.02916   4.18501  -119.893   -79.851  -611.775    -91.62    833.76      1.00
   4.89743   1.96951   0.64089   -87.703  -101.415  -509.129    -91.61    752.34      1.00
   1.48726   2.05469   3.80610    56.237    17.662  -532.026    -91.61    768.99      1.00
   2.22521   1.95446   4.46353    -7.077   -16.383  -547.105    -91.60    765.22      2.00
   5.89529   1.14302   2.31964  -219.171   199.611  -686.662    -91.60    825.34      2.00
   4.25840   1.69720   5.94975   -13.747   -16.902  -586.347    -91.59    760.67      2.00
   3.13040   1.61469   2.36467  -338.866   305.658  -563.362    -91.59    861.87      1.00
   3.14938   1.74287   1.78875    45.818   -13.784  -562.117    -91.58    749.64      3.00
   3.70837   1.95427   0.44103   183.039   414.770  -750.960    -91.58   1027.33      2.00
   0.02448   0.05890   5.19378    12.146   -16.681  -348.059    -91.57    349.25      3.00
   2.84443   0.77885   5.94018    89.216  -223.308  -768.422    -91.56    841.67      3.00
   5.44614   1.63360   3.84446   -69.586   -84.909  -556.879    -91.56    737.11      2.00
   2.26285   1.42267   1.21098    -3.618   -48.394  -562.104    -91.55    704.09      3.00
   2.82621   2.48456   1.22658    36.450    -4.726  -586.378    -91.55    847.34      3.00
   0.62551   2.37119   1.72164   -27.177     0.905  -516.677    -91.52    790.60      1.00
   1.56436   1.14078   5.92402    95.754  -246.971  -652.567    -91.50    785.72      1.00
   5.49859   1.59090   4.75720  -267.989   -27.832  -554.966    -91.46    769.98      1.00
   3.61624   0.81444   5.80050   -50.571   105.973  -411.087    -91.46    498.20      1.00
   2.77952   1.87070   5.14672    -2.472   -12.450  -545.754    -91.39    753.36      3.00
   3.31442   1.49287   0.69268   -67.334   -78.860  -559.813    -91.31    718.39      2.00
   1.65792   0.81052   3.08886     8.267  -308.325  -264.904    -91.24    479.62      2.00
   3.38248   0.62402   4.61507    66.833   -28.478  -622.129    -91.20    656.98      3.00
   4.91471   2.45683   4.35894    63.937    14.231  -519.614    -91.14    802.18      3.00
   1.76774   1.61311   5.46612   190.537  -225.520  -565.116    -91.14    789.54      1.00
   5.32035   1.94371   3.10305     7.425   253.253  -441.298    -91.14    736.75      3.00
   4.71260   1.56014   2.33259   274.791  -310.518  -564.376    -91.14    834.44      1.00
   3.72019   2.27006   3.05733     1.149  -253.114  -779.745    -91.13   1006.99      1.00
   2.94432   0.75780   1.88101   223.288   -98.986  -346.106    -91.13    486.25      1.00
   4.20271  -1.17330   1.98275    25.708    -2.538  -586.519    -91.11    687.15      3.00
   2.54203   2.02694   0.79430  -342.941  -363.990  -355.063    -91.10    822.13      2.00
   0.44557   1.17401   2.32680   268.586  -297.180  -419.478    -91.10    681.29      3.00
   1.63360   2.37470   3.40983    44.954    66.353  -452.954    -91.09    754.60      2.00
   2.88233   1.65619   3.89441   277.593   261.839  -557.598    -91.09    826.02      3.00
   0.76754   1.92860   5.89501   123.232  -324.702  -419.606    -91.07    759.99      2.00
   3.67391   1.97040   4.28153   367.164   122.188  -393.722    -91.01    770.56      3.00
  -0.20918   0.04031   4.10658    17.967    -2.930  -554.328    -91.00    554.91      2.00
   4.36763   2.21907   2.19064    -9.320     3.178  -533.141    -90.99    786.13      2.00
   0.80831   1.53205   4.76708   150.311   -11.669  -561.391    -90.99    733.39      1.00
   1.57778   1.21287   2.80673  -175.472   437.174  -766.477    -90.96    971.91      1.00
   4.47909   1.96729   0.71122  -215.289  -235.432  -428.748    -90.95    757.64      2.00
   1.20030   1.25671   1.15140  -392.606  -193.041  -735.785    -90.95    936.29      2.00
   1.86272   1.21184   0.31289   -90.955  -234.540  -654.603    -90.91    791.73      2.00
   5.81761   2.33895   2.32821  -148.049   139.805  -336.838    -90.91    712.41      3.00
   0.04629   0.26890   2.60177    34.115   -63.803  -447.812    -90.90    461.95      2.00
  -0.08954   0.27250   1.96594   -80.357    25.399  -821.624    -90.88    830.63      2.00
   4.50033   1.97947   4.24261   169.687    39.685  -483.779    -90.87    745.10      2.00
   1.55449   2.38366   5.50323  -168.625   144.695  -787.520    -90.80   1014.25      3.00
   0.73406   2.62157   6.42813   -13.021    -7.775  -549.202    -90.78    830.92      3.00
   3.74440   1.20284   1.01687   -18.968   -56.992  -579.878    -90.77    687.85      1.00
   5.74702   0.57305   4.68105     1.910   -21.218  -526.744    -90.75    557.91      2.00
   5.21840   2.29720   0.34388   125.406   278.178  -872.656    -90.74   1095.84      1.00
   1.72529   0.71410   2.66856    65.907  -144.064  -437.388    -90.70    517.03      3.00
   1.97778   1.72212   4.58903   119.339   -28.113  -555.427    -90.69    750.29      3.00
   1.73697   2.31601   3.98472   -90.543  -125.765  -704.035    -90.69    932.09      1.00
   1.40403   0.97988   5.18128    -3.536    -4.736  -542.442    -90.68    621.62      2.00
   5.22506   2.38555   5.43850  -117.189   116.689  -760.069    -90.66    982.08      3.00
   4.53356   0.72696   1.96106  -313.639   123.240  -927.798    -90.65   1013.40      3.00
   4.27734   0.54744   2.96323    -5.401    27.542  -687.668    -90.63    710.01      2.00
   3.15353   2.17424   4.21068    -0.931   -41.935  -584.240    -90.61    818.05      2.00
   4.11609   1.26593   2.59863    10.442   -13.178  -548.184    -90.58    668.13      2.00
   1.01273   0.80903   5.45909  -104.622    96.025  -398.210    -90.56    493.14      3.00
  -0.33861   1.00791   2.99355     9.631   -19.866  -542.681    -90.56    626.20      1.00
   3.04239   2.78656   5.84558   -51.918   140.248  -980.686    -90.56   1177.81      2.00
   1.38223   1.95437   5.56952  -131.160   105.116  -653.942    -90.55    861.27      2.00
   5.49627   1.86113   5.05998   309.983  -135.545  -443.960    -90.50    761.05      1.00
   0.29412   1.97748   6.07194    29.996   -52.049  -549.111    -90.45    771.66      2.00
   4.24471   2.92231  -0.84220     6.841     6.681  -563.676    -90.39    853.77      1.00
   4.78849   1.59234   0.09277     1.125     9.500  -543.437    -90.36    712.73      3.00
   5.54056   1.61255   1.97032     0.459    -3.497  -554.293    -90.36    723.88      3.00
   4.87573   1.83128   4.32903    15.586   -40.927  -559.749    -90.36    759.55      2.00
   3.78905   1.71127   3.05159    13.004  -229.682  -574.096    -90.36    787.20      3.00
   4.59059   1.54543   1.62122  -204.476   -29.670  -554.945    -90.34    743.93      1.00
   3.00718   2.18908   1.98916    15.044   -12.154  -556.746    -90.32    799.37      2.00
   2.10856   1.24466   2.78004  -149.851   337.659  -717.594    -90.32    890.41      1.00
   4.11197   1.23093   2.78012  -175.750   405.170  -748.427    -90.29    945.46      1.00
   4.59268   1.92774   3.10261    -8.811  -238.372  -665.135    -90.29    883.21      2.00
   4.11612   0.29821   4.33442  -115.857   -71.539  -226.123    -90.28    281.04      1.00
   0.25281   2.36044   1.86074  -138.631    39.648  -398.686    -90.27    731.79      1.00
   1.99999   1.51611   4.72351   190.393    -5.959  -565.916    -90.23    743.78      1.00
   5.11884   0.81441   5.85737   -42.598   117.938  -415.760    -90.19    503.91      2.00
   0.58734   2.39613   5.38551   -44.543    47.634  -658.137    -90.18    893.47      3.00
   0.25064   1.92506   3.04875     5.514   101.471  -501.938    -90.13    736.55      2.00
   3.92823   1.61797   0.88296  -200.085  -212.510  -557.214    -90.09    783.32      3.00
   4.55121   2.34038   5.46493  -219.318   218.623  -904.140    -90.07   1125.26      1.00
   3.37802   1.94918   2.02453   354.843  -172.261  -710.487    -90.06    972.26      1.00
   1.26998   1.06567   3.24227     8.672    80.193  -597.830    -90.06    686.53      1.00
   2.49145   1.12690   0.06019   -11.893  -511.581  -778.461    -90.04    993.31      2.00
   2.26763   2.32940   3.95532  -173.265  -209.993  -819.111    -90.02   1047.00      2.00
   4.08083   1.78363   0.78617   -62.205   -72.482  -527.733    -90.00    734.61      3.00
   2.38509   2.38938   3.46713    57.870    88.818  -434.512    -89.99    748.32      2.00
   4.48520   0.74521   4.75912     2.932    -5.509  -547.222    -89.98    595.64      2.00
   2.10483   2.02312   1.88708   128.383   -80.116  -611.454    -89.96    834.13      2.00
   5.52098   1.18907  -0.01445   -11.472  -460.609  -759.826    -89.94    959.27      2.00
   2.68615   2.32129   2.31174   -71.685    65.004  -444.399    -89.92    746.18      2.00
   1.22294   2.86501   4.34241    55.444   -10.049  -440.925    -89.91    778.30      1.00
   2.69250  -0.21071   0.84507    -1.423   -43.756  -557.973    -89.91    563.92      3.00
   1.90617   2.19892   2.08277    48.698   -46.520  -573.837    -89.90    814.95      3.00
  -0.10962   1.63445   0.91506  -151.305  -163.359  -559.638    -89.88    764.24      1.00
   1.30711   2.74852   3.37300    10.376   -60.020  -651.790    -89.86    910.36      1.00
   2.05077   2.83304   4.66382  -118.210    -8.695  -890.076    -89.84   1101.16      1.00
   3.31943   2.23308   0.47768   -18.370  -101.948  -489.909    -89.81    766.00      2.00
   3.05164   2.34902   1.30206     2.772   -12.128  -545.077    -89.80    807.08      2.00
   3.54070   2.13368   2.00324    68.779   -54.035  -582.754    -89.80    816.28      2.00
   4.33580   1.70455   4.47269   -28.011   -22.401  -549.537    -89.79    734.26      2.00
   4.73344   1.37296   2.88474    13.246   -56.698  -535.232    -89.77    676.06      3.00
   1.11411   0.46246   4.32922   188.269    51.958 -1019.752    -89.74   1048.77      1.00
   5.36285   2.04887   1.71490    65.732   -10.547  -587.305    -89.74    808.16      2.00
   4.71937   1.96730   5.46148   323.112  -346.319  -387.809    -89.71    814.35      3.00
   4.65961   0.82968   4.68134   -90.712   -16.526  -460.427    -89.69    536.87      2.00
   1.79553   1.47643   3.50824    20.328   -24.971  -561.216    -89.68    710.24      1.00
   0.71303   2.07342   1.65332  -223.857   -12.654  -466.710    -89.67    759.20      1.00
   2.39875   1.50937   3.54169  -198.087  -495.403  -561.370    -89.65    891.67      1.00
   3.70511   1.22635   2.74453   100.339  -260.570  -449.005    -89.64    646.04      1.00
   2.36302   2.40879  -0.05872     7.868  -381.470  -190.934    -89.63    738.06      1.00
   5.89385   1.53519   3.28724    -1.398   102.729  -579.210    -89.62    739.42      1.00
   3.57335   0.63638   2.04349   -19.407    -0.913  -642.484    -89.60    673.73      1.00
   0.10759   1.21658   3.87498  -124.583  -145.474  -482.457    -89.59    636.72      1.00
   0.01805   2.02768   0.06395     9.270   152.108  -627.397    -89.59    846.56      1.00
   1.14085   2.88229   0.08719    13.868   -72.959  -426.814    -89.59    772.53      3.00
   3.79329   1.17516   1.51450   459.592    -8.850  -390.832    -89.57    701.39      1.00
   4.51236   0.74279   2.27118   -84.589    85.091  -714.618    -89.50    761.51      2.00
   2.80997   0.87547   3.57603   106.457   227.820  -820.265    -89.48    900.46      2.00
   2.00139   0.38861  -0.07513     6.248   154.520  -115.341    -89.48    229.87      1.00
   4.07216   1.95609   3.10877     6.283   339.581  -403.093    -89.47    751.05      3.00
   1.12964   2.21129   1.19054    47.076     8.498  -584.991    -89.46    822.73      1.00
  -0.06468   2.53351   2.89060    23.694   -69.274  -599.721    -89.43    862.45      1.00
   3.72636   1.15717   6.14857   -23.516    12.706  -543.243    -89.41    648.37      1.00
   3.16466   1.44714   2.39665   -33.727   -14.536  -563.061    -89.40    707.66      1.00
   2.45724   2.02961   3.39122    35.849    41.363  -525.088    -89.38    760.85      2.00
   5.57159   1.13495   3.54709    87.508   183.807  -646.683    -89.35    761.55      1.00
   3.69990   2.39062   4.37564   -19.922   -52.867  -596.964    -89.32    848.35      1.00
   3.44984   0.70173   5.53662  -198.054   176.906  -266.403    -89.30    436.81      1.00
   0.83597   1.54034   0.75256  -130.386  -143.251  -556.278    -89.28    740.75      1.00
   5.92041   1.27095   2.06234  -101.511    36.075  -628.640    -89.27    743.93      1.00
   3.38243   1.61208   3.43677    54.819    85.669  -556.012    -89.27    732.21      1.00
   1.20352   1.23100   5.08780  -212.566    62.209  -458.118    -89.26    630.57      1.00
   5.24491   2.43110   6.20619   -13.351   -54.065  -552.969    -89.24    821.36      2.00
   5.22085   1.63549   3.05058    11.105  -322.746  -575.177    -89.23    810.34      2.00
   1.96585   2.82446   5.09442  -132.110    45.134  -952.272    -89.23   1154.13      2.00
   1.18553   2.34682   5.16353   247.646  -110.983  -320.288    -89.23    727.99      2.00
   1.61877   1.22781   1.62107  -239.704   -30.397  -657.967    -89.22    793.40      2.00
   5.56850   1.78235   3.64350   -23.651   -38.512  -556.321    -89.21    750.54      1.00
  -0.30785   1.21220   4.69436     9.348    -5.701  -555.795    -89.20    666.42      3.00
   0.29061   1.12773   1.04300   -27.877   -63.852  -577.039    -89.20    675.81      1.00
   5.71589   1.18010   2.25268   123.151  -145.161  -506.677    -89.18    649.48      3.00
   4.19158   1.17612   0.67495   -11.478     1.800  -566.942    -89.12    670.57      1.00
   0.09469   1.53640   2.33408   242.568  -279.304  -565.299    -89.11    810.78      2.00
   4.28467   0.46651   3.65913   -32.755   -60.074  -411.707    -89.08    443.29      1.00
   3.39563   1.97261   4.29174   452.080   156.018  -357.034    -89.06    803.50      3.00
   2.19837   2.34565   3.81490  -222.022  -260.345  -895.297    -89.06   1127.93      3.00
   1.97609   1.47926   5.50619  -165.905   129.319  -563.020    -89.06    741.82      2.00
   4.10792   1.11584   1.99857  -442.549   174.544  -779.688    -89.04    975.12      2.00
   1.93353   1.51707   4.35440  -479.271  -208.629  -562.065    -89.01    886.57      1.00
   6.69774   1.92545   5.39992   -75.692    37.191  -625.477    -88.98    823.78      3.00
   2.92996   0.80578   2.00798  -306.791   117.943  -918.889    -88.94   1008.17      2.00
   3.98727   2.83420   2.61798   -28.134    72.408  -325.990    -88.94    720.16      2.00
   5.41564   1.55136   0.06414    10.287  -227.184  -574.960    -88.93    765.71      3.00
   2.62402   1.78669   4.30173  -187.259  -104.158  -639.723    -88.91    841.29      1.00
  -1.97992   3.93003   0.29249    19.997   -26.099  -554.017    -88.88    814.07      2.00
   0.81516   1.55365   4.81140  -355.290   -10.122  -561.346    -88.86    803.69      2.00
   0.59245   0.88897   1.62740   202.967   -12.435  -386.733    -88.85    517.63      1.00
   0.46046   1.63271   3.81189   -42.474   -55.949  -553.905    -88.84    729.86      1.00
   2.53335   2.33303   1.91228  -143.335    43.501  -394.869    -88.84    728.06      1.00
   0.08435   1.58245   1.87397     0.944     6.574  -579.710    -88.84    739.34      1.00
   3.94717   0.82111   5.84066   -36.825    98.450  -435.223    -88.79    516.62      2.00
   2.95391   1.21376   3.10640     6.344  -314.800  -433.296    -88.78    649.78      1.00
   5.73775   2.37749   3.49805   107.309   210.980  -301.477    -88.78    710.75      1.00
  -0.15317  -0.17587   2.97489    15.290   -18.432  -706.023    -88.77    708.81      1.00
   3.14330   0.32238   1.98801  -136.665    49.481  -964.318    -88.77    980.72      2.00
   4.67713   2.03573   3.87036   -92.992  -107.304  -612.696    -88.66    834.81      1.00
   1.18042   1.59482   5.45355   167.653  -202.233  -561.962    -88.65    773.20      3.00
   4.59909   2.40066   4.31935   153.154    49.521  -426.166    -88.65    754.38      3.00
   1.05115   0.70540   4.30986  -268.964  -133.750  -258.269    -88.64    454.54      1.00
   2.75031   2.43765  -0.10351     7.055  -241.250  -331.828    -88.63    731.45      3.00
   0.95020   0.44784   1.58886  -169.783   -30.374  -958.677    -88.62    984.62      1.00
   3.15915   1.06431   0.17533    28.499    30.918  -528.340    -88.59    623.03      1.00
   5.90605   1.16867   2.30008   139.547  -167.891  -494.550    -88.59    647.24      3.00
   0.09574   0.31949   2.63541   -18.179    58.195  -761.738    -88.58    771.13      3.00
   4.86377   2.33671   3.94607  -197.340  -236.115  -858.097    -88.57   1087.80      3.00
   4.05215   0.76082   2.36662  -127.824   101.388  -725.076    -88.56    780.85      2.00
   4.19741   2.13984   2.02482    64.976   -54.267  -580.997    -88.54    815.39      2.00
   3.42402   2.30521   5.48731   282.470  -282.578  -193.144    -88.54    737.85      3.00
   2.40438   1.61198   2.76093  -172.849   372.199  -564.611    -88.50    838.94      1.00
  -0.18192   0.45632   1.20461   -56.455   -53.325  -744.295    -88.44    762.45      1.00
   3.51675   0.78839   1.63707  -335.257   -11.026  -923.361    -88.41   1013.18      1.00
   5.10401   1.51389   1.92974   340.622  -171.276  -554.981    -88.40    805.97      1.00
   3.51588   2.25827   0.33161    84.641   173.262  -758.759    -88.39    976.22      3.00
   0.86961   1.17371   5.14166   389.527  -186.254  -727.346    -88.37    918.16      1.00
   0.78526   0.67168   5.67013    47.737   -69.221  -615.371    -88.37    656.46      2.00
   1.54993   1.69192  -0.06366    -0.507  -237.750  -559.361    -88.35    776.28      3.00
   5.37615   1.05680   2.63524   -34.914    64.475  -593.988    -88.35    681.19      3.00
   2.21690   1.92403   0.70762   -76.488   -96.711  -507.798    -88.33    743.73      2.00
   1.75929   1.23755   3.82378   -73.905   -95.850  -511.616    -88.30    645.28      1.00
   5.09169   0.39783   5.84076   -63.291   152.769  -106.395    -88.28    234.52      2.00
   3.27220   1.57681   5.37236  -208.689   172.222  -563.922    -88.26    774.98      1.00
   3.06252   2.85314   5.77645    38.306   -75.696  -416.195    -88.24    766.75      3.00
   3.79836   1.97819   2.30893  -299.660   275.212  -374.756    -88.23    772.31      1.00
   0.59139   0.76355   0.77426   268.407   229.571  -196.248    -88.22    470.17      1.00
   0.37371   1.30827   1.91591   238.935  -108.534  -474.283    -88.21    669.28      2.00
  -0.00296   0.80855   5.85127   -51.640   135.737  -396.063    -88.20    492.28      2.00
   1.58874   2.03282   1.84651    52.469   -11.080  -582.401    -88.17    801.80      1.00
   4.36997   1.01946   1.85918   -22.139     5.223  -612.147    -88.17    688.71      1.00
   1.76825   0.72355   2.36115  -226.141   227.604  -915.765    -88.15    996.89      2.00
   5.73342   1.95650   2.02079  -156.009    31.450  -490.184    -88.14    742.92      1.00
   1.84951   1.67075   5.73271    32.669   -69.310  -537.431    -88.08    723.55      1.00
   5.17437   0.71570   2.37838  -187.434   188.229  -858.456    -88.08    926.61      2.00
   4.28133   1.44963   5.48899  -135.399    97.635  -563.515    -88.07    726.93      2.00
   2.67004   1.58034   5.47933   314.550  -352.213  -563.993    -88.07    866.70      2.00
   2.58253   2.00368   0.81470   120.126    98.987  -624.801    -88.05    842.60      1.00
   1.14580   0.66160   4.19048     7.807   -11.175  -549.077    -88.03    587.87      2.00
   1.15204   2.79466   5.85396   -41.333   120.087  -927.962    -88.03   1131.78      2.00
   5.37354   1.87727   5.17778  -122.783    43.314  -636.812    -88.03    832.67      2.00
   3.54865   0.79411   3.61416   126.138   272.589  -869.265    -88.02    952.93      1.00
  -0.46019   0.70897   2.70228   -33.120    99.054  -695.362    -88.00    738.02      2.00
   0.05563   2.40937   5.08534  -330.531   126.886  -943.755    -87.98   1174.22      1.00
   0.51249   2.43927   5.08367  -216.878    82.293  -823.847    -87.98   1048.51      1.00
   1.05310   0.75788   0.35192    92.897   176.702  -339.417    -87.95    460.50      2.00
   2.39643   2.38205   3.45536    56.954    90.350  -433.936    -87.93    747.40      3.00
   4.06837   2.39241   1.96672   208.915  -108.432  -771.420    -87.88   1005.42      1.00
   0.86009   0.87599   4.60668   -45.986   -15.298  -506.129    -87.88    577.38      1.00
   4.45074   1.14887   1.51040   280.704   -28.541  -438.247    -87.86    628.11      1.00
   4.50149   1.96027   3.84124  -134.544  -143.337  -644.857    -87.85    861.14      2.00
   3.90403   1.16377   5.01118  -259.952    79.512  -435.871    -87.84    624.25      1.00
   4.17589   0.66571   1.09876   114.641    18.483  -434.103    -87.83    496.38      3.00
   6.24795   1.06422   1.03350    -0.207   -46.867  -558.863    -87.81    649.35      1.00
   2.43260   1.53871   0.71389   -87.936  -101.514  -556.122    -87.81    727.17      2.00
   4.16535   2.11570   2.43347    57.067   -72.251  -584.625    -87.79    816.17      1.00
  -0.19713   1.71330   0.27536   -14.125   -60.948  -537.412    -87.77    728.23      1.00
   3.40403   1.31285   1.62854  -102.209    -7.606  -622.520    -87.77    743.68      2.00
   4.74219   2.72044   2.21512    16.975   -15.436  -545.259    -87.74    834.11      2.00
   5.11833   1.40752   2.09637   -42.670     8.908  -600.841    -87.72    732.91      1.00
   2.08867   1.58346   1.54416   451.712   -27.633  -554.394    -87.66    850.24      2.00
   1.25530   0.86381   4.79451   247.892   -16.661  -796.628    -87.65    877.06      1.00
   5.45889   1.65914   5.88020   -47.643   122.006  -561.229    -87.64    747.37      3.00
   1.72199   2.03831   5.60678    -1.717   -24.088  -541.285    -87.63    771.61      1.00
   3.89366   1.52338   1.02051   176.975    64.071  -562.283    -87.59    741.49      1.00
   2.76299   1.51980   2.22738    42.930   -81.020  -564.586    -87.57    724.32      1.00
   1.20006   2.33111   5.06755  -189.564    70.943  -798.275    -87.57   1014.70      3.00
   2.73990   1.62670   0.41299   130.402   316.847  -574.153    -87.55    816.58      1.00
   3.36006   1.94838   5.02316   441.127  -188.148  -382.506    -87.49    813.07      1.00
   1.16799   1.69461   4.23209   202.098    73.948  -562.264    -87.48    772.12      1.00
   2.53901   0.90412   1.04774    -8.498   -46.219  -593.702    -87.47    658.95      1.00
   1.00572   1.73821   1.49356    89.652   -28.078  -557.614    -87.47    750.01      1.00
   2.09899   2.63978   1.16783   128.160    30.021  -862.909    -87.45   1073.49      1.00
   2.19664   0.80915   0.06401     8.659  -168.611  -698.931    -87.44    762.63      2.00
   0.99974   0.58387   2.13386    -7.076   -19.205  -541.565    -87.44    572.99      2.00
   0.89179   1.52863   3.05329    10.609   127.224  -576.687    -87.40    740.40      1.00
   3.22016   2.47383   3.91179   103.843    64.607  -433.546    -87.39    757.84      1.00
   1.27439   1.35512   5.40613    43.282   -80.853  -590.922    -87.37    721.88      2.00
   1.60647   2.25375   0.56935   -32.809  -111.133  -474.160    -87.31    760.01      2.00
   2.94770   1.92562   2.80314   116.973  -296.468  -674.048    -87.29    914.46      1.00
   6.66902   0.25760   5.98028    13.463   -38.986  -546.586    -87.27    554.37      2.00
   2.22272   0.43578   2.44783    92.162   -93.390  -303.882    -87.27    359.28      3.00
   4.73995   2.04460   2.74627   -91.518   167.352  -482.423    -87.21    756.37      2.00
   0.19311   2.96791   3.71302    28.377   -12.177  -505.711    -87.18    818.32      2.00
   3.28564   0.33303   2.41480  -120.567   116.871 -1026.447    -87.16   1045.58      2.00
   3.04238   1.23646   4.28348    20.133   -31.212  -585.943    -87.14    696.07      1.00
   1.80021   2.12563   2.66202    17.944    -4.029  -562.752    -87.05    796.67      2.00
   1.64110   0.70522   3.12213     8.452  -297.389  -275.773    -87.00    462.87      3.00
   4.60190   2.33377   5.57362   131.419  -135.229  -401.924    -86.99    740.91      2.00
   4.52513   1.19270   1.52207   277.734   -28.028  -441.713    -86.97    635.83      2.00
   3.72184   1.19065   0.73634  -264.816  -278.410  -713.130    -86.96    887.21      2.00
   4.90119   2.09492   4.01532   -58.151   -55.246  -585.758    -86.96    813.47      3.00
   4.61908   1.15281   1.22250  -322.903  -163.950  -717.854    -86.92    877.54      3.00
   5.54252   0.33454   1.16244    79.285     4.709  -401.494    -86.91    423.14      3.00
   1.06806   0.85832   4.79146   -84.149   -29.615  -465.733    -86.88    544.89      2.00
   3.91410   2.22536   5.62877    -5.868    30.136  -618.817    -86.84    847.72      3.00
  -0.01012   1.54955   4.86062  -224.469   -12.114  -560.862    -86.83    754.16      1.00
   2.24494   0.30023   4.69119    17.151   -21.659  -542.178    -86.80    551.40      2.00
  -0.10636   0.34246   4.74761  -196.329   -20.677   -76.415    -86.80    238.70      1.00
   5.96603   1.57872   5.82538  -190.936   411.472  -564.159    -86.79    856.59      1.00
   0.56328   1.13594   3.17877     5.917   202.824  -646.373    -86.79    761.22      1.00
   2.14543   2.70651   4.73260  -193.492   -30.075 -1021.748    -86.77   1216.15      2.00
   0.06112   0.88398   1.60714   203.814    -8.961  -384.017    -86.75    515.05      1.00
   5.01458   1.84604   4.02831   -29.796   -22.515  -563.469    -86.74    763.89      3.00
   4.55500   1.07774   2.75177   -47.903   127.539  -628.937    -86.72    723.69      2.00
   3.61365   2.75313   4.87913   -24.606   -38.638  -639.519    -86.70    900.93      3.00
   0.79782   1.98575   4.25272   181.276    43.234  -478.081    -86.70    745.12      1.00
   2.09220   0.80540   5.25877  -160.271    53.805  -376.329    -86.69    483.89      2.00
   1.99022   1.06607   2.66056    79.831  -209.762  -472.031    -86.69    616.99      2.00
   2.58174   1.93947   1.95255  -416.370   146.305  -364.966    -86.68    781.68      1.00
   4.40210   1.59353   4.40753   -26.803   -24.164  -546.684    -86.64    716.25      3.00
   3.18922   3.40262   1.56812    17.431   -35.505  -567.305    -86.64    855.82      3.00
   2.70093   1.55836   4.77745  -547.446    -9.813  -560.824    -86.63    905.43      2.00
   0.93819   1.96907   1.90238   123.348   -86.132  -618.965    -86.55    833.37      1.00
   3.79072   1.97484   0.32189    88.413   175.080  -646.246    -86.55    863.71      3.00
   3.88484   1.46978   1.90392    14.688     2.522  -578.871    -86.55    722.77      1.00
   1.41114   1.45657   3.94510  -227.501  -241.675  -556.189    -86.53    777.07      1.00
   1.89814   2.88571   5.76104    31.326   -61.520  -454.013    -86.52    787.53      1.00
   2.15676   0.37252   1.57620   179.155   -25.435  -166.310    -86.47    273.52      2.00
   5.75688   1.21776   5.59844   121.869  -142.979  -621.780    -86.46    747.03      3.00
   1.24885   1.97046   1.64544  -444.764   -12.133  -377.968    -86.45    793.63      2.00
   2.18945   2.41020   5.09461  -322.880   125.733  -936.206    -86.44   1165.95      1.00
   1.77213   1.92613   4.74413  -364.112   -29.974  -707.857    -86.43    956.54      1.00
   2.53426   1.85938   0.40301   125.657   275.320  -688.234    -86.38    912.46      1.00
   5.25672   2.78056   5.39455   -86.129    83.493  -905.409    -86.37   1112.13      2.00
   4.02911   0.42909   5.56088   158.239  -162.841 -1067.355    -86.31   1099.92      1.00
   1.57093   2.38984   2.39131   151.874  -171.941  -759.867    -86.30    995.01      3.00
   4.56706   1.95345   3.05384   -11.914   383.519  -410.106    -86.27    775.34      2.00
   2.05110   2.73233   3.63002   -35.036  -129.864  -833.494    -86.26   1054.37      3.00
   0.84371   1.58878   4.30758  -453.974  -195.837  -564.342    -86.26    880.18      1.00
   5.18770   0.87130   4.33558   272.705    92.304  -845.149    -86.26    933.49      3.00
   1.65770   0.85582   3.48461   104.470   222.934  -815.656    -86.25    893.08      1.00
   5.52626   1.57038   5.58470   277.145  -313.155  -564.344    -86.25    837.46      1.00
   5.49320   1.58763   4.29869  -306.780  -136.068  -561.365    -86.22    799.61      2.00
   4.31205   0.84641   5.07784  -104.702    18.537  -432.042    -86.21    517.97      3.00
   5.61068  -0.53754   1.17083    24.044    -6.747  -571.354    -86.19    597.01      1.00
   3.20726   2.13964   2.60150    36.434   -58.578  -572.728    -86.19    808.01      1.00
   2.72789   1.59227   0.49012  -100.135  -255.279  -559.487    -86.18    775.13      2.00
   4.61224   1.19008   0.69658  -265.245  -302.398  -718.512    -86.17    899.35      1.00
   0.02953   1.91333   5.79771    52.227  -147.903  -499.642    -86.13    743.07      2.00
   4.84714   1.38447   2.35033    -3.275     5.997  -556.276    -86.13    692.11      1.00
   4.28081   1.45158   4.13334    26.329   -27.329  -575.906    -86.13    718.67      2.00
   3.58222   0.80998   5.04947  -124.979    34.938  -412.758    -86.10    501.93      2.00
   4.94492   1.55882   1.62989  -207.071   -28.469  -554.287    -86.07    745.98      1.00
   0.36593   1.62780   1.66278    91.830   -10.603  -561.389    -86.07    737.32      1.00
   1.67730   1.20789   3.11382     6.001  -383.736  -405.115    -86.06    667.56      2.00
   4.34320   2.88155   0.13396    12.466   -68.452  -443.435    -86.06    781.39      2.00
   0.52870   1.67072   3.60806   136.979   287.167  -554.763    -86.04    798.63      1.00
   2.35189   1.65231  -0.09662    12.495    41.588  -564.298    -86.04    738.49      3.00
  -0.20021   0.35524   2.24742   -87.794    83.797  -915.712    -86.02    930.78      2.00
   0.09186   1.56214   4.68597   479.579   -27.660  -555.023    -86.01    863.17      2.00
   3.16438   1.16834   4.80058  -375.784   -12.187  -405.861    -86.00    657.81      2.00
   2.94475   1.18210   0.97804    -4.859   -44.795  -587.701    -86.00    690.46      2.00
   1.51771   0.59208   5.90915    18.984   -11.952  -557.887    -86.00    589.23      2.00
   3.50803   1.78823   2.33800    13.861   -10.189  -557.234    -85.99    750.82      1.00
   5.49766   1.55088   3.94797   241.323   226.050  -557.139    -85.99    789.75      3.00
   5.80798   0.76441   3.20333     9.409   304.045  -876.116    -85.97    958.18      3.00
   1.86901   1.62219   5.84159   196.798  -462.469  -561.018    -85.96    886.63      2.00
   4.09150   1.11979   2.71330   156.965  -402.715  -383.927    -85.95    672.00      3.00
   3.08314   0.41394   4.72859  -148.366   -19.156  -172.989    -85.85    264.49      1.00
   4.92246   1.92431   2.33338   208.501  -246.601  -688.785    -85.81    926.71      1.00
   2.56996   0.51877   4.21297    13.998    -7.125  -556.727    -85.80    581.01      3.00
   3.81744   2.33700   5.08100  -291.682   113.893  -906.423    -85.75   1127.83      2.00
   3.71074   1.94054   1.10707   411.189   160.191  -747.390    -85.73   1018.13      1.00
   2.10337   1.49391   1.72711    31.954   -49.101  -563.438    -85.70    716.26      1.00
   1.84485   0.67964   6.03747    29.740   -87.205  -618.679    -85.69    661.48      3.00
   4.03876   2.25369   1.22657   229.488    72.455  -797.598    -85.69   1016.57      2.00
  -0.03853   0.64536   3.77298     4.386   -16.127  -540.145    -85.68    577.93      1.00
   0.63077   1.56345   1.48636  -315.609   -30.551  -557.041    -85.63    785.75      2.00
   1.43066   2.04473   3.90674   208.841   199.294  -443.497    -85.63    763.54      2.00
   3.47233   1.17738   2.30058   148.944  -177.061  -490.435    -85.62    649.89      3.00
   1.24370   2.35354   3.18161     8.209  -285.607  -813.765    -85.56   1048.15      3.00
   5.10811   2.40805   3.50025   134.372   275.472  -232.488    -85.56    714.54      1.00
   3.79270   1.97598   1.59998   353.379    -9.886  -706.830    -85.55    956.37      1.00
   4.19735   1.62279   5.87905   130.406  -361.776  -564.417    -85.54    827.88      1.00
   2.71370   2.01029   0.75990    19.854   -23.409  -548.695    -85.48    773.71      2.00
   2.02934   1.96671   4.65654   441.068    -9.729  -398.301    -85.47    800.96      1.00
   3.74386   1.20523   4.24767   402.309   155.999  -741.319    -85.43    932.46      2.00
   3.07691   2.17516   4.13794     0.077   -43.124  -583.802    -85.43    817.89      3.00
   2.39315   2.37486   5.13888   341.418  -153.149  -219.948    -85.42    739.10      2.00
   5.69418   0.84420   1.51164  -102.798   -12.570  -692.663    -85.41    748.58      2.00
   3.96051   1.48878   5.14764  -173.752    38.176  -559.703    -85.40    732.13      2.00
   1.88991   1.47524   4.07007  -132.602  -145.532  -556.432    -85.34    732.51      1.00
   3.62372   1.59896   4.75016  -246.504   -31.268  -556.607    -85.32    765.20      3.00
   1.49013   1.54806   0.77244  -228.884  -239.161  -558.696    -85.30    790.64      1.00
   5.58987   1.85527   4.59206   116.611   -30.822  -523.933    -85.27    745.33      2.00
   2.38953   1.13063   1.31390   -13.419   -39.911  -590.850    -85.22    685.85      2.00
   2.53260   1.93621  -0.02136     8.602  -453.741  -377.033    -85.21    794.07      3.00
   3.48633   0.75688   1.02461   -26.218   -64.099  -614.298    -85.20    662.61      1.00
   3.50335   2.56130   4.39220    10.518   -42.048  -565.621    -85.19    838.95      3.00
   1.72186   2.00476   2.38835   171.996  -193.812  -651.825    -85.18    887.45      1.00
   0.04678   1.24198   5.45996   127.043  -164.710  -640.520    -85.14    770.97      3.00
   1.06100   2.75585   2.82526    70.072  -179.471  -957.385    -85.08   1163.83      2.00
   1.29417   1.61994   5.88607   148.552  -407.394  -564.403    -85.01    851.38      2.00
   0.89829   1.57491   3.18023    10.819  -379.816  -575.370    -84.94    827.27      2.00
   5.92056   1.18490   5.04688  -220.021    67.780  -453.158    -84.93    623.02      1.00
   3.53371   0.84484   5.07693  -176.290    59.419  -372.845    -84.92    493.64      3.00
   1.58095   1.53208   0.37953  -191.443  -455.592  -573.744    -84.88    879.46      1.00
   1.90245   1.52843   1.92594   188.524  -113.304  -563.968    -84.87    752.15      2.00
  -0.10287   1.92894   3.00298     4.522    68.673  -514.602    -84.84    741.99      2.00
   0.53358   1.27355   1.04107   -32.158   -66.328  -576.805    -84.83    696.63      2.00
   1.65062   1.21159   3.88820  -140.596  -161.727  -472.308    -84.83    635.54      2.00
   4.57992   0.82977   2.95710    10.622    -0.696  -560.144    -84.83    617.68      2.00
  -0.02665   1.51975   5.90484  -136.884   281.508  -564.186    -84.82    783.40      2.00
   2.18699   1.88123   0.37616   -51.310  -159.227  -495.601    -84.81    738.41      2.00
   5.07156   1.23772   5.41987   -83.526    56.056  -500.065    -84.81    632.69      1.00
   2.91177   1.21326   2.52733   -48.235    20.644  -605.018    -84.81    709.97      3.00
   1.76181   2.44089   0.41524  -102.236  -273.701  -275.774    -84.80    726.97      1.00
   1.39201   1.96919   2.22049  -173.067   135.760  -459.785    -84.79    740.65      1.00
   3.94160   2.72232   1.36291    23.809    -3.098  -581.323    -84.75    858.24      1.00
   4.85150   1.47392   4.01469    48.288    33.287  -557.029    -84.73    708.32      1.00
   2.92568   1.94879   4.39785  -212.789  -115.018  -651.638    -84.72    876.35      2.00
   3.13243   1.42062   5.38388   -20.914     0.384  -537.686    -84.70    683.05      3.00
   4.51328   2.34428   0.47170   128.469   277.573  -874.345    -84.68   1100.65      1.00
   4.28660   2.39017   2.09151    45.935   -30.982  -594.028    -84.67    846.17      1.00
   1.82375   1.53591   3.20388    10.978   436.419  -575.115    -84.63    849.79      2.00
   4.66458   1.16299   0.84275    -8.491   -10.576  -551.782    -84.63    655.90      1.00
   1.21837   2.88825   5.16709   -62.351    19.226  -770.000    -84.61   1003.29      1.00
   5.94513   1.61845   3.48277    98.205   190.893  -555.133    -84.61    756.48      1.00
   1.58821   0.75045   5.53543   116.191  -123.269  -710.662    -84.61    767.88      2.00
   1.70498   1.79289   2.68810     1.030    -4.102  -591.643    -84.60    777.14      2.00
   4.87763   1.36633   3.58527    -0.665   -20.404  -542.689    -84.60    678.82      1.00
   3.75597   0.49412   4.17223    -6.500   -23.216  -508.716    -84.58    533.24      2.00
   3.89038   0.80306   4.66611  -281.134   -26.876  -268.404    -84.57    464.20      3.00
   3.83036  -0.82528   2.15334    18.855   -16.189  -557.916    -84.57    615.47      1.00
   2.99653   2.02441   4.30137  -262.098  -115.864  -690.291    -84.55    926.20      3.00
   4.02540   2.72383   3.63650   -28.639  -115.273  -791.959    -84.54   1019.56      1.00
   0.50349   2.75204   2.92620    11.040    12.975  -460.101    -84.53    782.61      2.00
   5.32490   1.53794   4.43153  -275.948  -124.060  -561.197    -84.52    779.60      3.00
   1.14533   0.79342   0.95251   -57.146   -90.958  -648.457    -84.50    703.04      2.00
   6.24727   1.12391   3.37266   -23.138   -25.962  -563.224    -84.50    660.81      2.00
   2.82799   2.48542   5.77443    40.619   -81.929  -504.355    -84.48    797.27      1.00
   3.32517   0.84397   0.82294   -58.816  -100.791  -663.240    -84.48    723.48      2.00
   2.54960   1.96763   2.00106   390.201  -185.341  -727.769    -84.47   1002.36      2.00
   5.45302   1.53966   2.33177   246.715  -283.077  -563.956    -84.43    812.80      2.00
   5.47520   1.82772   3.49479  -103.142  -290.128  -671.658    -84.42    898.27      1.00
   4.78882   1.53946   0.01276    13.272  -439.526  -566.625    -84.42    846.17      2.00
   4.08698   4.08483   3.81225    -1.296   -46.056  -572.314    -84.40    812.33      2.00
   5.30833   0.84058   3.08519     8.257  -187.635  -384.485    -84.39    502.47      2.00
   3.80836   1.15396   3.54009   167.525   377.013  -734.086    -84.37    912.65      1.00
   2.78776   1.53956   1.14228  -205.047   -94.057  -563.818    -84.37    755.25      1.00
   0.05493   1.38965   0.79299    41.775   -13.466  -553.773    -84.36    692.22      3.00
  -0.23625   0.52194   0.80240    14.285   -30.067  -587.054    -84.35    611.11      3.00
   4.72345   0.50571   3.44830     7.529   -35.893  -505.874    -84.32    532.35      1.00
   0.05117   0.76154   2.28730   -88.430    90.763  -719.713    -84.30    769.17      2.00
   3.90318   2.34881   3.09294     4.851   252.937  -276.937    -84.29    703.39      1.00
   1.56891   1.60036   4.24074  -105.451   -53.165  -560.672    -84.28    736.53      1.00
   1.06228   2.75355   1.76413  -124.927   -20.136  -242.433    -84.27    689.49      1.00
   1.27936   1.16152   3.44280   -88.253  -239.256  -458.066    -84.26    632.57      1.00
   5.71504   2.38318   1.61591   138.237   -17.018  -686.081    -84.21    921.51      2.00
   3.58840   1.98326   2.38888   188.128  -212.055  -657.097    -84.20    896.42      2.00
   4.12456   1.15122   1.12452   257.504    76.790  -442.094    -84.17    625.29      1.00
   4.29187   1.53392   2.63026   -18.022    52.834  -561.474    -84.17    720.25      3.00
   1.82120   2.37248   1.57980   351.189   -15.694  -902.464    -84.13   1138.23      3.00
   5.78280   0.83552   0.82535  -101.280  -138.869  -717.792    -84.13    783.11      1.00
   2.45522   0.81034   5.80905   -39.989    87.974  -430.299    -84.12    509.17      1.00
   3.79878   1.57559   1.99493  -287.592    84.700  -563.932    -84.12    785.47      1.00
   3.13723   2.30100   4.86366    23.055    -6.982  -581.924    -84.10    828.28      2.00
   0.08020   2.32843   2.25830   -48.194    37.898  -476.684    -84.09    762.89      3.00
   3.89420   2.39299   4.87216  -197.899   -12.329  -786.087    -84.09   1008.83      1.00
   2.57169   1.62194   0.33933   103.541   207.331  -578.455    -84.09    779.16      1.00
   1.09419   0.83870  -0.08156     8.641  -354.385  -883.027    -84.09    987.12      1.00
   4.93090   1.43990   3.99462    47.979    35.693  -559.861    -84.07    705.69      2.00
   3.98260   1.11864   1.38341    56.272   -34.144  -537.604    -84.05    640.73      3.00
   5.14901   2.06368   5.18920  -243.727    94.088  -688.512    -84.04    921.32      1.00
   0.03262   1.96698   2.01190   343.670  -168.491  -706.845    -84.03    966.68      1.00
   0.16034   2.24253   4.96872   -40.189     9.888  -633.157    -84.01    860.30      2.00
   4.56437   0.33288  -2.99181    17.953   -15.093  -539.453    -84.00    550.51      2.00
   3.40799   1.89150   5.51001   -60.254    33.310  -616.256    -84.00    811.30      3.00
   2.64977   1.93685   2.33722   283.347  -320.918  -732.696    -84.00   1001.32      1.00
   2.70702   2.11252   4.36455    16.775   -31.115  -534.490    -83.99    776.04      3.00
   1.29457   1.20888   5.47717   264.020  -301.196  -720.397    -83.99    902.09      3.00
   0.96324   1.85562   5.75322     5.872    -9.407  -593.847    -83.96    786.94      2.00
   3.89685   2.24679   4.99338   213.517   -93.179  -360.148    -83.95    722.64      3.00
   1.62576   2.01568   1.55749   206.374    -9.977  -646.088    -83.91    870.48      2.00
   0.46656   2.28659   3.07299     8.052  -359.284  -888.559    -83.89   1123.95      2.00
  -0.60257   0.93094   2.98226    30.503   -61.573  -528.307    -83.89    606.43      2.00
   1.99893   1.94009   3.96040  -117.840  -159.274  -637.491    -83.84    853.69      1.00
   5.26423   1.95172   2.21624  -142.965   106.901  -478.652    -83.83    739.17      2.00
   1.15901   0.41579   2.06972  -131.935    45.907  -952.780    -83.79    972.21      1.00
   1.66470   0.75475   1.71752  -208.243   -12.201  -796.018    -83.79    856.62      2.00
   2.65285   1.55867   5.70808   -11.464    38.795  -561.941    -83.78    723.19      2.00
   1.02857   2.96699   6.14060   -14.350   -37.044  -564.051    -83.78    855.95      1.00
   1.62417   1.57886   2.37468  -357.934   321.224  -564.296    -83.77    871.50      1.00
   6.10562   1.64431   5.44150   113.242  -147.756  -564.051    -83.74    759.04      1.00
   1.64931   1.14342   3.11721     8.905   172.729  -635.782    -83.73    745.64      3.00
   4.78360  -0.12515   1.68222    19.045   -39.097  -582.008    -83.72    585.02      3.00
   4.95681   1.58458   4.29957  -371.405  -164.505  -561.126    -83.71    831.18      1.00
   4.75240   2.38022   4.15734   -29.603   -66.562  -619.373    -83.65    864.63      2.00
   5.09250   1.53331   0.33271    93.956   183.609  -554.628    -83.65    741.91      1.00
   3.23234   0.88158   1.87666   219.940   -99.107  -348.729    -83.64    505.56      3.00
   0.60885   2.01918   0.04441     8.566   210.661  -653.426    -83.62    877.30      2.00
   0.41679   1.89796   3.03996   -12.763   -74.333  -599.285    -83.62    799.85      3.00
   4.13848   1.85817   1.45325    38.809   -33.374  -556.101    -83.61    760.85      1.00
   1.35340   2.03392   5.96759   -82.249   208.148  -664.333    -83.59    890.18      3.00
   5.09997   2.68526   5.93352   -23.431    76.487  -811.483    -83.56   1029.42      3.00
   0.09372   2.75691   2.94381    30.828   -68.686  -691.829    -83.55    940.84      2.00
   0.57753   0.84725   1.60174   321.171   -11.437  -266.773    -83.50    494.83      2.00
   0.38370   0.75839   1.00747   -35.695   -71.249  -626.181    -83.48    674.93      3.00
   2.06008   0.89194   1.88146   -34.725    10.485  -631.978    -83.47    691.54      1.00
   1.09810   0.54248   4.99530    73.293   -48.148  -736.832    -83.46    761.89      1.00
   1.97976   1.66291   3.68558   -22.087   -99.289  -576.355    -83.46    754.79      1.00
   3.41689   1.11331   2.07778   -30.373   -16.586  -559.346    -83.46    655.93      2.00
   5.47891   1.93826   4.73693  -469.689   -30.391  -754.118    -83.45   1035.89      3.00
   0.85263   2.00286   2.38454  -238.076   202.222  -423.823    -83.44    756.56      1.00
   3.53787   1.14074   1.66943   341.672   -30.485  -432.531    -83.39    652.76      3.00
   1.45503   1.12613   5.60473    59.302   -65.221  -590.363    -83.26    689.10      2.00
   2.69330   2.61140   2.14642     1.133   -45.317  -561.216    -83.20    839.37      3.00
   2.19631   2.38855   5.57479    97.533   -94.580  -460.820    -83.19    768.54      3.00
   1.52673   1.57528   5.43071  -382.580   344.402  -563.946    -83.18    889.94      2.00
   1.05037   2.81051   5.12873  -147.606    54.952  -989.330    -83.13   1186.74      2.00
   4.47989   1.55112   0.84446   238.709   225.008  -557.487    -83.13    788.91      1.00
   0.14977   2.72547   3.60474   -42.079  -148.140  -874.285    -83.13   1089.23      1.00
   0.42438   1.20851   0.69256  -142.941  -156.388  -642.027    -83.10    769.04      3.00
   3.10060   0.76069   1.10237   199.731    53.422  -343.119    -83.10    466.83      3.00
   0.23138   1.57450   1.61932  -254.070   -30.466  -559.380    -83.08    766.32      2.00
   3.32076   2.41221   5.85227    86.180  -192.564  -382.626    -83.08    744.37      3.00
   4.63916   1.15823   5.51059   337.099  -359.441  -748.322    -83.06    963.09      1.00
  -0.06255   2.03004   3.98827  -197.174  -209.763  -674.303    -83.05    915.34      1.00
   5.06662   2.00419   3.21400     6.065  -186.485  -621.883    -83.03    846.75      3.00
   1.19347   1.65023   1.30024    -8.131   -23.549  -541.275    -83.02    719.87      2.00
   4.72283   1.44504   5.55708   -87.390    48.110  -562.658    -83.00    713.14      2.00
   3.68581   1.09062   3.24172    10.369   123.540  -617.241    -83.00    712.96      1.00
   3.99795   0.86994   3.14782     9.324   262.105  -833.065    -82.98    914.71      2.00
   3.19489   0.87668   0.91410   -26.931   -64.957  -617.386    -82.98    679.11      3.00
   2.98541   1.07631   3.65589    25.941    29.761  -574.541    -82.95    664.05      1.00
   0.40709   1.20415   5.84509   -72.405   162.918  -466.536    -82.91    618.79      2.00
   2.33599   0.92429   0.45846   -34.134  -136.521  -679.268    -82.88    751.04      2.00
   5.19590   1.98630   2.37698  -341.952   307.220  -365.006    -82.87    797.86      3.00
   0.91583   2.68201   0.27401    45.839    63.461  -772.830    -82.86    998.94      1.00
   3.95729   0.96919   3.76618     2.042   -21.458  -541.451    -82.85    619.67      2.00
   4.48883   0.77660   5.91867   119.434  -278.661  -841.122    -82.84    926.91      2.00
   5.87514   1.14208   5.96493    68.294  -180.074  -621.918    -82.84    738.54      1.00
   4.05298   2.68671   5.64552    68.267   -72.142  -381.927    -82.83    742.07      2.00
   2.23926   2.28597   4.36390   275.573   101.889  -291.966    -82.82    718.34      3.00
   4.80917   2.27132   3.26009    16.379   -66.537  -603.016    -82.81    842.90      1.00
   3.97935   1.78076   4.87414   -46.201   -16.438  -601.043    -82.79    784.30      1.00
   4.69984   1.68169   0.78979  -236.636  -256.162  -555.954    -82.75    813.51      1.00
   3.49384   1.60079   3.50221   169.209   365.781  -554.513    -82.71    827.16      2.00
   4.09165   0.43246   1.17819  -110.118   -74.619  -893.025    -82.70    913.45      2.00
   3.30009   1.20724   3.88009  -156.870  -177.058  -463.298    -82.68    636.15      3.00
   4.67854   2.24611   4.96362   -47.408    11.201  -639.876    -82.68    866.00      2.00
   0.31168   1.63188   4.26578   355.297   138.277  -564.213    -82.65    827.32      1.00
  -0.13787   1.59367   3.16147     9.733  -552.692  -575.284    -82.63    921.62      2.00
   0.35709   1.47933   0.41738    80.402   156.980  -575.891    -82.61    742.83      1.00
   1.96102   1.99219   5.73171    -2.337   -24.914  -541.888    -82.61    766.44      2.00
   0.42397   1.60350   5.41503    92.539  -127.070  -563.803    -82.60    746.61      1.00
   5.13627   0.71282   4.68369  -348.506   -26.232  -199.608    -82.56    461.29      1.00
   2.06787   2.01518   4.21320  -159.127   -97.552  -629.670    -82.50    853.70      2.00
   4.56475   0.40700   2.04256   185.261   -85.156  -126.546    -82.47    273.10      1.00
   1.77848   1.71460   5.37701    48.853   -83.245  -565.808    -82.46    753.21      3.00
   4.98591   2.38852   4.94131   131.315   -59.400  -449.223    -82.45    763.16      3.00
   2.22532   2.87361   0.62591   -54.697   -86.102  -334.296    -82.43    728.57      2.00
   3.48625   2.17992   1.99226    42.093   -42.344  -566.422    -82.42    807.14      2.00
   4.18986   1.55275   1.48743   409.722   -11.058  -561.008    -82.42    828.87      1.00
   3.44489   0.77760   3.46274  -120.830  -321.859  -225.755    -82.39    478.51      2.00
   0.76813   1.23014   5.61550   127.014  -148.734  -625.704    -82.37    753.85      1.00
   5.47918   0.48046   2.42227   -31.827    27.287  -720.878    -82.35    738.28      1.00
   0.12923   0.23765   2.46746   -41.636    38.631  -758.528    -82.34    764.58      3.00
   4.89651   0.54819   3.23681    14.361   -40.172  -507.450    -82.32    538.43      1.00
   3.45390   1.84508   0.07255     6.112   229.031  -658.145    -82.30    866.09      2.00
   2.67626   1.59256   4.74152  -350.631   -28.587  -553.941    -82.29    802.01      3.00
   5.21100   0.26802   2.60490    33.744   -67.046  -441.386    -82.28    456.03      3.00
   2.38652   1.56578   2.26095  -265.216   229.224  -564.221    -82.27    805.15      1.00
   4.87117   1.21246   5.25115   147.327   -85.766  -616.962    -82.27    738.16      3.00
   4.59719   1.54469   0.73312  -141.975  -156.964  -557.086    -82.25    746.85      2.00
   2.04622   0.94185   1.41887   -42.192   -15.020  -629.989    -82.25    696.18      1.00
   0.70647   1.50898   3.49813  -102.540  -292.490  -575.051    -82.24    788.66      1.00
   5.80247   2.09004   5.14321  -208.278    77.120  -672.754    -82.24    901.79      1.00
   1.94978   0.66602   2.67213   -27.649    80.893  -683.545    -82.22    720.47      2.00
   0.67467   2.55582   1.19025    -3.639   -46.668  -562.268    -82.22    836.50      1.00
   1.31470   1.62764   1.88461  -421.352   143.578  -554.562    -82.19    851.83      1.00
   3.75114   1.23488   5.89637   -95.176   181.294  -467.800    -82.16    632.74      2.00
   0.33429   1.12661   5.11210   215.301  -114.696  -648.269    -82.16    773.57      1.00
   1.42820   2.85546   1.54964    64.253   -22.020  -701.488    -82.15    950.96      2.00
   1.26873   2.11548   4.54519   -48.050   -47.348  -576.746    -82.14    808.09      1.00
   2.17270   1.46309   1.07756   137.423    26.872  -553.792    -82.12    715.59      1.00
   4.18057   1.64777   5.84364   158.843  -370.928  -560.888    -82.11    837.58      2.00
   5.22751   3.25683   2.84507    19.866   -27.313  -593.065    -82.10    876.11      1.00
   1.46818   0.95417   1.27852    29.851     5.822  -570.854    -82.08    643.94      1.00
   2.63122   1.13497   3.53448    45.410    84.621  -596.215    -82.05    696.35      1.00
   6.13968   1.18469   2.02153   191.464   -85.465  -502.585    -82.05    652.93      1.00
   1.94897   1.08441   2.00033  -284.609   113.712  -708.160    -82.03    840.43      3.00
   0.03398   1.97749   0.33261  -143.306  -375.325  -396.006    -82.02    780.10      2.00
   0.04394   2.65728   5.96352   -13.897    49.795  -744.707    -82.01    974.38      2.00
   4.40783   1.54287   4.78414    28.695   -42.797  -552.939    -82.01    714.65      2.00
   2.61975   0.82041   4.27335  -154.279   -83.881  -385.373    -81.99    495.52      1.00
   2.36503   0.37509   1.17109   180.435    43.715  -134.163    -81.95    259.01      1.00
   1.31252   1.12365   2.31409  -350.797   323.808  -785.270    -81.95    981.20      2.00
   4.53093   1.66503   6.02501   -52.442   140.860  -562.080    -81.94    752.47      2.00
   1.56233   1.27834   3.48993   -39.939  -122.023  -510.371    -81.92    651.95      1.00
   1.71594   0.68845   1.95231  -171.193    64.648  -772.191    -81.92    822.97      2.00
   3.30913   1.29031   5.40547   -44.281    20.001  -522.299    -81.91    652.47      2.00
  -0.04204   1.89468   5.86414    61.776  -175.704  -488.558    -81.88    740.02      3.00
   4.31982   0.29509   3.24386    11.617   -93.263  -376.445    -81.85    399.49      2.00
   3.79454   1.58002   0.43227  -164.553  -431.305  -557.442    -81.84    856.67      1.00
   4.14095   0.81811   2.78467  -110.962   284.740  -899.854    -81.83    984.36      1.00
   5.30120   2.76474   3.47838    81.750   151.616  -103.658    -81.82    664.75      1.00
   2.30735   1.52616   3.98038   337.432   299.804  -572.590    -81.82    854.60      1.00
  -0.14420   0.41426   3.48062    87.792   162.519 -1043.574    -81.81   1068.14      1.00
  -0.15480   1.18159   1.63817  -202.671   -30.712  -644.330    -81.81    765.72      1.00
   6.05244   2.01207   4.39779  -140.015   -85.429  -617.859    -81.79    839.98      2.00
   3.42419   2.39256   4.33243   192.829    64.260  -382.327    -81.79    740.20      2.00
   0.48918   1.57129   1.52348   252.302   -30.175  -560.037    -81.79    765.77      3.00
   5.73654   0.82969   3.87951  -109.735  -141.138  -391.692    -81.79    503.10      1.00
   5.18561   0.38760  -0.08764     6.881   121.887  -192.932    -81.78    260.02      1.00
   1.51716   1.16954   3.46347  -112.185  -296.330  -432.679    -81.77    643.76      2.00
   2.75950   1.54640   2.33723   353.794  -388.934  -563.591    -81.75    892.78      2.00
   2.17819   1.63687   5.36097  -139.921   105.253  -564.963    -81.74    756.07      1.00
   5.20436   1.12637   4.00484  -240.806  -248.344  -424.670    -81.73    647.09      2.00
   4.69976   0.87197   3.04887     8.585  -117.457  -453.268    -81.72    541.84      2.00
   3.91688   1.09615   3.57091    63.725   114.523  -619.715    -81.72    717.10      2.00
   4.17430   1.15066   1.54219   496.493   -27.831  -352.835    -81.71    703.54      2.00
   0.43187   1.30917   1.94834   -42.679   -11.591  -553.767    -81.70    680.38      1.00
   4.32880   1.51598   5.50884  -274.887   242.049  -563.350    -81.69    805.15      3.00
   5.79097   2.34043   3.56307  -101.090  -294.755  -851.644    -81.68   1084.08      2.00
   0.15960   0.68604   0.76765   134.014    96.391  -386.002    -81.67    472.59      2.00
   5.03878   2.24272   0.36184    81.351   167.426  -754.896    -81.61    970.61      2.00
   5.68508   2.26327   1.95276   268.941  -136.202  -836.856    -81.59   1063.99      1.00
   4.89680   1.03299   2.54678   -17.298    17.279  -617.629    -81.57    695.39      3.00
  -0.14563   1.09758   3.22412     9.131   136.246  -622.105    -81.57    720.41      2.00
   3.97675   1.55019   5.54216  -157.668   121.152  -564.261    -81.55    749.53      3.00
   2.57709   1.26501   4.67957    19.945   -40.283  -556.328    -81.51    675.99      2.00
   5.59542   2.41861   0.39569  -132.741  -356.698  -189.317    -81.51    738.06      1.00
   3.89730   1.98471   1.24979  -423.007  -186.227  -372.291    -81.49    802.47      2.00
   0.80263   1.93164   3.94201   293.903   285.018  -393.567    -81.49    777.18      1.00
   2.45364   2.82913   3.85882    50.887    11.875  -433.048    -81.47    772.18      2.00
   1.83096   2.07687   3.97171   212.575   171.791  -440.499    -81.47    760.01      3.00
   5.66850   2.55421   1.97470    46.508   -43.742  -598.979    -81.46    862.59      2.00
   4.60272   0.56058   5.00252     0.149    -0.831  -595.434    -81.45    621.72      1.00
   0.04834   0.68567   5.98253   -70.372   179.405  -347.961    -81.45    453.03      3.00
   1.91958   0.52222   2.86944    -7.413    37.415  -707.725    -81.43    728.10      3.00
   5.40388   2.34113   0.53399    83.115   163.485  -753.654    -81.42    977.01      2.00
   5.17866   0.81005   5.83766   -44.864   116.882  -414.816    -81.41    502.42      3.00
  -0.28121   1.64590   2.03638   -83.342    -1.611  -568.101    -81.41    743.89      1.00
   1.37474   2.00175   2.38230  -219.546   181.622  -436.811    -81.41    752.97      2.00
   5.44520   1.57448   4.77503   408.826   -28.028  -554.656    -81.33    827.31      2.00
   0.02645   0.48550   3.84149   -30.391   -61.158  -424.433    -81.33    457.14      2.00
   1.09155   1.95397   0.57805     9.024    -6.683  -599.658    -81.29    803.47      1.00
   3.07774   0.36262   0.74983   126.149    89.710  -161.872    -81.26    252.66      1.00
   0.06628   1.14639   1.64969  -455.713    -9.438  -770.235    -81.22    960.97      2.00
   1.98874   2.04918   0.83741    56.259    36.687  -587.865    -81.21    808.67      3.00
   2.28454   0.72543   4.35519    86.532    13.786  -643.242    -81.19    688.35      1.00
   0.63707   2.69314   3.80514    42.963     5.855  -513.605    -81.18    813.13      2.00
   5.69327   2.32213   4.42142   -62.195   -57.221  -645.700    -81.13    879.85      3.00
   1.80011   1.67082   3.75317   -37.623   -48.058  -557.080    -81.11    736.80      2.00
   5.81355   1.60295   2.37468  -327.830   292.084  -563.149    -81.09    851.29      3.00
   1.17282   1.64054   5.11366  -140.927    32.452  -552.149    -81.07    740.48      2.00
   5.57459   0.75057  -0.03987    10.876   344.122  -189.031    -81.03    458.47      3.00
   1.28647   1.09333   4.29308   130.070    43.789  -620.896    -81.01    718.88      3.00
   2.23608   1.58341   3.88623  -177.042  -189.398  -555.965    -81.01    766.14      2.00
   2.24982   1.03161   5.57816   -64.787    24.497  -528.482    -80.99    620.79      1.00
   0.42281   1.43488   1.58779     8.291   -11.243  -592.575    -80.96    728.87      2.00
   4.33605   1.28281   3.74800   -44.002   -63.424  -530.152    -80.96    660.33      3.00
   2.71360   1.52918   3.51118  -151.756  -407.247  -575.846    -80.96    848.45      2.00
   4.71445   0.83093   5.79376   -27.675    58.238  -461.309    -80.95    533.72      3.00
   2.48225   1.00995   2.05838    20.499   -43.799  -570.105    -80.94    651.78      2.00
   5.06022   2.31415   3.43291  -111.101  -319.223  -877.162    -80.93   1110.19      2.00
   1.47048   1.98594   2.29141  -202.543   181.453  -430.648    -80.91    742.55      2.00
   0.18331   1.98663  -0.20605     5.367    53.766  -587.593    -80.87    800.16      3.00
   1.59028   0.70367   1.18973    97.495    26.204  -484.248    -80.85    542.44      2.00
   2.95063   0.80033   2.39896   221.692  -225.153  -276.097    -80.84    489.13      3.00
   1.54263   1.52643   3.06718     6.248   121.805  -554.156    -80.81    721.67      2.00
   2.19295   2.79728   4.27806    74.513     1.015  -408.013    -80.79    758.87      2.00
   2.42044   1.98456   3.98432   230.708   217.951  -423.241    -80.78    756.00      2.00
   0.43903   1.25597   3.91778   297.013   273.901  -728.218    -80.76    914.99      1.00
   3.16627   1.88020   0.35414   112.042   246.696  -678.828    -80.75    897.60      2.00
   0.06600   1.97532   3.17035     6.483  -430.037  -723.011    -80.75    998.84      3.00
   1.74899   1.16685   0.23071    34.102    37.184  -527.782    -80.73    638.32      3.00
   4.55957   0.71379   5.14770   136.742   -82.970  -700.171    -80.72    752.83      1.00
   0.61005   2.34749   3.58896   -74.447  -225.409  -770.912    -80.71   1002.26      1.00
   1.75176   0.37162   4.71783   193.276   -18.916  -996.854    -80.68   1022.56      1.00
   3.14463   1.58611   2.40891  -147.481   112.241  -564.013    -80.67    750.80      2.00
   4.85138   1.91603   1.48116   -89.580    -9.585  -523.738    -80.66    748.91      3.00
   5.20683   0.72071   1.93750  -270.580   103.094  -880.169    -80.66    954.10      2.00
   1.80216   2.34846   4.78620  -278.651    -9.432  -868.165    -80.65   1088.79      1.00
   1.09625   0.87209   0.08432     8.215  -214.122  -739.940    -80.64    817.12      2.00
   0.77491   1.90861   0.10926     6.563  -103.570  -518.669    -80.64    746.18      1.00
   2.50460   1.87975   4.35279  -245.201  -128.768  -667.778    -80.63    891.03      2.00
   4.54404   2.39298   5.39362   137.115  -138.144  -402.441    -80.62    748.55      3.00
   3.34517   1.13142   2.66974   160.330  -375.205  -400.255    -80.60    668.01      3.00
   4.13821   2.28919   3.06180     6.244  -321.956  -850.584    -80.59   1082.67      2.00
   4.96525   1.22061   4.17731   206.162    75.620  -655.516    -80.59    784.02      1.00
   0.04381   1.94753   2.41211   243.295  -267.247  -695.190    -80.57    947.90      1.00
   0.31012   1.98832   4.29991   433.794   148.541  -368.410    -80.54    798.98      1.00
   0.26533   1.27897   2.86774   -72.541   188.466  -652.766    -80.53    784.32      3.00
   1.14433   1.49545   3.88604  -168.606  -207.022  -573.235    -80.53    769.60      2.00
   3.47756   1.38879   2.11586    46.402   -33.289  -539.114    -80.53    681.40      1.00
   5.26188   2.82455   1.19577  -141.930   -80.838  -164.250    -80.50    677.77      1.00
   5.89081   1.18339   3.50200   186.503   407.348  -750.689    -80.49    945.41      2.00
   5.17239   1.59737   0.83455  -384.687  -398.721  -556.839    -80.48    911.38      2.00
   4.06575   1.38435   1.66844    14.035   -16.474  -592.407    -80.47    721.74      2.00
   0.93256   1.21604   1.54480   445.252   -32.386  -390.445    -80.44    698.29      2.00
   1.32837   2.15189   6.72001    30.425   -13.586  -570.451    -80.44    805.47      2.00
   1.83326   0.75864   0.34432    67.188   108.287  -414.780    -80.43    495.43      2.00
   0.02121   1.15874   4.74402   294.372    -9.162  -683.805    -80.41    824.07      3.00
   4.21881   2.86874   6.26263    25.151   -42.613  -507.212    -80.41    817.37      1.00
   0.35760   2.05910  -0.42428     1.651   -16.743  -543.308    -80.36    775.31      1.00
   3.73972   1.21627   1.58896  -350.593   -10.457  -727.137    -80.35    887.47      2.00
   3.41520   1.61051   4.26288  -128.757   -62.630  -561.512    -80.33    743.06      2.00
   5.50100   1.91198   5.84848    86.660  -227.724  -465.320    -80.32    744.02      3.00
   3.83427   1.65616   3.68574   -17.320   -91.254  -574.663    -80.30    751.45      1.00
   3.49774   0.38230   4.10254    11.905    -4.458  -553.243    -80.30    566.85      2.00
   0.38165   1.58487   2.40444  -139.118   101.470  -565.112    -80.29    748.35      3.00
   3.17194   0.30765   1.48634  -109.506   -11.083  -866.543    -80.29    879.13      2.00
   4.09563   1.09824   5.09380   146.612   -83.093  -617.518    -80.28    723.33      2.00
   5.81613   1.10445   4.70489   136.006   -10.663  -616.126    -80.28    716.10      2.00
   5.19220   1.54266   3.61667   150.964   321.586  -576.238    -80.23    812.72      1.00
   1.38244   1.57388   5.18207  -121.893    16.209  -564.619    -80.23    736.61      3.00
   6.13776   1.90730   5.84854   -25.838    -1.384  -564.227    -80.17    771.86      2.00
   2.09408   1.15951   5.92066   156.444  -391.628  -718.212    -80.15    904.77      1.00
   5.33716   2.05150   3.55539   172.609   371.912  -375.366    -80.14    783.12      2.00
   1.83752   0.74351   0.36109   155.475   328.844  -173.161    -80.13    466.17      3.00
   2.30417   1.57989   5.41350  -283.790   248.795  -564.235    -80.11    819.01      2.00
   1.10193   2.00201   1.17043   334.859   126.513  -714.413    -80.10    966.20      2.00
   3.01549   1.53483   3.11276    10.042   375.286  -574.360    -80.08    819.38      1.00
   3.34012   1.38951   3.35116     3.592   -68.069  -536.288    -80.08    680.29      2.00
   4.95826   2.26075   4.34810    -9.741     6.205  -569.311    -80.02    815.31      2.00
   1.54095   1.53298   3.12771    13.956   320.895  -565.551    -80.02    789.44      3.00
   0.24942   1.57594   4.77112   447.521   -26.829  -554.832    -80.01    847.32      2.00
   2.25312   1.87262   4.03149   -76.115  -110.741  -603.939    -80.01    807.89      2.00
   2.88635   1.16916   5.07973   327.859  -171.109  -710.255    -80.00    876.36      2.00
   0.53224   1.22529   1.46201   111.065   -30.482  -513.064    -79.99    643.54      2.00
   5.92042   1.90280   4.40814   173.876    40.787  -481.441    -79.97    734.55      3.00
   3.05226   1.16749   4.80290  -407.017    -8.739  -391.636    -79.97    667.52      1.00
   3.54766   0.82442   1.43314   237.774   -12.306  -350.400    -79.97    496.30      2.00
   2.74367   1.85566   2.66167   -25.006    47.785  -521.392    -79.93    735.71      2.00
   5.77322   1.89430   4.73528  -228.957    -7.785  -673.598    -79.92    883.42      1.00
   3.71373   1.15047   2.78072   -94.073   204.591  -652.942    -79.90    774.72      2.00
   1.56311   1.21513   0.82589  -164.546  -202.245  -657.674    -79.90    797.63      1.00
   3.05114   2.00618   0.85254  -279.734  -287.919  -401.225    -79.86    786.11      2.00
   0.67237   1.47885   0.68591   -58.214   -73.177  -557.273    -79.85    712.93      2.00
   1.49353   1.56667   5.15555   448.266  -216.381  -555.384    -79.84    873.72      1.00
   2.56506   1.13683   0.87244    30.433    35.699  -555.758    -79.83    657.08      1.00
   3.42633   0.36348   6.87477   -16.034    -9.788  -559.813    -79.83    572.25      3.00
   0.86745   1.58913   4.30415  -453.650  -198.001  -564.216    -79.81    880.46      2.00
   3.71498   2.03881   2.46047    77.343  -100.408  -595.382    -79.81    820.02      3.00
   3.18219   3.32150   3.42026    19.467   -35.024  -538.411    -79.81    839.17      3.00
   2.70715   0.86937   4.21694   -43.896   -38.492  -501.834    -79.79    573.63      2.00
   5.81549   1.85120   4.67408    28.441   -43.139  -558.409    -79.77    761.67      1.00
   0.08451   1.04605   2.65507    69.978  -190.325  -479.205    -79.76    612.11      3.00
   0.96438   2.35639   3.58620  -102.859  -288.051  -839.423    -79.75   1073.95      3.00
   5.90528   0.66844   3.78907  -108.707  -146.217  -387.450    -79.73    477.73      2.00
   5.89304   1.57727   4.78590   376.578   -27.466  -554.711    -79.71    812.22      3.00
   2.74224   2.27331   3.57880   -79.812  -239.316  -787.982    -79.71   1013.42      2.00
   2.91536   1.18983   1.02054    -6.963   -44.829  -587.297    -79.70    691.21      3.00
   3.12967   1.60053   0.61033    -4.035   -52.189  -542.476    -79.69    715.08      1.00
   3.01676   1.67128   1.15027   135.794    45.908  -561.646    -79.66    751.65      2.00
   0.34160   0.08763   1.55628     7.496   -30.237  -718.011    -79.66    719.32      1.00
   2.40357   1.41012   5.63103   -11.685     8.776  -539.665    -79.65    682.84      1.00
   2.97166   2.00756   1.45407   -18.477   -47.664  -558.411    -79.63    781.36      2.00
   3.63799   2.26178   8.12566    24.968   -43.356  -559.667    -79.59    810.16      1.00
   0.00957   0.74251   0.36586   151.251   312.440  -190.826    -79.59    460.08      3.00
   2.05031   1.66982   3.95618   223.113   188.108  -563.605    -79.56    794.61      2.00
   0.89776   1.22174   0.67912  -227.698  -264.468  -694.623    -79.55    860.95      2.00
   0.83661   1.59004   1.24499  -478.845  -206.733  -561.585    -79.54    894.15      1.00
   0.44976   2.36510   4.17133   -24.465   -62.238  -612.030    -79.51    857.61      3.00
   3.33477   2.99021   2.35698    20.998   -30.827  -564.680    -79.50    856.71      3.00
   5.85955   0.79533   1.63920  -296.976    -9.878  -884.251    -79.48    965.73      3.00
   0.82446   1.26295   4.62732   266.414   -10.129  -672.057    -79.47    817.15      2.00
   4.38896   1.90473   4.01258  -204.919  -217.176  -677.197    -79.46    907.76      3.00
   5.35541   1.39130   3.73554   -23.126   -38.024  -540.462    -79.42    681.96      3.00
   1.21883   1.58277   1.67444  -348.986    -9.512  -561.965    -79.38    805.16      1.00
   2.92210   0.84730   4.09275   -10.443   -48.188  -565.826    -79.36    626.84      1.00
   4.37055   2.44027   4.89784    66.458   -10.685  -521.639    -79.35    802.27      3.00
   0.95079   0.42391   3.44908    59.097    93.007  -861.829    -79.34    879.43      1.00
   1.23720   1.18043  -0.07623   -11.876   461.894  -376.065    -79.33    695.57      1.00
   5.83500   1.68441   1.80107   -26.567   -13.324  -539.236    -79.32    723.40      2.00
   0.45330   1.89782   1.50298   337.955    -9.842  -702.163    -79.31    939.27      2.00
   1.00945  -0.60193   0.00568   -20.306   -15.520  -573.826    -79.28    605.42      2.00
   1.75769  -0.36694   3.83455    13.115     5.242  -573.835    -79.27    585.97      3.00
   5.04067   1.06926   0.16599     5.743   -96.898  -584.322    -79.22    677.43      1.00
   1.07449   2.37674   4.83025  -281.912    -9.898  -869.764    -79.21   1092.80      1.00
   2.94166   1.84157   4.60268   135.966   -29.697  -518.422    -79.20    742.86      1.00
   2.55375   1.18846   5.35686  -173.578   135.193  -464.683    -79.15    628.36      2.00
  -0.10331  -0.07514   3.02637    14.734   -18.185  -873.682    -79.13    874.42      1.00
   1.13768   2.72656   2.05823   199.851   -94.951 -1056.770    -79.13   1250.66      3.00
   1.03986   2.75935   2.90926    28.235   -69.003  -682.231    -79.12    933.84      3.00
   1.97508   1.58526   0.79761   367.135   353.657  -557.655    -79.11    884.29      3.00
   2.55809   1.52407   5.09698   271.577  -139.405  -554.868    -79.10    774.22      2.00
   4.30614   1.91710   3.93811   263.122   259.718  -417.038    -79.08    767.66      2.00
   3.42581   1.56120   3.94317   376.505   360.838  -556.389    -79.07    887.46      1.00
   3.23789   2.44844   4.97560    61.511   -13.290  -525.405    -79.04    805.05      1.00
   5.12137   1.44779   0.19715    -1.058   -28.212  -541.992    -79.04    690.72      2.00
   0.51655   2.34045   4.33214  -346.283  -175.687  -949.948    -79.01   1185.75      1.00
   1.76157   0.78018   1.48543   268.077   -11.634  -318.727    -79.00    483.62      3.00
   1.86683   0.76609   5.29035     8.006   -39.472  -546.488    -78.99    598.68      1.00
   3.01760   1.60160   2.47602   163.119  -195.911  -564.810    -78.97    773.60      3.00
   3.78993   0.77340   0.68600   -12.965   -73.776  -610.287    -78.97    661.32      2.00
   3.40125   0.77836   5.91738   135.777  -317.414  -885.961    -78.96    981.92      2.00
   2.88457   1.27085   0.71699   135.678   121.842  -478.610    -78.96    639.54      2.00
   2.49072   1.84889   3.85358   121.316   107.846  -488.960    -78.95    728.40      3.00
   5.69037   1.30029   6.23156   -19.195     5.032  -548.392    -78.94    673.49      2.00
   0.20741   1.12801   5.54440   124.160  -145.199  -621.210    -78.93    735.73      1.00
   5.64752   0.71537   5.15562  -300.758   111.154  -218.594    -78.92    449.10      2.00
   4.50420   1.25610   5.45031   122.556  -157.190  -635.711    -78.90    766.56      1.00
   5.06019   1.19090   4.68620  -398.135   -10.156  -396.323    -78.89    668.36      1.00
   2.29133   2.33321  -0.11538     3.889  -163.238  -407.398    -78.89    737.83      2.00
   0.76871   1.92839   3.82272  -127.003  -141.118  -632.955    -78.88    847.08      2.00
   5.04310   1.40196   0.65086   -40.114   -51.063  -556.631    -78.87    697.97      3.00
  -0.12681   0.86071   1.59762   275.767    -9.462  -312.654    -78.86    496.35      2.00
   0.81731   1.53194   3.92589  -267.181  -302.946  -574.964    -78.83    832.91      1.00
   0.27276   1.18924   0.29644    50.113    73.073  -508.622    -78.81    630.18      2.00
   5.03836   1.99593   4.69032   395.031    -9.199  -419.284    -78.71    791.09      1.00
  -0.11342   2.31711   5.02264  -108.652    36.887  -706.484    -78.70    928.21      3.00
   4.54852   0.80420   3.22015     3.454   279.667  -850.618    -78.70    930.36      3.00
   2.72488   2.38587   5.56870   130.421  -131.467  -410.001    -78.70    749.57      3.00
   3.46996   0.62456   3.57873    27.869    27.859  -608.381    -78.69    641.07      3.00
   3.81570   1.11995   3.18199     8.265   185.314  -641.742    -78.69    750.77      2.00
   5.22395   2.81408   4.70580  -176.215   -12.442 -1027.930    -78.63   1221.83      1.00
   4.68526   1.05404   0.61866    53.754    23.614  -551.619    -78.58    642.67      2.00
   5.03395   1.20285   2.73217   141.883  -367.914  -399.881    -78.57    669.82      3.00
   5.60426   0.73502   0.28288    41.977    50.494  -478.675    -78.54    535.88      3.00
   2.86136   1.91639   0.72953  -101.810  -122.727  -495.216    -78.54    741.11      3.00
   6.02369   1.38343   2.89394     5.612    10.929  -553.189    -78.53    689.59      2.00
  -0.10008   1.53355   3.21321    11.810   392.589  -574.832    -78.52    827.68      3.00
   3.17903   1.61913   1.89816  -493.095   174.903  -554.079    -78.50    893.79      1.00
   0.05356   1.54624   5.62163   162.889  -196.407  -563.837    -78.48    765.48      1.00
   1.32515   1.53289   2.74478   175.520  -474.970  -564.098    -78.45    880.24      2.00
   6.02536   1.99442   1.92819   255.046  -132.915  -667.622    -78.45    906.65      3.00
   3.15755   1.63728   0.38972   -78.026  -235.190  -576.844    -78.43    784.92      2.00
   3.88130   0.84712   0.45980     5.646   -35.360  -543.128    -78.43    605.53      1.00
   1.93613   0.86729   5.95934    21.238   -33.766  -551.184    -78.42    615.57      2.00
   2.82169   0.90403   4.68648    28.855     1.160  -574.918    -78.42    640.93      1.00
   0.05195   1.24605   3.57411   160.971   360.485  -727.174    -78.38    909.06      1.00
   5.73350   2.46085   1.39167  -126.936   -16.558  -423.536    -78.37    751.98      3.00
   3.04244   1.98731   3.99104   211.376   198.007  -434.339    -78.37    751.50      1.00
   3.50312   2.50623   4.30438   -17.980   -54.478  -597.721    -78.34    857.94      2.00
   5.73257   2.33597   4.57865   257.972    -9.331  -325.747    -78.31    724.50      1.00
   2.43176   1.12438   1.98663  -239.535    84.257  -667.344    -78.31    792.54      2.00
   3.71686   1.21093   3.18659     8.645  -221.653  -473.599    -78.28    638.98      3.00
   3.45351   1.92773   1.03683   210.693    77.259  -658.184    -78.27    874.27      3.00
  -0.04232   0.79411   4.78741  -345.701   -18.687  -217.165    -78.26    478.86      1.00
   0.95748   1.16420   1.11352   244.215    73.044  -446.127    -78.23    624.38      2.00
   5.39313   1.65345   1.94772  -442.063   154.718  -554.420    -78.23    867.17      1.00
   3.42214   0.87188   1.59959   236.700    -9.554  -349.558    -78.21    502.55      3.00
   0.89345   1.26554   5.09165  -129.243    27.337  -495.024    -78.19    638.76      3.00
   3.98476   1.29907   5.51631   142.325  -178.439  -649.018    -78.19    790.98      1.00
   4.67894  -0.19184   5.53241    16.927   -26.844  -594.132    -78.18    598.29      1.00
   2.40760   1.13639   0.74098  -148.854  -164.107  -646.098    -78.10    766.25      1.00
   5.11751   0.72847   0.08884     9.183   299.307  -230.739    -78.09    442.45      1.00
   1.72476   0.79095   5.19202  -272.005    97.749  -253.663    -78.08    457.88      2.00
   0.34396   0.45926   0.03928     0.847   -59.408  -588.436    -78.08    609.38      2.00
   2.33579   0.76861   4.32641   327.650   114.041  -906.222    -78.06   1000.04      2.00
   1.00434   0.25837   4.35927   -75.900   -53.180  -335.375    -78.04    357.77      2.00
   4.50340   0.84299   3.39429    57.016   101.385  -683.499    -78.03    741.90      3.00
   4.63036   1.57117   1.11447   500.861   197.806  -561.732    -78.03    902.04      2.00
   4.54716   1.93424   1.08732   320.861   121.879  -705.981    -78.01    947.75      3.00
   2.92482   1.81802   0.10683     8.021   168.465  -635.654    -78.01    831.58      1.00
   4.66504   0.72574   3.60186    60.078   100.454  -686.881    -78.00    733.51      1.00
   0.45153   1.98621   0.40025   164.435   374.857  -732.133    -77.99    997.79      3.00
   5.71995   1.71426   3.93364    45.759    36.487  -538.658    -77.98    728.99      3.00
   0.09259   2.26763   3.80126     0.725   -52.955  -590.867    -77.97    832.77      1.00
   5.56962   2.41524   0.86162    64.641    40.024  -635.240    -77.95    879.14      3.00
   0.05516   2.03372   5.53758   152.278  -179.518  -485.904    -77.94    769.71      1.00
   4.08614   0.77924   0.06476     3.476  -267.617  -796.297    -77.94    875.14      1.00
   2.64051   0.87813   3.93501   188.203   154.191  -809.911    -77.93    889.01      2.00
   1.71339   1.81274   2.52911    19.980   -16.440  -559.428    -77.92    756.01      2.00
   5.52166   1.12446   3.31620    30.361    33.323  -579.157    -77.86    675.12      2.00
   1.92702   0.95434   1.42376   -43.754   -14.037  -629.599    -77.86    697.42      2.00
   3.74128   1.19156   5.55335   245.750  -269.385  -697.585    -77.84    866.45      1.00
   1.14097   2.77169   4.71994   178.874   -25.686  -165.960    -77.82    679.85      2.00
   0.01010   0.79383   1.99992   365.435  -158.147  -194.308    -77.81    508.50      1.00
   3.55646   0.64064   5.33031     4.895    -5.228  -537.826    -77.79    575.07      2.00
   5.58969   2.04592   2.84388   -90.131   203.728  -450.101    -77.79    745.29      3.00
   2.02320   1.57201   0.12777    -3.709    99.138  -562.751    -77.76    731.36      2.00
   6.10263   0.42537   1.05533     5.711   -38.022  -605.525    -77.73    621.86      1.00
   3.69409   1.01721   5.33902    15.594   -12.821  -557.427    -77.73    640.26      3.00
   0.54579   1.11398   5.54665   122.307  -148.666  -625.033    -77.66    737.56      2.00
   4.09021   0.36654   2.28153  -121.923   119.238 -1030.069    -77.62   1050.69      3.00
   1.35636   0.72861   0.35538   112.928   219.631  -293.494    -77.61    447.25      3.00
   2.90096   1.16158   0.73278  -325.334  -360.961  -752.818    -77.60    963.46      3.00
   5.47172   1.39076   1.94374   -68.809    -2.404  -554.910    -77.60    695.33      2.00
   1.21451   2.66480   1.70568   -33.929   -15.028  -448.844    -77.60    771.83      3.00
   0.87682   1.97471   0.31785  -143.466  -388.722  -394.373    -77.59    785.51      2.00
   2.55964   1.50514   5.05112   308.247  -138.297  -562.311    -77.59    790.42      1.00
   4.14558   2.65759   2.48803    24.164   -48.825  -581.297    -77.58    856.19      1.00
   2.82527   2.30112   4.72843   367.043    -9.340  -219.091    -77.58    727.76      1.00
   0.50078   2.04386   1.94589  -434.122   155.450  -357.648    -77.54    802.12      1.00
   0.46505   2.35444   1.58619  -102.069   -11.097  -439.061    -77.52    747.14      2.00
   6.26258   1.14319   1.82351   184.123   -80.556  -498.024    -77.52    640.51      2.00
   2.53091   1.96990   3.09670     6.379   268.231  -433.063    -77.51    740.55      3.00
   1.72955   2.54719   2.00275    38.872   -25.436  -588.118    -77.50    853.49      2.00
   3.11467   0.35689   2.28100   134.320  -137.212  -151.844    -77.49    270.30      3.00
   1.98061   1.79174   2.44688    -7.804   -44.159  -563.528    -77.44    757.13      3.00
   3.44828   1.54874   2.60181   -85.709   162.738  -562.883    -77.43    744.40      3.00
   4.78447   1.91631   0.00196     9.125  -248.338  -462.541    -77.42    744.47      1.00
   2.67653   0.71030   3.55274  -112.060  -300.413  -247.365    -77.42    462.93      3.00
   5.19543   1.40706  -0.17068   -11.180   -56.207  -587.879    -77.33    723.23      2.00
   2.12435   0.81372   4.64192  -196.951   -27.797  -357.159    -77.32    481.97      3.00
   2.74919   2.48992   0.29293   -57.463  -168.412  -390.881    -77.19    746.94      3.00
   0.57546   1.64158   3.14834     5.258  -185.226  -553.338    -77.19    750.55      1.00
   6.02717   1.59702   5.43915   138.038  -171.513  -563.315    -77.18    761.12      2.00
   3.53604   1.56643   0.02972    10.652  -488.499  -574.626    -77.17    881.00      1.00
   2.91551   1.41234   2.61035   -29.379    -7.943  -560.456    -77.16    700.19      3.00
   1.77480   1.56109   0.70266  -106.909  -121.853  -554.507    -77.14    734.75      2.00
   4.99756   1.99412   5.07695   394.966  -172.563  -402.450    -77.13    800.80      2.00
   3.43855   0.76881   2.33559  -260.670   234.306  -914.092    -77.12   1008.44      1.00
   4.78308   1.87211   3.99286  -200.066  -214.264  -676.592    -77.06    901.97      2.00
   4.96884   1.25457   2.02508  -126.593    43.895  -639.459    -77.04    755.13      2.00
   1.96849   1.54946   1.89705   126.454   -87.635  -563.075    -77.04    737.83      3.00
   2.72606   0.99215   1.15394    49.464    18.950  -557.287    -77.02    638.56      3.00
   3.99174   1.70240   2.75723   -62.927   103.851  -568.226    -77.01    756.95      3.00
   5.36717   0.99742   0.93953    51.314   -10.405  -537.389    -77.01    621.87      2.00
   1.01457   1.17131   3.49249  -185.503  -469.748  -353.352    -77.01    712.12      2.00
   2.21430   0.42757   3.44991    68.272   122.696  -929.601    -77.01    950.06      1.00
   1.15004   0.79697   2.02001   249.849  -110.727  -317.370    -76.98    488.04      3.00
   2.16658   1.98992   2.26921  -161.758   139.625  -455.770    -76.98    739.00      1.00
   0.28745   1.90169   5.58054   -59.914    29.778  -612.145    -76.95    809.21      2.00
   0.02532   2.28387   1.66047   254.124   -17.833  -803.642    -76.94   1027.07      2.00
  -0.35040   0.06774  -0.05370    12.032   -22.921  -297.869    -76.92    299.80      2.00
   4.03553   2.32474   5.53246  -186.843   185.800  -858.595    -76.88   1075.69      3.00
   4.33592   2.62285   0.39986    47.477    68.949  -788.421    -76.88   1008.63      2.00
   3.28935   0.73836   1.46858     9.984    -5.773  -593.706    -76.86    637.87      3.00
   0.13753   0.82241   0.81001  -135.575  -175.544  -767.642    -76.84    839.63      3.00
   6.27573   1.91921   5.84526   144.640  -345.320  -415.051    -76.84    769.09      3.00
   4.44980   0.31401   1.46153    51.760   -25.906  -471.669    -76.83    485.80      1.00
   1.30306   1.11972   3.62385    82.487   153.632  -637.157    -76.83    744.15      3.00
   1.30594   1.20340   1.58724  -463.027    -9.352  -775.537    -76.80    974.35      3.00
   0.33269   1.64390   4.14305   -67.092   -35.946  -561.314    -76.77    737.65      1.00
   1.59636   0.83693   4.29124   -93.803   -60.539  -449.551    -76.76    532.23      2.00
   1.78612   2.37978   3.90180   165.496   126.474  -345.803    -76.76    722.17      2.00
   4.52513   2.05702   5.16054  -299.197   116.927  -716.353    -76.76    960.04      1.00
   4.17855   1.48688   1.20428   -31.224   -58.027  -562.550    -76.74    715.15      3.00
   0.55338   0.77276   5.93894    79.407  -185.002  -745.327    -76.73    809.40      1.00
   1.59387   1.60752   3.41955   -64.853  -203.504  -554.818    -76.72    754.41      1.00
   5.04804   1.29113   4.34610  -111.110   -57.500  -512.590    -76.71    655.07      2.00
   1.10125   1.14051   3.35104    21.182   -18.761  -554.532    -76.70    655.46      2.00
   5.25423   2.66377   4.21183   173.568    57.558  -155.319    -76.69    671.08      3.00
   3.99833   1.59650   0.33606  -141.029  -360.807  -554.754    -76.67    819.32      2.00
   4.71650   1.20064   3.89362  -263.118  -283.743  -403.082    -76.66    667.15      1.00
   2.25775   1.55191   2.30596  -385.288   349.607  -563.550    -76.65    890.18      2.00
   4.08675   0.44895   5.61111   119.668  -132.389  -941.562    -76.64    969.11      2.00
   1.62226   0.56927   4.15554    23.663   -12.375  -563.311    -76.63    592.32      3.00
   1.21822   1.24902   5.08195  -154.562    38.597  -483.848    -76.63    633.82      2.00
   2.69182   2.02205   4.90926   -15.200   -12.135  -605.294    -76.63    815.81      1.00
   1.57812   1.95737   3.37680    35.136    39.364  -523.877    -76.61    750.81      3.00
  -0.13572   1.41518   1.61351    -6.866   -26.166  -541.117    -76.61    685.11      2.00
   0.57370   0.76913   0.36944   132.432   266.505  -241.891    -76.61    453.50      1.00
   4.00707   2.12032   5.28476   -30.925   -23.059  -597.433    -76.60    821.68      2.00
   1.88628   1.12270   0.71785  -102.798  -118.048  -619.123    -76.59    725.15      2.00
   0.13214   0.83909   1.59380   343.893    -9.526  -239.445    -76.56    494.77      3.00
   2.49339   2.16969   5.74305   -26.105    41.926  -586.464    -76.53    819.59      3.00
   0.49178   1.90934   4.37013  -198.451  -112.734  -648.837    -76.52    866.16      2.00
   0.33995   1.34533   3.77091   -38.200   -49.903  -539.156    -76.52    675.45      2.00
   0.94258   2.41213   4.90324    93.911   -45.919  -488.265    -76.49    782.60      3.00
   3.49020   1.56283   3.62981    45.962   114.431  -573.546    -76.48    742.00      3.00
   0.27713   0.54510   3.36795    13.426     1.873  -570.154    -76.48    596.27      2.00
   2.76236   0.77860   3.18992     6.955  -374.469  -199.676    -76.47    489.99      2.00
   5.98371   1.55210   3.86667  -212.029  -224.407  -556.298    -76.47    780.39      2.00
   3.72252   1.17101   5.19358   173.651   -96.118  -630.428    -76.47    751.01      2.00
   3.95344   0.74605   2.86250   -92.952   241.535  -851.127    -76.39    920.15      2.00
   2.37974   2.02126   4.25728  -221.628  -120.194  -661.601    -76.38    894.37      3.00
   2.19136   0.27294   3.20251    13.832   -76.514  -427.427    -76.38    443.25      2.00
   4.23031   1.62811   1.16334   255.121    94.356  -562.025    -76.36    780.93      2.00
   4.05594   1.27291   1.23794  -148.276   -92.467  -625.107    -76.36    753.87      2.00
   5.56771   1.61169   0.37148  -161.377  -432.266  -575.058    -76.33    871.86      1.00
   4.07859   0.44344   3.88776   -42.174   -69.636  -380.014    -76.32    413.82      2.00
   0.46521   0.28768   3.50659   -21.122  -111.178  -326.072    -76.31    357.50      2.00
   1.82881   1.52054   1.26057    36.055   -29.988  -543.952    -76.31    704.10      3.00
   2.78512   1.61867   0.91650  -161.345  -172.624  -559.524    -76.29    766.15      1.00
   1.89517   2.35839   5.18566   -34.104    -0.036  -575.995    -76.29    829.70      1.00
   2.40054   0.99871   1.38916   -12.713   -36.430  -595.796    -76.26    672.30      3.00
   5.83936   1.58064   4.29900  -365.414  -160.619  -560.382    -76.26    826.75      2.00
   3.42525   2.04356   3.88837    35.085    -6.020  -573.426    -76.25    795.53      2.00
   5.25558   1.93778   0.67449   155.593   135.197  -646.559    -76.24    862.10      2.00
   1.72232   1.64374   0.72957   125.739   113.920  -554.798    -76.22    748.24      3.00
  -0.14644   0.93142   2.07661    17.531    -5.503  -544.533    -76.21    617.12      2.00
   4.11990   2.71620   1.67388  -159.591   -21.712  -164.741    -76.20    671.28      1.00
   0.90977   0.81639   0.81834  -103.782  -143.817  -725.893    -76.19    789.95      2.00
   2.54993   1.98842   5.22096   124.182   -59.200  -524.831    -76.19    766.04      1.00
   3.99184   0.32509   0.21009    34.523    41.146  -382.251    -76.15    400.03      3.00
   0.69076   0.73234   3.58944  -111.267  -298.535  -249.009    -76.14    465.77      2.00
   0.92590   1.24667   5.09336  -157.775    39.051  -481.786    -76.14    632.70      3.00
  -0.01879   1.23115   2.00875  -190.957    70.754  -667.500    -76.02    791.09      1.00
   5.22830   0.70397   0.76142   168.830   133.478  -333.981    -76.02    455.33      1.00
   5.42427   2.03269  -0.00627     6.563  -464.629  -371.398    -75.94    809.09      1.00
   2.21885   2.64684   5.97512   -13.227    45.189  -733.768    -75.93    965.29      2.00
   1.49643   1.59029   1.53621   354.011   -27.602  -554.811    -75.91    803.78      3.00
   5.62718   1.39778  -1.56951     9.699   -32.077  -541.829    -75.88    683.37      1.00
   3.11772   2.61164   4.40986    98.600    24.452  -352.694    -75.86    722.67      1.00
   4.75383   1.61379   3.62484   -20.791   -35.290  -548.992    -75.86    721.19      1.00
   1.50349   0.72597   5.01711   198.811   -99.383  -772.261    -75.86    835.61      3.00
   4.09670   1.04296   5.56705   -79.002    38.892  -518.468    -75.85    616.41      2.00
   3.26605   0.28604   3.85372   -72.076   -97.615  -282.254    -75.81    320.74      1.00
   1.94692   1.46981   5.08462  -358.707   118.814  -554.072    -75.80    798.04      2.00
   4.07599   1.52404   3.50419  -136.148  -370.467  -575.619    -75.78    827.93      2.00
   2.29086   1.27602   0.77503  -254.595  -291.733  -708.583    -75.74    894.28      2.00
   0.69100   1.29658   3.30218    22.591    13.611  -558.137    -75.67    681.16      2.00
   1.67401   1.66727   1.80185    42.050   -51.114  -553.199    -75.65    733.86      3.00
   3.92337   2.27427   0.38158   116.516   245.172  -840.029    -75.63   1059.24      2.00
   0.91999   1.59373  -1.73247    19.132   -20.611  -540.380    -75.62    711.06      1.00
   0.50134   0.68559   4.73012   109.206   -27.506  -659.489    -75.62    703.31      3.00
   2.65086   1.21929  -0.09224   -10.947  -105.985  -611.846    -75.60    722.66      3.00
   5.51948   0.97390   1.39908    -0.239   -10.956  -600.260    -75.59    671.98      2.00
   0.00451   1.58176   1.65642  -409.859   -10.759  -561.672    -75.58    833.03      1.00
   4.14409   2.72210   0.64815  -112.876  -143.667  -137.399    -75.58    671.05      1.00
  -0.09943   0.51067   1.24790   109.346    29.527  -321.396    -75.57    377.77      2.00
   3.57919   1.10004   3.96385    87.079    66.136  -608.241    -75.55    704.02      1.00
   4.27885   1.89218   4.42667  -119.867   -80.033  -614.883    -75.53    820.17      2.00
   1.34241   1.88333   2.60877   -25.310    41.558  -519.546    -75.48    737.79      1.00
   0.34017   1.59700   4.75630  -260.913   -27.943  -554.928    -75.46    768.31      3.00
   5.19177   2.26472   3.63161   -19.677  -100.444  -637.560    -75.42    870.68      3.00
   3.32090   2.28731   1.93102  -122.282    25.232  -416.802    -75.41    730.75      1.00
   4.70703   1.98675   3.18099   -11.909   165.813  -499.778    -75.40    754.68      3.00
   2.48337   1.54323   3.51770   203.083   461.477  -557.081    -75.36    875.69      2.00
   4.23492   1.57571   4.79962   300.105   -28.287  -554.552    -75.35    779.45      2.00
   3.67799   2.36904   1.67192  -260.913   -18.014  -288.851    -75.33    713.35      2.00
   2.29436   1.68724   1.71622    51.607   -10.758  -561.543    -75.31    741.88      1.00
   5.65586   1.98479   0.81383   217.437   200.073  -682.558    -75.30    919.20      3.00
   5.92340   1.04359   3.55504   -65.485  -198.425  -479.192    -75.25    613.82      3.00
   2.13910   0.77328   3.41298   -67.309  -193.476  -363.099    -75.24    482.68      3.00
   4.30107   1.62664   4.35792  -377.582  -166.177  -562.534    -75.24    840.45      2.00
   5.37782   2.71426   0.59869   -59.664   -86.181  -316.835    -75.21    713.26      1.00
   4.82826   2.55958   0.53899    38.182     8.517  -603.345    -75.20    864.52      2.00
   3.01849   2.35042   2.72678  -124.418   310.874  -204.320    -75.19    712.86      1.00
   0.04815   0.43807   4.20858   -52.879   -43.374  -391.986    -75.17    422.00      1.00
   4.55551   0.90500   4.70398   220.001   -15.501  -770.717    -75.15    849.89      3.00
   3.02567   1.96200   1.90743  -275.012    88.262  -427.678    -75.13    744.13      2.00
   4.99689   1.98516   3.50040  -165.524  -426.679  -740.677    -75.13   1024.64      3.00
   2.31699   2.45462  -0.00975     7.894  -251.530  -319.946    -75.11    731.17      3.00
   1.98321   1.63683   3.53184   105.049   210.861  -575.751    -75.09    780.22      2.00
   1.68469   1.16548   2.77851  -173.581   392.724  -741.941    -75.07    927.85      2.00
   3.10881   1.57764  -0.03289    11.177   393.307  -575.450    -75.06    833.98      2.00
   1.99484   2.71728   2.06086  -160.756    52.378  -114.452    -75.06    662.81      1.00
   3.60396   1.85132   2.72343   -49.985   128.809  -497.291    -75.05    729.41      2.00
   1.59329   1.97193   4.65499  -423.528   -27.641  -731.857    -75.05   1002.51      2.00
   4.08174   1.17307   2.15149    59.386   -84.123  -543.288    -75.05    658.21      3.00
   3.06702   1.74281   1.80285    35.843   -48.708  -554.189    -75.04    744.63      2.00
   1.91582   1.98738   1.27223  -358.577  -156.074  -403.071    -75.04    779.54      2.00
   4.09564   1.16391   1.12992   343.964   115.290  -399.665    -75.03    645.82      3.00
   5.91282   1.52925   1.05253   229.717    87.235  -560.933    -75.02    757.91      2.00
   0.14072   0.77086   1.14802   235.726    66.180  -322.220    -75.01    471.83      2.00
   5.10708   1.17390   0.86635   125.732   118.932  -490.380    -75.00    630.92      1.00
   3.65951   1.09319   2.01322  -324.696   125.692  -727.946    -75.00    873.82      1.00
   5.88580   1.52035   1.53326   396.813   -27.949  -554.822    -74.98    814.64      2.00
   3.43248   1.15745   4.75274   248.403   -10.900  -663.171    -74.97    791.31      3.00
   0.46522   1.64727   4.34074  -192.110   -88.779  -561.675    -74.97    764.35      2.00
   5.96456   1.99715   0.03696     7.026   311.524  -692.987    -74.92    933.49      2.00
   4.77701   1.57817   3.44470    68.083   124.802  -554.613    -74.89    733.10      2.00
   5.52124   0.88689   3.58754   -14.399   -63.584  -503.513    -74.88    578.36      2.00
   5.12699   1.58493   5.83578   -42.461   114.480  -561.010    -74.88    735.31      2.00
   1.64658   0.74151   0.71809    79.917    41.113  -466.392    -74.86    529.47      2.00
   3.40885   1.57277  -0.06566    11.993   188.226  -575.105    -74.86    758.20      3.00
   0.68941   1.99754   5.84071   -88.106   193.620  -649.710    -74.84    872.65      3.00
   1.86081   2.58409   0.72437    11.470   -12.739  -548.341    -74.83    827.99      2.00
   5.90070   1.99402   3.89992  -198.971  -212.724  -673.490    -74.82    912.11      2.00
   5.64995   2.32293   5.03327  -110.073    39.659  -709.251    -74.80    931.08      3.00
   2.14133   1.89794  -0.03652     5.294  -202.478  -481.398    -74.78    740.07      3.00
   5.14070   1.98535   1.26966  -343.773  -152.429  -410.165    -74.76    775.56      2.00
   0.00303   2.64901   2.20241    81.568   -91.910  -810.354    -74.75   1031.08      1.00
   1.68763   0.79685   0.16185     8.297   -94.439  -621.037    -74.72    676.31      2.00
   1.74325   2.33305   3.63838   -25.365  -110.588  -653.863    -74.72    890.01      3.00
  -0.27398   2.28284   3.93946  -178.263  -215.489  -825.451    -74.70   1050.51      1.00
   1.31015   1.12467   2.32021  -350.400   326.514  -784.798    -74.64    981.67      3.00
  -0.06612   0.77589   3.66564    80.386   159.890  -747.785    -74.61    806.77      3.00
   2.10900   2.70110   0.75854   -36.850   -63.866  -394.681    -74.61    746.62      3.00
  -0.12861   1.90981   0.01099    10.566  -192.820  -485.141    -74.59    741.54      2.00
   1.56607   1.16490   1.13528   356.279   118.609  -395.974    -74.56    651.00      2.00
   1.10344   1.74818   5.87550    32.078  -123.824  -566.361    -74.56    762.81      3.00
   1.20076   1.16823   3.17468    11.184  -420.797  -391.989    -74.53    676.35      2.00
   2.30621   1.50317   5.51433  -210.386   177.494  -563.845    -74.52    766.63      3.00
   4.32873   0.83235   2.53659   -12.503    44.797  -641.309    -74.52    693.87      1.00
   2.14576   1.13192   2.76306  -100.917   224.038  -665.492    -74.51    789.26      3.00
   3.75912   0.42604   2.08759  -102.590    34.000  -874.212    -74.49    891.37      3.00
   1.75239   2.08237   0.38822   -99.314  -264.900  -447.287    -74.48    768.13      1.00
   5.22160   2.36523   4.59281   164.158   -14.345  -423.899    -74.46    750.55      1.00
   5.59415   2.52394   0.30614    25.074    29.393  -609.638    -74.44    866.48      3.00
   4.54803   1.95131   2.02217   461.271  -221.393  -758.686    -74.44   1059.58      1.00
   4.31179   1.99717   0.70474  -152.701  -162.755  -473.749    -74.43    753.90      2.00
   3.77156   1.04144   0.32159    17.535   -39.111  -576.190    -74.40    661.01      1.00
   3.86964   2.24328   1.94778   208.949  -110.903  -776.189    -74.34    998.03      2.00
   0.37564   1.72194   2.52294    -6.069     9.567  -542.910    -74.33    730.95      1.00
   4.38973   1.48180   4.27248   185.670    66.412  -561.164    -74.32    737.17      3.00
   1.90980   0.42210   1.57905  -185.537    -8.432 -1051.055    -74.32   1075.93      3.00
   2.22890   0.79388   5.85467  -113.634   264.584  -239.204    -74.31    449.91      2.00
   0.00762   1.68514   4.74272  -127.084   -27.272  -555.137    -74.26    746.24      3.00
  -0.42472   1.54496   4.37176     9.682   -19.409  -541.276    -74.25    704.40      3.00
   5.65263   0.67464   3.89305  -142.304  -175.084  -343.230    -74.25    463.07      3.00
   1.61181   2.30885   0.24749    60.107   113.155  -694.884    -74.24    920.50      2.00
   2.29525   2.13164   1.32757    -2.984   -46.572  -563.905    -74.23    799.31      1.00
   4.97397   1.58259   3.20388    11.759  -222.286  -574.764    -74.21    768.41      3.00
   3.43094  -0.92804   1.52881    -4.817   -42.288  -567.937    -74.21    638.55      2.00
   0.34225   2.28050   1.92371   -88.030    11.293  -450.551    -74.16    744.64      2.00
   5.45784   1.59423   2.37672  -325.440   289.457  -564.049    -74.15    849.00      3.00
   5.00045   1.91680   4.76729  -195.942   -14.505  -662.898    -74.12    869.88      2.00
   5.13157   0.75775   4.73658   201.388   -17.856  -750.551    -74.08    813.18      2.00
   3.42008   1.19225   0.73266  -217.527  -225.443  -692.747    -74.06    842.20      3.00
   5.03481   2.34423   1.84800   -89.139    23.298  -454.132    -74.06    753.73      1.00
   5.81609   2.44972   0.75574  -174.973  -198.844  -299.461    -74.04    726.69      2.00
   0.21876   1.92652   3.95149  -257.471  -296.800  -706.439    -74.03    966.42      2.00
   1.62627   2.30845   0.74394   201.690   167.288  -828.251    -73.99   1050.07      1.00
   3.37203   2.05463   4.74724  -334.483    -7.270  -717.755    -73.99    965.38      1.00
  -0.11171   0.43854   4.64043   204.021   -20.698 -1042.102    -73.95   1071.35      2.00
   3.83043   1.14271   0.05391   -11.712   137.468  -508.754    -73.91    632.19      3.00
   3.40651   3.50436  -0.29838    21.057   -18.257  -566.210    -73.91    850.83      3.00
   5.76357   1.95599   0.05389     6.380   467.512  -758.171    -73.87   1039.06      3.00
   1.28156   1.15911   0.03033   -12.140   244.083  -464.778    -73.83    632.91      2.00
   4.57325   0.94206   4.61281    36.942     4.712  -579.427    -73.81    650.34      3.00
   4.18980   1.91829   5.33534    -3.958    -7.120  -548.413    -73.80    761.43      2.00
   5.00271   1.98303   0.82007   243.717   222.209  -696.898    -73.79    941.19      3.00
   2.00002   1.49334   1.00100   -63.821   -35.389  -560.546    -73.76    715.24      1.00
   1.53869   1.59004   3.23983    -4.010   136.141  -561.487    -73.75    738.84      1.00
   2.51824   1.99985   4.33786    16.146   -29.518  -535.396    -73.72    763.13      3.00
   0.83653   1.48153   0.89142   -97.791  -131.339  -574.743    -73.67    739.38      3.00
   4.33708   2.30788   0.13001    16.469   -34.294  -533.156    -73.66    795.99      2.00
   4.69429   2.32729   2.73317  -106.820   265.000  -260.645    -73.65    707.40      2.00
   5.19786   1.50361   1.51865   299.909   -27.483  -554.435    -73.65    769.53      2.00
   1.60220   1.55223   4.33292   359.264   140.400  -561.871    -73.64    817.71      2.00
   4.56865   1.68442   0.31150   -99.691  -282.977  -555.081    -73.62    793.60      2.00
   1.29222   1.98438   4.63822   190.768   -30.978  -481.773    -73.60    749.06      1.00
   1.20403   0.73845   4.38194  -293.433  -144.292  -233.503    -73.60    464.38      3.00
   0.75795   1.15854   0.91310   101.120    91.119  -506.934    -73.59    632.65      3.00
   3.25347   0.34065   5.20505  -170.196    57.645   -96.152    -73.55    231.57      1.00
   1.52834   1.54686   5.51458  -382.642   346.858  -563.488    -73.55    887.31      3.00
   5.72733   1.59162   4.00394   168.283   156.957  -557.680    -73.52    759.21      3.00
   0.15528   1.82277   0.76487   173.004   151.471  -655.146    -73.50    861.40      3.00
   1.79883   1.60426   4.36610    39.015   -27.018  -543.449    -73.50    715.95      3.00
   2.79123   1.49200   4.27891   240.192    88.727  -562.133    -73.49    757.12      1.00
   2.24338   1.19979   3.62195   104.836   225.650  -666.392    -73.48    799.12      3.00
   1.67274   1.41352   0.55879   -36.536   -52.555  -559.223    -73.47    701.68      3.00
   4.60928   0.32146   4.73516    85.021   -22.560  -747.179    -73.40    759.50      2.00
   5.96807   1.91334   4.03962   135.187   101.101  -481.253    -73.40    733.52      3.00
   0.02892   2.47445   4.65144  -165.557   -11.418  -754.628    -73.39    984.12      1.00
   1.79802   1.06466   2.50876     2.791   -10.660  -544.984    -73.38    635.91      1.00
   5.30735   2.72781   5.19953   183.363   -85.750  -125.446    -73.37    674.71      1.00
   3.14199   2.75938   4.68728   204.104   -25.937  -110.914    -73.36    675.05      1.00
   1.07008   0.33078   2.25952    81.464   -88.434  -326.035    -73.35    363.57      1.00
   1.77188   1.13939   0.96476   -56.582   -87.787  -590.507    -73.34    693.38      3.00
   4.97650   0.85472   2.33478   216.517  -216.458  -285.822    -73.32    496.92      3.00
   1.23017   1.54667   1.53107   459.274   -27.827  -554.671    -73.31    849.97      2.00
   0.61821   0.86823  -0.09679     4.433  -256.904  -784.154    -73.31    868.64      3.00
   4.68169   1.18004   0.75646   264.023   229.737  -419.402    -73.31    653.62      3.00
   2.97441   0.36128   3.61010   -58.303  -186.414  -121.406    -73.31    257.53      1.00
   3.02157   1.49134   0.29134    -8.632   -47.531  -543.416    -73.26    699.48      2.00
   2.78918   2.01488   0.00784     3.067   265.573  -677.068    -73.24    909.09      2.00
   4.52411   1.81113   3.97165    55.509    19.016  -577.937    -73.24    771.41      1.00
   5.56394   1.59346   1.27836  -313.382  -140.511  -560.890    -73.18    803.32      1.00
   1.47354   1.58470   2.38000  -262.503   224.655  -563.651    -73.18    805.03      2.00
   3.77380   1.99402   4.03832   125.914   111.945  -485.882    -73.16    746.98      1.00
   4.58382   0.46981   1.66468     0.084   -44.431  -573.656    -73.14    594.64      2.00
   1.13152   0.42434   2.43401   119.566  -122.140  -205.282    -73.14    299.91      2.00
   3.86213   0.85376   3.15437     9.255   321.910  -895.220    -73.14    988.17      3.00
   3.45119   1.87035   3.85366   124.553   109.980  -483.450    -73.13    728.55      3.00
   2.67454   1.95004   1.45274   296.906   -10.569  -683.417    -73.09    916.75      1.00
   0.43708   1.48619   5.12185   306.757  -135.031  -580.562    -73.05    799.90      1.00
   2.15696   1.18512   5.05377  -266.185    85.734  -433.025    -73.05    628.91      1.00
   0.02772   2.01379   1.91146  -170.940    67.240  -493.120    -73.03    757.73      2.00
   0.60353   0.79078   0.42276  -115.524  -329.018  -883.991    -72.99    982.24      2.00
   1.26156   2.00932   1.86164  -368.203   119.105  -398.136    -72.95    777.62      3.00
   5.84286   1.69025   4.80001     7.932   -25.959  -539.131    -72.95    724.07      3.00
   3.02016   1.01832   1.50183   126.541   -27.657  -505.711    -72.94    609.48      1.00
   4.99218   1.50998   2.34226   226.664  -259.782  -563.746    -72.94    795.04      1.00
   1.09042   0.34041   1.54177  -195.119    -8.199 -1075.534    -72.89   1098.64      2.00
   0.05845   1.25001   0.91722   -12.350    -9.223  -555.560    -72.88    671.82      1.00
   3.77390   1.99704   0.84489   137.172   117.017  -634.456    -72.87    853.90      2.00
   1.86993   1.82460   2.75996     9.022   -70.596  -556.775    -72.86    758.53      2.00
   6.02075   0.91247   5.81870   -28.433    73.165  -464.602    -72.85    550.27      3.00
   4.27646   1.24804   5.09192  -140.615    33.946  -488.154    -72.85    633.56      3.00
   5.52770   1.23013   0.46926    84.304   171.350  -472.798    -72.85    631.30      3.00
   4.15203   2.86635   0.49729    30.387    33.061  -694.925    -72.84    945.09      3.00
   0.96897   0.36683   1.88517  -169.114    65.053 -1046.602    -72.83   1068.74      2.00
   3.18402   1.57218   4.23056   366.861   142.800  -561.841    -72.80    824.01      1.00
   4.67327   0.61346   5.22752    53.210   -43.641  -607.894    -72.75    642.15      2.00
   0.66002   1.53980   3.35903    11.985   -78.337  -574.126    -72.73    733.17      3.00
   3.32111   1.22098   3.58422   -70.569  -208.517  -473.069    -72.73    639.54      1.00
   8.25878   2.81343   4.18776   -11.827     2.950  -569.430    -72.73    854.04      2.00
   3.16296   2.00729   1.87314   123.420   -78.359  -608.071    -72.70    828.94      3.00
   3.98311   0.76413   1.34256   113.660    -9.167  -471.219    -72.70    541.23      1.00
  -0.04444   2.04423   0.41978  -120.041  -317.730  -423.323    -72.69    772.95      3.00
   4.12581   1.14625   1.86343  -179.441    64.612  -661.198    -72.67    771.96      2.00
   2.30904   1.50470   5.96417   114.403  -319.941  -564.420    -72.66    792.71      3.00
   1.66843   1.23238   1.24387   210.386    57.529  -465.495    -72.61    635.09      3.00
   3.87747   1.99572   3.05360     3.328   188.500  -471.943    -72.55    743.02      1.00
   4.19472   1.22111   3.11512     5.477  -279.713  -448.608    -72.50    645.22      1.00
   2.52227   1.89315   4.74532  -180.005   -10.181  -656.725    -72.49    858.93      1.00
   0.45246   2.29374   5.03672  -108.170    38.126  -702.350    -72.48    923.11      2.00
   4.84016   1.53429   0.25319    42.075    58.833  -554.425    -72.46    716.32      3.00
   2.91590   2.41508   2.82903  -106.497   266.381  -253.436    -72.46    714.20      2.00
   4.72156   1.53982   2.27303  -251.751   213.534  -563.452    -72.44    792.51      2.00
   5.23193   0.15726   3.91380    15.078     0.655  -565.041    -72.44    567.65      1.00
   1.23436   1.58171   1.66913  -348.040   -11.918  -562.273    -72.44    804.87      3.00
   0.94888   0.46308  -1.27887    11.847   -37.174  -543.337    -72.40    564.49      2.00
   4.66803   2.80085   1.41186    95.259   -27.255  -784.655    -72.36   1014.70      2.00
   1.12614   1.52967   4.39949  -372.490  -161.323  -561.138    -72.33    824.10      2.00
   5.49197   1.52354   4.74149  -435.196   -30.333  -554.807    -72.31    834.52      3.00
   2.30094   2.42378   2.00059    58.978   -34.300  -607.803    -72.29    859.56      2.00
   2.14917   1.93041   5.00676   351.241  -153.774  -423.500    -72.27    779.50      2.00
   2.48046   0.81272   1.89808  -150.314    55.381  -750.445    -72.25    808.66      2.00
   5.15909   0.75503   4.79532   153.849   -24.644  -701.631    -72.22    757.12      3.00
  -0.02954   2.80846   5.55947  -120.878   116.531 -1026.050    -72.21   1218.86      2.00
   5.37472   1.89845   1.50290   343.498    -8.880  -704.941    -72.19    943.40      3.00
  -0.12942   2.20948   4.63642   -47.296   -11.076  -634.475    -72.18    858.48      2.00
   1.03498   2.46930   2.21339  -133.108   113.179  -356.819    -72.15    727.09      2.00
   2.94837   1.67860   5.58408   -86.198    55.417  -564.441    -72.15    748.06      2.00
   4.10805   1.19389   5.48030  -349.029   324.796  -344.306    -72.14    690.99      3.00
   3.41689   1.60477   0.09415     6.497   181.413  -554.472    -72.13    745.38      2.00
   5.48665   1.28102   1.63492  -111.484    -6.970  -629.206    -72.10    746.32      1.00
   3.00402   0.22629   3.21837    14.634    28.977  -683.731    -72.05    688.36      1.00
   0.36059   1.60719   5.84199   -16.693   -21.705  -548.685    -72.04    719.31      2.00
   3.77142   1.20439   4.24819   401.611   154.747  -741.450    -72.03    931.96      3.00
   1.69432   0.84820   2.20514   -42.766    40.099  -653.970    -72.03    708.29      3.00
  -0.03696   1.58300   4.39977  -410.582  -177.229  -561.631    -72.01    852.08      2.00
   4.09122   0.23588   2.38311   -10.253    27.083  -688.455    -71.99    693.23      3.00
   2.35264   2.68553   4.39513    14.111   -35.982  -576.414    -71.98    853.56      2.00
   0.46077   1.91235   2.75087  -134.656   276.799  -426.733    -71.96    744.72      2.00
   1.39448   2.67314   2.17234   -21.010     9.798  -463.091    -71.94    780.17      3.00
   0.60022   1.98932   4.16317    49.698    42.113  -535.999    -71.92    764.29      2.00
   0.53387   2.30617   3.77502    -4.894   -54.618  -564.281    -71.91    817.94      2.00
   4.89134   1.11838   3.45395  -116.508  -308.744  -425.094    -71.87    637.80      3.00
   4.25572   1.94091   0.38056  -175.400  -450.935  -362.254    -71.87    805.40      3.00
   2.97004   1.18403   4.63605   434.925   -12.561  -741.125    -71.86    931.77      2.00
   0.49361   1.94001   5.01825   398.886  -172.486  -402.503    -71.83    796.23      2.00
   5.78957   0.15467   1.57410     2.214   -46.421  -557.227    -71.82    561.42      3.00
   3.16435   0.45932   3.49364   -17.875  -109.184  -344.391    -71.82    390.40      2.00
   3.94743   1.61210   4.74697  -506.660    -9.440  -561.000    -71.82    887.83      1.00
   1.28475   1.54946   0.06150    10.607  -239.693  -576.255    -71.80    770.24      3.00
   5.43462   1.52493   0.80911   294.266   256.942  -575.251    -71.79    825.85      1.00
   0.25420   1.71606   5.70954   -30.313    -9.216  -560.149    -71.75    743.59      2.00
   0.82711   1.75060  -0.03553     5.863   -70.231  -533.661    -71.74    731.45      3.00
   3.08471   2.64778   2.18146    77.037   -86.556  -795.869    -71.73   1018.86      1.00
   0.88035   0.30922   3.77250    32.923    27.148  -670.631    -71.70    679.35      2.00
   5.88740   0.81353   1.57584    10.460   -34.345  -578.916    -71.70    633.72      3.00
   3.52552   2.37501   4.03735   271.360   231.195  -196.405    -71.65    723.57      2.00
   4.81353   1.94402   1.53439  -277.045   -11.440  -447.516    -71.57    749.04      3.00
   2.53080   2.06513   0.94524    -0.199   -51.029  -553.977    -71.57    785.04      3.00
   3.42234   0.91338   2.43987   -47.234    48.145  -660.081    -71.56    721.93      2.00
   4.24077   1.16387   3.44653    63.369   109.563  -616.673    -71.55    722.53      3.00
   0.32990   1.13134   2.24818    19.251   -19.612  -539.796    -71.54    641.68      1.00
   4.32842   0.36310   3.58927   -60.047  -197.851   -96.751    -71.53    256.44      1.00
   5.12312   2.37778   1.62561   314.171   -17.801  -876.550    -71.53   1107.09      1.00
   3.78641   1.19735   0.53309    78.287   142.777  -479.593    -71.52    623.51      1.00
   0.07350   2.04954   1.16610   139.024    46.287  -625.369    -71.52    846.43      1.00
   1.13180   1.12976   0.74442  -145.535  -159.539  -644.518    -71.50    762.46      2.00
   0.56750   1.19068   5.54008   321.976  -343.072  -739.338    -71.50    948.06      2.00
   3.49089   0.87673   4.26733   -41.959   -38.411  -503.095    -71.49    575.65      2.00
  -0.10898   1.25347   3.48484   -54.575  -157.806  -494.504    -71.49    644.70      2.00
   5.00700   1.14649   0.06439   -12.843   100.872  -525.053    -71.49    639.11      3.00
   0.38523   1.47008   3.93498  -256.232  -271.650  -556.901    -71.47    797.97      2.00
   2.00923   0.43704   3.11896    13.554   132.384  -927.050    -71.46    946.96      3.00
   0.41268   2.27902   1.91205   -88.114    11.032  -450.963    -71.43    744.74      3.00
   4.41828   1.98774   2.50277    13.258    -5.943  -554.963    -71.42    774.91      3.00
   5.00797   2.01311   0.32220  -130.409  -340.021  -411.153    -71.42    773.81      2.00
   4.10531   1.19647   0.83998   309.821   272.834  -378.924    -71.42    667.86      1.00
   3.66027   1.61499   3.98000   279.824   266.442  -556.905    -71.40    822.62      3.00
   5.67775   2.39077   5.86374   135.697  -311.331  -252.847    -71.39    734.45      3.00
   2.53873   1.15783   4.81621  -318.516   -11.700  -428.736    -71.38    640.31      1.00
   2.74070   1.98752   2.56666   -46.368    11.499  -536.618    -71.36    763.21      2.00
   0.58531   2.99264   5.64669    28.393   -30.674  -519.363    -71.35    827.80      1.00
   2.81261   1.55653   5.54633  -161.949   126.151  -564.073    -71.32    751.98      3.00
   3.24927   2.32518   1.91424  -101.460    27.809  -437.626    -71.31    743.71      2.00
   2.85025   0.75722   1.82267   155.623   -72.572  -419.576    -71.29    512.30      3.00
   2.09600   2.79236   0.01545    13.198  -204.656  -110.500    -71.28    676.60      1.00
   5.66720   1.08816   2.03557  -138.073    44.603  -621.254    -71.27    720.10      3.00
   5.17958   0.75784   1.27092  -134.032   -87.204  -722.556    -71.27    777.56      2.00
   1.02390   0.44069   0.85140   -52.628   -89.764  -772.756    -71.25    792.44      3.00
   0.74554   1.56043   2.33375   362.118  -395.822  -563.903    -71.23    900.97      1.00
   1.19546   1.20923   5.83264   -71.871   158.540  -469.980    -71.22    621.00      1.00
   5.92975   1.58852   0.71348  -196.542  -211.877  -556.395    -71.21    777.71      1.00
   3.47547   0.81506   2.34915    92.690  -120.049  -411.729    -71.19    507.83      3.00
   4.98846   1.11986   3.18206     8.753   190.884  -644.186    -71.15    754.28      1.00
   1.87861   1.45627   6.03336    58.513  -193.325  -562.961    -71.15    736.23      3.00
   4.25266   0.66889   0.75669   107.614    69.275  -426.420    -71.11    493.06      3.00
   0.12068   2.59519   4.89424   -17.114    -1.984  -652.614    -71.10    901.11      2.00
   0.05985   2.82526   4.63908  -133.400   -11.194  -928.897    -71.10   1134.25      1.00
   0.74482   1.57709   4.39258  -453.839  -197.259  -561.728    -71.05    877.37      3.00
   4.68220   1.94847   2.12770   119.572   -75.969  -604.875    -71.04    818.97      2.00
   4.61462   1.91360   5.50249  -143.853   117.081  -661.945    -71.04    866.38      2.00
  -0.00011   2.75566   3.08279    10.610   183.618   -66.803    -71.00    662.62      2.00
   0.25307   1.93937   5.41697  -248.774   222.046  -723.027    -70.97    957.58      1.00
   3.62460   1.10068   0.46060   -70.653  -193.651  -633.848    -70.97    747.11      2.00
   5.58499   1.92955   4.36560  -287.661  -148.821  -688.900    -70.96    927.69      3.00
   3.24586   1.60904   1.24756  -409.547  -178.018  -560.937    -70.95    854.48      2.00
   4.58276   1.20638   3.52271  -138.603  -372.023  -398.263    -70.94    670.96      1.00
  -0.11929   2.46018   2.05135    88.479   -64.840  -647.324    -70.94    894.81      2.00
   2.17584   2.84544   0.05244    13.235   -91.882  -389.760    -70.90    753.36      2.00
   3.99865   1.96593   5.14256  -416.792   146.147  -746.003    -70.90   1019.70      1.00
   3.30014   2.34423   5.19765  -228.088    87.679  -838.825    -70.90   1056.77      2.00
   0.43825  -0.59978   4.18838    23.537   -35.520  -552.276    -70.87    585.86      3.00
  -0.00865   1.55559   1.48529   399.636   -12.153  -560.966    -70.85    824.28      2.00
   1.71747   1.86303   2.61954   -24.055    44.102  -521.676    -70.84    736.66      3.00
   1.56603   1.90143   1.57430  -198.301   -11.877  -478.727    -70.83    737.75      3.00
   0.06032   1.28545   3.89051   183.417   174.703  -671.529    -70.82    815.27      3.00
   0.76503   1.25053   3.56729   -48.964  -163.594  -494.228    -70.82    645.00      3.00
   3.47447   2.37706   0.16300     7.879  -124.571  -450.069    -70.81    759.18      1.00
   3.24513   2.66431   0.72321   -30.074   -61.999  -421.106    -70.81    758.24      1.00
   0.08835   2.77803   0.44196   -54.961  -189.637  -121.716    -70.78    675.48      3.00
   3.98476   1.58731   5.84812   -58.228   151.457  -561.760    -70.77    743.96      2.00
   0.07493   2.02692   2.81795   128.628  -353.702  -714.664    -70.76    975.76      1.00
   3.06241   0.43921   3.10206    12.906   107.513  -870.230    -70.75    888.13      2.00
   5.43062   1.96137   3.50001   148.715   315.279  -399.742    -70.75    754.05      3.00
   5.23900   2.67254   0.74693   -24.075   -51.163  -442.507    -70.74    769.82      2.00
   4.10060   2.36716   3.06856     6.820   130.912  -396.812    -70.69    728.97      3.00
   2.89446   1.26380   4.72369  -128.287   -11.383  -505.856    -70.68    646.30      3.00
   5.50987   1.76874   2.22312    34.085   -73.588  -564.354    -70.66    757.66      2.00
   3.76023   1.94945   1.08788   354.080   137.523  -723.061    -70.64    975.75      3.00
   3.35303   2.31477   1.64764  -248.018   -19.617  -310.351    -70.60    712.15      3.00
  -0.08902   2.03087   2.51700    44.038   -49.359  -580.482    -70.58    801.11      2.00
   5.25135   1.96488   1.49200   -25.548   -15.545  -536.730    -70.56    759.54      3.00
   3.79877   1.87684   1.94976  -135.790    31.090  -492.723    -70.56    730.01      3.00
  -0.67404  -0.10162   2.04860     8.632   -14.880  -393.806    -70.55    395.63      3.00
   2.46958   0.13698   5.12644     8.755     6.843  -563.422    -70.55    565.31      2.00
   2.23251   1.78078   5.03357   -46.488   -14.187  -551.331    -70.53    746.83      2.00
   3.64748   1.82204   3.94945   -34.519   -28.837  -564.414    -70.51    761.82      1.00
   0.32313   1.67895   0.08213    21.303    25.870  -552.932    -70.50    733.04      2.00
   1.30200   2.00505   2.33479   202.247  -238.277  -683.063    -70.49    927.29      3.00
   4.22587   2.06490   1.57878   102.207   -12.123  -601.883    -70.49    824.36      2.00
   1.20885   0.82681   3.87431   -80.569  -102.696  -432.408    -70.47    520.77      2.00
   5.48192   1.23888   0.04011     5.892  -504.512  -750.347    -70.46    978.70      3.00
   2.21006   1.86947   2.34561  -108.372   109.878  -503.594    -70.45    739.40      2.00
   0.57969   0.82373   5.47290   -88.109    85.197  -421.410    -70.43    509.20      3.00
  -0.00803   0.38280  -0.15160    10.248    62.440  -364.151    -70.37    389.45      3.00
   0.10797   0.77517   1.90351  -229.835    87.727  -838.067    -70.35    906.87      2.00
   2.95115   1.03751   4.01138   -21.497   -29.638  -530.047    -70.31    620.15      3.00
   2.30194   1.61339   1.51581   454.173    -9.444  -561.344    -70.29    859.32      2.00
   4.29197   1.55334   1.11148   457.121   181.820  -561.927    -70.26    873.05      1.00
   5.14137   1.07321   1.03284    63.145    49.427  -522.207    -70.21    622.80      2.00
   3.77394   1.17357   5.01938  -263.053    79.749  -434.985    -70.19    626.46      3.00
   0.52816   1.90073   3.94468   159.856   150.898  -471.276    -70.18    738.84      3.00
   4.75645   1.14965   2.39532  -321.950   316.748  -752.104    -70.17    944.81      2.00
   0.36788   1.50487   5.92708  -173.004   428.123  -561.160    -70.14    849.97      3.00
   2.34250   2.42506   1.62069    86.694   -16.100  -637.067    -70.14    882.36      3.00
   3.99323   0.72944   0.35046   116.596   233.856  -280.890    -70.11    447.47      3.00
   1.14680   2.55577   0.04851    13.011   -10.601  -550.767    -70.11    827.66      1.00
   2.14349   1.81700   1.59218  -107.190   -10.744  -519.138    -70.02    734.79      3.00
   0.05572   1.88872   5.51008   -93.556    66.692  -632.078    -70.02    828.13      2.00
   4.51801   2.65161   5.72039   -31.682    28.238  -722.944    -70.01    957.12      3.00
   2.81627   1.60091   3.26325    10.188  -133.416  -575.378    -70.01    750.51      2.00
   4.33854   1.42086   4.01240    45.651    30.198  -558.912    -70.00    701.72      1.00
   1.28952   1.19264   1.20641  -449.401  -216.242  -759.702    -70.00    978.37      3.00
   4.11640   1.20135   5.47743  -259.510   237.727  -397.626    -69.97    644.22      2.00
   3.85930   1.99948   0.92771  -127.287  -146.855  -481.635    -69.95    751.19      3.00
   5.07284   1.93849   2.70388   -46.575   123.847  -502.024    -69.95    743.22      1.00
   1.13045   1.93571   4.73092  -466.052    -9.116  -775.761    -69.95   1049.46      2.00
   3.95835   1.53774   1.63485  -199.738   -27.002  -555.357    -69.94    741.78      2.00
   0.94272   2.10222   0.36298    -9.763   -60.056  -571.079    -69.93    802.07      2.00
   0.69841   0.29219  -0.47665    16.987   -41.279  -564.576    -69.92    574.07      3.00
   3.13461   0.27399   3.13453    12.436    44.001  -715.275    -69.92    722.13      3.00
   2.13391   0.83790   0.25899   -81.640  -246.663  -797.324    -69.91    878.76      3.00
   4.73042   1.67495   2.76626   -76.180   139.812  -568.421    -69.90    760.36      3.00
   4.04745   0.82559   1.90528  -134.007    47.794  -733.158    -69.89    790.40      2.00
   4.66944   1.16280   3.44448  -124.441  -347.762  -411.819    -69.89    656.96      2.00
   1.12471   0.90374   4.56508   -80.206   -19.564  -482.070    -69.87    564.39      2.00
   2.99037   2.84031   3.51495   -22.269   -95.105  -733.006    -69.83    976.50      1.00
   5.64439   2.35695   3.02839    -6.005   227.250  -313.295    -69.82    710.70      3.00
   1.35114   2.83202   0.91147   -69.917  -102.627  -272.144    -69.80    704.04      1.00
   1.92288   1.48401   1.59434  -153.269   -27.725  -553.970    -69.77    721.97      3.00
   5.24610   0.55516   3.69371     3.820   -39.695  -504.695    -69.69    536.37      2.00
   5.10032   0.74607  -0.10803     8.859    59.210  -467.463    -69.68    526.72      2.00
   1.18272   1.54092   4.06248   213.655   174.443  -573.671    -69.68    779.10      3.00
  -0.14127   2.44236   1.28259    -4.032   -46.260  -565.017    -69.67    829.86      1.00
   0.72602   1.94691   5.50265  -354.471   329.354  -787.315    -69.67   1066.98      2.00
  -0.09003   2.00265   4.38264  -196.384  -108.178  -644.975    -69.66    872.58      3.00
   4.16852   1.97773   3.99173   195.650   185.875  -451.522    -69.66    753.07      3.00
   2.21467   1.53729   4.37382   114.723    39.548  -561.160    -69.64    728.49      2.00
   5.13524   2.39041   1.18711   137.192    35.965  -697.580    -69.62    931.04      3.00
  -0.04836   3.59671   5.62947    20.683   -16.333  -554.174    -69.61    838.28      3.00
   1.29367   1.21473   2.04701   205.750   -94.271  -488.226    -69.60    652.07      1.00
   2.67559   0.83179  -0.10526    -4.160   210.371  -331.882    -69.59    471.67      3.00
   5.60196   2.46036   5.21298   -12.388    16.986  -615.595    -69.59    865.48      2.00
   1.85460   0.76761   4.85083  -203.227   -16.389  -345.511    -69.58    468.29      3.00
   5.09507   1.20690   5.51437  -273.996   236.441  -405.189    -69.55    655.17      2.00
   2.29001  -0.11376   0.30122     4.443   -42.873  -584.163    -69.55    587.03      2.00
   5.88950   0.96864   3.19563    20.322     7.833  -569.086    -69.54    643.93      2.00
   3.67760   1.55064   0.37500     1.263   -18.201  -541.497    -69.52    705.33      3.00
   0.19897   1.12188   3.08047     9.478  -427.080  -388.897    -69.52    672.00      3.00
   1.84149   1.49212   2.77451   -58.386    88.573  -561.831    -69.51    720.16      2.00
   4.86780   1.87393   2.45630   -50.690    16.289  -526.888    -69.51    742.02      2.00
   1.92779   3.25674   0.92152    -0.510   -47.089  -587.805    -69.48    873.18      3.00
   3.06381   1.62956   5.41983   102.956  -136.054  -563.873    -69.47    753.26      3.00
   1.08030   0.34715   5.40569   133.756  -142.222  -989.587    -69.46   1014.80      1.00
   4.00361   2.36397   4.59280   183.821   -11.459  -404.850    -69.45    744.40      3.00
   4.81754   1.52893   1.59282  -303.842   -27.796  -555.029    -69.42    774.91      2.00
   2.69229   0.81155   4.54680   -55.038   -16.153  -492.162    -69.42    557.11      2.00
   0.67599   1.60386   3.55647   207.811   454.734  -576.074    -69.41    892.62      2.00
   3.76685   1.55556   2.66380   -32.558    -3.834  -565.516    -69.41    725.09      2.00
   0.08596   2.01356   0.90639    84.704    66.397  -604.578    -69.41    821.14      1.00
   1.24103   1.60080   4.73681  -357.292   -28.740  -555.044    -69.39    806.74      3.00
   2.68166   1.53953   2.70299  -214.255   467.382  -560.842    -69.37    883.43      3.00
   3.40720   2.07202   5.86253   -48.566    96.682  -609.261    -69.36    831.25      1.00
   5.28046   0.73753   1.41026   -47.472   -52.017  -627.927    -69.33    673.29      3.00
   6.03318   1.40606   3.11847   -12.687   -21.977  -546.415    -69.33    687.91      3.00
   4.32917   1.64066   2.47185   -81.456    48.879  -565.242    -69.30    742.36      3.00
   3.87120   1.97683   5.22566   129.728   -62.794  -523.359    -69.30    764.82      1.00
   0.61229   0.74010   1.61561  -347.225   -25.320  -922.207    -69.30   1013.02      3.00
   2.54909   1.08202   3.94339  -225.758  -246.308  -424.359    -69.30    634.09      3.00
   0.79430   1.65152   5.12057   444.770  -213.870  -554.355    -69.30    880.72      1.00
   2.14111   1.16778   4.78421  -474.580   -11.608  -364.047    -69.27    695.96      1.00
   0.93106   1.70575   5.67637   -23.336    -2.606  -591.733    -69.27    765.98      3.00
   5.29851   0.43030   3.82138   -66.766   -97.812  -289.484    -69.26    341.97      1.00
   5.29925   2.41567   4.75043   142.535   -10.743  -445.843    -69.25    763.45      2.00
   1.37874   2.47295   5.30971    29.387    -7.888  -555.656    -69.20    825.20      2.00
   5.36895   1.92742   0.70751  -110.816  -130.936  -489.594    -69.20    741.49      2.00
   0.03692   2.05354   1.28734  -148.162   -88.759  -487.923    -69.19    756.65      2.00
   0.74817   1.55048   4.73399   353.702    -9.887  -562.290    -69.16    803.23      3.00
   2.36547   0.80725   1.67168   286.875   -29.954  -274.077    -69.15    471.81      3.00
   2.25089   1.52988   3.51453  -164.614  -440.318  -575.203    -69.15    866.82      3.00
   1.73958   1.63979   2.82428   109.251  -315.556  -563.880    -69.14    807.39      3.00
   4.57349   0.91863   1.63804   -50.585   -27.985  -628.526    -69.14    692.95      1.00
   4.20669   1.87236   4.36542  -205.047  -113.766  -649.756    -69.12    864.33      3.00
   2.43025   1.03871   5.92002    63.078  -143.345  -618.679    -69.10    714.06      2.00
   4.25792   1.63448   3.93421  -334.802  -338.644  -575.260    -69.09    882.63      2.00
   1.28960   1.22103   2.04584   206.332   -94.257  -489.604    -69.03    654.23      2.00
   1.66206   2.38698   5.87694   137.018  -320.225  -246.791    -69.03    736.09      3.00
   0.47590   1.56895   4.99047  -210.556    57.141  -553.613    -69.02    749.50      2.00
   0.22228   2.62967   1.95332   -11.101    -4.108  -500.049    -69.00    799.75      2.00
   4.45144   1.18705   4.60624   346.755    -8.721  -706.094    -68.99    865.53      3.00
   0.04762   1.17415   5.98815   112.371  -318.018  -692.773    -68.98    849.33      2.00
   2.59354   1.60021   5.84211    89.056  -260.491  -564.125    -68.96    779.90      3.00
   0.94648   0.21414   3.13221    11.508    26.358  -674.347    -68.94    678.56      2.00
   0.76013   1.52683   4.01692  -207.491  -220.992  -559.926    -68.92    777.39      2.00
   0.14743   0.29745   3.03670    11.983  -119.577  -322.342    -68.91    357.26      2.00
   3.19903   2.81442   4.29455    84.522     1.627  -364.338    -68.91    738.20      2.00
   3.14020   2.69887   2.22066   123.781  -134.375  -952.964    -68.90   1156.52      2.00
   1.17173   1.66753   4.27107   293.212   112.532  -561.940    -68.90    801.58      3.00
   3.77912   1.90420   2.66844  -142.909   293.651  -423.925    -68.90    750.00      3.00
   2.08937   1.20787   5.83882   -95.768   213.696  -446.500    -68.79    623.26      2.00
   1.68865  -1.19447   1.76709    39.939   -18.382  -563.469    -68.79    671.66      3.00
   5.92742   2.02813   4.63764  -188.574   -28.071  -637.237    -68.79    861.60      2.00
   3.04789   1.69861   2.85289    11.041    36.302  -574.860    -68.79    752.64      3.00
   5.43279   1.53372   1.13050  -189.847   -91.685  -561.651    -68.75    748.49      2.00
   2.85215   1.49664   1.87180   122.804   -82.183  -558.455    -68.73    725.52      3.00
   5.45901   1.25332   5.85973   185.711  -465.297  -747.885    -68.69    976.45      1.00
   4.18512   0.46472   3.17950    13.195   109.734  -874.501    -68.69    893.91      3.00
   0.30184   2.90100   1.28831   -10.295   -39.896  -580.244    -68.68    865.14      2.00
   0.04527   1.58642   2.45457   221.719  -256.206  -563.904    -68.67    802.58      1.00
   4.80103   1.46933   4.11101    48.145    34.097  -559.376    -68.65    709.53      3.00
   3.78040   1.49118   0.37986   172.226   386.084  -557.163    -68.64    825.07      3.00
   5.74730   1.97909   1.64318   247.360   -27.736  -656.113    -68.64    884.92      2.00
   5.67659   1.43778   0.80752   104.138    63.167  -572.805    -68.64    723.46      2.00
   2.10768   1.97229   5.86029   -76.261   202.508  -663.328    -68.58    881.03      2.00
   0.65740   2.33406   4.26626   227.547    61.307  -332.485    -68.57    719.67      2.00
   4.87022   1.11162   1.98645  -414.391   165.119  -765.889    -68.57    949.43      2.00
   3.44369   2.79167   2.88461    12.375   -38.079  -542.203    -68.57    836.10      1.00
   0.27447   2.65916   0.77960    21.080     4.765  -580.592    -68.56    854.34      1.00
   4.79500   1.14672   5.68041    16.613   -83.374  -587.546    -68.49    689.18      1.00
   5.36857   1.23392   5.88841   170.680  -458.544  -755.018    -68.49    974.05      2.00
   5.93464   1.30825   5.08083   -73.878     8.101  -518.303    -68.47    654.41      2.00
   3.97659   0.76327   1.58778   356.608   -11.538  -233.215    -68.47    489.31      2.00
   2.62403   0.68275   4.76153    62.685   -14.960  -612.988    -68.46    653.13      3.00
   4.96447   1.11525   1.25985   397.698   132.580  -382.315    -68.40    662.14      2.00
   0.97911   1.85104   0.78443   -75.147   -96.289  -512.595    -68.40    737.08      2.00
   0.72123   1.66078   3.85422  -195.727  -232.339  -575.678    -68.38    806.51      3.00
   1.19801   0.74741   1.10314  -297.625  -154.596  -896.987    -68.36    986.22      1.00
   3.97991   0.47144  -0.67044     6.493   -32.772  -530.261    -68.33    552.40      2.00
   4.67526   1.57695   5.02403   116.545   -80.967  -559.362    -68.33    736.50      3.00
   4.41416   1.87991   5.50389  -100.626    72.175  -634.772    -68.31    830.46      3.00
   4.00740   1.24113   3.94727     8.623    -0.341  -552.087    -68.31    667.56      2.00
   3.08646   2.22698   0.67776   -23.441   -54.230  -510.274    -68.28    773.87      1.00
  -0.00898   1.45405   5.08359  -305.324    96.743  -554.781    -68.27    770.84      1.00
   2.45914   1.60374   1.17036   417.524   163.227  -561.913    -68.25    855.39      2.00
   2.69578   1.54096   1.59623  -360.934   -27.319  -554.789    -68.24    800.45      1.00
   3.48339   1.34363   3.26642     4.535    36.225  -556.829    -68.23    687.45      1.00
   5.28886   0.64661   3.12178     9.472  -186.745  -383.480    -68.22    473.42      3.00
   3.99570   2.65072   0.15391   -16.266     2.900  -581.003    -68.21    854.03      2.00
   1.74234   1.90889   4.39287  -170.678   -80.766  -660.207    -68.19    865.20      1.00
   1.22517   2.29060   1.22955  -116.209   -76.349  -422.685    -68.18    737.02      1.00
   5.66639   2.38008   3.67327   109.281   211.912  -300.709    -68.17    711.27      3.00
   5.59352   1.46589   1.59846  -107.194   -29.398  -552.113    -68.16    709.55      3.00
   0.17265   0.75201   2.44678   114.474  -115.878  -432.946    -68.16    519.81      3.00
   3.55129   1.64669   1.15077   194.625    70.633  -561.646    -68.14    763.01      1.00
   0.03161   1.22779   0.04251   -13.050  -404.865  -734.665    -68.14    917.54      1.00
   5.51275   1.18162   1.66213  -167.905   -29.731  -630.123    -68.14    745.16      2.00
   1.07673   1.59309   3.46093  -105.704  -300.030  -554.273    -68.12    788.11      3.00
   5.68571   0.90285   2.17121   -17.285    19.672  -621.736    -68.12    683.00      2.00
   4.86975   1.79545   0.28104   -21.877   -78.561  -528.874    -68.11    735.38      3.00
   1.27164  -0.03320   4.89999    17.663    -0.991  -567.538    -68.10    567.92      3.00
   5.66668   2.44676   4.80332  -167.903   -26.093  -742.707    -68.10    973.83      3.00
   0.50775   1.51480   5.58557   -98.707    64.569  -564.330    -68.08    727.17      2.00
   4.69732   0.85762   0.94478   -34.287   -69.091  -623.237    -68.08    682.88      2.00
   5.67605   1.53397   5.46866   208.689  -243.834  -564.165    -68.07    788.48      3.00
   1.31210   2.57301   0.61322     8.753   -36.570  -517.418    -68.06    807.77      2.00
   2.56180   1.29166   3.92992   -93.732  -100.887  -509.465    -68.06    655.16      1.00
   0.80443   2.86118   5.76486    -6.794    37.816  -708.633    -68.06    954.77      3.00
   2.76359   0.74150   0.35899   137.560   281.175  -226.502    -67.98    451.73      3.00
   3.49964   2.38663   4.96934   167.223   -76.087  -406.723    -67.97    747.50      3.00
   0.25379   0.74255   3.97995  -226.264  -253.811  -225.921    -67.96    470.66      2.00
   0.74708   0.46880   0.04207    -1.364   -44.971  -558.295    -67.92    579.81      3.00
   5.98940   1.34266   4.33968    36.026     6.264  -560.621    -67.89    690.43      3.00
   0.01532   0.11725   3.12829    13.124   -16.179  -403.274    -67.79    405.78      1.00
   1.12342   1.53422   3.21084    10.874   398.043  -574.617    -67.79    830.19      2.00
   3.00535   1.56988   1.06649   288.972   109.941  -562.707    -67.79    787.50      3.00
   2.36280   2.30091   1.11020   280.532    93.789  -849.938    -67.78   1075.51      1.00
   2.24690   2.43540   0.75353  -205.841  -239.497  -252.757    -67.78    727.99      3.00
   4.40757   1.95962   4.60070   116.741   -30.902  -510.597    -67.77    749.84      2.00
   0.04334   1.62999   4.27400   432.402   172.572  -560.854    -67.74    867.00      3.00
   0.62998   1.53960   0.72228   300.334   287.543  -557.507    -67.71    827.81      1.00
   2.69204   1.68859   5.08201  -106.032    11.296  -554.271    -67.69    742.37      3.00
   2.52513   1.07658   2.76585   123.043  -321.286  -417.728    -67.67    634.22      2.00
  -0.27528   0.50793   3.69691    13.963   -16.759  -544.769    -67.67    568.91      1.00
   1.37463   1.45658   4.86753    43.818   -47.071  -552.762    -67.66    702.85      2.00
   5.51930   1.29142   4.33166  -108.385   -56.390  -513.535    -67.66    655.30      1.00
   2.37777   2.18574   0.83462    32.727    11.292  -576.185    -67.64    813.20      3.00
   2.98605   2.28782   3.03466     9.105  -277.865  -810.004    -67.63   1038.34      2.00
   2.18267   1.14748   4.74742   242.095    -8.979  -662.477    -67.63    787.50      2.00
   1.12792   2.30136   1.10601   262.296    85.899  -832.074    -67.60   1056.13      1.00
   5.89946   1.90196   1.57926  -187.447   -11.241  -481.770    -67.59    736.93      3.00
   1.14513   1.61574   0.50316   118.191   240.849  -574.765    -67.58    787.25      1.00
   2.02563   1.54470   2.33868   355.961  -391.603  -563.351    -67.57    894.47      1.00
   2.80836   1.90353   5.11061  -449.499   160.737  -759.657    -67.55   1039.71      2.00
   3.99569   0.86262   4.27392   269.027    89.477  -840.716    -67.54    927.36      2.00
   0.90822   1.18650   0.33207    83.659   156.917  -471.788    -67.53    619.91      2.00
   4.68500   1.21224   3.62375    81.441   183.407  -646.892    -67.52    770.62      3.00
   3.03776   0.42863   1.22832   -86.921   -63.690  -823.594    -67.51    841.94      2.00
   1.69259   1.08315   2.76204   -66.615   173.226  -651.194    -67.50    754.40      3.00
   4.13486   2.84155   2.61745    44.047   -97.785  -762.081    -67.49    999.53      3.00
   5.86550   2.56383   2.07750    44.071   -32.497  -595.090    -67.49    859.91      3.00
   0.95595  -0.62553   6.69694    16.559   -40.496  -560.661    -67.47    596.41      2.00
   2.39836   2.06799   2.25514    90.531  -119.765  -618.325    -67.46    843.89      3.00
   4.41027   1.99064  -0.04389     7.797   159.812  -628.930    -67.45    845.01      2.00
   5.07385   1.58208   2.44759   227.813  -259.833  -562.598    -67.44    803.95      3.00
   5.99349   2.37164   0.14283     8.502  -134.558  -440.906    -67.42    754.97      3.00
   0.37730   1.50145   0.75858   348.608   332.362  -557.259    -67.42    858.01      2.00
   3.67600   1.03155   4.73940    96.427   -10.292  -604.092    -67.41    689.67      3.00
   5.18101   1.17389   5.13908   437.315  -205.807  -748.451    -67.40    959.94      1.00
   2.76172   1.58176   4.24490   430.216   170.021  -563.975    -67.38    861.62      2.00
   1.09419   1.98080   3.58816   -73.169  -224.613  -643.814    -67.37    872.51      3.00
   3.58441   1.20786   0.45746   -65.038  -202.330  -632.187    -67.34    761.00      3.00
   2.42062   1.60711   4.27648  -166.200   -78.596  -561.971    -67.34    751.80      3.00
   5.89694   1.26130   1.52295  -386.578   -30.185  -720.355    -67.31    902.21      3.00
   1.59373   2.62047   2.66847     8.572    -4.167  -517.810    -67.30    810.36      2.00
   3.64795   1.99268   1.57334   353.313   -12.478  -706.846    -67.29    958.05      2.00
   5.96112   1.59533   5.01521  -249.273    73.048  -558.702    -67.27    769.94      2.00
   2.92957   0.74584   3.95487  -249.088  -285.292  -188.630    -67.26    484.01      3.00
   5.56288   0.91846   3.61179    74.835   149.649  -735.904    -67.23    807.11      1.00
   3.82745   2.71388   3.56399     0.157   -57.827  -589.759    -67.19    865.16      3.00
   2.09380   2.04474   5.86820   -62.744   130.633  -624.154    -67.16    844.74      3.00
   1.25092   1.95212   4.25343   181.272    41.628  -481.361    -67.16    742.80      2.00
  -0.09915   2.42386   2.00960  -290.460   105.426  -235.520    -67.15    718.13      3.00
   5.18786   2.80413   3.39159   -49.322  -176.534  -964.349    -67.15   1169.58      2.00
   5.12568   2.49595   2.88540    27.175   -74.472  -604.095    -67.14    863.38      3.00
   2.10733   2.70864   3.18163     5.651   131.618  -175.107    -67.12    667.00      3.00
   3.84242   2.87981   2.84054     2.828   -44.527  -557.596    -67.11    849.64      3.00
  -0.61073   0.99674   5.82069   -19.580   -23.628  -571.566    -67.11    650.18      2.00
   1.60718   1.65762   4.64952   325.440    -6.909  -563.374    -67.10    805.86      2.00
   0.77392   1.94464   3.94492   335.475   321.258  -361.758    -67.09    794.12      3.00
   1.25092   2.32251   0.93243   168.927   136.853  -782.522    -67.09   1004.85      1.00
   2.45803   1.18737   4.44559  -267.989  -119.552  -445.066    -67.08    643.76      1.00
   2.17800   2.06594   2.84220   -85.536   187.880  -455.726    -67.07    746.46      3.00
   5.33451   1.62587   1.84988    86.250   -66.837  -554.657    -67.06    734.20      3.00
  -0.07472   1.55311   2.33344   365.619  -398.770  -564.581    -67.05    903.25      2.00
   5.99602   1.21970   3.92447  -149.133  -169.952  -466.389    -67.05    636.57      3.00
   4.04977   0.74500   3.96978  -214.715  -247.368  -241.715    -67.03    470.03      1.00
   5.39738   1.15893   5.01774  -280.723    89.435  -425.349    -67.00    626.56      1.00
   1.73108   1.66922   0.22631   -65.384  -204.212  -554.537    -66.99    762.91      2.00
   0.05502   0.51051   1.29518    84.740     2.188  -363.729    -66.98    407.51      3.00
   4.85140   1.19003   3.03506     7.954   128.396  -618.673    -66.96    728.07      2.00
   0.98353   0.34542   2.67737   -38.177   105.601  -890.445    -66.95    904.40      1.00
   5.92747   1.95381   2.41532  -124.614    86.851  -493.856    -66.95    743.49      2.00
   3.28077   0.44249   5.37599   138.203  -145.189 -1000.965    -66.93   1030.67      1.00
   4.27128   1.50315   3.52062  -206.258  -523.962  -556.309    -66.93    905.86      2.00
   5.49026   2.43849   0.77564  -195.275  -229.578  -266.809    -66.92    727.16      3.00
   3.27154   2.01171   4.92126   125.930   -59.597  -524.937    -66.92    769.31      2.00
   3.57142   1.53963   5.60835   174.449  -209.252  -564.173    -66.91    770.82      2.00
   5.69394   0.32926  -0.10644     6.083  -122.948  -789.159    -66.90    805.68      2.00
   4.40646   1.87928   5.49426   -79.328    49.195  -624.079    -66.89    818.21      3.00
   0.19612   2.59347   1.00856    27.228   -10.915  -569.701    -66.87    843.22      2.00
   4.05292   0.45804   3.41251    42.300    52.385  -753.011    -66.85    770.10      2.00
   0.85504   2.46544   4.77556   100.172   -11.968  -485.672    -66.84    785.08      2.00
   4.21642   2.68461   4.74757   197.329   -11.621  -131.468    -66.83    671.64      2.00
   4.23497   2.03207   1.64038   102.802    -6.854  -604.594    -66.82    822.68      3.00
   1.75216   0.34352   4.36163    97.358    10.394  -778.239    -66.81    792.08      1.00
   1.31813   2.69166   0.56293    16.085   -12.569  -550.373    -66.78    835.89      1.00
   5.50369   0.85935  -0.77533   -14.646   -31.718  -537.774    -66.73    602.24      3.00
   1.08098   1.49673   0.45632   110.349   209.778  -574.920    -66.71    761.18      2.00
   2.59726   1.07934   2.38823  -201.963   172.017  -694.769    -66.71    814.24      3.00
   2.03027   1.84101   1.18079   -99.331   -53.837  -517.270    -66.68    737.54      2.00
   0.68044   1.43016   2.28364   -58.410    27.024  -552.508    -66.68    698.83      2.00
   5.34856   2.90359   5.17989   -56.335    15.765  -750.174    -66.65    988.13      2.00
   0.13264   1.17051   2.55385    11.041   -18.671  -541.747    -66.65    648.86      2.00
  -0.23715   2.82056   4.66387  -147.838   -10.642  -962.468    -66.64   1163.52      2.00
  -0.18904   0.46870   1.52881   -65.690   -12.209  -761.057    -66.61    778.57      2.00
   0.43333   1.56937   1.86432   107.936   -75.924  -559.711    -66.59    733.82      2.00
   2.87882   1.95354   4.62940   171.928   -30.501  -488.038    -66.57    744.60      2.00
   2.86972   1.22355   3.12297     6.027  -315.668  -435.103    -66.56    652.87      3.00
   2.32720   2.00191  -1.58325     8.398    10.099  -569.370    -66.56    786.98      3.00
   0.51393   1.26951   5.03472   218.532  -116.259  -650.516    -66.55    794.20      2.00
   2.86410   2.32287   0.71605   196.702   169.490  -825.730    -66.54   1048.55      2.00
   2.94062   2.38411   5.99202    66.153  -143.543  -432.874    -66.52    756.03      2.00
   3.29968   1.96143   5.02368   386.609  -168.195  -406.707    -66.52    794.02      3.00
   2.26445   2.01556   1.96891   245.920  -127.006  -663.650    -66.50    902.56      3.00
  -0.19924   2.36537   0.21125    34.321    53.387  -622.399    -66.48    864.81      1.00
  -0.17811   2.35576   3.65378   -28.066  -117.232  -656.034    -66.46    894.43      2.00
   2.73625   1.03881   3.96650  -157.330  -167.738  -468.654    -66.43    612.41      2.00
   1.23730   0.17045   2.56212    30.440   -31.198  -514.590    -66.43    519.48      3.00
   2.81644   1.96754   1.66461  -390.250    -8.560  -401.098    -66.43    775.70      3.00
   4.46129   2.42934   2.16036    47.152   -33.812  -596.147    -66.39    851.04      2.00
   2.50055   1.03814   2.76236    78.445  -207.534  -473.782    -66.39    613.28      3.00
   0.97004   1.15694   2.71078  -159.787   364.939  -731.046    -66.35    904.22      2.00
   5.48123   1.99446  -0.03967     8.089   215.616  -656.135    -66.34    877.87      2.00
   4.28476   1.99227   5.10572  -315.697   106.058  -694.326    -66.33    941.39      2.00
   4.58711   2.01709   4.42289  -120.497   -80.839  -614.750    -66.31    834.78      3.00
   4.41236   1.60924   3.59632   196.612   434.366  -554.592    -66.28    866.59      3.00
   0.44024   0.72970   3.22699     8.292   175.711  -750.514    -66.27    804.55      2.00
  -0.06884   1.47095   4.14331    27.661    17.525  -555.786    -66.26    705.22      3.00
   2.69631   1.15220   2.10030  -168.035    54.839  -636.019    -66.26    747.86      3.00
   5.83320   1.19926   4.25474   440.835   171.941  -761.138    -66.22    967.38      2.00
   3.44355   2.09048   0.02826     5.405  -237.771  -465.260    -66.21    764.49      3.00
   0.63867   0.84943   1.21859   298.133   110.608  -266.914    -66.19    493.04      3.00
   1.62299   2.36603   4.60814   221.979    -9.496  -366.354    -66.16    734.95      3.00
   4.11555   2.36625   4.78911   -37.775   -30.693  -576.919    -66.15    831.78      3.00
  -0.07049   2.43100   1.12915  -285.230  -140.358  -239.709    -66.14    724.05      1.00
  -0.00847   0.73015   5.13441   144.399   -85.456  -704.387    -66.10    759.86      3.00
   3.72480   0.64831   2.68601     1.250     1.285  -553.304    -66.08    590.22      2.00
   4.72035   1.54428   1.08036   279.676    99.994  -557.032    -66.06    775.27      3.00
   4.71648   1.90521   3.42848  -105.053  -295.971  -676.148    -66.04    912.24      2.00
   3.94435   0.65955   3.54100    27.549    33.654  -610.070    -66.04    646.34      1.00
   4.72667   1.65816   2.43559  -106.885    73.441  -563.797    -65.99    748.93      3.00
   3.90276   2.36068   2.28564   175.585  -199.664  -798.388    -65.99   1031.47      2.00
   0.37543   1.97927   1.88725  -320.633   107.414  -407.813    -65.97    755.88      3.00
   2.57009   1.27301   3.47940   -37.598  -116.917  -511.022    -65.97    650.56      2.00
   4.67958   1.45791   3.88250    93.347    76.327  -556.409    -65.96    713.31      2.00
   4.94700   1.07357   1.93224   133.128   -63.700  -521.948    -65.93    634.85      3.00
   3.42952   1.09313   5.14946  -160.413    32.048  -491.295    -65.91    616.97      3.00
   1.32094   2.12685   3.55459    31.445    -4.913  -553.435    -65.91    790.67      2.00
  -0.09926   1.16627   0.03213   -12.376   190.542  -490.419    -65.91    634.92      2.00
   1.58259   1.93333   5.89202   164.994  -414.419  -379.701    -65.90    790.55      2.00
   4.72062   2.45850   0.03783     8.322  -200.465  -373.596    -65.87    741.11      2.00
  -0.22044   1.40090   2.82164    64.159  -199.717  -562.443    -65.84    730.26      2.00
   0.78656   1.22278   5.89692  -113.606   224.958  -448.331    -65.83    633.73      1.00
   1.43536   1.70271   0.22984   -17.873   -68.608  -537.606    -65.82    727.66      3.00
   2.40037   1.52720   2.09165   260.399  -137.764  -553.971    -65.81    769.87      2.00
   4.12132   1.16528   4.75400   346.657   -11.903  -703.801    -65.81    861.24      1.00
   1.12004   2.72291   0.71028  -128.059  -155.923   -88.039    -65.80    668.26      2.00
   5.01532   1.20298   1.63127  -262.173   -10.277  -693.135    -65.78    826.15      1.00
   2.28825   0.45594   3.69228    71.344   121.015  -929.118    -65.78    950.92      2.00
   4.39824   2.78552   3.07379     5.879  -163.422  -878.455    -65.78   1096.11      2.00
   4.35650   2.70168   3.81633    87.312    51.381  -314.316    -65.76    710.87      1.00
  -0.99661   1.51198   1.31616    14.574   -31.177  -583.119    -65.76    732.82      1.00
   2.37138   1.48961   1.60022  -158.045   -28.344  -553.638    -65.76    723.56      2.00
   4.69650   0.72676   5.04403   134.750   -83.235  -699.665    -65.75    753.21      3.00
   1.60459   1.89627   0.09402    -2.344    30.932  -559.785    -65.75    767.41      3.00
  -0.25977   1.20786   0.82707  -204.092  -238.617  -680.275    -65.74    834.00      2.00
   0.96153   2.34595   1.88250  -118.779    34.855  -419.410    -65.74    738.16      1.00
   1.80721   1.12738   5.55270   128.498  -151.243  -624.900    -65.74    740.74      3.00
   0.82928   1.59009   2.38572  -282.726   249.024  -563.526    -65.71    819.53      3.00
   3.95546   2.34726   1.49661   383.200   -16.002  -932.073    -65.68   1170.34      1.00
   4.48280   2.87208   2.50738   -59.982    50.078  -322.578    -65.65    720.23      2.00
   2.06463   2.82145   4.17443  -121.830   -82.848  -920.690    -65.63   1129.11      3.00
   5.67095   2.40723   1.26829  -217.244  -113.194  -316.035    -65.62    722.74      1.00
   3.08126   2.66883   1.59599   152.659   -19.942  -916.548    -65.62   1121.18      3.00
   5.30136   1.31250   5.07503   211.343  -112.859  -648.391    -65.60    795.48      2.00
   2.10645   2.69307   2.45444  -101.291    96.075  -180.222    -65.59    668.93      1.00
   2.30085   2.24988   4.81699   -89.011   -10.216  -674.552    -65.57    895.41      2.00
   5.33700   1.38575   5.07693   -53.398    -5.503  -528.503    -65.56    672.34      2.00
   1.76294   0.67065   6.86317   -27.118   -26.332  -579.897    -65.55    618.79      1.00
   3.35067   2.05254   5.83505   -60.406   126.541  -623.518    -65.55    844.35      2.00
   1.59091   1.66367   4.66028   216.135   -30.104  -555.877    -65.54    764.16      3.00
   5.84557   1.53447   0.10530     6.710   234.314  -554.002    -65.52    749.91      2.00
   3.25746   1.92842   2.91587   -32.254    29.846  -539.188    -65.52    757.31      3.00
   1.85994   1.53248   1.18353  -359.886  -159.736  -562.109    -65.51    819.24      3.00
   5.74846   2.04013   5.19120     7.177   -25.843  -537.067    -65.50    768.97      3.00
   4.14220   2.74802   1.78729   169.871   -83.025  -977.331    -65.49   1179.45      1.00
   1.92919   0.88727   1.85785   -60.924    17.545  -652.939    -65.49    712.12      3.00
   5.06870   1.79505   5.09721   -67.352    19.715  -612.742    -65.46    796.71      3.00
   5.09463   1.62545   5.07306   374.565  -185.381  -554.672    -65.44    837.73      1.00
   0.25740   1.84156   2.68703   111.378  -280.720  -666.739    -65.44    894.13      3.00
   2.27875   0.42069   3.50209   -62.396  -201.111   -86.250    -65.43    264.43      3.00
   4.93320   1.22044   0.32145  -163.758  -440.344  -740.504    -65.41    951.70      1.00
   5.22643   1.44265   1.96842   276.044  -142.399  -553.664    -65.40    764.52      2.00
   0.01848   1.53520   5.54464  -195.691   163.535  -563.325    -65.35    763.56      3.00
   1.97855   2.77412   4.56114  -143.190   -12.103  -953.368    -65.32   1154.02      3.00
   4.79615   1.49442   3.88987   163.199   151.787  -559.578    -65.32    745.01      3.00
   1.00643   2.82363   4.69243    97.824   -11.249  -364.320    -65.31    740.32      3.00
  -0.01413   2.38279   1.24803  -329.598  -157.152  -193.532    -65.27    727.87      2.00
  -0.02288   1.23703   1.81628   241.076  -107.788  -475.230    -65.26    659.94      2.00
   3.08734   1.18433   4.45926  -234.699  -106.652  -458.190    -65.25    637.24      2.00
   3.38301   2.34149   3.94871  -218.806  -257.219  -887.938    -65.17   1120.47      3.00
   3.07429   1.67884   0.73788  -175.275  -181.745  -558.401    -65.17    778.54      3.00
   2.87944   2.31335   0.70756   164.743   135.450  -777.865    -65.16    999.65      3.00
   1.00666   0.83487   3.85787   150.954   117.387  -756.485    -65.14    822.96      3.00
   2.22536   2.80356   5.83725    56.108  -124.685  -296.833    -65.13    714.92      3.00
   0.91062   1.17190   5.99581   111.613  -321.032  -696.342    -65.13    853.03      2.00
   2.03831   1.94036   3.99302  -120.494  -156.786  -633.245    -65.10    850.46      3.00
   4.54937   1.12111   5.93731   -73.029   128.314  -498.035    -65.08    622.54      1.00
   3.14497   0.44159   3.49280   -33.630  -126.640  -279.428    -65.08    339.43      3.00
  -0.02243   2.46872   1.44641    -2.949   -15.695  -529.944    -65.03    807.36      3.00
   4.24259   1.19246   4.67374  -370.512   -12.152  -407.645    -65.02    659.48      2.00
   4.36163   2.54882   2.05674    49.041   -36.023  -598.770    -65.02    861.87      3.00
   0.16775   0.88424   4.18009   143.619    38.698  -705.864    -65.00    772.41      1.00
   4.08850   1.18357   1.80476   -67.982   -30.184  -590.222    -64.93    695.26      3.00
   4.61963   2.35177   0.50054   107.856   220.796  -814.249    -64.92   1038.22      3.00
   4.14688   1.28334   3.09588     6.564  -121.863  -512.279    -64.91    653.00      2.00
   3.21331   2.85343   4.68372    66.140   -12.128  -447.481    -64.89    782.47      2.00
   1.28124   1.93018   4.77187  -279.528    -9.490  -697.005    -64.84    919.37      3.00
   3.39786   1.19296   3.64872   110.139   223.621  -667.035    -64.84    798.99      2.00
   1.61869   1.21593   0.87370   188.152   151.215  -451.277    -64.81    630.69      3.00
   2.16717   1.80939   1.62038    48.471   -10.071  -562.234    -64.78    758.83      3.00
   1.18395   0.24011   3.20822    15.115   -72.113  -422.147    -64.78    435.55      3.00
   3.23089   2.40885   0.22775    21.424    -4.825  -562.099    -64.77    824.11      3.00
   0.90575   2.68353   5.58338   -55.638    51.028  -800.189    -64.77   1020.11      2.00
   0.54603   0.12184   0.02364    12.753   -19.464  -760.196    -64.76    761.57      1.00
   4.62021   0.75123   1.53175   302.678    -9.551  -283.762    -64.74    477.73      2.00
   5.03142   1.53902   1.62448  -205.943   -27.323  -552.138    -64.72    741.25      3.00
   0.94922   2.49630   1.97821    80.328   -48.394  -634.741    -64.70    886.54      2.00
   4.55829   1.16501   5.45515  -301.698   280.258  -372.892    -64.67    659.29      3.00
   3.72524   2.07426   1.77008    14.826    -2.577  -561.234    -64.66    789.71      2.00
   2.22946   2.34715   2.06073   237.293  -115.290  -815.912    -64.65   1043.62      3.00
   0.77537   1.16011   0.48591   -48.909  -161.080  -613.750    -64.63    728.05      3.00
   4.00148   1.57759   4.38617  -192.341  -108.938  -554.289    -64.62    752.08      2.00
   5.22376   2.87513   3.49598   -15.171   -92.643  -745.410    -64.62    986.50      3.00
   1.97454   0.42184   4.25056   -97.536   -62.035  -277.138    -64.60    329.25      2.00
  -0.07956   1.22677   0.74982   277.867   265.145  -395.518    -64.59    664.70      3.00
   4.64631   0.72986   1.62226   140.560   -11.577  -449.272    -64.59    524.15      3.00
   1.35916   2.01039   0.31951    69.776   128.254  -625.780    -64.58    842.33      1.00
   5.19807   0.48321   3.17294    13.276    71.980  -787.365    -64.57    805.75      2.00
   4.65989   1.12830   4.02881   112.604    90.572  -620.695    -64.56    724.71      2.00
   0.01379   1.91132   2.75039  -132.177   273.825  -428.123    -64.55    743.84      2.00
   1.72957   1.24649   4.34404  -154.943   -73.056  -491.049    -64.54    642.04      1.00
   1.44314   1.59949   3.83818   224.856   213.449  -559.740    -64.53    789.58      3.00
   1.42628   2.01197   6.00598   -52.373   104.596  -613.197    -64.49    828.60      3.00
   1.99534   2.87599   5.26274   -72.229    21.835  -795.405    -64.45   1023.30      3.00
  -0.03456   1.97387   5.06062   457.760  -197.899  -378.022    -64.45    825.38      3.00
   3.85959   1.98378   1.61069   352.865   -12.284  -709.129    -64.44    958.69      3.00
   3.82950   1.08770   3.99580  -177.268  -197.537  -451.475    -64.43    621.08      2.00
   1.86328   2.08928   0.75339  -141.462  -151.776  -482.205    -64.43    765.99      3.00
   3.32141   1.15753   3.11138     7.845   305.266  -692.646    -64.40    835.17      2.00
  -0.07150   1.54855   1.98497  -394.810   128.435  -564.190    -64.39    833.15      2.00
   0.60016   1.91439   1.99464  -156.614    33.139  -483.523    -64.39    733.20      3.00
   5.48143   0.63603   3.46028     1.476   -39.327  -508.115    -64.36    548.22      3.00
   3.51453   1.21393   1.13302   236.304    70.060  -449.894    -64.36    631.34      3.00
   3.91261   1.96308   4.42371    -5.505   -16.702  -545.574    -64.33    765.23      2.00
   3.35452   1.69276   0.40092   -40.391  -142.486  -575.852    -64.32    766.14      1.00
   3.52748   1.50908   1.56187   511.538   -27.946  -555.179    -64.31    875.17      1.00
   5.56184   1.57796   0.76013   316.616   280.878  -575.385    -64.30    848.38      2.00
   4.20779   0.31949   5.60275   -97.492    92.154  -195.687    -64.29    258.81      3.00
   1.56522   2.37219   2.84551    50.350  -113.360  -662.840    -64.29    901.24      2.00
   0.04709   1.15119   3.56905   174.340   379.574  -738.575    -64.27    918.33      3.00
   4.14057   0.85321   4.18992   156.935    42.841  -720.914    -64.27    785.83      3.00
   4.79007   2.40430   5.34361    -8.820   -39.210  -547.027    -64.26    814.21      2.00
   5.58480   2.00162   5.01780  -208.027    77.011  -674.292    -64.24    893.78      2.00
   4.88773   1.13627   1.70142  -263.482    -9.988  -690.210    -64.22    816.32      2.00
  -0.04916   1.50817   0.06573    12.480  -165.036  -574.150    -64.21    743.01      1.00
   1.57734   1.58022   2.41852   358.296  -393.503  -563.236    -64.20    900.28      3.00
   3.07285   0.45577   5.44347   146.900  -154.542 -1030.850    -64.20   1062.77      2.00
   4.27191   0.43404   3.49413   -36.952  -134.977  -253.460    -64.20    321.23      3.00
   1.21157   1.95765   3.59644   164.881   353.374  -384.100    -64.16    765.58      1.00
   6.04038   0.97828   5.90926    29.531  -115.570  -603.387    -64.15    685.69      3.00
   1.20150   1.13493   1.89002  -224.678    85.755  -683.160    -64.12    803.03      3.00
   5.30447   1.51378   0.01378    -3.016   521.939  -561.396    -64.11    885.33      2.00
   6.16904   1.28879  -0.20360    14.739   -39.258  -547.375    -64.10    671.96      3.00
   3.68605   2.82452   2.97100     6.537   -98.698  -725.570    -64.08    970.54      3.00
   0.13827  -0.05595   5.94670    13.654   -20.605  -852.687    -64.04    853.24      1.00
   2.10468   2.05327   4.69624   229.402   -29.387  -466.815    -64.02    758.92      2.00
   3.70982   1.21292   6.03395   -36.664    41.637  -535.437    -64.01    651.97      3.00
   0.45501   1.24634   4.11137    37.296   -22.197  -576.255    -63.99    689.72      2.00
   4.26113   1.94024   2.37303  -361.333   325.834  -354.701    -63.97    803.56      1.00
   1.57235   1.83152   1.60186  -102.026   -11.274  -517.146    -63.94    734.64      3.00
   4.97538   0.19094   3.19883    21.978    -1.239  -584.534    -63.91    588.26      2.00
   3.92233   1.52023   3.87598   -30.822   -21.332  -559.174    -63.90    715.30      3.00
   0.22655   1.27487   2.01418  -137.019    47.260  -640.535    -63.88    760.75      3.00
   5.60279   2.69251   0.98897   -19.159   -28.718  -472.391    -63.87    787.27      2.00
  -0.00572   0.76091   1.91665   298.700  -130.925  -265.092    -63.86    483.84      3.00
   4.84260   0.43410   3.79553   -67.895   -96.332  -288.839    -63.84    341.69      2.00
   3.31027   2.14941   1.23787    34.030   -27.922  -556.899    -63.80    796.19      3.00
   4.87529   2.05285   2.73125    68.531  -217.229  -652.130    -63.77    884.12      3.00
   0.30461   1.34047   4.34106   -74.637   -40.678  -528.242    -63.76    668.47      1.00
   3.09053   2.24135   1.89688   -75.474    11.077  -473.440    -63.76    753.19      3.00
   4.36639   1.48801  -0.04698    12.132  -392.935  -574.554    -63.75    821.93      2.00
   0.66454   1.68964   5.55947   -74.353    35.560  -565.039    -63.71    747.50      1.00
   2.09264   1.49640   3.54983   182.932   397.221  -575.586    -63.66    845.65      3.00
   3.71778   1.99326   3.15863     5.626  -440.889  -727.396    -63.65   1008.40      2.00
   0.02787   2.47881   4.66154  -165.317    -9.916  -756.115    -63.64    985.48      3.00
   2.83085   2.32243   2.71226   -49.028   123.668  -409.532    -63.63    731.79      3.00
   2.86776   1.58366   4.31262    -2.250   -37.242  -581.077    -63.61    741.47      2.00
   0.97395   1.58625   3.49666  -174.429  -455.636  -555.022    -63.59    870.27      3.00
   2.95141   2.29264   5.01941   -76.438    25.450  -671.290    -63.58    895.91      3.00
   5.10826   2.35777   3.17887     6.389  -365.084  -892.152    -63.57   1133.43      2.00
   5.54026   2.09487   2.99807   -10.186   -21.050  -594.952    -63.56    816.51      3.00
   2.17718   0.43523   5.38121   156.002  -161.871 -1057.469    -63.55   1090.06      2.00
   3.31061   1.09477   3.53070    80.285   169.806  -648.753    -63.55    754.24      3.00
   0.99729   1.47857   1.97628  -136.720    28.182  -554.861    -63.53    718.55      2.00
  -0.02027   1.90252   3.88680   222.905   208.642  -428.439    -63.52    743.37      3.00
   0.00395   1.63820   3.58748   114.335   231.360  -575.356    -63.52    787.24      1.00
   4.69986   1.62834   1.52480   408.784   -11.685  -563.165    -63.52    839.29      2.00
   4.29069   1.59366   0.35944   153.078   321.967  -575.653    -63.51    819.35      1.00
   4.10517   0.42202   5.18902  -180.031    60.153   -67.182    -63.51    242.82      1.00
   5.85413   2.02074   5.02843  -206.655    78.932  -677.000    -63.51    897.67      3.00
   2.43663   1.16269   5.37967  -212.610   176.874  -435.931    -63.48    626.15      3.00
  -0.03559   1.53638   1.14579  -194.321   -89.345  -562.051    -63.45    750.03      1.00
   0.87041   1.93670   4.73822  -430.943   -30.518  -740.272    -63.45   1008.53      2.00
   3.15644   0.33514   5.82314   -63.996   156.096   -94.785    -63.44    221.77      3.00
   4.18246   0.41284   1.50079  -111.880   -10.755  -877.193    -63.44    894.20      2.00
   4.23326   0.38092   1.25787  -158.431   -96.054 -1017.590    -63.44   1041.52      3.00
   0.81715   2.04500   1.16153   164.254    58.923  -638.500    -63.43    860.93      2.00
  -0.13275   0.09958   4.72502    13.049   -17.877  -917.905    -63.43    918.78      1.00
  -0.15454   2.81283   3.50194   -33.549  -125.789  -811.974    -63.43   1039.81      2.00
  -0.08037   0.42039   5.24025   169.354   -85.843  -982.088    -63.40   1009.31      1.00
   3.06958   2.76509   2.80786    70.931  -169.988  -951.443    -63.38   1157.88      3.00
   1.12568   0.76430   3.22579     8.647  -213.739  -359.240    -63.36    482.45      1.00
   0.98061   0.26149   0.04931    -7.324   -38.095  -538.374    -63.34    546.32      2.00
   3.52315   1.52738  -0.14710     6.495  -156.394  -553.546    -63.32    728.03      3.00
   0.64921   0.94652   2.99668    12.944    49.399  -602.272    -63.31    672.22      1.00
   2.61483   1.92862   5.16178   267.319  -117.429  -462.021    -63.28    761.34      3.00
   5.31427   2.77848   2.07256   157.752   -91.877  -964.629    -63.27   1168.91      2.00
   6.03461   1.00361   2.27441    -8.310   -32.356  -543.105    -63.22    626.44      3.00
   2.48732   2.06074   2.44666   -89.730    55.458  -513.759    -63.18    762.25      3.00
   2.79285   1.55826   4.97632    81.179   -64.906  -555.361    -63.17    724.37      3.00
   5.30727   3.53709   3.39239    18.158   -19.997  -532.532    -63.16    827.25      2.00
   0.34055   2.19941   0.46010   -10.062   -51.981  -517.297    -63.14    775.10      2.00
   1.52014   1.47702   4.99812  -297.510    94.441  -554.465    -63.13    770.34      3.00
  -0.28409   1.33893   5.03607   -76.641     4.440  -520.565    -63.12    661.18      3.00
   1.23758   1.17649   0.05646   -12.377   148.955  -504.055    -63.11    636.06      3.00
   4.96217   2.16065   0.94376    27.247   -25.049  -551.947    -63.10    793.59      3.00
   3.66059   1.58622   5.46351   223.655  -258.771  -563.945    -63.10    803.96      3.00
   3.22990   2.80493   5.16926  -178.537    66.610 -1071.560    -63.08   1260.54      3.00
   4.04286   2.70997   0.63145   -76.416  -106.303  -260.999    -63.05    694.46      2.00
   3.14261   1.29253   3.09970     7.372   -95.172  -521.186    -63.00    656.99      3.00
  -0.00519   2.77688   5.13649   185.908   -84.010  -122.509    -63.00    677.51      3.00
   2.25137   0.83779  -0.58704    -5.898   -39.262  -547.483    -62.98    608.47      2.00
   4.94620   1.14603   5.10935   435.379  -207.270  -750.744    -62.97    958.41      3.00
   3.78382   2.24049   3.53968    33.137    -4.748  -527.220    -62.95    785.03      3.00
   1.63374   1.31065   4.33241   -97.002   -50.781  -519.118    -62.93    660.30      2.00
  -0.16108   0.45875   0.64702    81.007    45.431  -338.934    -62.92    380.82      2.00
   3.19980   1.44893   4.57005    -9.142    -5.741  -553.104    -62.86    699.17      3.00
   3.68664   0.43493   5.90093   -64.277   153.230  -101.203    -62.85    239.56      2.00
   5.98720   2.56268   1.64268    28.881    -7.897  -577.424    -62.84    846.46      2.00
   3.83604   1.55157   3.94307   281.734   267.420  -556.491    -62.84    815.26      3.00
   3.07088   2.15480   0.93384   -25.280   -58.739  -510.821    -62.84    766.69      2.00
   3.77059   2.76694   0.63370    20.994     1.862  -581.151    -62.83    860.14      2.00
   5.90044   1.61117   5.85081  -216.674   472.808  -564.411    -62.82    897.51      2.00
   3.69671   2.08180   4.68066   174.647   -29.893  -487.142    -62.81    760.61      2.00
   1.11629   2.80461   4.04563   137.322   101.504  -124.162    -62.81    670.03      1.00
   5.60107   1.32024   5.23624   210.286  -112.500  -646.209    -62.81    794.34      3.00
   0.46320   2.38072   1.07752  -288.619  -143.372  -244.541    -62.79    722.75      3.00
  -0.13546  -0.13436   1.66572    13.801   -19.362  -833.257    -62.79    834.77      2.00
  -0.08016   2.62114   3.25771    11.763    55.609  -378.165    -62.77    731.28      3.00
   5.51884   2.63747  -0.02078    15.546   -70.039  -438.935    -62.76    766.82      3.00
   2.47339   1.83273   4.29104  -242.547  -131.724  -667.628    -62.75    885.34      3.00
   0.58633   0.91429   4.36652   190.497    59.571  -756.141    -62.74    832.28      3.00
   2.97350   1.31863   1.96333   -90.791    29.663  -621.531    -62.67    742.70      1.00
   4.01134   1.66836   5.79177   -90.848   170.054  -563.823    -62.65    763.85      3.00
   3.02784   1.22598   2.04884   197.578   -90.597  -493.105    -62.64    654.33      2.00
   3.35126   0.27998   5.34536    63.629   -72.823  -752.309    -62.64    763.91      3.00
   0.26725   2.65089   4.58078   -30.676   -12.678  -681.942    -62.64    926.11      3.00
   3.93586   0.77080   1.88742  -202.430    76.435  -804.939    -62.60    868.08      3.00
   1.14541   0.27564   1.56806    62.321   -12.485  -454.171    -62.60    467.24      3.00
   5.18070   2.68383   4.76172   171.686   -11.982  -186.661    -62.56    677.59      2.00
   5.36261   1.87217   5.11340   311.447  -138.554  -442.827    -62.49    762.97      3.00
   3.95775   0.79336   5.37195  -135.706   105.837  -365.256    -62.46    474.65      1.00
   2.66382   2.04269   0.34311  -125.386  -329.960  -417.662    -62.45    775.69      3.00
   0.75528   2.04352  -0.84861    23.872    -7.147  -553.690    -62.43    780.99      3.00
   0.93560   2.97339   6.06197    28.081   -28.964  -522.164    -62.43    829.11      3.00
   3.98365   0.74393   2.37080  -265.055   259.644  -950.421    -62.42   1046.87      3.00
   4.83087  -0.80271   3.66338    13.050   -45.547  -556.959    -62.41    613.24      2.00
   3.28963   1.37822   3.85407    13.765     1.764  -549.137    -62.41    685.56      2.00
   1.19546   0.86782   5.39666    -9.086   -30.892  -535.681    -62.40    601.28      3.00
   4.51373   2.34685   1.49657   380.218   -16.540  -929.384    -62.39   1167.20      2.00
   4.17811   2.81449   2.46042    50.563   -57.471  -696.458    -62.35    946.55      3.00
   2.85743   2.40926   3.06069     3.385  -203.878  -733.020    -62.34    970.38      3.00
   2.42052   0.44501   5.35327     6.764    -8.498  -526.065    -62.30    545.16      3.00
   1.07287   2.80954   0.79559    14.358    -9.245  -542.281    -62.29    836.11      3.00
   5.85116   1.11562   4.71745   199.334   -11.540  -644.114    -62.27    755.91      3.00
   1.92321   0.50894   1.38570    32.336    -0.546  -557.922    -62.27    582.10      3.00
   5.82708   1.29494   4.32988  -106.525   -53.020  -514.990    -62.26    656.38      3.00
   0.04796   1.17503   2.05718  -271.621    98.511  -681.223    -62.24    821.87      3.00
   1.11425   2.67948   1.07630   153.171    41.558  -931.631    -62.22   1134.63      1.00
   5.95700   1.56929   0.05226    -2.824  -498.239  -558.102    -62.22    876.04      3.00
   2.50247   1.49010   2.07480   290.059  -149.210  -555.779    -62.21    778.85      3.00
   4.57567   2.35058   5.19321   169.819   -77.959  -402.354    -62.21    742.39      1.00
   4.54247   1.34798   5.92407    44.519  -158.267  -626.230    -62.20    762.47      2.00
   5.06981   0.46000   0.83626   114.619    77.534  -204.065    -62.18    287.10      3.00
   0.42141   1.26246   5.92267   134.720  -378.345  -720.601    -62.17    908.55      3.00
   2.08798   1.84299   1.23713  -101.156   -48.345  -516.766    -62.17    737.33      3.00
   3.45507   2.44802   4.28297   187.755    51.729  -355.268    -62.12    729.50      3.00
   4.38641   1.61136   5.19588   341.558  -169.085  -551.927    -62.09    816.35      3.00
   0.79376   1.63396   5.10734  -208.082    57.245  -554.899    -62.06    758.72      2.00
   1.15332   2.73090   5.17933  -169.445    58.157 -1049.026    -62.06   1237.47      3.00
   4.98704   1.29796   1.96104   -99.514    32.866  -626.509    -62.03    745.31      3.00
   0.29649   1.92563   0.42677   -10.389   -66.020  -575.397    -62.03    784.77      3.00
   3.77290   1.26688   4.60822    16.757   -39.201  -549.063    -62.02    670.19      2.00
   0.07482   1.99926   4.70242   429.108    -9.229  -403.227    -62.02    800.80      1.00
   3.39920   0.38778   1.87113  -148.816    53.459  -993.574    -62.01   1013.75      3.00
   2.60258   1.97237   2.83744   -53.970    82.394  -512.115    -62.00    749.21      2.00
  -0.12990   2.29629   4.03583   161.035   121.061  -350.675    -61.96    713.89      2.00
   2.82205   1.00754   1.54348   125.962   -29.269  -508.952    -61.96    610.58      2.00
   1.07506   0.43557   2.78322   -42.015   116.876  -923.741    -61.93    942.49      2.00
   4.21632   1.40222  -1.71671    19.959   -36.885  -546.766    -61.90    688.43      3.00
   4.43371   2.80924   4.71956   107.799   -14.624  -346.912    -61.86    732.72      3.00
   5.54376   1.92338   2.79199   -10.270   -22.825  -541.389    -61.86    757.39      3.00
   4.06434   0.83685   2.78907   -65.191   174.357  -780.760    -61.84    844.36      3.00
   4.80475   1.57981   6.19879   -23.425    15.435  -566.970    -61.82    729.53      3.00
   2.21320   2.40406   3.05672     4.220  -206.983  -734.741    -61.80    971.97      3.00
   3.84103   1.62626   1.15276   317.387   121.663  -562.135    -61.74    806.94      3.00
   0.76493   1.54905   1.30096  -116.493   -78.145  -564.156    -61.70    735.88      2.00
   1.95051   1.46621   2.71343   -96.790   190.658  -566.221    -61.69    743.43      2.00
   1.44791   1.68246   2.86025    74.096  -222.197  -566.447    -61.66    779.09      3.00
   3.51377   1.48130   3.13963     0.193  -396.488  -559.720    -61.64    812.37      2.00
   3.94588   2.74531   3.59548   -45.940  -165.434  -939.569    -61.63   1145.53      2.00
   5.40143   2.74307   3.21154    10.604  -190.755  -978.415    -61.62   1180.50      3.00
   3.99101   1.79388   0.05114     9.730   -91.024  -530.510    -61.60    737.54      1.00
   5.44957   1.11095   4.09693    71.742    49.871  -595.447    -61.59    691.38      2.00
   1.75578   1.11451   3.54085    81.564   160.840  -639.400    -61.55    746.82      2.00
   0.65571   2.28762   4.39097   226.993    61.326  -328.692    -61.55    712.77      3.00
   1.71906   1.65374   5.02987   -27.880     4.777  -596.320    -61.52    762.68      1.00
   1.06781   0.92841   1.65009   152.923   -12.185  -435.460    -61.51    544.68      2.00
   3.58940   0.64384   4.26225    39.517     7.932  -597.730    -61.51    632.96      2.00
   2.17222   1.87666   4.68047   375.776    -7.010  -423.326    -61.51    768.86      3.00
   4.36158   1.60200   0.39081   166.812   385.395  -555.325    -61.50    836.26      2.00
   0.16033  -0.07601   2.84964    11.894   -19.915  -297.459    -61.48    299.64      2.00
   0.34542   1.16690   3.05791     5.754  -327.993  -427.224    -61.46    645.37      2.00
   5.73853   1.67475   5.79049   -85.865   161.586  -565.246    -61.46    763.31      3.00
   2.61744   1.54024   0.74860  -161.545  -175.600  -556.383    -61.44    753.84      2.00
   5.98194   1.65328   3.52188  -159.453  -424.393  -576.400    -61.43    873.51      2.00
   1.49775   1.12514   1.55751   340.543    -6.580  -436.549    -61.43    651.96      3.00
   0.08033   1.10321   0.03007     7.142  -194.536  -625.525    -61.43    737.19      3.00
   3.37583   1.26924   5.84190   134.818  -340.516  -695.964    -61.40    874.57      2.00
   2.79100   2.33802   1.54933  -225.395   -16.471  -324.780    -61.38    713.46      2.00
   5.35474   2.29217   1.50665    11.620   -14.691  -549.621    -61.38    804.90      3.00
   4.63914   2.32582  -0.05697     7.885   324.466  -897.247    -61.36   1122.96      3.00
   5.10749   1.65535   0.70904   126.248    88.197  -573.440    -61.33    760.38      3.00
   1.51716   1.55186   1.09168   360.899   140.544  -562.328    -61.33    818.77      3.00
  -0.10006   1.51372   2.74663   -90.859   229.643  -561.351    -61.31    756.53      3.00
   3.77684   1.62369   3.45232    72.605   130.694  -574.716    -61.31    756.11      3.00
   0.13879   1.06558   1.47105  -141.951   -28.971  -620.901    -61.30    716.88      3.00
   2.23695   2.36981   5.04573  -256.478    98.952  -865.823    -61.29   1087.37      2.00
   0.83358   2.13545   3.53507    31.873    -4.909  -555.431    -61.27    793.04      3.00
   0.03617   1.89692   4.82624  -129.139   -10.375  -635.999    -61.26    834.26      2.00
   4.87395   1.06388   0.41360   134.654   280.701  -416.121    -61.25    614.14      2.00
   0.01670  -0.09284   6.02346    12.455   -21.836  -752.169    -61.24    753.19      2.00
   3.14770   1.68632   3.95564  -201.174  -199.554  -576.596    -61.23    802.99      1.00
   3.68958   1.16816   3.98869  -288.496  -309.239  -385.851    -61.21    674.03      3.00
   4.15452   0.27269   1.46237    58.412   -10.422  -467.326    -61.20    479.19      3.00
   4.79259   1.74450   2.98196   -20.765   -19.652  -565.310    -61.20    751.28      2.00
  -0.01633  -0.07838   1.56681    12.378   -15.742 -1002.527    -61.14   1003.09      3.00
   2.79512   2.05861   0.29051   -79.482  -211.437  -470.104    -61.14    760.02      3.00
   0.41409   1.19089   1.06473   128.096    22.212  -505.191    -61.13    634.87      3.00
   0.00221   2.41296   0.85797  -148.435  -179.477  -333.695    -61.11    727.22      2.00
  -0.25443   0.45385   4.34499   -53.786   -43.530  -392.979    -61.09    424.74      2.00
   3.24089   1.60794   2.81845   -83.219   157.772  -564.208    -61.09    752.28      2.00
   2.43833   1.16982   0.76930   339.926   300.633  -373.214    -61.05    687.15      3.00
   3.14909   0.36414   0.73805   107.354    71.539  -221.405    -61.04    281.86      2.00
   1.78945   2.02140   5.99656    -2.891   -35.441  -535.517    -61.04    765.97      1.00
   5.33893   2.51961   1.42745    -9.742   -26.296  -504.346    -61.00    795.16      3.00
   5.37470   2.84326   1.54719  -120.150   -22.171  -251.730    -60.97    696.55      1.00
   4.72442   1.51319   3.11269    -0.766  -489.945  -559.455    -60.91    865.53      2.00
   3.25702   1.16062   0.45743   -63.969  -201.109  -632.764    -60.89    755.07      2.00
  -0.05817   2.01268   0.03058     8.855   213.205  -651.806    -60.89    876.01      3.00
   5.07363   1.59251   2.90801    35.645   -72.838  -563.828    -60.88    732.85      3.00
   5.47424   1.16331   1.48107   173.635   -29.812  -490.600    -60.84    630.34      3.00
   5.10904   1.46350   3.44616   -55.837  -179.921  -575.375    -60.77    743.22      2.00
   1.97928   1.62708   2.37690  -216.596   178.983  -563.783    -60.75    785.23      2.00
   3.92110   1.45966   2.28452  -150.576   116.448  -564.360    -60.72    734.65      3.00
   1.23947   1.47497   0.81880   222.771   187.537  -564.221    -60.71    768.99      1.00
   2.20342   0.77123   1.89841  -239.139    91.214  -846.974    -60.67    917.52      3.00
   2.30031   1.25394   5.46798   -89.334    69.047  -498.293    -60.67    635.86      3.00
   4.04943   2.36383   2.29237   174.996  -200.626  -798.480    -60.63   1031.85      3.00
   3.38126  -1.35001   5.32644    25.827   -25.961  -589.648    -60.60    715.25      3.00
   6.15679   1.99848   4.83642     7.561   -47.919  -560.891    -60.59    781.85      3.00
   0.28900   1.58075   1.20370   427.838   159.955  -557.030    -60.57    853.84      2.00
   2.40061   1.59479   2.05675   194.918  -112.202  -550.879    -60.54    753.08      1.00
   2.28762   2.28854   1.08626   212.942    66.423  -780.731    -60.48   1002.10      2.00
   1.56340   0.72557   0.71182    78.647    40.579  -465.478    -60.43    526.33      3.00
   0.06383   0.34263   3.64256   -23.937  -113.426  -324.583    -60.42    361.98      3.00
   4.07354   0.41849  -0.17459    10.601  -190.349  -978.308    -60.42   1005.75      1.00
   1.74015   1.10045   3.77096    -1.519    10.516  -559.279    -60.41    653.20      3.00
   4.08937   2.30094   1.52713   -68.187   -15.483  -478.936    -60.40    762.29      2.00
   5.82931   0.88544   5.13168   247.628  -117.550  -816.636    -60.38    904.69      3.00
   5.43511   1.17505   0.82018   349.404   339.720  -362.025    -60.35    704.56      2.00
   0.51078   1.20593   4.64183  -170.739    -9.917  -489.742    -60.34    634.77      1.00
  -0.00518   1.17695   0.42318  -179.691  -474.718  -754.360    -60.33    977.20      2.00
   3.28301   1.12120   0.41944  -115.912  -305.606  -686.278    -60.33    834.00      3.00
   1.99742   0.44012   1.08455   -36.358   -29.841  -708.111    -60.33    723.62      2.00
   3.04484   2.85889   2.29166    65.803   -79.089  -768.857    -60.33   1004.76      3.00
   4.70560   2.00203   3.68090   -33.561  -120.367  -596.188    -60.25    816.14      3.00
   5.21753   2.72111   5.55785  -120.067   116.851 -1028.540    -60.25   1218.17      3.00
   0.44723   1.90149   1.15403   427.396   167.736  -754.867    -60.25   1027.73      1.00
   0.01737   0.85693   4.19342   186.911    60.290  -754.988    -60.25    824.92      2.00
   2.84111   2.66247   0.86349    56.293    -1.983  -696.085    -60.23    938.28      2.00
   2.09004   1.53976   3.09452     9.575  -510.548  -573.996    -60.21    889.84      3.00
   0.88339   0.55354   4.88701   -32.089   -15.197  -459.390    -60.21    493.33      2.00
   0.37280   2.43491   0.65673    68.805    35.456  -642.855    -60.19    886.29      1.00
   0.80445   1.94165   1.51588  -222.882    -9.429  -467.793    -60.18    743.01      2.00
   0.39208   1.53810   0.92377   109.923    95.126  -556.174    -60.15    729.19      3.00
   3.33401   2.05617   4.70659  -330.286   -12.576  -717.962    -60.15    964.29      2.00
   5.71321   0.52699   4.27281    31.963    -7.452  -583.041    -60.12    607.76      3.00
   2.36771   1.37212  -1.93702     9.026    13.922  -574.917    -60.05    705.54      1.00
  -0.08300   1.92414   1.95713  -230.054    86.554  -455.961    -60.01    740.52      3.00
   0.19215   2.35412   5.46191    16.569   -46.717  -566.799    -59.94    823.75      3.00
   2.56337   1.55155   2.37372  -336.185   300.614  -561.832    -59.93    850.36      3.00
   4.58286   1.98386   0.08511     5.541  -245.904  -462.686    -59.91    752.44      3.00
   0.55023   1.39732   4.79938    30.935    -3.823  -558.076    -59.89    696.10      3.00
   0.99674   0.41466   0.44353   -59.931  -193.662  -986.447    -59.89   1015.81      2.00
   4.75788   2.84432   4.65772  -111.759   -11.241  -872.025    -59.88   1086.28      3.00
   2.12768   2.95287  -0.00531    12.824    23.547  -674.400    -59.88    931.63      3.00
   1.01557   2.27446   2.30406   218.519  -225.110  -853.972    -59.85   1081.83      3.00
   2.18332   1.91979   2.01591  -160.485    37.872  -480.752    -59.81    733.16      3.00
   0.31331   2.10382   3.86114     2.535   -47.627  -587.466    -59.80    813.12      3.00
   5.59119   1.48011   1.20395  -189.317   -87.352  -563.449    -59.78    741.73      3.00
   1.24159   1.49413   0.70067  -159.588  -193.012  -563.809    -59.74    756.81      2.00
   5.69568   2.27888   5.57371   -81.847    80.251  -707.929    -59.73    926.10      3.00
   1.06282   1.20457   1.67513   170.674   -27.879  -482.138    -59.67    629.29      3.00
   3.27109   0.79124   5.56171  -197.837   177.057  -264.941    -59.67    450.14      2.00
  -0.07191   2.29948   3.22307     8.813  -170.484  -699.150    -59.63    929.80      2.00
  -0.02451  -0.06420   4.70164    12.465   -16.027   -41.447    -59.60     51.43      2.00
   0.93175   1.26945   4.73619  -168.343   -10.146  -491.939    -59.58    645.55      3.00
   2.44278   1.40790   3.84728   -10.457   -61.556  -575.557    -59.56    713.76      3.00
   3.23555   1.63123   4.33014  -239.553  -106.638  -561.784    -59.56    777.82      2.00
   0.42450   2.02992   1.58608  -440.033    -8.829  -379.495    -59.53    798.74      3.00
   4.47749   2.36541   3.49037   129.995   274.190  -230.564    -59.53    708.34      2.00
   2.21145   0.41471   0.70046   136.712   103.062  -128.679    -59.48    252.31      3.00
   1.93972   1.49277   2.29689    93.429  -131.269  -564.573    -59.42    732.52      3.00
   1.26626   1.99548   4.39198  -192.376  -105.562  -641.280    -59.41    867.84      3.00
   0.85776   2.28238   1.52378   287.350   -17.184  -843.011    -59.39   1066.51      3.00
   0.00692   1.27998   0.46905    25.976    79.578  -532.673    -59.39    662.68      3.00
   3.13393   1.28368   1.55638  -277.369   -29.138  -676.928    -59.35    827.77      3.00
   0.02699   2.68522   2.30078   147.080  -154.136 -1030.320    -59.34   1225.46      2.00
   4.00506   1.56351   4.98922   119.528   -77.047  -554.857    -59.29    731.24      2.00
   1.93969   0.31915   0.44965    78.511   139.802  -120.811    -59.29    225.72      1.00
   2.95931   2.27312   5.95597   -42.828   117.793  -717.470    -59.26    934.32      3.00
   1.81521   2.54424   3.44331    19.696   -37.068  -554.680    -59.25    830.35      3.00
   5.11759   2.83766   1.54119  -122.649   -19.048  -251.886    -59.23    696.70      2.00
   1.68625   2.57906   0.73472    37.884    -4.061  -590.406    -59.23    856.77      2.00
   3.18860   2.10287   3.69658   -24.380   -96.561  -586.834    -59.20    817.24      1.00
   0.96446   0.42576   3.90721   -74.693   -99.927  -271.785    -59.17    328.73      1.00
  -0.06643   1.52620   1.62037  -212.693   -27.870  -554.752    -59.17    743.35      3.00
   1.54961   2.03677   5.89200   161.152  -413.948  -379.322    -59.16    801.70      3.00
   3.98769   1.14680   5.66867   118.233  -154.257  -636.195    -59.12    751.73      2.00
   4.47372   1.28089   5.88621   -72.655   124.127  -494.624    -59.09    643.44      2.00
   0.01087   1.45410   0.72018   114.150   109.845  -575.069    -59.08    734.59      2.00
   2.12131   0.32972   2.07132  -147.879    54.510  -989.680    -59.07   1007.79      1.00
   4.40653   1.62721   1.17337   237.084    90.648  -561.489    -59.06    774.27      3.00
   0.36971   1.58650   0.04699     6.505   400.084  -554.668    -59.02    824.06      1.00
   2.63357   1.52633   3.07115    12.675  -372.152  -574.802    -59.02    817.22      3.00
   4.53900   2.00380   0.41204   109.907   239.492  -672.470    -58.99    903.89      1.00
   0.54704   2.30540   4.68873  -165.893    -9.020  -752.043    -58.94    969.87      1.00
   5.42754   1.89574  -0.11324    13.414  -278.205  -466.949    -58.93    755.05      3.00
   2.54738   1.20473   1.24186   293.829    91.017  -425.523    -58.92    639.82      1.00
  -0.25659   0.07855   3.65746    11.377   -17.322  -979.144    -58.92    979.77      2.00
   0.46446   2.39488   0.82242  -232.692  -266.933  -212.423    -58.83    728.87      2.00
  -0.24366   3.67926   4.30892    26.739   -10.188  -568.069    -58.83    842.77      3.00
  -0.84265   2.68102   3.37801    18.941   -28.311  -567.670    -58.81    847.24      3.00
   1.25088   0.78204   3.20773     9.484  -251.296  -322.407    -58.80    477.18      2.00
   3.75190   1.24288   2.08464   137.855   -64.623  -519.859    -58.79    659.15      3.00
   4.08686   0.84655   4.05714   192.922   155.785  -814.348    -58.76    891.59      3.00
  -0.17042   1.97824   2.42083  -122.360    85.715  -487.799    -58.74    742.14      3.00
   4.74650   1.49997   1.99521   459.800  -223.192  -558.824    -58.74    875.69      1.00
   5.96628   1.55878   1.10363   209.853    58.438  -557.625    -58.70    750.97      3.00
   1.75791   1.17190   5.86823   175.210  -470.905  -764.488    -58.65    981.92      2.00
   5.21470   0.41082   2.07991  -175.710    65.882 -1066.971    -58.62   1091.33      2.00
   1.27652   1.94536   3.46773  -159.676  -426.206  -733.802    -58.61   1014.78      2.00
   5.23298   1.53409   1.08806   310.693   118.511  -561.549    -58.57    791.41      1.00
   3.02229   1.87359   2.73431    74.784  -225.034  -657.928    -58.55    871.31      3.00
  -0.13630   1.60885   3.48378   114.453   234.817  -574.320    -58.55    783.64      2.00
   5.23191   2.69607   0.73659   136.029   103.473  -986.551    -58.51   1182.49      3.00
   2.09440   2.80853   2.02769  -164.530    52.594  -113.608    -58.51    668.87      2.00
   1.63552   1.58590   5.86728   177.067  -474.799  -562.349    -58.49    885.57      2.00
   4.50458   1.93990   4.64070   424.796   -14.791  -406.101    -58.47    792.93      2.00
   0.46341   2.21588   4.95339   -42.257    10.293  -632.130    -58.47    857.09      3.00
   1.63386  -0.17079   4.51154    -2.487   -46.293  -570.748    -58.46    575.27      3.00
   3.18185   1.53683   4.66234   499.843   -12.253  -561.001    -58.45    875.06      2.00
   5.03016   1.97523   0.03296     9.106  -497.079  -358.658    -58.39    815.92      2.00
   1.02910   0.36094   3.57347    84.376   155.506 -1016.829    -58.38   1038.62      3.00
   3.29531   1.71608   3.75722   -12.330   -71.618  -553.919    -58.31    741.81      1.00
   3.22131   1.23864  -0.22830     4.659    -6.851  -531.743    -58.29    650.50      2.00
   3.41038   0.84095   5.53794   222.076  -225.744  -862.596    -58.27    955.94      3.00
   5.93838   1.96019   4.68011   466.824   -29.999  -368.704    -58.25    801.12      3.00
   2.85345   2.34813   1.53306  -330.351   -18.830  -219.401    -58.24    715.26      3.00
   2.10857   1.26961   2.33295   205.813  -237.690  -455.793    -58.24    673.04      1.00
   1.78527   1.22488   5.19147   368.772  -179.083  -717.552    -58.23    905.79      1.00
   1.61854   1.77139   0.32287   -16.745   -14.330  -552.097    -58.23    744.87      3.00
   2.06924   0.45253   4.49939   -76.061   -26.447  -360.902    -58.20    397.09      2.00
   1.24970   1.99698   5.23261  -258.228    98.436  -697.216    -58.19    925.49      2.00
   1.17322   0.44206   4.39554   -76.098   -53.869  -333.734    -58.19    374.28      3.00
   3.12396   1.27134   1.96753  -148.790    52.479  -646.853    -58.14    768.13      3.00
   0.71359   2.37759   2.67865    95.422  -245.456  -790.058    -58.13   1025.58      2.00
   4.27874   2.02721   2.37629   119.425  -140.520  -619.931    -58.13    847.38      2.00
   0.02002   1.60803   0.10777    13.056   257.656  -563.955    -58.12    774.85      2.00
   3.57660   1.53299   4.30034   431.654   170.465  -561.253    -58.11    854.76      3.00
   5.01214   1.27058   1.57397   361.305   -11.197  -433.608    -58.10    682.06      3.00
   0.68383  -0.49060   2.05459    14.180   -21.120  -532.932    -58.10    556.20      3.00
   4.13159   2.77193   5.91485    79.818  -175.076  -161.784    -58.07    682.08      2.00
   1.14395   2.26900   4.94254    -1.705   -32.008  -589.174    -58.05    830.62      2.00
   3.57986   1.61478   5.18703   372.773  -179.412  -552.407    -58.04    832.81      3.00
   2.22657   2.34426   5.16812   229.703  -101.834  -340.471    -58.03    729.68      3.00
   1.09019   1.62148   1.80106    33.889   -41.001  -541.271    -58.02    717.25      1.00
   1.48195   1.89114   5.09645  -171.208    61.533  -658.875    -57.99    860.68      2.00
   3.16940   1.88038   4.40965   -39.934   -26.169  -557.884    -57.98    764.83      3.00
   4.58538   2.02312   1.96113   206.243  -110.448  -644.486    -57.85    876.96      3.00
   4.01728   1.66141   5.10237   335.049  -170.781  -554.692    -57.85    822.22      3.00
   2.91238   2.06364   4.75477   328.378   -30.565  -423.603    -57.83    771.16      3.00
   4.50401   1.52537   4.50145   -26.454   -15.765  -545.442    -57.83    705.08      3.00
   3.81298  -0.11503   5.09713    13.319   -41.465  -573.570    -57.83    576.55      3.00
   2.82557   2.50627   7.14945   -35.321   -21.093  -546.929    -57.83    822.40      3.00
   3.40333   1.65048   0.81515    98.379    82.571  -557.659    -57.83    743.07      1.00
   5.28334   2.56267   1.79779   -25.045   -15.863  -474.112    -57.82    779.64      3.00
  -0.21361   0.45424   2.13814    83.966   -41.238  -385.721    -57.78    422.76      3.00
   3.33159   2.82051   1.79923    96.940   -55.650  -794.303    -57.77   1024.14      1.00
   3.37836   1.10373   1.95914   197.084   -90.927  -492.265    -57.73    635.48      3.00
   0.91733   2.65290   0.31345    44.806    61.633  -773.515    -57.70    997.93      2.00
   5.07582   1.53431   3.51505  -197.931  -520.399  -575.641    -57.70    917.54      3.00
   0.11108   1.66235   0.68879   234.609   229.543  -576.331    -57.69    816.67      3.00
   0.08844   0.11940   3.09833    12.619   -15.228  -405.229    -57.68    407.73      2.00
   4.63694   1.55165   3.49867   132.879   278.610  -553.731    -57.67    778.46      3.00
   3.60470   1.58915   1.54676   505.864   -30.227  -559.120    -57.64    883.92      2.00
   2.46766   1.42711   1.20316  -111.003   -57.267  -561.666    -57.63    713.73      3.00
   4.71712   1.23915   4.25303   319.352   121.545  -706.572    -57.62    869.71      2.00
   1.69904   0.87504   5.48219   235.976  -257.363  -878.878    -57.61    984.41      3.00
   2.01941   0.32270   1.13611    70.395    -4.163  -405.142    -57.60    424.28      3.00
   4.42856   2.88466   1.65967   -70.266   -21.163  -382.616    -57.58    749.02      3.00
   5.19236   1.54932   0.35505  -179.049  -469.696  -557.539    -57.58    875.85      2.00
   5.11491   2.29470  -0.07374     7.888  -191.165  -382.974    -57.54    727.40      1.00
   2.99341   2.04947   2.28435    84.616  -119.783  -614.129    -57.53    838.18      2.00
   1.12712   0.27281   1.97900   -83.940    24.711  -826.533    -57.52    835.86      3.00
   3.13554   0.45813   0.81963   106.781    71.430  -223.532    -57.50    296.75      3.00
   4.13754   0.84306   5.47793  -113.507   107.920  -384.705    -57.50    492.28      2.00
   1.25794   2.10400   0.35209   -85.802  -236.744  -458.335    -57.45    766.35      3.00
   3.75723   2.14350   4.18329   -13.469   -13.283  -602.833    -57.44    827.39      2.00
   0.87661   1.95719   2.86981   -40.077    45.908  -528.945    -57.43    754.96      1.00
   2.01197   1.89037   3.05166   -12.690   339.708  -428.900    -57.42    756.92      3.00
   5.25598   2.73484   5.19061   183.304   -83.676  -126.590    -57.39    675.08      3.00
  -0.01330   0.35710   0.71419    86.417    50.627  -301.473    -57.36    337.73      3.00
   1.16617   2.29601   0.89389   202.058   169.464  -830.137    -57.35   1051.06      2.00
   3.72567   1.98509  -0.00909    10.346   408.969  -736.287    -57.31   1000.67      2.00
   4.51967   2.03082   2.20060    70.299   -93.097  -591.463    -57.31    814.77      2.00
   4.93047   1.26157   1.15333  -435.051  -206.329  -749.305    -57.30    968.53      3.00
  -0.05921   2.28618   1.50870   -56.078   -15.645  -492.359    -57.25    768.32      3.00
   0.54830   2.46094   0.20788    29.645    38.603  -617.560    -57.25    868.03      3.00
   0.63334   0.77700   5.02653  -292.908    96.882  -230.738    -57.22    456.22      1.00
   3.28980   1.12821   5.55090  -235.703   234.273  -432.465    -57.22    645.40      3.00
   4.28557   2.52093   2.20693   -21.817    -6.080  -477.372    -57.17    778.25      2.00
   0.97951   1.12325   1.87446  -196.437    72.993  -670.362    -57.16    781.93      2.00
   3.18830   0.51020   4.15450   -18.438   -44.821  -466.967    -57.14    496.94      2.00
   5.33171   0.70070   4.55896    -8.819   -26.231  -511.160    -57.12    557.86      1.00
   0.27187   0.69901   4.58599    17.018   -22.263  -542.121    -57.11    586.11      3.00
   1.89926   0.42897   5.24670    35.621   -30.032  -587.038    -57.10    604.70      3.00
   3.46075   0.84221   0.09367     3.714   117.741  -409.397    -57.09    501.15      2.00
   4.63724   1.56428   1.87273   120.678   -81.296  -554.129    -57.08    731.38      2.00
   5.01203   1.15596   3.24390     8.696  -183.770  -490.986    -57.08    631.81      3.00
   1.08891   0.65059   3.45648   -62.652  -188.572  -370.725    -57.08    468.50      1.00
   4.71179   1.25259   3.87441   241.894   229.700  -702.418    -57.05    864.70      3.00
  -0.00469  -0.10110  -0.12449    14.610   -20.410  -739.598    -57.03    740.74      3.00
  -0.00404   0.47264   4.46371   -42.169   -39.448  -421.115    -57.03    451.19      3.00
   5.21852   2.33697   4.82311   190.695   -12.386  -401.248    -57.02    741.50      2.00
   4.26620   2.77653   3.63632   -51.137  -161.249  -910.268    -57.01   1122.31      3.00
   0.18798   1.40851   3.52400    26.308    54.594  -555.610    -56.96    697.76      2.00
   4.98008   1.21108   4.71044  -396.423    -8.992  -398.119    -56.94    671.31      2.00
   3.06707   1.18010   5.92144  -133.614   272.887  -428.642    -56.91    636.39      2.00
   1.13463   1.00863   2.70637   -31.527    46.201  -585.171    -56.89    665.43      3.00
   2.97091   1.19118   3.87586  -269.770  -287.491  -398.694    -56.86    667.34      3.00
   3.81156   2.07087   5.04966   -92.207    25.779  -602.418    -56.80    824.57      3.00
   3.61889   1.60013   0.80809   218.398   202.054  -557.179    -56.78    783.06      2.00
   4.58117   1.99041   0.46058   123.073   262.166  -682.755    -56.77    918.07      2.00
   3.17680   1.48482   0.32648  -117.176  -326.684  -576.230    -56.77    801.73      3.00
   7.65984   2.04717   3.67606    28.671   -11.609  -576.935    -56.75    798.28      3.00
   4.31338   2.78595   5.84443    80.103  -172.639  -164.231    -56.73    682.83      3.00
   5.55557   2.40590   3.91486   242.946   204.067  -234.777    -56.72    719.77      2.00
   5.31768   0.28029   5.80130    32.025   -40.737  -635.225    -56.63    643.73      2.00
   4.62858   2.33502   0.87071   259.684   233.940  -913.644    -56.62   1144.08      3.00
   1.21109   1.18809   5.87166   150.197  -419.214  -745.883    -56.58    940.75      2.00
   2.78101   1.53828   2.05854   351.323  -175.151  -555.090    -56.57    814.58      2.00
   4.31378   1.88175   2.35139   191.217  -225.383  -677.071    -56.54    904.15      3.00
   3.47110   2.30922   0.87994   247.748   213.458  -892.945    -56.52   1119.11      3.00
  -0.86037   1.19427   4.64712    15.988   -14.242  -550.545    -56.49    659.70      3.00
   1.54114   1.53827   2.81423  -146.034   358.647  -561.917    -56.49    816.71      3.00
   5.33675   1.13713   5.46875   190.854  -228.326  -677.776    -56.49    817.70      2.00
   4.16921   1.58705   0.43514   171.542   376.302  -553.786    -56.47    830.18      3.00
   0.78381   1.48283   1.19566  -166.887   -78.887  -561.633    -56.45    734.39      3.00
   0.13596   0.67307   3.13242     8.633  -219.301  -353.650    -56.45    467.70      3.00
   5.78319   1.95242   3.50054   161.074   347.824  -387.074    -56.35    763.09      1.00
  -0.02326   1.59151   5.83194    69.753  -216.319  -564.078    -56.33    763.01      3.00
   4.24726   1.62965   3.89361   238.963   233.962  -574.281    -56.32    813.61      3.00
   2.45682   1.87721   2.78083   137.407  -377.404  -720.432    -56.30    975.26      3.00
   2.18510   0.32665   5.60081    60.669   -71.311  -742.933    -56.29    756.17      3.00
   3.49260   2.28686   4.74941   299.205   -12.016  -287.903    -56.28    719.15      3.00
   0.41913   1.20917   4.62750  -171.253   -11.456  -489.980    -56.27    635.61      2.00
   4.92614   0.80347   5.07995  -216.692    75.910  -312.905    -56.22    463.01      2.00
   3.06647   1.86812   3.40311   -82.714  -244.015  -650.969    -56.22    871.28      1.00
   2.32415   0.15813   5.50481    14.928   -42.224  -566.172    -56.21    570.29      3.00
   3.99777   1.61075   4.72894  -377.126   -27.812  -555.870    -56.21    817.58      3.00
   1.09677   1.47301   1.97773   357.696  -180.296  -554.352    -56.15    809.67      2.00
   0.44517   2.40146   0.81998  -250.698  -282.534  -189.130    -56.14    734.92      3.00
   5.21826   0.33518   1.53044   108.202   -12.617  -347.106    -56.12    379.39      1.00
   1.72915   0.71889  -0.16392     5.512    75.135  -454.757    -56.09    513.84      3.00
   2.92158   0.88375   3.17588     7.641   245.213  -817.527    -56.08    897.01      3.00
   3.46482   0.74479   1.11444   226.579    64.690  -312.425    -56.07    456.40      2.00
   2.28755   0.83293   4.23161   240.318    77.783  -809.379    -56.05    887.12      3.00
   5.56806   0.67540   2.30536    78.897   -80.868  -479.759    -56.05    537.29      3.00
   2.59615   1.16687   1.23254  -311.344  -153.792  -695.001    -55.96    854.40      2.00
   5.22222   2.69919   2.36567  -108.648    96.150  -162.549    -55.93    665.97      2.00
   5.69122   2.28844   4.00405   174.094   137.391  -331.821    -55.93    710.04      3.00
   4.50303   0.71202   1.93630    30.635    -8.007  -571.854    -55.92    615.28      3.00
   0.86238   1.97183   0.91790  -138.920  -158.794  -474.917    -55.88    747.89      3.00
   2.74166   0.64416   1.50963  -141.293   -12.316  -728.438    -55.88    769.77      2.00
  -0.06548   2.47709   2.93550     4.170   -98.142  -624.093    -55.87    878.05      3.00
   5.35716   0.34050   5.24951  -152.923    52.927  -138.726    -55.86    239.77      1.00
   0.58439   2.36142   3.10847     8.457   285.284  -243.772    -55.85    704.84      3.00
   5.81063   2.94452   4.19337   -21.065   -56.112  -668.453    -55.85    928.70      3.00
   4.61298   2.37191   1.62822   316.172   -28.147  -867.291    -55.84   1100.18      3.00
   5.50734   1.23594   4.33176  -223.732  -102.297  -462.696    -55.81    643.73      2.00
   3.64754   2.09471   4.74675  -235.448    -9.870  -678.834    -55.78    910.23      3.00
   0.01205   1.63011   3.47785   169.856   397.429  -558.331    -55.77    847.91      3.00
   1.98100   1.54235   4.41851  -138.355   -88.027  -554.772    -55.77    732.65      2.00
  -0.07674   2.73101   3.83568   120.489    84.703  -199.401    -55.77    678.41      3.00
   5.48781   1.16287   0.82043   348.779   340.623  -359.603    -55.76    701.78      3.00
   3.20787   1.60715   3.46252  -149.584  -407.938  -575.993    -55.76    858.00      2.00
   0.65238   1.08721   3.09051    12.128  -230.566  -484.818    -55.76    632.26      2.00
   1.02296   0.49265   0.43910    52.346    67.688  -324.519    -55.74    370.73      3.00
  -0.15989   2.39820   0.32252    55.793   105.901  -687.612    -55.74    921.05      2.00
   1.64722   1.89931   4.34639  -276.872  -145.067  -683.890    -55.70    916.82      2.00
   0.64504   2.32168   0.10603     8.179  -127.700  -446.516    -55.66    752.15      2.00
   5.89059   1.10382   3.11375     4.092  -421.321  -391.612    -55.63    667.36      1.00
   0.38867   2.17620   1.44427    57.021    11.047  -593.071    -55.62    825.56      3.00
   1.63434   2.31575   1.08769   259.732    87.952  -830.526    -55.61   1055.50      3.00
   2.93364   2.31476   1.89245  -163.606    39.067  -373.626    -55.59    718.91      1.00
   2.09077   0.37059   1.86200  -157.359    57.187 -1019.561    -55.59   1040.10      2.00
   5.26711   2.67940   2.80638    70.446  -165.494  -942.967    -55.59   1147.08      2.00
   2.89700   2.42498   1.94125  -323.067   120.051  -198.379    -55.56    723.23      2.00
  -0.17888   2.65977   5.61960   -26.417    24.934  -712.051    -55.55    949.07      3.00
   1.19230   1.54340   3.24890    -2.817  -272.339  -561.940    -55.52    769.63      3.00
   5.97506   1.63186   5.19296   376.951  -186.939  -554.172    -55.50    839.58      3.00
   4.51406   1.95422   2.81599   -58.650    89.056  -510.594    -55.49    746.97      1.00
   4.32571   2.04761   1.20256  -311.617  -137.914  -423.780    -55.46    774.12      1.00
   0.45682   1.25007   5.47177   279.335  -301.515  -717.306    -55.45    908.80      3.00
  -0.06756   0.43637   1.47759   -64.641   -10.100  -761.607    -55.45    777.10      3.00
   2.23180   1.24386   4.71827  -256.289   -13.273  -456.796    -55.44    644.80      3.00
   5.12108   0.75651   0.74600   169.083   132.799  -336.529    -55.40    465.01      3.00
   2.93289   1.58367   3.43249    59.890    94.703  -575.584    -55.35    744.69      3.00
   5.96710   1.89352   3.08608    -9.730   437.349  -386.199    -55.31    783.95      2.00
   2.98090   1.17266   1.10863  -429.606  -209.305  -752.314    -55.30    960.12      2.00
   0.32827   1.19709   5.16883   418.315  -197.523  -737.861    -55.27    943.68      3.00
   1.02734   0.29432   2.63048    41.707   -84.553  -391.295    -55.26    413.63      3.00
   5.16179   2.49065   1.63660  -138.108   -18.325  -423.684    -55.25    756.61      2.00
   0.70375   2.77702   3.21719     3.756  -193.491  -955.546    -55.22   1163.16      3.00
   0.39699   1.53680   1.18296  -428.362  -185.828  -561.767    -55.22    857.10      3.00
   2.17309   1.26973   5.20258   308.087  -153.969  -689.875    -55.20    860.77      2.00
   2.32488   0.80449   5.86786  -132.606   326.277  -190.071    -55.19    473.33      3.00
   5.48835   0.36081   4.21124   122.344    30.801  -851.744    -55.18    868.87      2.00
   3.37992   2.38633   3.77504   -15.268   -84.281  -616.056    -55.16    863.93      2.00
   0.91701   0.75447   4.74056   198.639   -17.283  -748.676    -55.16    810.39      3.00
  -0.11136   1.49387   3.93856  -329.796  -343.803  -558.723    -55.16    855.14      1.00
   2.81517   1.53193   4.26765   240.569    73.051  -554.836    -55.13    755.66      3.00
   0.23081   1.92042   1.57182  -346.429   -12.370  -419.362    -55.13    758.52      2.00
   4.60822   0.83060   5.99307    19.344   -60.914  -568.472    -55.11    628.56      3.00
   1.94371   0.41330   3.81211   118.507    90.026  -930.300    -55.07    951.38      1.00
   5.19392   2.68153   2.03449  -109.200    31.887  -256.345    -55.05    687.83      3.00
   2.67868   1.27492   3.52841   141.141   318.077  -705.672    -55.04    875.46      2.00
   4.82608   0.82757   5.04729   -84.462    21.297  -456.128    -55.03    532.02      3.00
   1.99226   1.67371   3.16960    22.011   -31.497  -550.064    -55.01    730.39      3.00
  -0.30843   1.94191   3.01527   -16.281   -21.340  -548.112    -54.92    764.64      1.00
   0.07867   1.95901   3.48905   136.408   289.318  -411.842    -54.91    747.49      2.00
   0.53408   1.15944   4.41027  -362.237  -160.629  -400.359    -54.90    664.98      2.00
   0.00151   2.62748   1.54228   -15.784    -6.047  -501.418    -54.89    800.56      3.00
   5.26143   0.41421   1.88562  -116.129    41.525  -911.920    -54.89    929.75      3.00
   0.60476   0.71248   3.94721  -224.809  -250.204  -230.762    -54.87    465.91      2.00
   3.42092   1.94882   0.32686   146.315   332.895  -712.992    -54.86    962.02      3.00
   3.12504   2.85482   3.49494   -19.186   -93.816  -734.267    -54.80    977.70      3.00
   1.17136   0.84078   5.17119   309.648  -142.372  -883.913    -54.79    983.23      2.00
   3.41618   0.67286   5.82765   -83.042   192.756  -317.876    -54.78    436.58      3.00
   3.99989   2.20113   0.52970   -27.529   -51.311  -510.154    -54.76    770.94      3.00
   1.00990   2.93508   0.44971    -8.646   -71.794  -428.340    -54.73    774.83      3.00
   4.75171   1.59298  -0.02870     6.897   377.763  -554.780    -54.72    814.40      3.00
   2.47850   1.07400  -0.56856   -11.667   -39.142  -581.848    -54.69    670.22      2.00
   3.23653   2.72850   4.42402   -48.886   -51.289  -730.088    -54.67    967.80      3.00
   3.54826   1.66556   2.82123     3.698    36.692  -555.143    -54.63    732.99      3.00
   3.07905   2.54226   0.95407   -14.974   -45.334  -484.143    -54.60    785.18      2.00
   4.61486   0.81028   0.04260     3.995   303.086  -223.193    -54.60    454.33      1.00
   2.67433   0.34511   4.62078    13.981   -19.326  -529.045    -54.59    541.08      3.00
   2.38978   0.69847   3.87901  -184.001  -219.236  -282.342    -54.58    458.65      1.00
   3.27954   1.68037   1.17024    98.540    32.482  -561.824    -54.55    746.50      2.00
   0.57079   0.79129   0.50573   -23.094  -107.909  -647.528    -54.53    702.36      3.00
   0.94498   2.84096   3.46035   -21.314   -99.495  -743.967    -54.50    985.18      2.00
   2.77184   1.59250   1.90714   192.867  -110.608  -554.926    -54.47    754.97      3.00
   4.38789   1.97976   0.85604   223.498   202.672  -685.186    -54.42    922.66      3.00
   2.18729   4.75507   5.53101    20.467   -23.948  -547.694    -54.40    707.22      2.00
   2.38113   2.40950   4.60663  -204.701   -12.401  -791.410    -54.39   1015.47      3.00
   1.20310   3.10593   4.90648    27.055    -6.510  -558.884    -54.33    853.86      3.00
   5.32815   0.53722   3.38622    14.251   -42.171  -505.395    -54.32    535.58      3.00
   5.14774   2.03158   4.73878   493.979   -27.968  -354.577    -54.28    819.21      3.00
   0.65885   1.55614   5.93400  -110.745   218.280  -563.962    -54.26    763.52      3.00
   4.33164   0.42467   5.25278   142.813   -72.444  -910.099    -54.25    934.11      2.00
   0.15399   1.74169   0.20247    28.672    22.808  -557.850    -54.25    745.63      3.00
  -0.08667   0.83428   3.81758   114.506    82.716  -704.752    -54.24    764.88      3.00
   0.53989   2.03874   3.58999   -37.101  -139.445  -602.275    -54.22    827.92      3.00
   4.18631   0.79490   1.72018   141.057   -12.021  -446.263    -54.18    530.61      3.00
   5.66165   0.69684   4.76768  -202.920   -19.043  -357.244    -54.14    466.66      2.00
   1.19077   0.73149   1.19651   144.714    43.780  -435.215    -54.12    515.37      2.00
   4.29976   1.92628   1.14454  -253.843  -111.042  -454.131    -54.12    750.65      2.00
   0.02016   0.05689   3.05102    15.993   -20.879  -856.292    -54.10    856.99      3.00
   1.12095   2.77331   4.48742  -145.505   -76.929  -990.229    -54.06   1187.34      3.00
   4.62713   2.04330   2.36824  -347.760   324.461  -344.949    -54.06    804.94      3.00
   4.11429   0.74857   5.80793     0.966    -0.794  -505.558    -54.05    557.99      3.00
   3.66206   1.54861   0.34083  -137.223  -371.391  -555.312    -54.05    817.71      2.00
   0.85706   1.93612   4.68991  -378.669    -7.310  -736.230    -54.02    983.79      3.00
   0.34711   1.69615   3.11720    -0.616   261.920  -558.879    -54.02    784.25      2.00
   4.14073   1.88148   5.31405    76.818   -39.258  -550.253    -54.01    762.84      3.00
   3.10315   2.11085   4.85386    81.739   -15.840  -549.208    -54.01    789.68      3.00
   0.01297   1.87778   1.39434   -65.835   -11.398  -533.926    -53.98    748.64      3.00
   5.43349   1.20234   5.48851  -302.003   279.132  -371.845    -53.97    663.75      3.00
   2.98530   1.96326   3.84001   253.897   243.455  -410.204    -53.91    761.32      2.00
   0.41188   1.17007   3.18110     5.701  -515.770  -350.481    -53.90    718.24      3.00
   3.49080   1.14234   5.10493   344.321  -167.269  -706.386    -53.84    875.92      1.00
   4.93992   2.46637  -0.00986     9.330  -225.951  -346.134    -53.81    735.79      2.00
   3.50547   1.49582   0.78198   360.270   344.803  -556.787    -53.77    866.74      3.00
   3.26535   2.04662   5.90832   -62.444   126.563  -623.735    -53.76    844.02      3.00
   2.75306   0.86641   4.34425   310.539   105.396  -883.366    -53.75    980.42      3.00
   3.22269   0.42590   4.35493  -133.208   -75.636  -190.456    -53.67    279.98      1.00
   5.52029   2.07251   1.15084  -229.363  -106.086  -459.768    -53.58    763.77      2.00
   0.02560   2.70048   1.22582   -71.682   -50.402  -345.920    -53.52    723.54      1.00
   2.36902   4.02647   1.39878    21.595   -23.782  -583.695    -53.51    825.57      3.00
   1.98376   0.36252   1.86963  -145.006    54.843  -989.921    -53.50   1008.78      3.00
   4.65004   2.40146   2.79712    73.307  -186.048  -726.519    -53.49    964.09      3.00
   2.10018   0.74131   0.72160  -240.989  -279.689  -922.944    -53.45   1021.21      2.00
   3.85899   0.85471   3.44784   -36.881  -121.243  -441.532    -53.44    531.53      2.00
   5.05986   1.64507   1.95402   186.171  -102.732  -554.000    -53.44    758.69      3.00
   5.52904   1.88531   1.15427   346.913   132.375  -717.780    -53.43    962.02      3.00
   0.74084   1.34335   1.13400   -45.451   -27.187  -561.300    -53.39    692.13      2.00
   0.61255   1.92216   2.69866    82.206  -242.853  -659.821    -53.28    883.62      2.00
   5.08962   2.17218   1.92168   -60.955     9.986  -494.441    -53.26    757.65      2.00
   4.11602   2.71417   3.81703    86.209    48.025  -314.652    -53.25    711.41      2.00
   1.81391   2.50885   1.42487    -7.086   -16.828  -520.390    -53.24    804.34      1.00
  -0.17120   0.73707   4.65236  -353.799   -15.536  -196.670    -53.24    467.10      2.00
   1.26560   1.96132   5.03529   434.141  -189.010  -387.206    -53.23    813.23      3.00
   1.85389   1.45600   4.99142  -263.409    81.036  -554.226    -53.20    753.22      3.00
   3.57021   2.21713   1.04781   145.302    41.918  -705.554    -53.18    924.14      2.00
   2.36839   1.14452   5.80880    31.743  -129.754  -611.497    -53.16    716.85      3.00
   5.20235   2.80112   0.42535   -60.024  -195.647   -96.910    -53.12    674.84      2.00
   5.52320   2.65836   2.35785   -63.705    52.834  -319.954    -53.11    708.15      3.00
   2.68992   1.55266  -0.05718     5.732  -388.727  -554.816    -53.09    814.44      3.00
   1.09300   0.68575   1.19314  -234.867  -107.970  -840.756    -53.06    906.00      3.00
   2.21899   0.80162   3.86041   203.518   173.178  -831.926    -53.06    909.31      2.00
   1.19982   0.82704   1.79484    78.323    -7.738  -508.576    -53.04    576.33      3.00
   1.01463   0.77490   3.40493   -65.609  -186.875  -370.039    -53.04    485.42      2.00
   3.39031   2.34221   3.71316   -13.637   -82.727  -622.067    -53.04    864.34      3.00
   2.36842   1.62496   2.72370    96.681  -279.725  -563.324    -53.02    790.09      3.00
   4.81145   0.82946   3.80359   107.889    77.171  -695.859    -52.94    754.64      2.00
   2.92529   1.21321   1.21755  -288.173  -135.534  -709.858    -52.93    860.60      3.00
   1.14279   2.28056   5.76280    92.801  -208.045  -364.747    -52.92    727.01      3.00
   3.62648   1.15536   5.05252   228.625  -119.563  -653.488    -52.90    786.00      2.00
   0.04836   0.84303   4.69734   371.360   -18.407  -931.341    -52.88   1036.99      3.00
   0.89538   1.57758   0.47142   -65.237  -199.951  -554.898    -52.77    749.42      3.00
   4.02384   1.66544   1.97425   130.062   -80.749  -552.031    -52.76    745.58      2.00
   2.18137   0.35896   4.27610   119.142    25.209  -837.446    -52.75    854.05      3.00
   5.44328   1.16897   3.46319  -115.849  -305.636  -428.529    -52.75    645.95      3.00
   4.51714   0.74997   4.22376    32.849     6.762  -581.354    -52.74    628.52      3.00
   4.15144   1.52381   1.01827    20.533     7.752  -546.297    -52.73    705.15      2.00
   2.13563   1.92439   5.16395   293.894  -129.974  -451.379    -52.71    766.22      3.00
   1.15947   2.37726   1.25095   262.208    77.935  -831.793    -52.62   1060.63      2.00
   2.13700   0.75258   3.99235  -219.726  -245.788  -235.323    -52.62    469.31      3.00
   1.49993   0.37309   4.47585    24.174   -15.042  -562.809    -52.60    576.09      3.00
   0.90767   1.97929   5.05625   431.650  -186.567  -388.571    -52.58    814.11      1.00
   3.69118   1.88381   3.12094   -10.511  -197.065  -647.230    -52.57    854.38      3.00
   0.49776   1.10038   4.35549  -333.393  -154.365  -409.406    -52.51    645.28      3.00
   2.48170   1.93225   5.02550   440.683  -190.713  -385.182    -52.50    812.75      3.00
   2.92596   2.10622   2.35231  -207.633   185.426  -427.542    -52.50    757.95      3.00
  -0.08641   1.61388   3.89718   293.885   290.447  -575.896    -52.42    848.19      2.00
   5.50644   1.13804   1.27016  -154.223   -94.359  -643.901    -52.41    753.72      3.00
   0.25346   1.53177   4.98785   101.183   -71.129  -554.102    -52.40    722.67      3.00
   5.57277   1.77121   5.78808   -31.437    -6.719  -565.094    -52.39    754.88      3.00
   5.94571   2.01511   3.67264  -111.453  -258.029  -683.067    -52.37    918.20      2.00
   4.03812   2.36887   1.87721   299.308  -140.950  -880.868    -52.34   1114.62      3.00
  -0.13326   1.52295   2.23859  -157.478   124.164  -562.480    -52.33    744.81      3.00
   1.71169   2.36085  -0.10365     7.823   111.988  -680.494    -52.33    911.88      1.00
  -0.08523   0.78322   4.19223   187.273    57.097  -754.418    -52.33    817.43      3.00
   0.98765   0.36790   5.55357   115.803  -124.777  -926.554    -52.32    949.42      2.00
   0.01946   1.28639   1.22759   -51.385   -27.163  -561.163    -52.29    684.09      2.00
   3.22116   0.45393   1.11076   114.285    13.858  -287.280    -52.29    342.00      3.00
   3.07919   2.62590   1.14009   114.779    23.874  -828.864    -52.28   1043.93      3.00
   0.50117   1.95859   5.02088  -171.948    62.693  -661.199    -52.28    870.28      2.00
   0.10979   2.41447   0.30702    40.922    59.605  -638.647    -52.22    881.23      3.00
   5.70879   0.75907   3.61703   -99.843  -269.491  -280.724    -52.21    467.60      2.00
   3.22092   2.87487   0.38141   -18.700   -99.438  -356.438    -52.18    738.93      3.00
   4.23515   2.00631   2.74850   144.355  -398.161  -729.741    -52.18   1003.85      2.00
   5.86933   1.99563   3.49715  -139.313  -365.259  -713.554    -52.15    977.65      3.00
   4.22336   0.44732   5.18635  -119.444    36.547  -224.126    -52.13    294.06      3.00
   1.85409   2.17691   0.44110    17.945    26.390  -574.413    -52.12    810.90      2.00
   1.61534   1.61572   5.83505    73.052  -223.876  -564.730    -52.10    769.27      3.00
   2.17913   2.24649   4.24497   -24.107     1.255  -588.057    -52.08    827.37      3.00
   1.25994   1.62744   0.38291    95.801   215.970  -555.114    -52.03    764.09      3.00
   4.65902   1.98581   0.33496  -142.820  -363.799  -400.515    -52.00    777.89      3.00
   3.86312  -0.07313   3.60777    23.160    -3.250  -592.606    -51.98    593.58      3.00
   1.04948   2.81163   3.86960   -99.468  -137.017  -934.860    -51.93   1143.46      2.00
   2.45267   2.26559   1.21911   256.065    84.347  -828.076    -51.92   1048.65      3.00
   4.21674   2.64769   2.08470   -72.632    15.918  -352.872    -51.92    721.99      3.00
   3.14952   2.67511   0.77839   -30.746   -58.526  -421.172    -51.90    758.70      3.00
   5.94272   1.51760   0.84861   257.532   241.879  -556.351    -51.88    794.57      3.00
   5.36622   1.16585   3.19703     6.303  -366.163  -411.589    -51.86    655.51      1.00
   0.03950  -0.10623   3.61634    12.530   -15.958  -240.388    -51.86    243.98      3.00
   1.15090   1.57312   1.93565   452.208  -216.425  -554.260    -51.79    875.86      3.00
   5.94087   1.48879   1.96821   429.252  -206.764  -553.905    -51.79    851.38      2.00
   5.97388   1.61469   3.66413    96.146   191.105  -553.701    -51.78    754.70      3.00
   5.37707   1.24493   3.13012     6.211   444.012  -747.383    -51.78    947.25      2.00
   2.26059   4.07778   5.79313    26.014   -13.941  -573.506    -51.77    813.13      2.00
  -0.12973   0.33927   5.22163  -164.082    56.780  -109.919    -51.76    232.68      2.00
  -0.05284   2.85264   1.17510  -106.067   -67.164  -251.797    -51.74    697.58      2.00
   1.97127   1.38115   5.35545   -33.314   -10.444  -533.370    -51.73    674.20      3.00
   2.64745   1.79201   1.17673   -44.936   -13.463  -543.682    -51.72    742.66      2.00
   2.91872   2.38746   4.72443   298.096    -9.043  -290.318    -51.72    730.00      3.00
   5.22309   1.52549   1.17582  -294.155  -129.629  -561.209    -51.71    785.44      2.00
   2.41616   2.01139   3.66584    92.951   185.152  -457.852    -51.71    741.15      3.00
   5.89359   1.61802   1.86034   351.572  -152.613  -580.235    -51.69    837.53      3.00
   2.05659   1.16115  -0.04015    -9.305  -336.216  -706.124    -51.67    858.49      3.00
   5.05198   1.26275   5.57008   -97.367    62.220  -509.209    -51.66    646.29      3.00
   3.08964   1.54640   2.00380  -280.989    84.571  -560.979    -51.56    777.05      3.00
   1.73064   2.41164   4.14897   -39.408   -75.406  -629.885    -51.53    875.82      3.00
   3.90609   2.71910   0.76608   -85.081  -114.285  -229.594    -51.46    686.15      3.00
   4.06664   2.62876   3.95842    82.226    43.359  -331.807    -51.38    712.78      3.00
   1.05035   0.71419   3.56585  -108.291  -298.299  -250.538    -51.38    463.02      3.00
  -0.04897   2.04008   3.42668    75.111   154.527  -478.820    -51.37    748.96      3.00
   0.71505   1.52385   5.14283  -248.862    68.347  -563.591    -51.36    763.23      3.00
   5.84671   0.72535   4.68089   215.459   -16.117  -765.856    -51.34    828.06      3.00
   5.24447   0.42731   0.04406     8.512   174.030   -73.906    -51.32    233.60      3.00
   2.24396   0.79220   2.41852   173.999  -175.588  -345.048    -51.32    492.11      3.00
   5.08524   1.25052   5.81680  -146.211   298.484  -423.739    -51.27    657.76      2.00
   0.67285   0.79204   3.42794    81.579   163.355  -752.651    -51.27    813.53      3.00
   1.11538   1.88233   0.70694   188.371   170.128  -666.678    -51.27    883.59      3.00
   0.74588   1.22395   6.01424   -41.951    53.285  -527.124    -51.23    647.91      3.00
   4.40218   2.44892   5.37924    62.207   -34.886  -521.066    -51.14    802.97      2.00
   5.01893   1.34147   0.70094   -12.308   -65.037  -554.043    -51.14    687.10      3.00
   3.72279   1.93832   2.37295  -267.526   232.219  -402.821    -51.12    755.35      2.00
   3.81303   1.88809   0.00797     8.266   414.541  -736.195    -51.09    993.44      3.00
   3.63141   1.31763   1.57371  -190.222   -31.006  -637.745    -51.03    774.49      3.00
   0.71471   1.54335   1.98776  -334.227   102.855  -563.033    -51.02    801.06      3.00
   3.65518   2.18546   5.47314    29.601   -58.361  -560.733    -50.99    804.22      3.00
   5.24314   2.80266   0.39294   -59.686  -198.880   -96.730    -50.96    675.81      3.00
   1.18437   2.36384   0.06837     8.886  -271.747  -301.706    -50.95    721.96      2.00
   3.68658   2.25901   0.11940    10.166   -68.757  -505.239    -50.94    774.80      2.00
   5.17936   2.39595  -0.12523    10.380    59.693  -632.697    -50.94    874.57      3.00
   4.20743   1.62008   1.86836   114.423   -80.277  -561.488    -50.89    743.71      3.00
   3.63893   1.38806   2.09549   -14.243   -23.065  -542.131    -50.89    681.83      3.00
   3.36689   1.15111   4.31850   457.109   179.199  -768.538    -50.85    977.25      3.00
   4.58067   1.75011   1.32319    59.107    11.824  -561.986    -50.82    751.41      3.00
   0.88531   1.84273   4.32646  -124.105   -58.354  -632.134    -50.79    826.03      2.00
   0.47168   1.54465   2.07218   323.712  -163.870  -563.875    -50.77    807.62      3.00
   2.16897   2.22371   2.49376    19.021     1.136  -575.999    -50.73    816.44      3.00
   1.65546   1.62575   4.35962  -357.950  -156.265  -560.953    -50.72    828.66      3.00
   0.82518   1.93121   4.35353   428.665   169.490  -390.981    -50.64    804.20      3.00
   1.61834   1.92107   0.33808   -97.488  -276.892  -443.624    -50.53    749.96      3.00
   1.16516   0.76590   5.13109   254.442  -119.736  -824.048    -50.52    903.45      3.00
   5.28247   0.34026   5.36476   102.764  -112.993  -883.934    -50.50    903.72      3.00
   4.27861   0.50335  -0.07227     4.649   -74.352  -608.789    -50.48    634.11      3.00
   2.28562   1.45349   4.05274  -129.450  -145.583  -557.170    -50.47    729.44      3.00
   5.46355   1.13406   5.93954   -82.987   152.312  -489.098    -50.45    624.01      3.00
   4.05401   2.38151   0.06434     8.854  -317.251  -255.663    -50.40    724.53      1.00
   1.32220   1.98152   5.46423   177.252  -200.359  -476.955    -50.36    768.21      3.00
   4.23295   1.62720   5.90257  -114.774   229.928  -561.245    -50.35    775.17      3.00
   4.60615   0.97017   5.03991    -4.030   -47.101  -570.645    -50.34    646.89      3.00
   5.71137   2.43571   0.20417    48.070   104.766  -698.584    -50.24    931.49      3.00
   5.17451   2.28020   4.77022   -97.035   -21.641  -680.904    -50.23    903.94      3.00
   1.10744   1.51027   0.89783   -87.505  -122.715  -564.192    -50.19    732.49      3.00
   4.54805   2.64546   1.00671    30.939    -8.569  -578.052    -50.15    852.16      3.00
   1.02228   0.41516   5.46373  -111.101   105.784  -148.251    -50.13    251.37      3.00
   0.88498   1.91977   1.12531  -179.535   -79.247  -486.410    -50.07    744.52      3.00
   0.80046   2.70692   1.63948    45.101   -20.272  -606.225    -50.06    875.61      2.00
   5.15166   2.23539   1.96008   223.039  -106.559  -786.143    -50.06   1007.71      3.00
   2.71823   1.99563   4.77663   193.484    -8.981  -501.936    -50.03    763.72      2.00
   1.65702   1.07372   4.33439  -239.823  -105.937  -459.027    -50.00    623.12      3.00
   2.59786   1.44125   0.22956    41.712    52.328  -573.759    -49.97    717.60      2.00
   4.54936   1.83630   4.72105   -62.772   -11.797  -561.791    -49.92    763.14      3.00
   5.14300   2.40482   3.83569    72.549    34.324  -476.440    -49.90    771.73      3.00
  -0.49982   2.28584   2.29001     0.677   -34.690  -539.875    -49.90    798.20      2.00
   5.84310   1.95960   1.27588  -347.947  -152.667  -407.184    -49.90    772.71      1.00
   4.60820   1.52758   0.75377  -169.175  -183.848  -557.266    -49.85    756.34      2.00
   2.12376   1.01896   4.29988    10.214     8.420  -560.896    -49.84    643.23      3.00
   4.23963   0.74076   5.49626   264.005  -271.411  -923.519    -49.81   1025.14      3.00
   4.66119   2.22253   4.97875   171.624   -78.078  -402.563    -49.76    729.30      3.00
   5.17160   2.31181   2.98857     5.652  -198.606  -727.995    -49.75    958.09      3.00
   2.42578   0.80224   0.84003  -125.405  -163.742  -752.890    -49.72    820.34      3.00
   1.25669   1.70712   1.16123    98.449    34.381  -561.743    -49.70    750.20      3.00
   4.21170   1.99818   1.17677   350.822   135.427  -720.468    -49.66    977.13      3.00
   1.94449   2.59693   2.25668    33.967   -26.649  -584.561    -49.64    854.14      3.00
   2.98432   0.82140   1.62792   359.942   -11.657  -228.726    -49.62    498.41      3.00
   3.54804   2.41148  -0.10874     9.302    66.284  -640.174    -49.59    881.70      3.00
   1.15963   2.69556   0.75768   -45.044   -73.068  -367.961    -49.57    733.82      3.00
   1.08025   2.32650   1.96044  -315.604   117.034  -205.353    -49.56    711.48      3.00
   2.53707   1.99248   1.17846   446.393   176.473  -763.894    -49.53   1052.23      1.00
   3.04809   0.41690   3.89767  -115.644  -145.010  -125.092    -49.53    260.55      3.00
   0.93948   1.89576   5.10449  -172.590    64.334  -660.721    -49.43    863.10      3.00
   4.44236   1.56102   1.66196  -398.504   -10.089  -562.091    -49.42    825.15      3.00
   3.06363   1.05395   5.72363    25.252  -103.268  -597.562    -49.35    688.29      3.00
   4.12970   1.15593   0.73129  -326.752  -366.164  -754.330    -49.34    966.49      3.00
   3.62922   2.42836   3.77679     8.726   -37.421  -540.216    -49.29    811.60      3.00
   2.23832   1.17974   1.40505   -97.489    -6.539  -620.115    -49.27    723.15      2.00
   3.70848   0.83434   1.18086   309.718    95.594  -232.052    -49.24    476.74      3.00
   5.46762   0.46565   4.74004   182.114   -14.686  -981.601    -49.21   1009.55      3.00
   0.28121   0.93160   5.95150   -17.676    25.753  -493.197    -49.09    572.85      3.00
  -0.05818   0.43283   5.14970  -161.323    55.311  -111.242    -49.09    246.36      3.00
   3.77277   1.22052   5.54086  -168.436   131.043  -468.151    -49.08    633.63      3.00
   1.18642   2.65557   1.24902   -38.406   -36.995  -434.522    -49.02    763.97      2.00
   3.53074   1.51610   1.17237  -241.778  -126.646  -554.579    -49.01    760.78      3.00
   3.54811   1.26280   1.02731   -87.762  -100.134  -608.928    -48.90    730.46      3.00
   1.36832   1.89925   2.84476   -51.131    77.913  -515.850    -48.88    741.59      2.00
   0.55971   2.37034   2.65947    98.679  -244.840  -788.467    -48.87   1024.01      3.00
   3.87735   0.71753   3.54361    53.788    98.495  -682.551    -48.82    727.88      3.00
  -0.06509   0.77109   1.33811   235.634    67.115  -320.390    -48.81    470.71      3.00
   1.99083   1.56325   3.80727   179.675   165.518  -555.927    -48.80    758.42      3.00
   4.16267   1.32578   1.96517   192.247   -87.647  -494.683    -48.78    668.53      3.00
   3.97482   2.09522   5.09495   128.630   -59.507  -522.594    -48.71    778.11      2.00
   5.89145   1.31300   2.04366   -99.724    36.968  -626.135    -48.69    747.27      2.00
   2.95121   1.07449   5.94240  -117.175   266.822  -424.129    -48.64    611.49      3.00
   4.76159   2.34972   5.83067   -96.490   245.313  -856.640    -48.62   1075.89      3.00
   0.27381   0.79279   2.81907    75.651  -162.668  -408.792    -48.57    511.32      3.00
   1.79997   4.18359   6.63221    19.417   -29.484  -540.590    -48.47    778.78      3.00
   3.16222   1.58764   2.80257   -86.550   158.371  -563.457    -48.43    749.40      3.00
   0.02567   0.10637   4.33111    14.334   -16.360  -919.023    -48.42    919.98      1.00
   4.41541   1.56544   1.98689  -500.026   176.878  -554.644    -48.33    892.12      2.00
   3.42098   1.40946   0.37041    47.991    74.543  -575.949    -48.33    717.15      3.00
   2.63537   1.98155   4.67394   475.308    -9.809  -385.055    -48.30    815.72      3.00
   0.43689   1.56273   5.53941  -219.482   183.601  -564.464    -48.28    779.01      3.00
   0.31856   1.59328   3.55053  -198.666  -520.183  -555.382    -48.26    911.75      3.00
   1.17429   2.26170   1.14790   250.525    85.247  -821.797    -48.16   1042.12      3.00
   4.38198   1.44206   3.34378     9.976   -91.841  -574.892    -48.15    721.39      3.00
   4.57331   1.18343   0.43195  -127.180  -349.866  -697.294    -48.13    868.51      1.00
   1.21663   0.77207   2.85897  -115.595   296.100  -913.834    -48.08    997.61      3.00
   4.64398   1.44549   3.24927    -3.972    83.586  -561.101    -48.04    709.88      3.00
   4.69092   1.32243   0.34135    50.097    89.843  -508.655    -48.02    652.89      2.00
   5.18293   0.42640   5.22009   170.024   -82.230  -977.456    -47.93   1004.91      2.00
   1.72013   1.03258   3.44171   -71.330  -214.466  -469.406    -47.92    610.61      3.00
   0.52728   1.15169   4.01588   185.185   164.850  -665.622    -47.87    792.43      2.00
   4.22737   1.16428   0.42551  -187.062  -487.874  -765.977    -47.86    992.77      2.00
   0.33476   1.61799   3.14774     6.202  -288.460  -554.235    -47.78    779.96      3.00
   5.28775   1.22949   3.18421    10.548  -214.198  -479.379    -47.74    643.65      3.00
  -0.06824   0.34062   5.62884    59.833   -69.124  -734.480    -47.55    748.19      2.00
   5.15294   0.33167   1.55661   107.404   -13.901  -347.779    -47.53    379.51      2.00
   4.54509   0.81191   0.63905  -180.262  -220.823  -833.080    -47.48    916.63      3.00
   2.52337   1.27880   1.48417   -98.194    -9.045  -621.958    -47.46    738.11      3.00
   3.42179   0.74415   0.45477   -67.346  -205.582  -748.044    -47.42    813.33      2.00
   2.01606   0.30167   3.96942   -90.140  -119.416  -212.169    -47.42    277.12      2.00
  -0.25276  -0.07423   0.52535     5.467   -31.386  -781.721    -47.25    782.74      2.00
   5.13691   0.32118   3.96251  -113.938  -143.120  -134.658    -47.22    249.79      3.00
  -0.11389   1.54496   0.06337    10.803  -232.464  -575.190    -47.14    766.59      3.00
   2.49042   2.79906   2.76919    80.907  -193.035 -1023.234    -47.13   1222.63      3.00
  -0.04368   2.00103   3.05384     8.208   -10.204  -529.644    -47.11    758.64      3.00
   4.58759   0.81423   3.80532   107.628    75.911  -696.485    -47.04    753.51      3.00
   1.28315   1.20728   3.21670    11.306   418.138  -741.354    -47.01    926.66      3.00
   0.03644   2.42622   0.83174    87.560    59.142  -668.983    -46.99    907.62      3.00
   5.10737   1.16584   5.93046    93.493  -212.417  -649.437    -46.99    775.74      3.00
   2.18519   0.37912   4.02974  -127.768  -157.254   -87.861    -46.95    252.08      3.00
   3.07515   2.64097   4.08463    66.625    30.690  -362.999    -46.90    726.43      2.00
   3.93578   1.48695   1.96862  -154.654    33.973  -555.138    -46.88    723.80      3.00
   3.49139   0.80589   0.04156     5.699  -410.192  -938.676    -46.82   1055.24      3.00
   5.17525   0.48897   1.42458   160.679   -13.919  -223.075    -46.74    316.47      3.00
   1.67627   2.30695   2.73252   -80.924   180.100  -330.532    -46.74    704.25      3.00
   2.84325   1.45416   1.59561  -126.917   -27.167  -554.454    -46.73    712.86      3.00
   1.53003   1.66487   3.55227   166.691   357.026  -554.864    -46.65    831.09      2.00
   5.09028   1.94875   3.98314   309.704   274.052  -376.698    -46.64    773.16      3.00
   5.09468   0.82193   0.71346   150.293   114.636  -359.605    -46.62    481.11      2.00
   0.73089   1.63171   5.40454  -193.395   158.286  -563.667    -46.61    775.16      2.00
   0.96915   1.13533   4.32275   303.198   117.828  -699.986    -46.51    846.21      2.00
   5.08615   0.66710   1.89452   102.547   -48.714  -476.146    -46.41    533.13      3.00
   0.07520   1.15135   5.97266    58.540  -131.736  -613.818    -46.40    721.71      3.00
   0.94102   1.10169   1.19178  -185.507  -103.828  -639.493    -46.38    753.80      3.00
   5.48950   1.60975   2.79223  -115.413   231.742  -564.459    -46.33    775.78      2.00
   0.41788   2.69180  -0.18124    24.204   -16.129  -540.703    -46.23    829.81      3.00
   4.97765   1.15432   4.85201  -119.429   -28.853  -503.993    -46.21    626.98      3.00
   5.03648   1.54255   5.00107   125.928   -80.104  -554.220    -46.18    729.16      2.00
   0.58465   2.73767   1.49844    46.070   -14.484  -610.016    -46.16    879.65      3.00
   4.74015   1.60679   0.84420   142.224   126.291  -556.980    -46.05    749.64      3.00
   5.12404   0.77659   3.60714  -114.191  -305.319  -240.986    -46.05    473.39      3.00
   3.40834   2.26945   1.38790   142.945    37.378  -703.958    -46.02    926.96      3.00
   4.62735   1.28300   2.37921   -76.676    48.311  -621.291    -46.01    737.04      3.00
   0.74271   1.97102   2.42334  -130.059    92.691  -490.032    -45.98    744.83      2.00
   3.25946   1.98295   3.59257   -83.058  -242.224  -650.876    -45.97    883.52      2.00
   0.08187   2.80177   2.47265    56.938   -64.342  -718.053    -45.96    962.89      3.00
   3.08245   2.64604   3.86883    69.617    31.591  -363.623    -45.91    727.41      3.00
   2.35484   1.56121   5.07789   422.977  -205.168  -554.890    -45.90    857.30      3.00
   5.77040   0.81374   3.52017  -108.649  -290.733  -257.451    -45.89    477.39      3.00
   3.63173   1.25260   1.16482   419.457   168.570  -392.791    -45.87    708.28      3.00
   1.10973   2.27072   0.84000   202.125   168.332  -830.473    -45.86   1049.26      3.00
   3.84766   1.13042   0.51745   -96.920  -242.980  -664.843    -45.80    793.66      3.00
   3.24509   0.21094   4.27213    38.301   -17.423  -624.817    -45.76    629.95      2.00
   1.13614   2.39459   0.39549    95.403   201.448  -794.421    -45.75   1020.53      2.00
   5.86938   1.23701   3.23210     7.534  -146.111  -503.394    -45.62    644.04      2.00
   5.75934   1.28235   2.64963   -94.865   211.581  -661.039    -45.62    799.79      2.00
   3.85484   1.96750   3.87856   217.755   181.911  -432.489    -45.57    745.65      3.00
   1.35800   1.16780   0.87863   -96.679  -133.135  -616.624    -45.55    730.64      3.00
   2.45084   1.15412   5.07955   366.658  -179.166  -718.540    -45.50    898.18      1.00
   0.15902   1.90997   0.72063   238.842   217.748  -693.970    -45.43    929.15      2.00
   3.77733   2.44227   1.51671   106.121   -14.008  -656.735    -45.39    900.01      3.00
   4.26904   2.75222   4.98556  -115.881    39.065  -910.924    -45.35   1115.91      1.00
  -0.01962   0.11907   3.84507    11.578   -14.772  -440.107    -45.24    442.34      2.00
   2.82011   0.36846   5.11720   180.166   -82.999 -1001.440    -45.24   1027.75      2.00
   4.13922   1.94181   2.83216   -50.145    65.029  -526.180    -45.23    753.05      3.00
   5.89926   1.98145   1.25690  -433.166  -188.522  -368.327    -45.22    806.19      2.00
   2.80107   1.59015   1.14231  -472.296  -204.464  -560.817    -45.18    889.68      3.00
   0.89762   1.15290   2.05209  -369.388   143.050  -746.316    -45.16    915.21      3.00
   3.18415   0.39528   4.20491   190.813    57.224 -1030.923    -45.05   1057.62      2.00
   2.19964   2.76610   1.48897   140.360   -31.560  -886.354    -45.04   1099.05      2.00
   2.23588   2.70878   1.42376   166.712   -20.013  -952.114    -45.02   1153.96      3.00
  -0.09631   0.31125   5.43788    86.666   -94.469  -827.128    -44.98    842.97      3.00
   6.02949   1.42462   2.79123    78.064  -231.625  -563.051    -44.97    744.70      2.00
   5.05507   2.41624   1.52606   210.600   -16.531  -759.216    -44.95    992.34      3.00
   3.01117   2.61961   3.13305    12.126  -120.565  -799.300    -44.82   1020.76      2.00
   2.07750   2.85189   2.06244   -86.410    10.154  -324.218    -44.82    721.18      3.00
   2.50740   1.87346   1.52904   295.268   -28.067  -673.466    -44.80    900.90      3.00
  -0.12578   1.08065   4.34128   125.519    41.165  -619.552    -44.80    715.18      1.00
   5.22244   0.35428   5.04464   194.802   -89.463 -1042.645    -44.80   1070.57      3.00
   5.44182   1.52489   5.01010   128.939   -81.370  -554.446    -44.77    727.47      1.00
   0.64633   0.75495   2.27571   213.590  -212.048  -292.874    -44.77    482.71      3.00
   5.66273   0.57119   0.17297     6.880   -82.681  -616.174    -44.71    647.76      3.00
   5.87533   1.91135   3.02212    -9.682   250.019  -465.628    -44.66    746.31      3.00
  -0.04621   2.26494   3.94610   158.873   121.831  -352.595    -44.66    711.02      3.00
   0.15547   1.92884   2.78789  -108.576   216.344  -453.982    -44.64    738.70      3.00
   1.56461   1.58187   0.47129   -67.459  -204.292  -554.117    -44.61    750.82      3.00
   4.89334   1.63924   5.26218   -63.693    -6.153  -554.412    -44.59    730.63      3.00
  -0.08308   2.36904   5.99059  -127.826   325.800  -943.672    -44.59   1170.48      3.00
   2.73866   2.27369   1.97183  -124.829    38.842  -411.870    -44.49    727.51      3.00
   0.65435   2.28708   3.46177    64.521   104.855  -417.600    -44.36    730.88      2.00
   2.30966  -0.09751   5.13090    15.850     2.700  -578.133    -44.35    579.25      2.00
   2.48325   1.26604   0.39302  -159.395  -428.131  -733.634    -44.32    944.80      2.00
   3.14250   2.77334   4.77174   169.451   -11.263  -197.998    -44.29    685.69      3.00
   1.20987   1.99239   2.69728    80.851  -243.004  -657.702    -44.22    889.58      3.00
   1.62165   3.61547   3.12715   -18.521   -36.390  -559.792    -44.21    841.55      3.00
   4.65417   1.93440   4.78410   336.720   -29.413  -419.550    -44.20    756.54      3.00
   5.40491   1.55140   3.57079   199.893   441.181  -556.431    -44.19    865.03      2.00
  -0.01554   1.62843   5.06801  -378.409   122.396  -563.205    -44.18    833.92      2.00
   0.92324   1.00757   4.37840    72.325    20.288  -596.890    -44.12    677.42      3.00
   0.85882   1.50959   5.61341   -74.238    38.780  -562.951    -44.09    720.58      3.00
   5.95880   1.36954   2.82228   -39.106    48.493  -563.862    -44.00    698.82      3.00
   2.27776   2.26815   0.25844   -32.239  -111.223  -453.414    -43.89    748.78      1.00
   5.51745   1.11081   1.97149   447.633  -211.556  -356.700    -43.87    698.63      3.00
   1.19387   0.46358   4.00212   -37.313   -69.714  -394.645    -43.76    428.94      2.00
   5.41931   0.85598   1.52761  -102.022   -10.661  -691.337    -43.74    748.44      2.00
  -0.00174   0.82135   2.70151   -78.340   205.440  -812.779    -43.64    880.56      3.00
   2.40134   1.13384   0.34908  -128.987  -348.208  -704.025    -43.58    868.14      3.00
   2.33187   1.54110   0.41196  -172.766  -455.299  -556.212    -43.51    865.14      3.00
   5.84908   1.94354   0.47891   -94.896  -257.606  -448.353    -43.48    748.46      3.00
   2.44553   0.97135   5.11517    77.552   -59.153  -590.358    -43.46    669.89      2.00
   3.11012   0.59731   0.60233    -7.444   -73.181  -610.668    -43.41    643.81      3.00
   2.81603   0.76945  -0.05013     4.540   310.425  -219.412    -43.38    450.87      3.00
   4.50006   0.77067   2.84939  -122.416   307.881  -925.425    -43.33   1012.43      2.00
   5.53124   1.65757   2.73969  -118.423   237.051  -568.927    -43.26    787.41      3.00
   3.06659   0.33745   4.31098   135.261    30.450  -900.111    -43.25    917.17      3.00
   1.49951   2.43307   4.41855    21.732   -11.803  -590.190    -43.24    845.54      3.00
   3.32294   2.73955   3.82081     8.773   -43.303  -612.642    -43.23    881.35      3.00
   5.10238   1.94034   0.02798     8.660  -341.277  -422.881    -43.17    760.64      3.00
   4.09710   2.37957  -0.07959     8.782   112.493  -683.859    -43.16    915.96      2.00
   2.01757   0.37067   4.59301   129.834   -28.169  -860.858    -43.16    879.12      3.00
   0.75608   2.06546   2.34027    91.896  -129.492  -618.715    -43.14    845.49      3.00
   3.61830   1.63190   1.50804   202.180   -30.092  -561.332    -42.92    760.04      3.00
   0.37074   1.51276  -0.03820    10.034  -538.016  -574.995    -42.89    903.41      2.00
   1.17417   0.03758   2.69096    24.805   -28.613  -547.083    -42.88    548.66      2.00
   4.46852   1.06958   0.34680   122.988   255.265  -428.202    -42.87    609.75      3.00
   5.36749   1.65940   3.54753   171.056   385.787  -557.310    -42.85    845.69      3.00
   3.96121   1.08776   3.35796    37.651    59.227  -591.236    -42.84    682.59      2.00
   0.75211   2.16109   4.90766   -46.343   -12.262  -630.919    -42.77    850.99      2.00
   5.29017   2.76692   2.92265    36.222   -82.667  -725.215    -42.70    967.33      3.00
   5.79771   1.47000   1.66279     4.583     9.521  -564.184    -42.66    711.02      3.00
   5.85497   1.23085   5.15684  -161.009    40.661  -478.640    -42.61    628.81      3.00
   1.58257   1.18892   5.18369   280.171  -139.832  -676.450    -42.44    828.34      3.00
   4.55654   0.78220   2.79377   151.245  -349.442  -211.396    -42.36    500.17      3.00
   2.57489   2.07628   1.29547  -189.153   -88.203  -478.832    -42.32    762.67      2.00
   2.20250   2.31032   0.32337   -60.045  -174.741  -381.695    -42.08    726.71      2.00
   6.07063   2.02067   1.04997   229.639    84.589  -665.049    -41.97    894.81      3.00
   3.25462   0.39883   5.24833  -115.950    22.794  -241.248    -41.89    297.71      3.00
   4.99973   1.59091  -0.05695    -3.682  -322.043  -561.964    -41.89    794.86      3.00
   4.98714   1.17361   0.26520   -69.390  -209.584  -635.519    -41.87    761.73      3.00
   4.08879   2.27037  -0.13222     8.086   135.749  -707.182    -41.83    927.71      3.00
   5.70185   2.37911   1.09313  -327.617  -156.599  -195.983    -41.82    727.15      2.00
   5.70035   2.32805   1.11779  -239.954  -129.391  -289.881    -41.76    713.65      3.00
   4.12127   1.99958  -0.00131     5.272   289.426  -682.814    -41.75    919.04      2.00
   0.60638   2.39124   4.65986  -356.476   -10.101  -943.659    -41.70   1173.83      3.00
   2.97300   1.92866   1.17696  -449.559  -191.525  -365.974    -41.66    808.51      3.00
   0.96505   0.98667   5.54904    57.943   -78.860  -585.655    -41.64    667.74      3.00
   1.32811   2.35764   0.47493   -89.887  -251.584  -301.807    -41.58    719.61      3.00
   0.90734   0.34658   5.05776   171.081   -85.402  -986.835    -41.57   1011.32      2.00
   0.88826   2.48763  -0.05956     7.814  -207.919  -363.470    -41.54    740.65      3.00
   2.43365   1.26960   5.09577   369.049  -180.313  -717.349    -41.48    910.85      3.00
   4.28568   0.44158  -0.05695    10.978   116.238  -227.330    -41.44    292.22      2.00
   1.13598   0.34080   5.27939  -127.159    39.302  -208.238    -41.42    270.26      3.00
   5.78110   1.94150   2.39438  -240.629   218.173  -408.157    -41.39    745.34      3.00
   5.43778   1.04816   5.37006   -13.183   -39.346  -564.884    -41.17    651.99      2.00
   2.05440   1.17567   2.21547  -178.001   149.437  -680.428    -41.14    803.14      2.00
   3.66417   2.04160   2.32956  -251.759   215.833  -421.352    -41.13    768.06      3.00
   1.05740   2.84941   0.98065   -95.219   -61.884  -277.856    -41.12    705.24      3.00
   4.07630   1.52061   1.83518  -140.452    50.077  -579.030    -40.98    745.07      3.00
   4.42246   2.80976   5.26103    85.791   -48.345  -381.740    -40.95    748.44      2.00
   1.16009   0.79679   3.26023     8.085  -128.361  -440.234    -40.92    522.53      3.00
   2.47022   0.62647   4.72896    -5.252   -11.362  -523.231    -40.90    559.88      1.00
   0.21784   1.42990   0.01603     6.255  -106.519  -553.011    -40.86    704.29      3.00
  -0.12551   1.52399   1.32456  -240.601  -105.242  -561.287    -40.60    763.11      3.00
   4.08075   1.95746   1.85909   182.456   -98.932  -632.714    -40.58    854.35      3.00
   5.77517   1.07299   0.29592   -46.782  -155.241  -612.975    -40.57    714.66      2.00
   2.81544   1.85801   3.86521   104.739    66.278  -502.833    -40.49    731.56      3.00
   0.87964   2.64378   3.49305   -46.312  -158.406  -899.395    -40.45   1107.69      3.00
   0.70105   0.87478   5.11665  -123.102    36.442  -413.591    -40.27    512.05      2.00
   2.09814   1.25216   2.41837   -67.595    38.697  -616.667    -40.19    727.51      3.00
   1.16748   0.25539   4.02808   -56.049   -82.822  -333.128    -40.17    357.44      3.00
   3.96806   1.63079   4.71378  -269.613   -11.839  -562.371    -39.99    780.83      2.00
   0.59866   1.16215   3.83225   186.681   165.828  -662.031    -39.98    791.24      3.00
   0.76913   1.64781   1.48880  -419.894   -30.218  -557.361    -39.94    843.79      3.00
   4.27586   1.95121  -0.04453     4.425  -487.671  -363.471    -39.81    809.50      3.00
   1.30341   2.10557   3.62066   -26.161  -109.074  -590.810    -39.54    822.01      3.00
   2.60963   1.23270   4.62029   337.935   -12.012  -698.932    -39.50    861.34      2.00
  -0.04627   1.52124   3.91845   242.689   229.542  -559.192    -39.44    788.71      3.00
   0.29457   2.61154   2.68220    21.886   -68.818  -600.996    -39.37    868.30      3.00
   3.00006   2.00381   3.55972  -132.122  -356.393  -703.804    -39.33    967.03      2.00
   4.09372   2.72146   5.07982  -175.638    66.381 -1068.049    -39.30   1254.59      3.00
   2.06670   1.56935   4.39097   422.764   146.740  -554.216    -39.27    845.66      3.00
   2.68526   1.60007   0.88609   125.723   110.763  -557.030    -39.19    743.35      3.00
   2.64191   1.20737   4.37933   308.964   118.413  -702.747    -39.16    858.74      3.00
   2.56462   1.98181   1.13007  -419.506  -184.208  -375.144    -39.04    801.17      3.00
   3.92012   1.57788   4.63618  -202.365    -8.600  -560.957    -39.01    751.86      3.00
   0.43875  -0.20800   0.66348    12.725   -16.045  -491.472    -38.99    496.48      1.00
   1.16980   2.32417   0.22157     9.399   -80.696  -492.109    -38.99    774.04      3.00
   4.44979   0.77594  -0.04315     8.044   230.443  -299.678    -38.91    450.15      2.00
   3.16832   2.85958   1.77803    72.898   -45.127  -731.584    -38.86    974.90      2.00
   2.44903   1.06847   1.23869   118.230    31.631  -529.797    -38.85    635.34      3.00
   1.89484   0.30305   0.37274    67.278   115.336  -181.504    -38.75    245.74      2.00
   0.02661   0.03221   5.88712    13.868   -21.730   -44.585    -38.74     52.59      3.00
   2.23396   0.48056   0.40418    42.449    57.829  -339.208    -38.68    379.37      3.00
   0.31886   1.21407   1.69560   262.118   -30.220  -454.080    -38.51    641.30      3.00
   1.36795   1.21229   5.86290   150.922  -409.807  -733.167    -38.42    929.15      3.00
   5.73056   0.82850   0.67402   100.229    63.872  -432.193    -38.40    518.00      3.00
   5.38573   1.21422   4.39736   265.774    99.020  -681.135    -38.37    824.57      3.00
   5.77833   1.24901   0.35818    86.082   164.435  -469.921    -38.34    630.49      3.00
   3.66927   1.95570   5.22895   128.242   -60.552  -525.404    -38.32    763.14      3.00
   1.78929   0.87880   3.41946   -36.038  -120.037  -444.757    -38.29    537.43      2.00
   2.18184   1.30707   4.32038   222.566    82.673  -662.399    -38.11    805.57      1.00
   4.87414   1.23962   0.79921  -311.318  -319.662  -747.535    -38.07    947.80      3.00
   4.17063   0.87556   5.66225    55.554  -139.266  -678.674    -37.98    746.99      3.00
   3.28262   1.25574   5.07913  -145.873    33.831  -486.366    -37.80    634.54      3.00
   1.64566   2.31627   0.85847  -120.300  -152.223  -375.303    -37.76    726.41      2.00
  -0.20275   1.68552   2.06333  -167.235    38.764  -553.517    -37.66    753.49      3.00
   4.20024   0.44297  -0.09789     8.148    72.856  -315.616    -37.58    353.83      3.00
   0.87916   2.03188   1.58046  -474.614   -11.328  -363.221    -37.42    811.14      3.00
   0.46063   2.04072   1.05841  -119.631   -55.244  -513.679    -37.38    763.86      2.00
   0.46459   2.04284   5.08748  -200.885    57.088  -648.688    -37.25    875.81      3.00
   0.94304   2.96053   1.19724    25.778   -12.784  -567.592    -37.22    857.71      3.00
   0.05481   1.96742   5.43042   171.453  -200.269  -476.511    -37.21    764.83      3.00
   4.22008   1.65605  -0.03125    11.326   315.712  -574.323    -37.14    809.62      3.00
   5.38632   0.32356   4.32910  -174.827   -93.804   -73.681    -37.08    236.11      3.00
   2.76768   2.10632   3.28654   -24.113   -98.421  -587.534    -36.90    818.33      3.00
   0.42370   1.91077   1.16214  -235.807  -106.404  -457.374    -36.73    744.01      3.00
  -0.06258   1.91869   0.88368   194.432   174.788  -669.783    -36.56    892.15      3.00
   4.73685   2.49105   3.69087    79.215   143.037  -376.760    -36.52    736.40      3.00
   5.12558   1.97611   2.34313    -8.834    -4.078  -593.173    -36.26    801.27      3.00
   0.59885   0.68705   5.06647  -252.316    78.447  -278.512    -36.24    441.13      3.00
   1.56872   1.68957   3.41899    53.027    84.304  -575.359    -36.24    757.40      3.00
   5.85329   1.20457   3.20878     7.825   443.973  -749.769    -36.21    944.97      3.00
   2.97657   0.48796   4.80113   -59.748   -29.083  -397.272    -36.20    431.97      3.00
   2.85503   2.28651   3.57260    93.886   178.638  -336.437    -36.11    706.02      3.00
   2.54085   1.24771   3.49673   -71.542  -213.584  -471.714    -36.02    644.39      3.00
   2.22286   1.14968   4.25893  -324.394  -144.333  -416.755    -36.01    650.19      2.00
   0.13166   1.06693   4.33178  -249.924  -113.556  -451.561    -35.84    622.03      2.00
   4.51434   0.78039   0.11085     4.473   183.761  -342.314    -35.79    459.63      3.00
   0.68815   2.25082   3.52741    52.803    85.426  -434.639    -35.55    733.39      3.00
  -0.02642   1.13739   4.26170   442.901   171.449  -761.733    -35.31    962.56      3.00
   4.25544   0.42684   4.36601  -117.435   -69.522  -225.730    -35.24    297.29      3.00
   1.72111   0.82621   3.47100   -79.097  -216.024  -339.085    -34.79    484.75      3.00
   3.08604   1.46623   3.83762   233.262   229.753  -576.222    -34.60    790.92      2.00
   0.81128   2.07624   0.25834    46.496    81.988  -603.648    -34.29    825.87      3.00
   3.29847   1.67984   3.94296   218.657   211.471  -559.117    -33.97    797.40      3.00
   2.11811   1.09594   4.32541  -325.671  -143.459  -418.420    -33.79    643.93      3.00
   3.60857   1.04294   3.34871    35.893    59.639  -592.724    -33.69    677.82      3.00
   5.31341   0.35665   2.39540   132.067  -135.432  -160.801    -33.52    273.49      3.00
   5.74954   1.92601   2.48465     8.076   -72.831  -585.578    -33.35    792.90      3.00
  -0.17889  -0.11504   1.32960     5.753   -29.499  -782.225    -33.27    783.71      1.00
   3.19409   2.81947   1.99056  -163.770    54.618  -108.256    -32.97    668.51      3.00
  -0.01104   2.62874   1.21315   -23.748   -32.080  -469.485    -32.95    781.87      3.00
   0.23504   2.25572   0.10263     9.146   -87.410  -486.752    -32.86    764.39      2.00
   5.72509   1.16592   2.81893  -117.366   269.154  -684.994    -32.67    825.60      3.00
   0.56873   0.87804   3.08530     8.426  -144.805  -428.144    -32.40    528.80      3.00
   0.02651   0.26421   3.84894    12.763   -17.412  -507.486    -32.31    515.14      3.00
   2.03360   0.36127   5.36032    79.555   -47.879  -743.754    -32.19    758.46      2.00
   4.20612   2.80097   1.02108  -149.966   -83.483  -137.414    -32.16    672.66      1.00
   5.45723   1.12082   3.83901   158.527   140.325  -648.076    -32.10    763.21      3.00
   2.13575   0.29984   5.04729    74.488   -55.818  -736.159    -32.05    748.27      3.00
   1.15416   2.70719   4.07080   140.114   104.157  -128.372    -31.70    666.11      3.00
   3.36304   1.78511   3.35653    29.201    16.296  -532.162    -31.67    732.53      3.00
  -0.06168   2.32691   0.01747     9.462  -277.803  -295.268    -31.55    717.79      3.00
  -0.11230  -0.12268   0.38151    15.699   -13.867  -456.542    -31.46    458.73      2.00
  -0.18084  -0.04191   0.39110    12.540   -17.109  -119.594    -31.20    122.22      3.00
   0.06580   1.60110   5.04202   254.527  -136.916  -554.741    -31.18    778.22      3.00
   2.04222   2.69167   2.37159   -94.841    82.024  -206.894    -31.09    673.72      2.00
   5.52466   1.61678   5.01328   190.093  -108.986  -551.849    -29.26    755.12      3.00
   2.31856   2.39469   0.45298   102.906   220.599  -811.730    -29.02   1038.70      3.00
   1.09398   0.34364   4.66941   168.709   -21.055  -951.761    -28.88    973.10      3.00
   1.96641   2.69345   2.39011  -113.813   104.127  -145.215    -28.87    663.64      3.00
   2.39708   1.14119   4.74799   337.435   -27.659  -692.806    -25.28    846.17      3.00
   4.22006   2.57020   1.25644   -40.047   -42.211  -443.389    -24.68    763.56      2.00
   4.04410   2.84210   1.14123  -127.299   -74.245  -200.768    -24.10    684.72      3.00
  -0.09813  -0.12378   0.83386     5.409   -27.173  -785.185    -19.74    786.70      2.00
   0.12814  -0.11883   0.84125     6.766   -29.342  -785.178    -18.98    786.71      3.00
   0.18170   0.04040   4.12636    12.570   -17.301   -74.912    -14.00     79.71      2.00
   0.08132  -0.05704   4.18874    13.488   -16.786  -914.859     -8.75    915.36      3.00
