# Supplementary material for: Characterization of lncRNA-protein interactions associated with Prostate cancer and Androgen receptors by molecular docking simulations
Source: Biochem Biophys Rep. 2025 Mar 9;42:101959. doi: 10.1016/j.bbrep.2025.101959 (PMC11929892; doi:10.1016/j.bbrep.2025.101959)
Supplement: Multimedia component 128 [file mmc128.zip › mmc128.out]

Grid spacing:    16.000
Angle step:    22.500
Initial rotation:     0.00000   0.00000   0.00000
rec_6289c7b8bd638.pdb     -21.522    17.772   -13.141
lig_6289c7b8bd638.pdb      10.072    10.490  3969.917
   2.04065   0.36888   5.52892  -336.029   311.738 -2943.634   -201.96   3095.39      1.00
   0.67662   1.30078   2.00673  -240.596   120.656 -4079.160   -168.66   4941.03      1.00
   0.19544   2.41971  -0.12913   -48.136   -14.138 -4009.366   -167.82   5870.43      1.00
   3.07099   0.41173   5.83882   145.529  -407.480 -5071.591   -167.76   5175.61      1.00
   0.93351   1.52964   0.80881   544.608   582.461 -3983.571   -161.83   5155.01      1.00
   1.01777   2.77311   2.39571  -335.626   311.755 -2942.653   -155.62   5400.78      1.00
   2.20104   0.32612   5.58258  -144.173   118.557 -3599.353   -148.37   3680.15      2.00
  -0.00814   2.34541   1.81933   159.131   -72.305 -4190.812   -148.05   5953.23      1.00
  -0.11222   1.68125   0.81766   -49.159    25.611 -3987.500   -147.21   5250.06      1.00
   2.14193   2.01070   3.18928   -31.695   599.048 -3726.650   -146.76   5405.77      1.00
   2.02194   1.90334   0.10032   -31.418  -280.535 -3870.615   -143.58   5384.38      1.00
   5.33372   2.85122   0.92701  -112.346   -24.989 -3774.730   -143.36   5901.33      1.00
   4.38186   1.61884   1.93511  -654.211   263.109 -3982.599   -141.54   5231.10      1.00
   5.29882   0.42034   5.54457   225.296  -248.572 -4847.836   -140.76   4952.79      1.00
   0.04741   0.83056   3.68998   -96.825  -137.557 -3806.808   -135.96   4235.37      1.00
   0.85945   0.92442   3.75923   -20.178    -8.654 -3947.743   -134.03   4445.44      1.00
   5.32137   1.09862   4.73845  -448.388    39.172 -3806.634   -133.77   4518.67      1.00
   1.33384   1.84146   3.81687  -143.607   -89.696 -4031.227   -133.32   5439.61      1.00
   4.31169   1.59765   3.94281   864.777   903.161 -3982.801   -132.63   5311.35      1.00
   5.17875   1.42244   3.80011    49.729    88.757 -4030.653   -132.22   5020.57      1.00
   3.94267   2.15796   6.26299    -9.851    21.200 -3965.303   -131.53   5660.71      1.00
   0.13809   1.67595   5.89520    95.642  -295.475 -3982.879   -130.14   5250.14      1.00
   1.25178   1.67726   5.42530     0.593    -5.812 -4012.986   -129.60   5265.17      1.00
   3.41668   2.30892   4.29945  -286.798   -87.652 -4270.738   -129.44   5991.45      1.00
   4.13420   1.34914   4.03987   -14.751    56.789 -4010.432   -129.00   4927.51      1.00
   3.83246   2.87074   4.60709   -33.091    38.275 -3983.158   -128.81   6040.59      1.00
   3.43181   1.59445  -0.28827   -19.125     2.776 -4013.127   -127.83   5182.32      1.00
  -0.56170   1.00640   0.86035   -42.124    32.590 -3985.750   -127.55   4557.78      1.00
   3.75361   1.18264   4.15551   128.560    71.933 -4048.164   -125.75   4789.21      1.00
   3.23855   2.86030   0.95147   -21.947   -16.618 -3995.145   -125.55   6045.99      1.00
   3.76795   1.18748   1.57501 -3679.552    39.297 -5487.016   -124.81   7086.87      1.00
   6.34668   2.37374   4.46071   -38.195    34.113 -3985.933   -124.55   5826.44      1.00
   3.83430   1.39311   4.26398  -128.961    -9.517 -3982.100   -123.83   4951.74      1.00
   3.01844   1.41132   1.23734    64.565    70.907 -3983.558   -123.71   4971.22      1.00
   1.06859   0.78626   4.70856 -2831.590    23.648 -1198.595   -123.65   3540.81      1.00
   5.18117   1.51879   1.19665   337.101   183.133 -3983.122   -123.58   5095.92      1.00
   5.13171   2.75522   2.76317  -608.336  1399.896  -334.880   -123.43   4761.50      1.00
   2.70659   1.49779   1.20857   225.029   135.527 -3983.828   -122.77   5067.12      1.00
   5.36462   2.75798   3.90579  -831.910  -791.738 -6735.989   -122.47   8181.17      1.00
   1.48636   1.51005   3.33534    -8.727    19.829 -3959.331   -122.43   5053.85      1.00
   6.20640   1.14985   4.71219   318.817    37.587 -4127.346   -121.52   4832.07      1.00
   2.56093   1.51100  -0.32106   -27.853    55.632 -3950.369   -121.29   5048.09      1.00
   5.52170   1.99399   3.94997   382.916   439.272 -3726.184   -121.14   5388.75      1.00
   2.29610   2.29901   5.42673   128.438  -152.658 -3743.633   -120.95   5616.58      1.00
   4.71509   1.17259   1.61326    -0.894    34.118 -3990.106   -120.89   4727.76      1.00
   3.25377   1.13358   1.96164   896.065  -377.740 -3551.598   -120.66   4428.86      1.00
   1.85027   2.35752  -0.15950   -32.443   200.962 -4159.359   -120.11   5939.65      1.00
   4.23938   2.64665   4.34841    95.950    71.541 -3662.749   -119.85   5759.67      1.00
   2.49314   0.77721   2.89409    48.557  -185.469 -3758.538   -119.25   4144.79      1.00
   1.92043   1.43853   4.29784   -50.549    27.594 -3984.966   -119.24   5000.04      1.00
   4.37878   2.55094   4.00878    16.194    57.256 -3933.157   -118.78   5890.52      1.00
   3.28619   2.77476   2.34137   240.519  -265.886 -4911.957   -118.52   6675.37      1.00
   5.27369   2.99206   1.41079   -81.246     5.815 -3868.937   -118.42   5988.45      1.00
   4.04589   2.40142   4.23934   -94.819   -55.893 -4076.224   -118.33   5906.23      1.00
   2.65817   0.62622   4.09282   -79.659     6.873 -3953.293   -118.27   4198.50      1.00
   5.04179   0.83759   2.76732  -271.842   582.852 -4590.989   -117.31   4996.48      1.00
   3.16999   0.83143   4.99433   -20.352    29.799 -3956.690   -117.01   4368.40      1.00
   2.67440   6.00096   1.17404   -15.842    25.172 -3949.261   -116.78   4001.46      1.00
   1.88617   2.41515   4.43976   -77.506    23.292 -4030.547   -116.75   5882.54      1.00
   0.91541   1.12356   4.24858  -351.114  -120.263 -3838.761   -116.48   4564.43      1.00
   0.47739   0.86310   2.77313  -192.302   390.028 -4383.459   -115.01   4803.97      1.00
   2.88216   1.92778   4.37658  -495.697  -184.685 -4174.950   -114.66   5646.39      2.00
  -0.01934   1.15787   4.71704 -1567.353    39.113 -3342.915   -114.47   4463.26      1.00
   2.92148   1.45790   5.09913   270.109  -120.582 -3983.542   -114.38   5027.46      1.00
   2.07554   1.18726   6.04658   -13.138   -24.885 -4032.209   -114.38   4778.32      1.00
   1.57122   1.17992   4.34098   960.849   423.257 -4431.622   -114.33   5219.42      1.00
  -0.55467   1.96997   3.41830    66.861   211.988 -3887.836   -114.31   5454.34      1.00
   4.92828   1.16723   4.25326  -320.293  -104.358 -3854.340   -113.97   4620.26      1.00
   3.90035   1.92258   0.46174   160.316   454.104 -4191.446   -113.53   5649.90      1.00
   0.11945   0.90878   2.28756   -41.835    -5.914 -3946.102   -113.49   4429.49      1.00
   0.74312   0.89562   4.70656    30.049    36.348 -4043.468   -113.37   4504.33      1.00
   4.60112   1.58319   0.77885 -2000.401 -1960.724 -3982.660   -113.26   5860.02      1.00
   4.18354   1.97344   1.57488 -1295.562    39.255 -3455.049   -112.98   5313.63      1.00
   4.16974   0.20450   1.94547   -80.511    23.916 -4079.864   -112.83   4107.38      1.00
   2.83983   1.59605   7.12865   -62.586    16.063 -3986.064   -112.67   5163.32      1.00
   4.57594   1.42235   2.20159   -15.427    -7.112 -4014.446   -112.17   5006.45      1.00
   5.12904   1.21050   5.90914  -431.359   983.928 -3551.898   -112.12   4535.37      1.00
   1.82293   1.81392   1.58623   -33.055    35.706 -3981.170   -112.04   5374.20      1.00
   2.22335   0.29678   1.62744    48.668    23.182 -3807.537   -111.84   3867.93      1.00
  -0.01484   2.76176   0.10132   -31.771   279.006 -4639.226   -111.62   6469.69      1.00
   5.18074   1.87275   3.91393  -350.779  -311.674 -4158.248   -111.49   5579.95      1.00
   5.72329   2.38099   5.54034  -336.331   311.309 -4398.826   -110.67   6137.53      1.00
   2.22041   1.68376   4.36036   143.580   102.857 -3983.655   -110.51   5252.29      1.00
   0.07957   1.23582   3.92609  -383.265  -327.927 -3775.608   -110.38   4643.17      1.00
   0.70320   1.54332   5.90630   399.583 -1032.943 -3983.255   -110.21   5225.53      1.00
   3.15158   1.60931   5.83835  -207.354   439.276 -3983.264   -109.84   5196.98      1.00
   1.57710   1.17233  -0.00313   -30.654  3463.233 -2559.858   -109.67   4997.40      1.00
   5.18584   2.74027   3.57508   224.459   632.028 -2366.823   -109.66   5120.68      1.00
  -0.05513   2.74558   4.37638  -639.305  -233.350 -5550.818   -109.60   7174.07      1.00
   2.53102   2.02172   1.25102  -381.547  -136.790 -3822.244   -109.43   5463.72      1.00
   0.73413   1.68661   4.90240   -32.828    37.234 -3981.062   -109.41   5250.42      1.00
   5.85982   1.97967   0.00870   -30.910 -1577.376 -3328.008   -109.31   5314.34      1.00
   5.26042   2.73832   3.93969   848.385   903.265  -990.384   -109.23   4762.12      2.00
   3.97053   0.76622   4.58095   305.148    23.469 -4334.655   -109.22   4671.01      1.00
   1.22334   1.55635   5.88495  -831.925  1943.775 -3983.227   -108.86   5539.52      1.00
   0.59302   2.85225   2.94048   -28.674    34.645 -3999.889   -108.39   6047.17      1.00
   5.93599   1.09544  -0.02571   -31.783  -440.169 -4174.688   -108.20   4828.93      1.00
   1.13804   1.46771   0.84255   208.150   247.334 -3982.586   -108.12   5038.55      1.00
   1.79155   2.47548   5.43573  -143.788   120.520 -4126.543   -108.03   5985.22      1.00
   3.13185   2.71045   5.82922    80.850  -264.503 -3279.115   -107.76   5556.23      1.00
   1.29558   1.51373   0.81358   399.908   439.941 -3982.976   -107.73   5110.79      2.00
   5.10451   1.57007   4.71149  3904.408    39.285 -3983.056   -107.64   6450.29      1.00
   3.74939   1.97653   1.57386 -2415.544    39.396 -2991.216   -107.55   5425.02      1.00
   2.94022   1.61044   3.99357  -399.714  -344.973 -3981.853   -107.51   5201.15      1.00
   4.27577   1.22565   3.10938   -31.141   455.417 -4175.013   -106.84   4958.63      1.00
   5.19556   2.75252   4.37927  -640.060  -232.110 -5582.975   -106.76   7200.96      1.00
   3.55915   0.77966  -0.05136   -32.147  -712.246 -4719.205   -106.74   5080.61      1.00
   6.08076   1.90261   4.72741  -673.201    22.197 -4238.144   -106.55   5686.71      1.00
   2.18665   0.39710   5.04196   480.452  -201.376 -5311.527   -106.22   5412.88      1.00
   1.07809   2.11542   2.29469  -190.957   167.237 -3886.503   -106.20   5577.98      1.00
   0.48848   0.57122   5.89695   -25.489    29.764 -4011.043   -106.06   4213.96      1.00
   0.65169   1.60730   4.12290   -55.731    22.064 -3987.446   -105.98   5175.79      1.00
   0.81630   1.18681   4.71071  3456.316    39.367 -5423.049   -105.90   6922.83      1.00
   3.45412   0.78114   0.04243   -31.784   695.115 -3311.536   -105.83   3807.33      2.00
   1.58244   1.47072   3.56272  -127.858  -249.247 -3983.708   -105.77   5040.00      1.00
   4.02958   2.38394   3.53597   192.922   550.444 -3406.254   -105.53   5483.98      1.00
   3.76786   1.93092  -0.02353   -31.241   646.990 -4255.225   -105.46   5720.91      1.00
   3.30547   2.70093   4.68766  -192.489    22.734 -4383.680   -105.44   6265.42      1.00
   1.78047   1.17120   0.40795   880.277  2183.065 -3006.163   -105.42   4581.90      1.00
   3.28696   1.17156   4.29221  -815.547  -313.070 -3630.618   -105.20   4512.69      1.00
   5.11180   2.36175   3.08170   -31.622  -615.937 -4623.142   -104.99   6302.61      1.00
   5.77404   1.14902   5.11816  -927.545   407.698 -3583.073   -104.97   4479.66      1.00
   4.19425   1.96564   2.16325  -111.808    23.206 -3949.574   -104.65   5491.25      1.00
   5.39356   0.48258   4.56219  -143.012     7.564 -3709.566   -104.54   3870.44      1.00
   4.60972   2.07171   3.70463   -55.502    20.039 -3999.816   -104.39   5616.70      1.00
   1.89133   2.42205   2.18662   -28.724    35.442 -3992.192   -104.36   5860.03      1.00
   3.46943   1.00012   0.38476    18.052   103.005 -3951.296   -104.14   4522.35      1.00
   5.95204   1.99686   1.71500    22.305    20.394 -4043.370   -104.10   5584.95      1.00
   1.62634   0.77912  -0.04752   -32.090  -776.137 -4784.093   -104.09   5149.80      1.00
   1.30292   1.31993   3.26258   -31.456  -104.908 -3984.549   -103.96   4876.85      1.00
   4.14063   1.74559   3.37090   -30.558  -105.031 -3983.378   -103.77   5311.11      1.00
   0.50341   0.75607  -0.01814   -34.809   427.594 -3583.483   -103.69   3985.88      1.00
   5.25492   2.28526   5.56790  -319.936   294.784 -4366.497   -103.64   6052.99      1.00
   5.31459   2.79455   5.61543  -175.777   151.233 -4479.872   -103.60   6364.03      1.00
   3.67112   1.59678   5.83282  -207.946   438.963 -3982.385   -103.51   5183.62      1.00
   4.55088   1.72592   3.38549   -31.559  -103.105 -3981.604   -103.41   5290.48      1.00
   1.17402   1.56645   1.55440  3712.344    39.382 -3982.938   -103.37   6332.60      1.00
   1.92502   1.16370   0.04265   -31.551  -824.859 -4333.852   -103.26   5080.13      1.00
   4.09718   2.19217   2.82183    16.740  -105.462 -4031.162   -102.76   5733.87      1.00
   0.93720   1.14694   5.87329  -367.832   823.519 -3614.386   -102.34   4478.88      1.00
   3.06540   2.78073   2.37017  -318.962   295.808 -2991.858   -101.89   5428.41      2.00
   3.19598   2.77933   1.81087  -175.719    72.061 -3599.874   -101.64   5772.10      1.00
   4.36478   2.27887  -0.22578    -6.144    21.941 -3972.921   -101.55   5754.77      1.00
   4.09081   2.00299   3.64006   112.129   327.176 -3839.007   -101.42   5455.14      1.00
   5.10692   1.20098   2.78120   257.006  -681.102 -3678.651   -101.19   4557.25      1.00
   3.76006   1.97403   2.76740  -671.528  1559.730 -3295.100   -101.17   5325.84      1.00
   1.76010   2.91978   2.29810   -13.599   -23.551 -4020.544   -100.86   6075.59      1.00
   2.21683   1.32984   0.19705   -32.657  -104.269 -3981.940   -100.73   4885.07      1.00
   5.17202   0.37451   4.70498  -815.575     8.153 -2079.384   -100.60   2391.01      2.00
   5.53447   0.79252   3.22529   -31.467  -343.889 -3615.909   -100.60   4040.24      1.00
   5.06621   1.22034   0.38123  -319.771  -712.607 -4302.463   -100.60   5100.77      1.00
   6.09431   1.61491   4.70651   416.210    37.985 -3982.771   -100.46   5196.33      1.00
   2.72987   1.54654   2.66989  -175.886   359.407 -3982.829   -100.44   5125.45      1.00
  -0.09387   0.73350   5.13337  -447.512   182.870 -3534.483   -100.22   3927.74      1.00
   5.16554   1.52101   5.10372   657.087  -279.747 -3982.095    -99.95   5132.86      1.00
   3.48773   0.22004  -0.81000   -31.260    33.455 -4008.273    -99.91   4040.44      1.00
   1.46321   1.10901   0.06957   -32.861   407.724 -3806.318    -99.86   4525.27      1.00
   1.57086   2.41030   4.33918  -543.180  -185.454 -4542.128    -99.78   6267.29      1.00
   4.51615   1.91148   4.68397  -478.429    23.592 -4158.417    -99.59   5615.44      1.00
   1.26003   2.74897   1.23159   513.349   231.827 -5390.336    -99.55   7041.09      1.00
   4.92538   0.29106   3.31175   -32.407   -77.000 -3793.600    -99.27   3852.48      1.00
   2.18802   2.74059   3.10959   -31.741  -744.658 -5806.651    -99.21   7378.66      1.00
   1.17303   2.75929   4.67520  -413.885    23.112 -4926.217    -99.19   6684.65      1.00
   4.94935   3.29288   5.11922   -30.354    39.226 -3982.334    -98.86   6061.80      1.00
   2.69532   0.65099   5.44785  -176.318   151.511 -3775.922    -98.68   4056.98      1.00
   2.12457   0.32459   5.89904    31.142  -137.156 -4367.666    -98.51   4432.10      1.00
  -0.01229   0.00223   4.32097   -31.530    39.344 -7934.937    -98.43   7932.57      1.00
   0.07102   0.38343   2.42149   449.235  -489.065 -2302.167    -98.38   2550.22      1.00
   5.46230   1.93753   2.36699   783.798  -808.879 -4463.527    -98.20   5954.85      1.00
   4.87733   1.62496   5.62615    31.516   -39.575 -3949.826    -98.17   5164.78      1.00
   3.19715   0.42390   0.34098    80.702   279.003 -3279.648    -97.67   3430.70      1.00
   6.05183   2.01585   2.72209  -221.400   471.450 -3774.074    -97.36   5434.87      1.00
   5.92537   1.90435   3.51547  -318.905  -696.879 -4286.821    -97.30   5736.32      1.00
   1.17284   2.40188   3.91713   192.264   214.786 -3694.836    -97.12   5656.39      1.00
   0.53412   2.82923  -3.13792   -17.543   -19.693 -3989.671    -97.07   6034.43      2.00
   1.69204   0.76271   3.13923   -31.628 -1480.609 -2478.622    -97.06   3353.58      1.00
   1.05983   0.79763  -0.08100   -32.298  -344.390 -4350.280    -97.03   4712.92      1.00
   3.01334   1.94983   1.59318   496.638    23.327 -4206.164    -96.59   5685.64      1.00
   5.19979   0.28343   1.17979  -112.291    -8.392 -4159.739    -96.52   4211.38      1.00
   4.45387   1.62079   4.56771   -14.754    37.255 -3988.673    -96.44   5190.18      2.00
   4.48148   2.77502   5.48346   -95.755    99.700 -4205.878    -96.39   6165.56      1.00
   0.68377   1.06784   2.84836    48.450  -185.527 -3903.784    -96.32   4551.48      1.00
   7.06464  -1.09216  -4.53382   -15.929    33.354 -3992.876    -96.26   4648.53      2.00
   1.97789   1.57105   4.71138  3888.440    39.293 -3983.033    -96.15   6441.27      1.00
   3.37747   2.37807  -0.07196   -31.274  -487.812 -3470.084    -95.95   5510.77      1.00
   3.28914   1.14090   2.24468   256.809  -264.814 -3822.717    -95.93   4568.90      1.00
   1.28590   0.99062   3.25843   -32.516  -121.200 -3934.535    -95.69   4499.05      1.00
   4.62357   0.71688   0.40699    49.171   199.792 -3790.215    -95.66   4122.25      1.00
   4.31720   2.77727   0.27596  -144.560  -266.280 -3262.488    -95.58   5572.27      1.00
   5.05140   2.00691   0.32758  -223.191  -472.146 -3774.384    -95.50   5427.45      1.00
   1.75288   2.27905   3.51541  -111.369  -184.786 -4206.796    -95.34   5922.65      1.00
   1.44466   1.39491   0.25378   -31.647  -105.888 -3982.418    -95.27   4953.43      1.00
   3.94183   1.58942   2.80999   145.492  -409.744 -3983.772    -95.25   5172.71      1.00
   1.76208   1.36958   0.20431   -29.641  -104.800 -3982.168    -95.11   4926.70      1.00
   3.87535   0.80403   4.32973  1071.995   471.908 -5182.439    -95.04   5607.67      1.00
   0.03968   2.33772   4.31264  1344.331   600.256 -2494.392    -94.73   5116.54      1.00
   4.32444   2.00020   4.26359   432.385   198.492 -3759.843    -94.61   5407.09      1.00
   0.08818   2.05259   1.95582   351.798  -152.935 -4159.554    -94.58   5728.66      1.00
   3.56285   1.61230   3.51277   -31.989  -100.102 -3985.326    -94.49   5179.89      1.00
   1.84271   2.65034  -0.06207   -29.708   117.848 -4254.700    -94.45   6154.66      1.00
   5.82371   1.97151   1.13616   656.425   294.899 -4287.838    -94.31   5788.07      1.00
   1.10375   1.08612   1.17532   -76.684   -40.645 -4004.359    -94.10   4653.08      1.00
   0.02109   2.74996   3.41100   -31.166   135.854 -3680.155    -94.05   5811.34      1.00
   2.17080   0.38565   3.90723  -943.120  -904.198  -863.119    -94.02   1795.36      1.00
   0.75168   1.25171   4.64803  -271.800    22.715 -3887.712    -93.91   4732.44      2.00
   0.00064  -0.00096   1.17816   -31.597    39.265 -7935.058    -93.66   7932.58      1.00
   1.17635   1.87859   3.56043  -144.207  -280.410 -4110.800    -93.63   5539.11      1.00
   0.11718   2.41326   5.17026  -368.198   167.314 -4351.025    -93.59   6118.40      1.00
   0.44843   1.45433   1.54689   159.058    39.815 -3983.516    -93.56   5017.71      1.00
   1.09598   2.77554   0.35498   114.477   343.608 -4864.001    -93.43   6640.57      1.00
   6.19616   2.13741   0.64231  -141.310   -88.729 -3916.628    -93.06   5613.12      1.00
   4.60697   1.96625   1.57329 -1727.588    39.278 -3279.065    -93.00   5318.45      1.00
   2.18484   0.38354   3.59579   161.089   471.708 -5182.334    -92.94   5279.02      1.00
   2.09499   1.96182   1.56950  3024.416    39.289 -5247.049    -92.81   7154.53      1.00
   2.32453   1.90325   5.07659     1.847    25.488 -3995.248    -92.73   5467.37      1.00
   2.97828   2.96683   2.37625   -30.470    37.404 -3995.050    -92.50   6066.80      1.00
   0.44598   1.95211   4.33640 -1455.320  -585.449 -4607.148    -92.30   6172.30      1.00
   5.47317   1.22224   5.46107   432.203  -456.831 -4254.389    -92.12   5040.91      1.00
   4.22257   0.38311   1.50481  -271.250    23.167 -4575.200    -92.07   4665.68      1.00
   2.95434   1.17270   1.90801  -450.149   184.791 -4159.277    -92.07   4895.64      1.00
   2.23574   1.61392   5.51400   527.707  -553.104 -3982.315    -92.05   5234.31      1.00
   1.71161   2.32267   5.14705  -783.627   343.181 -4799.493    -92.05   6437.57      1.00
   2.10326   0.37515   4.99312  -255.261   103.012 -3391.335    -91.89   3508.14      2.00
   1.33046   1.26362   0.41832  -143.786  -280.082 -4111.112    -91.73   4932.22      1.00
   2.63224   2.14859   4.00138   -78.332   -38.718 -4062.147    -91.66   5722.47      1.00
   2.74895   1.57175   1.57002  3840.399    39.267 -3983.061    -91.57   6413.01      1.00
   2.79787   1.19451   4.34163  1039.796   455.094 -4462.146    -91.54   5276.50      1.00
   0.02843   1.19449   1.75206  -121.709    53.821 -4032.571    -91.31   4787.71      2.00
   3.67785   0.70229   6.01357  -111.834   199.908 -3774.137    -91.24   4096.65      1.00
   5.89036   1.57158   1.56989  3824.402    39.274 -3983.053    -91.18   6403.29      1.00
   2.94676   1.93732   4.84392    66.116    24.051 -3935.744    -90.98   5455.35      1.00
   5.28429   2.32555   3.43629    51.778   180.921 -3787.303    -90.88   5663.60      1.00
  -0.00163   0.39574   1.92379  -432.508   183.346 -4991.561    -90.79   5094.04      1.00
   5.47002   1.91871   4.31746  -879.869  -345.119 -4350.832    -90.63   5822.93      1.00
   3.42516   1.56312   1.18530   528.233   263.196 -3983.586    -90.44   5161.33      1.00
   4.01913   0.69484   5.38694   -64.236    25.751 -3887.303    -90.35   4189.33      1.00
   3.88904   2.38011   0.36806   240.182   663.482 -4687.623    -90.24   6369.84      1.00
   3.47229   0.39864   1.47945  -190.551    24.171 -4350.082    -90.21   4447.73      1.00
   5.69491   0.76408   3.52873  -655.817 -1480.947 -2351.224    -90.06   3327.29      1.00
   5.59209   2.05829   5.40470  -208.132   182.514 -4080.128    -89.89   5669.78      1.00
   2.55189   1.13951   1.59843   447.809    23.788 -3775.280    -89.83   4534.92      1.00
   5.17649   0.38768   1.54990  -719.611    23.313 -5662.668    -89.83   5776.27      1.00
   1.19583   2.76472   5.97963  -160.114   311.071 -4783.423    -89.76   6578.05      1.00
   5.46229   1.16470   4.71623 -2383.591    39.291 -3006.952    -89.58   4591.10      2.00
   3.17310   0.45670   1.22378  -174.992   -40.301 -4368.107    -89.39   4493.32      1.00
   1.70274   2.65103   5.90682   -64.295    85.011 -4061.883    -89.39   6022.90      1.00
   4.27779   1.95148   3.21911   -31.885   407.120 -3822.895    -89.16   5402.34      1.00
   0.85947   2.02976   1.10660  -320.013  -104.487 -3854.657    -89.11   5488.73      1.00
   3.05129   0.82903   5.82302   113.813  -345.591 -4367.971    -89.11   4755.86      1.00
   5.84773   1.95298   1.56501   784.399    39.335 -4319.042    -89.09   5804.25      1.00
   1.69690   1.93750   0.02107   -31.591  -953.189 -3583.841    -89.08   5293.52      1.00
   0.77208   1.24660   1.63424   177.608    23.640 -3885.399    -89.07   4720.67      1.00
   4.14801   0.43069   4.77897   223.599     7.085 -4607.669    -89.01   4715.94      1.00
   2.39468   1.03752   0.69431   -64.986   -26.544 -4049.626    -88.88   4644.03      2.00
   6.30302   2.26753   4.18006   -28.218    41.538 -3973.595    -88.88   5747.50      1.00
   0.09220   2.35384   1.58750   656.572    23.397 -4687.507    -88.86   6349.38      1.00
   2.01190   0.40157   1.46003   385.200    23.572 -2991.469    -88.81   3151.73      2.00
   4.52314   1.98396   0.02509   -32.114  1111.606 -4446.944    -88.79   5977.51      1.00
   5.89930   1.83353   0.72244  -223.177  -186.123 -3872.700    -88.46   5320.90      2.00
   3.31510   1.97384   5.45763  -399.892   391.117 -4207.494    -88.44   5712.81      1.00
   2.06798   1.22112   1.54680  -591.717    22.978 -4206.714    -88.44   4995.11      2.00
   4.57356   1.99497   1.16353  -430.795  -136.007 -3806.204    -88.27   5432.84      1.00
   0.52652   2.02066   1.10338  -319.308  -104.897 -3854.765    -88.19   5480.95      1.00
  -0.06022   2.76524   2.34274   400.554  -424.151 -5454.550    -88.13   7096.62      1.00
  -0.00264   1.56218   1.56901  3792.399    39.295 -3983.078    -88.09   6376.47      1.00
   0.01023   0.37646   4.59588   207.855     7.278 -4574.842    -88.05   4659.30      1.00
  -0.28590   0.93200   0.09827   -25.574    37.779 -4001.297    -87.92   4500.36      1.00
   4.77941   1.58271   3.55623   639.786  1607.779 -3983.257    -87.59   5430.27      1.00
   2.20191   0.80527   0.38670  -367.742  -809.058 -4878.861    -87.55   5274.32      1.00
   2.13106   2.46447   4.78517   112.374    24.108 -3837.766    -87.40   5781.78      2.00
   3.15746   2.62948   4.31474    96.190    71.608 -3662.989    -87.11   5752.25      1.00
   5.17473   0.37281   3.81840  -223.268  -185.211 -3327.422    -87.08   3446.32      1.00
   0.36871   1.97365   5.16351   368.628  -153.022 -3806.379    -87.02   5409.91      1.00
   3.01227   0.50820   5.47984    64.057   -89.224 -4302.882    -86.96   4455.67      1.00
   1.31962   2.10094   5.92054  -143.046   279.004 -4110.964    -86.92   5728.02      1.00
   5.48158   2.78129   1.51551  -352.413     7.015 -3214.666    -86.56   5548.70      2.00
   0.56338   1.41869   1.19789   145.782   104.324 -3983.614    -86.43   4981.19      2.00
   1.96276   1.56970   4.71144  3920.414    39.286 -3983.038    -86.30   6459.62      2.00
   2.21755   2.48164   4.82991    66.116    25.175 -3886.619    -86.26   5823.18      3.00
   4.15951   2.75900   2.01005  -719.194   294.581 -2175.451    -86.18   5057.84      1.00
   5.89379   1.60072   4.70749   720.331    39.242 -3983.129    -85.70   5215.62      2.00
   5.36245   1.95135   0.01789   -30.698 -1592.917 -3326.279    -85.68   5291.97      1.00
   5.49808   1.14206   4.00860  -368.095  -313.281 -3790.935    -85.66   4554.26      1.00
   4.01170   2.46090   1.56342  -302.954     6.716 -3710.681    -85.65   5703.05      1.00
   2.87399   0.79821   2.33205  -976.160   951.495 -5295.544    -85.59   5750.90      1.00
   3.21401   0.35540   3.06008   -31.693  -296.577 -3247.215    -85.56   3360.00      1.00
   5.17299   0.37238   5.11694  -608.163   246.583 -2478.932    -85.53   2701.11      1.00
   5.70882   0.76391   1.33844    33.311    55.146 -3917.812    -85.36   4274.47      1.00
   1.06423   2.73517   0.82084   432.095   472.089 -5567.714    -85.17   7180.31      1.00
   2.21310   0.78350   1.20468 -1407.570  -551.959 -5486.210    -85.05   5953.84      1.00
  -0.15484   0.77051   3.49428  -255.881  -520.227 -3391.062    -85.05   3847.39      2.00
   3.24604   2.48382   2.09247  -208.436    87.933 -3790.508    -85.00   5764.73      1.00
   5.45784   0.55356   5.02981    48.834   -25.403 -4190.729    -84.70   4374.23      2.00
   4.17808   2.37243   2.73582   351.323  -921.764 -4976.733    -84.70   6617.29      1.00
   2.54811   0.51711   5.50692    47.689   -73.661 -4254.662    -84.66   4414.05      3.00
   5.13654   2.35317   4.71333 -2831.608    39.239 -6783.100    -84.64   8481.44      2.00
   3.73395   1.01342   7.22442    12.559     2.510 -3966.189    -84.64   4547.29      1.00
   2.12358   1.17915  -0.01445   -31.690 -2440.854 -5007.290    -84.54   6125.71      2.00
   4.18485   0.47153   0.85573  -143.590  -105.142 -4368.353    -84.53   4501.11      1.00
   5.81913   2.20911   0.78730   128.213   182.363 -4207.324    -84.53   5874.57      1.00
   0.16763   0.46621   4.67041   176.287     7.178 -4478.909    -84.53   4605.86      2.00
   3.37147   1.11399   4.72737  -368.053    39.397 -3838.118    -84.41   4553.95      1.00
   4.14570   1.39594   1.38472   -14.969    38.117 -3981.694    -84.32   4952.84      1.00
   0.97075   0.50727   0.33425   -63.048   -72.077 -4206.394    -84.30   4361.82      1.00
   1.70168   1.20354   0.08552   -30.843   326.328 -3838.723    -84.27   4644.84      2.00
   2.34035   1.57455   4.69679  3888.391    39.280 -3983.038    -84.24   6444.16      1.00
   4.24912   2.76745  -0.08831   -30.975   327.687 -4750.953    -84.11   6554.19      1.00
   0.07358   0.81294   5.48461   544.879  -568.748 -4799.560    -84.11   5190.29      1.00
   5.68628   2.36939  -0.04921   -31.599  -712.533 -3247.411    -83.99   5392.56      1.00
   5.22781   2.76239   0.41046  -367.617  -808.254 -1838.209    -83.92   4942.22      1.00
   4.11724   2.75829   2.33356  -719.379   695.506 -1630.619    -83.87   4889.02      1.00
   3.14875   0.34573   4.74817  -335.916     6.948 -3247.198    -83.83   3358.45      1.00
   3.46208   1.98346   5.87160  -527.774  1207.103 -4528.022    -83.83   6078.85      1.00
   2.13891   2.75382   4.35487   352.145   182.955 -2991.580    -83.73   5415.79      1.00
   1.82694   1.47496  -2.64391   -26.861    25.678 -4021.322    -83.64   5066.50      2.00
   3.76911   2.07516   2.42777  -223.899   199.352 -3870.862    -83.61   5536.28      1.00
   2.67098   1.62090   2.44066   207.550  -232.978 -3982.283    -83.54   5194.62      1.00
   2.52013   1.95161   1.56879  1984.388    39.233 -4815.012    -83.48   6444.38      1.00
   3.29500   2.58972   6.01663   -64.897    86.589 -4190.063    -83.45   6083.82      2.00
   5.34887   2.87491   4.64293    79.497    22.198 -3726.153    -83.44   5875.80      1.00
   4.08828   2.34294   4.36225   192.924   119.104 -3742.172    -83.43   5646.58      1.00
   0.00296   0.00115   1.96155   -31.590    39.282 -7935.095    -82.89   7932.58      1.00
   5.86223   1.18955   4.70317   432.363    39.232 -4175.093    -82.86   4920.81      2.00
   3.23815   1.18437  -0.00787   -31.962  2487.172 -2942.556    -82.84   4624.89      1.00
   3.04460   0.38330   3.94809  -720.000  -681.069 -1631.234    -82.63   2098.87      1.00
   3.07508   0.35053   5.11930  -303.171   118.482 -3279.298    -82.48   3391.02      1.00
   2.02406   0.39306   3.58624   207.927   583.049 -5471.343    -82.44   5578.64      2.00
   1.09067   0.44421   5.10904   208.497   -88.480 -4607.179    -82.38   4722.04      1.00
   5.30238   0.45402   3.83143    96.433   134.331 -4414.896    -82.19   4536.98      2.00
   3.78886   1.83503   4.85014    66.825    23.704 -3933.655    -82.15   5359.49      1.00
   4.23184   2.62203   1.65150    64.666     6.838 -4222.589    -82.08   6119.81      1.00
   5.05945   1.99600   5.85636   240.277  -649.374 -3695.876    -82.07   5382.64      1.00
  -0.12963   2.76300   1.98900   816.092  -345.673 -6206.939    -81.92   7718.18      1.00
   4.21218   2.73052   0.06645   -31.278  -360.961 -3087.969    -81.83   5458.56      2.00
   2.29544   1.58231   1.57308 -1807.165    39.155 -3983.377    -81.79   5455.02      1.00
   4.57337   2.35433   3.51256  -527.988 -1192.947 -5295.156    -81.77   6903.41      1.00
   4.15829   2.78083   4.34006  -495.171  -168.930 -5199.132    -81.68   6901.73      2.00
   5.42385   1.91229   1.28523   144.351    87.437 -4063.690    -81.66   5528.17      1.00
   1.62143   1.55056   2.71956  -367.624   823.084 -3983.066    -81.66   5192.96      1.00
   3.84467   2.09661   3.44662    64.240   232.223 -3870.852    -81.52   5551.08      1.00
   1.09885   2.72346   0.29948  -159.313  -313.308 -3150.812    -81.38   5491.01      2.00
   4.15940   1.96703   1.15898  2385.016  1030.980 -5070.461    -81.33   6857.06      1.00
   5.23782   2.74721   5.10111   240.416   -72.723 -3279.081    -81.28   5568.93      2.00
   2.21527   0.49598   4.65517    97.485     7.674 -4302.014    -81.26   4447.65      1.00
   3.37170   1.94006   4.73650   560.881    23.508 -3726.776    -81.24   5338.24      2.00
   0.41381   1.17420   4.71444 -2191.559    39.349 -3087.120    -81.18   4558.48      1.00
   5.22450   2.70416   2.67865  -127.303   246.922 -3359.455    -81.15   5601.70      2.00
   0.04557   0.31524   0.71820    50.147    89.457 -3730.582    -81.14   3800.69      1.00
   3.55416   0.79991   1.53566  -446.963    23.116 -4398.658    -80.99   4767.84      1.00
   3.48462   1.95017   0.74767  -431.951  -375.718 -3743.837    -80.99   5360.59      1.00
   8.81422   3.17727   3.58812   -66.263    -6.025 -3969.269    -80.88   6062.71      1.00
   5.22790   1.50089   4.96768  -223.771    87.396 -3983.210    -80.83   5068.80      2.00
   3.93006   0.77676   3.58013  -319.551  -696.660 -3214.981    -80.81   3733.02      2.00
   5.85027   1.57696   2.76803   528.339 -1336.152 -3982.703    -80.75   5337.86      1.00
   2.32478   0.48630  -0.06747   -33.148   136.875 -3679.943    -80.74   3844.33      1.00
   2.58454   1.98747   2.83232  -207.672   438.782 -3790.767    -80.70   5418.28      1.00
   5.02448   1.96454   1.57185 -3695.592    39.284 -2463.055    -80.62   5852.89      1.00
   1.30234   1.01211   1.19484   -94.104   -10.425 -4060.893    -80.41   4629.85      1.00
   0.00881   0.29736   2.87212    17.281  -105.030 -3695.637    -80.40   3758.88      1.00
   0.80304   0.99296   4.37719   -76.479    22.341 -3969.989    -80.36   4531.34      3.00
   0.50425   2.02664   4.37934   432.592   199.415 -3759.118    -80.34   5429.84      2.00
   5.54169   1.16865   2.72480  -528.503  1207.744 -4527.572    -80.30   5350.63      1.00
   3.70085   1.18839   1.20656  -960.436  -376.971 -4383.711    -80.23   5183.15      1.00
   1.19873   1.16663  -0.00152   -30.972  2343.023 -3023.417    -80.13   4582.97      2.00
   1.16387   2.65283   0.52098   -63.197   -73.013 -3758.565    -80.08   5823.32      3.00
   5.17393   0.44006   5.08983   240.013  -105.306 -4686.549    -79.95   4799.46      3.00
   4.69093   1.13060   0.33459  -240.191  -521.129 -4223.024    -79.93   4918.38      1.00
   4.21949   2.73000   0.46982   143.863   423.901 -5070.633    -79.87   6785.16      2.00
   0.83704   2.64921   3.61577    17.005   135.155 -3662.603    -79.87   5761.04      1.00
   0.79173   0.29641   6.51455   -15.649   -26.171 -4014.535    -79.68   4071.15      1.00
   2.90708   1.96028   1.56929  2752.486    39.297 -5135.099    -79.67   6959.50      2.00
   1.71532   2.46369   0.67996  -159.735  -103.892 -3806.693    -79.60   5762.77      1.00
   1.65530   1.90608   4.89160  -126.990    54.902 -4031.082    -79.53   5497.81      1.00
   4.23500   2.76904   2.74319   192.390  -520.606 -5374.837    -79.52   7034.29      1.00
   4.90284   1.92976   3.53298  -512.329 -1161.058 -4494.449    -79.52   6000.24      1.00
   2.77586   1.54375   4.71699  -815.788    39.366 -3982.911    -79.30   5171.91      1.00
   3.54857  -1.21583   1.50759   -33.381    35.899 -3995.454    -79.29   4776.76      1.00
   4.55848   0.32774   1.80334  -160.654    55.853 -4285.927    -79.21   4353.75      2.00
   1.08434   1.26492   1.62680   175.289    23.807 -3888.414    -79.11   4742.32      1.00
   0.49743   1.54670   5.47907  -816.231   791.710 -3982.779    -79.09   5234.93      1.00
   3.37840   0.77737   2.81169  -223.905   470.462 -4479.965    -79.04   4833.00      1.00
  -0.03142   1.10649   4.74117  -143.801    38.756 -3935.109    -79.03   4615.96      2.00
   4.22441   1.62278   1.13702  -127.600    -7.933 -3983.307    -78.98   5189.49      1.00
   5.09082   0.39703   5.85905   464.059 -1177.004 -7086.650    -78.92   7255.53      1.00
   1.24911   1.75140   3.39131   -30.227  -105.357 -3983.829    -78.90   5317.09      1.00
   1.27879   2.26005   5.91742    51.912  -185.750 -3761.455    -78.82   5600.59      1.00
   2.09270   0.54377   0.88602   -62.696     8.870 -4076.954    -78.78   4259.21      1.00
   1.98088   1.66484   0.71935  -271.799  -232.557 -3983.752    -78.77   5242.69      1.00
   1.55913   0.53822   5.01185   -79.075    40.547 -3951.905    -78.73   4136.43      1.00
   2.91218   1.12103   3.17804   -31.693  -393.562 -3822.527    -78.68   4550.13      1.00
  -0.07904   2.75763   3.49304  -335.360  -728.910 -5918.289    -78.65   7477.30      1.00
   1.39062   1.07428   2.24795   193.870  -200.390 -3853.198    -78.55   4519.42      1.00
   0.19069   2.25853   0.69734  -141.900   -88.866 -3822.701    -78.55   5640.00      1.00
   3.44563   1.51509   4.29510  -319.959   -88.904 -3982.750    -78.42   5088.18      1.00
   5.57497   0.80692  -0.05171   -31.344   712.144 -3293.964    -78.36   3820.44      1.00
   0.02008   2.28071   0.50305    64.127   248.118 -4222.457    -78.35   5936.44      1.00
   0.43680   1.98632   5.10465 -1167.031   502.875 -4494.759    -78.21   6046.44      2.00
   2.11130   0.45524   4.33129   241.176   135.183 -4670.500    -78.20   4791.56      1.00
   4.70484   1.56405   4.71382 -2863.554    39.340 -3983.028    -78.17   5873.41      1.00
   5.33634   2.72746   4.76913   208.328    23.031 -3422.923    -78.13   5645.88      2.00
   2.14372   1.25280   0.31792    64.860   216.029 -3887.907    -78.09   4731.36      1.00
   5.47426   1.55435   1.56671   976.064    39.822 -3983.323    -78.05   5210.64      1.00
   3.46516   1.70133   5.13527   207.456  -103.936 -3982.831    -77.98   5271.22      1.00
   3.52562   1.59832   1.57634  -767.775    39.425 -3983.073    -77.97   5219.90      1.00
   5.10621   0.41212   5.45641   400.750  -425.635 -5455.279    -77.87   5566.10      2.00
   3.56919   2.43300   1.92548   270.590  -118.363 -4318.213    -77.85   6100.05      2.00
   5.26733   2.75660   2.10164  -287.581   119.009 -3294.895    -77.62   5584.70      1.00
   3.72048   1.97862   5.86889  -528.188  1206.939 -4526.522    -77.62   6073.97      1.00
   1.21576   1.67167   3.84696   159.894   199.932 -3983.523    -77.56   5243.45      1.00
   5.16775   0.18653   1.97485   -78.923    22.419 -4077.747    -77.54   4100.84      1.00
   4.07742   2.74533   3.16711   -31.300  1350.863  -750.920    -77.53   4751.86      1.00
   0.91483   1.57567   4.38600  -704.208  -248.885 -3982.850    -77.52   5193.69      1.00
   0.69802   0.77437   3.09869   -30.549  -840.610 -3118.570    -77.43   3664.35      1.00
   0.49646   4.01454   5.64509   -43.443    57.962 -3980.845    -77.42   5753.49      1.00
   4.02471   1.36410   4.97909  -190.741    70.777 -3983.155    -77.39   4924.78      1.00
   4.22703   1.90618   0.30282  -176.607  -360.710 -3822.895    -77.38   5360.44      1.00
   1.04098   2.83245   0.98415  -111.477   -73.539 -3711.015    -77.37   5856.25      2.00
   3.01214   0.60377   0.59307   -80.340   -41.617 -4143.343    -77.35   4362.65      2.00
   4.51215   2.15415   0.51458   -96.588   -57.403 -3887.597    -77.30   5604.71      1.00
   4.14276   1.13903   2.63771  -144.403   279.079 -4110.843    -77.26   4806.80      1.00
   5.13699   1.31728   2.87139     1.591    -5.360 -3960.852    -77.19   4853.52      1.00
   5.32125   0.41088   5.94923   112.598  -328.368 -4863.306    -77.17   4964.37      2.00
   1.08055   2.76532   5.87704   239.794  -649.716 -2271.438    -76.99   5090.00      2.00
   5.16071   1.83482   3.65242    64.131   214.978 -3887.843    -76.86   5329.90      2.00
   4.18630   1.96600   1.57194 -3583.604    39.289 -2511.072    -76.79   5804.67      2.00
   5.70988   1.08676   3.92582   207.879   264.428 -4127.066    -76.77   4770.91      1.00
   1.07059   2.77236   3.90237  -463.316  -408.768 -5470.440    -76.69   7113.80      1.00
   4.13295   0.74099   1.19875   223.910   119.355 -3726.383    -76.62   4087.02      1.00
   5.88944   1.21028   4.01137  -318.720  -264.365 -3807.404    -76.61   4632.99      2.00
   4.78260   0.49811   2.94635   -64.285    -8.478 -3970.205    -76.52   4128.25      1.00
   2.09678   2.74140   2.29665  -431.103   407.031 -2606.899    -76.35   5226.97      1.00
   0.52856   2.40759   3.55203   111.280   359.307 -3615.336    -76.32   5613.56      1.00
   4.00519   1.61282   2.38266  -607.877   583.007 -3982.700    -76.30   5245.42      1.00
   1.13189   0.74585   1.16309  -672.063  -248.484 -4687.246    -76.16   5027.07      2.00
   3.11194   0.37537   4.68251   656.093     6.814 -5647.709    -76.07   5749.74      2.00
   2.39624   0.56841   2.80514    13.477  -106.316 -3855.111    -75.96   4065.10      2.00
   4.18291   2.83864   0.41552   -96.298  -153.255 -3550.926    -75.93   5759.11      3.00
   2.00064   2.72127   3.77961    80.664   119.288 -3597.785    -75.85   5749.31      1.00
   1.87994   1.59256   0.43391   336.642   871.680 -3982.534    -75.80   5240.53      1.00
   2.44378   2.00580   1.89364   -31.372    38.133 -3985.618    -75.77   5551.13      1.00
   2.44153   1.92611   0.43496   272.249   711.588 -4303.501    -75.76   5766.84      1.00
   0.51952   1.17081  -0.00116   -31.895  3656.253 -2479.612    -75.74   5092.14      1.00
   0.32064   1.55379   5.52480   688.945  -711.794 -3983.918    -75.69   5213.09      2.00
   1.33978   1.13425   5.10647  -910.652   360.109 -3582.502    -75.68   4455.88      1.00
   5.70942   1.97279   3.90327  1040.460  1078.384 -3342.403    -75.64   5294.15      1.00
   5.82275   2.35904   1.54040  -416.062    23.806 -3615.708    -75.63   5585.40      1.00
   5.25337   0.83299   3.63153    63.445   248.246 -4221.802    -75.60   4618.16      1.00
   2.14990   1.18396   3.91680 -1567.334 -1512.145 -3086.054    -75.56   4561.48      1.00
   1.71368   0.79267   3.88780  -415.604  -360.249 -3439.744    -75.49   3906.99      1.00
   4.51938   1.09584   0.41774   113.125   327.329 -3839.248    -75.46   4534.20      2.00
   2.72989   1.53352   4.71967  -511.348    38.985 -3983.567    -75.45   5122.72      2.00
   1.03909   0.38200   3.09437   -32.029   599.490 -5407.199    -75.43   5509.49      1.00
   2.23351   1.88215   0.95771  -158.071   -40.824 -3919.944    -75.40   5395.45      1.00
   1.29593   1.45041   1.73435   -17.265     9.791 -4017.665    -75.17   5038.21      1.00
   4.03214   2.34078   2.37402  -879.107   856.164 -2784.039    -75.16   5202.84      2.00
   5.30054   1.99049   2.77292  -414.680   934.939 -3567.879    -75.15   5343.90      1.00
   6.08736   2.01886   0.99376   145.395    86.795 -4063.826    -75.15   5620.92      2.00
   4.68253   1.59766   4.30226  1184.925   534.550 -3982.612    -75.11   5323.05      1.00
   2.16275   0.75697   5.18615  -415.282   166.714 -3567.066    -75.04   3973.87      1.00
   4.22140   1.99871   3.11939   -31.605   567.773 -3759.368    -74.98   5414.42      2.00
   2.76735   0.59293   5.04513   -28.979    -5.434 -3932.480    -74.87   4154.30      1.00
   1.09251   0.86044   0.42593  -112.770  -185.478 -4204.853    -74.70   4624.01      1.00
   2.49861   1.20144   4.35708   576.515   263.736 -4254.338    -74.59   5021.15      2.00
   5.24625   2.70777   4.66568   352.454    23.394 -3071.511    -74.58   5439.70      3.00
   2.99534   0.41839   2.03747  -351.431   136.138 -4798.951    -74.49   4907.00      1.00
   4.67773   1.92164   5.13846   352.116  -137.434 -3807.554    -74.43   5362.05      1.00
   2.19165   2.65857   3.53128   -77.998  -104.128 -4287.323    -74.42   6180.61      1.00
   2.14882   1.98357   4.71773  1648.771    22.482 -3279.508    -74.41   5309.34      1.00
   5.57073   2.35966   5.95426  -224.599   471.420 -4478.975    -74.35   6187.72      1.00
   6.14492   2.09996   0.13081   -31.980   199.788 -4063.508    -74.28   5688.27      2.00
  -0.01110   2.68535   0.77249   127.421   166.787 -4527.181    -74.26   6361.50      1.00
   2.79671   1.54036   4.32774   799.782   375.290 -3983.114    -74.24   5179.59      1.00
   0.64964   0.86085   0.40462  -111.941  -185.352 -4207.535    -74.20   4626.77      1.00
   1.35417   1.84738   1.99554    29.888     9.944 -4017.039    -74.19   5432.02      1.00
  -0.00095   1.56883   4.71197  3840.409    39.278 -3983.056    -74.14   6410.61      1.00
   3.20561   2.78617   0.33303    64.503   231.243 -4559.261    -74.12   6418.16      1.00
   1.67987   1.54355   1.39171    -1.278    41.072 -3985.546    -74.10   5108.97      2.00
   5.45980   1.62104   2.41668  -399.714   376.184 -3982.907    -74.07   5214.78      1.00
   3.12326   0.41080   1.86362   224.758   -88.821 -3279.039    -74.04   3418.27      2.00
   0.27228   0.48642   0.39555   -79.653  -104.186 -4286.846    -74.02   4428.49      1.00
   1.98507   1.13222   4.24789  -320.438  -104.322 -3854.708    -74.00   4584.18      1.00
   5.23442   2.80373   5.88037    48.527  -184.567 -3486.808    -74.00   5710.10      1.00
   5.71111   2.38564   3.94757   384.618   423.428 -3406.620    -73.95   5484.12      1.00
   4.71374   1.55288   1.58727 -2191.614    39.286 -3983.137    -73.90   5566.36      1.00
   3.54258   1.58439   1.57311 -1679.549    39.425 -3983.119    -73.86   5415.97      2.00
   1.64705   0.80267   1.95765  -975.968   423.250 -5006.769    -73.82   5422.72      1.00
   1.57342   1.26739   2.90728   -35.174   -25.427 -3934.781    -73.82   4780.00      2.00
   3.27640   0.33684   0.09734   -30.725  -169.674 -4414.887    -73.77   4484.56      1.00
   1.08799   0.37827   4.72274   961.132     8.072 -6383.855    -73.72   6513.24      1.00
   4.71538   1.54640   0.40535   576.592  1447.423 -3982.355    -73.71   5341.62      1.00
   0.70077   1.13739   4.83872   -12.079    -9.062 -4035.351    -73.71   4730.33      1.00
   4.58818   2.34624   3.93927  -912.135  -871.955 -5247.185    -73.71   6854.10      2.00
   2.68379   1.68140   0.44190   -78.614   -24.743 -3953.281    -73.67   5224.65      1.00
   1.82187   2.29732   1.64447  -495.492    22.192 -3534.822    -73.65   5497.30      1.00
   5.23167   0.79485   3.12563   -31.343 -1385.668 -2574.171    -73.62   3419.69      1.00
   4.83557   1.34434  -0.22852   -30.972  -105.953 -3983.955    -73.61   4901.86      1.00
   3.65089   0.68221   5.81332    47.179  -184.113 -4190.911    -73.52   4466.69      1.00
   5.30505   0.42198   1.85795   160.941   -73.480 -3454.612    -73.41   3589.82      2.00
   4.06952   0.39255   1.45652  -175.062    22.730 -4351.640    -73.41   4445.85      2.00
   2.32933   1.56406   1.52054  1263.787    39.835 -3983.281    -73.35   5281.88      2.00
   5.23574   0.37427   0.09299   -30.848  -361.031 -4878.467    -73.35   4965.55      1.00
   0.72131   1.59827   4.70748   896.862    38.796 -3982.693    -73.28   5240.03      1.00
   0.99006   2.74610   3.90791  1039.951  1078.954  -335.711    -73.23   4748.87      2.00
   0.15287   0.36468   3.56172   144.265   422.266 -5071.837    -73.21   5158.70      1.00
   2.09243   2.73680  -0.00730   -31.552  1063.254 -6527.585    -73.15   7993.38      2.00
   0.63968   0.81976   1.19817  -478.854  -169.364 -4477.906    -73.11   4862.70      1.00
   3.86021   1.56203   1.18601   528.474   262.417 -3984.044    -73.07   5160.54      1.00
   2.63128   1.60561   5.43720  -351.502   328.937 -3982.074    -73.07   5191.95      1.00
   0.12684   0.41602   4.35544   481.213   214.454 -5310.824    -73.06   5420.29      1.00
   5.03477   2.30481   3.78183   111.751   151.098 -3790.737    -73.05   5651.69      1.00
   2.76372   2.74710   1.11166   -32.636   -21.711 -3993.693    -73.03   6012.33      2.00
   1.09475   0.38872   1.48453  -224.147    23.372 -4463.396    -73.02   4555.72      1.00
   0.40334   1.13205   4.72542  -415.675    39.573 -3823.305    -73.01   4564.33      2.00
   3.30856   1.78580   3.07927   -31.452  -248.733 -4078.326    -72.93   5425.72      1.00
   3.36449   2.34382   3.55544   512.158  1319.160 -2575.285    -72.79   5144.95      1.00
  -0.04064   0.92396   0.26256    31.336   167.749 -3823.517    -72.72   4338.33      1.00
   0.47784   2.69647   3.81126   -63.334    15.774 -4033.927    -72.62   6021.43      1.00
   4.19185   0.38849   4.39097   159.820   103.424 -4463.006    -72.55   4553.97      1.00
   0.58390   0.83537   1.53020  -318.888    23.492 -4272.257    -72.55   4670.16      1.00
   1.20801   0.78024   3.92095 -2015.929 -1961.029 -1182.764    -72.51   3513.69      1.00
   1.19348   0.77764   5.90775  -846.700  1975.201 -1838.307    -72.49   3319.05      1.00
   5.02829   1.95851   1.56934  2640.413    39.293 -5087.043    -72.41   6879.46      2.00
   3.50077   0.90965   5.05895   160.056   -72.410 -4191.393    -72.40   4653.26      1.00
   0.38494   1.56060   1.57992 -3855.482    39.344 -3983.161    -72.35   6412.98      2.00
   5.27517   0.39782   2.83706   112.995  -345.213 -3055.455    -72.30   3207.52      1.00
   1.46877   1.58677   1.16791  -894.831  -329.194 -3982.766    -72.28   5238.43      1.00
   0.01097   1.59648   5.81008  -175.441   358.536 -3982.664    -72.26   5176.15      2.00
   5.48019   2.04104  -0.06121     1.310    36.647 -3986.782    -72.26   5581.78      1.00
   5.90282   1.91644   3.88606   399.885   439.748 -3743.432    -72.22   5331.61      2.00
   2.09695   1.14739   3.97934   273.313   327.006 -4159.448    -72.16   4865.14      2.00
   5.96700   2.20943  -0.97866   -55.626   -17.625 -3979.623    -72.06   5709.93      2.00
   2.23000   1.12474   5.10454  -608.011   231.061 -3727.016    -71.94   4503.85      1.00
   3.34184   2.36042   1.91938  -479.109   199.699 -3518.767    -71.92   5532.67      3.00
   3.39656   2.44801   0.07876   -31.226   214.552 -4175.470    -71.89   6004.90      2.00
   3.11637   1.65807   3.04301    14.653  -106.531 -3983.375    -71.79   5224.60      1.00
   4.17538   1.96999   1.57338 -1535.600    39.375 -3359.075    -71.72   5312.91      3.00
   3.08534   1.21906   0.38320  -320.124  -712.595 -4303.907    -71.66   5100.86      1.00
   3.09063   0.38065   4.27115   544.577   246.895 -5471.325    -71.62   5571.92      1.00
   1.12634   1.66932   4.58091     0.776    39.773 -3983.386    -71.55   5234.89      1.00
   2.36270   0.72304   0.40156   -46.474   -25.777 -4078.853    -71.53   4389.45      1.00
   2.92437   1.97092   1.57376 -1455.605    39.287 -3391.085    -71.49   5311.58      3.00
   1.05352   1.73555   1.48279     3.238    40.137 -3985.935    -71.45   5302.33      1.00
   1.93025   1.49755   3.94339   289.506   343.694 -3983.732    -71.37   5079.87      1.00
   2.03987   0.38281   0.05457   -31.244  -664.784 -5615.037    -71.33   5721.26      2.00
   4.08225   2.43790   0.42202  -191.642  -361.439 -3566.365    -71.29   5603.19      2.00
   5.22899   0.39501   1.95727   320.359  -104.704 -3071.024    -71.27   3217.71      3.00
   4.84862   2.26865   1.89666  -287.176   122.202 -3723.698    -71.26   5586.90      1.00
  -0.13005   2.75657   4.63738  -223.125    23.890 -4462.703    -71.26   6340.40      1.00
   2.81272   1.55944   4.71467 -1759.919    39.481 -3982.690    -71.20   5417.00      3.00
   3.13367   0.39748   2.45784  -255.945   231.767 -4783.427    -71.17   4880.60      1.00
   0.91544   1.15503   1.22991   464.798   215.152 -3743.687    -71.17   4531.94      1.00
   4.19795   2.79760   5.76531    49.184  -184.656 -3486.904    -71.15   5708.30      1.00
   1.20910   1.75188   2.66373   -95.458   167.669 -3982.835    -71.13   5319.27      1.00
   5.08032   1.62630   4.28889   527.756   263.174 -3983.364    -71.00   5224.93      1.00
   2.97212   1.95311   2.34194 -1456.016  1431.564 -3151.814    -71.00   5340.70      1.00
   4.23862   2.43291   5.14538   207.575   -73.439 -3727.899    -70.96   5693.92      2.00
   1.90883   2.74259   5.09539    46.749     7.119 -3776.516    -70.92   5868.91      1.00
   3.47473   1.99729   1.58505  -303.639    39.006 -3870.920    -70.89   5470.27      1.00
   5.75290   1.03242   0.39425    32.606   135.208 -3935.129    -70.81   4541.13      1.00
   4.71129   1.56743   4.71211  3008.426    39.180 -3983.014    -70.79   5948.27      2.00
   0.01146   0.38665   0.02866   -32.314 -1241.536 -7007.841    -70.77   7171.10      1.00
   5.12724   0.35446   1.08197   240.624   135.196 -3279.084    -70.75   3388.39      2.00
   2.80028   0.86493   2.68098    48.972  -184.262 -3759.565    -70.74   4226.11      1.00
   2.83733   0.79343   3.12508   -30.792  2246.646 -6207.217    -70.74   6834.77      2.00
   0.00813   2.77301   2.79233   160.543  -440.695 -5166.148    -70.73   6870.76      2.00
   3.41858   1.44895   1.22743    63.623    70.978 -3983.144    -70.67   5009.99      2.00
   0.03714   2.79302   1.45444  -271.405     7.887 -3391.228    -70.64   5652.21      1.00
  -0.01043   1.18512   3.91591 -1487.714 -1433.218 -3134.946    -70.63   4543.83      2.00
   3.01374   1.29662   3.57368    95.804   295.187 -4111.461    -70.51   4965.79      1.00
   2.31092   1.42693   1.98216   192.707   -89.416 -3983.873    -70.38   4991.28      1.00
   4.18950   1.17797   4.71193  3568.406    39.284 -5471.058    -70.29   7010.76      1.00
   4.71052   1.56218   1.57155 -1247.610    39.226 -3983.068    -70.25   5275.83      2.00
   1.15092   2.06300   1.56688    46.628    39.695 -4015.730    -70.16   5620.86      1.00
   2.35629   1.53114   1.15244   800.935   375.564 -3982.437    -70.12   5169.92      1.00
   0.52372   0.84182   3.10255   -32.476   519.965 -4479.911    -70.05   4883.35      2.00
   2.87016   2.01547   0.37634   208.081   567.977 -4239.385    -69.93   5775.64      1.00
   0.24723   3.08419   2.25858   -60.905    24.354 -3949.013    -69.88   6048.56      2.00
   1.17984   1.57468   4.71185  3712.413    39.277 -3983.046    -69.77   6339.61      2.00
   4.70907   1.57381   4.71267 -3471.611    39.318 -3983.078    -69.75   6200.97      3.00
  -0.09523   0.36029   4.38750  -383.810  -137.082 -3055.207    -69.75   3189.76      2.00
   5.14601   2.36866   4.32162  1471.715   647.753 -2350.204    -69.64   5111.63      1.00
   3.75924   1.21390   1.12332  -528.225  -200.134 -4191.547    -69.61   4972.02      2.00
   0.50591   0.67601   2.62158    64.085  -216.732 -3726.269    -69.59   4030.61      2.00
   4.05755   2.35437   2.02290  -639.875   264.168 -3327.470    -69.58   5428.22      1.00
   0.29075   1.58415   4.02383  -271.730  -232.291 -3983.807    -69.52   5161.48      1.00
   4.29503   2.77549   5.42544   177.130  -216.555 -3230.957    -69.49   5552.13      2.00
   5.37688   1.56670   5.14933  -657.102   264.124 -3983.458    -69.45   5179.56      1.00
   5.74356   0.71725   1.84203  -162.800    73.068 -4112.044    -69.44   4419.15      1.00
  -0.11028   2.42152   3.52379    48.453   185.069 -3807.350    -69.40   5738.49      2.00
   1.56255   1.65120   4.70049   224.059    39.226 -3983.198    -69.25   5221.42      1.00
   4.28835   2.80407   4.42642  -271.408   -88.166 -4639.693    -69.25   6482.26      3.00
   3.74185   1.19413   5.92455  -367.358   822.818 -3615.627    -69.21   4530.30      1.00
   3.14129   1.56871   4.71204  3792.412    39.276 -3983.046    -69.18   6381.90      1.00
   5.79737   0.69904   2.31679  -206.632   183.778 -4221.468    -69.15   4512.26      1.00
   0.36097   1.58934   0.74255   623.926   678.752 -3982.490    -69.05   5235.23      1.00
   3.37406   0.70348   3.20450   -31.294   230.406 -4189.475    -69.04   4483.21      1.00
   4.55259   1.91811   3.57663   192.943   520.095 -3742.289    -68.99   5328.18      1.00
   5.86442   1.96343   1.57020  2720.401    39.289 -5119.052    -68.99   6937.25      2.00
   5.25536   0.36567   3.07767   -30.976  -408.402 -2974.581    -68.98   3116.10      2.00
   5.23323   0.24419   5.33228    16.916   -41.503 -4143.107    -68.98   4181.09      3.00
   3.96448   1.55818   3.51214  -672.507 -1561.049 -3983.037    -68.95   5396.66      1.00
   3.24126   1.18308   4.75939 -1008.224    23.595 -3582.529    -68.93   4514.75      2.00
   4.59690   1.91663   5.18365  -559.362   247.750 -4223.153    -68.92   5680.77      2.00
   6.19635   1.36679   4.30973   162.145    87.586 -4063.583    -68.83   4992.16      1.00
   1.26356   1.68978   5.74614   -95.614   167.135 -3983.651    -68.82   5258.84      2.00
   5.16121   0.83180   0.71855  -256.110  -215.698 -4318.461    -68.76   4710.52      1.00
   0.83673   1.17750   1.17800  3328.412  1431.283 -2479.052    -68.71   5074.36      2.00
   3.36349   0.74387   1.36869   -95.774    24.293 -4046.783    -68.71   4377.18      2.00
  -0.02108   0.31218   0.42408    15.778   135.774 -3663.569    -68.66   3734.78      2.00
   0.42281   1.17669   4.70878   400.387    39.244 -4159.105    -68.66   4891.73      3.00
   4.72083   1.55939   1.57187  -943.605    39.296 -3982.987    -68.61   5209.45      3.00
  -0.94047   1.75642   1.05339   -27.862    -3.607 -4020.108    -68.58   5348.11      2.00
   5.47949   2.87597   1.97989  -140.276    51.288 -3675.850    -68.58   5845.48      2.00
   5.44499   1.17796   4.71296 -2879.595    39.268 -2799.056    -68.56   4754.98      3.00
   3.40640   1.97729   0.36874  -671.665 -1560.539 -3278.496    -68.32   5318.78      1.00
   1.17673   1.57245   4.71284 -3983.604    39.273 -3983.057    -68.31   6500.34      3.00
   5.58203   1.58595   3.52667  -959.966 -2248.455 -3983.091    -68.27   5701.28      1.00
   1.71917   2.32095   0.45638   143.979   438.770 -4431.589    -68.26   6124.83      1.00
   2.01369   1.91434   5.53766   256.930  -264.977 -3823.862    -68.24   5366.33      1.00
   5.15511   0.43634   3.44175  -127.725  -232.404 -3359.559    -68.20   3513.06      1.00
   4.28797   0.40292   1.57380 -1247.740    22.629 -6926.845    -68.18   7097.80      3.00
   0.03350   0.43224   4.34453  -383.870  -136.432 -3070.335    -68.17   3249.45      3.00
   5.90254   1.57960   1.56810  3792.315    39.491 -3982.934    -68.10   6390.68      2.00
   1.68191   1.99429   3.58403  -158.916  -328.327 -4127.161    -68.09   5655.45      1.00
   1.10124   1.50163   4.69758     0.450   -22.724 -4000.304    -68.08   5077.30      1.00
   4.22694   2.73355   2.40082   352.714  -377.055 -5295.240    -68.04   6960.32      2.00
   2.76925   1.49775   1.98075  -465.101   182.367 -3981.731    -68.01   5083.21      1.00
   1.03415   0.79347   1.08605   336.210   167.123 -3598.358    -67.98   4028.12      3.00
   0.40791   1.58336   1.57312 -1695.627    39.411 -3982.954    -67.98   5419.90      3.00
   3.40519   1.99852   3.17247   -31.758   903.913 -3598.803    -67.92   5350.48      2.00
   2.11065   0.38563   4.73874 -1183.457     6.846 -1199.421    -67.91   1900.11      2.00
   1.24216   1.92862   2.28617  -335.520   311.301 -3806.508    -67.90   5373.99      2.00
   1.07968   2.74593   4.27046  -639.775  -248.468 -5599.619    -67.84   7212.55      1.00
   2.08752   0.40656   2.73059   304.635  -808.874 -1855.207    -67.82   2246.11      1.00
   2.82153   2.01887   3.16147   -32.427   791.154 -3646.785    -67.78   5383.11      1.00
   5.20843   2.52368   0.48656     0.196   102.918 -4064.120    -67.76   5965.68      1.00
   3.50365   1.58549   1.86154   239.783  -106.042 -3982.319    -67.75   5155.95      1.00
   2.51881   0.76746   1.50585  -240.207    23.999 -4189.802    -67.62   4534.01      1.00
  -0.12248   2.83510   4.28164  -174.989   -40.411 -4367.093    -67.53   6294.35      2.00
  -0.09799   0.87653   5.91100    64.972  -216.439 -4238.648    -67.45   4668.96      1.00
   2.15448   0.41943   3.53275   191.893   535.358 -5359.167    -67.44   5472.99      3.00
   5.31835   2.81978   1.10064  -223.411   -72.251 -3471.202    -67.43   5706.94      2.00
   3.76969   1.17504   4.71356 -2767.593    39.302 -2847.040    -67.40   4713.86      1.00
   3.21886   2.23237   3.94868   -65.779   -71.151 -4076.838    -67.36   5795.12      2.00
   1.60668   1.60052   4.71549  -383.403    39.160 -3982.948    -67.36   5179.45      2.00
   3.41004   1.52817   1.14938   721.135   343.694 -3983.625    -67.26   5153.78      3.00
   2.91227   1.55836   0.43764   320.304   839.527 -3982.434    -67.22   5199.85      1.00
   1.11517   0.63226   4.42710  -224.467   -57.224 -3774.337    -67.19   4041.05      1.00
   5.10631   1.57246   1.57032  3792.403    39.294 -3983.042    -67.19   6384.92      1.00
   1.67599   1.96408   4.31960  3328.407  1431.282 -2479.064    -67.13   5813.72      1.00
   2.06234   2.75520   3.43755  -176.224  -345.145 -4911.664    -67.08   6671.21      2.00
   4.00812   1.53432   3.87487   415.670   470.467 -3982.446    -67.07   5135.47      1.00
   5.46368   2.40011   4.49773   -95.946    22.960 -4046.951    -67.04   5885.18      3.00
   4.55795   2.28741   2.69287   128.340  -377.689 -4382.459    -66.89   6063.42      1.00
   4.29992   1.52323   5.90671  -336.249   744.251 -3982.494    -66.88   5150.67      1.00
   2.20338   1.40577   3.69292   -29.856    -3.599 -4018.193    -66.85   4992.33      1.00
   0.01385   1.16568   0.38015  -991.278 -2329.717 -5039.040    -66.83   6177.79      1.00
   5.01909   1.08623   6.00065  -144.306   280.324 -3854.205    -66.81   4534.72      2.00
   1.85325   2.60335   1.14437  -143.502   -39.906 -3855.797    -66.70   5865.85      1.00
   1.95890   1.66163   0.64166  -176.307  -136.006 -3983.555    -66.68   5231.98      2.00
   1.60551   1.21814   4.02241  -336.034  -280.540 -3808.203    -66.54   4644.21      1.00
   1.70338   1.15278   1.98173   832.396  -344.387 -3598.903    -66.51   4472.42      1.00
   4.99952   2.03463   5.44178   224.341  -248.628 -3838.600    -66.48   5481.54      1.00
   4.03768   1.59023   0.49355  -110.271   -72.427 -3984.292    -66.45   5157.26      1.00
   0.98396   0.37306   0.03532   -31.130  -551.917 -5343.449    -66.42   5438.90      1.00
   0.85054   1.78917   1.06013    19.828    71.637 -4014.706    -66.42   5376.00      1.00
   4.54011   1.85216   0.08286   -33.933  -266.187 -3873.537    -66.40   5337.96      1.00
   0.70952   1.60830   3.56211   368.281   950.365 -3982.769    -66.39   5272.30      1.00
   5.16344   0.76709   0.35481  -367.706  -809.013 -4878.946    -66.34   5247.37      1.00
   4.13244   0.37198   5.89084   192.828  -520.363 -5374.932    -66.34   5469.41      1.00
   1.93969  -1.79317   4.68201    -2.412   -23.155 -3990.151    -66.25   5361.01      1.00
   4.49017   1.93152   3.09218   -30.978  -712.461 -4271.250    -66.23   5741.14      1.00
   3.62439   2.43854   4.98716  -158.822    72.504 -4111.646    -66.22   5953.96      1.00
   4.51198   2.05258   3.64689   -94.506  -167.960 -4066.332    -66.22   5651.61      1.00
   0.06795   2.76025   2.72674  -303.617   679.905 -2239.084    -66.20   5081.07      3.00
   3.84834   1.54385   2.31470  -511.275   487.265 -3982.873    -66.06   5155.69      2.00
   1.19316   2.08727   5.01743    32.440    -7.428 -3902.431    -66.06   5560.42      1.00
   2.88692   0.87082   4.94428  -189.999    70.340 -3809.958    -66.03   4277.07      1.00
   3.92901   0.82933   4.23759  -191.344   -39.862 -3805.952    -65.98   4234.66      2.00
   1.39726   1.96643   1.57116   -94.999    37.848 -3951.881    -65.93   5493.35      1.00
  -0.01756   0.35590   2.68938    80.890  -265.299 -3278.302    -65.87   3388.48      2.00
   2.47479   1.92320   3.07029   -31.406  -520.824 -4190.843    -65.77   5653.54      1.00
  -0.09085   2.80880   5.21907  -160.143    55.027 -4287.791    -65.67   6232.24      1.00
   2.45346   0.80814   2.91684  -112.727   199.693 -4175.671    -65.65   4553.67      3.00
   5.50569   1.15789   0.42809  -191.733  -409.048 -4159.233    -65.63   4877.60      1.00
   1.02138   0.38924   1.60432   432.133    23.850 -2878.990    -65.56   3043.26      2.00
   1.73575   0.81833   3.52471   400.454  1063.465 -5103.333    -65.52   5537.15      1.00
  -0.08038   1.69963   1.90343  -302.937   119.976 -3982.780    -65.50   5274.41      1.00
   0.87703   1.28245   5.59784   128.112  -153.533 -4078.725    -65.47   4918.49      1.00
   5.14567   2.27673   0.41073   143.988   438.825 -4430.334    -65.42   6095.62      2.00
  -0.06166   1.59490   1.16350  -592.097  -201.410 -3982.896    -65.42   5197.09      1.00
   2.23885   1.67045   5.30765   -20.082    40.368 -3983.102    -65.39   5235.79      3.00
   0.11077   1.20185   5.47958   928.344  -952.306 -4542.803    -65.30   5396.30      1.00
   4.54715   1.97036   5.10655  3041.083 -1239.879 -2607.393    -65.28   5672.11      3.00
   3.14278   1.57290   1.57049  3840.408    39.281 -3983.054    -65.27   6413.94      1.00
   4.60777   1.96346   4.31917  3328.403  1431.285 -2479.057    -65.15   5813.31      1.00
   5.25215   0.77477   3.15816   -31.649  1287.342 -5246.395    -65.14   5672.74      2.00
   4.70465   1.12650   2.63982  -143.434   278.710 -4111.734    -65.12   4795.05      1.00
   2.42264   2.37953   3.96119   464.941   503.429 -3295.415    -65.11   5424.81      1.00
   3.75029   1.14847   0.07712   -30.978  -473.436 -4190.626    -65.06   4897.38      1.00
   5.87750   1.16220  -0.06684   -32.143  -408.393 -4143.069    -65.00   4864.38      2.00
   2.98525   2.81652   4.68615   145.531    23.856 -3568.402    -64.96   5762.73      2.00
   4.60875   1.89746   2.70072  -175.166   359.569 -3822.963    -64.95   5352.30      1.00
   0.00165   1.57265   3.92577  2768.391  2839.297 -3983.046    -64.94   6489.47      1.00
  -1.32475   0.69055   4.84769   -19.537   -11.886 -3951.975    -64.86   4245.53      3.00
   3.72386  -0.18365   0.82809   -28.100   -22.537 -3983.356    -64.83   4005.99      1.00
   5.46167   1.22258   5.91532   208.378  -568.121 -4239.002    -64.76   5025.31      1.00
   2.74341   1.56603   1.56999  3792.388    39.257 -3983.043    -64.76   6379.66      2.00
   0.96563   1.15459   3.51615  -542.977 -1256.782 -3423.293    -64.75   4455.29      1.00
   2.84081   2.34112   0.04449   -32.048  -519.916 -3438.917    -64.72   5469.20      1.00
   4.63549   2.27853   2.35538   240.135  -265.271 -4367.109    -64.71   6043.92      2.00
   5.38256   0.39665   0.41330   528.782  1368.107  -446.484    -64.67   1779.38      1.00
   0.90619   1.52137   1.14652   607.741   295.636 -3983.441    -64.67   5129.18      2.00
   3.91591   1.60788   4.67888   912.482    39.268 -3983.284    -64.66   5252.82      1.00
   5.09303   0.80035   4.37185   511.856   232.141 -4575.237    -64.66   4943.34      1.00
   5.48853   1.97086   1.57309 -1840.081    39.187 -3230.571    -64.64   5330.69      1.00
   4.76904   1.57625   1.17145  -783.726  -280.801 -3983.173    -64.59   5207.49      1.00
   4.35617   0.45853   4.98509  -191.352    71.979 -3566.462    -64.49   3721.00      2.00
   0.63940   1.10660   2.68682   -61.950    86.352 -4061.631    -64.44   4723.13      3.00
   1.01699   2.45267   2.01503  -256.124   102.615 -3743.531    -64.36   5718.34      1.00
   0.09085   0.66723   2.26582   128.511  -152.776 -3743.151    -64.35   4037.69      1.00
   4.16430   0.40292   2.00421  -735.504   295.225 -5790.526    -64.25   5916.27      3.00
   0.97746   1.88222   0.77146  -271.240  -215.854 -3840.489    -64.18   5346.89      1.00
   2.15631   2.72942   2.03282   321.216  -136.915 -4895.407    -64.11   6649.16      1.00
   3.32583   1.11252  -0.00283   -31.617   712.083 -3678.630    -64.07   4460.47      2.00
   2.36015   1.56138   1.56724  3920.409    39.230 -3983.053    -63.92   6452.77      3.00
   5.11464   1.57885   3.56383   512.719  1303.158 -3982.551    -63.91   5329.92      1.00
   4.17009   1.97006   4.71712  3152.068    22.908 -2654.604    -63.90   5618.51      1.00
   1.25225   1.99389   1.58209  -415.788    39.448 -3823.207    -63.90   5441.10      2.00
   5.18359   0.39919   3.50564   336.896   886.675 -6287.187    -63.88   6423.07      2.00
   1.46226   0.53195   4.76210   -24.183    39.660 -3981.059    -63.88   4159.59      2.00
   1.75536   0.06094   2.75784   -10.800    29.321 -3957.434    -63.83   3960.70      2.00
  -0.26647  -0.86824   5.94994   -35.064    29.355 -3949.464    -63.83   4394.98      1.00
   4.29165   1.62663   0.80033  -512.125  -455.888 -3982.293    -63.75   5236.09      1.00
   1.78613   2.38205   1.91483  -495.779   198.995 -3503.525    -63.74   5538.81      1.00
   5.17088   2.80053   0.48782   -96.019  -153.547 -3568.065    -63.71   5758.76      2.00
   3.11136   1.65964   3.55690   128.380   375.235 -3983.353    -63.69   5240.04      1.00
   1.95820   1.92666   4.34641  -591.138  -201.539 -4239.803    -63.66   5703.27      1.00
   0.91054   2.75284  -0.03648   -31.230  -984.263 -1582.871    -63.64   4867.82      1.00
   1.80351   1.95292   0.79695 -1583.443 -1529.097 -3071.126    -63.60   5356.81      1.00
   3.52818   1.56277   4.71366 -3999.655    39.223 -3982.983    -63.59   6502.33      1.00
   3.24558   2.78911   5.46343   368.702  -361.086 -2622.461    -63.50   5244.18      1.00
   2.94830   1.93036   2.73560   401.165 -1031.971 -4447.929    -63.46   5933.53      1.00
   3.25102   1.15335   0.34473  -319.568  -712.707 -4303.570    -63.44   5037.35      1.00
   3.74799   0.95649   4.48443   -34.713    40.875 -3982.740    -63.42   4507.15      2.00
   4.12655   0.41197   2.98078   -31.657  -169.730 -3551.123    -63.32   3676.83      1.00
   1.74218   1.48682   1.12154   336.433   182.785 -3983.838    -63.26   5063.61      1.00
   5.01845   1.95409   1.56738   944.484    39.310 -4383.075    -63.20   5876.56      3.00
   2.30711   1.59537   0.32599  -272.536  -600.945 -3983.049    -63.19   5202.02      1.00
   5.75049   2.40311   4.29101  -592.421  -217.521 -4606.776    -63.15   6315.75      1.00
   4.50479   1.54970   4.29637  -208.235   -40.204 -3983.676    -63.13   5118.18      1.00
   5.87753   2.22647   2.02225  -192.479    74.110 -3806.480    -63.07   5606.88      1.00
   2.96428   1.20397  -0.03199   -31.228   679.738 -3694.371    -62.94   4565.87      2.00
   4.26007   1.15015   3.42381  -175.625  -361.153 -3822.837    -62.81   4581.40      1.00
   1.55162   1.57620   4.71276 -1935.547    39.181 -3983.061    -62.70   5492.88      3.00
   3.21454   2.72772   6.05244  -112.410   200.078 -4494.876    -62.69   6354.05      3.00
   1.55841   0.82321   5.12514  -639.410   263.176 -3326.559    -62.67   3860.86      2.00
  -0.08191   1.16460   5.09642  1280.534  -552.712 -4574.650    -62.66   5406.06      1.00
   3.36535   1.97534   1.56696  1984.419    39.294 -4815.033    -62.66   6462.20      2.00
   1.86431   2.01729  -0.08399   -31.421  -391.553 -3821.251    -62.65   5458.33      2.00
   1.57052   1.32645   0.54194    31.073    70.208 -3933.947    -62.56   4841.80      2.00
   0.41323   1.97053   1.57357 -1535.616    39.254 -3359.077    -62.55   5313.38      1.00
   4.38506   1.51824   5.44022  -335.341   310.977 -3983.024    -62.48   5101.48      1.00
   4.76039   1.48020   2.50211   127.375  -154.299 -3980.927    -62.46   5043.76      1.00
   5.20437   0.44248   2.46065  -176.426   134.495 -4430.340    -62.46   4548.59      2.00
   0.08689   1.24224   5.85713  -206.967   438.431 -3791.478    -62.42   4660.84      1.00
   2.94247   1.23777   1.11657  -495.085  -184.197 -4175.759    -62.23   4978.44      2.00
   2.03839   2.66021   4.43651  -143.692   -25.161 -4287.301    -62.16   6181.66      2.00
   3.70334   1.21751   0.76073  -542.854  -487.800 -4271.115    -62.15   5063.93      1.00
   3.54290   1.57493   1.57053  2336.456    39.248 -3983.002    -62.15   5645.32      3.00
   3.34418   1.17494   0.06377   -31.663   599.424 -3743.347    -62.13   4563.56      3.00
   4.98146   1.59476   2.37973   736.035  -760.832 -3983.394    -62.11   5267.00      2.00
   4.93520   1.20687   3.87931  -368.183  -312.535 -3791.491    -62.10   4623.00      2.00
   5.85973   1.55081   2.36860  1087.906 -1113.451 -3982.655    -62.10   5345.82      1.00
   0.17285   2.22823  -0.49642   -31.035    74.046 -4015.319    -62.07   5748.79      1.00
   3.34379   1.05191   3.50537  -128.128  -248.905 -3870.582    -62.07   4511.50      1.00
  -0.01048   2.35855   3.55769   431.936  1127.553 -2782.969    -61.96   5210.40      3.00
   5.16488   0.77826   5.83988   208.938  -568.436 -4590.996    -61.90   4946.40      1.00
   5.49754   1.57135   1.57228 -3999.583    39.283 -3983.058    -61.89   6509.33      2.00
   5.90205   1.68576   1.72657   -18.411    35.690 -3986.069    -61.86   5253.29      3.00
   2.45610   1.48569   1.94338   351.449  -153.320 -3983.806    -61.85   5062.40      2.00
   1.72448   1.01527   0.46906    65.574   215.374 -3886.045    -61.83   4485.00      2.00
   5.45737   1.60093   1.17503   992.160   455.126 -3982.700    -61.73   5279.34      1.00
   5.17082   0.60411   2.39532    -0.754   -73.027 -3904.439    -61.72   4136.30      2.00
   0.54064   1.95425   0.28094  -159.449  -328.408 -3839.347    -61.70   5413.42      1.00
   4.01099   2.32436   5.63347  -320.356   327.856 -4399.196    -61.70   6103.46      1.00
   4.01501   0.88295   2.45484    17.143    -8.659 -3919.715    -61.70   4381.71      1.00
   5.02777   0.13661   3.17590   -30.680   -39.645 -3870.249    -61.62   3883.04      3.00
   2.05100   1.19948   0.83874  -544.200  -504.826 -4271.525    -61.54   5048.65      1.00
  -0.07221  -0.01210   0.10345   -32.136    23.511 -7919.953    -61.45   7922.14      1.00
   1.14381   0.40156   3.83048  -287.199  -248.452 -3102.167    -61.43   3256.19      1.00
   5.10536   1.57063   1.57197 -3999.601    39.282 -3983.062    -61.41   6508.76      2.00
   1.36599   2.00717   1.27163  -349.813  -122.190 -3838.158    -61.35   5459.76      1.00
   3.35652   0.75306   3.05709   -30.647   280.781 -4239.323    -61.35   4570.74      2.00
   1.96805   1.63072   4.30191   528.255   263.016 -3983.532    -61.31   5229.47      2.00
   0.97816   0.40561   0.03349   -31.484  -584.683 -5422.673    -61.21   5531.80      2.00
   4.25672   1.49542   2.30668  -336.119   311.207 -3982.723    -61.17   5077.72      1.00
   1.07498   2.76768   1.22330  -574.988  -216.963 -2558.685    -61.07   5215.64      2.00
   3.78406   1.46518   4.31581   256.413   150.606 -3982.823    -60.92   5034.46      2.00
   1.33975   2.00711   3.50231   256.241   695.142 -3663.184    -60.91   5376.62      2.00
   1.11128   2.71680   5.54557   208.626  -248.453 -3118.344    -60.89   5468.04      1.00
   0.98482   2.78682   2.57991   -78.435   135.975 -3662.974    -60.89   5813.08      1.00
   2.74954   1.57211   1.57031  3808.403    39.295 -3983.054    -60.87   6394.18      3.00
   5.49662   1.57361   4.71163  3808.409    39.269 -3983.047    -60.87   6395.48      2.00
   5.68312   2.33280   5.50467   592.322  -616.127 -3087.789    -60.80   5293.17      2.00
   5.81505   1.53120   2.01121   511.625  -216.679 -3983.039    -60.77   5124.41      1.00
   1.93582   1.50260   5.14726   433.565  -185.743 -3984.777    -60.77   5087.94      1.00
   0.78304   1.57092   5.99170     3.732   -73.424 -4017.878    -60.76   5162.57      2.00
   3.92740   1.56137   1.56415  3904.297    39.300 -3983.044    -60.74   6443.01      2.00
   4.65816   1.61229   1.88321  -335.245   135.795 -3982.719    -60.65   5189.49      1.00
   7.01816   1.44663   4.23634   -31.343   -23.163 -3966.696    -60.63   4993.76      1.00
   5.93057   1.99495   3.43688  -175.900  -361.394 -4143.302    -60.62   5670.27      2.00
   2.94287   1.97423   1.98632  -767.671   295.616 -3647.188    -60.61   5348.23      1.00
   2.03072   2.83558   5.49131    64.447  -104.617 -3615.072    -60.61   5796.56      1.00
   2.30691   1.51745   0.44026  -175.345  -360.330 -3982.553    -60.60   5095.48      2.00
   5.13294   0.78604   1.15083  -863.557  -328.661 -4895.449    -60.50   5282.06      1.00
  -0.01386   0.76093  -0.02452   -31.941 -1032.476 -5039.959    -60.40   5418.97      2.00
   1.07209   0.27072   5.40229   -69.049    26.068 -3954.282    -60.33   4002.88      2.00
   4.24568  -0.09305   0.02551   -44.010   -26.760 -3983.800    -60.33   3990.65      3.00
   3.88713   1.58970   4.71233 -1247.239    38.851 -3983.368    -60.30   5303.39      2.00
   1.22190   2.31771   0.40448   304.443   838.820 -4862.960    -60.30   6487.03      2.00
   4.07508   0.39696   5.14661   593.211  -248.815 -5614.274    -60.27   5722.72      3.00
   3.92828   2.34029   0.06928   -31.761  -360.517 -3598.618    -60.21   5557.84      1.00
   3.84971   1.90139   4.72092  -671.380    21.983 -4239.083    -60.19   5686.12      2.00
  -0.03177   1.24390   0.02993   -30.993  -520.725 -4191.737    -60.18   4997.25      1.00
   2.80858   0.44625   5.59687   -66.520    39.595 -3965.278    -60.17   4093.58      1.00
   5.18052   1.55947   3.94128  1488.018  1527.134 -3982.238    -60.14   5548.70      1.00
   0.03092   2.82003   2.02901  -224.503    87.319 -3471.878    -60.11   5707.68      2.00
   3.36875   0.82537   2.37335  -622.613   599.724 -4799.563    -60.03   5211.75      1.00
   4.54615   1.17334   0.03031   -30.758 -1368.369 -4558.661    -60.00   5393.60      1.00
   2.93209   1.17839   4.71295 -2767.595    39.286 -2847.056    -59.82   4717.35      1.00
   2.36403   1.57786   4.71141  3808.457    39.344 -3983.013    -59.74   6398.97      2.00
   3.80925   1.15944   3.48311  -319.232  -697.121 -3663.163    -59.74   4506.59      1.00
   4.71605   1.55080   2.78292  -399.497   903.985 -3982.670    -59.74   5208.74      1.00
   3.49564   2.34045   4.39153   257.422   134.979 -3678.918    -59.69   5606.15      2.00
   5.85560   1.62061   2.74447  -304.367   679.522 -3982.501    -59.67   5238.26      2.00
   5.70624   2.34945   2.04614  -447.517   183.118 -3535.890    -59.66   5532.99      2.00
   3.76937   1.17730   4.71190  2256.398    39.270 -4927.098    -59.64   5986.91      2.00
   5.00381   1.88633   2.68131   -12.571    30.918 -3958.756    -59.57   5425.26      1.00
   5.22307   0.40854   4.71705   896.589     7.864 -6222.299    -59.55   6354.58      3.00
   1.25050   1.57783   2.04890  -414.508   167.313 -3983.631    -59.54   5161.86      1.00
  -0.15078   1.26602   3.17626   -31.037  -105.478 -3982.747    -59.43   4819.30      1.00
   0.88021   1.92496   2.77159   256.577  -680.801 -4287.002    -59.36   5749.03      1.00
   1.96286   1.20160   0.84486  -606.959  -553.504 -4302.626    -59.28   5089.15      2.00
   3.13411   0.39410  -0.02342   -31.243 -1448.481 -7503.902    -59.24   7695.51      2.00
   6.07683   1.64399   4.18474    16.220    68.367 -3985.597    -59.14   5211.56      1.00
   3.56334   1.54690   5.99503  -175.966   360.359 -3982.754    -59.11   5125.99      2.00
   5.44616   1.73456   2.51994    50.501   -70.909 -4030.259    -59.10   5335.22      1.00
  -0.05465   2.68557   3.13387   -32.007  -201.547 -4495.110    -59.03   6338.59      2.00
   5.95249   1.87844   5.06233   368.331  -136.446 -3806.864    -59.03   5322.47      1.00
   3.13820   1.57321   1.57050  3808.407    39.263 -3983.064    -58.97   6395.13      2.00
   4.27851   1.95437   2.34184 -1423.430  1398.909 -3167.228    -58.96   5333.54      1.00
   1.07045   2.41334   1.44877  -157.221    22.226 -3870.836    -58.93   5774.90      1.00
   5.43964   1.95282   0.78398  2448.511  2503.159 -5439.552    -58.93   7501.05      1.00
   2.88786   0.73493   5.49811   288.181  -313.290 -4431.419    -58.83   4746.49      2.00
   2.11745   2.52824   2.72584   -46.608    56.162 -3855.306    -58.77   5827.44      1.00
   3.22888   2.76443   5.09734   896.428  -344.208 -1567.059    -58.71   4862.51      1.00
   4.02939   2.21841   2.76590    64.809  -219.286 -4222.218    -58.67   5892.14      2.00
   1.62964   1.51727   4.30448   607.736   294.628 -3983.042    -58.65   5124.52      2.00
   3.85568   1.50555   5.08496  -527.993   214.813 -3983.553    -58.63   5100.06      2.00
   5.15530   2.34595   4.33032 -1679.223  -664.160 -5774.774    -58.59   7379.62      2.00
   2.98047   2.91447   2.69596     0.497   -55.419 -4159.704    -58.56   6167.68      1.00
   5.88739   1.57996   4.71303 -1135.601    39.258 -3983.035    -58.46   5268.23      3.00
   1.02111   1.16018   5.09583  -432.098   199.527 -3807.619    -58.45   4586.32      1.00
   3.07126   2.76150   4.72568   480.747    22.914 -2767.489    -58.43   5305.23      3.00
   5.77121   2.28480   5.06294  -208.021   103.208 -4174.486    -58.42   5904.23      1.00
   0.00697   1.47958   4.34146  -431.307  -136.633 -3983.073    -58.39   5061.04      1.00
   2.98543   1.17128   3.93557  1664.083  1718.702 -4975.266    -58.38   6073.87      1.00
   4.54166   0.72676   4.33732  -463.148  -168.974 -3518.705    -58.37   3908.68      1.00
   4.28432   1.51010   3.91097  -496.249  -456.167 -3982.476    -58.34   5116.60      2.00
   6.07539   1.37434   5.52002   116.650  -132.899 -4060.872    -58.31   4997.39      2.00
  -0.00561   1.56775   4.30186  2576.510  1111.297 -3983.009    -58.27   5848.79      2.00
   0.17396   0.22343   1.93980     2.417    27.237 -3916.728    -58.26   3949.85      1.00
   5.09454   1.52631   2.35878   544.207  -569.058 -3983.988    -58.25   5150.44      3.00
   4.21072   0.43185   1.14655   240.452   134.685 -3246.420    -58.23   3402.86      1.00
   3.82452   1.99362   3.52820   224.209   599.095 -3726.712    -58.19   5395.28      2.00
   2.39001   0.67117   3.20952   -31.425  -248.683 -3710.784    -58.17   4013.80      1.00
   1.83383   2.25074   5.01357   175.801   -56.018 -3759.471    -58.15   5592.18      2.00
   1.19786   1.18353   5.10087 -3407.066  1414.766 -2462.226    -58.13   5119.33      2.00
   5.46349   1.52781   1.57096  -575.264    38.735 -3982.691    -58.05   5122.95      3.00
  -1.54495   0.40095   5.92389   -20.878    36.862 -3994.367    -58.01   4097.55      1.00
  -0.03215   1.59520   2.73741   480.737 -1225.343 -3983.996    -58.00   5325.68      1.00
   2.10567   0.34545   1.20787  -367.688  -121.165 -4878.496    -57.99   4956.60      2.00
   3.00817   1.58323   0.39408   -80.903   -21.291 -3987.798    -57.97   5151.99      1.00
   2.37427   2.04326   1.62107  -527.323    38.838 -3773.998    -57.94   5459.34      2.00
   4.22913   1.26057   5.92159  -175.692   358.763 -3822.874    -57.92   4697.80      1.00
   5.09850   1.93433   5.57939   176.966  -184.611 -3871.923    -57.87   5412.35      2.00
   2.20763   1.32862   1.48308   -29.068    39.547 -3970.321    -57.83   4873.37      1.00
   1.14614   1.87697   2.77770  -175.256   359.006 -3822.977    -57.82   5333.17      1.00
   5.16402   2.34951   1.16282  1632.300   694.453 -5775.504    -57.81   7374.32      1.00
   3.38434   2.31350   0.37845  -238.571  -504.821 -3422.949    -57.78   5443.55      1.00
   2.35498   1.57473   4.71199  3920.402    39.256 -3983.095    -57.77   6463.62      3.00
   2.62625   1.97442   4.70216 -1407.299    24.197 -4542.667    -57.75   6102.79      1.00
   1.64044   1.07176   5.46483  -256.070   232.154 -3854.944    -57.69   4522.84      1.00
   1.22621   1.20993   5.92097  -319.622   711.025 -3663.159    -57.67   4562.99      1.00
   4.49195   1.21307   3.11591   -30.643  -759.783 -3662.506    -57.64   4562.53      1.00
  -0.05723   2.31764   4.32866   640.827   294.811 -3262.705    -57.63   5364.57      2.00
   2.71738   0.76106   2.36031   880.466  -904.503 -2686.576    -57.58   3421.81      2.00
   2.59945   1.31521   2.78548   -50.444    38.460 -3951.800    -57.57   4844.33      1.00
   5.95363   0.71463   2.78697   -15.876    36.100 -3971.081    -57.56   4282.60      1.00
   5.35568   2.83919   4.39940    48.820    54.450 -3774.943    -57.55   5897.68      2.00
  -0.20516   1.93594   5.10798 -1055.759   439.521 -4446.276    -57.34   5943.83      1.00
   4.30832   1.87448   2.73908  -174.778   359.623 -3823.583    -57.21   5331.22      2.00
   2.01271   1.06101   2.73418    64.204  -216.477 -3886.683    -57.20   4531.48      1.00
   5.13082   1.77619   1.36136   -31.986    39.119 -3983.208    -57.17   5339.73      3.00
   1.26433   1.16374   0.00698   -32.291  2918.720 -2766.889    -57.13   4745.51      3.00
   5.20789   2.35362   0.77294 -1391.072 -1337.427 -2063.007    -57.12   5088.09      1.00
   2.08858   1.19032   4.32787 -2319.305  -937.110 -2959.321    -57.12   4649.41      2.00
   0.09833   1.57795   0.86267   -48.711   -57.324 -3984.621    -57.10   5143.93      1.00
   1.24669   2.36456   3.13533   -31.950  1863.656 -2142.427    -57.09   5104.30      1.00
   0.03521   0.00636   5.02288   -31.895    38.191   -30.454    -57.07     60.58      1.00
   3.32415   1.91861   2.40551   319.769  -344.456 -4191.249    -57.04   5645.25      1.00
   4.24278   1.15638   5.10448 -1535.202   615.782 -3311.100    -57.04   4469.08      1.00
  -0.04271  -0.00054   1.53870   -31.798    39.019 -7935.187    -57.02   7932.58      1.00
   2.68900   0.67753   2.32778   -68.128    -4.934 -3981.222    -56.92   4263.12      1.00
   0.75445   2.06106   0.68491  -191.376  -137.204 -3887.493    -56.88   5533.12      2.00
   4.18451   1.51763   3.92326  -543.582  -504.674 -3982.847    -56.86   5133.90      3.00
   0.85109   1.67850   5.81571    96.978  -296.026 -3983.620    -56.84   5253.30      2.00
   2.91658   1.89293   1.23257  -431.538  -153.214 -3806.129    -56.80   5340.75      1.00
  -0.04392   1.95484   3.10691   -30.860 -1064.336 -4414.646    -56.70   5921.07      1.00
   0.89647   1.58047   0.39880  1457.312  3574.622 -3983.481    -56.70   6432.21      1.00
   5.86656   1.64098   2.80475  -207.383   439.008 -3983.374    -56.65   5228.92      3.00
   2.32636   1.56554   3.93559  2768.436  2807.626 -3983.187    -56.51   6469.92      1.00
   6.11913   1.68928   3.45465   -31.981  -100.993 -3983.643    -56.51   5255.81      1.00
   8.42013   2.73794   1.86489   -24.271    35.741 -3937.533    -56.49   5972.04      1.00
   0.00145   0.00014   0.00037   -31.587    39.282 -7935.061    -56.45   7932.57      2.00
   1.97120   2.74225   2.37194   991.981 -1016.580 -7471.819    -56.38   8833.02      2.00
   5.41160   1.49499   0.39846  -207.564  -440.314 -3983.559    -56.35   5080.61      1.00
   3.39901   1.86787   2.79060  -158.596   326.482 -3839.619    -56.35   5333.97      1.00
   4.19743   2.75786   4.74318 -1086.758    23.645 -6511.716    -56.27   7988.94      1.00
   4.20465   2.32316   3.24403   -32.057   -23.578 -4062.770    -56.25   5846.92      2.00
   3.14287   1.57030   4.71152  3824.396    39.262 -3983.051    -56.22   6402.22      2.00
   5.49674   1.56857   4.71219  3840.397    39.276 -3983.062    -56.22   6410.50      3.00
   5.79025   0.79937   5.86818   607.629 -1529.235 -5631.887    -56.21   6132.49      1.00
   3.86704   1.14502   0.38960   384.798   982.344 -3534.929    -56.21   4446.72      2.00
   5.65432   0.79782   0.40186   832.489  2087.605 -1743.660    -56.20   3355.64      1.00
   1.74281   0.70946   2.77304   128.113  -376.884 -3551.020    -56.18   3911.79      1.00
  -0.07775  -0.00170   4.51438   -31.019    39.757   -30.246    -56.14     59.82      2.00
   3.08571   1.59275   0.80560 -1055.799 -1000.799 -3983.414    -56.14   5358.82      1.00
   5.84175   1.20742   2.81414   128.782  -376.444 -3808.292    -56.12   4629.42      1.00
   4.11916   1.30094   0.66765   -46.763   -57.899 -3981.288    -56.10   4853.71      1.00
   0.87542   1.56827   0.43003   416.203  1063.035 -3982.981    -56.08   5257.58      2.00
   0.33305   0.80544   1.01986  -143.496   -23.413 -4113.000    -56.07   4490.39      2.00
   1.27737   0.89334   1.91592  -176.197    87.780 -4143.885    -56.06   4596.74      1.00
   3.34349   1.16230   1.97314   911.637  -361.543 -3552.040    -56.06   4461.99      2.00
   1.61202   2.04801   4.35463   464.510   215.001 -3743.318    -56.05   5440.59      2.00
   1.20930   0.77696   5.20876  -399.757   166.512 -3582.221    -56.05   4004.19      2.00
   0.73206   1.57425   0.00833   -31.777  3847.131 -3982.119    -55.99   6418.46      1.00
  -0.04674   2.34239   1.11913   495.579   230.572 -4558.903    -55.92   6237.57      1.00
   1.77653   0.84473   1.48341  -207.941    23.448 -4159.492    -55.90   4568.96      1.00
   3.72758   1.98282   1.21326  -895.552  -345.589 -3599.829    -55.89   5346.80      1.00
   0.43953   1.49132   0.81153   287.600   343.829 -3982.538    -55.83   5072.48      2.00
   0.54330   0.83013   4.31810   592.392   263.561 -4654.254    -55.78   5049.54      2.00
   5.27936   0.66629   1.89015   208.589   -74.057 -3727.244    -55.77   4023.42      2.00
   1.09720   0.38723  -0.04875   -31.095   758.678 -2175.092    -55.73   2466.84      3.00
   5.77399   2.31502   2.83166    49.164  -168.827 -4191.693    -55.47   5934.45      1.00
   0.99302   0.41342   5.48747  -495.908   470.949 -2398.821    -55.44   2665.86      2.00
   0.34901   1.95583   2.76413  -752.553  1750.807 -3199.669    -55.40   5321.33      1.00
   3.26150   1.44762   5.21848   192.210   -88.979 -3983.345    -55.34   5012.39      2.00
   2.09116   1.98887   0.01554   -31.292  1383.348 -4558.751    -55.27   6120.70      3.00
   3.56186   1.99393   4.68724  -591.424    23.493 -4207.081    -55.23   5732.76      3.00
   2.83798   1.54895   3.72335  -143.451  -105.124 -3983.384    -55.18   5115.85      2.00
   1.69282   2.35482   2.00951  -831.707   343.492 -3119.571    -55.16   5334.67      2.00
   2.19178   1.03756   0.63094   -49.858   -41.525 -4047.504    -55.13   4642.24      3.00
   5.81515   1.97269   4.69735  2960.109    22.462 -2735.055    -55.12   5554.56      2.00
   1.08395   2.51175   0.42669   -80.250   -24.918 -3919.391    -55.11   5861.48      1.00
   5.40838   1.27696   5.41675   191.539  -216.243 -4112.011    -55.11   4944.96      1.00
   1.57046   1.56766   1.57098 -3423.592    39.315 -3983.072    -55.09   6169.10      1.00
   1.76077   2.04054   0.67822   144.306   198.707 -4079.575    -55.07   5653.19      2.00
   1.15980   0.80694   1.95050   992.734  -393.455 -2879.069    -55.05   3559.12      2.00
   2.47765   0.69518   4.45197   -15.310   -20.610 -3981.314    -54.97   4276.48      1.00
   0.05818   1.69846   4.27321   225.400   135.571 -3983.497    -54.97   5270.31      3.00
   5.76991   0.90760   5.57240   128.271  -152.111 -4206.913    -54.96   4666.22      1.00
   3.54482   2.43145   5.78940  -111.397   198.545 -4175.090    -54.94   5995.76      1.00
   0.04983   1.10197   1.96422   336.585  -136.573 -3822.532    -54.91   4527.74      1.00
   5.29531   2.64634   4.27822  -112.359    -9.387 -4192.000    -54.88   6109.75      3.00
   4.03692   1.84835   5.40382  -125.598   117.765 -4050.129    -54.80   5460.14      2.00
   3.30164   1.91615   8.04620    -4.610   -21.512 -3968.893    -54.75   5459.84      2.00
   4.24524   0.36910   5.55249  -399.116   374.574 -2718.836    -54.73   2898.07      1.00
   4.38972   1.51625   2.31478  -432.136   407.162 -3982.988    -54.67   5113.34      2.00
   1.05245   1.07247   3.00605   -33.028  -200.083 -3902.723    -54.63   4555.78      2.00
   0.98423   0.45735   3.53080   -95.188  -153.230 -3550.306    -54.59   3703.56      1.00
   2.29936   2.40333   2.34023   255.861  -281.562 -4382.754    -54.58   6133.81      1.00
   1.05116   2.73097   4.25089  -255.511   -72.954 -4574.738    -54.56   6413.31      3.00
  -0.02565   1.93740   2.28911   350.907  -376.937 -4206.677    -54.52   5676.93      1.00
   0.51562   2.26553   4.77802   175.588    22.452 -3775.228    -54.51   5613.32      1.00
   3.75778   1.99342   1.89662  -608.139   231.785 -3726.738    -54.51   5396.46      1.00
   3.67632   0.82028   3.27431   -32.161    40.890 -4067.053    -54.51   4459.06      2.00
   4.92658   1.49955   5.50758  -415.068   391.500 -3983.387    -54.50   5093.92      1.00
   1.07800   2.72658   2.77570   128.368  -361.161 -4959.164    -54.46   6697.17      2.00
   1.99965   2.76296   2.70153  -223.741   471.010 -2783.541    -54.45   5317.83      2.00
   4.34947   1.54925   2.33726  1024.036 -1048.260 -3983.112    -54.44   5318.68      3.00
   1.17369   0.75913   4.60678  -159.568    23.792 -3869.907    -54.44   4229.18      2.00
   0.02886   0.01337   3.92254   -31.800    39.244 -7935.190    -54.43   7932.61      1.00
   2.39174   2.31498  -0.03230   -31.651  -424.343 -3534.597    -54.38   5503.63      1.00
   4.20103   2.33372   5.51626   176.408  -167.673 -3695.728    -54.35   5610.43      2.00
   5.37840   0.40480   4.38565   431.991   199.277 -5183.589    -54.33   5286.16      1.00
   2.80380   0.79106   2.04033   224.552   -88.888 -3694.413    -54.32   4101.86      1.00
   0.08422   0.76883   5.48669 -1151.125  1127.278 -2399.132    -54.31   3362.35      2.00
   5.07164   1.22963   1.63790  -670.582    22.661 -4239.691    -54.28   5041.14      2.00
   2.82007   0.75578   5.93362   224.229  -600.780 -4655.411    -54.21   4994.35      2.00
   4.14757   0.88775   5.11725  -304.812   120.180 -3694.215    -54.20   4198.62      1.00
   3.49331   0.80547   2.75064   383.896 -1001.402 -2879.512    -54.17   3559.24      2.00
   1.83633   0.85319   2.34059  -287.434   295.616 -4351.669    -54.16   4764.78      1.00
   0.07817   1.55897   3.52799   801.018  1992.049 -3983.466    -54.06   5554.83      1.00
   2.03433   2.78369   1.18533   352.643   167.568 -4991.004    -54.06   6737.99      1.00
   0.15851   2.34377   1.58789   705.341    23.788 -4734.579    -54.05   6383.57      2.00
   2.51094   1.17445   4.71064   752.392    39.263 -4303.076    -54.03   5052.90      1.00
   1.15947   2.77044   3.16134   -31.748  -520.185 -5263.093    -54.00   6947.02      1.00
   1.25516   1.96268   1.57118 -3151.590    39.279 -2687.055    -53.91   5627.35      3.00
   2.01869   2.84460   5.44592    48.919   -72.991 -3726.926    -53.90   5868.69      2.00
   1.12282   0.77737   1.56949  2769.175    23.575 -1182.498    -53.86   3476.17      1.00
   2.53182   1.97963   2.39578  -702.951   679.711 -3583.841    -53.86   5336.37      1.00
   0.78581   1.57086   1.57030  3888.394    39.297 -3983.075    -53.79   6441.13      2.00
   3.71483   1.20240   2.78346   288.127  -761.015 -3646.365    -53.76   4547.35      1.00
  -0.03211   1.17901   0.76927  1696.688  1750.720 -2959.399    -53.72   4603.72      1.00
   4.51330   2.38320   1.54686   768.542     7.010 -4783.222    -53.69   6449.53      1.00
   2.47548   1.16733   2.76682  -639.833  1478.741 -4639.296    -53.66   5522.48      1.00
   3.33468   1.96797   1.57066  1328.379    39.220 -4543.108    -53.64   6080.25      3.00
   0.62559   1.37736   2.23936    95.480  -120.265 -3983.046    -53.61   4936.74      1.00
   2.10682   2.00731   4.32458  -527.112  -200.110 -4191.892    -53.54   5729.92      2.00
   0.39302   1.57657   4.71268 -3999.587    39.298 -3983.079    -53.52   6513.50      2.00
   1.72081   1.15342   1.12087   432.154   198.511 -3759.108    -53.48   4538.99      1.00
   4.23008   1.18572   0.07867   -31.527   488.232 -3790.005    -53.44   4600.07      2.00
   2.14725   0.35159   3.23865   -31.534   279.575 -4639.126    -53.41   4716.46      1.00
   1.00286   2.67587   5.34701    16.492   -55.743 -3773.009    -53.41   5841.62      2.00
   3.92377   1.57397   1.57070  3808.379    39.321 -3983.092    -53.28   6395.72      3.00
   2.51180   1.17698   4.71195  3184.413    39.285 -5311.049    -53.28   6694.81      2.00
   2.03311   1.31134   4.49014   111.563    71.447 -4047.899    -53.25   4920.40      3.00
   5.39674   1.98558   5.50198 -1024.220   998.513 -4558.207    -53.19   6128.47      2.00
   0.28916   1.54202   2.37282   752.330  -776.188 -3982.975    -53.16   5218.51      1.00
   5.59900   1.59385   3.91400 -1087.658 -1048.657 -3983.388    -53.15   5375.26      1.00
  -0.10529   1.96855   3.07917   -33.559   -41.260 -4046.984    -53.15   5563.27      1.00
   3.94686   1.57883   0.26974  -160.243  -328.102 -3982.422    -53.13   5155.58      2.00
   0.72948   1.57082   1.88665   401.198  -169.163 -3982.983    -53.10   5153.19      1.00
   0.80357   0.48481   4.75024  -176.046     6.191 -3628.825    -53.04   3796.03      2.00
   2.47101   1.56308   0.79681 -1823.232 -1785.180 -3982.667    -53.03   5726.47      1.00
   0.67824   2.32020  -0.07108   -32.735   583.678 -4543.991    -53.01   6216.54      1.00
   0.67810   2.01695   4.77289  -481.056    21.831 -4158.847    -52.92   5706.24      1.00
   1.90918   1.62208   2.36205  -575.079   551.536 -3982.321    -52.90   5247.25      1.00
   4.62801   2.34147   1.26757   273.003   135.441 -4302.917    -52.87   6035.40      1.00
   0.00088   0.00009   5.89087   -31.597    39.279 -7935.060    -52.84   7932.58      1.00
   2.73096   2.11306   2.20736    79.844  -104.125 -4046.741    -52.79   5684.63      2.00
   1.76829   1.11522   0.46350  -127.714  -233.053 -4079.337    -52.76   4753.19      3.00
   2.44345   1.55763   3.97338   -47.049   -58.944 -3983.772    -52.74   5122.44      1.00
   2.48105   1.98159   3.16999   -32.016   919.605 -3615.021    -52.67   5348.95      2.00
   3.31335   1.97890   2.41300  -496.256   471.612 -3711.740    -52.64   5377.29      2.00
   1.14970   0.72246   5.39971  -223.330   199.059 -3711.043    -52.64   4060.12      1.00
   5.34305   1.94841   1.96361 -1999.391   807.101 -3103.035    -52.62   5352.76      1.00
   2.61809   0.51056   0.46246   -64.841   -75.434 -4207.577    -52.59   4364.91      2.00
   2.03003   1.83091   5.40826  -159.294   135.210 -4063.629    -52.57   5455.25      2.00
   2.43378   1.53249   5.19588  -383.299   152.013 -3983.562    -52.53   5112.55      2.00
   3.28741   2.74749   5.10777   240.250   -72.011 -3279.814    -52.51   5569.46      2.00
   4.44331   1.49790   5.53741  -384.193   360.040 -3983.715    -52.46   5087.64      2.00
   0.60942   0.79496   4.72828   817.272    23.556 -4847.204    -52.43   5226.02      1.00
   2.79705   1.61833   3.56768   287.962   758.743 -3983.012    -52.42   5246.32      2.00
  -0.15229   0.78876   5.86787   592.644 -1496.789 -5599.230    -52.36   6086.43      2.00
   5.17714   2.77698   5.84721  -192.127   391.541 -4991.770    -52.33   6739.53      2.00
   2.90652   1.60040   0.82012   609.136   647.305 -3983.430    -52.29   5241.22      1.00
   0.06956   1.16978   1.19916  1360.302   583.164 -3342.393    -52.28   4445.69      1.00
   1.62987   2.41186   4.72593  -464.223    22.536 -4414.599    -52.21   6167.16      1.00
   0.00013   1.96453   1.57036  3184.400    39.278 -5311.058    -52.18   7271.81      1.00
   0.05495   0.39086   1.91498  -655.756   262.415 -5583.789    -52.07   5698.21      2.00
   3.14193   0.41647   2.79016  -223.508   470.901 -5198.469    -52.05   5309.78      1.00
   1.07952   1.71043   6.30452   -64.673    39.139 -3982.607    -51.91   5275.42      1.00
   0.29808   1.09608   5.09859   320.305  -152.030 -4143.007    -51.90   4795.00      1.00
   2.09587   1.96132   1.57093 -2687.595    39.293 -2879.053    -51.89   5478.45      3.00
   0.41876   1.96157   1.57090 -2847.638    39.281 -2815.045    -51.84   5526.01      2.00
   3.04347   1.54753   0.41282   560.478  1414.807 -3983.418    -51.83   5332.94      1.00
   3.08448   1.86871   0.81127   206.942   262.196 -4128.691    -51.81   5544.63      1.00
   0.26936   2.31309   5.39360   126.578  -151.880 -3742.723    -51.78   5625.69      1.00
   3.00609   2.77407   4.30547   401.157   183.611 -2878.362    -51.77   5364.87      2.00
   4.18815   1.17855   4.71200  2912.401    39.281 -5199.060    -51.72   6481.00      2.00
   2.79051   1.54776   5.92556   256.461  -681.115 -3982.531    -51.72   5162.41      1.00
   2.48643   1.28098   0.25462  -127.207  -232.140 -4079.521    -51.70   4920.75      1.00
   3.85789   2.28304   3.21546   -30.934  -168.706 -4175.899    -51.69   5901.92      1.00
   0.88769   1.96329   5.90781   671.981 -1688.917 -3214.983    -51.67   5306.50      1.00
  -0.00314   1.96687   1.57356  -223.677    39.375 -3903.207    -51.65   5462.59      2.00
   4.67054   0.83786   2.78354  -271.599   583.293 -4590.937    -51.65   4996.68      1.00
  -0.01249   1.57615   4.71255  3808.426    39.253 -3983.043    -51.65   6397.59      2.00
   5.11920   0.42720   4.38026   272.794   135.610 -4767.804    -51.62   4875.20      2.00
   4.54885   0.68715   0.76967  -271.886  -248.500 -4351.545    -51.58   4631.96      1.00
   5.05887   0.69563   2.34570  -238.956   213.851 -4270.542    -51.57   4558.58      1.00
   3.27818   1.92704   1.96116   816.787  -360.903 -4366.500    -51.56   5833.43      1.00
   1.10105   2.77050   5.92491  -255.015   550.516 -5406.700    -51.56   7063.44      3.00
   4.53453   1.52291   3.14885   -65.713    85.106 -3985.055    -51.55   5088.34      1.00
   3.34358   1.91165   0.39849   208.298   566.953 -4238.718    -51.50   5687.15      2.00
   1.25394   1.20034   4.36579   495.684   231.899 -4223.269    -51.44   4983.53      1.00
   2.83974   2.40225   2.03482  -448.080   183.173 -3535.229    -51.43   5567.29      1.00
   0.80656   1.17328   0.48242  -176.317  -361.104 -4158.716    -51.28   4888.05      1.00
   4.62398   2.38970   5.10645    -9.921   -13.057 -4007.861    -51.26   5851.14      2.00
   0.00423   0.00032   2.36221   -31.593    39.307 -7935.057    -51.25   7932.58      1.00
   5.04961   1.19808   4.71237  1056.851    39.422 -4431.119    -51.21   5237.40      1.00
   2.19325   0.44634   0.89169   129.030   166.355 -3454.996    -51.20   3607.04      1.00
   2.13517   2.76143   2.77007   336.922  -871.803 -6286.607    -51.20   7787.66      3.00
   4.60832   1.98513   3.94851   960.074   998.917 -3390.424    -51.18   5305.12      1.00
   2.61389   1.96324   1.56268   208.655    40.365 -4079.876    -51.16   5586.52      2.00
   4.28909   2.70391   1.23314  -303.194   -88.592 -3278.720    -51.15   5555.54      1.00
   2.23989   1.86985   5.83686    80.521  -264.903 -3855.989    -51.10   5342.37      1.00
   4.26930   1.58389   5.87636   881.103 -2184.985 -3982.622    -51.07   5661.45      2.00
   4.80235   1.50103   3.83012  -255.109  -216.499 -3982.052    -51.05   5073.27      1.00
   1.56762   1.28134   4.38315  -319.226  -105.268 -3854.215    -51.05   4740.55      2.00
   1.67665   1.16079   4.71821 -2191.621    39.086 -3087.158    -50.94   4544.33      1.00
   3.35094   1.17852   4.71221  1824.404    39.285 -4751.059    -50.93   5691.14      3.00
   4.00513   0.73337   3.17525   -32.067  -553.080 -3407.297    -50.93   3823.18      1.00
   3.62020   1.96189   0.48298  -176.242  -359.920 -3823.280    -50.87   5411.40      2.00
   4.77624   2.01343   0.88887   111.777   167.339 -4062.163    -50.84   5616.22      1.00
   4.39581   1.54265   5.93531   208.114  -568.854 -3983.131    -50.75   5141.84      3.00
   1.77759   0.81833   3.92846  -495.168  -440.440 -3326.919    -50.73   3851.23      2.00
   0.63420   1.84219   2.38535  -256.435   232.286 -3854.556    -50.65   5319.28      1.00
   2.03341   0.70611  -0.07430   -32.648   200.148 -3807.830    -50.64   4129.38      1.00
   4.83070   1.45716   6.01401  -128.508   246.448 -3982.433    -50.62   5024.80      1.00
  -0.07307   1.17721   5.53153   783.489  -808.449 -4462.631    -50.60   5259.00      2.00
   5.49093   1.96990   5.16507   336.331  -137.077 -3822.569    -50.60   5415.48      1.00
   2.05720   0.33769   4.26494   193.506   102.382 -4560.608    -50.54   4630.48      2.00
   5.78563   1.98154   2.34776  1199.930 -1223.882 -4703.642    -50.50   6305.30      1.00
   4.41151   1.27628   4.63568   304.940    24.283 -4126.633    -50.47   4957.39      1.00
   5.05281   1.55587   1.16729  2112.066   919.199 -3982.937    -50.45   5613.81      2.00
   3.59128   1.24335   1.61542   255.737    22.864 -3854.972    -50.44   4695.82      2.00
   1.18997   0.72541   1.64352   176.657    22.903 -3774.819    -50.36   4114.07      2.00
   3.14668   2.72422  -0.02735   -30.898  -536.504 -2670.538    -50.35   5246.24      1.00
  -0.26394   0.26666   0.86096     0.357    57.088 -3885.994    -50.34   3933.93      2.00
   1.25551   1.17662   4.71284 -1071.614    39.267 -3551.065    -50.31   4497.62      1.00
   5.06628   1.59886   0.74532   480.867   518.728 -3982.561    -50.30   5211.29      1.00
   2.58575   1.19333   2.74140   720.563 -1800.871 -3167.867    -50.25   4519.82      2.00
   5.47824   2.06652   4.71662  -286.399    23.823 -4078.860    -50.22   5675.98      1.00
  -0.00018  -0.00003   5.49782   -31.594    39.281 -7935.056    -50.22   7932.58      1.00
   0.86266   1.03839  -0.05606   -31.962   182.863 -3918.870    -50.18   4534.73      1.00
   2.78911   1.94250   2.14951  -142.805    38.925 -3933.819    -50.15   5460.17      2.00
   0.00969   1.56096   1.56453  3824.387    39.295 -3983.094    -50.12   6394.55      2.00
   3.34000   2.41391   1.60550  -367.715    23.492 -3663.512    -50.10   5648.13      1.00
   1.25857   1.17750   4.71252 -3503.613    39.310 -2543.074    -50.10   5022.01      2.00
   0.47291   1.17374   3.16097   -32.317 -2056.804 -3134.761    -50.10   4527.58      1.00
   4.02731   1.20585   4.71707  -176.561    39.540 -3919.588    -50.08   4706.44      3.00
   0.05527   0.69116   1.66498   112.615    23.270 -3839.746    -50.06   4143.31      1.00
  -0.00811   1.96819   1.57014   752.393    39.265 -4303.018    -50.05   5800.93      3.00
   4.21843   1.98995   1.19060  1072.065   471.213 -4478.697    -50.04   6017.13      2.00
   2.09420   1.17856   4.71256 -2991.590    39.285 -2751.061    -49.95   4796.51      1.00
   2.53867   1.94013   1.96202  1280.443  -552.303 -4575.176    -49.95   6096.75      1.00
   5.02428   1.17794   4.71313  -959.599    39.289 -3599.059    -49.94   4511.87      2.00
   3.51735   1.56304   5.87493  -879.187  2055.708 -3982.485    -49.94   5592.80      3.00
   1.14221   0.82877   3.89924  -400.301  -361.592 -3455.100    -49.92   3953.93      2.00
   2.39924   1.65834   1.55616    31.491    40.172 -4014.995    -49.91   5248.08      2.00
   3.13000   0.49954   5.11816  -144.367    54.653 -3678.422    -49.90   3852.09      2.00
   5.86104   1.55399   0.77459 -1455.196 -1417.334 -3983.061    -49.90   5506.09      3.00
   2.87213   0.80709   5.52568   592.809  -617.371 -4863.614    -49.87   5256.08      3.00
   5.76220   1.96812   4.99488   337.494  -135.914 -3822.718    -49.74   5414.00      2.00
   5.00839   1.16956   4.71350  -335.658    39.237 -3854.911    -49.73   4623.25      3.00
  -0.03647   2.41489   1.91777   319.834  -137.205 -4366.969    -49.71   6127.20      3.00
   2.57851   1.13556   5.11364   496.836  -183.982 -4223.164    -49.68   4918.32      1.00
   0.43596   1.51536   5.97444    96.072  -296.429 -3982.785    -49.61   5087.26      1.00
   0.94101   2.77252   1.95371  -527.790   215.019 -2687.233    -49.58   5276.68      1.00
   2.51360   1.17756   4.71253 -2655.596    39.284 -2895.062    -49.52   4681.14      3.00
   1.61124   2.00874   5.01252   368.849  -152.652 -3790.618    -49.51   5429.90      2.00
   4.17387   0.40487   3.85055   256.426   294.874 -4958.647    -49.51   5058.65      1.00
   1.66740   2.36542   3.18344   -31.039   695.457 -3311.501    -49.51   5426.51      1.00
   3.44669   2.40142   3.17507   -31.231  -599.978 -4608.012    -49.48   6312.71      1.00
   3.76910   1.18005   4.71209  1248.400    39.263 -4511.059    -49.46   5330.31      3.00
   0.64442   2.38191   5.03433   592.717  -232.199 -3311.250    -49.38   5430.10      1.00
   4.46814   2.20873   3.61950    49.865   199.737 -3789.512    -49.37   5582.00      2.00
   1.00512   0.35338   3.98764  -254.764  -217.665 -3214.543    -49.34   3330.77      2.00
   4.21289   1.19243   0.36229   192.930   518.964 -3743.446    -49.32   4576.25      1.00
   3.20387   1.02275   2.80653   -12.429    16.739 -3949.438    -49.32   4541.89      2.00
   1.18121   1.57999   1.57351 -3983.646    39.277 -3983.076    -49.29   6506.47      3.00
   5.28953   0.37945   0.77444 -1008.093  -968.831 -7359.392    -49.29   7540.27      1.00
   2.52583   1.96015   1.57005   512.427    39.270 -4207.039    -49.29   5696.62      3.00
   4.28463   2.75170   3.85631   368.097   408.277 -2623.788    -49.28   5234.71      1.00
   3.41859   1.13120   5.90032  -367.917   822.392 -3615.702    -49.14   4462.96      1.00
   5.11934   2.73685   5.77128    80.831  -264.512 -3279.509    -49.13   5566.70      3.00
   1.29189   1.89879   1.16280   496.940   247.454 -4222.471    -49.09   5658.87      2.00
   2.09383   0.39282   1.57067  1488.405    39.284  -319.058    -48.96   1765.97      3.00
   1.22999   1.57955   5.51174 -1597.798  1574.604 -3983.404    -48.93   5611.86      1.00
   2.64824   1.16999   2.28094  -239.154   231.450 -4111.084    -48.86   4839.04      1.00
   0.64500   1.59201   3.84374  -238.444  -184.168 -3982.156    -48.85   5164.68      1.00
   1.11860   0.46494   0.20781    17.035   119.414 -3694.215    -48.82   3843.99      2.00
   4.77712   2.02168   5.71342    47.486  -184.920 -3901.900    -48.78   5508.16      1.00
   1.20129   1.96607   0.81565 -1199.143 -1144.212 -3294.625    -48.77   5305.48      2.00
  -0.15943   0.35156   1.56841   271.862    22.581 -3263.684    -48.76   3371.68      2.00
   4.59385   1.96081   1.19025 -2671.624 -1080.666 -2799.798    -48.74   5535.31      2.00
   3.67133   1.99278   4.17606   336.247   183.173 -3823.262    -48.73   5437.61      1.00
   5.14680   1.59852   0.74757   528.278   567.440 -3983.729    -48.67   5221.55      2.00
   1.09957   0.35695   0.28558  -128.441  -216.328 -4575.178    -48.66   4653.96      3.00
   0.13707   1.46463   5.04897   -13.623    35.799 -3985.447    -48.64   5027.35      3.00
   4.26414   0.39506   4.74094 -1007.148     6.380 -1631.188    -48.63   2117.58      2.00
   1.63572   1.12048   2.64382  -144.337   278.883 -4111.384    -48.58   4788.87      1.00
   3.44735   2.24354   0.48435    64.067   246.954 -4223.226    -48.58   5911.60      2.00
   1.26524   2.24991   3.07522   -31.151  -247.975 -4239.773    -48.58   5927.66      2.00
   0.44232   2.29902   5.91074  -271.406   583.279 -4591.655    -48.51   6244.13      2.00
   2.86608   1.95245   2.41221   431.659  -457.139 -4255.046    -48.51   5737.12      3.00
   1.23222   1.34917   5.18456    32.720     6.917 -4013.881    -48.49   4930.14      3.00
   5.22657   0.83686   1.68958  -383.319    23.317 -4334.426    -48.48   4733.07      1.00
   1.69883   1.29353   4.05402  -191.367  -136.539 -3886.331    -48.42   4773.52      2.00
  -0.02910   1.95972   5.96215  -240.542   519.099 -4207.770    -48.39   5702.41      1.00
   0.84549   1.48102   0.46188   144.106   407.301 -3982.401    -48.37   5060.33      3.00
   4.05591   0.81384   1.90385   559.667  -216.140 -3343.568    -48.37   3850.95      1.00
   4.25477   1.61997   3.62590   144.298   407.340 -3983.701    -48.36   5203.35      1.00
   5.74071   2.27027   1.55062  -367.012    23.757 -3662.406    -48.36   5550.84      2.00
   3.97336   0.88229   1.53546   241.151    23.494 -3710.789    -48.33   4202.19      1.00
   0.58488   2.46506   1.49335   272.869    22.575 -4303.323    -48.27   6106.13      1.00
   2.93932   2.01889  -0.01334   -31.714   630.958 -4238.458    -48.27   5780.74      1.00
   0.00688   1.56544   1.57094  3888.422    39.298 -3983.060    -48.24   6436.75      3.00
   5.55020   1.52792   4.32230   688.268   327.333 -3982.539    -48.16   5147.18      1.00
   3.17034   1.28311   2.15131   -15.873    37.009 -3982.218    -48.09   4835.53      3.00
   0.95906   1.91458   6.01590  -144.321   280.212 -4111.769    -48.08   5572.01      2.00
   5.47721   1.61475   5.92139  -318.619   711.349 -3983.869    -48.08   5238.57      1.00
   2.10784   0.35603   1.97229  -239.623   103.018 -4495.200    -48.03   4575.46      1.00
   2.44124   1.16695   1.20376  1008.959   439.629 -3502.978    -47.98   4456.13      1.00
   5.09253   0.75419   2.36340   608.055  -601.219 -3085.917    -47.94   3619.70      2.00
   0.46022   2.20868   1.98150  -207.497    86.519 -3791.167    -47.93   5583.92      1.00
   4.21807   1.65373   5.42989  -288.382   264.103 -3983.139    -47.92   5233.55      3.00
  -0.14124   2.67584   5.24829    79.586   -40.452 -3663.271    -47.90   5771.79      2.00
   1.10275   0.37497   5.91912  -272.273   599.012 -2447.539    -47.76   2674.48      1.00
   4.50568   1.94149   3.54169  -479.340 -1096.964 -4478.806    -47.68   5983.21      2.00
   2.25863   1.50173   3.91777  -432.530  -392.579 -3983.302    -47.68   5097.54      2.00
   2.57063   1.23582   4.95044  -144.287    54.092 -3983.094    -47.68   4789.39      3.00
   5.11173   2.00131   5.51307  -656.052   647.444 -4350.372    -47.65   5887.28      3.00
   1.66658   1.20131   5.88560  -511.712  1175.154 -3454.977    -47.63   4504.33      1.00
   0.03578   1.97740   5.13178   799.665  -328.302 -3615.588    -47.58   5336.23      2.00
   5.28715   0.75596   3.13754   -30.745 -1239.974 -2718.883    -47.55   3433.89      3.00
   3.18533   2.72171   3.63501    96.946   311.024 -3198.701    -47.49   5516.32      1.00
  -0.11890   1.56434   2.18274  -176.029   151.608 -3982.801    -47.41   5133.22      1.00
   4.59032   1.18590   2.74007  1216.729 -3000.938 -2638.739    -47.40   4899.68      2.00
   1.88369   0.85631   0.71410   209.014   248.083 -3664.084    -47.38   4141.42      1.00
   3.82999   1.25343   1.73113  -129.698    55.612 -4031.908    -47.36   4847.76      1.00
   0.33975   1.66331   3.55079   128.571   375.277 -3982.910    -47.35   5243.48      1.00
   5.44609   1.62610   0.75357   383.751   422.746 -3983.294    -47.35   5222.55      1.00
   4.09260   0.79697   0.38367   752.272  1895.789 -1950.452    -47.21   3335.64      1.00
   0.91345   2.59315   2.16357   -95.281    40.666 -3935.082    -47.17   5912.62      2.00
   5.04055   2.32925   2.76024   432.344 -1113.274 -5183.000    -47.11   6783.50      1.00
   4.23020   2.73396   2.73028   305.093  -792.187 -6078.300    -47.10   7603.39      2.00
   0.87292   1.15612   3.54079  -527.150 -1209.126 -3438.396    -47.05   4453.47      2.00
   2.97313   2.30124   1.68038    97.008    23.518 -4126.956    -47.03   5877.99      1.00
   3.46129   1.25718   5.45573  -303.731   279.744 -3822.290    -47.02   4694.95      1.00
   5.29671   1.65884   2.04278  -352.160   135.274 -3982.980    -46.95   5237.52      1.00
   1.98214   1.53894   0.38581   368.589   950.852 -3983.205    -46.86   5203.18      2.00
   0.21177   1.28054   2.72461    79.123  -263.863 -3853.907    -46.86   4735.45      1.00
   0.78673   2.03503   3.10682   -31.444   519.638 -3759.223    -46.80   5441.33      1.00
   0.55630   1.09596   3.22378   -31.023   343.232 -4127.096    -46.79   4780.43      2.00
   3.02371   1.92803   2.75522  -384.318   854.746 -3598.815    -46.78   5291.87      2.00
   1.63696   2.37367   1.13449   689.828   310.614 -4765.576    -46.78   6429.58      2.00
   2.15212   2.77570   5.46334   208.451  -232.845 -3182.584    -46.73   5525.84      3.00
   4.01402   1.16594   2.10185    -0.011    23.567 -3953.073    -46.73   4689.64      1.00
   4.62172   1.99069   0.78363 -1119.728 -1065.678 -3342.415    -46.73   5323.97      2.00
   3.14252   0.41985   1.51831   495.888    22.704 -2718.343    -46.66   2923.68      2.00
   3.34004   2.44735   4.81374   113.181    22.798 -3839.146    -46.62   5772.81      1.00
   0.47710   2.32916   1.98664   752.606  -312.283 -4832.036    -46.62   6460.40      3.00
  -0.00356   0.29151   2.41273    63.537  -104.652 -3614.566    -46.61   3677.37      2.00
   0.78190   1.45310   1.69405   -21.319   -29.059 -3986.456    -46.58   5016.10      2.00
   2.81048   1.58796   5.48107  1232.453 -1257.550 -3983.229    -46.57   5445.11      2.00
   4.32884   1.56363   1.56544  3936.459    39.338 -3983.028    -46.54   6464.37      2.00
   0.00677   1.12200   5.55633  -384.526   359.192 -3775.815    -46.54   4525.36      3.00
   2.53422   1.19244   0.14925   -30.560  -280.923 -4110.944    -46.50   4858.26      1.00
   0.45550   1.13778   5.87890  -367.133   822.899 -3615.681    -46.43   4469.93      1.00
   3.47055   0.82462   1.84584   288.514  -105.807 -3631.669    -46.43   4081.26      1.00
   1.02084   0.85260   2.05436  -399.193   183.238 -4382.665    -46.38   4795.05      3.00
   3.85384   1.98004   2.37876 -1071.012  1046.530 -3375.190    -46.37   5321.24      2.00
   1.05426   0.79928   5.13050  1120.572  -472.837 -5231.071    -46.31   5658.90      3.00
   0.71925   1.12821   6.01002    64.233  -216.656 -4079.752    -46.25   4764.42      3.00
   0.00942  -0.00034   5.14569   -31.617    39.269 -7935.031    -46.23   7932.57      2.00
   1.07614   0.69274   1.64706   127.694    23.997 -3823.781    -46.19   4130.27      3.00
   3.08373   0.40818   0.90059  -272.300  -232.734 -4799.840    -46.19   4902.09      3.00
   3.12187   1.64164   0.82494   320.817   359.383 -3982.956    -46.18   5229.01      2.00
   1.00594   2.74714   4.73804   623.982    23.785 -2415.855    -46.14   5140.42      2.00
   2.13640   2.77849   3.15367   -32.266   423.542 -2991.142    -46.13   5426.44      2.00
   0.99995   0.32042   3.06715   -32.376  -184.837 -3519.175    -46.13   3599.11      2.00
   0.98472   0.79350   3.85403   368.268   407.769 -4544.016    -46.12   4907.76      3.00
   3.70013   3.32392   2.60519   -29.235   -23.599 -3985.132    -46.09   6059.04      2.00
   2.23502   2.44480   2.83264  -112.045   215.362 -3775.325    -46.04   5733.11      2.00
   2.82992   1.32772   6.01683    32.593  -136.955 -4046.680    -46.04   4936.62      1.00
   2.09847   1.17878   4.71223  1520.392    39.285 -4623.077    -46.03   5493.30      2.00
   4.25210   1.11896   5.50713  -542.404   519.075 -3678.236    -45.98   4473.19      1.00
   2.04325   0.36888   4.35241  -591.786  -217.034 -2526.717    -45.98   2736.41      3.00
   3.08142   0.34316   5.98357  -111.442   215.100 -3455.748    -45.97   3551.60      2.00
   2.96051   1.97093   5.12317  1296.821  -536.319 -3373.945    -45.97   5286.44      1.00
   3.35562   1.97747   1.17722 -2320.131  -936.890 -2958.624    -45.91   5447.09      1.00
   3.19303   2.75937   2.01934  -608.430   247.039 -2480.025    -45.89   5179.58      2.00
   3.52521   0.77533   2.81837  -191.556   390.936 -4382.448    -45.89   4732.57      3.00
   5.86533   1.17855   4.71240 -3535.593    39.277 -2527.063    -45.88   5037.34      3.00
  -0.04082   0.47503   0.77324  -112.213   -57.328 -4255.141    -45.84   4391.36      3.00
   2.82202   2.33956   0.81912  -576.010  -536.818 -3199.005    -45.83   5353.29      1.00
   2.53740   2.01286   0.78468  -607.221  -552.807 -3647.277    -45.82   5382.48      2.00
  -0.01952   0.00961   4.42871   -31.167    22.942 -7919.210    -45.80   7920.62      3.00
   3.52183   0.77448   0.35300   288.230   774.822 -3167.107    -45.77   3702.65      1.00
   1.15678   2.36460   4.32074  1840.403   791.452 -1966.959    -45.72   5086.51      1.00
   1.85010   0.78108   4.74012 -1199.993     6.675 -2815.203    -45.71   3522.67      1.00
   5.68632   0.83641   3.24598   -31.988   359.246 -4319.152    -45.70   4717.06      2.00
   2.54120   1.12661   5.91773  -319.567   710.911 -3662.534    -45.69   4473.36      1.00
  -0.13541   2.31879   3.14342   -31.627  -552.574 -4559.194    -45.67   6223.92      2.00
   1.73550   1.06174   5.57909    48.089   -73.453 -4096.069    -45.66   4708.50      1.00
  -0.04527   1.21216   4.31258  1040.934   456.149 -4462.171    -45.65   5293.23      1.00
   3.91043   1.53519   0.40219  -367.200  -825.242 -3982.527    -45.63   5177.31      3.00
   1.21164   3.03881   0.94247   -80.380    -6.380 -3856.336    -45.61   5985.60      3.00
   1.66575   1.91655   1.51916   784.080    39.044 -4319.240    -45.59   5773.52      2.00
   2.18538   2.79627   5.00117  -222.786    88.123 -4462.448    -45.57   6352.49      2.00
   2.94566   0.83732   0.00041   -31.478  -376.531 -4382.678    -45.54   4777.27      1.00
   4.12197   2.71434   3.13633   -32.188  -393.544 -4958.583    -45.53   6693.54      3.00
   4.49988   1.15611   3.06902   -30.993  -504.417 -3759.025    -45.49   4544.94      2.00
   4.63495   0.77741   0.02614   -31.866 -1576.781 -5583.647    -45.48   6056.60      1.00
   5.17042   0.79895   5.12632  1313.292  -552.608 -5438.704    -45.48   5897.86      1.00
   4.98329   1.14187   5.05302  -399.428   167.450 -3822.473    -45.47   4575.30      1.00
   3.04532   1.12468   4.71578  -527.588    38.944 -3775.271    -45.45   4528.10      2.00
   4.95876   1.59563   5.16763   464.877  -200.609 -3982.895    -45.45   5184.79      3.00
   4.13375   1.92946   5.22085  -447.349   198.768 -4159.183    -45.41   5632.73      1.00
   3.95073   0.78410   2.42281  -416.424   391.383 -4511.220    -45.41   4872.78      2.00
   0.09871   0.77339   5.09019 -1406.836   583.383 -2495.546    -45.34   3396.24      2.00
   3.39109   0.85084   0.41318  -143.640  -265.073 -4286.959    -45.34   4695.38      2.00
   4.06960   0.72446  -0.05200   -31.060   263.187 -3742.970    -45.25   4088.66      1.00
   4.61433   1.96738   1.57231  -495.307    39.546 -3791.124    -45.25   5401.66      2.00
   1.56968   1.56773   1.57080 -2223.704    39.293 -3983.096    -45.09   5592.82      2.00
   4.25087   0.39539   0.65448   240.744   294.773 -3071.656    -45.09   3223.46      2.00
  -0.01210   0.91493   5.82675   -95.302   167.905 -3806.828    -45.04   4315.81      3.00
   3.95616   1.45280   3.67694   -94.640  -167.779 -3982.735    -45.00   5016.50      2.00
   0.03967  -0.01056   5.18848   -31.499     7.395 -7919.798    -45.00   7922.12      3.00
   3.24290   1.20367   0.76740   576.801   615.572 -3615.237    -44.99   4529.27      1.00
   2.08512   1.19033   1.96034  1840.521  -745.124 -3134.802    -44.94   4513.54      1.00
  -0.02043  -0.01268   0.50745   -31.411    22.273 -7919.864    -44.92   7922.14      1.00
   1.79875   0.76754   0.35399  -367.869  -809.387 -4878.134    -44.74   5247.03      1.00
   4.75606   1.19132   3.53952  -991.328 -2328.629 -2943.261    -44.68   4656.17      1.00
   5.02817   1.26809   1.97076   256.372   -88.378 -3854.666    -44.67   4722.65      1.00
   2.29974   0.88104   2.38513  -287.872   295.377 -4351.234    -44.66   4787.74      1.00
   5.87153   1.15553   5.10007 -1839.384   743.861 -3167.480    -44.65   4498.37      2.00
   5.94571   1.04509   5.96886    48.902  -183.753 -4063.867    -44.62   4667.23      1.00
   0.00160   1.17752   4.70993   208.403    39.288 -4079.064    -44.54   4812.66      3.00
   3.91802   1.56727   6.05028  -127.097   247.409 -3983.095    -44.45   5138.80      1.00
   4.92321   1.98458   4.72127  1456.564    23.775 -3358.604    -44.41   5303.48      1.00
   1.65267   1.17511   3.52434  1072.496  2647.245 -5167.741    -44.40   6427.82      1.00
   1.57790   0.67763   4.69413   209.137     7.619 -4222.908    -44.39   4494.12      2.00
   5.16467   0.36199   2.72980   112.403  -344.675 -3070.694    -44.21   3200.15      2.00
   4.66594   1.92816   1.88414  -575.901   215.529 -3743.179    -44.21   5344.64      1.00
   5.85659   2.04531   4.69768   448.294    23.734 -3774.505    -44.15   5454.20      3.00
   1.77329   2.39320   2.37537   431.819  -457.100 -4639.875    -44.15   6334.17      1.00
   2.90827   0.76920   5.14814  -686.886   279.123 -3294.832    -44.09   3789.82      2.00
   1.66471   0.68544   5.46938  -255.342   230.829 -3662.915    -44.07   3988.38      2.00
   0.60375   1.39546   5.37114  -159.395   136.277 -3983.061    -44.05   4957.68      2.00
   4.11463   2.73876   1.25424  -367.101  -137.322 -3087.511    -44.02   5463.53      2.00
   2.46525   1.94411   1.90468   320.273  -153.016 -4143.416    -43.96   5623.71      2.00
   2.93440   1.17350   4.71412  -687.613    39.253 -3711.006    -43.96   4548.02      3.00
   0.84248   1.18692   0.39400 -1247.702 -2953.368 -5310.327    -43.95   6711.73      2.00
   5.25370   0.74804   3.86700  -271.468  -216.853 -3647.767    -43.93   4028.70      1.00
   4.68286   0.73166   3.45347  -175.832  -328.769 -3599.817    -43.91   3973.06      1.00
   0.00530   1.44490   3.54228    96.571   294.939 -3982.436    -43.89   5013.94      2.00
   4.60892   2.35320   2.79643   288.768  -760.666 -4799.014    -43.88   6449.64      2.00
   2.57733   2.08588   3.20174   -30.904  -280.554 -4111.945    -43.88   5715.19      3.00
   1.73647   2.07946   3.52401  -175.440  -361.323 -4159.171    -43.88   5751.26      2.00
   3.46292   0.80344   5.50115  -992.032   967.321 -2623.377    -43.87   3466.12      1.00
   1.23302   0.69069   4.63733   209.120     7.002 -4222.609    -43.87   4503.49      3.00
   2.13577   2.05648   1.55924    32.491    40.166 -4014.799    -43.80   5614.78      2.00
   0.14402  -0.00871   3.41486   -31.689     6.689   -30.865    -43.78     50.58      1.00
   1.46358   1.06047   5.65140  -191.834   166.611 -3886.957    -43.76   4532.76      2.00
   0.13697   2.81370   3.90466    64.165   102.889 -3694.566    -43.75   5840.27      1.00
   5.13614   0.82596   5.49691   512.074  -537.208 -4750.209    -43.70   5147.70      1.00
   1.73546   2.41967   4.37495  -479.248  -168.909 -4478.815    -43.67   6221.12      2.00
   0.46320   1.97592   1.97984   495.775  -184.490 -4223.108    -43.63   5723.23      1.00
   0.00875  -0.00172   4.71397   -31.634    39.277   -31.054    -43.62     60.04      1.00
   0.04063   1.97461   4.69886 -1327.438    22.654 -4511.475    -43.60   6061.78      1.00
   4.83449   1.57740   0.74593  -591.037  -552.686 -3983.556    -43.55   5205.26      2.00
  -0.11785   1.62987   5.24873   192.877   -88.521 -3983.546    -43.37   5199.57      1.00
   2.17149   2.01580   5.00706   336.134  -136.726 -3823.676    -43.35   5456.61      1.00
   3.40190   0.81376   5.89753   449.003 -1144.139 -5215.435    -43.32   5656.91      2.00
   1.15478   1.13545   4.41762  -352.236  -121.380 -3838.385    -43.30   4576.59      2.00
   3.36445   1.16560   0.81477  -622.203  -585.591 -4319.615    -43.30   5074.60      2.00
   4.66125   0.77710   3.92150  1951.416  1975.898 -6783.210    -43.28   7532.46      1.00
   2.99000   1.13444   5.56007  -416.184   391.375 -3759.094    -43.27   4529.94      2.00
   2.78810   2.34919   4.59181   351.647    23.868 -3599.069    -43.25   5563.57      1.00
   4.60798   1.96484   1.57131 -2271.607    39.269 -3055.051    -43.23   5387.85      3.00
   4.11279   1.95035   3.92618  1503.774  1559.599 -3072.021    -43.22   5340.80      1.00
   4.62848   0.65304   3.97434  -223.877  -184.937 -3694.597    -43.19   3986.83      2.00
   2.11755   1.96837   4.30785  2399.902  1015.961 -2878.725    -43.16   5444.91      3.00
   2.39649   1.19309   5.10455 -1966.850   790.427 -3118.293    -43.10   4565.73      2.00
   0.41828   1.96563   1.57075  -799.524    39.362 -3663.084    -43.09   5347.99      3.00
   0.45784   0.84099   1.89155   404.668  -152.770 -3520.761    -43.09   4010.39      1.00
   5.36393   2.04866   3.57884  -144.374  -280.725 -4110.315    -43.02   5685.68      2.00
   5.60539   1.57518   1.34424   -35.121    38.670 -3982.936    -42.98   5139.50      3.00
   5.91348   2.00461   0.10118   -32.229  -391.920 -3822.943    -42.92   5448.53      3.00
   4.85012  -0.38022   2.84110   -12.249    40.783 -3965.773    -42.79   4059.53      1.00
   0.76987   1.96456   5.33070  -111.364    38.474 -3984.978    -42.75   5515.89      1.00
   5.04994   1.44609   1.22053  -320.057   -87.811 -3983.079    -42.69   5017.07      3.00
   3.02403   2.65934   5.60855    63.942   -88.888 -3647.360    -42.68   5755.09      2.00
   4.60419   2.38686   2.72801  -367.777   823.456 -3087.129    -42.68   5338.19      3.00
   0.08690   1.05906   4.13517  -160.003   -39.334 -3918.150    -42.66   4553.88      2.00
   3.24384   0.68100   5.49864   -65.476    38.060 -3872.569    -42.62   4164.83      2.00
   0.12856   2.36118   0.36859   464.692  1207.902 -5263.444    -42.61   6880.80      2.00
   0.65920   0.74558   4.65947   671.737    22.639 -4702.792    -42.53   5035.30      2.00
   1.13417   0.74144   0.74146  -447.964  -409.022 -4590.954    -42.49   4919.49      1.00
   5.28062   2.74948   1.53788   848.334     7.592 -6095.111    -42.41   7620.97      3.00
   2.08431   1.09555   1.23687   432.509   198.807 -3758.977    -42.41   4478.03      1.00
   5.83594   2.31022   3.14332   -31.613  -424.450 -4431.241    -42.38   6115.19      1.00
   1.52987  -0.15802   4.92110   -21.200    39.405 -3959.736    -42.34   3976.33      1.00
   4.63472   2.80309   0.54412   -14.720    53.425 -4017.429    -42.27   6045.67      1.00
   5.11278   1.87636   2.02889   384.839  -168.988 -4158.930    -42.23   5579.88      1.00
   1.31394   2.44201   5.61543   192.401  -217.378 -3646.382    -42.15   5649.59      1.00
   3.15620   0.38913   1.97027  1376.914  -553.682  -334.428    -42.11   1760.51      3.00
   4.57122   2.01592   0.98618    48.581   102.874 -4031.296    -42.05   5593.60      3.00
  -0.12808   1.15921   2.36337 -1055.911  1032.181 -4574.491    -42.05   5422.89      1.00
   2.06630   2.67169   4.35293  -223.045   -57.086 -4461.942    -42.04   6310.88      3.00
   2.85517   1.66474   3.94353  -351.981  -295.939 -3983.718    -42.04   5250.57      3.00
   0.50373   0.68850   1.12282   144.865    88.024 -3806.806    -42.02   4112.58      3.00
   4.52711   1.91316   1.19681   608.374   278.708 -4271.957    -42.01   5720.58      3.00
   1.64757   2.25777   2.27665  -191.712   166.733 -3758.106    -42.00   5599.18      2.00
   2.89351   0.85058   0.44979   112.619   359.426 -3615.382    -42.00   4097.41      1.00
   0.41807   2.08168   5.84619    65.057  -217.884 -3887.679    -41.95   5550.03      1.00
   4.37652   2.49422   6.03793   -48.874    55.980 -4110.429    -41.91   5981.66      2.00
   4.31876   1.57060   4.71193  3936.402    39.289 -3983.067    -41.91   6470.18      1.00
   5.23591   2.74909   5.10491 -1343.605   583.293 -7407.058    -41.87   8787.17      3.00
   1.73592   0.07929   2.43013   -16.181   -26.980 -3889.959    -41.86   3895.55      1.00
   0.39378   1.56146   5.11275  3056.694 -1272.074 -3983.137    -41.84   6101.68      1.00
  -1.11190   1.05253  -0.54468    -5.886    23.142 -4002.137    -41.78   4617.07      2.00
   5.86292   1.10955   3.92262   273.370   327.887 -4158.795    -41.77   4827.69      3.00
   2.19678   2.37211   5.95489  -191.929   391.123 -4382.550    -41.77   6119.00      1.00
   1.13887   1.23796   4.29346   544.733   246.673 -4239.389    -41.75   5039.92      3.00
   3.46167   2.32606   5.49077   383.670  -408.850 -3374.750    -41.57   5422.52      1.00
   0.14056   0.97281   4.31177    -0.926    56.723 -3998.914    -41.56   4536.95      3.00
   5.78008   2.31809   1.98711   512.685  -232.740 -4590.471    -41.51   6247.34      3.00
   3.72650   2.02653   2.35155  -495.431   471.431 -3710.935    -41.42   5418.77      3.00
   5.75334   2.29045   2.77020   143.794  -408.858 -4430.511    -41.41   6102.64      2.00
   5.94278   1.53088   1.99186   673.083  -281.210 -3983.626    -41.39   5146.31      2.00
   2.03497   2.74029   2.37039  1024.621 -1049.073 -7583.293    -41.36   8934.54      3.00
   2.12291   0.45333   0.89733  -175.743  -137.396 -4479.648    -41.29   4602.07      2.00
   0.39404   1.14174   1.62387   256.325    23.806 -3855.231    -41.20   4589.41      1.00
   5.79258   2.48639   2.51226    81.312  -105.489 -4143.204    -41.19   6001.05      1.00
   0.75524   1.14786   0.41707   449.145  1144.055 -3470.596    -41.19   4443.75      3.00
   1.66143   1.95873  -0.01125   -30.975  3654.752 -5487.198    -41.19   7611.88      2.00
   1.68159   2.38585   1.57879   912.533    23.573 -4943.134    -41.16   6588.78      2.00
   4.32103   1.56828   4.71236  3904.409    39.284 -3983.057    -41.16   6448.81      2.00
   2.87373   1.12276   2.36483   335.865  -345.576 -3775.594    -41.15   4521.07      1.00
   0.61852   1.70577   4.36427  -318.985   -89.396 -3983.183    -41.10   5281.18      2.00
   3.04076   1.05023   1.50823  -208.012    23.012 -4047.459    -41.08   4658.75      1.00
   4.70858   0.94581   2.65302   -96.027   166.356 -4062.988    -41.01   4571.96      3.00
   3.72892   1.95964   4.73284 -2448.435    22.730 -4974.934    -41.01   6725.17      3.00
   3.93400   1.56374   0.00766   -31.803  3815.527 -3983.019    -40.93   6391.51      1.00
   1.73747   2.46339   3.43039  -126.802  -231.781 -4255.420    -40.87   6071.12      2.00
   0.83811   1.96272   1.57064  2672.411    39.285 -5103.060    -40.87   6906.42      1.00
   0.54614   2.36390   5.47809  -895.374   872.149 -5183.762    -40.87   6813.28      1.00
   1.07231   2.35170   2.80833   224.770  -600.428 -4638.603    -40.86   6310.48      1.00
   2.97035   2.31912   0.77307   656.610   695.184 -4943.092    -40.83   6557.12      2.00
   1.61109   2.05566   4.68920  -319.618    23.675 -4094.835    -40.83   5680.45      1.00
   0.13811   0.54081   5.38777   -95.985    71.330 -3759.908    -40.83   3955.99      1.00
   1.44324   1.64549   5.47599   320.740  -344.525 -3983.683    -40.83   5232.33      1.00
   1.57135   1.57129   1.57122 -3471.596    39.281 -3983.062    -40.79   6198.68      3.00
   3.16311   1.61454   4.32244   720.734   343.306 -3983.869    -40.79   5241.17      1.00
   2.68615   1.58614   1.19159 -2207.035  -872.413 -3983.507    -40.79   5671.45      2.00
   3.80528   1.58356   5.11609  2097.103  -872.425 -3982.587    -40.77   5626.42      3.00
   1.47143   2.44062   4.62674  -225.646    22.675 -4175.452    -40.65   6001.16      2.00
   1.03197   0.51548   4.42772  -111.378   -23.920 -3758.683    -40.64   3937.65      1.00
   1.99708   1.61106   1.90013  -447.809   182.285 -3982.956    -40.61   5198.37      1.00
   1.64837   1.95568   5.87498   816.985 -2040.338 -3071.095    -40.60   5357.91      1.00
   1.75068   1.17629   2.77352  -719.990  1688.052 -4735.333    -40.57   5679.51      2.00
  -0.01170   2.71486   0.49101  -126.781  -232.609 -3359.018    -40.55   5604.89      1.00
   3.09245   0.37477   5.45866  -447.618   423.814 -2558.286    -40.52   2766.64      3.00
  -0.70009   1.26834   5.08265   321.796  -150.137 -4144.158    -40.51   4967.26      2.00
   2.88902   0.77891   4.81827  -511.821    23.413 -3518.941    -40.43   3958.96      1.00
   4.62146   1.14498   0.76640  -414.562  -360.663 -4190.888    -40.41   4901.98      1.00
   5.42514   1.12054   5.41164  -272.068   248.111 -3839.446    -40.39   4561.63      2.00
   3.36002   2.32125   3.14470   -31.498  -552.472 -4558.417    -40.34   6224.88      2.00
   2.79907   2.37419   4.31542 -1487.753  -584.700 -5566.661    -40.27   7183.50      1.00
   0.77148   1.51019   5.12786   544.636  -233.320 -3983.570    -40.27   5107.42      2.00
   2.58171   1.16541   3.95372 -1103.455 -1049.212 -3359.445    -40.21   4468.17      1.00
   5.80441   0.75379   5.51200   480.576  -505.283 -4704.161    -40.18   5045.86      2.00
   0.08276   1.14365   1.57225  -863.027    23.226 -4319.455    -40.18   5055.08      1.00
   2.88244   2.36687   4.73472   735.984    23.752 -3215.230    -40.17   5374.66      2.00
   4.91942   1.13478   5.13732  -607.308   231.601 -3726.708    -40.16   4514.14      2.00
  -0.08629   1.87424   5.15749  -479.673   215.047 -4175.864    -40.12   5599.50      3.00
   0.82019   1.19779   1.55211  1376.772    23.275 -3391.139    -40.10   4480.10      2.00
   3.78637   2.04081   1.54656   321.101    39.942 -4127.049    -40.09   5691.69      2.00
   0.45869   1.95882   2.34335 -1711.951  1687.976 -2991.240    -40.08   5404.00      1.00
   2.88503   2.44955   0.37579    48.355   214.329 -4190.674    -40.07   6016.43      1.00
   5.01682   1.01286   1.25026   -95.545    -9.266 -4063.580    -40.05   4632.88      2.00
   2.96051   2.39319  -0.03106   -31.483   502.224 -4462.939    -40.05   6194.21      2.00
   1.04671   0.39213   1.96501  1168.420  -456.712  -847.061    -39.95   1757.40      1.00
   4.11882   0.36299   4.32004  -607.582  -231.829 -2463.199    -39.91   2678.50      2.00
   0.48888   0.79765   5.07997  1295.782  -536.338 -5423.366    -39.84   5877.56      1.00
   0.51704   1.16188   3.89268   785.327   839.464 -4463.425    -39.82   5250.68      1.00
   3.89122   2.33496   0.78119  1104.215  1142.730 -5582.399    -39.69   7173.28      2.00
   0.78656   1.72564   5.05107  -271.228   103.088 -3983.603    -39.67   5298.58      3.00
   1.79390   2.38361   5.94734  -192.136   391.190 -4382.757    -39.63   6125.96      2.00
   5.54182   1.18173   5.00134     2.749    23.874 -4031.580    -39.61   4772.08      2.00
   2.00342   0.41541   0.46756   128.582   392.035 -2991.062    -39.58   3163.84      2.00
   1.04916   0.27131   3.87993  -113.683   -73.687 -3713.347    -39.57   3767.30      3.00
   3.90884   1.98079   5.44228   447.548  -471.031 -3696.299    -39.54   5363.99      1.00
   3.11957   0.24977   2.70493    -0.067   -72.866 -3774.745    -39.51   3818.23      2.00
   5.22391   2.35721   1.93742  1119.454  -472.375 -5230.525    -39.47   6838.81      2.00
   2.02921   1.14146   3.94431  -975.608  -920.041 -3422.958    -39.46   4432.29      3.00
   2.88117   0.79013   0.40616  1008.963  2519.576 -1279.237    -39.45   3480.45      2.00
   3.88789   1.25727   1.54695  -479.143    23.914 -4159.301    -39.45   4979.30      3.00
   0.00130  -0.00013   3.53610   -31.598    39.307 -7935.058    -39.42   7932.58      2.00
   1.67389   1.24115   5.10983  -447.608   167.470 -3791.528    -39.41   4659.02      1.00
   1.67471   1.17825   4.71215  2368.409    39.278 -4975.068    -39.36   6070.22      2.00
   1.21907   1.11862   5.83096  -174.872   359.028 -3823.074    -39.33   4548.45      2.00
   5.21306   2.75238   2.81208  -303.702   679.544 -2239.965    -39.28   5078.40      3.00
   4.19997   0.36788   2.27434  -304.425   278.815 -4943.953    -39.27   5031.49      1.00
   2.23143   2.75376   4.82179   128.475    23.333 -3614.708    -39.27   5771.19      2.00
   5.85030   1.67263   1.19830  -399.605  -120.249 -3983.089    -39.15   5254.42      1.00
  -0.51890  -0.94946  -0.99236   -37.586    29.987 -3949.358    -39.10   4470.83      2.00
   3.88314   2.45292   3.62811    47.824   199.149 -3790.531    -39.09   5746.35      2.00
   0.49018   1.53687   5.05517   463.994  -201.512 -3982.289    -39.08   5124.52      2.00
   3.02183   0.44909   3.19197   -31.001  -232.195 -3407.229    -39.05   3564.44      3.00
   2.69695   2.05335   3.78982  -159.844  -120.099 -4047.441    -39.04   5638.90      1.00
   4.27428   2.72689   5.36146  -223.808   199.567 -4638.771    -38.96   6459.23      3.00
   3.99657   0.75458   0.82236   353.248   391.121 -3455.850    -38.92   3882.19      1.00
   1.66282   1.94769   1.56555  2448.486    39.292 -5006.968    -38.92   6740.46      3.00
   0.65879   2.40518   0.40624  -335.206  -712.514 -3182.906    -38.91   5388.28      1.00
   0.43281   1.82128   5.29477   -36.645   -26.715 -4010.911    -38.88   5403.25      3.00
  -0.17110   2.27437   0.25927   -95.016  -136.323 -3806.970    -38.87   5640.62      3.00
   3.84771   1.94352   0.40567   609.362  1528.224 -4671.124    -38.85   6233.20      3.00
   0.47590   1.26736   1.99632   334.894  -136.258 -3823.326    -38.82   4702.44      1.00
   0.40751   2.00294  -0.04096   -31.361  -664.557 -3711.082    -38.81   5395.89      1.00
   1.54353   1.16756   1.96691 -3376.273  1399.985 -5487.086    -38.79   7060.49      2.00
   4.64361   2.35400   2.45096  -287.827   263.494 -3614.209    -38.77   5579.10      3.00
   2.91034   1.21576   4.34070  -815.204  -312.960 -3630.421    -38.76   4559.99      2.00
   4.59143   1.94127   3.99574  -527.497  -472.471 -4255.708    -38.74   5737.30      2.00
   2.35365   2.30869   2.75313  -270.869   614.965 -3343.840    -38.74   5403.70      3.00
   3.24264   1.94192   5.13858 -1054.139   438.760 -4446.977    -38.72   5948.96      1.00
   0.34414   1.54110   5.48480   784.871  -808.456 -3982.915    -38.60   5227.18      3.00
   2.94467   2.47617   2.23206  -176.474   151.268 -3774.995    -38.55   5750.46      1.00
   3.58092   0.88864   3.56170  -111.294  -168.097 -3774.932    -38.53   4262.83      1.00
   3.23901   0.38928   3.51224  -606.745 -1384.451  -335.812    -38.53   1784.18      2.00
   3.96587   1.20464   2.96951   -32.652  -200.753 -3902.980    -38.44   4692.19      1.00
   4.91760   1.08510   5.51391   241.328  -264.791 -4143.027    -38.38   4784.58      1.00
   0.88710   1.28035   5.99195    63.658  -216.908 -4078.989    -38.37   4917.75      3.00
   5.37503   2.79354   2.47589  -208.272   182.294 -3374.750    -38.36   5642.70      1.00
   3.87286   1.15115   2.36820 -1055.235  1047.658 -4591.721    -38.35   5433.04      1.00
   3.25612   0.44734   4.03698  -175.712  -136.553 -3487.374    -38.32   3639.32      2.00
   3.06506   2.77767   3.58915   112.291   359.563 -3071.362    -38.26   5467.32      2.00
   4.69562   1.57569   5.48689  2399.639 -2423.560 -3983.784    -38.19   6168.80      2.00
   4.61691   1.19254   3.94806   576.616   631.302 -4336.018    -38.17   5114.22      1.00
   1.99890   1.18239   2.71839   432.286 -1112.757 -3486.028    -38.16   4483.54      2.00
   2.40441   1.84080   2.78656  -127.904   246.791 -3870.245    -38.13   5325.36      2.00
   1.14286   2.76617   4.06980   111.786   151.304 -3534.662    -38.09   5727.29      3.00
   2.48427   1.12691   5.17572   353.330  -152.037 -4158.788    -38.01   4841.08      3.00
   2.85608   1.14858   3.12430   -31.517 -1016.976 -3567.077    -38.00   4467.42      2.00
   1.34062   1.17930   2.82625   144.275  -409.175 -3791.594    -37.99   4589.13      1.00
   4.27186   0.37861   2.81708   176.018  -488.061 -2686.696    -37.97   2869.00      1.00
   3.27031   1.23800   4.84223   -17.173    37.785 -3984.369    -37.90   4790.49      3.00
   1.05488   0.38937   5.08422 -1424.296   583.032  -350.434    -37.81   1810.37      2.00
   1.39446   1.97504   0.39030 -1134.740 -2679.927 -2782.859    -37.79   5554.00      1.00
   5.49040   1.56162   5.86296   481.035 -1225.320 -3981.906    -37.76   5290.95      2.00
   0.84445   1.57987   2.78147   351.652  -903.358 -3982.674    -37.75   5234.31      1.00
   5.49031   1.98109   1.94314  1887.992  -761.173 -4847.718    -37.73   6506.54      2.00
   0.11095   0.36669   5.89950   161.196  -440.720 -5166.101    -37.70   5254.37      2.00
   0.96753   0.40195   2.28530   319.879  -312.589 -2782.949    -37.59   2963.39      2.00
   6.00990   1.93934   5.80533   129.276  -376.679 -3806.735    -37.57   5379.12      1.00
   2.03339   1.54892   5.46517   624.103  -648.184 -3983.406    -37.55   5191.29      1.00
   3.08433   2.75763  -0.01012   -32.023  1510.868 -7615.499    -37.44   8973.21      2.00
   0.03770   1.18213   0.04293   -30.785 -1016.843 -4414.337    -37.39   5200.35      2.00
   4.26027   2.02138   6.01213  -142.744   278.906 -4111.556    -37.32   5663.74      1.00
   5.27381   0.37289   3.46840   144.969   423.496 -5071.543    -37.31   5161.70      3.00
   0.88134   1.64060   4.13755    30.906    38.697 -4015.709    -37.21   5230.97      1.00
   1.47737   1.06665   4.93357  -111.984    38.291 -3983.445    -37.17   4616.36      1.00
   2.71814   0.50972   5.23537    15.315   -41.824 -4049.198    -37.17   4211.04      1.00
   1.15614   2.23182   1.16823  -270.603   -72.643 -3742.883    -37.12   5571.08      1.00
   3.45688   2.07072   3.89160   240.420   294.622 -3806.374    -37.09   5492.64      1.00
   5.08133   2.38078   3.48151  -286.879  -616.326 -4671.165    -37.07   6355.31      1.00
   1.17069   1.62388   3.51999   207.788   567.631 -3983.013    -37.06   5223.84      1.00
   0.90269   1.92854   2.06123    32.415     7.358 -4014.849    -37.04   5504.44      1.00
   3.82546   1.47731   5.36045    48.793   -72.761 -4033.995    -37.02   5079.67      1.00
   5.29374   0.41583   2.28568   143.830  -184.596 -3342.674    -36.95   3481.90      3.00
   2.26013   2.34264   5.91872  -528.426  1207.292 -5262.606    -36.91   6874.62      2.00
   1.23773   1.99464   5.62322  -223.108   198.721 -4095.034    -36.91   5628.45      1.00
   0.57789   0.83661   2.31154  -238.937   246.321 -4287.036    -36.90   4686.54      1.00
   4.93828   2.00740   3.94537  -544.203  -489.099 -4271.896    -36.90   5807.58      2.00
   4.59504   1.67249   3.80417  -208.239  -169.255 -3982.346    -36.88   5244.01      2.00
   4.85078   1.57415   0.84077  -543.937  -504.482 -3982.928    -36.85   5191.47      3.00
   1.19633   1.21717   2.02663  -591.440   247.840 -4239.341    -36.84   5024.85      1.00
   4.59764   0.81008   3.17614   -31.747  1047.868 -5007.623    -36.81   5425.54      1.00
   5.16601   2.35876   3.48284   287.765   775.792 -3167.598    -36.81   5354.09      2.00
   5.67913   2.32307   3.89144  -415.795  -377.166 -4542.786    -36.80   6215.33      2.00
   5.60758   1.57437   3.83372   271.870   310.681 -3983.731    -36.71   5155.75      2.00
   3.86884   0.66874   4.62810   256.076    23.296 -4287.379    -36.64   4550.80      2.00
   5.74241   0.85062   0.82302   321.100   359.224 -3503.080    -36.63   4009.91      1.00
   1.19583   0.78730   5.53216  -751.097   726.896 -2959.079    -36.56   3597.01      2.00
   5.09176   2.04856   5.98926  -143.828   278.499 -4111.607    -36.56   5686.35      2.00
   5.15040   1.50722   3.75128  -128.300   -73.547 -3981.949    -36.55   5070.76      2.00
   5.57231   2.39667   5.11324   656.593  -264.435 -3230.575    -36.53   5400.04      2.00
   1.35551   1.95203   5.06372  -591.290   246.456 -4238.201    -36.52   5725.58      1.00
   4.28623   1.55113   3.14709   -31.876  1943.813 -3982.500    -36.51   5471.28      1.00
   2.33859   2.36662   5.51839  1248.189 -1273.560 -2159.117    -36.51   5084.00      2.00
   3.27180   1.36802   0.38051   -32.575   -86.419 -3984.491    -36.46   4926.77      1.00
   5.63535   2.25885   2.89148    48.897  -184.141 -4175.302    -36.45   5885.64      3.00
   5.55732   1.58658   3.90609 -1135.174 -1096.792 -3983.107    -36.44   5387.31      3.00
   3.17578   2.74553   3.57065  -512.021 -1144.178 -7006.691    -36.36   8417.52      3.00
   4.15738   0.38022   5.42697  -335.633   311.615 -2942.695    -36.30   3101.54      2.00
   2.20173   0.65470   4.01183  -223.490  -170.378 -3711.010    -36.29   4002.80      1.00
   1.67597   1.17716   4.71543   240.425    39.318 -4094.971    -36.28   4827.20      3.00
   0.37195   1.16867   2.73364   896.563 -2232.720 -2975.423    -36.24   4586.26      2.00
   4.07027   0.86997   2.05725  -351.762   150.099 -4319.373    -36.24   4746.86      2.00
   4.73248   1.18640   2.34833 -1599.392  1590.803 -4910.461    -36.23   5980.51      1.00
  -0.01988   1.30579   5.92489  -127.874   247.540 -3871.135    -36.20   4776.47      2.00
   5.82981   1.94099   0.81590   416.181   471.000 -4238.856    -36.16   5715.30      3.00
   5.72970   0.74728   2.40871  -399.850   406.654 -4510.410    -36.12   4844.27      2.00
   1.70746   2.28991   1.95542   400.769  -169.464 -4446.915    -36.11   6114.29      3.00
   0.50618   2.11536   3.14702   -32.347   327.022 -3839.692    -36.10   5549.20      1.00
   4.21956   1.57441   0.33504   208.689   567.443 -3982.676    -36.09   5173.71      1.00
   3.37264   1.00523   3.24370     2.203    39.750 -3983.414    -36.08   4554.50      1.00
   0.49519   1.62572   0.42997  -224.003  -471.857 -3983.645    -36.08   5217.38      1.00
   5.62526   0.78665   5.18789  -447.947   182.598 -3535.341    -36.04   3977.17      1.00
   2.73228   0.77922   0.78569  1824.094  1862.842 -1375.403    -36.03   3423.31      1.00
   0.70484   0.67435   2.38560  -160.151   135.205 -4143.914    -35.97   4417.60      2.00
   5.10844   2.63222   1.79675    95.256   -40.124 -4303.118    -35.96   6180.46      3.00
   2.26025   2.34544   3.49587  -351.502  -776.236 -4848.077    -35.94   6486.68      1.00
   2.73793   1.51927   5.14802   512.948  -216.634 -3983.335    -35.89   5112.56      2.00
   2.00677   1.03238   2.75116  -143.084   279.825 -4111.228    -35.87   4702.92      3.00
  -0.16936   2.41842   6.01582  -110.667   197.967 -4175.323    -35.87   5988.33      1.00
   0.83735   1.96425   1.57125 -3695.590    39.286 -2463.062    -35.84   5852.66      2.00
   0.01094   0.00292   4.69954   -32.054    38.734 -7934.862    -35.81   7932.57      2.00
   2.80111   1.60310   2.27732   255.713  -281.396 -3983.333    -35.80   5181.98      2.00
   2.01176   2.79768   1.60572   256.861     8.102 -4670.580    -35.79   6501.48      2.00
   2.65104   2.37522   0.47789  -255.111  -520.006 -3391.790    -35.74   5468.80      2.00
  -0.22824   1.44964   2.38478  -270.588   245.530 -3984.129    -35.66   5023.86      2.00
   2.15428   2.37516   0.78929   703.852   759.049 -5022.649    -35.66   6660.79      1.00
   5.89299   1.28932   0.03912   -32.335   374.637 -3838.828    -35.60   4739.50      3.00
   2.83244   2.34610   3.86955   432.578   471.049 -3343.159    -35.56   5425.72      2.00
   3.85065   1.18949   0.69568   224.636   264.190 -3823.600    -35.55   4618.90      2.00
   0.42388   1.23646   2.73064   241.029  -648.524 -3695.511    -35.51   4603.34      3.00
   1.66461   1.23031   1.67448  -480.015    23.133 -4158.813    -35.47   4951.95      1.00
   3.17883   2.81238   1.99565   192.382   -89.117 -4575.179    -35.40   6435.56      3.00
   4.61745   1.44746   0.51688   -96.351  -168.507 -3982.843    -35.38   5011.07      2.00
   0.82874   2.05259   5.77080    80.175  -265.034 -3854.924    -35.38   5505.06      3.00
   3.09292   2.77201   0.88784  -222.985  -184.725 -3326.934    -35.35   5607.75      1.00
   5.90924   2.02456   1.21274   464.405   215.281 -4206.718    -35.32   5750.14      3.00
   0.49871   1.33909   2.34397  -160.469   134.473 -4064.230    -35.31   4965.12      1.00
   4.95281   1.03512   5.51138  -223.319   199.268 -3870.991    -35.29   4496.21      2.00
   1.25954   1.14898   4.02057   -26.263   -23.365 -3944.888    -35.24   4665.40      2.00
   0.79466   1.17134   5.08782   736.218  -329.166 -4319.045    -35.18   5071.71      2.00
   3.52860   2.11648  -0.37441   -18.769    28.892 -4032.422    -35.17   5675.71      2.00
   5.40104   1.99861   4.44824   -18.384    43.247 -3981.022    -35.17   5541.57      2.00
   0.00048   0.00033   2.35558   -31.604    39.292   -15.064    -35.12     53.96      2.00
   1.18959   1.61180   5.96176   144.178  -408.365 -3983.267    -35.12   5194.82      3.00
   1.13034   1.54321   1.92175  -735.137   295.720 -3982.944    -35.11   5167.67      2.00
   5.53439   2.40092   3.28931   -31.100  -280.826 -4286.816    -35.06   6058.87      2.00
   4.32703   0.45855   4.02048  -142.721  -104.246 -3583.035    -35.03   3735.63      2.00
   1.01425   2.26019   0.87691  -191.853  -136.640 -3757.753    -35.03   5599.78      2.00
   2.79448   0.79334  -0.01319   -32.236 -1785.085 -5791.097    -35.02   6313.61      2.00
   1.97816   2.51661   0.47692   -45.937   -40.153 -3855.578    -35.01   5821.38      1.00
   5.04446   0.71036   3.47684  -191.797  -360.980 -3567.014    -35.01   3928.26      2.00
   1.01976   2.33047   1.20669  -847.866  -329.542 -3102.857    -34.99   5309.41      2.00
   3.06217   1.50252   6.47354   -53.393    28.556 -3952.389    -34.97   5040.86      2.00
   6.24819   1.06391   1.19690    -0.409    55.129 -3949.868    -34.85   4583.48      1.00
   3.05907   2.74016   4.29964  1360.447   599.602  -334.857    -34.83   4742.58      3.00
   3.38817   1.16029   5.14357 -1455.484   631.620 -3343.000    -34.73   4472.63      1.00
   3.54407   1.58085   4.70905  3792.420    39.181 -3983.004    -34.58   6391.83      3.00
   0.68497   2.04710   4.27242   432.191   199.732 -3758.896    -34.52   5447.33      1.00
   0.90326   1.84309   4.73071   176.089    23.552 -3886.547    -34.52   5335.09      2.00
   5.84374   1.56236   2.27497  -353.055   326.459 -3983.779    -34.47   5149.33      2.00
   3.24834   2.70222   0.72179   176.173   215.677 -4686.209    -34.47   6484.15      3.00
   5.32155   1.92161   4.38678  -495.621  -184.643 -4175.175    -34.46   5641.16      2.00
   3.37650   2.33632   5.90996   289.268  -761.294 -3135.998    -34.38   5317.58      2.00
   5.08481   0.77117   2.36636   944.650  -937.593 -2606.103    -34.38   3396.22      3.00
   5.18608   2.29216  -0.05792   -30.978  -280.476 -3679.424    -34.36   5572.76      1.00
   4.66879   2.36087   5.11860  1169.224  -472.990 -2686.626    -34.30   5174.14      1.00
   3.97009   1.17198   1.70212  -399.002    23.102 -4125.702    -34.08   4858.48      1.00
  -0.04266   0.33749   3.54818  -127.555  -232.984 -3359.218    -34.05   3456.51      2.00
   2.92501   2.26159   5.84974    48.995  -183.619 -3759.078    -34.04   5599.97      1.00
   1.44099   1.46816   0.89634   159.932   200.041 -3983.920    -34.01   5036.22      1.00
   2.41680   0.94256   5.52510  -143.589   120.356 -3919.290    -34.00   4441.37      1.00
   2.73168   0.81201  -0.01176   -30.901  1126.988 -2879.196    -33.99   3582.89      3.00
   0.53038   1.18115   2.41465  -510.812   488.103 -4271.426    -33.88   5025.68      2.00
   3.38871   2.29416   1.60873  -624.036    23.593 -3407.335    -33.84   5427.11      2.00
   1.26914   1.98733   6.10880    48.557  -185.507 -3904.394    -33.80   5480.11      2.00
   4.71794   0.77300   1.56092 -1550.715    23.283 -5502.792    -33.79   5972.32      2.00
   4.50386   0.68708   5.91883  -175.809   359.104 -3582.504    -33.77   3921.30      2.00
   2.55001   2.05808   5.85066   127.827  -376.628 -3806.552    -33.74   5483.39      1.00
   4.51281   1.88305   5.99067  -144.195   279.001 -4110.652    -33.66   5542.95      2.00
   3.32673   2.85723   5.43485   113.821  -103.203 -3520.648    -33.66   5744.61      3.00
   3.10370   0.41223   0.10222   -32.505   328.212 -3214.277    -33.64   3364.60      3.00
   5.75194   0.79783   4.24819  -400.139  -137.129 -3582.633    -33.64   4022.83      1.00
   5.80912   1.89225   0.16358    33.444   135.984 -4046.145    -33.64   5496.47      1.00
   4.42974   1.76667   3.38948   -32.301  -106.847 -3982.309    -33.63   5330.76      2.00
   4.31976   1.57150   1.57083  3904.402    39.279 -3983.060    -33.62   6451.35      3.00
   5.35696   1.23931   5.82338  -159.824   327.140 -3839.241    -33.59   4685.76      2.00
   3.51127   1.66440   4.96508   208.996   -88.956 -3983.501    -33.49   5234.84      2.00
   0.10882   2.35820   2.86733   112.893  -344.948 -4367.540    -33.49   6095.17      1.00
   2.52184   1.18605   3.41395  -159.095  -328.437 -3838.792    -33.48   4629.26      1.00
   0.89458   1.13833   1.15051  -527.733  -200.358 -4191.125    -33.45   4897.40      3.00
   3.36516   1.99116   3.56982  -191.978  -408.628 -4158.727    -33.45   5682.13      1.00
  -0.03428   2.75843   1.56178  1408.800     7.774 -7455.465    -33.41   8821.04      2.00
   4.52447   1.13609   5.87542   256.320  -680.589 -4287.631    -33.37   4999.17      1.00
   4.64455   0.79063   4.64423   688.237    22.864 -4718.546    -33.36   5084.72      1.00
   2.95481   1.15755   5.78713  -192.409   392.190 -3806.298    -33.33   4578.50      2.00
   2.02128   0.42210   5.87906   159.711  -440.812 -5167.518    -33.31   5276.86      2.00
   0.78600   1.57105   1.57091  3824.408    39.279 -3983.070    -33.30   6402.86      3.00
  -0.06872   2.49786   1.30540   128.950    71.315 -4158.831    -33.30   6018.33      2.00
   5.89013   1.22081   5.90568  -319.278   711.187 -3663.214    -33.29   4574.68      2.00
   1.86317   1.57947   5.90681   752.087 -1880.470 -3983.548    -33.22   5528.42      1.00
   2.82367   1.43516   3.27689    16.634   103.794 -3982.208    -33.19   4995.05      3.00
   0.53029   0.72121   0.50430  -128.169  -232.388 -4255.569    -33.18   4560.20      3.00
   4.24265   1.15367  -0.03699   -31.040  -712.214 -4270.548    -33.17   4999.26      3.00
   5.08330   1.97431   5.09370  2880.441 -1192.231 -2670.687    -33.16   5610.42      1.00
  -0.12251   2.70452   3.48207  -143.907  -265.363 -4702.377    -33.15   6497.68      2.00
   0.59359   2.38424   5.51869   447.729  -440.351 -3311.089    -33.07   5430.53      2.00
   0.78308   1.26347   1.52711  -399.658    23.002 -4127.353    -32.96   4951.85      3.00
   5.39181   2.10738   0.68287  -174.325  -120.225 -3903.562    -32.91   5581.49      2.00
   1.14248   2.79941   0.77045  -255.614  -216.378 -3215.944    -32.90   5554.22      3.00
   4.12007   2.75727   1.99236 -1215.888   503.870  -878.855    -32.88   4768.89      2.00
   5.46929   2.05057   2.24376  -206.764   184.186 -3870.524    -32.85   5514.28      2.00
   3.81777   1.14876   1.21907 -1054.986  -392.871 -4447.080    -32.85   5219.59      3.00
   5.82424   1.55496   5.17834  -495.275   199.076 -3983.125    -32.84   5146.44      1.00
   0.01226   1.91292   4.68833  -672.332    23.398 -4238.445    -32.83   5695.82      2.00
   4.13091   1.13581   0.77714  -464.413  -424.212 -4223.516    -32.82   4930.53      1.00
   2.24810   0.69606   3.91097  -303.275  -249.040 -3599.286    -32.74   3943.63      2.00
   5.74727   1.24593   1.05957  -127.322    -9.547 -4031.172    -32.74   4839.09      1.00
   6.87046   0.51202   6.47992   -25.063    -9.188 -3945.488    -32.72   4112.72      1.00
   5.12930   0.92997   6.00787    17.056  -103.040 -4029.157    -32.69   4524.28      3.00
   1.97387   1.95651   5.49222 -2175.949  2167.442 -5246.163    -32.69   7170.15      3.00
   1.14080   1.45819   1.17440  -318.514   -89.955 -3981.357    -32.68   5028.24      2.00
   1.25839   1.17887   4.71230  1680.396    39.283 -4687.058    -32.66   5593.17      3.00
   4.18829   1.05525   2.21123  -127.843   117.197 -4047.105    -32.64   4661.89      1.00
   2.43547   1.08979   0.50699    96.216   296.523 -3855.590    -32.62   4539.35      2.00
   1.82899   2.34204   1.21024 -1055.831  -408.919 -2878.485    -32.62   5233.55      3.00
   4.61680   2.28049   5.92570    97.229  -296.518 -3648.083    -32.56   5545.35      1.00
   0.08531   1.90598   3.24483   -31.330  -408.833 -4143.706    -32.48   5594.29      2.00
   0.00492   0.81233   0.11196   -31.048  -281.303 -4287.298    -32.42   4662.52      3.00
   4.62931   0.77848   3.17389   -31.719 -1432.626 -2526.838    -32.26   3385.70      2.00
   5.01958   1.53796   5.35980   143.448  -169.299 -3982.812    -32.23   5105.76      1.00
   5.44380   1.96289   1.96368  2288.406  -920.708 -5023.077    -32.22   6769.70      3.00
   3.37723   1.53353   4.97213  -272.366   103.402 -3983.553    -32.22   5105.27      3.00
   0.80743   1.08005  -0.19739   -30.672   -54.096 -4063.392    -32.20   4697.59      1.00
   4.16114   0.42907   3.16965   -31.177  -377.519 -3055.887    -32.18   3230.21      2.00
   5.08862   1.20499   1.98720 -1057.336   440.250 -4447.059    -32.15   5275.75      2.00
   4.05792   1.27655   1.57190   256.482    22.325 -3855.105    -32.14   4731.14      2.00
   5.75949   0.75488   2.81801   208.744  -569.563 -3342.662    -32.03   3793.96      1.00
   3.92934   2.50697   4.36960  -240.313   -73.050 -4223.524    -32.02   6071.26      2.00
   4.12348   2.65039   0.06918   -31.222   167.318 -4366.520    -32.01   6233.57      3.00
   2.32256   2.36846   5.86626   544.750 -1385.445 -2462.535    -31.99   5128.26      3.00
   3.25950   1.98997   3.59568   224.131   599.588 -3727.587    -31.98   5392.71      2.00
   4.98947   2.33022   1.20704  -654.861  -248.231 -3294.438    -31.95   5392.29      2.00
   5.11764   2.36214   5.09404  -784.395   343.401 -4799.140    -31.93   6460.41      1.00
   2.16271   1.16351   3.53201 -1136.260 -2664.201 -2783.109    -31.91   4740.93      1.00
   0.12179   0.35533   0.00972   -30.757   375.009 -3102.764    -31.90   3228.69      3.00
   4.08489   1.16828   2.74286 -1216.240  2871.871 -5263.259    -31.89   6619.43      2.00
   3.92566   1.33526   0.45273    63.387   216.428 -3886.782    -31.83   4817.64      3.00
   3.97325   1.63172   4.32467   543.914   247.959 -3983.265    -31.79   5231.17      3.00
   1.81782   0.30665   5.05443  -175.548    72.298 -3599.431    -31.78   3671.72      3.00
   4.18006   1.20052   2.36872 -1120.427  1111.275 -4622.659    -31.75   5528.27      2.00
   1.16183   2.31547   4.72465  -704.026    22.678 -4654.715    -31.75   6307.31      1.00
   1.13836   0.71408   3.09655   -31.711   295.091 -4255.833    -31.73   4557.08      1.00
   1.06341   0.41568   4.37172  -543.229  -201.254 -2655.531    -31.68   2877.84      2.00
   0.50743   1.42871   4.73246   -15.927    39.710 -3982.349    -31.68   4987.61      2.00
   3.21445   0.31533   1.49866   160.757    24.241 -3534.887    -31.66   3610.99      3.00
   1.40287   1.94721   4.75761 -1135.970    23.355 -4431.054    -31.62   5940.36      1.00
   6.05760   1.23983   3.61579   -96.055  -169.108 -3886.591    -31.53   4715.15      1.00
   2.90425   2.04360   2.70428  -191.126   391.590 -3806.939    -31.37   5474.23      3.00
   5.61473   2.41422   3.97518  -368.019  -328.036 -4478.992    -31.32   6217.00      3.00
   2.23311   0.76172   1.05529   336.333   168.185 -3599.027    -31.32   3999.56      2.00
  -0.04596   0.00649   1.27830   -32.529    23.773 -7919.917    -31.28   7922.13      2.00
   3.07177   1.92915   4.62178  -206.750    23.755 -4047.955    -31.23   5533.03      1.00
   1.73980   2.82720   0.27241   -15.025    53.508 -4012.704    -31.17   6049.36      2.00
   5.15435   1.98133   4.94336   -94.654    56.242 -4014.773    -31.15   5551.84      2.00
   3.57869   1.55814   0.32042   176.598   487.120 -3983.093    -31.11   5148.21      2.00
   3.44960   1.59598   3.91201 -1022.782  -985.088 -3983.291    -31.11   5352.60      1.00
   0.02817   0.01077   1.32716   -30.716     7.299 -7935.654    -31.10   7932.62      3.00
   2.37419   2.37696   3.60977   129.170   390.907 -3582.653    -30.98   5575.48      2.00
   1.08262   1.64928   0.39964   176.326   486.830 -3982.569    -30.98   5239.60      1.00
   5.20256   0.87022   4.39506   272.394   134.907 -4303.501    -30.94   4727.02      2.00
   5.87959   1.20149   1.57429  1104.037    23.149 -3503.641    -30.88   4495.11      1.00
   4.17824   0.43595   2.44016   208.647  -233.814 -3198.848    -30.81   3363.51      2.00
   5.87620   1.12777   5.87240   208.346  -568.880 -4238.959    -30.81   4933.13      3.00
   2.77758   2.23882   0.40185   -95.536  -136.298 -3806.902    -30.71   5614.93      3.00
   3.33268   1.12124   2.56757    47.319  -185.088 -3901.381    -30.60   4603.87      1.00
   1.60880   1.27086   3.58855  -143.698  -280.582 -3856.101    -30.49   4729.49      2.00
   1.84720   2.25310   2.73314   112.563  -328.801 -4335.477    -30.48   6003.46      2.00
   5.31471   1.98925   1.15583  1039.536   455.854 -4462.998    -30.39   5998.01      2.00
   4.22696   0.33228   0.77939  -206.777  -152.593 -4560.001    -30.35   4629.54      3.00
   3.57128   2.33395   5.09850  -974.950   423.231 -5007.405    -30.27   6630.64      2.00
   2.05953   0.44595   2.32359  -255.263   231.132 -4751.078    -30.23   4870.04      2.00
   2.64179   1.40677  -0.29688   -32.408  -104.377 -3984.800    -30.23   4967.61      1.00
   2.78611   0.80597   5.13099  -975.053   407.470 -2958.791    -30.18   3619.56      3.00
   3.32004   2.30260   2.69575  -190.866   406.703 -3565.949    -30.17   5517.06      2.00
   0.69580   2.37157   3.13750   -31.892  1287.707 -2718.685    -30.16   5204.98      1.00
   0.13880   0.26454   1.92038   111.640   -55.654 -3582.063    -30.14   3634.95      3.00
   1.10978   2.46173   4.26317   143.481    87.600 -3807.787    -30.13   5761.66      2.00
   1.61952   2.37143   3.16436   -31.895 -1224.010 -5214.071    -30.11   6835.85      2.00
   0.35861   1.05374   3.13686   -32.265   375.526 -4143.600    -30.10   4756.28      3.00
   3.33149   1.97061   2.79012   367.389  -953.304 -4414.985    -30.10   5926.67      2.00
  -0.01331   1.17059   2.39182   752.021  -776.151 -3519.804    -30.09   4468.50      2.00
   3.26001   2.75219   3.89886  1041.279  1080.144  -335.152    -30.08   4751.98      1.00
   0.67221   2.45391   5.96257  -112.775   199.137 -4175.445    -30.06   6008.63      3.00
   3.03465   1.90159   4.20715  -127.054    -8.170 -4031.124    -30.00   5493.60      3.00
   1.95529   2.19606   2.25370    96.145  -121.675 -4159.819    -29.99   5829.05      2.00
   4.14303   1.97565   2.79125  -431.670   983.830 -3550.383    -29.99   5329.00      3.00
   2.09135   2.83892   0.65958  -159.761  -119.882 -3535.031    -29.95   5750.02      1.00
   0.66113   0.83164   5.51235   432.687  -455.998 -4639.953    -29.91   5034.99      1.00
   4.02497   0.77625   0.40201   768.759  1942.737 -1903.521    -29.90   3316.19      2.00
   1.73747   0.75149   2.36416  -431.806   406.457 -4526.707    -29.90   4865.43      2.00
   5.21939   2.34976   3.07334   -31.839   695.401 -3311.276    -29.88   5415.60      2.00
   0.90107   1.98349   0.51986  -143.901  -281.648 -3854.440    -29.80   5447.08      1.00
   3.05051   2.96909   1.62710    47.171     6.907 -4175.415    -29.79   6187.48      1.00
   1.04776   2.75362   2.79285   320.147  -823.963 -6174.794    -29.75   7689.77      3.00
   2.49011   1.11421   3.14387   -32.216  -473.138 -3790.654    -29.75   4523.93      1.00
   0.08037   1.96112   5.90928  -767.478  1782.610 -4767.055    -29.75   6402.28      2.00
   5.47020   1.16179   3.52583  -799.170 -1863.742 -3150.689    -29.71   4512.69      1.00
   2.84160   0.83552   2.31004   273.092  -297.339 -3550.581    -29.68   4028.26      3.00
   3.73651   1.05744   3.10449   -31.145  -280.938 -3870.389    -29.67   4517.08      2.00
   1.67280   2.02772   1.14696   496.458   231.300 -4223.786    -29.62   5768.50      1.00
   0.87555   1.88754   3.19122   -31.559   328.022 -3839.457    -29.61   5350.00      2.00
   1.56472   2.03886   4.69813  -399.389    23.291 -4127.815    -29.60   5695.52      2.00
   4.71514   1.58821   3.94423  1200.648  1239.878 -3982.373    -29.52   5433.52      3.00
   4.53251   0.68913   2.36032   240.332  -263.899 -3583.008    -29.41   3919.48      1.00
  -0.06001   0.37388   3.81210   208.608   247.423 -4798.805    -29.40   4884.47      1.00
   3.80258   1.57670   3.14920   -30.727 -3864.521 -3982.636    -29.39   6431.21      2.00
   5.13884   1.61988   0.41384   304.707   791.689 -3982.928    -29.38   5253.65      1.00
   5.64030   2.26701   0.90094  -176.517  -120.663 -3775.248    -29.22   5615.65      2.00
   1.66715   0.77445   0.00511   -31.436  1991.648 -2014.811    -29.13   3320.00      2.00
   3.46897   0.78367   0.43304  -447.797 -1000.284 -5086.857    -29.12   5489.95      3.00
  -0.02788   2.80236   5.87190   111.859  -313.118 -3086.802    -29.09   5481.30      1.00
   1.68623   1.17342   2.89040    80.196  -263.702 -3856.023    -29.07   4624.14      3.00
   5.73065   1.08851   2.59733  -126.914   101.696 -4029.683    -28.98   4679.27      1.00
  -0.00186   0.00033   1.96440   -31.597    39.288   -15.050    -28.95     53.70      2.00
   5.67907   0.66004   5.72272   -95.355   166.568 -3791.931    -28.90   4076.95      2.00
   0.44395   2.34020   2.34962 -1231.204  1207.364 -2286.458    -28.88   5100.01      1.00
  -0.06865   1.76785   0.43431    49.116   183.450 -4064.226    -28.81   5395.57      1.00
   5.66990   2.30133   2.33088  -383.211   359.023 -3486.495    -28.81   5471.90      2.00
   4.70210   2.35707   0.41377   464.562  1222.804 -5279.090    -28.78   6893.25      2.00
   3.29769   2.09194   5.91652    64.077  -217.377 -3886.330    -28.76   5557.45      2.00
   0.40780   1.16807   1.96535 -3039.653  1254.401 -5327.235    -28.69   6751.24      2.00
   3.46850   1.58954   3.84883   385.147   423.523 -3983.434    -28.67   5186.00      2.00
   3.34804   0.79201   2.26881  -319.621   294.944 -4383.391    -28.62   4746.40      2.00
   2.86051   1.94748   5.80070   128.365  -376.248 -3807.937    -28.62   5387.39      1.00
   0.47674   1.99990   0.44816  -287.767  -633.366 -3679.815    -28.60   5375.58      3.00
   4.05991   1.94444   0.08983   -31.581   455.204 -4174.460    -28.57   5654.17      1.00
   3.47471   2.35175   2.79136   368.575  -952.847 -5006.288    -28.56   6633.36      3.00
   4.38911   1.53896   1.15172  1073.129   487.263 -3983.539    -28.54   5236.96      2.00
   0.00100   2.30433   5.43653   240.329  -233.154 -3598.529    -28.50   5531.24      2.00
   4.21090   1.15608   5.81267  -222.931   470.816 -3774.992    -28.50   4559.87      2.00
   0.52109   2.43979   4.68415   320.091    23.309 -3631.121    -28.49   5640.05      2.00
   1.74689   0.83027   3.56264  -175.778  -328.768 -3598.312    -28.48   4062.45      2.00
   3.86643   2.01625   2.99517   -31.185   327.432 -3838.313    -28.45   5465.16      1.00
   2.12068   2.80348   2.00242  -271.822   102.818 -3359.616    -28.43   5637.53      2.00
   0.01816  -0.01102   3.11397   -31.295    22.531   -13.909    -28.42     49.84      1.00
   4.55205   0.86460   4.26855   303.483   152.683 -4350.884    -28.40   4767.87      2.00
   0.13650   1.90886   0.46613  -160.660  -330.264 -3840.308    -28.39   5372.90      2.00
   0.68484   2.29994   3.09416   -30.756   535.978 -3471.493    -28.35   5462.47      2.00
   0.31990   1.52447   1.91257   543.930  -231.697 -3983.158    -28.35   5121.66      1.00
   3.19448   2.74357   2.32996   976.281 -1000.514 -7423.338    -28.33   8788.72      3.00
   1.33172   1.17638   2.88659    96.318  -297.486 -3854.430    -28.33   4628.23      2.00
   0.39386   1.95409   2.31607  -719.642   695.557 -3582.482    -28.29   5316.47      2.00
   5.18747   2.34635   2.59739  -111.652   215.799 -3775.750    -28.27   5671.90      2.00
   4.61420   1.19118   3.92117  2543.845  2598.363 -5486.613    -28.24   7066.54      2.00
   3.17628   2.75393   2.83217   160.669  -440.364 -5167.194    -28.22   6866.05      2.00
   4.01105   0.07721   4.44631    16.961    22.695 -4093.898    -28.21   4098.13      3.00
   6.11096   1.25349   0.90845  -334.978  -280.736 -4142.535    -28.18   4957.51      2.00
   5.24909   0.36733   5.96330   128.620  -361.000 -4959.268    -28.12   5044.17      3.00
   2.78930   2.35372   3.02740   -32.242   423.783 -3582.282    -28.06   5560.86      1.00
   3.76029   1.21752   2.36774   608.338  -617.216 -3614.990    -28.06   4548.37      2.00
   5.32478   1.60289   5.16435    50.733   -73.509 -3982.668    -28.03   5168.05      2.00
   4.07020   1.12155   1.55810  -479.937    23.229 -4158.599    -27.95   4844.21      3.00
   4.61541   1.07888   5.93985  -175.440   358.839 -3823.568    -27.87   4507.91      2.00
   3.93279   0.29763   3.97229    63.050   103.995 -4302.974    -27.84   4357.81      3.00
   4.04858   1.13197   2.45065   224.610  -248.191 -3838.726    -27.79   4570.34      3.00
  -0.01672   0.00970   1.56666   -31.748     7.581   -46.606    -27.75     61.75      2.00
   5.07875   2.35575   3.62371  -191.744  -392.835 -4430.867    -27.75   6144.01      3.00
   5.21358   2.75447  -0.03593   -31.274 -1113.143 -1279.281    -27.72   4806.65      1.00
   3.44173   0.71678   3.52994  -255.501  -520.634 -3390.989    -27.72   3797.30      2.00
   2.02845   1.52435   5.90035   -82.162    55.909 -3952.268    -27.64   5064.04      2.00
   5.70161   0.76996   0.34754   272.359   743.206 -3199.173    -27.61   3718.03      2.00
   2.20927   2.74042   0.76086   720.618   759.413 -6542.077    -27.60   8003.98      2.00
   3.83400   1.20359   5.11550  1281.137  -537.254 -4575.750    -27.50   5440.54      1.00
   1.76062   0.78623   1.97872   945.130  -377.271 -2926.590    -27.50   3561.36      2.00
  -0.03049   1.96066   5.46494  -895.110   870.741 -4495.507    -27.45   6021.82      1.00
  -0.02247   1.06885   0.83607  -222.854  -168.909 -4079.378    -27.45   4708.39      2.00
   3.21796   1.57012   5.85039  -447.663  1015.463 -3983.579    -27.44   5253.28      2.00
   2.11441   2.75338   0.36212   481.258  1239.802 -7199.131    -27.44   8591.71      2.00
   2.12541   1.24864   6.27206    15.608  -104.858 -4031.011    -27.40   4841.25      1.00
   4.22378   0.32057   2.83996    47.712  -184.097 -3486.633    -27.38   3567.68      2.00
   4.15152   2.76939   1.99358   624.516  -264.016 -5695.375    -27.37   7292.78      3.00
   3.36151   0.82127   5.98723  -143.202   279.203 -3678.755    -27.29   4120.46      3.00
   4.49979   2.35328   5.69169    49.285  -185.429 -3774.477    -27.20   5673.56      2.00
   5.38656   2.14640   4.69131     0.888    40.160 -3947.492    -27.15   5639.37      2.00
   4.00258   1.52140   4.00993   176.617   232.298 -3983.965    -27.10   5093.23      2.00
   2.85932   2.32773   3.43588   128.826   391.125 -3583.392    -27.09   5542.93      1.00
   4.65587   1.15778   3.63246  -175.627  -360.784 -3822.824    -27.08   4589.37      2.00
   3.34092   1.19231   0.52605  -145.553  -281.981 -4110.444    -27.07   4859.88      2.00
   3.17211   1.54924   5.39337   208.632  -233.415 -3982.324    -26.97   5121.82      1.00
   4.94892   1.14130   1.55520  1104.154    23.152 -3503.207    -26.89   4429.57      3.00
   2.56048   1.15795   0.02266   -31.386 -1400.747 -4574.761    -26.87   5401.77      2.00
   2.35912   1.69713   1.59828    48.962   -26.040 -3982.086    -26.86   5261.69      2.00
   5.42547   2.01832   2.48253   -49.183    58.475 -3918.455    -26.86   5514.21      3.00
  -0.00358   2.02465  -0.00656   -31.796   727.151 -4286.996    -26.79   5832.17      2.00
   5.86049   1.91326   2.30430  -383.522   359.598 -3775.406    -26.76   5344.06      2.00
   1.17350   2.35234   2.70792  -447.835  1015.937 -2895.322    -26.73   5245.46      2.00
   0.65810   1.73229   5.80794  -112.047    86.751 -3983.670    -26.69   5299.11      3.00
   1.73592   1.96996   2.67773   176.764  -488.092 -4207.663    -26.64   5705.96      1.00
   3.23829   2.01244   2.18218  -143.438    39.616 -3936.519    -26.63   5523.51      2.00
   3.35171   1.96160   1.18853  2431.797  1031.521 -5087.141    -26.59   6882.09      2.00
   5.43560   1.83399   5.21417  -143.617    39.706 -3983.852    -26.59   5397.05      2.00
   4.71220   0.69590   2.05829   -48.996    54.862 -4013.761    -26.52   4307.85      2.00
   5.35576   0.53723   0.12265     2.087    89.751 -3790.370    -26.50   3981.74      2.00
   3.94885   0.77243   2.88241    96.691  -296.766 -3647.338    -26.48   4047.34      1.00
   3.38847   1.52836   4.31645   720.421   343.081 -3982.174    -26.48   5152.76      2.00
   5.12230   0.87513   4.67205  -335.174    24.020 -3694.835    -26.45   4187.67      1.00
  -0.04424   1.63400   1.98565   544.792  -231.853 -3982.385    -26.33   5232.05      2.00
   5.90529   1.43783   0.32791   -31.667  -104.799 -3984.980    -26.32   5000.19      1.00
   2.24756   1.55263   2.30674  -493.874   471.304 -3983.184    -26.30   5161.66      1.00
   2.12140   0.38925   4.06179  -254.553  -216.850 -3214.008    -26.27   3350.77      2.00
   5.01623   1.95735   0.79243  2208.337  2263.219 -5294.765    -26.24   7245.34      1.00
   2.96798   2.46015   2.01080   192.288   -88.790 -4223.389    -26.21   6044.84      2.00
   2.05602   1.21581   2.28287  -319.855   295.378 -4159.360    -26.19   4933.71      1.00
   3.98751   2.34440   4.74412   496.182    22.792 -3454.985    -26.15   5479.44      1.00
   3.39651   0.90326   2.13331   -77.580    70.926 -4014.262    -26.12   4486.16      2.00
   5.16698   2.27059   5.88422  -191.279   390.774 -4383.130    -26.11   6055.31      1.00
   1.61411   0.77051   3.13716   -31.597  1383.082 -5343.922    -25.88   5782.45      3.00
  -0.03615   0.38713   2.22363  -223.788   198.315 -4670.909    -25.85   4762.73      3.00
   1.03613   0.43798   1.97427  -415.705   198.994 -4991.500    -25.84   5110.81      2.00
   1.16298   2.36219   0.82415 -1006.782  -952.245 -2607.168    -25.83   5166.23      3.00
   4.12492   0.33132  -0.09226   -32.407   182.669 -3567.115    -25.80   3651.12      1.00
   3.81089   1.94304   5.85829  -447.692  1015.096 -4431.318    -25.79   5931.97      2.00
   0.10183   0.35818   1.57723  -464.014    23.636 -5038.689    -25.65   5125.54      3.00
   5.77846   1.63602   0.53415    79.128   263.294 -3983.385    -25.63   5208.61      1.00
  -0.07775   2.80286   5.16058   272.260  -119.889 -3167.055    -25.61   5524.99      3.00
   0.80870   1.97895   3.11276   -32.316  1528.142 -3342.383    -25.57   5308.31      3.00
   0.39254   1.57054   4.71257  3920.403    39.272 -3983.062    -25.56   6460.34      3.00
   1.04267   0.40677   2.36830 -1103.532  1111.257 -7647.054    -25.56   7860.16      3.00
   3.52163   0.73664   1.13039   336.711   168.200 -3598.607    -25.55   3976.73      1.00
   5.48064   1.05870   0.02017   -31.295   295.546 -3871.839    -25.53   4520.62      1.00
   2.01011   1.16015   0.79920  1057.207  1111.862 -3326.250    -25.49   4441.60      3.00
   0.98977   0.46810   2.67028    48.440  -185.004 -3487.341    -25.48   3650.67      2.00
   0.78852   1.57186   4.71299 -3999.609    39.311 -3983.052    -25.43   6509.71      3.00
   3.32717   1.94848   4.34018 -1887.652  -759.914 -4798.049    -25.41   6444.92      1.00
   1.70700   1.14966   1.97306  -943.539   390.868 -4382.558    -25.41   5143.86      3.00
   3.48059   1.22213   5.10896   944.322  -409.080 -4414.557    -25.39   5240.40      2.00
   2.61158   1.93594   3.98606   240.632   295.182 -3807.376    -25.34   5375.27      2.00
  -0.02645   2.74339   5.42481   400.620  -393.165 -2510.329    -25.28   5176.78      1.00
   5.17362   2.75105   0.72909   559.342   599.312 -5999.472    -25.23   7542.01      1.00
   4.59598   1.21938   1.17841   800.470   375.325 -3615.122    -25.09   4553.88      1.00
   5.03159   1.65470   2.79135   128.238  -376.571 -3983.019    -25.08   5234.90      1.00
   1.53050   1.57963   5.93108   352.674  -904.652 -3983.492    -25.07   5235.06      1.00
   0.90959   1.94285   0.82430   369.348   423.304 -4222.525    -24.79   5697.75      3.00
   0.87004   0.64189   6.40966   -29.883     1.198 -3931.427    -24.79   4189.01      3.00
   2.11581   0.50990   2.87107    15.438  -104.331 -3695.706    -24.79   3873.65      2.00
   2.64762   0.71181   1.55312   336.216    23.195 -3614.858    -24.75   3966.18      1.00
   1.31346   1.82937   5.92457    96.088  -295.984 -3855.154    -24.70   5305.36      3.00
   5.77351   2.02109   4.26078   544.130   247.403 -3710.265    -24.68   5403.36      2.00
   3.12840   0.30447   4.37249  -192.398   -56.536 -3566.238    -24.67   3638.86      2.00
   5.44290   2.01405   2.45795  -304.130   278.722 -3822.900    -24.60   5458.15      3.00
   2.87078   0.76123   1.97858   751.404  -296.491 -3134.925    -24.56   3657.71      2.00
   4.10587   0.78913   3.07344   -32.034   615.854 -4575.114    -24.53   4941.22      2.00
   2.62654   2.04902  -0.00617   -31.147  -393.023 -3823.436    -24.49   5487.14      1.00
   2.44795   1.12198   0.05531   -32.262  -328.849 -4111.534    -24.46   4791.56      3.00
   3.33415   0.71310   3.57363  -160.152  -312.526 -3631.011    -24.37   3983.32      3.00
   3.43733   1.95655   0.76731  2049.283  2103.373 -5198.719    -24.36   7078.42      2.00
   2.01279   1.13928   0.27130    95.854   295.516 -3854.772    -24.35   4589.70      2.00
   4.48473   1.12879   1.19586   896.770   390.831 -3550.891    -24.32   4424.43      2.00
   3.44070   0.64770   2.27779  -143.142   119.353 -4126.458    -24.30   4380.51      3.00
   2.75157   2.30240   2.33968  -431.742   407.340 -3423.733    -24.08   5439.92      2.00
   2.04047   1.31194   5.93148  -128.441   248.035 -3871.764    -24.06   4783.47      2.00
   5.06938   2.02479   4.70858  -479.987    23.609 -4159.011    -24.02   5712.89      2.00
   1.28978   1.05694   0.68779  -159.193  -104.806 -4045.665    -24.02   4662.99      1.00
   5.14929   1.51537   3.88957  -415.801  -360.348 -3983.316    -23.99   5107.78      3.00
   1.64799   1.90782   3.89558  -527.407  -473.201 -4254.698    -23.98   5707.81      1.00
   1.62847   0.73133   4.34724   383.512   183.877 -4431.462    -23.92   4743.85      1.00
   4.12465   0.30486   2.35700  -176.001   151.936 -4495.999    -23.91   4555.29      3.00
   5.92741   1.57940   0.00401   -32.282 -3832.173 -3983.405    -23.79   6414.54      2.00
   3.87888   1.15203   2.74022  -527.641  1223.883 -4527.647    -23.70   5339.18      2.00
   2.18603   2.05427   3.43033  -159.962  -328.445 -4143.493    -23.68   5717.20      1.00
   1.21431   0.81815  -0.02950   -31.040   870.853 -3135.181    -23.66   3729.91      2.00
  -0.04140   2.36025   4.59209  -159.302    23.672 -4111.027    -23.63   5906.31      1.00
   3.13981   2.75024   2.88627    95.754  -295.441 -4768.325    -23.61   6560.71      3.00
   1.08311   0.75155   0.78065   287.904   327.369 -3550.650    -23.59   3953.03      2.00
   2.28185   2.50376   0.94328    16.918    71.270 -4031.536    -23.55   5932.74      2.00
   3.18916   0.38447   1.22297  -878.659  -329.178 -6175.711    -23.54   6308.11      2.00
   1.18077   0.66639   2.37048  -159.818   134.922 -4142.669    -23.51   4410.41      1.00
   5.87491   1.17898   0.44622  -270.856  -600.031 -4255.360    -23.49   5003.32      2.00
   4.31663   2.75672   1.14706 -1104.221  -441.243 -1166.598    -23.48   4796.96      3.00
   3.77156   1.05126   2.40444   144.188  -152.529 -3886.981    -23.48   4521.08      3.00
   1.65931   1.99106   5.13026 -1135.362   486.889 -4478.803    -23.44   6030.94      3.00
   2.56160   2.01189   3.54366  -287.585  -633.479 -4271.605    -23.43   5806.56      1.00
   0.87198   1.15842   5.53967  -688.111   663.457 -3599.281    -23.36   4490.16      2.00
   2.74598   2.29332   2.74060   208.855  -568.923 -4591.578    -23.30   6236.76      1.00
   1.84911   0.69902   1.53637  -304.238    23.777 -4254.320    -23.29   4544.78      2.00
   5.58440   0.78086   4.00255  -576.517  -520.755 -3214.783    -23.29   3739.06      1.00
  -0.12883   0.01269   1.85144   -31.694    22.848 -7918.416    -23.20   7920.55      3.00
  -0.12055   0.00659   1.44423   -32.292    22.491     1.420    -23.17     42.91      3.00
   5.75793   1.59513   3.49989  -447.081 -1016.546 -3982.510    -23.15   5277.31      1.00
   1.25457   1.97104   5.52028 -1103.662  1079.378 -4606.672    -23.13   6180.48      2.00
   0.00434   2.64339   1.56011   143.715     7.192 -4398.937    -23.06   6252.91      3.00
   0.05351   1.46498   4.28047  -323.490   -92.152 -3981.898    -22.95   5035.96      1.00
   0.41753   1.96619   0.80480 -2031.524 -1976.366 -2815.880    -22.85   5523.56      1.00
   4.20822   1.17606   4.35100 -1823.461  -712.343 -3182.549    -22.83   4519.31      1.00
   4.22315   1.54399   3.67153  -127.394  -248.151 -3981.781    -22.72   5113.97      2.00
   4.01121   1.10562   4.38126     0.013    57.162 -4000.083    -22.71   4668.50      1.00
   5.33697   0.43192  -0.10027   -31.494  -200.239 -4495.783    -22.71   4606.20      2.00
   3.23382   1.57455   4.25259   800.837   374.841 -3983.589    -22.65   5214.64      2.00
   0.04471   2.73009   4.72718   703.706    23.451 -2223.384    -22.60   5056.33      2.00
   0.94387   1.75074   0.40555   -31.165  -105.955 -3982.924    -22.44   5315.77      1.00
   1.38176   1.11517   1.86920  -127.640    71.359 -4015.341    -22.42   4693.20      2.00
   0.38739   1.50729   3.97498  -367.837  -328.305 -3983.365    -22.34   5093.67      2.00
   0.04340   2.79288   1.97815   208.902  -104.615 -4590.914    -22.30   6442.31      3.00
   5.03114   1.54288   5.83122   209.006  -569.160 -3983.499    -22.25   5142.44      1.00
   4.69206   1.94019   2.82413   191.711  -536.427 -4223.312    -22.22   5696.87      2.00
   0.76556   1.64974   1.81347   161.266   -73.370 -3984.062    -22.15   5218.77      2.00
   0.05102  -0.01262   0.68331   -30.979    22.334 -7934.958    -22.13   7932.59      1.00
   0.45241   1.16835   2.43451   257.035  -265.328 -3823.650    -22.09   4598.38      3.00
   0.49797   2.34236   4.37390  -783.961  -297.216 -4814.504    -22.07   6458.04      1.00
   4.17859   0.38974   3.60085  -287.841  -616.574 -2350.399    -22.03   2602.85      1.00
   4.66755   1.12483   2.47890  -287.585   278.656 -4143.337    -21.97   4826.98      2.00
   1.07883   2.76265   0.09582   -31.580  -456.749 -2862.924    -21.91   5353.99      2.00
  -0.09382   0.39391   3.29373   -31.114  -297.457 -3246.456    -21.88   3381.25      1.00
   2.84780   0.77599   4.30862 -2015.677  -808.503 -1838.864    -21.86   3332.35      2.00
   3.83968   1.92203   3.92719  -880.225  -823.861 -4462.684    -21.84   5956.91      1.00
   2.09481   2.75070   5.10821  1168.402  -456.698  -847.072    -21.80   4743.79      3.00
  -0.01292   1.94918   1.31085  -319.379  -104.843 -3855.290    -21.68   5418.35      1.00
   3.72356   1.17339   3.54615 -1183.855 -2793.459 -2735.506    -21.65   4808.91      2.00
   0.98661   1.43755   2.24193   143.624  -169.009 -3982.242    -21.59   5001.39      2.00
  -0.05249   0.38990   3.86947   544.684   583.651 -5951.289    -21.54   6069.56      2.00
  -0.11693  -0.00481   0.36863   -31.390    23.594   -62.776    -21.44     74.88      2.00
   4.14562   1.92986   5.41994  -351.677   327.372 -4174.638    -21.43   5643.62      2.00
   2.30361   0.81960   4.73924   736.739     7.660 -4750.854    -21.34   5142.75      1.00
  -0.01501   0.37564   3.61185  -191.241  -392.123 -2943.151    -21.19   3095.91      3.00
   1.95359   0.50013   5.96427   -79.589   135.278 -3662.824    -21.19   3837.54      3.00
   5.05034   0.73451   3.95098   271.953   311.066 -4398.959    -21.16   4714.73      2.00
   4.66651   1.59167   1.17191 -1440.337  -552.124 -3981.723    -21.16   5380.93      2.00
   0.57942   2.33414   3.64252   145.074   407.744 -3550.638    -21.16   5527.82      2.00
   4.06032   0.75795   4.04031  -303.603  -265.124 -3583.557    -21.09   3984.90      1.00
   0.60795   1.32353   5.17790  -191.025    70.971 -3982.828    -21.05   4882.28      3.00
   2.86530   1.81565   1.04905   159.605    87.110 -4062.780    -21.02   5439.38      2.00
   2.73291   2.17229   3.65656    31.138   132.635 -3934.609    -20.95   5651.93      1.00
   6.00753   1.18341   0.43942  -319.353  -712.644 -4303.698    -20.76   5066.20      3.00
   3.49029   1.32255   4.44734   144.483    88.042 -4062.354    -20.74   4944.98      2.00
   5.11521   0.44538   0.34470    64.974   230.741 -3406.600    -20.73   3561.85      3.00
   1.92839   1.58433   0.34352  -400.082  -905.189 -3983.313    -20.72   5243.12      3.00
   3.33217   1.35833   2.00043     4.180    25.475 -3952.205    -20.70   4889.56      3.00
   4.04489   0.80819   0.80872  -574.851  -537.009 -4767.515    -20.68   5157.02      2.00
   0.18722   2.28199   1.68275    17.759   -23.585 -4000.771    -20.68   5776.22      2.00
   4.47349   3.83150   0.69262   -35.177   -12.874 -3943.310    -20.66   5844.09      3.00
   2.86969   0.72806   0.66195  -239.561  -201.297 -4286.701    -20.56   4597.35      2.00
   5.21982   1.22883   0.65054   -80.139  -134.873 -4045.747    -20.56   4834.49      3.00
   2.04691   0.19644  -0.06721   -32.754   -57.902 -4146.282    -20.52   4171.30      3.00
  -0.07511   0.86324   0.36053   128.785   391.336 -3583.781    -20.39   4085.21      2.00
   2.97140   1.97939   3.20689   -31.176  -520.961 -4191.477    -20.38   5702.25      2.00
   1.62952   2.36521   3.77456   191.730   231.152 -3678.351    -20.38   5622.70      1.00
   3.46084   0.80118   1.14791  -592.021  -216.254 -4607.459    -20.36   4982.03      2.00
   4.66004   0.67743  -0.01175   -32.100  -296.864 -4303.075    -20.32   4574.33      2.00
   2.22866   3.11755   0.61220   -14.808    40.478 -4064.463    -20.12   6125.56      3.00
   0.46025   1.60286   4.00573  -318.750  -281.056 -3983.906    -20.01   5185.66      3.00
   2.68861   1.59663   4.29518  -591.590  -200.451 -3983.680    -20.00   5199.37      2.00
   5.51390   1.18058   2.69529  -335.481   743.365 -4319.095    -19.95   5082.07      2.00
   1.08309   0.41319   5.45718  -446.656   423.668 -2559.271    -19.93   2795.15      3.00
   1.70406   1.95732   3.89027   784.264   839.441 -3487.932    -19.88   5286.44      2.00
  -0.07435   1.50037   3.48480  -240.524  -521.663 -3982.953    -19.87   5094.90      3.00
   2.32841   2.70618   5.92650  -143.175   279.922 -4701.991    -19.86   6498.58      1.00
   2.08240   0.36014   3.17273   -31.125  -377.535 -3054.793    -19.85   3185.82      2.00
   0.86496   1.22540   3.45331  -224.287  -472.950 -3774.885    -19.78   4633.58      3.00
   4.03866   2.46093   5.95912  -143.932   280.019 -4286.934    -19.72   6094.29      1.00
   4.11155   0.20995   0.34703   -62.855   -73.161 -4206.785    -19.71   4234.93      1.00
   2.37068   2.45989   0.37472  -175.923  -313.149 -3614.750    -19.65   5643.71      1.00
   4.28709   2.81519   5.20712  -159.011    71.938 -4286.904    -19.56   6233.56      2.00
   5.08619   1.52724   0.38496  -399.845  -905.012 -3983.295    -19.51   5185.60      2.00
   4.61769   3.64224  -1.72884   -68.131   -27.497 -3969.448    -19.50   5956.30      2.00
   6.03484   1.54655   1.94054 -1183.357   486.336 -3983.616    -19.37   5268.16      3.00
   3.15921   0.16404   3.85893   -64.150    20.061 -3977.517    -19.37   3996.10      1.00
   2.29026   1.52003   5.52707   481.224  -504.570 -3984.134    -19.29   5131.16      2.00
   0.88561   0.46504   4.53001  -142.687   -40.357 -3679.132    -19.28   3830.59      3.00
   1.40190   2.34936  -0.06984   -32.060  -456.505 -3503.314    -19.24   5509.95      1.00
   5.41159   1.04406   2.71846    63.991  -216.836 -3887.886    -19.16   4515.46      3.00
   5.42418   1.57374   0.51577  -144.398  -281.743 -3983.085    -19.12   5147.64      2.00
   0.72069   2.34472   0.79762 -1311.530 -1256.396 -2174.574    -19.11   5086.22      1.00
   4.46090   2.05868   5.73689   -12.024    27.674 -3958.796    -18.98   5576.53      2.00
   5.26035   2.70361   0.36864  -160.393  -313.523 -3151.089    -18.93   5483.24      3.00
   5.97610   1.57932   3.91428  2064.873  2103.554 -3982.844    -18.92   5928.20      2.00
   4.00477   0.69740   1.56502   288.203    22.992 -3663.309    -18.89   3994.50      2.00
   1.90858   2.40506  -0.00785   -30.452    54.949 -4095.329    -18.84   5920.98      3.00
   5.87107   1.14675   1.96710  1296.188  -536.623 -3374.778    -18.77   4420.21      1.00
  -0.15495   2.34356   1.79257    15.976   -26.362 -3999.125    -18.76   5816.14      2.00
   4.16717   2.69250   3.43525  -112.287  -184.381 -4495.630    -18.47   6341.91      1.00
   3.21246   0.41476   3.54519  -240.024  -504.928 -2639.411    -18.43   2858.23      3.00
   4.10926   0.42511   1.16068   480.308   231.677 -2654.907    -18.42   2875.33      2.00
  -0.01632   1.97598   1.22863   575.640   263.213 -4255.298    -18.38   5757.55      2.00
   1.77541   0.84539   4.35211  -383.504  -136.277 -3597.470    -18.37   4079.47      2.00
   2.58381   1.93539  -0.04401   -31.336   759.343 -4302.575    -18.26   5773.69      2.00
   4.58445   2.36693   5.15002 -1136.262   487.732 -5183.522    -18.25   6812.39      2.00
  -0.08737   0.37336   3.17480   -31.959   679.136 -5598.804    -18.18   5703.82      2.00
   3.18884   1.49994   2.00528   432.119  -184.452 -3983.998    -18.17   5084.44      1.00
   2.01608   0.40841   2.78923   208.073  -568.864 -2479.165    -18.14   2716.03      3.00
   4.58567   1.83265   5.94428    95.596  -296.902 -3855.760    -18.11   5308.94      3.00
   3.46733   0.81329   5.09457   944.440  -392.673 -5039.496    -18.04   5452.34      2.00
   3.07259   1.86710   5.33278  -127.962   118.574 -4047.002    -18.02   5475.10      1.00
   5.12549   0.28989   2.79349    16.827  -104.582 -3695.177    -18.00   3755.49      3.00
   3.07206   1.61990   2.34920   576.517  -600.919 -3983.291    -17.92   5251.39      1.00
   1.12211   0.71279   0.01055   -31.610  -440.771 -4447.253    -17.92   4746.62      3.00
   2.83208   2.00358   0.75487   560.603   614.593 -4334.770    -17.87   5864.20      2.00
   4.40288   2.37527   5.50447  1440.052 -1464.961 -1885.820    -17.76   5083.72      1.00
   0.69033   0.87500   1.67182  -367.838    23.445 -4319.050    -17.72   4749.73      2.00
   3.72193   1.03965   2.84557    48.750  -184.136 -3903.433    -17.68   4522.78      3.00
   6.51232   1.72844   3.65759    15.668    -5.779 -3995.313    -17.58   5302.22      3.00
   4.24826   1.94563   5.41875  -287.936   279.189 -4143.250    -17.52   5628.10      3.00
   0.86160   1.95440   5.10109  2800.366 -1160.816 -2703.090    -17.42   5561.33      1.00
   0.16363   2.14352   2.20110  -143.195   119.439 -3919.569    -17.25   5620.62      2.00
   3.86556   1.52267   2.41147  -415.459   390.621 -3983.624    -17.23   5117.74      3.00
   3.43268   0.89552   2.01850  -351.516   151.578 -4318.379    -17.22   4767.81      2.00
   2.13288   1.94575   3.95781 -1087.931 -1049.146 -4590.445    -17.22   6140.46      2.00
   4.10628   2.38034   0.92078   176.628   215.162 -4271.076    -17.12   6035.31      3.00
   1.65798   2.44563   2.57692    32.580  -151.785 -4143.750    -17.09   5979.69      3.00
   2.92067   2.45035   5.55291   223.902  -248.353 -3615.611    -17.03   5637.13      1.00
   4.16438   0.40100   3.10419   -31.230  -840.865 -1934.251    -16.93   2298.38      3.00
   1.61079   1.51775   5.41222   272.096  -295.957 -3982.612    -16.85   5095.89      2.00
   1.62309   0.81210   2.38637   529.216  -553.208 -3183.289    -16.84   3741.15      3.00
   0.06648   2.77776   2.29763   208.192  -232.335 -4799.431    -16.80   6591.56      2.00
   1.00216   2.76548   1.92874  -686.767   280.017 -2271.792    -16.77   5097.14      2.00
   0.04898   0.31075   1.06888  -144.383   -24.751 -4255.212    -16.74   4316.22      1.00
   1.19301   1.82980   4.55717   176.969    23.069 -3887.141    -16.60   5322.91      2.00
  -0.03959   2.74675   3.96549   673.331   711.662 -1583.308    -16.56   4864.45      2.00
   3.87976   2.45491   1.43962  -256.044     7.027 -3758.103    -16.38   5728.19      2.00
   5.80919   0.72874   1.23923  -495.229  -169.151 -4479.726    -16.34   4796.80      2.00
   4.66155   1.20343   5.53810  -607.649   583.304 -3646.915    -16.34   4554.13      1.00
   5.30916   2.10445   5.99994    48.619  -184.295 -3903.349    -16.29   5578.27      1.00
   3.08069   1.57490   2.79730   289.057  -759.824 -3983.091    -16.29   5202.96      2.00
   4.19045   1.12169   4.32651   608.001   279.450 -4271.487    -16.16   4963.47      2.00
   3.25789   1.56352   3.54997  -943.612 -2216.015 -3982.889    -16.06   5664.89      2.00
   2.75116   1.53348   1.94968 -1039.164   422.311 -3982.986    -16.03   5218.47      2.00
   4.06934   0.76914   1.94997  1808.161  -744.985 -1982.988    -15.95   3273.04      3.00
   1.09465   2.24525   2.40278   176.590  -200.124 -4271.722    -15.83   5948.06      1.00
   4.00487   2.43241   1.17109   319.843   152.108 -4366.630    -15.82   6137.22      1.00
   0.27682   2.23326   4.27044   -81.076   -57.327 -4080.577    -15.81   5798.45      1.00
   1.12911   1.63128   2.38710   416.902  -440.414 -3983.262    -15.78   5231.71      1.00
   1.22757   1.19377   5.55705  -464.087   438.802 -3728.025    -15.76   4576.23      3.00
   1.52503   1.97092   3.53505  1361.284  3398.356 -2479.027    -15.73   5842.95      3.00
   3.23563   0.44940   4.28750  -222.669   -72.892 -3470.144    -15.68   3624.85      3.00
   2.26149   1.57634   1.95500  3600.340 -1497.423 -3983.077    -15.68   6452.10      3.00
   4.63894   2.54334   3.97818  -160.399  -121.180 -4175.264    -15.60   6054.16      3.00
   1.35830   1.19389   3.04346   -31.066   454.841 -4174.581    -15.52   4926.66      3.00
   4.62422   0.76031   2.78008   432.129 -1112.606 -2750.360    -15.51   3446.91      2.00
   4.10628   2.73237   5.12386   656.031  -280.438 -2159.188    -15.49   5030.73      3.00
   4.32162   2.72469   3.74287  -111.562   -56.944 -4270.280    -15.43   6193.25      2.00
   3.47912   0.79917   3.12170   -31.000  2071.522 -6030.160    -15.40   6620.71      3.00
   4.26780   0.28521   3.64928    16.983   119.459 -4271.054    -15.35   4322.04      2.00
   2.20641   2.48701   5.15747  -207.964   103.148 -4174.947    -15.34   6026.45      1.00
  -0.03758   0.30210   6.02182    32.825  -135.734 -4367.135    -15.34   4423.73      3.00
   1.21134   1.95742   5.08852  2769.157 -1128.515 -2719.900    -15.31   5549.87      2.00
   1.08161   2.76754   3.12948   -31.817  -791.741 -5919.659    -15.27   7479.80      2.00
   3.11097   0.63102   1.25124   -60.375     9.376 -4080.350    -15.10   4321.55      3.00
   1.23451   2.35515   2.71538  -527.935  1207.131 -2670.717    -15.05   5175.74      3.00
   5.82509   2.36396   0.40626   625.187  1606.654 -5695.289    -15.04   7307.01      1.00
   2.87006   0.83707   1.21690   447.957   215.332 -3470.732    -14.99   3970.25      1.00
   0.13363   2.78646   5.56619   304.245  -345.172 -2798.474    -14.89   5328.42      2.00
   5.88904   1.23069   1.15539   400.111   182.631 -3774.955    -14.85   4630.57      2.00
   0.79744   1.55933   1.95917 -3392.196  1400.169 -3983.885    -14.82   6302.34      3.00
   2.76548   1.58890   4.30187  1920.525   839.363 -3983.811    -14.82   5563.78      3.00
   2.67861   1.60704   5.51112  -831.836   807.443 -3983.299    -14.74   5300.34      3.00
  -0.12007   1.42020   0.02506   -32.828   134.929 -3919.619    -14.73   4930.41      3.00
  -0.03105   2.77478   5.52790   496.515  -536.561 -2142.032    -14.73   5042.64      3.00
   4.65679   1.63436   1.93820   544.523  -232.681 -3982.476    -14.47   5232.56      2.00
   5.16878   1.97209   0.01639   -31.105  2150.913 -4878.802    -14.36   6559.98      2.00
   5.58761   0.67986   4.91224    -1.330   -28.849 -4000.500    -14.30   4282.48      3.00
   5.77851   0.85077   3.95114  -254.503  -201.787 -3662.157    -14.30   4134.54      2.00
   4.93046   1.28779   3.51336  -175.880  -360.502 -3822.472    -14.16   4726.72      1.00
   3.66389   1.85684   1.94858  -399.511   168.129 -3822.762    -14.16   5316.65      2.00
   4.67947   1.60368   5.54139  -559.065   535.585 -3983.235    -14.10   5226.19      3.00
   0.31700   1.55669   0.36127  -559.720 -1288.133 -3982.815    -13.96   5309.38      2.00
   0.11433   0.01000   5.41016   -31.489     7.168 -7919.620    -13.92   7922.12      2.00
   3.17012   1.60051   0.79329 -1040.011 -1000.502 -3982.536    -13.84   5362.62      3.00
   4.23482   1.52380   2.76544  -367.691   822.604 -3983.402    -13.78   5166.07      2.00
   4.86277   2.19213   5.51259  -127.131    57.046 -4029.624    -13.75   5733.47      3.00
   4.10345   1.86411   0.78272  -238.670  -183.349 -3854.430    -13.49   5337.19      1.00
   3.74592   1.97818   3.90434  1343.825  1383.242 -3167.685    -13.40   5330.72      2.00
   3.05621   2.03783   4.61495   448.139    22.668 -3775.194    -13.37   5448.31      2.00
   0.08340   1.95917   0.67556   304.284   359.989 -4174.970    -13.24   5668.48      1.00
   5.81190   1.20203   1.47251   447.802    23.445 -3774.869    -13.23   4600.81      2.00
   3.33575   2.43770  -0.15228   -30.896   168.129 -4126.550    -13.06   5963.65      3.00
   0.51964   1.39296   5.85466   -61.882    38.225 -3933.880    -12.98   4911.70      3.00
   4.48598   0.75603   1.12337   528.773   247.753 -3390.881    -12.87   3834.09      1.00
   5.17897   0.72726   2.88120  -111.518   200.412 -4175.891    -12.72   4488.60      3.00
   0.96644   2.40644   4.64593   560.035    22.310 -3391.646    -12.50   5487.13      2.00
   5.04811   2.11752   4.61629   256.062    23.202 -3853.987    -12.49   5557.04      3.00
   4.19293   2.33144   4.70897 -1007.232    22.762 -4958.633    -12.36   6583.67      2.00
   0.86566   1.84989   1.56726  -223.590    39.320 -3903.071    -12.35   5355.48      3.00
  -0.11342   0.75442   2.80903  -192.231   390.367 -4383.035    -12.31   4717.05      1.00
   0.87126   1.67974   2.28951   191.818  -216.892 -3982.488    -12.27   5252.50      3.00
   2.47998   1.49755   2.35069  -447.273   423.244 -3982.803    -12.26   5096.63      2.00
   6.17883   1.99929   0.45194   240.727   647.552 -4270.344    -12.07   5794.72      2.00
   2.78335   0.75038   5.80903   143.491  -409.043 -4430.383    -12.06   4757.89      3.00
   1.64521   2.04444   2.59464    64.413  -217.170 -4079.444    -11.74   5655.64      2.00
   5.81041   2.00886   4.35656  -494.809  -183.507 -4175.123    -11.64   5715.59      3.00
   2.15170   2.79392   4.67504  -366.885    23.720 -4814.894    -11.60   6610.19      3.00
   5.43240   1.96374   5.10101 -3262.961  1367.117 -5423.009    -11.53   7513.18      2.00
   3.95087   1.64097   2.76309   208.979  -568.774 -3982.751    -11.43   5240.99      2.00
   5.32548   0.41057   1.21419  -960.045  -361.378 -6382.792    -11.41   6531.51      3.00
   3.91360   1.57841   4.73113 -3407.732    39.341 -3983.056    -11.22   6169.30      3.00
   0.02607   1.19852   2.73225  -671.628  1559.973 -4672.012    -11.17   5603.06      1.00
   0.58614   0.82591   1.61236  -799.742    22.421 -4751.258    -10.62   5157.35      3.00
   4.25222   2.72740   4.71638   688.006    23.028 -2255.260    -10.36   5067.18      2.00
   1.57181   0.97514  -0.06772   -32.193  -136.296 -4030.516    -10.03   4568.81      3.00
   3.96148   1.69902   4.77084    -1.137    40.106 -3982.236     -9.94   5263.65      3.00
   5.39742   1.25556  -0.12985   -30.627   215.307 -3887.290     -9.78   4733.32      2.00
   2.27447   0.97175   4.30064  -159.889   -40.378 -3838.855     -9.54   4398.19      1.00
   3.41472   0.76896   3.86498  -367.672  -312.037 -3503.362     -9.39   3932.04      1.00
   2.73250   0.71431   4.09480  -256.235  -199.998 -3646.903     -9.21   3996.57      1.00
   4.54755   1.95654   4.70139  3616.129    24.092 -2463.013     -9.16   5796.30      2.00
   3.29593   0.82237   2.18739   -10.390     2.169 -4025.301     -9.13   4422.45      3.00
   3.05572   1.95433   0.84805   272.429   327.635 -4159.611     -8.41   5649.35      3.00
   5.46561   1.25761   0.40012   223.656   599.454 -3727.325     -8.28   4644.25      2.00
   5.36217   1.05941   1.77569    64.936    23.557 -3936.600     -8.20   4567.73      1.00
   2.72346   1.63880   1.96283   592.572  -247.863 -3983.929     -8.16   5244.06      3.00
  -0.03496   1.84405   3.89488  -319.578  -280.265 -4143.253     -8.08   5539.29      1.00
   5.36053   1.17592  -0.05118   -32.071   870.846 -3614.865     -8.07   4504.24      3.00
   0.44724   1.19042   4.21198    32.628    87.148 -4014.906     -7.90   4767.73      2.00
   4.21511   1.58196   0.31341   145.211   407.451 -3983.155     -7.86   5164.48      3.00
   3.04773   3.15374   0.08232   -15.917    40.026 -4061.608     -7.69   6123.84      2.00
   3.37968   2.01904   5.47354  -478.753   454.444 -4239.832     -7.26   5784.88      3.00
   1.00781   2.72131   4.80421   191.768    23.313 -3454.739     -7.05   5662.34      3.00
   2.37289   0.86630   3.08056   -30.638   406.380 -4367.162     -6.89   4789.46      2.00
   4.53036   1.15350   4.31390  1535.500   664.270 -4687.847     -6.86   5569.65      1.00
   2.12391   2.11467   4.59668   255.890    22.742 -3855.892     -6.78   5556.08      2.00
   0.75690   1.82382   5.07154    32.149   -55.423 -3950.380     -6.68   5360.99      1.00
   3.00688   1.21373   0.56378  -159.764  -120.710 -4046.633     -6.55   4821.50      1.00
   2.84595   2.24370   1.17329  -303.051  -105.220 -3694.348     -6.36   5549.64      1.00
   1.77652   2.08168   2.20923   128.146  -151.930 -4078.963     -6.17   5684.57      1.00
   0.93385   1.98239   4.32801    30.991    72.728 -3935.847     -5.88   5495.47      1.00
   0.38643   2.22489   2.54135    15.052  -105.334 -4031.419     -5.37   5758.07      2.00
   5.03334   1.92886   0.80597  -768.037  -712.576 -3550.928     -5.10   5281.05      2.00
   4.61976   1.42418   5.31090  -110.235    22.385 -3950.763     -4.34   4958.71      1.00
   1.92272   1.67523   0.89675  -224.117  -184.973 -3982.221     -4.22   5247.77      3.00
   1.22380   0.69083   3.20045   -31.442   247.774 -4206.781     -2.63   4490.94      2.00
   0.65085   0.77542  -0.02427   -31.579  1254.640 -2751.308     -2.11   3485.27      2.00
   0.95119   0.80895   3.11621   -16.593    38.861 -4064.403     -2.00   4446.80      2.00
   5.36553   2.73211   3.52919   353.154   934.489 -1567.552     -1.96   4857.09      2.00
   1.90648   1.59380   2.72310  -463.729  1062.915 -3983.208     -1.40   5287.18      1.00
   4.64740   1.16289   4.33259  1968.276   839.169 -4878.650     -1.23   5891.94      2.00
   3.47675   1.39267   2.74049    -2.588    13.321 -4015.613     -1.21   4976.62      2.00
   0.09592   0.01089   2.81929   -32.197     6.715   -31.458     -0.90     53.46      1.00
   5.74249   1.91449   2.75170  -368.251   823.133 -3615.163     -0.89   5284.34      2.00
   0.39916   1.22891   2.01042   447.639  -185.850 -3758.886     -0.87   4620.11      3.00
   1.78768   0.74061   1.92095  -399.808   182.981 -4382.892     -0.82   4706.84      3.00
   3.19377   1.45249   2.50938    65.233   -72.148 -3934.687     -0.81   4975.30      2.00
   1.62715   0.78437   3.85961   -73.045    13.403 -3914.450     -0.76   4289.19      2.00
   2.30659   0.75151   1.52573  -591.330    23.727 -4543.289     -0.74   4880.69      2.00
   5.15199   2.34500   1.54981 -1295.710    22.802 -2734.444     -0.71   5196.25      2.00
   5.38512   1.38182   4.49671    64.900    70.397 -3982.393     -0.61   4939.39      3.00
   2.64012   1.30626   3.93210  -287.545  -232.821 -3839.676     -0.61   4757.70      2.00
   0.47207   1.98522   2.38299   817.171  -841.019 -4478.500     -0.61   6013.51      3.00
   5.00144   2.03189   0.84661   352.610   391.705 -4207.913     -0.54   5758.38      3.00
   1.76301   0.75719   4.32138    16.058    69.608 -4012.542     -0.50   4356.06      1.00
   4.11775   1.94236   1.15068 -1199.851  -472.321 -3455.311     -0.44   5283.67      3.00
   4.31653   2.64898   3.91501   144.794   183.504 -3423.622     -0.42   5615.33      3.00
   0.50029   0.90097   5.75900  -110.935   199.807 -3775.732     -0.37   4276.71      2.00
   3.31531   0.83090   1.18521  -479.308  -169.238 -4479.687     -0.35   4873.08      3.00
   2.32929   0.62740  -0.08358   -31.161   151.160 -3854.700     -0.34   4108.83      2.00
   5.76688   2.33632   1.21342  1056.521   454.676 -5150.813     -0.27   6755.27      1.00
   1.38246   1.12475   0.41451   303.540   790.749 -3631.952     -0.25   4458.70      2.00
   2.91328   1.86330   3.22847   -31.764   376.623 -3839.464     -0.23   5330.53      3.00
   0.04922   1.66721   1.19422  -512.605  -168.486 -3981.936     -0.22   5259.24      2.00
   3.95133   0.83243   0.04342   -30.692  -520.434 -4510.830     -0.13   4904.42      2.00
   5.57085   0.78018   2.81214  -288.060   632.096 -4638.982     -0.10   5003.97      2.00
   2.43441   1.58308   5.50882 -2143.077  2119.071 -3983.443     -0.10   5965.02      3.00
   4.05327   0.36763   0.30162   144.756   439.170 -2863.889     -0.10   3019.58      2.00
   4.26947   1.16168   5.09638 -2432.105   999.480 -2911.187     -0.10   4659.75      2.00
   5.87332   1.52419   5.44877   479.780  -505.130 -3983.269     -0.10   5134.70      1.00
   5.75780   1.98044   5.13780 -1632.656   695.497 -4702.522     -0.10   6320.38      3.00
   5.16320   0.80096   4.36218  -879.135  -344.558 -3070.322     -0.09   3675.66      3.00
   4.15054   1.41132   4.16239    48.541   103.083 -4032.260     -0.09   5010.66      2.00
   4.64978   1.19593   4.22589  -463.222  -169.661 -3791.706     -0.09   4612.74      3.00
   3.47924   1.08939   1.43101  -206.789    23.079 -4047.678     -0.09   4697.43      1.00
   1.69439   1.16236   5.95132   256.660  -680.623 -4287.451     -0.09   5024.17      2.00
   2.13703   0.39978   3.99417  -559.458  -520.206 -2175.356     -0.09   2478.71      3.00
   2.00489   1.60502   2.71681   368.907  -952.790 -3981.783     -0.09   5268.86      2.00
   0.37387   1.88344   1.14787  -574.619  -217.524 -3743.090     -0.09   5302.91      2.00
   4.91612   1.22312   5.04145   353.235  -167.946 -4159.843     -0.09   4937.72      3.00
   0.42831   1.51125   2.16634  -224.940    87.934 -3983.513     -0.09   5079.83      2.00
   5.76653   1.68882   5.42969   -63.941    86.228 -4015.471     -0.08   5279.54      2.00
   0.10462   1.54758   0.76190  1024.970  1063.650 -3982.567     -0.08   5319.84      1.00
   4.21144   1.20963   1.93866   832.198  -344.221 -3583.778     -0.08   4521.65      1.00
   0.69286   1.72727   4.20789  -206.888   -41.401 -3982.613     -0.08   5295.65      3.00
   2.87150   1.08187   2.81219   128.636  -376.664 -3806.737     -0.08   4496.56      1.00
   0.04465   2.44441   4.58536  -254.606    22.185 -4208.385     -0.08   6027.34      2.00
   5.49728   2.06563   0.47045  -111.661   -56.069 -3934.477     -0.08   5566.42      3.00
   2.31659   2.32640   5.02106   608.677  -233.268 -3295.504     -0.08   5384.11      2.00
   1.05521   0.83451   5.35005   -66.295     6.551 -3904.720     -0.08   4324.42      3.00
   4.37648   2.34961   5.13827   559.558  -216.341 -3342.633     -0.08   5423.28      3.00
   0.53163   1.16266   5.91710   463.878 -1177.676 -4511.225     -0.08   5318.53      2.00
   3.88773   1.88266   0.75975  -367.262  -312.429 -3790.680     -0.08   5322.19      1.00
   3.19540   2.78256   1.56365   576.667     8.228 -5455.308     -0.08   7101.38      2.00
   4.14624   0.46679   5.43484  -208.065   183.647 -3390.042     -0.08   3562.82      3.00
   4.72045   1.55525   2.30459   592.597  -616.609 -3982.917     -0.07   5189.79      1.00
   3.34998  -0.01362   2.93907   -12.354   -27.294 -3903.887     -0.07   3904.07      3.00
   0.51599   2.44474   5.14502  -368.220   167.152 -4351.756     -0.07   6136.50      2.00
   3.50472   2.44108   3.57762  -191.614  -377.367 -4414.493     -0.07   6180.46      3.00
   0.09131   1.91392   3.29217   -31.068  -280.994 -4110.443     -0.07   5568.73      3.00
   5.59823   1.16272   5.93486   368.072  -952.766 -4414.864     -0.07   5183.51      3.00
   3.45294   2.30622   3.15331   -31.325   856.227 -3150.686     -0.07   5311.17      3.00
   1.64223   1.95849   1.95601 -3408.422  1416.353 -2461.735     -0.07   5844.24      1.00
   2.58619   1.25651   2.76730   -31.935  -102.353 -3982.506     -0.06   4809.06      1.00
   0.83856   2.60931   0.15828   -32.199   -87.659 -3744.480     -0.06   5794.92      3.00
   1.69991   1.99890   4.24078  -527.359  -200.836 -4191.077     -0.06   5722.37      3.00
   1.09949   2.34640   5.44458   752.108  -744.139 -2878.453     -0.06   5221.11      2.00
   2.60689   1.20466   1.56499 -1791.211    23.215 -4702.703     -0.06   5662.72      3.00
   4.26676   0.43251   3.43394  -160.107  -312.646 -3150.139     -0.06   3318.78      3.00
   0.49103   1.72826   2.70254   -27.976  -103.633 -3984.015     -0.06   5294.69      1.00
   0.07860   2.35587   4.81027  -640.055    24.035 -4590.979     -0.06   6277.97      3.00
   0.95622   2.05543   1.18942  -464.164  -168.907 -3790.970     -0.06   5478.10      2.00
   4.05600   0.90306   5.19734  -255.014   102.976 -3742.065     -0.06   4251.80      2.00
   4.56252   0.80910   3.87116   577.098   631.057 -4847.054     -0.06   5242.01      3.00
   2.41181   1.17384   4.33372 -2576.573 -1049.045 -2846.937     -0.06   4720.84      3.00
  -0.50967   1.09919   2.57842   -15.479    22.296 -4036.129     -0.06   4692.67      3.00
   5.27655   0.37868   3.96558  -591.853  -553.126 -2063.822     -0.06   2379.01      3.00
  -0.15583   1.18500   1.55783  3632.457    22.660 -2463.161     -0.06   5080.58      2.00
   2.03315   2.76170   1.96360 -1422.735   583.436  -334.797     -0.05   4767.86      3.00
   0.91329   1.98996   5.43630   608.301  -616.703 -3614.369     -0.05   5346.97      1.00
   1.71955   0.98949   3.75121  -111.702   -55.434 -3871.033     -0.05   4442.45      3.00
   1.65982   1.46531   1.97884  -415.617   150.738 -3982.276     -0.05   5044.80      1.00
   5.48784   1.89590   0.40533   224.086   598.542 -4254.338     -0.05   5688.96      1.00
   4.88203   1.67338   2.79445   -32.579    -8.754 -4032.045     -0.05   5275.99      1.00
   1.95879   1.57334   1.24994  -895.539  -328.887 -3983.767     -0.05   5225.83      2.00
   1.19400   2.34101   3.57682   352.966   934.660 -2991.154     -0.05   5268.70      1.00
   3.57349   0.73845   4.34121  -703.484  -264.803 -3262.509     -0.05   3734.22      1.00
   1.89555   1.59403   5.95811  -287.977   630.477 -3983.143     -0.05   5204.91      2.00
   4.64316   1.55818   2.75439  1073.026 -2648.819 -3982.391     -0.05   5864.79      2.00
   1.82321   1.14879   3.91544 -1087.022 -1032.386 -3359.360     -0.05   4442.20      3.00
   0.47622   2.05664  -0.11218   -31.332  -360.614 -3822.710     -0.05   5490.94      2.00
   1.21160   1.24700   1.17073   433.276   199.738 -3759.689     -0.04   4639.41      1.00
   3.51009   4.55020   1.93801   -21.365    47.097 -3995.927     -0.04   5307.34      3.00
   5.21696   0.81427   4.85506  -431.854    23.993 -3599.370     -0.04   4054.11      2.00
   2.99572   1.14332   3.58093  -319.017  -712.694 -3663.759     -0.04   4492.34      2.00
   0.52780   0.76834   5.08305  1121.503  -474.136 -5232.054     -0.04   5639.81      2.00
   0.73415   1.97524   2.38364  1055.660 -1079.994 -4622.836     -0.04   6187.68      2.00
   4.08652   1.16384   5.49266 -2351.873  2327.288 -2623.398     -0.04   4916.75      2.00
   5.72557   0.86772   5.49356   287.868  -312.277 -4431.390     -0.04   4850.69      3.00
   1.69185   2.36905   2.33054 -1022.774  1000.103 -2574.250     -0.04   5166.78      3.00
   2.76199   0.74269   1.43724   384.656    23.345 -3567.865     -0.04   3955.25      2.00
   5.71347   1.14414   2.71326   368.528  -952.701 -3551.571     -0.04   4451.23      2.00
   1.99625   2.77352   0.90000   207.839   246.650 -4798.884     -0.04   6590.49      3.00
   1.88378   1.52068   5.09045   896.168  -377.047 -3982.930     -0.04   5175.42      1.00
   0.09176   0.33415   5.48234  -255.575   231.403 -3215.189     -0.04   3322.22      2.00
   0.45679   2.35782   1.62407 -1136.143    22.655 -2895.717     -0.04   5255.17      2.00
   1.67730   1.11727   2.37293   416.197  -424.909 -3727.308     -0.04   4488.55      1.00
   4.16801   0.36415  -0.04384   -30.898   455.301 -2910.535     -0.04   3060.78      2.00
   2.47740   1.96385   3.52281  1376.763  3384.248 -2462.771     -0.04   5825.65      2.00
   5.28019   0.41144   0.84054  -527.077  -488.917 -5679.471     -0.03   5800.73      2.00
   2.48432   1.18660   3.53906 -1087.745 -2568.769 -2815.085     -0.03   4719.29      2.00
   1.56569   1.96160   2.44096  -415.964   392.042 -3759.278     -0.03   5381.54      2.00
   0.42628   1.20269   0.41490  -463.979 -1064.107 -4462.698     -0.03   5290.20      1.00
   1.30968   1.65431   3.43340   112.172   327.663 -3982.682     -0.03   5230.65      2.00
   5.03000   1.93872   0.00753   -31.162  1576.178 -4639.546     -0.03   6187.91      3.00
   3.49190   0.74188   5.40506   256.403  -280.710 -4383.831     -0.03   4703.41      3.00
   4.12252   2.63123   2.45916    47.066   -74.016 -4096.157     -0.03   6037.53      3.00
   5.73621   0.80502   1.99939   655.900  -264.369 -3230.104     -0.03   3762.55      2.00
   3.90739   2.06170   1.07174  -318.240  -103.672 -3854.816     -0.03   5515.81      2.00
   2.30554   0.85036   4.71155  -527.044     6.330 -3487.221     -0.03   4001.52      2.00
   0.44453   1.93555   3.90658  -831.381  -793.035 -4462.952     -0.03   5956.98      1.00
   5.51535   1.58466   5.08070 -1534.834   630.847 -3982.937     -0.03   5409.71      3.00
   2.06055   2.76333   5.84111   272.173  -728.378 -2063.600     -0.03   5012.45      2.00
   0.85445   1.25027   2.76143   240.546  -648.511 -3694.979     -0.03   4617.82      2.00
   2.80041   0.78774   1.26313  -590.801  -216.334 -4606.246     -0.03   4970.52      2.00
   3.47169   0.68195   0.76305  -303.480  -264.244 -4382.690     -0.03   4660.41      1.00
   2.31476   0.77023   3.09471   -31.895 -1048.278 -2910.389     -0.03   3540.39      3.00
   3.96110   0.77090   5.09914  1904.856  -793.046 -6079.230     -0.03   6647.21      3.00
   3.12368   0.37129   5.93530  -271.691   599.414 -2446.160     -0.03   2670.62      3.00
   0.57279   2.34727   2.28008  -462.776   438.737 -3374.924     -0.02   5445.92      2.00
   0.72807   2.37599   1.15305  1168.177   520.079 -5279.473     -0.02   6897.83      1.00
   5.40638   1.08565   5.08530   351.537  -168.221 -4160.045     -0.02   4802.26      1.00
   1.16465   2.35477   2.03268  -640.370   263.277 -3326.912     -0.02   5428.18      2.00
   4.08372   2.36346   1.16427 -2479.183 -1001.286 -1327.377     -0.02   5185.81      2.00
   4.06724   0.77133   5.92588   464.907 -1177.217 -5279.173     -0.02   5696.05      3.00
   1.61831   1.97439   0.01149   -32.432 -3385.240 -2574.381     -0.02   5719.74      3.00
   0.05939   0.01511   3.55924   -32.331    23.022 -7935.970     -0.02   7933.67      3.00
   0.36149   2.02932   5.87676  -336.032   743.056 -4318.965     -0.02   5871.00      2.00
   0.48116   0.74671   5.10174  -831.784   344.230 -3119.593     -0.02   3651.90      3.00
   5.46580   1.19520   1.94897 -1520.425   631.612 -4655.318     -0.02   5570.68      1.00
   1.71180   1.73774   0.86746   -62.707   -84.426 -3985.501     -0.02   5305.05      1.00
   5.44277   1.24553   5.11917  -606.912   230.786 -3728.374     -0.02   4633.44      2.00
   2.83223   1.19162   3.12905   -31.465  2631.733 -5071.057     -0.02   6265.64      3.00
   2.80729   1.95961   0.35910  -607.112 -1399.904 -3359.047     -0.01   5300.40      2.00
   1.10556   2.92035   3.31946     1.146    86.160 -3791.302     -0.01   5926.98      2.00
   3.42826   2.30518   1.68855  -479.621    23.508 -3551.438     -0.01   5512.06      3.00
   2.96183   0.77842   1.94761 -1855.426   774.910 -5951.042     -0.01   6517.83      3.00
   0.40366   1.38721   0.40356   -32.080  -103.884 -3982.656     -0.01   4945.54      2.00
   0.02789   0.78127   3.21089   -30.817  -760.659 -3198.279     -0.01   3722.22      1.00
   3.33619   1.95464   5.11985 -2912.212  1207.257 -5278.693     -0.01   7227.63      2.00
   2.07923   1.27642   2.05586  -113.364    89.921 -3981.808     -0.01   4830.19      2.00
   3.87769   2.09913   5.07530   256.892   -88.149 -3854.407     -0.01   5543.13      1.00
   0.37350   1.90831   3.56191   289.006   759.097 -3647.313     -0.01   5286.10      2.00
  -0.13600   2.37388   0.77673  1231.862  1286.756 -5775.216     -0.01   7388.08      2.00
   5.37670   1.54421   3.52819   655.330  1638.800 -3983.053     -0.01   5403.94      2.00
  -0.13408   0.74782   4.57684   384.725    24.264 -4415.812     -0.01   4738.15      1.00
   5.81458   1.91370   0.37277  -414.941  -936.210 -3567.834     -0.01   5273.63      3.00
   0.49845   0.76651   4.30686 -1534.922  -601.302 -2350.748     -0.01   3343.74      3.00
   2.54115   2.00813   1.22492   609.123   278.586 -4271.653     -0.01   5800.48      3.00
   2.61489   1.21216   5.96367   207.612  -569.354 -4238.771     -0.01   5015.00      2.00
   2.43495   0.77872   0.76602  1935.739  1975.803 -1199.043     -0.01   3480.68      3.00
   3.13164   2.72418   5.12620   577.276  -249.457 -2367.246     -0.01   5108.96      3.00
   0.37008   1.23359   1.23927  -592.481  -200.845 -4238.469     -0.01   5038.18      1.00
   0.05238   0.01116   4.76039   -31.395    23.833   -15.711     -0.01     50.29      3.00
   4.94326   1.91476   0.25364   -29.285  -104.667 -3984.718     -0.01   5471.10      1.00
   4.35790   1.58489   3.14206   -31.584 -3833.193 -3982.870     -0.01   6419.31      3.00
   0.89429   0.41296   2.07108   223.890   -89.338 -3279.525     -0.01   3420.02      3.00
  -0.06848   1.54636   5.09573 -1839.362   759.054 -3983.825     -0.00   5484.10      2.00
   4.48645   0.90133   2.42190  -288.458   295.523 -4350.555     -0.00   4804.42      3.00
   1.12304   1.55468   3.91616  1567.881  1607.894 -3982.984     -0.00   5589.40      2.00
   5.18947   1.12169   2.38198   463.613  -473.250 -3695.974     -0.00   4476.78      1.00
   1.64223   0.74128   4.83510   176.030    24.245 -4207.812     -0.00   4526.92      3.00
   4.52105   2.34744   3.60631  -287.895  -616.157 -4670.875     -0.00   6335.85      3.00
   4.87027   1.07571   3.51267   159.237   455.038 -4191.557     -0.00   4828.47      2.00
   5.84107   1.55656   5.51001  1839.993 -1864.500 -3983.572     -0.00   5751.76      2.00
   3.32614   0.88107   1.65477   -96.513    55.847 -4016.350     -0.00   4467.94      3.00
   5.75438   2.38025   4.80167  -639.600    22.717 -4591.515     -0.00   6292.57      1.00
   2.12290   2.73968   4.05127  -320.286  -280.380 -5006.627     -0.00   6739.02      2.00
   5.50338   1.86287   3.10134   -31.507  -519.839 -4190.452     -0.00   5599.68      1.00
   3.18550   2.78584   1.23844  -464.077  -168.974 -2846.990     -0.00   5356.88      1.00
   5.27352   1.32224   2.48971   111.792  -121.182 -3902.876     -0.00   4814.42      2.00
   3.02677   2.34603   5.11161  1918.913  -776.586 -1870.747     -0.00   5063.32      1.00
   3.33692   1.85735   2.29061    64.970   -25.097 -4032.969     -0.00   5453.46      3.00
   5.09608   2.29626   2.39597   352.677  -376.255 -4527.251     -0.00   6183.22      1.00
   2.25802   1.54382   3.94352  1071.568  1111.008 -3983.338     -0.00   5335.54      3.00
   1.58680   2.44482   4.65800  -367.355    23.170 -4319.203     -0.00   6111.24      3.00
   3.43923   1.62476   3.56080 -1183.920 -2793.037 -3982.698      0.00   6011.03      3.00
   1.23591   1.03863   1.62940  2767.895    23.835 -2814.623      0.00   4555.97      3.00
   3.48755   1.41796   3.60517   672.434  1686.646 -3983.306      0.00   5297.79      2.00
   3.64219   1.50501   3.65645  -399.589  -903.962 -3983.561      0.00   5163.04      1.00
   1.33292   1.14942   1.61207 -2912.012    23.520 -5166.669      0.00   6432.89      2.00
   3.50874   1.51403   3.16215   -30.915  3911.290 -3982.653      0.00   6408.36      3.00
   3.52987   1.58632   3.16685   -32.075 -3849.584 -3983.195      0.00   6430.46      2.00
   3.39369   1.55535   2.66459  -990.704  2327.076 -3982.834      0.00   5709.61      3.00
   1.33592   1.25297   1.30357  3344.715  1431.698 -2463.663      0.00   5150.35      3.00
   1.65861   0.75930   3.58995  -974.437 -2264.653 -1502.674      0.00   3349.77      3.00
   3.57994   1.62278   2.75935  1024.935 -2537.338 -3983.348      0.00   5865.42      2.00
   3.50689   1.54232   2.80685  1184.169 -2921.789 -3982.970      0.00   6000.61      1.00
   1.20784   1.21366   1.10907  1936.469   823.278 -3086.393      0.00   4559.00      2.00
   3.44102   1.49165   2.45086  1504.478 -1529.499 -3983.266      0.00   5490.07      3.00
   3.65200   1.46331   2.43734 -1311.500  1286.840 -3983.331      0.00   5349.60      2.00
   3.46553   1.42131   2.28181 -2816.112  2791.475 -3982.732      0.00   6365.81      1.00
   3.51410   1.63328   1.87224  2432.640 -1016.180 -3983.359      0.00   5828.92      3.00
   1.09065   1.20279   0.69289  2544.391  2583.475 -2478.306      0.00   5100.49      3.00
   3.62143   1.56813   2.03422  2752.447 -1144.767 -3983.101      0.00   5935.08      2.00
   1.23908   1.17660   0.84083   960.036   999.179 -3391.471      0.00   4459.94      2.00
   1.34167   1.14666   0.29785 -1103.082 -2601.229 -5151.053      0.00   6379.31      3.00
   3.48384   1.46262   0.88153  2448.634  2502.180 -3983.281      0.00   6123.00      3.00
   3.56664   1.49906   0.82204  2752.000  2790.313 -3983.571      0.00   6401.38      2.00
   3.52113   1.42604   0.44151   225.103   599.026 -3982.937      0.00   5026.02      3.00
   3.49265   1.53860   0.07411   -31.155 -3912.416 -3982.959      0.00   6429.24      3.00
   3.44011   1.45900   0.04642   -31.242  3783.970 -3982.528      0.00   6285.70      2.00
   3.11907   1.53854   5.68250   865.194 -2153.382 -3983.323      0.00   5604.96      3.00
   1.75382   0.90439   2.72885   688.514 -1720.704 -2094.780      0.00   3439.99      3.00
   4.14693   0.46953   1.20324  1168.418   519.688  -846.912      0.00   1867.88      3.00
   0.96544   0.31350   3.67829   240.864   647.159 -5662.917      0.00   5749.45      3.00
   3.22079   1.65608   5.46592 -1199.808  1175.215 -3983.592      0.00   5485.07      3.00
   3.12753   1.59616   5.38666  1664.265 -1689.149 -3982.841      0.00   5679.30      2.00
   3.07769   1.56421   5.18438  2368.746  -985.098 -3983.408      0.00   5734.27      3.00
   0.84401   1.20585   5.47185 -2318.821  2295.485 -2639.048      0.00   4936.04      3.00
   3.00279   1.51819   4.29471  2656.889  1142.811 -3983.159      0.00   5846.41      3.00
   0.86787   1.16287   5.08184 -3391.532  1399.285 -2479.293      0.00   5093.41      3.00
   3.10013   1.55656   4.06461  2753.031  2823.074 -3982.832      0.00   6462.53      3.00
   3.11329   1.51744   3.88723 -1359.915 -1320.909 -3983.881      0.00   5422.85      2.00
   3.16599   1.63419   3.65637  -239.529  -520.556 -3983.977      0.00   5231.44      3.00
   3.23821   1.60563   3.19623   -31.294  3911.192 -3983.501      0.00   6483.43      3.00
   3.47538   1.98000   3.56403   -32.305  -103.183 -3980.729      0.00   5526.17      2.00
   3.12977   1.59652   3.00319   -31.816 -3832.035 -3982.830      0.00   6428.11      1.00
   2.97757   1.54383   2.74523 -1455.478  3447.889 -3982.719      0.00   6331.38      3.00
   0.99082   1.15140   4.19153 -2671.827 -1080.575 -2798.525      0.00   4728.97      3.00
   0.73534   1.26296   4.28707 -2208.001  -887.802 -3007.002      0.00   4693.09      2.00
   3.12770   1.48841   2.51344   480.539  -504.488 -3983.061      0.00   5097.84      3.00
   3.05609   1.69205   2.29010 -2384.054  2359.706 -3982.941      0.00   6235.98      2.00
   3.13042   1.52033   2.01855  1313.016  -552.739 -3982.720      0.00   5278.66      3.00
   0.74153   1.45143   4.35245   143.577   198.749 -4080.506      0.00   5095.31      3.00
   3.14730   1.54453   1.92555 -3679.776  1527.544 -3982.386      0.00   6477.67      2.00
   0.66874   1.16376   3.78176  -847.485  -792.386 -3503.183      0.00   4467.97      2.00
   0.78864   1.19291   4.04091 -1664.052 -1609.047 -3023.423      0.00   4596.32      1.00
   3.17042   1.53829   1.10684 -2943.628 -1176.373 -3983.043      0.00   6006.21      3.00
   1.75538   0.75987   1.57540 -1711.711    22.734 -5664.034      0.00   6156.64      3.00
   3.30517   1.61039   1.21254  3120.683  1336.010 -3982.634      0.00   6188.88      2.00
   3.05422   1.62675   0.34821  1056.100  2614.528 -3983.330      0.00   5908.28      3.00
   0.85170   1.09412   3.15015   -31.317 -1512.721 -3359.206      0.00   4388.26      3.00
   3.17507   1.46320   0.45941  1024.799  2534.671 -3982.750      0.00   5719.31      2.00
   0.84574   1.21468   3.03225   -32.081  3350.871 -5374.566      0.00   6852.59      2.00
   3.06871   1.54596   0.02274   -31.320  3911.041 -3983.123      0.00   6434.58      3.00
   3.11889   1.30308   0.36572   -31.844  -103.623 -3981.474      0.00   4856.85      2.00
   0.85672   1.26487   3.01726   -30.680   919.300 -4367.025      0.00   5220.68      1.00
   3.21390   1.55839  -0.05594   -31.138 -3832.373 -3983.328      0.00   6397.58      1.00
   2.71426   1.65112   5.87327 -1519.896  3606.989 -3982.291      0.00   6520.94      3.00
   0.87783   1.26812   2.64914  1200.888 -2968.395 -2655.253      0.00   4967.43      3.00
   1.73984   0.83273   1.19022 -1167.517  -440.849 -5214.673      0.00   5673.22      3.00
   4.05948   0.43986   0.33978  -303.715  -649.096 -5710.617      0.00   5841.50      3.00
   1.16836   0.46607   3.14017   -32.005   551.220 -5294.938      0.00   5427.97      3.00
   2.93229   1.21988   6.54805    14.984  -104.872 -3985.313      0.00   4773.41      2.00
   1.59398   0.82069   1.23371 -1487.637  -584.833 -5566.850      0.00   6073.67      2.00
   2.69096   1.59802   5.14051  3104.050 -1289.412 -3982.227      0.00   6159.86      3.00
   0.93809   1.09428   2.26786 -1982.885  1975.170 -5134.586      0.00   6315.22      3.00
   0.93526   1.14044   2.49468   640.414  -649.481 -3598.799      0.00   4461.41      2.00
   1.66783   0.63896   1.16255  2416.489  1031.135 -1343.392      0.00   3283.20      1.00
   0.76040   1.25413   2.27375 -2447.463  2439.064 -5406.822      0.00   6957.65      1.00
   0.90922   1.33234   1.98335 -3024.265  1255.337 -5327.117      0.00   6864.41      3.00
   1.70326   0.89925   0.89766  1952.299  1991.027 -1183.813      0.00   3625.53      3.00
   1.80696   0.62822   0.83214  1472.499  1511.793 -1870.688      0.00   3155.69      2.00
   2.69621   1.69830   2.98648   -31.368  3911.639 -3983.161      0.00   6557.83      3.00
   2.68429   1.53856   3.12463   -31.364 -3848.035 -3983.618      0.00   6390.69      2.00
   2.74540   1.56222   2.78885 -1455.572  3447.170 -3983.214      0.00   6346.66      3.00
   1.70040   0.82492   0.42639   913.076  2278.867 -1535.286      0.00   3429.16      3.00
   4.34684   0.59979  -0.15231   -31.398  -120.076 -4303.573      0.00   4513.13      3.00
   2.81794   1.47216   2.78384   289.281  -760.219 -3982.920      0.00   5098.30      2.00
   5.29738   2.79677   5.41148  -303.300   278.927 -4927.515      0.00   6696.00      3.00
   5.15103   2.78049   5.51572   976.205 -1001.077  -574.123      0.00   4755.17      2.00
   2.74336   1.68021   2.30214   352.225  -376.257 -3983.596      0.00   5271.06      3.00
   1.77699   0.59996   0.51952  -527.381 -1192.536 -5294.778      0.00   5618.50      2.00
   0.77098   0.99760   0.83719  2544.793  2599.908 -2463.269      0.00   4910.17      3.00
   5.20884   2.85250   3.89598  -800.783  -745.083 -6622.396      0.00   8100.62      3.00
   0.95533   1.09196   0.78076  1824.702  1878.734 -2878.839      0.00   4561.87      2.00
   5.25748   2.88865   3.55019   161.208   471.433 -2781.795      0.00   5353.19      3.00
   0.83590   1.24144   0.74909  2543.826  2583.882 -2462.132      0.00   5129.70      1.00
   5.28386   2.82013   2.94402   -31.522  1063.103 -1438.368      0.00   4864.82      2.00
   2.77407   1.60691   1.24385 -1631.964  -633.183 -3984.199      0.00   5460.75      3.00
   1.62422   0.76300  -0.00644   -31.961  1943.701 -2064.095      0.00   3309.25      3.00
   5.33162   2.66972   2.36870   704.291  -729.196 -6495.218      0.00   7941.66      3.00
   5.20400   2.74389   2.45297  -398.996   375.044 -2718.354      0.00   5279.59      2.00
   2.78001   1.61206   0.88144  -654.732  -617.136 -3982.965      0.00   5254.47      3.00
   2.63934   1.64800   0.71753  2064.506  2103.266 -3983.057      0.00   5988.63      2.00
   2.85141   1.48185   0.31315   864.584  2150.925 -3982.657      0.00   5550.29      3.00
   0.95318   1.25130   0.01054   -31.644  1174.771 -3487.068      0.00   4554.57      3.00
   2.73708   1.56191   0.29434   832.417  2071.918 -3982.913      0.00   5590.97      2.00
   5.17891   2.70554   0.70399  -319.473  -281.717 -2990.301      0.00   5398.63      3.00
   5.22497   3.08413   1.02722    16.711    53.982 -4144.554      0.00   6177.94      2.00
   0.81408   1.22834  -0.01870   -31.637  2614.600 -2911.680      0.00   4721.31      2.00
   2.74332   1.64865  -0.07649   -32.156  3910.815 -3982.596      0.00   6517.34      3.00
   2.77848   1.68124  -0.00392   -31.867 -3849.006 -3983.887      0.00   6507.45      2.00
   5.21499   2.74699  -0.14380   -31.683 -1224.834 -1007.430      0.00   4765.80      3.00
   5.27426   2.87427   0.03193   -31.405  1511.664 -7615.125      0.00   8994.83      2.00
   4.19303   2.71291   5.87731  -448.057  1015.695 -6623.408      0.00   8071.89      3.00
   2.42170   1.56886   5.83043  -751.068  1751.618 -3982.742      0.00   5475.15      3.00
   0.49569   1.22964   5.85231   592.863 -1496.681 -4655.574      0.00   5590.59      3.00
   1.09146   0.67551   5.90838   305.368  -793.284 -4862.496      0.00   5164.60      3.00
   1.04316   0.46374   2.88809   320.322  -840.571 -1774.926      0.00   2251.39      3.00
   0.07109   0.38806   1.11981  1280.022   567.791  -527.827      0.00   1737.92      3.00
   2.30390   1.62435   5.86714 -1487.603  3527.032 -3983.474      0.00   6448.65      2.00
   2.40746   1.47330   5.96105  1328.024 -3272.895 -3982.571      0.00   6149.36      1.00
   1.05421   0.82045   5.93277   768.498 -1929.552 -6079.650      0.00   6679.59      2.00
   4.18991   2.69127   4.78713 -1551.642    23.210 -7631.173      0.00   8977.75      3.00
   0.52002   1.23275   5.51777 -1615.736  1590.421 -3055.644      0.00   4636.41      3.00
   0.55133   1.30500   5.39282 -1391.257  1367.220 -3184.019      0.00   4656.85      2.00
   4.19568   2.72308   3.57478  -351.185  -760.667 -5999.392      0.00   7536.20      3.00
   4.19860   2.81438   3.48658   256.286   710.505 -2158.906      0.00   5067.38      2.00
   0.40304   1.18577   5.42317  -800.746   775.385 -3534.314      0.00   4504.61      1.00
   2.35199   1.59456   4.46931 -2368.204  -936.707 -3982.896      0.00   5753.27      3.00
   0.52133   1.23313   5.18441 -3408.179  1399.401 -2464.261      0.00   5164.29      3.00
   1.02239   0.74175   5.54346   401.352  -426.021 -4590.410      0.00   4916.61      3.00
   2.47810   1.44727   4.43838 -1791.126  -697.178 -3983.114      0.00   5363.55      2.00
   4.17008   2.59250   2.46681  -879.244   855.173 -1086.954      0.00   4706.01      3.00
   0.41697   1.24983   5.12555   736.772  -328.709 -4318.354      0.00   5146.65      2.00
   4.12367   2.73474   1.62336 -1455.357     7.458  -543.250      0.00   4749.71      2.00
   2.38828   1.55094   3.58346   815.733  2039.471 -3983.124      0.00   5566.31      3.00
   2.42684   1.64823   3.48992   480.771  1223.644 -3982.392      0.00   5376.10      2.00
   4.32294   2.72128   0.70571   943.915   983.328 -7311.248      0.00   8683.36      3.00
   4.20601   2.88516   0.67519  -607.981  -568.564 -2013.897      0.00   5040.78      2.00
   2.44114   1.52324   3.49681  1471.911  3655.122 -3983.056      0.00   6433.83      1.00
   2.34912   1.68073   3.11264   -30.363  3910.428 -3982.622      0.00   6542.70      3.00
   2.30892   1.14286   3.50610   -30.830  -104.330 -3981.725      0.00   4691.46      2.00
   2.47759   1.47875   3.07420   -31.831 -3831.235 -3982.593      0.00   6330.64      1.00
   2.41768   1.58388   2.65404   560.719 -1417.202 -3982.027      0.00   5368.36      3.00
   0.53325   1.16171   4.46280  1505.190   646.774 -4671.271      0.00   5552.37      3.00
   2.58275   1.41685   2.78354    97.857  -297.173 -3982.987      0.00   4985.37      2.00
   2.38015   1.47787   2.59257  -639.219  1479.638 -3983.318      0.00   5290.77      1.00
   0.38530   1.22790   4.23968  2464.685  1047.434 -5102.441      0.00   6338.62      2.00
   2.29672   1.58951   2.34007  2369.402 -2392.655 -3982.413      0.00   6156.03      3.00
   0.49178   1.06890   3.99555   847.517   903.609 -4494.847      0.00   5214.27      3.00
   3.15820   2.68297   3.89532   815.748   854.868 -1102.781      0.00   4746.70      3.00
   3.16193   2.85053   3.88162   416.096   455.552 -2495.749      0.00   5212.61      2.00
   0.03658   0.54962   1.03887   783.926   359.083 -1854.000      0.00   2393.23      2.00
   3.26028   2.78703   3.20806   -31.936 -1400.719 -7390.915      0.00   8771.43      2.00
   3.17254   2.74539   3.22064   -31.058  1192.295 -1134.598      0.00   4785.46      1.00
   2.25550   1.47895   1.17914  3312.802  1415.254 -3983.282      0.00   6195.35      3.00
   0.35692   1.15587   3.52932  1327.863  3270.775 -5455.796      0.00   6963.73      3.00
   2.34518   1.63696   1.10434  -863.550  -311.984 -3982.596      0.00   5282.21      2.00
   0.37458   1.05262   3.57838  1360.553  3366.879 -5486.846      0.00   6971.03      2.00
   2.52581   1.48866   0.74932  2144.873  2198.303 -3982.784      0.00   5910.82      3.00
   2.31509   1.60832   0.81746  2768.116  2823.018 -3983.177      0.00   6510.97      2.00
   0.53300   1.09948   3.50028  1360.323  3383.433 -5487.356      0.00   7010.22      1.00
   3.27667   2.78394   1.53013 -1103.303     7.481 -1390.967      0.00   4846.85      3.00
   3.04392   2.72004   1.16738  -703.170  -264.428 -2239.054      0.00   5065.78      3.00
   2.35492   1.48337   0.34048 -1007.546 -2376.965 -3982.366      0.00   5666.48      3.00
   3.02686   2.68639   1.10845  -848.499  -328.580 -1854.705      0.00   4919.60      2.00
   2.45475   1.57699  -0.17110   -31.164  3911.041 -3983.797      0.00   6460.18      3.00
   2.44116   1.56371   0.16402   -32.573 -3848.409 -3983.104      0.00   6411.22      2.00
   2.22885   2.69109   5.84710   399.584 -1032.831 -1262.886      0.00   4772.55      3.00
   1.92760   1.45952   5.93037  1215.868 -3000.854 -3982.965      0.00   5973.52      3.00
   1.21780   0.86540   4.24707   704.238   310.973 -4783.704      0.00   5212.45      3.00
   3.12616   0.28113   5.09740  -911.404   358.489 -1662.735      0.00   2033.78      3.00
   1.99540   1.61245   5.62024 -2064.000  2039.607 -3983.831      0.00   5935.63      3.00
   1.96552   1.56686   5.41818 -2016.078  1991.207 -3983.013      0.00   5861.35      2.00
   1.11051   0.99528   4.37704  1247.556   535.213 -5359.085      0.00   5945.44      2.00
   1.99464   1.54713   5.07777 -3551.050  1463.225 -3983.263      0.00   6392.99      3.00
   1.98545   1.53495   5.12159 -3679.659  1527.529 -3983.619      0.00   6470.56      2.00
   2.18662   2.90488   3.90630  -847.839  -808.678 -6783.704      0.00   8252.58      3.00
   2.01482   2.70685   3.53328  -320.133  -680.925 -5791.211      0.00   7357.33      3.00
   2.16853   2.72290   3.16704   -31.032   759.820 -2174.814      0.00   5040.35      3.00
   2.08408   1.48517   4.39058 -2479.973  -985.171 -3983.637      0.00   5709.08      3.00
   2.00861   1.51861   3.82219 -1983.378 -1944.836 -3983.678      0.00   5791.30      3.00
   1.98188   1.54400   3.89125  2768.324  2806.869 -3982.663      0.00   6451.68      2.00
   2.05766   2.63350   1.65427  1296.510     6.924 -7183.976      0.00   8542.06      3.00
   1.93153   1.57899   3.49866 -1487.053 -3528.940 -3982.782      0.00   6412.05      3.00
   0.42415   1.14445   1.50966   912.477    23.017 -3583.651      0.00   4453.60      3.00
   1.83821   1.61940   3.61972  -591.587 -1368.312 -3983.095      0.00   5394.40      2.00
   1.90370   1.53576   3.59458  -751.585 -1752.946 -3983.037      0.00   5443.85      1.00
   0.43042   1.17107   1.48151   992.749    22.675 -3550.861      0.00   4473.24      2.00
   1.86087   1.57016   3.11455   -31.601  3911.993 -3983.225      0.00   6454.98      3.00
   1.85330   1.21027   3.42475   -29.527  -106.102 -3983.509      0.00   4762.14      2.00
   1.93250   1.51448   3.02989   -31.549 -3832.602 -3983.641      0.00   6361.56      1.00
   2.03330   1.54588   2.66392  1279.958 -3144.885 -3983.267      0.00   6134.85      3.00
   0.29926   1.26075   1.12828  2401.064  1015.062 -2879.251      0.00   4731.11      3.00
   1.12692   0.83973   3.47257   304.011   839.523 -4863.079      0.00   5285.53      3.00
   3.06545   0.29958   4.73435   944.887     7.472 -6335.673      0.00   6442.74      3.00
   0.54794   1.08670   1.21385  3328.385  1398.519 -2462.282      0.00   4971.02      2.00
   2.04014   1.62836   2.33373 -1983.321  1958.927 -3983.070      0.00   5894.30      3.00
   1.18399   2.75991   5.15048  1311.986  -552.142  -445.984      0.00   4740.60      2.00
   1.00027   2.68621   5.18371   656.264  -281.348 -2159.523      0.00   5010.73      1.00
   1.18453   0.79590   3.44787  -735.903 -1672.566 -2143.213      0.00   3329.72      2.00
   2.09827   1.56161   2.00764 -2159.284   886.928 -3982.723      0.00   5631.79      3.00
   0.34553   1.08877   0.83690 -1199.766 -1161.123 -4655.536      0.00   5485.94      3.00
   0.35853   1.18493   0.68010  1424.433  1463.437 -3119.381      0.00   4522.25      2.00
   1.78502   1.60932   1.48893  3888.182    39.949 -3983.518      0.00   6472.68      3.00
   2.02436   1.59158   1.62132 -3983.731    22.953 -3981.707      0.00   6514.92      2.00
   0.58897   1.13947   0.75810  2543.951  2582.901 -2478.243      0.00   5039.47      1.00
   0.92551   2.82325   3.08833   -32.438 -1289.420 -7119.746      0.00   8533.99      3.00
   1.97534   1.63347   1.26444  -975.660  -360.624 -3982.594      0.00   5301.27      3.00
   0.47521   1.13999   0.39118  -575.378 -1336.546 -4575.249      0.00   5400.56      3.00
   1.07436   0.82677   2.82343   -32.030  -456.423 -3503.038      0.00   3983.70      3.00
   0.97287   2.76390   2.26717  -783.304   759.526 -1406.976      0.00   4840.88      3.00
   1.00896   2.61617   2.34820   703.735  -729.088 -6494.822      0.00   7924.42      2.00
   0.48788   1.26605   0.35739   447.880  1143.020 -3470.838      0.00   4572.21      2.00
   1.03628   2.66805   1.85507   625.123  -249.280 -5679.087      0.00   7249.41      3.00
   0.95518   2.69623   1.54813   592.473     7.920 -5486.886      0.00   7102.11      2.00
   1.17641   2.73877   1.60374 -1535.881     7.042  -351.865      0.00   4758.79      1.00
   0.45320   1.23738  -0.08754   -31.790  3143.215 -2671.666      0.00   4907.51      3.00
   0.72521   0.86284  -0.26873   -30.502   102.615 -3951.783      0.00   4393.20      2.00
   1.87394   1.66977   0.11927   -31.764  3911.316 -3984.054      0.00   6535.42      3.00
   1.90022   1.53742   0.11129   -30.419 -3848.555 -3983.328      0.00   6389.77      2.00
  -0.09434   2.75578   5.80332  -480.276  1095.077 -6830.616      0.00   8265.46      3.00
   1.56201   1.73141   5.94866   944.157 -2344.299 -3983.413      0.00   5868.24      3.00
  -0.00558   1.45545   6.08399    31.617  -137.725 -4047.313      0.00   5068.94      3.00
   1.17325   0.74724   2.69763  -767.100  1782.514 -5886.406      0.00   6419.60      3.00
   0.09024   2.81873   5.87917  -271.917   583.001 -5485.980      0.00   7139.32      2.00
   1.65137   1.59475   6.00147 -1295.589  3064.070 -3982.677      0.00   6138.74      2.00
   1.69086   1.66857   5.46045 -2528.039  2503.232 -3982.797      0.00   6328.22      3.00
   1.17917   0.89677   2.61580   848.847 -2120.046 -1663.886      0.00   3454.16      2.00
  -0.07806   2.76710   4.65055   848.707    24.219 -1870.658      0.00   4949.42      3.00
  -0.05986   2.77274   4.38260 -1295.917  -504.731 -7294.412      0.00   8685.53      3.00
   1.57157   1.52899   5.18114 -3551.108  1463.463 -3982.323      0.00   6377.60      3.00
   1.43207   1.43984   5.14816  2832.225 -1177.740 -3982.448      0.00   5865.13      2.00
  -0.14714   2.56459   4.07107  -224.001  -185.654 -4638.711      0.00   6395.77      3.00
   1.09178   0.85017   2.69398  -911.874  2135.737 -6270.437      0.00   6948.75      1.00
   0.00066   2.81151   3.56573  -528.034 -1193.288 -7135.081      0.00   8546.77      3.00
   0.00264   2.80833   3.15091   -32.112 -1239.988 -7006.658      0.00   8429.54      3.00
   1.59396   1.53127   4.44198  2848.437  1223.292 -3982.858      0.00   5963.21      3.00
   0.13172   1.27766   5.07473   527.896  -216.942 -4238.428      0.00   5075.19      3.00
   1.21908   0.77193   2.41197 -1999.826  1990.693 -6782.571      0.00   7546.15      3.00
   0.06085   2.81714   2.32536   784.305  -808.489 -6766.586      0.00   8216.47      3.00
   1.54935   1.68329   3.95468 -2223.351 -2184.717 -3983.158      0.00   6104.31      3.00
   1.68020   1.51788   3.87352  2768.754  2806.539 -3983.163      0.00   6430.83      2.00
   1.18650   0.69210   2.34016   800.164  -824.464 -2798.753      0.00   3401.45      2.00
   1.68014   1.62268   3.94195  2753.143  2807.246 -3983.596      0.00   6509.67      1.00
   0.19118   2.76914   1.21120  1200.339   519.468 -7199.231      0.00   8592.01      3.00
   1.71571   1.72648   3.51984  1456.733  3575.214 -3982.942      0.00   6549.62      3.00
   1.67955   1.62218   3.40348   608.200  1528.021 -3983.151      0.00   5441.71      2.00
  -0.10584   2.76958   0.87900  -560.459  -519.553 -2174.963      0.00   5059.63      3.00
   0.05139   2.83894   0.85113   319.926   360.099 -5182.675      0.00   6900.62      2.00
   1.43881   1.60048   3.16023   -32.096  3911.244 -3982.833      0.00   6478.85      3.00
  -0.01313   2.81158   0.28286  -607.532 -1384.779  -335.593      0.00   4778.76      2.00
   1.54557   1.51915   3.25252   -31.754 -3848.385 -3983.619      0.00   6374.99      2.00
  -0.05370   2.86788  -0.04123   -31.719   662.791 -5566.416      0.00   7213.67      3.00
   5.66222   2.47463   5.86220   208.646  -568.268 -3343.473      0.00   5504.39      3.00
   1.51539   1.64465   2.72971  -864.346  2022.629 -3983.661      0.00   5655.58      3.00
  -0.02385   1.14014   4.21153  1072.001   470.934 -4478.532      0.00   5248.46      3.00
   3.26818   0.42922   3.85965   336.158   375.096 -5231.056      0.00   5345.16      3.00
   1.64076   1.53903   2.79455  -432.743   984.310 -3982.733      0.00   5214.07      2.00
   5.85126   2.28643   5.56388  1521.422 -1543.960 -1775.172      0.00   5024.14      3.00
   5.78338   2.46963   5.19968 -1087.109   455.929 -5118.924      0.00   6805.35      3.00
   1.53184   1.47644   2.31385  1295.743 -1320.888 -3982.638      0.00   5366.30      3.00
   1.59215   1.52793   2.47044 -1551.364  1526.590 -3982.974      0.00   5536.46      2.00
   5.58353   2.26307   4.74633 -2431.072    23.214 -6382.307      0.00   7990.51      3.00
   5.75618   2.34455   4.81025 -1071.842    22.954 -5023.327      0.00   6650.10      2.00
   1.56068   1.69277   2.42368  1216.581 -1240.677 -3983.168      0.00   5537.58      1.00
   5.70062   2.32963   4.26791  2544.338  1095.421 -1199.245      0.00   5180.74      3.00
   1.52730   1.56334   2.05436  3295.345 -1368.446 -3982.893      0.00   6246.66      3.00
   1.63294   1.53439   1.99283  2784.052 -1160.558 -3982.452      0.00   5922.74      2.00
   5.54283   2.37062   3.60387   528.101  1351.707 -2543.443      0.00   5158.43      3.00
   5.72227   2.41443   3.49085  -816.113 -1912.852 -6062.981      0.00   7709.16      2.00
   5.55739   2.42132   3.22683   -32.359   983.070 -3023.350      0.00   5338.85      3.00
   1.55137   1.56077   1.26976  3503.460  1495.294 -3983.183      0.00   6385.28      3.00
  -0.02384   1.17274   3.48634   993.422  2455.392 -5087.681      0.00   6271.43      3.00
   5.65713   2.54472   2.30203  -831.822   806.289 -2846.950      0.00   5351.24      3.00
  -0.01126   1.14927   3.40057   544.529  1383.970 -4606.955      0.00   5444.39      2.00
   1.62963   1.52459   0.92123  1520.737  1559.141 -3982.487      0.00   5533.74      3.00
   1.52883   1.49367   0.69373 -1295.473 -1255.917 -3982.981      0.00   5367.75      2.00
  -0.13654   1.27613   3.63147  1375.501  3383.548 -5503.147      0.00   7146.74      1.00
   5.66567   2.27982   1.65119  1040.459    23.712 -5071.465      0.00   6644.03      3.00
   1.58067   1.68120   0.40204  -607.072 -1400.459 -3981.719      0.00   5462.91      3.00
   0.11234   1.17003   3.10470   -32.444 -1592.512 -3327.370      0.00   4473.62      3.00
   1.59458   1.50861   0.33373  -334.364  -744.987 -3982.212      0.00   5135.57      2.00
   5.51184   2.41954   0.74939 -1406.900 -1352.262 -2030.631      0.00   5129.79      3.00
   0.08306   1.26928   3.09149   -31.563  -968.912 -3583.378      0.00   4600.42      2.00
   1.48962   1.69990  -0.01856   -31.577  3911.027 -3982.795      0.00   6558.58      3.00
   1.57190   1.47632  -0.03183   -32.189 -3849.416 -3983.149      0.00   6339.91      2.00
  -0.02162   1.12546   3.21981   -31.140  3655.701 -5503.224      0.00   7044.89      1.00
   5.83345   2.30113  -0.12910   -31.992  2151.133 -6111.112      0.00   7712.40      3.00
   5.73353   2.38007  -0.06251   -31.616 -2776.434 -1183.349      0.00   5216.61      2.00
   5.07228   2.46840   6.00812   480.337 -1225.132 -2654.639      0.00   5243.26      3.00
  -0.01577   1.17610   2.87809  -975.450  2295.442 -5006.760      0.00   6144.16      3.00
   1.17374   0.39207   1.67763 -1374.944    22.755 -7247.552      0.00   7431.10      3.00
   5.12179   2.43305   5.90763  -927.782  2167.561 -6303.773      0.00   7985.75      2.00
   5.16196   2.27019   5.39536   783.941  -808.885 -2814.804      0.00   5143.44      2.00
  -0.13436   1.09312   2.81932  -959.480  2247.326 -4990.833      0.00   6045.98      2.00
   1.13258   1.54612   5.46351 -2544.169  2519.484 -3982.704      0.00   6238.98      3.00
   5.11347   2.33619   5.17214  2560.516 -1048.351 -1182.027      0.00   5179.82      2.00
   1.13541   1.52726   5.39499  1168.491 -1192.564 -3983.062      0.00   5356.96      2.00
   1.15563   1.58386   5.18151  3217.041 -1336.029 -3982.972      0.00   6215.96      3.00
  -0.00784   1.27882   2.46134  -511.024   487.577 -4272.482      0.00   5121.66      3.00
   1.23570   1.40354   5.11181 -3680.171  1527.281 -3982.873      0.00   6363.43      2.00
   5.09849   2.41919   3.86343 -1744.509 -1705.242 -6414.989      0.00   8092.12      3.00
   5.22719   2.38618   3.98330  1951.839  2006.529 -1183.648      0.00   5233.01      2.00
   1.31739   1.43854   5.13347  -991.898   407.282 -3982.680      0.00   5111.58      1.00
   5.20046   2.40397   3.03111   -31.488  2151.546 -1855.331      0.00   5132.93      3.00
   1.13789   1.65658   4.23463 -3215.807 -1288.745 -3982.989      0.00   6266.40      3.00
   0.10328   1.16733   2.00712 -3407.897  1415.685 -5503.485      0.00   7091.34      3.00
   1.05837   0.87409   0.80022  -528.498  -489.470 -4703.393      0.00   5138.47      3.00
   1.07351   1.60004   4.37020   992.886   454.975 -3983.524      0.00   5279.25      2.00
   5.24059   2.37567   2.45425   816.443  -841.589 -5182.442      0.00   6804.75      3.00
   5.08991   2.30648   2.39177  1279.682 -1304.056 -5838.904      0.00   7414.87      2.00
   1.18465   1.66028   4.25155  3504.518  1494.763 -3983.268      0.00   6467.08      1.00
   0.11390   1.07617   1.83062 -1519.344   631.866 -4654.968      0.00   5467.47      2.00
   1.13439   1.59865   3.95034  2751.876  2807.261 -3983.205      0.00   6489.51      3.00
   5.14585   2.34554   1.54850 -1391.871    23.588 -2638.865      0.00   5172.06      3.00
   1.21764   1.55693   3.62656   608.534  1528.051 -3983.510      0.00   5378.71      3.00
   0.03238   1.15549   1.41316 -3296.144    23.772 -5326.996      0.00   6746.02      3.00
   5.09677   2.42030   0.79063  -768.658  -729.360 -2927.274      0.00   5299.06      3.00
   5.19397   2.31354   0.72453 -1135.347 -1080.786 -2414.802      0.00   5088.49      2.00
   1.11917   1.46356   3.30529   -30.922  3910.433 -3983.875      0.00   6367.32      3.00
   1.26011   1.70827   3.23200   -31.639 -3849.888 -3982.727      0.00   6528.83      2.00
   5.30914   2.31018   0.05734   -31.676  1079.914 -5038.524      0.00   6643.25      2.00
   4.48857   2.47102   5.78044  -911.489  2136.283 -6271.935      0.00   7966.18      3.00
   1.14474   1.60512   2.72679   639.544 -1609.388 -3983.304      0.00   5452.38      3.00
  -0.28058   1.57977   1.22467    79.370    54.447 -3920.604      0.00   5096.72      3.00
   1.08809   0.66221   0.47346   448.887  1159.028 -2750.334      0.00   3365.82      3.00
   1.19350   1.63267   2.75098 -1295.320  3063.645 -3983.663      0.00   6171.19      2.00
   4.49275   2.48495   5.60354 -1647.266  1623.811 -6254.967      0.00   7955.76      2.00
  -0.02850   1.26737   1.13339  2864.144  1207.141 -2670.720      0.00   4915.00      2.00
   1.18429   1.65890   2.50549  1776.647 -1800.395 -3982.623      0.00   5803.93      3.00
   1.29208   1.56726   2.24000   319.453  -345.390 -3983.367      0.00   5153.09      2.00
   0.94373   0.43153   0.28894    15.431   119.504 -3870.070      0.00   3994.26      2.00
   4.54983   2.44414   4.62218  2239.854    23.134 -1710.886      0.00   5147.40      2.00
   4.56808   2.37385   4.28646  1583.857   695.719 -2238.543      0.00   5105.08      3.00
   1.23594   1.53235   1.93146 -3679.325  1526.712 -3983.238      0.00   6467.72      3.00
   0.03937   0.87967   0.64884  -271.772  -232.649 -4110.452      0.00   4564.16      3.00
   4.55454   2.37964   4.39419  2544.278  1078.674 -1183.279      0.00   5209.34      2.00
   4.57576   2.15373   4.32710 -1871.512  -744.694 -5982.579      0.00   7491.98      1.00
   4.54203   2.34121   3.10848   -32.344 -1048.825 -5055.488      0.00   6669.00      2.00
   4.60038   2.26954   3.12036   -31.881  1766.811 -2238.125      0.00   5038.82      1.00
   1.15469   1.65723   1.21770 -2015.077  -793.519 -3983.491      0.00   5653.95      3.00
   0.15274   1.12896   0.54837   641.428  1606.970 -3262.637      0.00   4432.78      3.00
   1.14657   1.54739   1.17074  2849.275  1222.811 -3983.724      0.00   5978.39      2.00
   1.11984   1.58317   1.02693 -2639.156 -1049.560 -3983.145      0.00   5879.24      1.00
  -0.07432   1.21344   0.45769   240.240   647.576 -3695.458      0.00   4578.39      2.00
   4.49505   2.34358   2.05768  1135.797  -472.902 -5246.355      0.00   6846.14      3.00
   1.23026   1.60343   0.91701  1311.324  1366.952 -3983.530      0.00   5504.63      3.00
   4.51104   2.33361   1.95124 -1950.958   806.804 -1903.668      0.00   5083.27      2.00
   4.55744   2.39517   2.00998 -2382.936   984.130 -1439.225      0.00   5189.43      1.00
   4.70781   2.37532   1.63853   496.062    23.434 -4527.564      0.00   6230.11      2.00
   4.50207   2.33067   0.98900  1072.033   472.491 -5183.504      0.00   6780.69      3.00
   1.28772   1.55977   0.33297  -862.870 -2024.579 -3984.079      0.00   5576.98      3.00
   1.15564   1.55723   0.43665  -592.549 -1368.753 -3983.092      0.00   5333.76      2.00
   4.55547   2.44338   0.71745  -863.862  -808.715 -2799.028      0.00   5270.83      3.00
   4.54567   2.31953   0.81271  1760.189  1799.683 -6510.802      0.00   8147.24      2.00
   1.16268   1.64367   0.02876   -31.647  3911.465 -3982.926      0.00   6513.85      3.00
   1.19396   1.62417  -0.06805   -30.856 -3849.508 -3983.344      0.00   6461.38      2.00
   4.52072   2.37746   0.08495   -31.262  1464.132 -5423.928      0.00   7046.15      2.00
   3.92162   2.34239   5.81755  -847.848  1974.756 -6095.191      0.00   7719.86      3.00
   0.76488   1.65878   5.82598 -1103.249  2599.430 -3983.055      0.00   5938.28      3.00
   5.57618   0.77425   5.86486  -927.992  2183.704 -1631.458      0.00   3359.35      3.00
   0.47671   0.82195   5.90852  -991.779  2326.572 -1455.672      0.00   3445.06      3.00
   1.11459   0.40161   1.01320  1360.272   599.215  -319.313      0.00   1774.02      3.00
   0.03334   0.43116   0.37360  -319.263  -680.674 -5791.585      0.00   5921.66      3.00
  -0.07339  -0.01440   3.11314   -32.545     7.271 -7919.580      0.00   7922.02      3.00
   3.79781   2.44793   5.88569   288.888  -760.282 -3135.134      0.00   5391.51      2.00
   3.98213   2.31969   5.56855 -1710.926  1719.303 -6367.535      0.00   8005.24      3.00
   3.98362   2.41334   5.12565   848.006  -344.373 -3022.446      0.00   5321.05      3.00
   3.97839   2.40546   4.64250  -959.635    23.564 -4911.289      0.00   6582.30      3.00
   4.11628   2.32110   4.29473 -1055.449  -407.830 -5103.618      0.00   6707.54      3.00
   4.04548   2.36471   3.98179  1936.276  2007.402 -1182.816      0.00   5212.39      3.00
   3.92027   2.34650   4.00618  1952.445  1991.023 -1183.014      0.00   5199.18      2.00
   3.94262   2.15872   3.50885  1040.338  2583.353 -1199.035      0.00   5051.80      3.00
   3.95602   2.55096   3.19499   -31.074  2647.917 -1359.021      0.00   5299.47      2.00
   5.69964   0.72035   4.99749  1105.165  -457.019 -5215.950      0.00   5589.79      3.00
   0.58696   0.84670   5.60292 -1023.642   999.738 -2574.720      0.00   3495.91      3.00
   5.59002   0.84595   5.06452  2448.042 -1016.435 -6670.873      0.00   7420.47      2.00
   0.93238   1.59861   3.96305  1121.229  1174.516 -3982.456      0.00   5412.11      3.00
   3.95050   2.47891   1.89745 -1087.619   455.703 -2862.900      0.00   5326.16      2.00
   0.73207   1.67407   3.87161  2576.204  2630.942 -3983.163      0.00   6403.84      2.00
   0.69028   0.78387   5.58428  -815.089   790.711 -2879.818      0.00   3556.32      2.00
   0.98620   0.30403   1.28259   897.110   406.952 -1534.762      0.00   1951.37      2.00
   3.82992   2.50217   1.59908  1152.539     7.547 -5166.991      0.00   6852.29      3.00
   0.82582   1.59199   3.45299   912.831  2263.585 -3982.699      0.00   5704.67      3.00
   5.75703   0.79524   4.60323  1456.826    22.316 -5487.226      0.00   5948.47      3.00
   0.85689   1.55901   3.38519   672.299  1687.132 -3983.164      0.00   5435.33      2.00
   0.79969   1.45644   3.11253   -31.317  3911.736 -3982.870      0.00   6361.72      3.00
   0.60607   1.25934   3.53749   -29.850  -106.363 -3981.328      0.00   4811.19      2.00
   0.75747   1.54715   3.18649   -31.624 -3831.599 -3982.856      0.00   6387.35      1.00
   3.31263   2.25736   5.79463   128.562  -376.441 -3551.133      0.00   5470.62      3.00
   0.71794   1.52570   2.67732  -894.928  2103.145 -3982.453      0.00   5577.95      3.00
   5.58420   0.79427   4.39038 -1999.722  -809.799 -1855.030      0.00   3352.31      3.00
   3.23222   0.27716   2.37301   800.050  -841.187 -1103.380      0.00   1722.19      3.00
   0.87279   1.55020   2.75329 -1023.230  2407.301 -3983.226      0.00   5744.14      2.00
   3.43698   2.37773   5.51282 -1391.047  1367.493 -5886.842      0.00   7519.94      2.00
   5.80186   0.80229   4.41537 -1630.876  -649.507 -2254.943      0.00   3371.76      2.00
   3.44629   2.39686   5.08973  1231.880  -504.345 -2606.518      0.00   5175.90      3.00
   3.49729   2.29057   4.72594 -1343.756    22.667 -5295.305      0.00   6875.65      2.00
   3.52150   2.30969   4.19306  -975.355  -377.151 -5023.040      0.00   6625.60      3.00
   5.68679   0.89323   3.78711   544.961   582.960 -4782.764      0.00   5237.35      3.00
   3.37391   2.37352   4.02499  1952.892  2006.280 -1182.802      0.00   5224.33      3.00
   3.46115   2.37205   3.95428  1903.674  1942.772 -1262.889      0.00   5199.82      2.00
   3.12898   0.41070   2.33120  -975.422   935.393 -7167.173      0.00   7353.30      2.00
   1.09767   0.36348   1.12248  1376.733   583.593  -335.018      0.00   1741.96      1.00
   3.37223   2.29998   3.88913 -1535.213 -1496.451 -6126.985      0.00   7722.26      1.00
   0.81514   1.50570   1.11017 -1904.118  -745.052 -3982.400      0.00   5464.34      3.00
   5.80463   0.79508   3.68868   481.117  1240.092 -5310.724      0.00   5755.07      3.00
   0.49672   0.76381   4.61667 -2095.534    22.545 -1934.725      0.00   3324.50      3.00
   3.52460   2.43954   2.32123  -448.049   423.975 -3390.963      0.00   5513.55      2.00
   5.80634   0.85328   3.45718  1040.282  2599.531 -6766.238      0.00   7564.29      2.00
   3.36448   2.33038   2.41487   784.306  -808.934 -5135.058      0.00   6735.96      1.00
   0.86105   1.68859   0.83910  -814.948  -776.170 -3982.692      0.00   5372.64      3.00
   0.82025   1.48245   0.60711   496.239   535.101 -3983.264      0.00   5096.49      2.00
   3.33909   2.54951   1.07382   880.678   392.075 -4974.740      0.00   6700.27      3.00
   5.71085   0.73883   3.10414   -31.200 -2360.768 -1598.412      0.00   3296.61      3.00
   3.38945   2.41519   1.28275 -2207.622  -889.425 -1630.846      0.00   5165.03      1.00
   3.51181   2.25521   0.90131  -767.188  -712.556 -2943.585      0.00   5186.78      3.00
   3.32050   2.35039   0.84828 -2000.002 -1944.285 -1198.861      0.00   5205.98      2.00
   3.38249   2.33951   0.48984  -495.243 -1096.665 -2767.928      0.00   5187.75      3.00
   0.80278   1.56408   0.10985   -32.095 -3848.371 -3982.685      0.00   6411.24      3.00
   2.79454   2.36587   5.94262  -848.095  1974.843 -6095.033      0.00   7731.03      3.00
   0.41621   1.53734   5.90352 -1248.186  2951.268 -3983.077      0.00   6023.51      3.00
   5.67346   0.76801   2.67360  -383.563   855.286 -4894.882      0.00   5271.26      3.00
   1.02080   0.39177   0.71055   591.854   647.886 -1871.111      0.00   2250.97      3.00
   0.38786   1.46824   5.89363  -639.800  1479.176 -3982.833      0.00   5280.81      2.00
   2.99347   2.36390   5.55265  1344.825 -1368.525 -2030.783      0.00   5078.45      3.00
   2.89275   2.26839   5.45932 -1439.602  1415.329 -5950.474      0.00   7532.09      2.00
   2.73913   2.25819   5.20965   655.925  -264.732 -3231.527      0.00   5301.74      3.00
   2.89222   2.36000   5.07779 -2606.752  1095.271 -6767.021      0.00   8470.12      2.00
   2.81580   2.41437   4.67423  1040.064    23.534 -2910.559      0.00   5282.13      3.00
   2.76966   2.38535   4.23966  1648.837   710.826 -2175.086      0.00   5108.49      3.00
   5.77994   0.73695   2.21788  1424.225 -1448.482 -1902.592      0.00   3235.97      3.00
   2.82167   2.24500   4.34960  2560.125  1078.793 -1182.698      0.00   5116.15      2.00
   2.79497   2.34871   3.98501  -800.079  -760.595 -5086.306      0.00   6705.33      3.00
   2.80590   2.27871   3.58112  -607.198 -1385.099 -5502.545      0.00   7063.62      3.00
   2.78918   2.40141   3.53939   832.611  2087.627 -1743.132      0.00   5132.85      2.00
   2.77277   2.45603   3.17606   -31.900   375.075 -3631.249      0.00   5653.21      2.00
   0.43385   1.54635   4.35850 -1519.968  -584.375 -3983.061      0.00   5363.05      3.00
   5.72246   0.91795   1.86929 -1151.858   487.524 -5198.462      0.00   5719.31      3.00
   0.54020   0.73318   3.93111 -1599.672 -1545.375 -1759.669      0.00   3277.52      3.00
   2.81740   2.27125   2.80386 -1023.734  2407.164 -1375.190      0.00   5099.50      2.00
   0.18229   1.58844   4.32044 -3295.380 -1320.856 -3983.658      0.00   6258.00      2.00
   2.90702   2.33071   2.41406 -1407.268  1383.283 -2031.124      0.00   5075.02      3.00
   2.77610   2.19634   1.96481  1664.052  -697.449 -5822.416      0.00   7335.24      3.00
   0.68702   0.81354   4.02744 -1279.573 -1224.142 -2223.121      0.00   3371.37      2.00
   1.05053   0.37168   0.79546   655.446   711.704 -1647.359      0.00   2089.77      2.00
   0.07594   0.04588   3.08737   -31.153    23.163 -7919.087      0.00   7921.52      2.00
   2.75090   2.39593   1.53251 -2671.950    23.443 -1358.499      0.00   5215.63      2.00
   0.34074   1.53310   3.52451   528.504  1335.579 -3983.154      0.00   5294.77      3.00
   5.67677   0.88685   1.66724  -911.957    23.772 -4862.980      0.00   5324.19      3.00
   0.29572   1.55919   3.38910   368.805   951.027 -3983.018      0.00   5223.54      2.00
   2.64511   2.49786   0.79849   432.379   486.698 -4639.217      0.00   6391.37      3.00
   5.68121   0.85830   1.66544  -864.264    24.260 -4815.563      0.00   5251.04      2.00
   0.49275   0.74577   3.84322 -1599.665 -1560.765 -1759.096      0.00   3298.01      1.00
   0.34647   1.61987   3.10842   -30.681  3911.170 -3983.045      0.00   6494.65      3.00
   0.55281   1.55901   3.16779   -31.624 -3848.689 -3982.694      0.00   6407.25      2.00
   5.67259   0.84787   1.45263 -2815.762    23.032 -6766.487      0.00   7567.62      1.00
   2.84516   2.37884  -0.00790   -31.415 -2168.611 -1790.385      0.00   5099.39      3.00
   0.51270   1.54015   2.76091 -1328.403  3143.013 -3983.189      0.00   6139.32      3.00
   5.70529   0.86710   1.22372 -2127.796  -840.525 -6254.751      0.00   6932.68      3.00
   0.56860   0.88368   3.51931   464.727  1222.642 -5279.207      0.00   5781.14      3.00
   0.37914   1.58750   2.68516 -1086.624  2567.142 -3983.135      0.00   5857.79      2.00
   2.39694   2.34234   5.53424  -912.045   886.896 -5215.410      0.00   6829.61      3.00
   0.37039   1.55133   2.73056  -752.174  1750.584 -3982.601      0.00   5457.84      1.00
   0.43825   1.49512   2.35710  -608.067   583.136 -3983.210      0.00   5126.75      3.00
   0.40790   1.45328   2.36582  2112.894 -2136.546 -3983.868      0.00   5845.54      2.00
   0.60167   0.89590   3.47864  -415.196  -904.659 -2975.292      0.00   3712.68      2.00
   0.41343   1.49430   1.92085  1520.327  -633.310 -3982.929      0.00   5317.49      3.00
   5.69502   0.83124   0.75225 -1726.852 -1688.938 -6399.018      0.00   7085.57      3.00
   2.37459   2.30293   4.34045 -1440.205  -569.163 -5518.802      0.00   7097.88      1.00
   2.24272   2.31643   3.93806  1936.670  1975.385 -1183.236      0.00   5165.27      3.00
   2.33469   2.41611   3.90053  1952.385  1991.064 -1199.281      0.00   5251.07      2.00
   5.66454   0.81674   0.77615  1952.979  1974.918 -1199.244      0.00   3530.54      2.00
   0.41138   0.71927   3.47974   624.748  1606.726 -5695.526      0.00   6165.60      1.00
   1.09846   0.46397   0.78837  -750.415  -697.497 -6414.382      0.00   6580.28      1.00
   2.29227   2.17606   3.54837  -447.509 -1000.635 -5087.464      0.00   6600.11      3.00
   2.18035   2.44284   3.02257   -31.405  -841.120 -4831.237      0.00   6526.26      2.00
   0.37982   1.61182   1.08884 -3568.157 -1432.677 -3982.279      0.00   6447.92      3.00
   5.71579   0.76000   0.43658  -767.137 -1768.674 -5919.033      0.00   6452.90      3.00
   0.66693   0.70609   3.13872   -31.074  1975.392 -5934.890      0.00   6452.52      3.00
   2.37134   2.28130   2.37249  1024.483 -1049.201 -5470.943      0.00   7030.92      3.00
   2.24444   2.25314   1.84376  1936.759  -809.137 -6111.476      0.00   7673.28      3.00
   0.35558   1.65553   0.73564  -879.921  -824.973 -3982.737      0.00   5357.97      3.00
   2.34093   2.26140   2.06900 -1279.290   534.906 -2655.896      0.00   5115.49      2.00
   2.21650   2.30348   2.05172   944.654  -392.854 -5038.963      0.00   6630.62      1.00
   2.26685   2.46605   1.52638 -2287.370    23.005 -1742.399      0.00   5192.85      2.00
   0.38678   1.56763   0.31488  -991.191 -2328.860 -3983.279      0.00   5721.96      3.00
   5.74672   0.85214   0.09309   -31.973  -648.036 -4655.359      0.00   5067.62      3.00
   2.33742   2.26762   1.16581  1089.032   471.505 -5199.603      0.00   6759.21      1.00
   2.33193   2.29756   0.85641  -607.739  -552.378 -3167.355      0.00   5309.08      3.00
   5.77099   0.81980  -0.07287   -31.565  2167.723 -1839.717      0.00   3379.44      2.00
   0.37871   1.43485   0.10263   -31.714  3911.588 -3983.431      0.00   6344.12      3.00
   2.21520   2.41125   0.45629  -735.344 -1688.131 -2127.102      0.00   5122.54      2.00
  -0.02915   2.30598   0.33324   -30.795  -105.437 -3982.847      0.00   5781.07      2.00
   2.21533   2.36040  -0.05745   -31.122  1175.405 -5135.249      0.00   6761.12      3.00
   2.31300   2.37260   0.05581   -31.571 -1975.885 -1983.141      0.00   5087.93      2.00
   0.32492   1.51614   0.05046   -31.313 -3833.414 -3983.462      0.00   6363.38      1.00
   1.68797   2.26021   5.88969   544.003 -1384.430 -2462.975      0.00   5045.92      3.00
   0.02699   1.67205   5.86512 -1183.930  2791.295 -3983.287      0.00   6051.68      3.00
   1.81993   2.31830   5.45011  1903.821 -1929.039 -1231.103      0.00   5148.08      3.00
   1.78115   2.30295   5.51744   784.492  -807.985 -2815.271      0.00   5168.73      2.00
   1.69955   2.44061   5.07700 -2047.213   855.187 -6160.164      0.00   7835.57      3.00
  -0.01639   1.70419   5.50073  2224.234 -2248.797 -3983.784      0.00   6146.05      3.00
  -0.03853   1.55035   5.52150  2273.128 -2296.712 -3983.321      0.00   6049.54      2.00
   0.05890   1.50371   5.44611  1760.376 -1784.955 -3983.247      0.00   5652.35      1.00
   0.09097   1.56148   5.06861  1168.022  -488.552 -3983.508      0.00   5279.72      3.00
   5.15834   0.71054   5.45297  -911.867   887.662 -2734.277      0.00   3411.36      3.00
   1.69564   2.43125   3.95248  1440.080  1479.291 -1919.444      0.00   5139.10      3.00
   1.76025   2.41448   3.86804  1119.707  1158.899 -2367.092      0.00   5152.48      2.00
   5.19457   0.65983   5.44476  1248.433 -1273.086 -5791.830      0.00   6239.23      2.00
   1.67615   2.36838   3.56617   752.583  1895.133 -1950.896      0.00   5097.27      3.00
   1.61962   2.40889   3.27434   -32.215  2807.433 -1198.878      0.00   5256.32      3.00
   5.13662   0.73759   5.06325 -2607.918  1080.006 -1199.679      0.00   3483.75      3.00
   0.51019   0.73732   2.23151   768.580  -792.042 -2831.620      0.00   3458.91      3.00
   5.16407   0.82346   5.03535  -639.323   262.910 -3326.415      0.00   3860.93      2.00
  -0.03959   1.57414   3.83948  2207.987  2247.606 -3983.171      0.00   6027.31      3.00
   0.00830   1.54234   4.01699   752.409   791.594 -3983.548      0.00   5221.60      2.00
   1.73098   2.25916   1.65007   960.246    23.058 -4990.040      0.00   6557.16      3.00
   5.13978   0.87420   4.67415  2384.813    24.136 -6414.975      0.00   7113.75      3.00
   1.65006   2.28048   0.82715   768.564   822.587 -5119.085      0.00   6694.65      3.00
   1.69642   2.57096   0.48226   145.330   198.624 -4238.808      0.00   6112.92      2.00
   0.08707   1.53777   3.12219   -31.276  3911.597 -3982.985      0.00   6428.16      3.00
  -0.05494   1.66198   3.11184   -31.970 -3848.364 -3983.317      0.00   6491.16      2.00
   1.68155   2.22814  -0.02843   -31.856  2631.206 -6591.308      0.00   8202.91      2.00
   1.22329   2.32408   6.01416  -447.979  1015.116 -5055.315      0.00   6668.80      3.00
   0.08861   1.45587   2.81887  1328.349 -3272.622 -3983.774      0.00   6135.35      3.00
   0.61833   0.78777   1.89842  1569.006  -632.829 -2255.078      0.00   3322.81      3.00
   1.19048   2.36312   5.76675  -304.241   663.139 -4686.900      0.00   6362.28      1.00
   1.07389   2.38763   5.60409 -1647.541  1623.306 -6254.627      0.00   7913.70      3.00
  -0.05965   1.59967   2.32633 -1583.749  1559.229 -3983.218      0.00   5622.35      3.00
   1.09900   2.45023   5.13309 -1887.329   791.827 -5983.252      0.00   7653.74      2.00
   0.62918   0.78736   2.05058 -2479.885  1031.563 -6622.603      0.00   7359.68      2.00
   1.14116   2.37355   4.73063  2016.862    22.884 -1934.009      0.00   5085.70      3.00
   0.99973   2.31813   4.33094 -2064.019  -824.302 -6191.286      0.00   7804.65      3.00
  -0.01104   1.42299   1.84161  2287.863  -952.902 -3983.125      0.00   5564.44      3.00
   5.18425   0.87877   4.04361  1199.877  1238.707 -5710.566      0.00   6275.92      3.00
   1.26511   2.14292   4.01389 -1919.740 -1880.876 -6670.410      0.00   8240.45      3.00
   1.15618   2.34395   3.96801 -1375.699 -1336.861 -5902.085      0.00   7506.64      2.00
   1.13332   2.37727   3.65569   208.537   583.368 -3375.111      0.00   5464.27      3.00
   1.18928   2.44269   3.54582  1040.777  2583.607 -1182.480      0.00   5262.92      2.00
   1.14361   2.33502   3.28799   -31.928 -1098.390 -5103.200      0.00   6709.68      3.00
   0.00567   1.63269   1.17730 -3023.286 -1208.580 -3983.532      0.00   6133.57      3.00
   5.00534   0.83157   3.41575  -495.405 -1097.372 -2767.874      0.00   3540.90      3.00
   1.06675   2.30728   2.36089 -1663.144  1639.141 -1679.388      0.00   5082.26      3.00
   1.17121   2.44860   2.22392   497.140  -520.133 -4735.423      0.00   6443.87      2.00
   1.07169   2.22746   1.89970  2512.453 -1049.064 -6735.008      0.00   8347.81      3.00
  -0.03190   1.61896   0.76510  1056.062  1111.717 -3983.033      0.00   5405.90      3.00
   0.08029   1.45032   0.82206  2480.335  2519.150 -3982.745      0.00   6131.87      2.00
   1.06282   2.33541   1.53394  1296.007    23.879 -5326.181      0.00   6915.13      2.00
   1.22425   2.38703   1.13900  2544.668  1078.995 -6766.072      0.00   8459.99      3.00
  -0.10006   1.49082   0.30443   592.264  1495.849 -3983.006      0.00   5302.41      3.00
  -0.02331   1.54092   0.36054  -943.738 -2216.334 -3982.552      0.00   5643.73      2.00
   0.02394   1.46196   0.11338   -31.133  3910.629 -3982.793      0.00   6365.34      3.00
  -0.04624   0.96144   0.53734   -30.301  -104.976 -3983.787      0.00   4513.76      2.00
   1.05798   2.22807  -0.13453   -31.857 -1112.613 -2847.572      0.00   5125.04      3.00
   1.10990   2.32551   0.10814   -32.699 -2039.857 -1919.349      0.00   5053.98      2.00
   0.06406   1.52174  -0.02869   -32.872 -3833.034 -3982.543      0.00   6367.12      1.00
   3.07449   0.35344   0.38597  -336.111  -728.498 -5919.551      0.00   6027.67      3.00
   0.52049   2.45910   5.37555  1265.541 -1288.656 -2143.459      0.00   5148.61      3.00
   0.55765   2.38626   5.15483 -1535.505   647.330 -5615.822      0.00   7242.98      3.00
   5.81589   1.21933   5.44398 -2191.633  2168.503 -2719.160      0.00   4877.09      3.00
   0.47286   2.23316   4.84806  2768.719    23.087 -1183.167      0.00   5101.63      3.00
   0.51503   2.41508   4.27155  -767.443  -280.556 -4783.177      0.00   6472.92      3.00
   5.97937   1.34566   5.63371  -143.538    40.380 -3933.674      0.00   4863.45      3.00
   0.44650   2.51014   4.37233 -2175.464  -872.523 -6318.863      0.00   8024.91      2.00
   0.57132   2.29405   4.10880 -1727.129 -1689.516 -6399.305      0.00   8015.13      3.00
   0.51958   2.33281   4.00783  -687.605  -649.236 -4927.160      0.00   6551.64      2.00
   0.57286   2.30531   3.57859  -367.922  -809.500 -4878.265      0.00   6490.66      3.00
   0.46092   2.37956   3.09450   -31.686 -2425.197 -6430.880      0.00   8083.11      3.00
   5.93941   1.10998   4.30796  2000.196   855.251 -4896.233      0.00   5876.97      3.00
   5.14733   0.73498   1.88813  2144.723  -872.463 -1630.562      0.00   3275.81      3.00
   0.49829   0.71046   0.72278   976.851  1015.330 -2575.610      0.00   3340.68      3.00
   0.61289   2.27632   2.71524 -1071.839  2519.575 -1247.315      0.00   5134.67      2.00
   5.89771   1.32672   4.27873  -431.249  -152.593 -3806.215      0.00   4760.35      2.00
   0.50081   2.24415   2.30799   464.595  -488.085 -4687.107      0.00   6282.94      3.00
   0.58416   0.86143   0.73095 -1183.438 -1145.192 -5630.783      0.00   6170.94      2.00
   0.63840   2.39435   1.69610 -2591.292    23.310 -1438.744      0.00   5195.34      3.00
   5.97567   1.12940   3.69338  -607.216 -1401.018 -3359.437      0.00   4430.94      3.00
   5.13206   0.81096   1.57873  2432.670    23.213 -1518.690      0.00   3390.11      3.00
   5.93215   1.14383   3.70493   208.525   567.801 -4239.054      0.00   4948.52      2.00
   0.66691   2.35338   0.65049 -1615.964 -1561.185 -1742.927      0.00   5098.37      3.00
   0.62016   2.26436   0.72293   816.047   871.407 -5183.937      0.00   6746.52      2.00
   5.07451   0.82211   1.51831  1024.722    23.144 -2927.057      0.00   3601.63      2.00
   6.80973   1.75558   2.08684   -24.842    67.813 -4008.453      0.00   5339.00      3.00
   0.45542   2.49089   0.44712  -239.642  -504.393 -3422.732      0.00   5557.41      2.00
   5.87073   1.07644   3.08558   -31.373  3158.783 -5295.280      0.00   6598.36      2.00
   0.52076   2.28747   0.09053   -31.530   632.310 -4590.527      0.00   6234.96      2.00
   0.06104   2.24760   5.85445  -367.659   822.969 -4862.888      0.00   6445.19      3.00
   5.86762   1.24547   2.63856  -927.448  2166.713 -4958.311      0.00   6105.97      3.00
   5.12385   0.71106   1.19253 -1631.364  -648.908 -5727.537      0.00   6199.41      3.00
  -0.12436   2.40494   5.93911   928.979 -2311.846 -1455.073      0.00   5158.08      2.00
  -0.10389   2.44582   5.60918 -1167.534  1143.874 -5567.609      0.00   7227.34      3.00
   5.87794   1.07663   2.37205   768.258  -793.702 -3519.080      0.00   4373.19      3.00
  -0.00248   2.25480   5.09012  1360.096  -552.171 -2478.778      0.00   5043.57      2.00
   5.82152   1.23228   2.43270  2495.916 -2504.944 -2511.262      0.00   5082.01      2.00
   5.77923   1.06992   1.97912 -3408.218  1415.222 -5486.653      0.00   7012.92      3.00
   5.12443   0.74192   0.76362   896.098   934.547 -2687.245      0.00   3414.33      3.00
   5.75492   1.09951   1.91636  3120.305 -1288.539 -2576.110      0.00   4875.11      2.00
  -0.01616   2.44043   3.93517  1504.373  1543.843 -1822.889      0.00   5147.43      3.00
   0.03307   2.26076   3.81502   273.158   310.990 -3567.797      0.00   5485.18      2.00
   5.07686   0.90277   0.84215  1953.217  1990.607 -1199.175      0.00   3634.88      2.00
   5.74352   1.11851   1.53458  2224.310    22.854 -3039.314      0.00   4483.12      3.00
   0.09868   2.34067   3.20392   -31.737  1558.927 -2446.617      0.00   5121.48      3.00
   5.97866   1.12387   1.24546  3344.109  1431.284 -2463.347      0.00   5026.16      3.00
   5.05861   0.83188   0.39584   847.200  2135.063 -1694.151      0.00   3402.25      3.00
   0.43013   0.81724   0.10099   -31.837 -1416.041 -5422.974      0.00   5893.23      3.00
  -0.02333   2.42505   2.75565   528.094 -1337.417 -5439.189      0.00   7076.17      2.00
  -0.02634   2.35154   2.47783 -1887.486  1863.420 -1359.011      0.00   5174.50      2.00
   5.12439   0.70794   0.45754  -927.089 -2152.155 -6335.082      0.00   6938.79      2.00
   0.03365   2.45408   2.35922   736.756  -760.904 -5071.612      0.00   6742.45      1.00
   5.87182   1.07839   0.91640  2545.298  2583.651 -2462.585      0.00   4975.46      3.00
  -0.04039   2.40182   1.59052  2064.241    22.821 -6095.069      0.00   7724.56      3.00
   0.04214   2.36083   1.28414 -1632.443  -648.217 -2255.350      0.00   5112.14      3.00
   5.02197   0.70389  -0.05947   -31.442  1942.900 -2064.111      0.00   3245.36      3.00
   0.08017   2.35658   0.86305 -1679.274 -1641.568 -1647.249      0.00   5114.62      3.00
   5.18124   0.70553  -0.02305   -31.392  1847.035 -2158.910      0.00   3252.79      2.00
   5.20629   0.85658   0.18855   -32.023 -2232.702 -6238.380      0.00   6893.81      1.00
  -0.14040   2.41678  -0.00760   -31.277 -1801.463 -2158.865      0.00   5125.53      3.00
   0.10429   2.29249   0.06698   -32.484 -2456.811 -1503.088      0.00   5073.13      2.00
  -0.12836   2.28699   0.10705   -31.739  1255.616 -5214.864      0.00   6794.72      1.00
   5.81772   1.87647   5.92216 -1183.234  2790.979 -5230.718      0.00   7086.22      3.00
   4.54398   0.86584   5.99421   127.928  -377.323 -4382.187      0.00   4801.92      3.00
  -0.06410  -0.10975   5.99476   -31.800    23.506 -7934.708      0.00   7940.53      3.00
  -0.10254  -0.02355   2.85042   -31.681     8.027 -7919.342      0.00   7921.21      3.00
  -0.03856   0.02880   0.43142   -31.303     7.236 -7934.118      0.00   7932.63      3.00
   0.10220  -0.01352   0.10255   -31.649     6.845   -14.217      0.00     47.04      3.00
   5.93111   2.03031   5.81973  -527.982  1207.733 -4527.414      0.00   6115.10      2.00
   6.56614   1.98778   4.91399  -128.777   118.640 -4044.783      0.00   5580.88      3.00
   5.86280   1.99973   5.40285 -1902.942  1895.240 -5086.528      0.00   6924.88      2.00
   6.03188   2.04922   5.45842  1535.630 -1544.674 -3071.252      0.00   5432.64      1.00
   5.53134   1.14864   5.15002 -3407.595  1399.040 -2463.350      0.00   5082.96      3.00
   4.89706   1.28990   4.99073    35.550   -59.476 -4080.517      0.00   4924.09      3.00
   6.05364   1.97793   3.85901 -1936.022 -1896.885 -5087.371      0.00   6920.05      3.00
   4.49908   0.87576   5.56999  -879.685   855.259 -2783.069      0.00   3609.31      2.00
   5.83774   2.09076   3.50658  -319.769  -712.281 -4303.395      0.00   5903.30      3.00
   4.54895   0.79097   5.58636   656.380  -679.845 -4959.198      0.00   5348.22      1.00
   5.91578   1.92536   2.97058   -31.458 -2713.472 -5119.210      0.00   6907.78      2.00
   5.88068   1.98235   2.70301   992.392 -2456.265 -5087.418      0.00   6899.40      3.00
   5.45535   1.33685   4.16910  2001.435   855.331 -4894.269      0.00   6063.00      3.00
   4.46024   0.66839   5.14316  2255.818  -936.997 -6463.244      0.00   7071.03      3.00
   5.32628   1.21582   4.36283  1537.033   663.990 -4687.620      0.00   5623.93      2.00
   4.81937   2.60399   3.52579   -63.961    47.035 -3975.991      0.00   5944.55      3.00
   5.46335   1.20433   4.27894 -2320.161  -937.900 -2958.958      0.00   4664.40      1.00
   4.55464   0.79849   5.06719   784.798  -344.316 -4863.189      0.00   5249.72      2.00
   5.94829   1.97427   2.02684 -2462.274   998.798 -2894.955      0.00   5483.30      3.00
   5.38380   1.04951   3.94918 -1183.697 -1128.430 -3310.903      0.00   4348.42      3.00
   5.70037   2.04815   1.96205 -1503.714   599.546 -3327.953      0.00   5387.27      2.00
   5.87519   1.86185   2.11534 -3406.869  1431.810 -2462.385      0.00   5764.95      1.00
   5.77515   2.01258   3.21392   -31.914  3271.220 -2638.962      0.00   5714.75      1.00
   5.39577   1.32488   3.88788  1904.171  1959.369 -5119.199      0.00   6451.23      2.00
   5.87842   1.91755   3.15812   -31.923  3655.105 -2479.841      0.00   5795.00      3.00
   4.52068   0.84025   5.05505  2176.294  -905.131 -6368.278      0.00   7042.88      1.00
   5.53929   1.06036   3.58838  -911.216 -2137.386 -3023.255      0.00   4462.18      3.00
   4.61749   0.90805   4.71919 -2175.215    23.320 -1855.164      0.00   3494.90      3.00
   5.40576   1.00635   3.50938   352.485   919.585 -4399.093      0.00   5020.55      2.00
   4.65273   0.73987   4.66161  2001.072    23.452 -6031.764      0.00   6567.66      2.00
   5.55239   1.00042   3.15042   -31.051  -535.839 -3759.760      0.00   4388.11      3.00
   5.50802   1.19814   3.21373   -31.896  3175.826 -5294.684      0.00   6693.34      2.00
   5.31555   1.19613   3.23588   -31.507   743.746 -4286.576      0.00   5058.48      1.00
   5.42353   1.98132   5.86255 -1119.898  2631.805 -5167.132      0.00   7040.90      3.00
   4.55403   0.87127   4.17939 -1423.035  -568.894 -2479.234      0.00   3497.91      3.00
  -0.00065   0.85044   5.23701 -2575.523  1063.042 -1231.404      0.00   3585.21      3.00
   5.47729   1.99006   5.50926 -1824.059  1799.944 -5038.916      0.00   6836.18      3.00
   5.50614   1.93716   5.05123 -3407.130  1414.690 -5502.396      0.00   7625.63      3.00
   5.38547   1.16031   2.40258 -1632.176  1607.580 -4927.086      0.00   5986.26      3.00
   5.35641   2.07554   4.53100  -208.583    22.683 -4046.577      0.00   5656.74      3.00
   5.50287   2.07042   4.62372  1489.021    23.694 -3342.953      0.00   5378.28      2.00
   5.46546   2.01209   4.28821  1360.745   582.617 -3342.736      0.00   5324.70      3.00
   5.49080   1.02716   2.01142  2256.014  -920.675 -2958.590      0.00   4445.29      3.00
   5.47019   1.12110   1.91119 -3375.054  1399.506 -5486.549      0.00   7027.78      2.00
   5.37767   2.00149   3.91223  2544.719  2583.254 -2462.958      0.00   5839.56      3.00
   5.47191   1.97779   3.98736   576.666   615.065 -3614.995      0.00   5332.68      2.00
   0.15884  -0.01645   5.99683   -31.819    23.285 -7918.984      0.00   7920.59      2.00
   5.34267   2.00213   3.49074  1360.226  3383.844 -2478.664      0.00   5859.71      3.00
   5.42012   1.12193   1.57082  1840.395    22.217 -3199.498      0.00   4423.69      3.00
   5.51720   1.19767   1.46580 -2367.452    23.560 -4942.860      0.00   6058.95      2.00
   5.43514   1.61175   2.90688   -32.012   134.284 -3919.694      0.00   5129.84      3.00
   5.54696   2.07742   3.15684   -31.232  1575.541 -3342.376      0.00   5408.50      2.00
   5.32585   1.82256   2.68868   832.517 -2072.035 -4911.178      0.00   6497.97      3.00
   5.46847   1.21653   1.14402 -3407.506 -1367.693 -5503.275      0.00   7115.25      3.00
   4.47303   0.71746   3.55786   144.728   454.740 -4446.493      0.00   4752.63      3.00
   0.07868   0.88210   4.66024 -1071.065    23.106 -2958.765      0.00   3705.33      3.00
   5.43092   1.80709   2.74643 -1151.478  2710.987 -2768.020      0.00   5412.70      2.00
   5.34830   1.20235   1.21144  3328.642  1415.223 -2463.411      0.00   5086.22      2.00
   4.61907   0.77183   3.49547  -911.983 -2103.801 -1678.888      0.00   3324.48      2.00
   5.47258   1.19427   0.79210  2543.828  2599.590 -2462.627      0.00   5092.51      3.00
   5.44973   1.20529   0.65964   768.796   806.941 -3503.496      0.00   4501.66      2.00
  -0.00561   0.87668   4.57785  1792.497    22.909 -5823.257      0.00   6395.99      2.00
   5.52847   1.81568   1.56190  2544.705    22.905 -5055.718      0.00   6714.45      3.00
   5.49139   1.86382   1.61619 -3439.407    22.785 -2575.912      0.00   5656.97      2.00
   5.44039   1.10109   0.87871   304.858   343.681 -3775.641      0.00   4496.14      1.00
   5.30913   2.04597   1.25951 -1711.045  -680.150 -3231.073      0.00   5397.88      3.00
  -0.02542   2.29648   2.30013   640.270  -664.639 -4926.264      0.00   6526.24      3.00
   5.51137   1.07408   0.49439   832.207  2087.814 -3039.349      0.00   4448.21      3.00
   4.61773   0.69726   3.19239   -31.148 -2696.762 -1263.018      0.00   3364.49      3.00
  -0.05341   2.20813   2.72738  -350.754   791.056 -3150.982      0.00   5237.35      3.00
   5.32538   1.91295   0.40380  -559.884 -1288.753 -3406.758      0.00   5254.16      3.00
   5.35476   1.94155   0.21691 -1375.373 -3256.660 -2527.375      0.00   5761.19      2.00
   5.41135   2.06585  -0.03468   -30.692   807.087 -4318.763      0.00   5898.78      3.00
   5.56891   2.17017  -0.06135   -32.235  3239.749 -5327.531      0.00   7436.95      2.00
   4.98038   2.01408   5.87318   288.988  -760.969 -3646.770      0.00   5382.15      3.00
   4.44530   0.78290   2.69336  -591.953  1350.115 -5422.422      0.00   5885.21      3.00
  -0.04662   0.78334   4.23504  -655.937  -248.594 -3311.894      0.00   3810.67      3.00
   0.18522   0.38319   3.50588   -58.633    42.512 -3873.220      0.00   3970.89      3.00
   4.97046   1.17423   5.44280  2479.966 -2504.251 -5455.582      0.00   6973.65      3.00
  -0.32806   1.41245   4.55955   110.483    72.327 -4140.497      0.00   5099.76      2.00
   4.90423   1.86508   4.39370 -2847.331 -1160.978 -5231.764      0.00   7097.52      3.00
   0.01705   2.32995   4.24608  1103.511   487.366 -2767.851      0.00   5181.33      3.00
   5.05087   2.08203   4.41973   895.672   392.142 -3550.545      0.00   5403.93      2.00
   5.18201   2.03068   4.11386 -3279.577 -1337.144 -5423.130      0.00   7557.46      1.00
   5.03797   2.00023   3.83950  2544.473  2598.533 -2462.643      0.00   5845.22      3.00
   0.15899   0.68502   4.29102  2544.656  1079.260 -6767.019      0.00   7470.04      1.00
   4.99350   1.99762   3.45433 -1119.610 -2648.523 -5183.292      0.00   7069.95      3.00
   0.04325   2.46719   5.00958 -2367.811   998.692 -6510.801      0.00   8228.11      3.00
   4.99534   1.89491   3.23218   -31.164 -2248.218 -4926.947      0.00   6570.90      3.00
   5.09931   1.94239   3.14680   -31.797 -3065.706 -5263.529      0.00   7170.82      2.00
   5.02201   2.06955   3.22118   -32.173  3655.631 -2478.315      0.00   5918.78      1.00
   5.07325   1.89416   2.65037  1023.932 -2536.861 -5118.688      0.00   6893.93      3.00
   5.10803   1.20708   4.23048 -3215.808 -1305.022 -2559.398      0.00   5035.91      3.00
   4.55512   0.84259   1.93387 -1664.482   694.932 -5743.425      0.00   6304.98      3.00
  -0.05445   0.89507   3.98860  1663.769  1719.493 -6383.124      0.00   7099.52      3.00
   5.02772   2.01632   2.79799  -960.138  2246.285 -2975.070      0.00   5463.13      2.00
   0.48223   2.38592  -0.09397   -32.042  2039.638 -5999.136      0.00   7635.32      3.00
   5.05926   1.88947   2.77364 -1056.273  2487.321 -2880.115      0.00   5421.26      1.00
   4.94595   1.34455   4.27328  -895.559  -344.551 -3598.709      0.00   4692.37      2.00
   0.58037   2.44757   0.46820  -800.236 -1833.695 -1967.475      0.00   5142.81      3.00
   4.97753   1.97594   2.20421   720.211  -744.531 -4415.075      0.00   5933.54      3.00
   5.08039   1.97697   2.26769   624.132  -647.898 -4367.587      0.00   5876.74      2.00
   4.49706   0.77433   1.97321 -2607.300  1095.530 -6767.515      0.00   7535.96      2.00
   4.97013   1.89774   1.88910 -1535.402   615.907 -3310.885      0.00   5251.04      3.00
   0.47314   2.30905   1.28706  1279.918   551.866 -5406.911      0.00   6981.86      2.00
   0.52873   2.26313   1.25339   896.731   390.629 -4991.403      0.00   6563.29      3.00
   5.10701   1.32668   4.05232  2255.140  2311.738 -5327.234      0.00   6839.13      3.00
   5.04321   2.14614   1.89989 -1039.380   407.421 -3535.391      0.00   5473.70      2.00
   4.43480   0.84224   1.97186 -1280.147   536.119 -5326.606      0.00   5814.57      1.00
  -0.21143   0.82917   3.95790 -1870.659 -1833.049 -1374.757      0.00   3486.82      2.00
  -0.01035  -0.06254   2.71620   -31.439    23.347 -7919.021      0.00   7922.37      2.00
   5.02388   1.90932   1.35371 -1822.697  -727.790 -3183.116      0.00   5289.03      3.00
   5.17910   1.52498   3.08154    15.836    99.313 -4030.407      0.00   5125.94      3.00
   4.57221   0.80909   1.50427 -2719.182    23.546 -6670.679      0.00   7426.09      3.00
   5.06418   1.93701   1.37242   928.307   407.066 -4415.172      0.00   5897.76      2.00
   4.95935   2.10174   1.12500 -2239.701  -904.245 -2990.914      0.00   5531.68      1.00
   5.13272   1.96524   0.46813  -559.500 -1288.773 -3406.532      0.00   5302.48      3.00
   0.51848   2.27667   2.81673  -383.831   855.031 -3055.016      0.00   5246.65      3.00
   5.01703   1.25647   3.04067   -31.551  3654.518 -5502.945      0.00   7133.94      3.00
   4.89887   1.87090   0.35650  1360.330  3367.355 -5487.442      0.00   7543.80      2.00
   5.02711   1.21729   3.17575   -31.581 -2440.396 -2974.483      0.00   4655.20      2.00
   5.06412   1.09106   3.17625   -31.957 -1848.538 -3215.197      0.00   4405.73      1.00
   5.04745   1.10615   2.85039 -1295.731  3063.186 -5357.986      0.00   6750.33      3.00
   4.50016   0.85650   1.14098  1295.094   566.187 -2559.037      0.00   3488.32      3.00
  -0.05892   0.74360   3.68641  -655.133 -1480.818 -2350.215      0.00   3304.20      3.00
   2.11652   0.24517   4.77387   304.133     6.985 -4798.799      0.00   4841.10      3.00
   5.10221   1.22100   2.66495  -335.693   743.422 -4318.566      0.00   5120.41      2.00
   4.69070   2.05519   5.33953   223.836  -248.393 -3838.853      0.00   5499.13      3.00
   4.55771   0.84606   1.16652  1984.386   854.641 -1807.521      0.00   3387.49      2.00
   4.93984   1.15249   2.41350   928.277  -936.253 -3423.136      0.00   4437.54      3.00
   5.03459   1.21696   2.35484  1727.741 -1736.908 -2958.981      0.00   4649.73      2.00
   4.37175   1.69464   4.63755  -399.734    23.024 -4128.228      0.00   5385.28      3.00
   4.63663   1.91402   4.29640  2752.772  1158.309 -2719.379      0.00   5509.19      3.00
   5.03920   1.32060   2.00826 -3407.452  1415.017 -5487.408      0.00   7185.16      3.00
   4.42969   0.90735   0.71203  1632.350  1672.373 -1647.086      0.00   3494.23      3.00
   4.66031   1.97983   4.29379  3327.922  1415.204 -2463.748      0.00   5816.06      2.00
   4.52250   1.83766   3.86644  2160.111  2200.186 -2686.813      0.00   5477.02      3.00
   4.50248   0.73843   0.85127 -1471.391 -1432.894 -6031.009      0.00   6582.42      2.00
   4.63515   1.89885   3.44164  1360.706  3382.663 -2463.484      0.00   5766.16      3.00
   4.63108   1.91323   3.07007   -31.762 -3224.532 -5310.657      0.00   7254.62      3.00
   4.60365   1.85699   3.17270   -31.245 -3624.377 -5487.284      0.00   7530.87      2.00
   4.66821   2.03756   2.72059  -767.337  1783.528 -3182.979      0.00   5397.14      3.00
   5.00820   1.22696   1.25496  3344.268  1431.267 -2462.605      0.00   5124.37      3.00
   4.63659   0.96344   0.47088  -431.952  -968.466 -5054.806      0.00   5584.25      3.00
   0.13139   0.97755   3.07010   -31.868  2198.812 -6158.726      0.00   6884.65      3.00
   5.00850   1.12114   1.09773 -2271.897  -921.055 -4974.927      0.00   6057.74      2.00
   4.63040   1.92588   2.23395   624.494  -648.169 -4366.192      0.00   5833.28      3.00
   1.16588   2.44183   0.41363   880.499  2230.943 -6366.935      0.00   8051.41      3.00
   4.74755   2.00858   2.44884  2288.048 -2312.919 -5343.675      0.00   7354.79      2.00
   5.09015   1.07399   1.25796  3328.427  1414.874 -2478.740      0.00   4972.00      1.00
   4.61523   0.85102   0.45154  -527.958 -1193.091 -5294.722      0.00   5771.90      2.00
   4.61810   1.87443   2.32020  1471.842 -1497.137 -4862.591      0.00   6457.13      1.00
   4.69855   1.98834   1.92588  1888.147  -760.575 -4847.110      0.00   6511.50      3.00
   5.20735   1.06423   0.76080  2544.318  2583.041 -2479.471      0.00   4969.94      3.00
   4.61291   2.12237   1.84921 -3407.603  1398.988 -2446.473      0.00   5963.15      2.00
   4.91882   1.24924   0.77428  1345.076  1383.557 -3166.729      0.00   4575.44      2.00
   1.15990   2.34145   1.52392  1247.625    22.883 -5279.652      0.00   6873.73      3.00
   0.24439   0.86749   3.20484   -32.679 -2776.824 -1182.800      0.00   3580.64      2.00
   5.00761   1.00474   0.90715  2544.173  2599.579 -2462.647      0.00   4915.80      1.00
   4.54175   0.80875  -0.09282   -32.102  2695.024 -1311.130      0.00   3497.76      3.00
   4.57476   2.13026   0.33786  -287.279  -584.498 -3711.081      0.00   5502.03      3.00
   5.04525   1.16955   0.08404   -32.054 -1480.507 -4606.766      0.00   5460.37      3.00
   4.71598   1.91239   0.46409  1360.381  3368.237 -5487.206      0.00   7571.42      2.00
   4.55904   2.03037   0.36384  1359.971  3383.568 -5486.870      0.00   7652.62      1.00
   4.99596   1.20146  -0.06481   -32.229  1110.626 -3534.741      0.00   4521.05      2.00
   4.60429   2.13027  -0.00487   -31.284  -729.316 -3678.413      0.00   5489.99      3.00
   4.65652   1.85917   0.03536   -31.469 -3161.014 -2671.653      0.00   5533.52      2.00
   5.00008   1.20452  -0.06844   -32.028 -3257.140 -5343.140      0.00   6774.89      1.00
   4.22733   1.92999   5.83941 -1407.341  3336.006 -5470.641      0.00   7565.10      3.00
   4.81854   1.09850   5.74486  -767.565  1783.217 -3183.376      0.00   4430.33      3.00
   0.07775   0.81039   2.80962   512.163 -1304.226 -2542.923      0.00   3419.64      3.00
  -0.03178   0.33716   5.06306   592.345  -249.205 -5614.600      0.00   5703.51      3.00
   0.07151   0.06378   5.37368   -31.120    23.680 -7919.656      0.00   7922.69      3.00
   4.22820   1.97571   5.79917  1216.245 -3001.185 -2639.105      0.00   5664.85      2.00
   4.26185   2.01306   5.19021 -3023.734  1270.632 -5326.506      0.00   7356.96      3.00
   4.69843   1.19578   5.47009  2015.798 -2041.165 -5183.542      0.00   6461.84      3.00
   4.24598   1.86788   5.09388 -3390.861  1415.961 -5487.795      0.00   7562.84      2.00
   4.57613   1.11803   5.41235 -1070.878  1047.538 -3375.789      0.00   4421.36      2.00
  -0.02634   0.83429   2.75821 -1071.076  2518.873 -6687.307      0.00   7460.44      2.00
   4.14120   2.04393   4.68553   720.492    23.380 -3662.867      0.00   5405.96      3.00
   4.22197   1.98268   4.62351  -480.243    23.709 -4158.673      0.00   5677.27      2.00
   4.15002   2.06506   4.35681  3344.421  1431.971 -2462.454      0.00   5897.74      3.00
   4.61380   1.34649   5.13253 -2287.384   967.787 -2974.907      0.00   4815.18      3.00
   1.03989   2.24074   5.19265   848.649  -345.097 -3023.676      0.00   5196.65      3.00
   4.11627   0.68797   5.40662   224.556  -248.393 -4334.801      0.00   4614.17      3.00
   4.18893   1.99091   4.27103  3328.965  1398.653 -2463.011      0.00   5821.54      2.00
   4.57378   1.15164   5.02261 -3407.362  1399.432 -2462.654      0.00   5085.38      2.00
   4.22991   1.99273   4.01934 -1118.857 -1065.086 -4606.298      0.00   6197.30      3.00
   1.13798   2.51301   5.85533  -174.785   359.637 -4350.784      0.00   6171.35      2.00
   4.23727   1.97330   3.88275  1409.120  1446.437 -3150.874      0.00   5349.95      2.00
   3.92520   0.75268   5.52103   689.480  -712.313 -5006.612      0.00   5374.56      2.00
   4.23830   2.03902   3.75881   -95.310  -168.825 -4063.231      0.00   5638.20      3.00
   1.72325   3.61027  -0.47910   -33.529    50.725 -4014.271      0.00   5999.20      3.00
   4.51008   1.27162   4.56697  2895.664    23.248 -5198.766      0.00   6543.71      3.00
   4.03571   1.91896   3.61519  1375.728  3383.135 -2462.299      0.00   5786.73      2.00
   1.69379   2.36640   0.43472   864.084  2182.183 -6319.570      0.00   7965.38      3.00
   4.64873   1.05374   4.75257 -3247.970    21.974 -2655.667      0.00   4786.76      2.00
   3.85618   0.97720   5.48169  -239.484   215.849 -3696.243      0.00   4288.82      1.00
   4.30814   1.91278   3.09505   -31.280  3158.461 -2686.585      0.00   5587.32      3.00
   0.00455   0.71608   2.27048  1328.637 -1320.524 -2062.812      0.00   3216.19      3.00
   4.17021   1.97482   2.45449  1232.187 -1256.772 -4719.881      0.00   6324.96      3.00
   4.15907   2.06776   2.32869 -1072.128  1047.199 -3375.493      0.00   5398.97      2.00
   4.21978   1.91328   1.98768  1888.037  -760.879 -4846.867      0.00   6454.85      3.00
   4.63179   1.21955   3.91240 -2047.723 -1992.138 -2799.448      0.00   4784.05      3.00
   4.08453   1.98068   2.05655 -1535.361   614.570 -3311.633      0.00   5328.15      2.00
  -0.02733   0.83965   2.37745 -1727.136  1702.688 -6367.509      0.00   7065.33      2.00
   0.00224   0.28857   5.21382   432.932  -183.832 -5198.540      0.00   5261.02      2.00
   4.59259   1.14647   3.48731  -559.144 -1288.648 -3407.267      0.00   4445.36      3.00
   4.00214   0.73923   4.64853  1664.492    23.565 -5694.876      0.00   6159.75      3.00
   4.23550   1.99362   0.88923 -2431.591 -2376.363 -2575.333      0.00   5744.82      3.00
   4.16192   1.90413   0.77272  1392.737  1446.969 -4815.244      0.00   6415.43      2.00
   4.26960   1.94824   0.23248  1361.000  3383.482 -5487.603      0.00   7601.67      3.00
   4.67512   1.17952   3.03423   -32.121  3655.596 -5487.304      0.00   7069.13      3.00
   4.10288   1.90013  -0.00546   -31.120  2614.613 -5054.504      0.00   6803.46      3.00
   4.13086   2.06531   0.04432   -31.134  1654.797 -4671.003      0.00   6327.98      2.00
   3.82894   1.97237   5.85976 -1407.491  3335.839 -5470.842      0.00   7592.43      3.00
   4.23383   0.70291   4.30467  2047.899   871.361 -6222.866      0.00   6794.80      3.00
   0.04229   0.80483   1.91103 -2607.438  1094.848 -6766.811      0.00   7550.36      3.00
   3.73672   1.93869   5.30800  1264.743 -1272.096 -3230.923      0.00   5285.40      3.00
   3.77696   1.89736   5.53710  1296.792 -1305.117 -3214.567      0.00   5252.62      2.00
   3.61873   1.99186   5.27135 -2063.500   870.663 -4895.444      0.00   6616.35      3.00
   4.54493   1.23745   2.37006   912.953  -937.165 -3422.879      0.00   4526.98      3.00
   3.72488   1.90796   5.25331  2688.138 -1113.786 -2767.223      0.00   5486.36      2.00
   0.08354   0.74654   2.01247 -1088.020   455.511 -5119.213      0.00   5512.71      2.00
   3.62500   1.92138   4.34205  3344.647  1414.767 -2463.743      0.00   5776.46      3.00
   1.64028   2.31373   4.34951 -1007.379  -376.130 -5039.333      0.00   6645.07      3.00
   4.65102   1.11163   1.95367  2208.792  -905.238 -2975.902      0.00   4516.85      3.00
   3.85512   0.80958   4.00573 -1232.405 -1177.284 -2286.885      0.00   3375.26      3.00
   3.81179   1.90586   4.30623  3344.874  1431.108 -2463.855      0.00   5767.43      2.00
   4.62168   1.14603   1.94429  3152.535 -1304.355 -2559.168      0.00   4935.98      2.00
   3.72848   1.95545   3.97328  2545.467  2599.066 -2463.008      0.00   5808.96      3.00
   4.52934   1.26373   2.01893  -591.320   246.286 -4239.477      0.00   5070.59      1.00
   3.90733   0.71907   3.86438  1760.688  1815.315 -6510.901      0.00   7168.41      2.00
  -0.02105   0.88048   1.95360 -1472.125   615.559 -5535.393      0.00   6082.90      1.00
  -0.05046   0.44153   5.07765   976.382  -409.493 -6623.615      0.00   6782.16      1.00
   3.80239   2.02800   3.53568  -319.105  -712.512 -4303.120      0.00   5853.63      3.00
   4.70493   1.18998   1.61898 -1791.555    23.465 -4702.830      0.00   5650.20      3.00
   4.53317   1.05622   1.55370  1951.525    22.521 -3150.701      0.00   4366.80      2.00
   3.72954   2.01382   3.13798   -32.483  1686.950 -3294.808      0.00   5357.85      3.00
   3.79358   1.98828   3.02625   -30.708  -825.138 -4335.176      0.00   5851.15      2.00
   4.63461   1.18300   1.50472 -1055.208    23.788 -4398.256      0.00   5195.13      1.00
   3.63558   1.85244   2.85461  -143.716   279.628 -3854.427      0.00   5326.87      3.00
   4.53967   1.11093   1.16876  3327.847  1415.522 -2478.649      0.00   5006.31      3.00
   2.23517   2.45869   0.30393   767.776  1959.405 -6078.784      0.00   7747.77      3.00
   4.00726   0.87555   3.58061   303.872   839.442 -4862.228      0.00   5311.57      3.00
   0.35886   0.78095   1.90186    64.490    21.855 -3889.427      0.00   4263.23      3.00
   3.73407   1.99793   2.73752 -1087.453  2567.744 -2831.441      0.00   5535.84      2.00
   3.71182   2.02525   1.97577  3136.576 -1321.795 -5407.194      0.00   7478.86      3.00
   2.22215   2.24049   1.21361  1360.960   599.147 -5487.415      0.00   7024.40      2.00
   2.32499   2.48035   1.20804   976.572   439.180 -5071.434      0.00   6757.07      3.00
   2.20772   2.33387   1.45916  -879.302    23.293 -3151.253      0.00   5335.24      1.00
   4.70330   1.25281   0.71037  2560.191  2599.585 -2462.728      0.00   5157.29      3.00
   2.32525   2.30678   1.57005  2033.006    22.905 -6063.343      0.00   7645.18      3.00
   4.56214   1.17574   0.71336 -1567.662 -1529.080 -4895.055      0.00   5934.50      2.00
  -0.21432   0.74216   1.48285 -1392.183    23.012 -5343.402      0.00   5766.58      2.00
   3.83181   1.88393   1.48972  1440.392    38.634 -4591.336      0.00   6073.97      3.00
   3.74334   1.97321   1.13382  1536.688   663.662 -4686.160      0.00   6275.13      3.00
   4.68570   1.31437   0.41146  1376.302  3383.377 -2462.759      0.00   5219.77      3.00
   4.05126   0.88665   3.14173   -31.627  -840.454 -3118.580      0.00   3781.22      3.00
   3.73510   1.99044   0.82389  1120.470  1174.561 -4655.250      0.00   6252.05      3.00
   3.77204   1.82977   0.81676 -1887.819 -1833.349 -2894.967      0.00   5338.30      2.00
   4.57206   0.99850   0.02769   -31.259 -2024.396 -4830.851      0.00   5679.02      3.00
   4.63778   1.29435   0.07324   -30.708   567.207 -3759.004      0.00   4699.79      2.00
   3.81808   1.78463   0.07295   -31.276 -1784.909 -3247.255      0.00   5144.18      3.00
   2.26844   2.22049   3.16691   -31.545  1399.660 -2606.519      0.00   5060.57      3.00
   3.67030   1.51266   0.55246   -32.497   -75.022 -3951.047      0.00   5050.70      2.00
   3.22309   2.00481   5.97704 -1295.602  3064.070 -5359.521      0.00   7396.64      3.00
   4.28030   1.14255   5.80684  -544.155  1256.085 -3422.213      0.00   4441.40      3.00
   3.94511   0.77429   2.80913   704.148 -1769.150 -2047.165      0.00   3287.95      3.00
   0.17602   0.73345   1.22898 -1487.530  -584.289 -5566.783      0.00   6020.19      3.00
  -0.10607   0.32735   4.67597  1440.152     7.509 -7535.311      0.00   7707.45      3.00
   3.93925   0.82119   2.71636  1008.369 -2504.190 -1247.308      0.00   3491.37      2.00
   2.26087   2.34743   4.24861   720.458   327.422 -3182.403      0.00   5349.44      2.00
   2.18795   2.35467   4.20506   527.881   247.133 -3391.227      0.00   5455.04      3.00
   3.41746   2.08055   5.06699 -1519.316   630.706 -4654.729      0.00   6324.53      3.00
   4.24279   1.09827   5.55894   624.815  -648.683 -4367.603      0.00   5060.54      3.00
   0.04771   0.76723   1.22188 -2062.995  -824.155 -6190.964      0.00   6797.55      2.00
   3.53623   1.90764   4.35169 -3407.702 -1369.457 -5502.190      0.00   7598.35      3.00
   4.18258   1.19472   5.02880  3168.460 -1319.697 -5423.511      0.00   6916.61      3.00
   2.31036   2.41801   5.17278 -1471.910   615.682 -5535.023      0.00   7180.16      3.00
   3.87336   0.74891   2.31143  1248.247 -1272.986 -2159.258      0.00   3263.61      3.00
   3.34884   1.91620   4.39619 -2735.129 -1112.465 -5182.744      0.00   7045.28      2.00
   3.41916   2.00862   3.89936  -959.615  -904.391 -4510.383      0.00   6085.77      3.00
   3.45673   2.01221   3.80379 -2207.606 -2168.172 -5246.885      0.00   7217.56      2.00
   0.12540   0.66718   1.17631  1408.647   614.947 -2431.539      0.00   3244.52      1.00
   3.40780   1.74596   3.63886  -527.640 -1208.643 -4526.547      0.00   5878.87      3.00
   3.42267   1.93235   3.10510   -31.978  2839.309 -2799.491      0.00   5487.83      3.00
   3.33897   1.92071   2.90125  -751.323  1750.932 -3198.963      0.00   5288.29      3.00
   4.29745   1.03888   4.20423  2961.234  1255.462 -5326.583      0.00   6625.34      3.00
  -0.09455   0.78853   0.89452   465.243   503.126 -3294.565      0.00   3797.71      3.00
   3.37098   1.92610   2.25061   816.846  -840.407 -4479.401      0.00   5966.07      3.00
   4.18693   1.08694   3.92088  1279.337  1318.776 -4750.987      0.00   5618.27      3.00
  -0.05982   0.80243   0.73810 -1696.348 -1656.273 -6350.968      0.00   7011.27      2.00
   3.43244   1.95143   1.21788  2320.711   982.681 -5039.152      0.00   6793.10      3.00
   4.17282   1.03944   3.69168 -1136.155 -2680.560 -2782.844      0.00   4626.17      3.00
   4.11005   0.78119   1.43961 -2383.988    23.718 -6335.248      0.00   6990.40      3.00
   2.73150   2.30165   1.09685 -2000.363  -807.931 -1854.890      0.00   5060.35      2.00
   2.87828   2.34847   1.01995 -1071.899  -408.765 -2830.274      0.00   5215.03      3.00
   4.27344   1.23317   3.48707  1184.924  2919.113 -5295.200      0.00   6707.28      2.00
   3.37470   1.96063   0.67993  -654.179  -600.976 -3614.988      0.00   5324.56      3.00
   2.73487   2.40300   1.46095 -1631.999    23.761 -2399.132      0.00   5165.96      3.00
   0.20314   0.67229   0.87012  1936.882  1974.814 -1183.136      0.00   3366.98      1.00
   3.49814   1.94325   0.38123  1376.298  3382.431 -5502.570      0.00   7611.58      3.00
   4.20542   1.09034   3.23535   -30.965  2886.959 -5182.514      0.00   6390.66      3.00
   4.18978   1.07399   3.17368   -32.075 -1385.318 -3407.387      0.00   4361.99      2.00
   3.21380   1.98923  -0.03386   -32.582 -3623.853 -2478.764      0.00   5835.09      3.00
   3.28228   2.07061  -0.02237   -31.495 -2313.024 -3022.142      0.00   5478.98      2.00
   3.27209   2.00780   0.03883   -31.360 -2968.250 -2750.869      0.00   5596.93      1.00
   3.00567   2.00392   5.87967   833.008 -2073.208 -3054.358      0.00   5406.57      3.00
   2.76103   2.33188   2.80757 -1071.265  2534.916 -1247.126      0.00   5184.00      3.00
   4.22612   1.26578   2.73686  -912.056  2135.253 -4942.479      0.00   6096.60      3.00
   3.92562   0.70436   1.14181 -2367.695  -952.254 -6528.142      0.00   7185.24      3.00
   2.70357   2.41933   3.12247   -31.349  1830.747 -2175.360      0.00   5144.59      3.00
   0.09484   0.74240   0.51809   433.095  1126.663 -2783.525      0.00   3459.58      3.00
   1.83772   0.94329   3.23074   -34.552   -54.920 -3823.230      0.00   4353.97      3.00
   2.87788   2.00215   5.86563  -720.127  1672.162 -4735.472      0.00   6374.35      2.00
   2.88179   2.15195   5.54935  -591.472   567.471 -4302.620      0.00   5954.14      3.00
   2.90689   1.93843   5.44364 -2208.889  2182.605 -5262.835      0.00   7184.57      2.00
   3.96973   0.70251   1.19669 -1872.122  -744.652 -5983.934      0.00   6507.90      2.00
   2.91109   2.01222   4.96776   896.635  -361.117 -3566.661      0.00   5352.07      3.00
   2.98881   2.04501   5.03318   800.800  -329.030 -3615.531      0.00   5396.23      2.00
   2.97273   2.03446   4.71427 -2559.427    23.004 -5023.580      0.00   6854.69      3.00
   4.20451   1.20721   1.98204  3152.906 -1305.114 -2558.707      0.00   4995.75      3.00
   3.82802   0.89978   0.74346 -1503.652 -1464.233 -6079.590      0.00   6733.50      3.00
   4.21476   1.08722   2.00768  1344.819  -552.858 -3374.791      0.00   4372.92      2.00
   2.85494   2.03990   3.87905  2560.180  2615.624 -2463.138      0.00   5891.74      3.00
   2.94645   2.11597   3.90759  2544.787  2598.863 -2462.826      0.00   5936.56      2.00
   2.93309   1.89814   3.92417 -2623.944 -2568.092 -5486.532      0.00   7580.30      1.00
   2.92301   1.90671   3.42720  -559.826 -1289.086 -4574.403      0.00   6071.62      3.00
   2.90673   2.01717   3.49618  -319.481  -712.023 -4303.360      0.00   5845.00      2.00
   4.03890   1.33265   1.25851 -2847.208 -1160.783 -5231.060      0.00   6696.45      3.00
   3.94366   0.80687   0.35885  1040.173  2582.866 -1198.742      0.00   3525.21      3.00
   2.88095   2.26489   6.02008  -831.423  1942.964 -6062.433      0.00   7644.47      2.00
   4.12157   1.17295   1.19888  3215.964  1350.947 -2510.616      0.00   4990.29      2.00
   4.15916   1.21141   1.23087  3327.792  1415.019 -2463.160      0.00   5094.27      1.00
   2.87306   2.01299   1.91879 -1503.203   599.645 -3326.706      0.00   5355.58      3.00
   4.31176   1.06557   0.69715  2160.418  2199.382 -2687.900      0.00   4706.26      3.00
   4.06309   1.31972   0.82926  2544.450  2583.198 -2464.033      0.00   5206.86      2.00
   2.96653   1.81840   1.27636  1423.663   615.226 -4639.677      0.00   6083.45      3.00
   4.10171   1.12455   0.47197  1360.741  3383.719 -2462.135      0.00   5033.13      3.00
   3.36572   2.47437   0.68108  1087.384  1142.930 -5566.901      0.00   7227.23      1.00
   3.98720   0.81266   0.04707   -30.517 -1097.219 -5102.596      0.00   5524.65      3.00
   4.17431   1.10110   0.33990  -703.805 -1640.372 -4718.388      0.00   5585.51      2.00
   3.01767   1.91610   0.44187   352.883   919.863 -4399.506      0.00   5863.71      3.00
   3.35230   2.43708   1.13967  1887.976   807.861 -6063.470      0.00   7712.62      2.00
   2.82559   1.81985  -0.02863   -31.183  2503.520 -5023.465      0.00   6677.84      3.00
   2.85383   1.85715   0.05154   -31.833  3159.728 -5295.854      0.00   7176.38      2.00
   2.57769   2.06136   5.87291  1089.410 -2696.749 -2766.718      0.00   5618.13      3.00
   3.84305   1.16159   5.91197  1024.601 -2536.759 -5118.684      0.00   6325.54      3.00
  -0.03910   0.06859   2.36946   -31.441    23.755 -7919.033      0.00   7922.33      3.00
   2.44406   1.97277   5.85704  1248.753 -3080.535 -2606.878      0.00   5697.12      2.00
   3.66003   1.02801   5.79925  -527.765  1207.082 -3439.872      0.00   4318.08      2.00
   2.50605   1.95849   5.55764  2416.521 -2424.387 -2558.876      0.00   5721.66      3.00
   2.51482   1.96625   5.40047  -559.830   551.100 -4303.411      0.00   5803.79      2.00
   3.50683   2.36024   2.38839  1248.433 -1273.081 -5790.366      0.00   7393.52      3.00
   2.60186   1.83150   5.49111 -1056.047  1047.704 -4590.857      0.00   6041.35      1.00
   2.57865   2.10547   5.10023 -3408.398  1416.001 -5487.642      0.00   7719.41      3.00
   3.87594   1.19082   5.45640  1361.482 -1384.713 -4798.641      0.00   5779.80      3.00
   2.49693   1.89929   5.05282 -3407.445  1414.700 -5502.733      0.00   7601.51      2.00
   2.64737   1.98716   5.05642 -1983.655   822.985 -4863.665      0.00   6558.78      1.00
   3.94030   1.17847   5.56401 -1263.616  1238.791 -3263.299      0.00   4501.90      2.00
   2.51123   1.97023   4.63302  2768.759    22.886 -2815.625      0.00   5493.70      3.00
   2.47696   1.87292   4.68971  1808.899    23.454 -3214.623      0.00   5218.53      2.00
   2.51981   2.00935   4.30060  3343.818  1415.629 -2463.092      0.00   5849.24      3.00
   3.73704   1.10872   5.23718  1424.555  -568.264 -4639.097      0.00   5449.14      3.00
   2.59115   1.84969   4.17822  2865.407  1208.155 -2671.740      0.00   5495.51      2.00
   2.56701   1.97252   4.22654  3328.927  1415.722 -2463.041      0.00   5810.32      1.00
   3.72902   1.08887   5.27396   512.562  -217.223 -4223.534      0.00   4876.68      2.00
   2.61366   1.92463   3.87605  -735.702  -696.802 -4383.218      0.00   5863.50      3.00
   2.45829   2.00527   3.47542  1360.390  3383.302 -2478.921      0.00   5862.16      3.00
   2.47147   1.86784   2.81488  1359.956 -3352.423 -5486.771      0.00   7534.52      3.00
   3.72789   1.27601   4.24315 -1247.825  -488.978 -3438.809      0.00   4590.50      3.00
   3.37903   2.37793   4.62708 -1391.314    24.206 -5343.300      0.00   6969.51      3.00
   3.48129   0.62737   5.13519  -831.281   344.086 -3120.058      0.00   3541.80      3.00
   3.73670   1.12872   4.38674  2160.485   919.321 -4959.608      0.00   6009.85      2.00
   2.62515   2.11313   2.29020  2097.198 -2120.632 -5229.929      0.00   7222.71      3.00
   2.49425   1.86727   2.41845  -527.823   503.082 -3695.191      0.00   5268.40      2.00
   2.48496   2.08491   1.98585  3136.507 -1304.115 -5406.767      0.00   7512.41      3.00
   3.29630   2.36831   5.44847 -1359.617  1335.507 -5838.939      0.00   7466.16      3.00
   3.71352   1.10413   3.99355 -2223.858 -2169.824 -2703.276      0.00   4768.43      3.00
   3.84493   1.20856   4.08895  1809.016  1863.275 -5055.270      0.00   6251.37      2.00
   3.80388   1.08103   3.60876  -224.083  -473.371 -3774.055      0.00   4481.03      3.00
   3.45970   0.67806   4.71685 -1536.616    23.417 -2494.628      0.00   3302.77      3.00
   3.92350   2.35190   0.14333   -32.098  2039.301 -5998.868      0.00   7618.43      2.00
   4.09319   2.35706   0.11506   -30.969  2599.773 -6559.005      0.00   8229.00      3.00
   2.36229   2.06902   0.76769  2544.725  2598.738 -5487.102      0.00   7671.86      3.00
   3.44417   0.84704   4.71368 -1584.777    23.669 -2447.022      0.00   3470.91      2.00
   3.98775   2.40399   0.38293   704.830  1799.712 -5902.800      0.00   7540.09      3.00
   2.48428   1.95074   0.28600   400.361  1030.967 -4447.467      0.00   5949.74      3.00
   3.77759   1.03738   3.09890   -31.398 -1512.778 -3359.220      0.00   4328.50      3.00
   2.49442   2.00760   0.28258   544.493  1383.906 -4606.385      0.00   6194.85      2.00
   3.41686   0.72981   4.76136  2688.621    22.887 -6718.935      0.00   7419.54      1.00
   2.61730   1.96311   0.11805   -31.615   839.797 -4335.081      0.00   5832.42      3.00
   3.99171   2.26482   1.21043  2560.469  1079.444 -6782.677      0.00   8422.95      3.00
   2.03264   2.00214   5.89863 -1103.132  2600.082 -5151.111      0.00   7028.98      3.00
   3.52887   0.89577   4.30823 -1039.043  -408.302 -2895.302      0.00   3683.50      3.00
   1.99604   0.45896   2.38336   816.963  -841.903 -1087.392      0.00   1909.32      3.00
   2.13828   1.89611   5.92327   640.085 -1607.680 -3262.427      0.00   5243.66      2.00
   3.34076   0.53345   4.55148    79.545    55.569 -4094.206      0.00   4269.86      2.00
   4.14021   2.39368   2.02663 -1775.212   727.852 -2095.249      0.00   5125.65      3.00
   2.04353   1.89882   5.13144  3216.350 -1336.606 -2511.249      0.00   5685.35      3.00
   2.12724   1.88597   5.22360 -3406.888  1415.130 -5502.842      0.00   7592.62      2.00
   2.00509   1.85745   4.76512   992.833    23.069 -3551.479      0.00   5202.94      3.00
   3.75444   1.03282   2.01705 -1135.849   486.848 -4479.313      0.00   5168.42      3.00
   3.45991   0.72715   3.86574  -895.641  -841.170 -2766.805      0.00   3438.21      3.00
   3.87638   1.22143   2.08225 -2335.122   966.942 -5006.988      0.00   6194.02      2.00
   2.17074   1.93154   3.86661  1424.538  1463.432 -3119.444      0.00   5301.97      3.00
   3.45034   0.87672   3.91317 -2015.646 -1961.555 -1182.566      0.00   3618.39      2.00
   3.96570   2.33373   3.25128   -31.032 -1576.678 -5582.597      0.00   7170.10      3.00
   2.10216   1.90205   3.51335  1376.053  3382.868 -2479.127      0.00   5779.30      3.00
   2.11890   1.88181   3.36879  -911.255 -2136.691 -4942.699      0.00   6598.61      2.00
   2.11635   2.00861   3.21474   -31.291  1366.710 -3406.968      0.00   5332.06      3.00
   2.03454   2.07270   3.20419   -31.747 -2328.050 -4959.402      0.00   6750.50      2.00
   2.15541   1.86355   2.76587   224.433  -600.814 -4254.417      0.00   5660.77      3.00
   2.17816   2.00649   2.62573   592.311 -1496.454 -4655.428      0.00   6260.87      2.00
   2.01737   1.84612   2.72841 -1327.396  3143.025 -2575.900      0.00   5624.39      1.00
   1.96308   1.92515   2.22564  1823.561 -1849.313 -5071.375      0.00   6827.20      3.00
   2.13679   2.00153   2.43318 -2575.031  2550.822 -2494.595      0.00   5852.21      2.00
   2.11558   1.95140   2.24325 -1616.232  1591.812 -3055.184      0.00   5374.32      1.00
   2.01808   1.98997   1.89655 -3311.847  1350.280 -2511.069      0.00   5820.11      3.00
   3.70677   1.11792   0.80263  2544.287  2599.991 -2462.479      0.00   5020.41      3.00
   1.97388   2.07747   1.91948   319.887  -153.095 -4143.184      0.00   5735.03      2.00
   1.99836   1.94637   1.25079  2929.034  1239.251 -5310.950      0.00   7257.84      3.00
   2.11198   1.97103   0.80198  2543.464  2583.915 -5487.465      0.00   7606.00      3.00
   2.08655   2.02210   0.73975 -1551.778 -1496.393 -3086.441      0.00   5408.91      2.00
   1.97909   2.01964   0.78147  1072.733  1127.576 -4622.015      0.00   6232.48      1.00
   2.07077   1.83429   0.31562  1361.248  3367.987 -5486.921      0.00   7519.29      3.00
   3.74260   1.39764  -0.14439   -32.205 -1289.224 -4527.777      0.00   5554.84      3.00
   2.01362   1.91885   0.40937  1360.446  3383.209 -5487.344      0.00   7582.27      2.00
   2.04749   1.85750   0.34454  -527.188 -1208.382 -3438.658      0.00   5199.48      1.00
   4.48584   2.51027   0.08805   -32.440  1655.062 -5614.834      0.00   7296.91      1.00
   3.88569   1.12604  -0.07927   -32.374 -1913.159 -4767.423      0.00   5689.85      2.00
   4.74121   2.42772   0.06334   -31.505 -1209.195 -2751.106      0.00   5241.34      3.00
   1.78402   2.07623   5.64545    49.693  -184.443 -3903.269      0.00   5555.10      3.00
   3.48138   1.14297   5.85816   992.370 -2456.379 -5087.271      0.00   6248.57      3.00
   4.70353   2.43402   0.46858   224.400   631.436 -4638.843      0.00   6360.13      3.00
   5.18903   0.46942   4.27380 -1231.521  -489.430  -847.750      0.00   1900.30      3.00
   2.06598   0.38911   1.91284  -815.765   342.880 -5999.680      0.00   6128.78      3.00
   1.66711   1.96277   5.82248  -911.314  2135.655 -4943.141      0.00   6658.79      2.00
   3.26508   1.08918   6.01948 -1327.408  3143.871 -2574.355      0.00   4889.87      2.00
   4.58191   2.32836   1.14427 -1807.485  -728.468 -2062.847      0.00   5076.54      2.00
   1.60666   1.83376   5.25090 -1984.045  1975.305 -5135.322      0.00   6887.69      3.00
   1.53448   1.87903   5.56102   640.727  -648.192 -3599.184      0.00   5241.45      2.00
   1.69372   1.92715   5.52941  1952.066 -1960.745 -2831.085      0.00   5462.22      1.00
   4.51209   2.48595   1.55765 -2320.001    23.183 -1711.640      0.00   5209.52      3.00
   3.20530   1.20491   5.51317  1360.820 -1384.888 -4799.523      0.00   5792.23      3.00
   3.36106   1.08635   5.57497   512.261  -536.128 -4303.498      0.00   4967.99      2.00
   1.65961   1.79301   4.84480  -942.872    23.574 -4350.793      0.00   5712.69      3.00
   3.38135   1.14755   5.06037 -3407.525  1415.687 -2462.928      0.00   5086.28      3.00
   1.72339   2.04041   4.02117  1312.081  1350.877 -3182.361      0.00   5378.49      3.00
   2.21172   0.42690   1.85210  1311.583  -552.930  -446.903      0.00   1779.98      2.00
   1.62017   2.04625   3.11200   -31.080 -2409.376 -4990.508      0.00   6783.72      3.00
   1.69549   1.94454   3.10827   -31.355 -2249.082 -4926.890      0.00   6608.38      2.00
   1.78830   2.11103   3.11866   -31.994  3654.368 -2479.562      0.00   5950.46      1.00
   1.56621   2.04999   2.69728 -1135.075  2678.656 -2783.538      0.00   5617.46      3.00
   3.40062   1.16473   4.29239  2464.470  1047.273 -5103.281      0.00   6290.28      3.00
   4.58330   2.38351   3.15516   -31.402 -2457.069 -6462.203      0.00   8119.42      3.00
   3.48211   0.65076   2.00551  2560.326 -1047.832 -1183.669      0.00   3346.72      3.00
   1.56944   1.85170   2.42403 -2575.808  2550.934 -2495.265      0.00   5725.54      3.00
   1.58378   1.83083   2.02083 -1535.313   614.992 -3311.254      0.00   5186.78      3.00
   3.33903   1.27758   3.99010  2512.527  2566.758 -5470.124      0.00   7091.61      3.00
   1.55810   2.05396   1.96753  1744.262  -744.067 -4782.957      0.00   6469.55      2.00
   3.22948   0.96762   4.02194 -1840.157 -1784.518 -2926.582      0.00   4436.26      2.00
   3.36879   1.15706   3.82189 -2095.495 -2039.432 -2766.253      0.00   4741.56      1.00
   1.63534   1.95734   1.25252 -1247.703  -488.284 -3438.509      0.00   5299.02      3.00
   3.27546   1.13614   3.60254  1377.236  3398.941 -5487.716      0.00   7045.83      3.00
   4.46957   2.32620   4.66434  -623.539    22.752 -4574.842      0.00   6246.66      1.00
   1.69692   1.98476   1.31591  2928.313  1239.383 -5309.994      0.00   7282.30      2.00
   4.61566   2.27106   4.80028   832.743    21.916 -3118.738      0.00   5262.24      3.00
   3.35111   1.01846   3.47996  1359.211  3383.853 -5502.809      0.00   6969.26      2.00
   1.74043   1.93825   0.65174  -848.161  -792.600 -3503.315      0.00   5281.70      3.00
   1.81945   1.90905   0.24318  1360.510  3367.524 -5487.068      0.00   7568.68      3.00
   3.40992   1.23719   3.10423   -31.656  2038.339 -4830.315      0.00   5877.96      3.00
   1.55839   1.88594   0.35950   736.492  1846.733 -4814.889      0.00   6394.74      2.00
   4.60154   2.28595   5.51444 -1999.063  1991.920 -6782.459      0.00   8447.12      3.00
   1.72866   1.94081   0.42385  1360.724  3382.842 -5487.616      0.00   7596.62      1.00
   3.41492   1.58170   3.08339   -29.181   183.902 -4060.935      0.00   5209.88      2.00
   3.24765   1.06518   3.18228   -31.891 -2248.295 -3055.154      0.00   4450.30      1.00
   3.39644   1.24534   2.77098 -1279.272  3031.613 -5342.316      0.00   6819.96      3.00
   3.34466   1.21222   2.84773   240.017  -649.118 -3694.701      0.00   4576.71      2.00
   5.36279   2.39349   0.04804   -31.513  1879.308 -5838.317      0.00   7471.32      3.00
   1.28667   2.09375   5.41715  -319.523   311.343 -4159.853      0.00   5766.30      3.00
   1.17488   1.93671   5.16006  3327.691 -1384.924 -2478.713      0.00   5778.83      3.00
   5.05404   2.40023   0.37284   879.560  2198.782 -6350.564      0.00   8011.51      3.00
   3.30721   1.08921   2.31024  1152.560 -1177.055 -3294.245      0.00   4382.18      3.00
   1.31696   1.99835   4.76561 -2991.900    23.704 -5198.629      0.00   7129.81      3.00
   1.34605   1.99591   4.36245  -846.818  -329.042 -4334.996      0.00   5869.46      3.00
   3.53461   0.74368   0.82778  1552.661  1590.261 -1759.133      0.00   3287.44      3.00
   1.24433   1.98333   4.24695  3327.768  1415.947 -2478.128      0.00   5825.14      2.00
   5.12015   2.40006   1.26617  1072.060   470.857 -5182.660      0.00   6817.53      3.00
   1.27965   2.06885   4.30815  3328.612  1415.387 -2462.508      0.00   5887.84      1.00
   1.27927   1.94819   3.85205  2544.107  2582.812 -2478.815      0.00   5801.72      3.00
   0.94306   1.17695   3.93195    30.511    71.092 -3932.226      0.00   4684.10      2.00
   3.41497   0.79639   0.99939  1936.993  1975.233 -1183.309      0.00   3494.59      2.00
   1.31343   1.97982   3.52303  1216.718  2999.238 -2639.419      0.00   5667.58      3.00
   3.33707   1.19073   1.46889  3344.644    23.276 -2574.912      0.00   4941.90      3.00
   3.51213   1.18749   1.70950 -2639.639    23.316 -5055.146      0.00   6252.85      2.00
   1.33530   2.01419   3.22133   -31.735  1304.444 -3455.175      0.00   5352.37      3.00
   1.22418   1.88408   3.17677   -31.510  2503.016 -2958.864      0.00   5362.78      2.00
   1.30866   2.01400   3.26135   -31.572 -1207.746 -4495.728      0.00   6056.19      1.00
   1.26305   1.98163   2.69419   416.694 -1064.637 -4463.150      0.00   5993.52      3.00
   3.28774   1.20147   1.12735 -2383.415  -969.317 -5022.928      0.00   6209.80      3.00
   1.13808   2.02173   2.73978  -943.449  2215.629 -2990.834      0.00   5461.03      2.00
   3.28072   1.21538   1.21195  2399.736  1014.552 -2879.248      0.00   4682.49      2.00
   3.27958   1.18165   1.33674  3328.302  1415.510 -2463.278      0.00   5066.25      1.00
   1.20989   1.92972   1.89808 -3390.978  1383.458 -2480.304      0.00   5810.11      3.00
   3.44165   1.16058   0.70035  2543.974  2583.263 -2462.214      0.00   5051.95      3.00
   1.30596   1.93709   2.18210 -1072.273   423.123 -3519.762      0.00   5289.84      2.00
   1.30682   2.03063   1.12453 -3103.696 -1257.093 -2606.744      0.00   5759.45      3.00
   3.29779   1.15208   0.46776  1360.343  3383.926 -2479.550      0.00   5067.73      3.00
   3.36579   0.67508  -0.02869   -31.763  2103.916 -1903.175      0.00   3217.64      3.00
   1.15287   1.99589   0.91867 -1727.136 -1672.019 -2991.687      0.00   5437.08      3.00
   1.23803   1.91982   0.32428   753.180  1878.578 -4831.269      0.00   6444.49      3.00
   5.11702   2.41584   4.25123   832.081   375.615 -3055.151      0.00   5340.94      3.00
   1.30548   2.03320   0.35208   928.555  2310.504 -5023.024      0.00   6827.64      2.00
   1.30858   1.94350  -0.14066   -31.338 -2632.634 -2894.495      0.00   5443.89      3.00
   1.21364   1.91401  -0.02343   -32.046  3671.437 -5487.470      0.00   7591.33      2.00
   1.22049   1.96755   0.12878   -32.257  3654.881 -5487.317      0.00   7617.70      1.00
   2.96708   1.12284   5.94034   992.684 -2457.299 -5086.195      0.00   6232.90      3.00
   5.17527   2.39652   5.03537  2303.667  -937.212 -1455.571      0.00   5150.31      3.00
   2.12550   0.46529   1.28104  -255.077   -73.176 -4575.301      0.00   4703.19      3.00
   0.91089   2.03517   5.38394 -2015.013  1991.373 -5150.983      0.00   7054.45      3.00
   5.13663   2.37134   5.52485  1713.113 -1736.438 -1502.927      0.00   5123.31      3.00
   0.86901   2.03471   5.45608   960.147  -984.951 -3406.795      0.00   5357.17      2.00
   0.75198   2.02657   5.18475  1728.460  -711.613 -3199.526      0.00   5371.75      3.00
   3.04969   1.13465   5.50095  -879.449   854.330 -3487.337      0.00   4441.90      3.00
   0.86281   1.92746   5.06527  3327.861 -1384.931 -2478.739      0.00   5771.07      2.00
   0.83746   1.92982   4.78313  1377.075    23.693 -3391.049      0.00   5252.46      3.00
   0.87597   1.95748   4.38578  3343.968  1432.030 -2463.124      0.00   5810.61      3.00
   2.89496   1.16899   5.02016 -3359.594  1382.453 -2495.652      0.00   5081.49      3.00
   5.75198   2.37825   0.37218   800.241  2040.026 -6158.599      0.00   7798.64      2.00
   5.76273   2.32711   0.47647   464.727  1222.397 -5278.357      0.00   6875.93      3.00
   0.81036   2.03174   4.31693  1472.662   630.938 -3294.319      0.00   5347.20      2.00
   2.80992   1.07020   5.01244 -2463.204   999.724 -2895.592      0.00   4573.09      2.00
   1.32348   2.57032   4.00326   -80.754   -40.430 -3996.706      0.00   5942.86      3.00
   0.85106   1.92546   3.85715  -720.163  -680.169 -4383.649      0.00   5860.58      2.00
   5.68203   2.26881   1.23999  2545.479  1079.399 -6767.525      0.00   8408.06      2.00
   5.70054   2.42671   1.10926  1456.695   630.565 -5598.741      0.00   7231.74      3.00
   2.91696   1.15576   5.05795 -3407.582  1432.006 -2463.074      0.00   5098.65      1.00
   0.81959   1.89336   3.47176  -544.221 -1256.540 -4559.165      0.00   6040.94      3.00
   0.78151   1.96019   3.60761   416.614  1064.392 -3519.475      0.00   5308.71      2.00
   0.82483   1.90364   3.71022 -1295.429 -3064.546 -5359.565      0.00   7329.90      1.00
   0.81070   1.99787   2.78728  -464.166  1047.471 -3519.948      0.00   5343.70      3.00
   3.08699   1.05693   4.19772   464.157   215.982 -4207.636      0.00   4827.70      3.00
   0.85894   1.99186   2.65752  1359.812 -3352.241 -5486.941      0.00   7614.98      2.00
   0.73372   2.07685   2.26773  1553.336 -1577.176 -4910.763      0.00   6678.92      3.00
   0.92404   2.02532   2.10638 -3407.557  1415.705 -2462.709      0.00   5898.51      3.00
   2.87542   1.24187   3.91158  2400.420  2439.838 -5407.461      0.00   6932.88      3.00
   0.73607   2.05345   2.14774 -3392.479  1382.997 -2477.820      0.00   5910.81      2.00
   2.94115   0.83728   3.44510  -140.948   -86.498 -3918.503      0.00   4342.06      2.00
   0.76328   2.00663   1.25342   959.912   423.596 -4431.210      0.00   5972.58      3.00
   2.98065   1.23037   3.46578  1360.381  3383.282 -5486.942      0.00   7099.25      3.00
   2.60417   0.86492   4.70542  2048.828    23.810 -6079.925      0.00   6697.18      3.00
   2.89324   0.75957   4.80286  -735.862    23.593 -3295.674      0.00   3780.28      2.00
   0.78954   2.04505   0.26356  1376.957  3383.690 -5487.251      0.00   7665.01      3.00
   0.94840   1.96024   0.41875  1361.081  3367.411 -5487.298      0.00   7602.06      2.00
   0.98021   2.01579  -0.13091   -30.830 -1865.130 -3215.167      0.00   5370.27      3.00
   0.72465   1.88008  -0.02930   -31.731  3655.581 -5503.278      0.00   7572.98      2.00
   0.76579   2.15714  -0.06629   -31.874  2439.133 -4991.612      0.00   6868.61      1.00
   0.26163   2.08301   5.80289  1216.659 -3000.869 -2638.680      0.00   5753.00      3.00
   3.03152   1.20905   2.71548   895.994 -2232.482 -2974.914      0.00   4628.39      3.00
   2.90186   0.73911   4.29507 -2400.217  -968.942 -1423.864      0.00   3386.42      3.00
   2.19332   0.32073   0.64904   641.103   679.205 -1727.471      0.00   2095.78      3.00
   2.96820   1.15897   2.80393  -527.305  1206.906 -4527.136      0.00   5341.23      2.00
   0.45719   1.87224   5.49374  -320.137   294.849 -4159.386      0.00   5577.59      3.00
   0.40623   2.02939   5.53595 -1199.072  1191.443 -4670.808      0.00   6310.67      2.00
   0.45858   2.00806   5.12437  2799.974 -1159.829 -2703.474      0.00   5607.38      3.00
   3.00149   1.13627   2.39019  2080.383 -2104.942 -2750.472      0.00   4733.35      3.00
   0.45619   1.97986   4.88048 -3648.509    22.884 -5471.687      0.00   7611.14      3.00
   0.45686   1.90928   4.61469 -2527.458    23.154 -5007.389      0.00   6741.78      2.00
   0.47578   2.00958   4.69032 -1135.201    23.746 -4431.011      0.00   5990.56      1.00
   2.71684   0.65639   3.60370   -98.088    42.008 -4015.722      0.00   4280.18      3.00
   2.97439   0.74429   3.84055 -1792.110 -1736.936 -1471.352      0.00   3342.24      3.00
   2.92580   1.21580   1.94868  1376.557  -551.792 -3342.923      0.00   4497.37      2.00
   0.36784   2.03968   3.96270  1903.703  1959.377 -2830.205      0.00   5542.65      3.00
   0.31508   2.07502   3.94101  -543.408  -504.679 -4270.343      0.00   5861.85      2.00
   2.84605   0.78201   3.85019  1120.142  1158.198 -5599.333      0.00   6082.72      2.00
   0.35877   1.98907   3.44179  1376.396  3383.394 -2463.185      0.00   5846.04      3.00
   3.02674   1.25541   1.45039 -1983.578    22.933 -4783.311      0.00   5836.07      3.00
   0.04860   2.79317   0.37906  -607.664 -1384.705  -351.198      0.00   4773.16      3.00
   2.95319   1.24345   1.54525  2384.590    23.238 -2974.471      0.00   4653.95      2.00
   0.42202   2.05109   3.15006   -31.901   903.055 -3598.794      0.00   5396.46      3.00
   0.37083   1.86884   3.07864   -31.914  3382.828 -2590.834      0.00   5634.05      2.00
  -0.16020   2.67127   1.17566 -1423.782  -568.700  -335.674      0.00   4725.14      1.00
   0.06233   2.71180   1.18926   928.803   406.517 -6478.835      0.00   7940.70      2.00
   0.37674   1.95904   2.61391   800.505 -1992.566 -4879.133      0.00   6549.47      3.00
   2.90777   1.37343   1.09106  2864.791  1207.310 -2670.531      0.00   5024.02      3.00
   2.80494   0.88927   3.60876   928.250  2343.340 -6494.566      0.00   7239.95      3.00
   5.08273   0.49014   1.47444  -686.946    24.041 -5582.332      0.00   5733.42      3.00
   2.74989   0.78082   3.58768  -735.369 -1689.250 -2127.307      0.00   3310.84      2.00
   0.44398   1.91557   2.01513  1680.714  -712.760 -4751.108      0.00   6321.19      3.00
   2.84960   1.10999   0.68419  2543.850  2600.011 -2462.597      0.00   5012.76      3.00
   2.92214   1.08329   0.71713  2560.863  2599.243 -2463.082      0.00   4996.36      2.00
   2.82226   0.73100   3.43447   783.911  1991.915 -6111.794      0.00   6679.83      1.00
   5.23030   0.34982   1.59452  1487.953    39.854  -318.486      0.00   1718.45      2.00
   0.53067   1.93109   1.15042  3280.701  1382.406 -5471.179      0.00   7537.35      3.00
   2.89736   1.23965   0.45816   800.723  1992.237 -3103.325      0.00   4618.32      3.00
   2.89606   0.91336   3.06558   -31.457  2808.103 -6767.264      0.00   7600.40      3.00
   3.02260   1.19727   0.51460  1360.620  3367.571 -2462.802      0.00   5091.92      2.00
   0.49261   1.93305   0.89647 -2351.308 -2296.621 -2622.522      0.00   5648.44      3.00
   0.49128   1.93930   0.92276  -719.055  -665.281 -3583.061      0.00   5299.32      2.00
   2.86934   1.11797   0.03285   -32.509  2102.299 -3102.448      0.00   4466.86      3.00
   0.43614   2.13316  -0.01194   -32.212  2950.929 -5198.898      0.00   7199.85      3.00
   0.08788   1.92413   5.98281  1024.260 -2536.147 -2847.310      0.00   5452.00      3.00
   2.47748   1.13456   5.89413  -751.859  1751.629 -3198.074      0.00   4463.88      3.00
   2.68131   0.69944   2.79754   209.123  -568.731 -3342.753      0.00   3742.59      3.00
   2.08149   0.47665   0.41099  -239.687  -488.961 -5294.519      0.00   5431.17      3.00
   0.13015   0.53896   3.00415   -30.755 -1336.823  -734.742      0.00   1953.65      3.00
  -0.05878   1.97388   5.46044 -1199.355  1190.963 -4670.954      0.00   6268.68      3.00
  -0.00761   1.91168   5.49099  1184.375 -1207.713 -3264.142      0.00   5246.77      2.00
   2.76644   0.72316   2.82374   672.438 -1688.935 -2142.147      0.00   3243.74      2.00
   2.69674   1.33450   5.43230  -319.707   295.032 -3806.522      0.00   4766.78      3.00
   2.37529   1.28983   5.54078  2480.301 -2504.763 -5454.294      0.00   7054.33      2.00
  -0.07931   2.03969   4.80509  2303.562    23.681 -3006.132      0.00   5439.84      3.00
   0.07286   1.96268   4.11592  1825.078   775.091 -3135.028      0.00   5317.26      3.00
  -0.11035   2.12627   4.29339  3343.456  1415.732 -2463.580      0.00   5940.73      2.00
   0.02631   1.92203   3.94326 -1471.869 -1432.409 -4815.158      0.00   6443.55      3.00
   0.12105   1.90556   3.87864  1968.612  2006.952 -2799.236      0.00   5448.96      2.00
   0.07868   1.98690   3.49088   688.406  1718.117 -3214.743      0.00   5339.20      3.00
   0.07198   2.04899   3.38244   223.781   599.006 -3726.907      0.00   5443.63      2.00
  -0.01105   1.94397   3.46312   831.982  2070.261 -3055.292      0.00   5352.00      1.00
   0.05541   1.84729   2.70818  -847.524  1975.784 -3103.366      0.00   5255.61      3.00
   5.14518   0.47051   0.87144 -1102.661 -1049.472 -7646.837      0.00   7869.77      3.00
  -0.02135   1.91215   2.88678   208.579  -568.376 -4239.056      0.00   5687.96      2.00
  -0.05019   2.01375   2.74913  -911.806  2134.986 -3022.640      0.00   5434.08      1.00
   0.02842   2.02703   2.54502 -1135.144  1110.847 -3326.804      0.00   5358.99      3.00
  -0.05168   1.99038   1.93336 -3262.819  1334.614 -2526.448      0.00   5795.74      3.00
   2.37896   1.04854   3.91120 -2416.111 -2360.756 -2591.087      0.00   4836.05      3.00
  -0.12754   1.81638   1.48148   113.473    70.191 -4046.193      0.00   5426.35      3.00
   2.47788   1.22959   3.50025  -943.332 -2217.156 -2990.564      0.00   4662.27      3.00
   2.85413   0.80120   1.65224  2752.599    23.219 -1198.940      0.00   3494.13      3.00
   0.06426   2.22081   1.53956     1.427    57.293 -4003.265      0.00   5734.71      3.00
   0.07861   2.02845   0.76467 -1104.421 -1048.120 -3359.825      0.00   5361.80      2.00
  -0.13101   1.94279   0.47284  -751.305 -1752.601 -3199.385      0.00   5309.57      3.00
   2.47145   1.14179   3.15861   -31.637  3655.406 -5487.766      0.00   7043.62      3.00
   2.46726   1.19862   3.16616   -30.929  3096.096 -5263.385      0.00   6631.20      2.00
   1.06110   2.64399   1.39076  -415.362     6.513 -3054.462      0.00   5406.72      3.00
   0.14794   1.92042   0.00945   -31.277  3079.276 -5263.162      0.00   7161.16      3.00
   5.84929   1.54531   5.71396 -1520.394  3607.202 -3982.852      0.00   6435.95      3.00
   2.63460   1.26799   2.68872   624.438 -1576.770 -3278.800      0.00   4582.23      3.00
   3.00137   0.82751   1.09092  1728.481   743.574 -2094.866      0.00   3365.15      3.00
   5.76307   1.37573   6.01915  -175.048   358.818 -3982.021      0.00   4947.92      2.00
   5.86753   1.51409   5.89182   560.395 -1416.479 -3982.618      0.00   5299.87      1.00
   5.99093   1.40229   5.66148  1937.280 -1960.356 -3983.380      0.00   5674.97      3.00
   5.88144   1.51406   5.02156 -3678.864  1527.080 -3983.968      0.00   6453.24      3.00
   2.46157   1.03786   2.26842  1727.677 -1752.487 -2959.165      0.00   4469.77      3.00
   5.87938   1.62137   5.14355  3600.571 -1511.896 -3983.332      0.00   6492.33      2.00
   2.46898   1.20028   2.30016  1184.809 -1209.166 -3262.367      0.00   4495.34      2.00
   5.97298   1.43486   4.31167  1999.650   870.951 -3982.860      0.00   5449.63      3.00
   2.46631   1.17363   2.02945   833.895  -328.429 -3598.147      0.00   4493.30      3.00
   2.76969   0.97036   0.70368  1952.174  2008.011 -1182.820      0.00   3716.35      3.00
   1.12949   2.89550   3.59191   207.914   583.713 -2495.103      0.00   5224.72      3.00
   5.90415   1.57687   4.29353 -2830.833 -1128.508 -3983.959      0.00   5976.98      2.00
   5.85692   1.55834   4.24999  2656.220  1142.733 -3982.687      0.00   5881.64      1.00
   2.52112   1.05240   1.94570 -1632.074   679.115 -4702.733      0.00   5526.21      2.00
   5.83678   1.58827   3.91683 -2798.641 -2744.395 -3983.544      0.00   6474.38      3.00
   2.62849   1.17898   2.05476   800.643  -328.611 -3615.134      0.00   4506.64      1.00
   5.87838   1.65031   3.62819  -815.062 -1912.237 -3982.902      0.00   5614.32      3.00
   5.97414   1.52612   3.59188  -784.179 -1832.965 -3982.782      0.00   5465.30      2.00
   5.96370   1.47223   3.10232   -30.919  3911.274 -3982.605      0.00   6374.18      3.00
   5.83514   1.55673   3.13943   -30.700 -3848.313 -3983.321      0.00   6405.56      2.00
   2.49008   1.26898   1.05699   432.759   199.667 -3758.833      0.00   4662.28      3.00
   5.41158   0.44966   0.08268   -31.036  -936.851 -6271.840      0.00   6423.52      3.00
   1.18558   2.77816   5.07127 -1359.344   566.674 -7422.954      0.00   8808.28      3.00
   2.49181   1.26151   1.12536 -1920.194  -777.488 -4815.622      0.00   5898.20      2.00
   5.90091   1.54359   2.31843  1135.929 -1160.618 -3983.603      0.00   5359.40      3.00
   2.57642   1.12670   0.65059  -895.017  -857.032 -4479.102      0.00   5252.43      3.00
   2.46883   1.22925   0.91752  2544.724  2599.123 -2462.927      0.00   5126.44      2.00
   2.46445   1.13423   0.90540 -1471.599 -1433.537 -4815.536      0.00   5785.51      1.00
   5.87302   1.50509   1.10275  2575.976  1112.415 -3982.997      0.00   5792.28      3.00
   2.41256   1.22444   0.29246   688.446  1719.812 -3214.833      0.00   4550.12      3.00
   5.86888   1.54102   1.12314  -511.594  -168.781 -3982.833      0.00   5132.51      2.00
   5.88965   1.55151   0.38043 -1456.079 -3449.405 -3983.226      0.00   6339.09      3.00
   5.93801   1.63131   0.30601  1088.593  2695.705 -3983.889      0.00   5954.81      2.00
   5.78241   1.47796  -0.03659   -31.444 -3849.657 -3982.756      0.00   6341.20      3.00
   5.75466   1.42048   5.44455    15.423  -103.764 -3982.987      0.00   4980.37      3.00
   2.07759   1.16147   5.89816 -1343.741  3175.398 -2559.400      0.00   4976.21      3.00
   2.30013   0.84371   5.93686   369.187  -953.387 -5007.496      0.00   5444.47      3.00
   4.24420   0.38912   5.84072   416.228 -1064.937 -6799.191      0.00   6951.10      3.00
   1.15569   0.40575   5.78990   289.126  -760.538 -5982.634      0.00   6107.97      3.00
   2.14070   2.69874   1.05646 -1039.522  -408.926 -1343.070      0.00   4800.29      2.00
   2.02881   2.82167   1.24218 -1183.473  -471.914  -958.812      0.00   4797.25      3.00
  -0.05503   0.31530   2.73666   209.387  -569.720 -2478.645      0.00   2651.38      3.00
   0.00800   0.09558   0.66919   -32.180     7.203 -7918.994      0.00   7923.79      3.00
   5.51663   1.60717   5.41053  1936.182 -1961.226 -3982.533      0.00   5859.95      3.00
   5.53168   1.70164   5.47754 -1535.164  1511.474 -3982.798      0.00   5690.04      2.00
   2.19149   0.83272   5.90710  -863.135  2024.038 -1791.337      0.00   3389.28      2.00
   5.54010   1.52208   5.54454  2640.296 -2665.002 -3983.328      0.00   6319.06      1.00
   2.02273   1.22663   5.56181 -1807.202  1782.686 -2943.713      0.00   4697.63      3.00
   2.02730   1.14951   5.45110   816.020  -840.533 -4478.609      0.00   5257.18      2.00
   2.39766   0.72664   5.95694   752.167 -1881.665 -6015.352      0.00   6553.25      1.00
   4.09244   0.48648   6.01816   272.264  -713.352 -5869.964      0.00   6021.42      2.00
   1.94143   1.27119   5.60998  1440.702 -1465.323 -4845.849      0.00   5925.16      1.00
   2.29524   0.15306   4.73397    17.119   -28.336 -3996.132      0.00   4011.79      3.00
   2.35760   0.81929   5.56130  1872.474 -1896.345 -6671.427      0.00   7412.37      3.00
   2.07381   1.26576   5.03787  1679.072  -712.776 -4751.513      0.00   5766.40      2.00
   2.37073   0.79438   5.54328  -911.821   887.490 -2735.133      0.00   3498.95      2.00
   1.09604   0.50975   5.80144  -575.824  1336.274  -526.836      0.00   1931.28      2.00
   5.63148   1.46098   3.61961  -752.172 -1752.991 -3982.813      0.00   5371.38      3.00
   2.08450   1.19954   4.73641 -1855.398    23.040 -3231.764      0.00   4536.43      3.00
   5.53530   1.68950   3.30964   -31.720 -3913.010 -3982.844      0.00   6551.43      3.00
   5.60448   2.02020   3.44746   -31.602   -90.265 -3983.471      0.00   5562.59      2.00
   5.51902   1.39679   3.14677   -31.929 -3929.249 -3983.087      0.00   6323.66      1.00
   5.38761   1.76268   2.91619  -208.083   439.920 -3983.589      0.00   5348.91      3.00
   2.24570   0.77653   5.19544 -1759.861   726.880 -2111.667      0.00   3330.94      3.00
   5.50512   1.67311   2.81198   800.714 -1992.411 -3982.933      0.00   5661.14      2.00
   5.56800   1.40435   2.72903   864.304 -2152.507 -3982.341      0.00   5477.27      1.00
   5.58153   1.63668   2.23566 -2607.870  2583.065 -3982.821      0.00   6366.29      3.00
   5.34263   1.66437   2.43886 -1152.221  1127.459 -3982.964      0.00   5472.31      2.00
   5.54395   1.46095   2.02837  3439.689 -1433.124 -3983.667      0.00   6253.45      3.00
   5.50124   1.51517   2.15962  2368.712  -984.397 -3982.852      0.00   5688.63      2.00
   5.46330   1.58771   2.13963 -3582.700  1462.274 -3982.731      0.00   6443.28      1.00
   5.45248   1.72013   1.11962 -1712.098  -664.626 -3983.121      0.00   5594.89      3.00
   2.16483   1.16017   3.39377   975.980  2422.495 -5071.764      0.00   6233.26      3.00
   2.34162   0.75510   4.69772  2144.373     6.897 -6159.505      0.00   6737.32      3.00
   5.48690   1.49638   1.10968 -2751.589 -1096.917 -3983.435      0.00   5862.10      2.00
   5.57240   1.61480   0.76976  1744.973  1783.503 -3982.922      0.00   5749.21      3.00
   5.57975   1.63481   0.81761 -1168.240 -1129.210 -3983.135      0.00   5447.86      2.00
   5.55256   1.57871   0.45624   833.192  2071.510 -3982.948      0.00   5606.69      3.00
   2.09172   1.08053   3.15059   -32.022  2951.049 -5198.885      0.00   6426.16      3.00
   2.05552   1.10247   3.10829   -31.417  1767.068 -4718.195      0.00   5580.97      2.00
   5.52844   1.57804  -0.02892   -31.639  3911.312 -3982.552      0.00   6460.49      3.00
   5.46552   1.61449   0.04469   -32.294  3959.646 -3982.985      0.00   6519.51      2.00
   3.23432   2.69737   0.38756  -208.178  -424.679 -2846.842      0.00   5320.93      3.00
   5.50398   1.53480  -0.00603   -31.417 -3832.944 -3982.976      0.00   6378.13      1.00
   4.90790   1.64052   5.80511   480.974 -1224.545 -3983.230      0.00   5369.40      3.00
   2.36935   0.72856   4.30267  -655.546  -232.347 -3327.609      0.00   3771.31      3.00
   5.05657   1.64709   5.80692   752.541 -1879.666 -3982.910      0.00   5591.55      2.00
   5.11627   1.56992   5.38330 -2769.060  2742.959 -3982.468      0.00   6445.52      3.00
   2.22005   0.77456   4.36373 -1615.563  -648.250 -2271.472      0.00   3344.49      2.00
   1.98410   1.19252   2.33456  1648.951 -1672.203 -2991.054      0.00   4591.86      3.00
   2.03688   1.14675   2.32729 -1327.831  1303.822 -4735.525      0.00   5662.92      2.00
   5.04118   1.63546   4.82605  3920.384    38.173 -3983.371      0.00   6512.94      3.00
   5.04963   1.64655   4.37859  3584.692  1527.433 -3982.881      0.00   6507.13      3.00
   2.16609   1.12474   1.91062 -3407.745  1414.795 -5487.504      0.00   7049.79      3.00
   2.37255   0.86266   3.81112 -1759.587 -1705.253 -1518.582      0.00   3461.52      3.00
   5.15413   1.63716   4.35789  1729.183   758.981 -3982.869      0.00   5534.18      2.00
   2.05753   1.19045   1.92349  1263.681  -520.554 -3406.710      0.00   4480.76      2.00
   4.97990   1.61953   3.37572 -1055.050 -2488.625 -3984.375      0.00   5847.75      3.00
   2.14352   1.17881   1.60275  1839.669    23.147 -3198.982      0.00   4484.22      3.00
   5.04273   1.55881   3.51907 -1359.690 -3223.860 -3983.164      0.00   6203.46      2.00
   5.18222   1.57163   3.05046   -31.066  3910.994 -3983.918      0.00   6456.00      3.00
   5.12152   1.48089   3.11282   -31.574  3959.301 -3982.745      0.00   6410.75      2.00
   5.21243   1.51453   3.08513   -32.141 -3832.450 -3983.104      0.00   6361.22      1.00
   3.17291   2.70481   3.08034   -32.473 -1368.496 -7311.211      0.00   8680.08      3.00
   4.95013   1.55535   2.63310   864.078 -2153.129 -3982.280      0.00   5619.65      3.00
   2.15984   1.17496   1.28017 -2271.264  -920.685 -4974.373      0.00   6099.43      3.00
   2.13232   0.75854   3.47145   384.348  1030.743 -5071.369      0.00   5459.73      3.00
   4.20037   0.34042   4.77526   575.882     7.344 -5439.735      0.00   5524.83      3.00
   4.99958   1.47358   2.79402   399.661 -1032.334 -3983.136      0.00   5154.87      2.00
   2.22739   0.82192   3.51115   543.969  1415.361 -5486.823      0.00   5979.53      2.00
   4.96897   1.68105   1.95570 -1695.940   695.278 -3982.913      0.00   5557.07      3.00
   5.11259   1.68616   1.79816 -1390.803   567.563 -3983.013      0.00   5461.88      2.00
   2.21819   0.84257   3.49144  -495.581 -1097.168 -2766.076      0.00   3551.45      1.00
   2.05747   1.26237   0.39560   833.122  2071.466 -3056.102      0.00   4651.75      3.00
   5.06975   1.64646   0.72351 -1024.496  -984.499 -3982.808      0.00   5401.62      3.00
   5.12646   1.66071   0.25147 -1136.112 -2680.713 -3982.792      0.00   5982.05      3.00
   2.20887   1.15161  -0.18488   -31.458  3383.394 -2590.843      0.00   4938.58      3.00
   5.11948   1.53127  -0.04987   -31.897  3911.420 -3983.417      0.00   6423.01      3.00
   5.02164   1.48581   0.06530   -31.962 -3848.785 -3983.599      0.00   6347.79      2.00
   4.75938   1.58245   5.87178  -799.202  1863.575 -3982.911      0.00   5531.65      3.00
   1.57080   1.12267   5.92595 -1311.650  3111.795 -2591.091      0.00   4906.03      3.00
   4.74035   1.63807   5.98009   208.341  -568.845 -3983.085      0.00   5238.33      2.00
   4.64731   1.49128   5.08827  2672.114 -1113.145 -3983.684      0.00   5823.75      3.00
   1.77039   1.12042   5.42835  1056.286 -1080.606 -4623.805      0.00   5440.04      3.00
   4.85513   1.51472   5.11167   895.764  -376.288 -3983.381      0.00   5169.61      2.00
   4.70344   1.59815   5.16282  2752.488 -1160.956 -3982.861      0.00   5964.45      1.00
   4.72704   1.54986   4.22628 -1904.369  -744.589 -3983.408      0.00   5507.36      3.00
   1.63094   1.18776   5.24979  1312.307  -520.393 -4590.665      0.00   5444.65      3.00
   2.29794   0.71683   2.36517  -384.371   359.164 -4463.333      0.00   4773.10      3.00
   4.74493   1.60126   4.29618  2960.058  1271.372 -3983.508      0.00   6088.54      2.00
   1.74531   1.20083   5.08363 -3391.407  1383.520 -2478.396      0.00   5124.69      2.00
   4.17898   2.83730   0.81412   448.037   487.301 -5615.252      0.00   7244.94      1.00
   2.04927   0.85046   2.28195 -1727.331  1703.405 -6366.480      0.00   7070.49      2.00
   4.77071   1.49060   3.49319  -559.619 -1287.900 -3984.016      0.00   5244.53      3.00
   4.74921   1.59193   3.18509   -31.703  3911.211 -3983.706      0.00   6472.41      3.00
   4.71890   1.64695   3.13085   -31.105 -3848.951 -3982.939      0.00   6479.17      2.00
   4.71214   1.55133   2.69072   639.885 -1608.328 -3983.629      0.00   5400.35      3.00
   1.79605   1.21324   4.38424 -2784.210 -1127.577 -2751.263      0.00   4839.51      3.00
   2.34266   0.75273   1.97943 -2287.424   951.236 -6414.979      0.00   7080.02      3.00
   4.14568   2.79036   1.63028   383.984     7.351 -4974.824      0.00   6727.50      3.00
   4.74042   1.74000   2.28041   641.135  -665.201 -3983.293      0.00   5384.36      3.00
   4.74231   1.63442   2.38387  -896.048   870.849 -3983.020      0.00   5347.44      2.00
   2.28920   0.74952   1.95898   976.576  -392.240 -2895.132      0.00   3507.67      2.00
   4.76518   1.52629   1.91203  3217.185 -1336.682 -3983.692      0.00   6167.76      3.00
   2.21289   0.88631   2.06757 -2623.139  1094.846 -6782.021      0.00   7611.71      1.00
   4.69591   1.68801   1.08518 -2175.254  -856.680 -3983.931      0.00   5750.40      3.00
   1.72839   1.30082   3.48942  1361.020  3366.752 -5487.701      0.00   7141.73      3.00
   2.13187   0.73533   1.52748  2176.413    23.709 -1775.458      0.00   3256.33      3.00
   4.16812   2.71511   2.78166  -383.365   870.698 -1743.139      0.00   4899.67      3.00
   4.71138   1.48320   0.30417  -431.898  -984.001 -3983.247      0.00   5157.92      3.00
   1.70350   1.07995   3.10356   -31.367  -648.314 -3709.875      0.00   4442.50      3.00
   4.69422   1.69673   0.37280  1104.362  2728.258 -3983.878      0.00   6029.50      2.00
   1.63044   1.22822   3.18166   -31.922 -2424.397 -2974.748      0.00   4658.53      2.00
   4.63285   1.57176   0.13290   -31.630  3911.326 -3982.562      0.00   6455.39      3.00
   4.52293   1.55673   0.00587   -31.732 -3847.907 -3983.065      0.00   6405.11      2.00
   1.58351   1.15926   3.18267   -32.537  2439.032 -4991.529      0.00   6096.39      1.00
   2.19943   0.71331   1.08112  1264.494   551.347 -2590.507      0.00   3342.73      3.00
   1.05628   0.41989   4.72345   783.993     7.314 -5950.831      0.00   6078.19      3.00
   4.31244   1.57261   5.19948 -3678.881  1526.773 -3982.663      0.00   6499.82      3.00
   1.67356   1.22032   2.28949 -2367.421  2359.758 -5359.099      0.00   6840.28      3.00
   4.28044   1.56263   5.08529  2641.625 -1095.650 -3982.313      0.00   5869.76      2.00
   4.28639   1.64111   5.06677 -2271.506   935.712 -3983.466      0.00   5757.19      1.00
   1.59393   1.10698   2.38860  -735.265   726.962 -4399.103      0.00   5120.98      2.00
   4.44130   1.66700   4.11143  1647.086   727.550 -3982.274      0.00   5532.68      3.00
   4.34391   1.54901   4.35857  2272.986   983.786 -3982.453      0.00   5680.43      2.00
   4.39771   1.63917   3.36417   880.690  2183.943 -3983.936      0.00   5712.84      3.00
   1.72949   1.03776   1.67478   720.511    22.401 -3662.290      0.00   4370.00      3.00
   1.66081   1.13964   1.58721  1376.439    24.092 -3390.914      0.00   4416.58      2.00
   4.23301   1.65739   2.73257  -799.506  1863.291 -3983.424      0.00   5602.61      3.00
   1.59965   1.22657   1.11104  3344.204  1415.357 -2462.973      0.00   5119.63      3.00
   1.71659   1.12810   1.27530  1472.174   631.331 -3294.682      0.00   4407.34      2.00
   4.38276   1.68805   1.95240  3552.024 -1479.899 -3982.578      0.00   6511.42      3.00
   1.66311   1.16444   0.82827 -2528.213 -2488.752 -5454.843      0.00   6978.00      3.00
   4.29984   1.51171   1.87102   784.988  -328.143 -3982.869      0.00   5144.79      2.00
   4.32340   1.63575   1.18979  -863.899  -313.180 -3982.708      0.00   5281.09      3.00
   2.34941   0.70906  -0.05550   -32.157 -1257.191 -5263.921      0.00   5641.03      3.00
   4.25500   1.61031   0.84080  2768.702  2806.629 -3983.205      0.00   6505.91      3.00
   4.45198   1.64062   0.81201  1055.659  1095.885 -3982.624      0.00   5423.28      2.00
   4.40292   1.51532  -0.04285   -32.099  3911.179 -3982.993      0.00   6409.61      3.00
   4.53609   1.05169   0.48800   -34.378  -100.826 -3983.626      0.00   4601.35      2.00
   4.42325   1.58344  -0.15349   -31.288 -3832.801 -3983.317      0.00   6418.23      1.00
   3.95897   1.54876   5.86870 -1343.632  3175.463 -3982.996      0.00   6166.38      3.00
   1.72528   0.86604   6.02910   703.863 -1768.444 -5887.650      0.00   6479.66      3.00
   4.31205   0.31251   2.62176  -447.702  1015.486 -6622.436      0.00   6752.33      3.00
   5.17835   2.73148   1.13283   927.895   407.114 -6477.980      0.00   7945.07      3.00
  -0.00733   0.10939   3.87152   -31.391    23.351   -30.667      0.00    255.72      3.00
   3.96144   1.56445   6.00389  -608.331  1398.793 -3983.033      0.00   5350.41      2.00
   3.76141   1.48587   5.52241   688.140  -712.986 -3983.320      0.00   5143.87      3.00
   3.85212   1.61305   5.42493  2000.849 -2025.051 -3982.258      0.00   5908.16      2.00
   1.64338   0.83564   5.90168  -911.502  2135.665 -1663.315      0.00   3408.29      2.00
   3.93334   1.51255   5.52481 -2222.931  2198.741 -3983.801      0.00   5961.30      1.00
   1.73806   0.81930   5.44892 -1710.919  1687.443 -1599.184      0.00   3415.20      3.00
   3.92477   1.58372   3.87434 -2351.397 -2296.733 -3983.659      0.00   6108.26      3.00
   3.82914   1.59036   3.44025  -639.186 -1480.388 -3982.813      0.00   5400.96      3.00
   4.05799   1.68462   3.09960   -31.705 -3847.965 -3982.308      0.00   6508.65      3.00
   3.93275   1.50543   2.74022   480.412 -1224.226 -3982.924      0.00   5235.43      3.00
   1.68601   0.84416   4.94393  1136.926  -472.097 -5246.920      0.00   5707.04      3.00
   4.00326   1.43693   2.01316 -3630.763  1494.736 -3982.973      0.00   6354.61      3.00
   1.30967   1.24185   3.96012  1679.380  1735.991 -4990.258      0.00   6151.94      3.00
   5.25775   2.71558   3.15535   -31.661  -937.060 -6270.343      0.00   7762.98      3.00
   4.06056   1.59679   1.73150 -1232.032   502.801 -3982.883      0.00   5329.99      2.00
   1.21416   1.20154   3.92603 -2607.032 -2552.732 -2478.986      0.00   5115.60      2.00
   3.92915   1.65766   1.24617  -623.335  -216.699 -3984.005      0.00   5265.04      3.00
   1.22657   1.08005   3.53704  -542.722 -1256.598 -3423.664      0.00   4375.79      3.00
   3.88898   1.66511   1.07261 -1247.378  -473.067 -3982.830      0.00   5397.55      2.00
   1.24841   1.16428   3.46595   784.307  1959.487 -4862.821      0.00   5869.49      2.00
   3.87546   1.48538   0.81514  1248.176  1287.129 -3983.389      0.00   5356.17      3.00
   1.48031   1.17066   3.42498  1360.475  3383.116 -5487.332      0.00   7058.25      1.00
   3.88893   1.46634   0.01837   -31.979  3847.511 -3983.460      0.00   6330.82      3.00
   3.85389   1.57427  -0.04004   -31.475  3958.948 -3982.392      0.00   6486.29      2.00
   1.30714   1.09412   2.71285   513.071 -1304.191 -3391.754      0.00   4376.23      3.00
   1.65185   0.74636   4.27087  -848.672  -328.594 -3103.961      0.00   3640.68      3.00
   3.55428   1.54228   5.47899  1520.037 -1544.621 -3983.150      0.00   5546.56      3.00
   3.47426   1.50736   5.54134 -2655.084  2631.456 -3983.241      0.00   6298.92      2.00
   3.36296   1.61905   5.53549 -2831.696  2807.004 -3982.446      0.00   6539.58      1.00
   1.24063   1.11357   2.30728  1072.516 -1096.851 -3342.481      0.00   4403.54      3.00
   1.21710   1.35383   2.33909 -1903.381  1894.429 -5086.552      0.00   6428.62      2.00
   3.53096   1.64719   4.26535  3311.935  1416.083 -3982.786      0.00   6335.64      3.00
   1.42148   1.11333   1.28071  -126.537    57.672 -4034.964      0.00   4707.94      3.00
   3.53851   1.68560   4.09496  2768.407  2807.289 -3983.351      0.00   6566.34      3.00
  -0.11453   0.02780   4.03420   -31.864    23.335 -7919.107      0.00   7921.03      2.00
   0.07000  -0.02339   0.75626   -31.237    23.020 -7918.596      0.00   7920.62      2.00
