# Supplementary material for: Characterization of lncRNA-protein interactions associated with Prostate cancer and Androgen receptors by molecular docking simulations
Source: Biochem Biophys Rep. 2025 Mar 9;42:101959. doi: 10.1016/j.bbrep.2025.101959 (PMC11929892; doi:10.1016/j.bbrep.2025.101959)
Supplement: Multimedia component 129 [file mmc129.zip › mmc129.out]

Grid spacing:     2.200
Angle step:    22.500
Initial rotation:     0.00000   0.00000   0.00000
rec_6289cfd737bc0.pdb      11.668    -8.164    -8.975
lig_6289cfd737bc0.pdb      10.072    10.490   537.542
   3.99473   2.03795   3.19612   -10.238    65.735  -515.649   -230.33    740.84      1.00
   4.23023   1.16242   0.02839    -9.892   145.119  -487.236   -226.21    611.91      1.00
   5.39068   1.15722   0.03308    -8.580   169.526  -475.354   -224.40    607.99      1.00
   0.29685   1.94428   3.20398   -14.517   -11.488  -555.513   -222.19    755.68      1.00
   5.30364   1.15917   0.02149    -8.915   262.034  -434.712   -221.77    610.69      2.00
   4.78741   2.01001   3.20303    -9.725    70.103  -515.902   -215.99    738.16      1.00
   0.35017   1.97493   3.15146   -11.724   297.072  -422.162   -213.19    730.87      1.00
   1.83766   2.69637   2.97231    14.886   -12.612  -522.786   -212.17    799.38      1.00
   3.80311   2.41088   4.01968    56.450    33.390  -495.092   -212.05    764.50      1.00
   4.16751   1.93966   3.12218   -11.318  -215.064  -632.547   -210.26    841.30      2.00
   1.53199   0.40351   0.19132    19.121   -11.422  -516.958   -208.41    532.21      1.00
   2.05635   0.40630   0.14695     8.895   -78.336  -674.542   -206.13    690.64      1.00
   5.71036   2.44045   3.97651    42.164    23.797  -511.328   -205.94    776.25      1.00
  -0.46490   1.85970   3.11015   -12.532   -81.341  -576.328   -201.53    765.31      1.00
   3.94221   1.84112   3.14180   -14.864   -59.124  -568.719   -201.29    755.31      3.00
   2.36808   1.10459   0.01490   -12.383    89.670  -504.393   -198.60    606.98      1.00
   0.97858   2.01335   3.19605   -14.241    -7.925  -553.991   -196.03    762.53      1.00
   2.05677   1.19353  -0.01530   -12.906  -190.055  -624.222   -195.13    739.80      2.00
   4.95523   0.65884   0.98731    29.384     7.467  -533.853   -194.72    571.07      1.00
   2.34122   1.92307   3.10022   -12.060  -100.436  -586.634   -193.55    782.73      1.00
   3.28774   2.50689   4.18565    20.856     1.450  -546.492   -192.64    803.59      1.00
   5.77941   2.41350   3.99471    60.502    39.559  -487.427   -192.15    760.39      2.00
   4.77018   2.63031   3.28148    19.160    -5.484  -512.690   -191.82    789.15      1.00
   5.79594   0.57030   5.93311    20.893   -34.223  -562.969   -190.54    590.72      1.00
   2.04456   1.22140  -0.01756   -13.017  -160.463  -608.439   -189.48    722.83      3.00
   3.40821   1.98622   3.17186    -8.061   216.883  -454.027   -189.22    723.04      1.00
   3.44306   1.11069   0.06101   -11.179    52.412  -522.799   -189.06    618.94      1.00
   0.01884   1.94461   3.22324   -20.555   -76.160  -580.052   -188.92    777.73      2.00
   0.77603   1.92494   2.63177     9.544    -6.706  -533.891   -188.58    737.45      1.00
   5.75909   0.39246   0.24369    24.093     4.388  -475.931   -187.17    491.64      1.00
   1.98612   2.42780   3.94218    95.630    78.244  -424.913   -186.20    730.06      1.00
   1.06875   1.95191   3.11717    -8.775  -293.050  -665.910   -186.15    890.43      2.00
   5.00711   1.25187   0.29353   -33.974   -72.784  -577.328   -185.95    686.74      1.00
   1.38824   2.43158   3.97056    63.256    44.472  -478.490   -185.17    756.69      2.00
   5.85811   1.15644   0.03230    -9.625   165.383  -476.341   -183.59    607.51      1.00
   1.43999   1.27333   0.01639   -14.930    33.325  -539.900   -182.89    654.68      1.00
  -0.73540  -0.71440   3.96062    18.261     2.848  -550.125   -182.49    591.68      1.00
   0.22034   1.87730   3.04895   -12.877   -49.691  -565.722   -181.26    756.75      3.00
   2.75849   1.28740  -0.06139   -12.343   -69.079  -571.570   -180.96    685.61      1.00
   5.40667   1.24602   5.78555    13.036   -11.784  -536.612   -180.28    647.35      1.00
   2.92723   1.93050   3.10847   -11.350  -161.582  -609.110   -179.08    810.48      1.00
   2.44301   2.38835   3.95033   101.845    81.805  -428.076   -178.03    729.67      1.00
   0.91460   0.75099   0.01398   -12.234   142.309  -393.624   -177.57    476.46      1.00
   2.97555   0.75405   0.83476   102.112    78.998  -430.285   -176.95    503.99      1.00
   2.77330   0.93289   4.38179     8.729   -13.306  -532.437   -176.02    601.20      1.00
   5.45633   0.75563   0.84919    78.976    56.558  -464.925   -175.79    527.12      1.00
   3.76780   1.94787   3.12255    -9.852  -310.253  -672.931   -175.23    901.08      2.00
   3.96131   1.92109   3.05275    -8.968   -93.043  -583.504   -175.07    779.21      3.00
   4.36279   0.77074   0.80826   183.263   160.611  -316.125   -174.89    462.21      1.00
   1.77198   2.63122   2.85145    18.137   -26.776  -552.073   -174.34    815.73      1.00
   5.41187   1.19471  -0.01341   -11.764  -269.175  -656.533   -173.53    790.66      1.00
   2.84686   2.77900   5.67555    36.795   -47.887  -475.013   -172.45    775.15      1.00
   1.28990   1.21007  -0.06257   -10.138  -126.401  -594.777   -171.91    702.93      1.00
   5.00938   1.17242   0.01644    -9.642   447.768  -356.712   -171.55    667.41      3.00
  -0.03851   2.42247   3.99109    61.553    40.277  -484.481   -171.30    759.37      1.00
   1.23248   1.18728  -0.03085   -10.918  -219.232  -634.299   -169.76    755.45      2.00
   0.79869   1.94746   2.73198   -88.833   223.346  -434.539   -169.31    713.64      1.00
   2.18443   0.39140   0.03799    10.876  -180.041  -924.981   -169.08    950.14      2.00
   4.19234   2.72551   3.44373     9.357   -49.427  -606.565   -169.05    859.14      1.00
   4.17540   2.72175   3.33423    17.351   -22.926  -544.303   -167.99    815.15      1.00
   0.99406   2.09869   3.04435   -18.659    19.781  -535.985   -167.60    759.46      1.00
   4.25624   2.29737   3.09560   -11.847   -97.638  -629.691   -167.13    851.93      1.00
   0.04250   1.17279   0.01373    -9.916   443.537  -362.061   -167.02    667.47      1.00
   0.30886   1.27939   2.86033     6.394    19.879  -546.337   -167.00    660.20      1.00
   2.82971   2.43522   3.17278   -11.241    86.736  -443.962   -166.84    736.79      1.00
   2.79677   1.94462   3.12260   -12.365  -189.633  -624.773   -166.62    829.83      2.00
   1.19900   1.95226   3.10201    -8.251  -231.644  -639.730   -166.42    852.36      3.00
   5.31381   1.91865   3.09415   -11.320  -117.550  -591.290   -166.17    788.09      1.00
   3.01544   1.38897   2.61525   -12.733    33.308  -543.055   -166.08    673.43      1.00
   1.59587   2.32248   3.12468   -10.683  -226.507  -759.347   -165.07    975.29      1.00
   4.10588   0.38104   0.07671    11.836   -91.490  -716.904   -164.86    732.37      1.00
   1.38756   0.50581   0.06382    18.247    -8.563  -517.869   -164.46    541.02      2.00
   0.49313   2.31733   3.10050   -11.765  -110.348  -644.829   -164.22    866.35      1.00
   5.43671   1.44716   5.74763    13.469   -10.311  -536.289   -163.43    675.48      1.00
   5.07038   1.99070   3.18722   -12.025    98.421  -500.705   -163.27    728.62      2.00
   5.81366   1.96366   3.17929    -9.626   196.367  -462.925   -162.80    720.09      1.00
   2.54343   1.88778   3.05929   -11.560   -68.484  -572.836   -162.62    764.76      2.00
   5.30412   1.61324  -0.05870    11.287    83.531  -539.866   -162.56    706.23      1.00
   1.42368   0.93804   4.44582    29.147    -7.846  -547.866   -162.22    616.06      1.00
   1.20875   2.37563   3.94389   166.435   145.915  -337.007   -161.86    702.12      1.00
   2.85816   1.25248   5.84455    -5.680    28.886  -521.789   -161.84    636.53      1.00
  -0.09582   1.95330   3.11204    -9.627  -236.487  -643.765   -161.67    856.85      2.00
   0.09061   1.94114   3.47871   -56.898  -128.889  -604.436   -161.66    804.21      1.00
   3.21549   1.19891  -0.02302   -12.185  -197.944  -625.123   -161.65    743.29      2.00
   0.19852   1.14472   0.09325    -8.811    68.147  -515.928   -161.47    619.32      2.00
   6.15042   1.17085   0.08366   -10.600    68.400  -515.404   -160.93    622.64      2.00
   5.95727   1.51900   6.26330   -15.582    12.657  -556.459   -160.27    701.52      1.00
   0.75922   1.95160   3.12120   -11.864  -231.690  -641.478   -160.17    853.66      1.00
   2.95436   1.61015   5.85784   -18.938    60.841  -537.879   -159.91    702.17      1.00
   2.03023   2.08169   2.97884   -22.705    18.350  -532.629   -159.80    755.30      1.00
  -0.03023   0.94299   4.62639   -29.654   -16.169  -503.660   -159.75    578.03      1.00
   1.68515   0.75103   6.00043   -84.329   210.633  -293.093   -159.59    434.86      1.00
   5.68329   0.96040   4.54752    48.906    -6.791  -560.291   -159.31    631.21      1.00
   5.69035   1.46755   2.67384   -16.127    46.602  -540.538   -159.23    683.31      1.00
   4.62059   1.55466   3.12569    11.955   312.382  -541.058   -159.05    761.21      1.00
   1.91214   2.74583   3.58947   -29.893  -121.903  -806.649   -158.92   1017.67      1.00
   5.27294   0.85739  -0.02875   -11.273  -114.890  -647.776   -158.86    706.64      1.00
   5.53616   1.93903   3.05366   -11.121   -85.574  -579.704   -158.82    777.62      2.00
   1.46386   1.01003   0.13560    -9.237    31.930  -527.433   -158.44    607.66      3.00
   1.07446   1.59457   5.86257   -50.279   131.886  -538.368   -158.39    711.58      1.00
   0.75187   2.34236  -0.08241     9.954  -289.264  -262.169   -158.26    691.66      1.00
   0.86308   1.93008   3.21385   -10.967    79.114  -514.570   -158.16    728.51      2.00
   1.49468   1.96915   3.21268   -13.114    49.657  -522.533   -157.86    736.34      1.00
   2.25788   2.33108   3.12192   -10.970  -224.327  -757.657   -157.63    974.09      1.00
   5.49955   1.22224   0.30335   -36.045   -75.298  -579.454   -157.47    684.97      1.00
   4.72129   0.97277   3.88203    -8.399   -30.263  -513.509   -157.37    590.52      1.00
   0.98042   2.23530   5.85589    67.285  -147.383  -408.581   -157.29    709.66      1.00
   1.69670   0.62202   0.93649    35.320    14.070  -518.974   -156.82    553.97      1.00
   2.06923   1.54714   3.11163     9.757   231.110  -541.454   -156.72    730.88      1.00
   5.68486   1.48927   2.67817   -15.882    47.304  -539.278   -156.68    685.39      1.00
   5.95594   0.99207   2.65329    24.900   -20.328  -536.854   -156.62    613.46      1.00
  -0.14304   0.90797   2.72820    64.208  -140.617  -415.271   -156.58    519.92      1.00
  -0.11798   2.32314   3.07081    -9.064  -112.971  -647.253   -156.39    868.93      1.00
   2.38792   1.59422   5.84557   -21.509    63.532  -536.168   -154.70    698.97      1.00
   2.68099   1.95199   3.28444   -12.068    25.560  -534.087   -154.61    741.29      3.00
   4.99735   1.35834   2.67985     0.741    12.788  -539.565   -154.49    665.49      1.00
   5.95081   1.94922   3.46625   -37.304   -73.593  -580.246   -153.99    778.78      1.00
   2.48154   2.19958   1.49300     8.101   -13.313  -531.337   -153.84    766.52      1.00
   2.62818   1.97152   3.33802   -10.037    25.724  -533.761   -153.66    743.37      3.00
   4.29716   1.54373   3.12291    12.924   244.112  -542.332   -153.20    735.36      2.00
   1.04548   2.62095   2.68483    19.891   -26.931  -554.313   -153.13    816.70      1.00
   2.51655   1.18980  -0.03704    -9.395  -227.238  -637.023   -152.78    760.43      2.00
   2.40842   1.21373  -0.04332    -9.686  -163.096  -610.442   -152.40    724.11      3.00
   5.50677   2.29097   3.05916    -9.556   -92.931  -624.308   -152.35    846.86      1.00
  -0.34915   1.22527  -0.11361    -8.834   -88.055  -580.188   -152.30    686.61      3.00
   5.38272   1.24135  -0.10041   -12.591   -52.565  -567.411   -152.22    674.39      2.00
   4.49822   1.20476  -0.09035   -11.591   -80.742  -577.414   -152.20    680.77      1.00
   1.22530   0.40697   0.53798   -10.888   -71.006  -672.895   -152.11    688.27      1.00
   2.10083   1.20493   0.31386   -51.858  -119.668  -596.651   -152.08    704.57      1.00
   3.63157   1.09866   6.03792   -32.380    43.801  -521.688   -151.88    616.41      1.00
   1.04010   1.50757   3.06664    12.151    58.861  -540.146   -151.60    689.43      1.00
   4.03022   0.84598  -0.02612   -11.566  -135.353  -667.062   -151.58    726.82      1.00
   1.75257   1.98130   3.21564    -9.271    84.741  -511.068   -151.50    732.89      1.00
   2.21931   1.95538   3.18892   -11.850   114.811  -496.047   -151.05    723.51      2.00
   2.26732   2.25815   3.08747   -10.914   -82.055  -615.223   -150.78    836.19      2.00
   4.42099   1.52529   2.67470   -13.168    41.122  -536.285   -150.74    687.59      1.00
   4.70608   2.56930   2.69793    15.522   -18.968  -536.227   -150.59    801.00      1.00
   5.39842   1.82932   3.01756   -11.439   -53.868  -566.065   -150.56    751.41      3.00
   5.62216   0.85110   3.21838    10.352   263.762  -817.716   -150.52    896.61      1.00
   3.13170   2.71573   3.56393    11.292   -38.471  -581.893   -150.45    840.90      2.00
   1.02041   1.86652   3.36348   -27.250   -68.037  -575.263   -150.41    764.40      1.00
   5.86583   1.21138  -0.08730   -10.730   -87.629  -580.604   -150.01    685.11      3.00
   2.49274   1.64228   3.22026     9.380  -136.501  -542.392   -149.50    720.18      1.00
  -0.02370   2.69377   3.66825    -9.117   -70.911  -657.776   -149.42    896.05      1.00
   0.00117   2.38444   3.18900   -11.846    78.861  -456.401   -149.30    739.09      2.00
   1.27867   1.88175   3.43646   -32.835   -66.982  -574.826   -149.19    766.02      1.00
   4.22702   1.55166   5.90991   110.791  -258.254  -539.457   -149.05    747.28      1.00
   4.30642   0.92454   4.60134    43.655    -8.383  -557.822   -148.83    624.24      1.00
   1.73522   1.49095   3.14246    18.349    27.869  -538.670   -148.74    684.12      2.00
   5.95235   0.84968  -0.00643   -13.440  -142.106  -673.926   -148.61    734.70      1.00
   3.73939   1.96299   3.49708   -98.908  -230.987  -648.384   -148.44    865.44      1.00
   4.78473   1.59226   5.87848   -92.791   238.654  -540.929   -148.39    744.58      1.00
   4.34197   1.59411   3.15887    12.592  -329.437  -542.145   -148.38    774.04      3.00
   4.62465   1.60581  -0.02746    11.897   187.019  -543.399   -148.16    727.47      1.00
   5.49336   1.96155   3.51885  -145.645  -335.626  -696.773   -147.90    940.51      1.00
   0.81025   1.95736   3.09849   -11.168  -172.681  -614.399   -147.78    819.68      3.00
  -0.23911   2.17519   2.98439   -17.135   -22.299  -553.439   -147.75    779.91      1.00
   4.70082   2.13905   1.05536    46.628    10.085  -559.945   -147.37    781.79      1.00
   2.56781   1.22393   0.27287   -32.274   -64.413  -571.623   -147.11    677.35      1.00
   0.78376   1.19527  -0.02820   -11.466  -185.517  -621.521   -147.09    736.50      2.00
   2.28629   2.35610   3.06488   -10.775  -108.364  -639.285   -146.98    865.07      3.00
  -0.29129   2.32104   4.04398    13.539    -5.331  -562.260   -146.91    799.57      1.00
   0.46188   2.33731   3.12756   -11.289  -278.062  -813.538   -146.78   1031.76      2.00
   5.96784   1.97895   2.76585   104.998  -242.894  -643.542   -146.76    867.43      1.00
   0.19801   1.76717   2.54263    11.382    -8.447  -534.326   -146.59    717.80      1.00
   4.43269   0.79917   0.77720  -241.045  -260.357  -911.889   -146.58   1007.77      2.00
   5.06023   1.90437   3.02812    -8.990   -88.419  -578.368   -146.47    772.88      3.00
   3.78437   2.67761   5.22228    -6.835     0.557  -539.273   -146.36    809.09      1.00
   2.47640   2.05730   0.78373    43.516    27.807  -558.593   -145.97    772.37      1.00
   4.72969   0.77586   3.22819     7.881   237.853  -789.185   -145.78    857.03      1.00
   3.87981   1.95380   3.50006   -86.081  -197.549  -636.366   -145.68    845.71      1.00
   5.21887   1.19434   0.34756   -60.569  -131.806  -603.872   -145.65    712.14      1.00
   5.61456   2.57982   3.30594    20.964    -2.441  -510.561   -145.48    784.64      1.00
   2.85294   0.76514   0.01113   -11.176   300.327  -233.397   -145.42    445.50      1.00
   5.07704   0.91030   4.66708    19.484   -12.240  -539.718   -145.37    605.13      1.00
  -0.03624   1.59314   3.16104    12.349  -319.177  -541.626   -145.04    769.26      1.00
   5.05227   1.96466   3.48045   -62.267  -138.445  -606.875   -144.98    810.62      1.00
   5.04801   1.63658   2.52480    34.953   -40.291  -537.832   -144.75    704.83      1.00
   3.87082   1.53936   2.71422   -37.298   100.774  -537.975   -144.72    697.83      1.00
   2.70782   2.23824   0.11613     8.732   156.725  -706.933   -144.67    913.96      1.00
   2.05811  -0.84761   4.60215    15.819   -39.148  -538.524   -144.63    597.28      1.00
   3.69832   1.20932   0.34730   -99.783  -241.580  -649.111   -144.47    783.51      1.00
   3.24409   0.80167   0.76301  -201.023  -226.526  -859.494   -144.05    942.89      2.00
   2.08075   2.32488  -0.11904     9.695  -200.194  -354.007   -143.29    699.28      1.00
   2.64528   1.70990  -0.13601    10.872    29.765  -543.229   -143.07    717.52      1.00
   4.63493   2.33269   1.24161   342.525   122.411  -899.041   -143.06   1124.80      1.00
   4.99212   1.53018   3.10286    12.836   112.889  -540.096   -142.99    699.21      1.00
  -0.21087   1.57497   5.87919  -169.617   419.196  -537.229   -142.99    828.22      1.00
   1.67052   1.95598   3.50750  -115.225  -267.657  -664.710   -142.93    889.35      2.00
   2.91455   1.95885   3.50817  -113.030  -261.275  -662.997   -142.89    886.17      1.00
   1.30671   0.88064   3.50316    95.726   200.096  -764.347   -142.76    838.60      1.00
   4.14411   1.31674  -0.13451    -8.113   -79.582  -571.595   -142.66    690.64      2.00
   2.57670   2.03848   2.90619   -33.504    50.975  -518.442   -142.65    742.37      1.00
   5.17725   2.22760   2.99273    12.192     7.390  -516.328   -142.46    759.01      1.00
   4.66532   1.95125   3.49139   -62.454  -136.677  -608.397   -142.18    810.00      1.00
   0.65932   2.63463   3.20365    17.773   -16.005  -531.447   -142.17    801.81      1.00
   2.08157   2.24187   3.83680   -30.793   -38.874  -554.610   -141.75    788.34      1.00
   2.71068   1.19280   0.36113  -135.377  -324.884  -686.256   -141.73    846.23      2.00
   5.35500   2.73045   3.34841    12.561   -46.628  -600.424   -141.59    854.92      1.00
   1.01667   1.98575   1.03669     8.572    -9.006  -532.256   -141.03    743.58      1.00
   5.03479   1.56454   5.77572    12.546   -10.276  -533.505   -140.98    689.77      1.00
   1.15572   0.38527   0.34138    54.770    83.441  -266.155   -140.70    308.13      2.00
   3.16675   0.70429   2.74569     6.704    16.137  -570.157   -140.57    609.17      1.00
   5.25852   1.50897   2.71461   -26.042    76.729  -541.066   -140.15    692.48      2.00
  -0.59319   2.13803   1.43427    49.586    -6.949  -557.810   -140.14    780.29      1.00
   5.52737   2.16656   3.58965    24.020    16.620  -546.655   -140.07    774.27      2.00
   3.19127   2.24420   1.52234   -45.607   -14.947  -487.459   -140.04    742.78      1.00
   4.14843   0.44476   0.32022    24.662    -3.791  -499.865   -140.01    518.92      1.00
   3.50013   1.25106   0.29672   -43.244   -97.760  -584.305   -139.67    696.15      2.00
   5.51691   0.55387   3.28114    13.256    37.369  -679.409   -139.65    701.44      1.00
   5.20662   2.84899   5.28112    45.117   -37.931  -458.251   -139.61    767.70      1.00
   1.77350   1.66716   2.33553    10.872    -2.303  -538.663   -139.55    707.69      1.00
   4.52813   0.81367   0.76708   -71.480   -90.419  -675.236   -139.50    727.60      3.00
   5.75176   1.17107   2.05007  -100.428     8.982  -598.690   -139.37    697.09      1.00
   2.39334   0.46674   0.27949    21.184   -13.170  -522.144   -139.37    542.17      1.00
   4.87658   2.35993   3.10494   -17.352    29.193  -513.873   -139.31    770.42      2.00
   1.88476   1.42412   0.15438    12.027   -65.916  -540.693   -139.27    678.87      1.00
   4.19214   2.38034   3.94114   157.797   137.799  -348.412   -139.21    704.52      2.00
   2.49829   1.08294   3.97864    45.461    26.077  -559.177   -139.15    646.10      1.00
   5.38024   1.02443   4.15717    -7.897   -21.932  -519.829   -139.15    602.62      1.00
   1.56178   2.49029   5.86196     4.612   -37.514  -555.713   -138.91    809.31      1.00
   1.02865   1.49661   2.67069    13.465   -10.549  -534.799   -138.90    681.29      1.00
   3.05410   1.12969   6.02498   -34.086    48.450  -522.983   -138.66    622.25      1.00
   0.40394   1.95376   5.07302   309.665  -159.373  -416.854   -138.63    747.54      1.00
   2.66558   1.51617   3.41053    41.869    58.488  -542.342   -138.39    693.44      1.00
   2.10987   1.53434   2.72162   -45.927   123.400  -540.419   -138.33    703.17      1.00
   0.67349   0.94748   4.65584   -26.679   -14.060  -505.935   -138.18    580.37      1.00
   3.48123   0.86729  -0.03231   -11.678  -109.355  -641.359   -138.00    700.99      1.00
   0.87685   2.73634   3.02320    10.777    36.986  -403.979   -137.93    730.19      1.00
   2.53561   0.39657   0.48034   -25.962  -108.003  -772.221   -137.58    789.76      1.00
   0.16744   2.38686   3.15286   -11.222   244.339  -289.033   -137.56    689.41      3.00
   3.65614   1.16251   0.01075   -14.251   266.138  -430.290   -137.51    610.00      3.00
   4.67825   2.67112   2.58318    17.321   -17.623  -538.719   -137.44    808.72      2.00
  -0.10259   1.55423   3.12685    12.331   354.735  -541.992   -137.12    780.17      2.00
   5.55099   0.77282   0.79625   245.546   226.953  -225.045   -137.07    465.82      2.00
   0.15909   0.10888   2.32172    15.679   -17.079  -626.675   -137.02    628.12      1.00
   0.89126   1.24475   5.80897   -10.835    36.307  -518.596   -136.97    633.16      1.00
   1.77510   1.21856   5.81201    19.542   -24.343  -540.700   -136.92    647.41      1.00
   2.34119   1.64402   3.18346    13.532  -136.708  -541.713   -136.70    720.00      1.00
   1.29168   2.32216   3.18658   -14.182    56.429  -477.721   -136.67    744.79      1.00
   1.96264   1.69624   5.77921   -11.845    34.930  -540.055   -136.55    713.52      2.00
   5.20620   1.66601   5.85261   -15.626    50.270  -538.255   -136.52    709.10      1.00
   0.60459   0.70461   1.94947   -24.605    -3.668  -551.198   -136.33    591.85      1.00
   4.48165   1.89596   3.01006   -11.651   -60.772  -567.811   -136.33    761.34      1.00
   0.17102   0.81286   0.76783  -110.788  -130.698  -728.692   -136.20    787.64      1.00
   2.52932   1.05770   3.92561    22.304     5.829  -543.332   -136.13    627.31      1.00
   6.46501   2.23152   3.80408   -18.937   -25.154  -539.780   -135.90    776.04      1.00
   1.58568   2.48495   3.56218   -16.586    -7.879  -546.323   -135.81    801.82      2.00
   4.54293   1.58884  -0.02025    10.874   359.176  -542.217   -135.80    786.57      1.00
   0.51909   0.80915  -0.00840   -11.094  -335.774  -869.741   -135.76    963.75      2.00
   0.99947   2.23594   0.79410     8.558   -11.552  -531.041   -135.60    769.90      1.00
  -0.13692   1.08508   2.69543   101.570  -264.941  -424.254   -135.52    602.47      1.00
   5.82477   1.95128   3.51581  -155.012  -363.125  -706.733   -135.50    958.51      3.00
   4.45878   2.40123   2.83999   -95.722   236.010  -265.008   -135.45    684.75      2.00
   5.30942   0.39747  -0.05672    10.702    98.534  -253.998   -135.32    298.92      1.00
   1.36914   1.03826   3.92637    39.992    22.371  -557.846   -135.16    638.62      1.00
   3.03519   0.38841   0.04760    10.287  -167.671  -898.543   -135.15    921.99      1.00
   1.54824   2.29341   0.76643   -45.502   -68.209  -462.160   -135.09    734.40      1.00
  -0.12377   0.72423   0.91407    43.047    20.739  -515.308   -134.84    562.17      2.00
   1.70739   2.01328   3.36466   -22.266   -36.275  -565.737   -134.74    772.09      3.00
   1.07164   0.90664   3.25703     8.940   153.786  -705.153   -134.42    771.18      1.00
   0.10444   2.68218   2.35680     4.382    -3.713  -500.021   -134.36    783.70      1.00
   2.25522   2.41784   5.91014  -104.264   265.839  -856.866   -134.02   1073.18      1.00
   4.07486   2.36309   0.07709     7.914   271.650  -821.910   -133.95   1038.36      1.00
   3.43082   0.75252   0.01421   -11.478   201.443  -331.476   -133.93    450.11      2.00
   2.21599   0.40313  -0.12032    11.770    27.278  -425.413   -133.89    444.27      3.00
   4.59463   1.95257   3.50441   -86.227  -194.516  -634.264   -133.89    843.31      2.00
   3.55157   1.27026   0.14658    16.050   -40.008  -542.816   -133.88    657.12      1.00
   5.67169   2.44093   3.98629    60.333    39.354  -484.758   -133.83    760.92      3.00
   3.79882   1.98985   5.24791     7.465     2.452  -566.472   -133.67    768.88      1.00
   5.63558   1.18973   0.33452   -61.088  -136.260  -604.050   -133.53    712.59      2.00
   0.54600   1.29704  -0.16948    -8.601   -60.021  -569.270   -133.40    683.99      1.00
   0.68728   1.53527   0.02979    13.173  -193.972  -541.158   -133.17    718.22      1.00
   3.25236   1.61576   3.17970    12.614  -166.180  -541.576   -133.16    722.32      1.00
   2.04624   1.19253   4.23411    28.154     0.551  -540.554   -133.13    643.51      1.00
   3.76291   1.17768   0.41204   133.490   335.074  -394.752   -133.11    636.01      1.00
   3.04781   2.79873   1.44672    96.364   -14.346  -749.143   -133.09    971.39      1.00
   0.53794   0.79727  -0.01789   -10.663  -286.309  -821.040   -133.06    902.25      3.00
   4.65485   1.07410   3.90443    50.840    33.292  -563.735   -132.97    649.71      1.00
   3.72887   2.29410   0.36978   122.887   263.708  -839.802   -132.77   1053.13      1.00
  -0.04397   1.19614   0.31579   -50.197  -110.980  -591.886   -132.71    697.79      1.00
   2.89964   1.54773   5.94598    55.712  -127.653  -537.758   -132.70    704.46      1.00
   0.87119   1.55315   2.69681   -31.979    86.229  -537.875   -132.56    697.47      1.00
   0.21194   1.62473   2.79499    48.505  -105.202  -539.952   -132.35    712.32      1.00
   1.70748   1.67343   2.64541     8.165    -2.318  -531.862   -132.33    703.34      1.00
   3.83248   1.40359   0.12583    12.124   -75.626  -542.610   -132.31    678.57      1.00
   1.02440   1.97078   5.63257   -57.847    29.845  -591.062   -131.80    787.64      1.00
   0.08846   1.66964  -0.04621    13.921    78.544  -545.153   -131.70    717.30      1.00
   4.22237   2.19879   1.57001    28.812   -13.254  -545.511   -131.67    776.82      1.00
   3.10473   1.09910   4.00770    94.791    65.752  -590.032   -131.52    682.82      1.00
   0.22621  -0.29452   5.72120    16.893   -17.047  -577.174   -131.40    584.79      1.00
   0.71397   1.18441   2.75747   196.879  -451.430  -348.909   -131.20    695.72      1.00
   0.05586  -0.17613   5.49074    13.714   -16.513  -608.373   -131.18    611.21      1.00
   0.19717   1.70616   2.49735  -106.362   102.763  -540.662   -131.02    729.50      1.00
   5.36509   2.16458   3.04256   -14.199   -17.659  -562.989   -130.93    785.47      1.00
   5.49046   1.55988   0.01931     9.964  -424.009  -539.547   -130.83    812.97      2.00
   3.75746   1.19347   0.80409  -247.546  -285.984  -689.123   -130.79    859.83      1.00
   5.81590   2.29504   1.51369   -53.353   -13.308  -476.601   -130.77    741.23      1.00
  -0.20494   2.66969   3.98382    -1.133   -42.761  -600.412   -130.65    851.70      2.00
   4.40454   0.58457   0.63370    33.214    -5.309  -507.457   -130.54    539.06      1.00
   4.01138   2.77884   3.33494    11.000   -58.779  -639.379   -130.52    885.41      2.00
   2.39321   1.55926   5.89815   198.433  -466.352  -539.747   -130.37    859.10      3.00
   5.13194   0.93325   1.53880   -27.848    -2.967  -549.212   -130.35    616.56      1.00
   0.13413   1.91234   4.36923    90.285    31.503  -496.870   -130.27    715.81      1.00
   0.01904   1.18197   0.37202  -157.269  -368.901  -709.190   -130.21    884.86      2.00
   1.56549   0.87882   2.51633    52.163   -52.574  -498.004   -130.05    568.41      1.00
   0.00471   1.99693   3.22697    -9.980    73.772  -512.756   -129.99    734.77      3.00
   1.42259   2.30873   1.50434   -59.319   -15.257  -468.680   -129.88    738.00      2.00
   2.04430   1.18190   2.71774   -83.685   216.960  -644.995   -129.87    767.70      1.00
   4.04894   0.61376   0.06253   -12.155    32.360  -499.844   -129.83    534.99      2.00
   4.32751   0.89999   3.93373    10.506   -11.589  -531.396   -129.77    596.15      2.00
   2.83032   0.79544   3.06492     8.216  -293.582  -255.675   -129.62    457.43      1.00
   3.89128   1.16046   0.02487    -9.054   296.000  -418.560   -129.52    615.18      3.00
   5.45418   1.18884   1.24565   383.612   128.162  -368.068   -129.45    647.70      1.00
   2.15750   0.67633   2.34839     0.230   -37.141  -557.818   -129.26    595.73      1.00
   0.61274   2.48887   3.83926    49.275    11.049  -483.329   -129.07    762.06      1.00
   3.52198   0.86058   3.63147    -6.184   -11.300  -575.650   -129.06    631.19      1.00
   3.18882   2.71779   4.68359  -147.808   -24.973  -933.661   -129.05   1123.07      1.00
   1.51843   1.58763   2.76773   109.965  -253.938  -539.769   -128.99    750.48      2.00
   4.14347   1.47300   2.20359    33.140   -14.342  -540.046   -128.87    682.82      2.00
  -0.03211   1.61884   2.53070    11.751    -8.303  -535.224   -128.83    698.55      1.00
   4.26162   1.59597   4.65248  -157.773   -13.139  -538.652   -128.81    715.66      1.00
   0.22936  -0.05951   5.31158     9.412   -13.888  -812.099   -128.78    812.50      2.00
   1.84863   0.86096   2.47707    68.182   -68.814  -476.751   -128.75    551.04      1.00
   4.04807   1.56085   2.70562   -23.888    71.439  -537.096   -128.72    695.90      2.00
   0.82783   2.04384   2.89807   -32.367    43.083  -522.084   -128.66    744.99      1.00
   4.14174   1.03204   4.24279    13.012    -9.631  -534.143   -128.64    615.78      1.00
   1.11318   2.47035   3.17939    18.472     8.165  -503.952   -128.53    772.51      1.00
   3.53488   1.32625   0.31086    14.280   -41.633  -542.355   -128.49    664.63      1.00
   1.58013   0.81141   0.75370   -94.736  -118.049  -710.938   -128.49    766.99      2.00
   1.88632   2.44949   5.18536     7.266    -6.691  -519.499   -128.37    780.93      1.00
   5.48788   0.82218   3.91586   -56.117   -78.970  -444.159   -128.20    517.81      2.00
   5.72677   2.15344   1.46990    50.776    -8.550  -559.063   -128.18    782.87      1.00
  -0.38843  -0.69193   0.96969    23.063    -0.035  -551.653   -128.15    590.79      1.00
   3.38822   0.54170   5.69028    27.713   -47.602  -562.103   -128.11    588.77      1.00
   2.32224   1.27695   5.20688     7.184    -7.212  -533.591   -128.08    649.06      1.00
   0.18529   1.89311   4.88714   -10.834    -2.918  -535.395   -128.07    734.60      1.00
   2.85815   2.24296   0.36620    79.233   155.508  -720.732   -128.04    928.20      1.00
   2.29266   3.76259   6.79229    20.261   -21.403  -541.843   -127.98    801.67      1.00
   2.40030   1.93755   5.11831    -3.716   -41.512  -553.086   -127.92    754.02      2.00
   3.28278   2.59160   2.36088     7.486    -6.234  -515.399   -127.90    788.33      1.00
   3.11111   0.76104   2.78596     3.696   -39.373  -554.034   -127.84    601.25      1.00
   3.83530   1.20257   5.47812  -107.108   104.274  -470.034   -127.84    605.25      1.00
   5.83749   0.85749   3.33346   -16.796   -16.860  -532.258   -127.82    591.92      1.00
   1.29302   1.19985   5.47396  -116.535   112.606  -464.937   -127.43    604.03      1.00
   4.53764   1.17421   0.33221   -47.978  -100.286  -591.678   -127.38    693.08      2.00
  -0.20363   1.52445   5.95662    38.228   -80.651  -537.870   -127.31    693.10      2.00
   1.96781   0.63639   4.75355    22.898   -12.844  -545.076   -127.27    579.13      1.00
   3.73651   1.17142   0.45442    38.338   103.924  -497.379   -127.17    614.10      2.00
   0.74146   0.77621   2.77135   148.386  -343.419  -177.129   -127.16    475.86      1.00
   2.76200   2.68159   3.24314    18.096   -11.635  -520.057   -126.98    796.88      1.00
  -0.03236   2.02339   0.79011    74.885    57.593  -576.930   -126.97    785.98      1.00
   3.75718   1.95152   3.94914  -215.629  -254.084  -672.068   -126.86    908.93      1.00
   0.71025   1.44525   2.69718   -20.984    55.948  -537.892   -126.83    678.93      2.00
  -0.39118  -0.39437   5.62968    14.018   -19.069  -571.397   -126.71    584.67      2.00
   1.25592   1.58205   3.15485    12.005  -514.319  -540.837   -126.54    866.83      2.00
   0.69464   1.19494   5.48168  -185.092   180.755  -425.568   -126.49    607.93      1.00
   2.92594   1.55409   5.93782    44.962   -95.151  -536.304   -126.47    698.29      2.00
   3.22676   2.30659   1.06508    14.280    -5.795  -537.744   -125.98    781.25      1.00
   3.64900   1.35942   0.05351   -19.619   -45.756  -557.910   -125.95    682.34      1.00
   0.07453   1.30180   0.64171    54.279    19.280  -526.072   -125.91    648.89      1.00
   2.56716   2.65517   5.59071    -7.870    -4.906  -531.294   -125.83    802.59      1.00
   4.96705   2.01501   5.69244     4.325    -2.734  -531.643   -125.81    746.50      1.00
   4.23510   1.18992   0.37025  -117.501  -270.383  -667.014   -125.78    807.80      2.00
   5.15032   1.97930   5.49681   328.415  -354.396  -364.208   -125.77    796.51      1.00
   2.90184   1.57390   2.40621   119.294  -123.448  -538.248   -125.68    715.42      1.00
   3.05976   1.11503   5.97295   -37.845    45.397  -521.800   -125.56    619.20      2.00
   5.20955   0.69080  -0.18913    11.747     5.175  -507.622   -125.48    549.48      2.00
   4.04291   2.73916   3.04784    19.115   -35.709  -574.796   -125.17    837.11      1.00
   1.70760   2.29906   0.06716     7.747   302.872  -855.039   -125.16   1068.99      1.00
   2.16758   2.39894   2.64465    16.829   -15.370  -534.376   -125.09    787.13      1.00
   5.64746   0.73956   5.59009    65.535   -75.184  -618.087   -125.01    664.98      1.00
   6.58361   1.57261   2.91564     8.606    23.266  -535.510   -124.93    692.69      1.00
   5.57459   1.46193   3.08406    18.453   -18.225  -535.524   -124.60    677.27      2.00
   2.16027   0.79450   1.21915    -6.229   -29.929  -589.130   -124.59    636.89      1.00
   3.09392   2.30414  -0.42620    17.888    -9.126  -539.639   -124.54    782.44      2.00
   2.68640   0.83513   0.73211   -65.539   -88.701  -666.341   -124.53    720.75      1.00
   2.83995   2.05074   5.87570   -24.950    -1.255  -575.644   -124.40    782.77      1.00
   3.86470   1.21440   3.98283  -148.474  -177.800  -445.363   -124.30    614.09      1.00
   5.81156   1.52930   1.54484  -184.763    -8.558  -541.831   -124.22    715.44      1.00
   4.29606   1.11426   3.94493  -255.287  -286.134  -381.732   -124.02    632.64      1.00
   2.57445   1.21868   5.46113   -68.003    64.306  -493.583   -123.97    615.03      1.00
   3.44517   2.37518   3.97248   176.378   146.899  -329.421   -123.85    701.13      2.00
  -0.24746   0.77751  -0.03492    10.403   167.943  -343.136   -123.83    448.59      1.00
   0.48657   0.88743   2.60877     0.558   -44.440  -552.056   -123.79    614.52      1.00
   0.83752   2.44083   2.43341    62.806   -83.861  -611.875   -123.71    850.98      1.00
   4.55300   1.17454   0.40584   154.985   390.784  -370.542   -123.67    657.28      3.00
   2.62404   0.82878   2.42430    84.435   -80.344  -454.466   -123.59    531.44      1.00
   5.08117   0.80614   5.86850   -55.586   142.737  -368.272   -123.58    467.18      1.00
  -0.23925   2.74631   4.13418    12.398    -2.107  -562.025   -123.57    827.81      1.00
   5.32363   1.23972   5.86376   -38.468   104.045  -487.799   -123.50    616.37      1.00
  -0.22356   1.59140   2.42537   150.506  -163.410  -542.135   -123.47    734.36      2.00
   0.25348   0.72392   3.14329     7.375  -349.282  -201.632   -123.43    459.33      1.00
   4.58838   1.96269   3.16647    -8.339   377.036  -388.438   -123.39    747.34      2.00
   5.01444   2.44081   3.87688    78.592    40.641  -442.436   -123.38    736.48      1.00
   5.38949   0.38040  -0.13118    10.807    30.850  -409.193   -123.29    426.94      2.00
   0.78418   0.34319   1.13885    71.885     1.279  -396.064   -122.93    416.33      1.00
   0.27449   1.56640   2.72479   -95.800   238.457  -537.192   -122.92    738.82      2.00
   1.95530   2.14527   0.86954    26.132     5.053  -546.808   -122.86    772.08      1.00
   3.12728   1.56258   4.44855   -28.629    -9.410  -535.506   -122.82    691.50      1.00
   1.29477   2.28495   3.02782     9.468    40.124  -482.207   -122.73    742.99      2.00
   3.42160   2.16440   2.62720    17.873   -16.949  -540.799   -122.64    769.75      1.00
   0.35001   2.53744   4.35948    30.897     4.370  -531.851   -122.60    796.17      1.00
   1.73852   1.22153   0.48869    17.564    56.288  -522.022   -122.60    634.33      1.00
   5.26011   2.33045   5.55770   123.970  -123.726  -394.526   -122.58    714.57      1.00
   0.37481   2.51998   3.19233   -12.662    31.049  -502.462   -122.54    775.71      3.00
   1.47723   3.96183   4.62606    28.049    -8.829  -548.753   -122.49    790.57      1.00
   3.36187   0.74395  -0.07186    10.065    82.175  -427.464   -122.47    490.38      3.00
  -0.20766   1.13483   0.37711    67.679   131.306  -495.098   -122.46    614.71      3.00
   3.05941   1.56184   5.53478   172.412  -174.851  -541.390   -122.35    737.42      1.00
   1.87931   2.58341   3.27070    22.171     5.786  -496.482   -122.35    775.84      2.00
   1.22263   2.23846   4.20754   -27.638   -28.301  -600.408   -122.25    820.35      1.00
   0.60153   1.43692   5.99269   -17.036    -7.688  -561.396   -122.21    694.19      1.00
   1.68606   0.82077   4.66117   -91.467   -14.117  -438.512   -122.19    511.85      1.00
   1.35069   1.22746   3.29709    12.465   -71.049  -516.207   -122.16    631.74      1.00
   5.03532   2.31327  -0.10067     7.481  -186.838  -366.827   -122.14    700.99      1.00
   5.05957   1.96041   3.50997  -156.116  -368.923  -708.456   -122.03    963.01      2.00
   3.36730   1.18859   0.33986   -46.068   -93.183  -588.436   -121.97    691.08      3.00
   4.64813   1.23359   2.45775   -39.577     7.048  -577.384   -121.96    680.81      1.00
   0.24813   2.62377   5.69120    42.075   -84.528  -369.521   -121.89    710.16      1.00
   2.61177   0.90946   4.05460    23.988     2.632  -547.401   -121.81    611.82      2.00
   4.62011   1.44493   2.73928   -24.605    75.324  -541.987   -121.81    684.09      3.00
   1.29934   2.33499   2.71582   -28.923    79.900  -434.146   -121.79    721.53      1.00
  -0.04201   0.76216   0.80635   142.527   122.067  -371.280   -121.76    475.60      3.00
   1.84142   2.38173   1.20477   164.581    47.148  -705.458   -121.74    926.41      1.00
   4.84227   2.71637   4.73456   -10.211   -31.876  -608.096   -121.63    858.99      1.00
   1.31417   0.63582   0.67246    41.516     3.530  -496.621   -121.56    534.78      2.00
   5.05238   0.83380   5.82389    -9.026    31.948  -487.026   -121.56    548.96      2.00
   4.65702   1.96559   3.51226  -169.463  -401.157  -722.771   -121.51    988.92      3.00
   3.15144   2.76700   4.28692    17.586     0.981  -545.240   -121.51    817.52      1.00
   4.22422   1.96015   3.51653  -159.458  -371.613  -711.738   -121.47    966.98      2.00
   3.15358   1.67096  -0.08676    -0.935   194.559  -557.777   -121.36    748.53      2.00
   4.38946   2.44635   3.32524    25.417    16.794  -491.093   -121.34    762.63      1.00
   5.11644   2.73834   4.63750   -12.140    -0.783  -544.106   -121.28    815.39      2.00
   2.45558   1.17065   2.79497    81.278  -183.266  -464.605   -121.21    610.98      1.00
   5.52644   0.82342   2.66096    -1.401   -31.224  -563.898   -121.21    616.88      1.00
   5.42147   1.57108   2.55489    -2.690    15.159  -536.332   -121.21    692.83      3.00
  -0.13168   2.79947   3.82734    57.728    23.086  -381.561   -121.13    722.75      1.00
   2.28881   0.62415   3.07062    -0.103    17.782  -633.177   -121.11    661.41      1.00
   4.98757   2.39135   2.39534    86.107   -91.697  -644.544   -121.08    873.94      1.00
   1.15325   0.76968   5.91087   102.426  -240.446  -782.723   -120.88    857.37      1.00
   2.08445   0.79980   5.83335   -26.292    74.776  -438.638   -120.85    506.93      1.00
   5.29999   0.47423   0.69951     1.759   -44.984  -599.471   -120.72    618.54      2.00
   3.96989   0.78602  -0.05013   -10.721  -160.367  -691.328   -120.67    748.48      3.00
   2.89870   1.04791   3.73722    19.893     7.296  -542.113   -120.64    624.88      1.00
  -0.06864   1.53380   0.03384    11.927  -223.338  -542.203   -120.62    727.26      2.00
   4.43243   2.30960   4.78341    -9.864    -3.041  -534.792   -120.59    779.42      2.00
   4.51591   2.27452   5.42008    46.353   -27.244  -516.761   -120.58    765.67      1.00
   1.23350   1.12213   2.71536   158.579  -403.787  -363.897   -120.54    655.30      1.00
   3.22192   0.38677   0.08639    10.022  -128.636  -806.297   -120.49    825.29      2.00
   1.62458   1.59473   5.86758   -75.331   192.363  -540.770   -120.47    729.22      2.00
   0.17984   0.08130   1.96584     6.566   -16.527  -758.716   -120.24    759.42      2.00
   1.36149   1.99953   5.39460    -2.163    -4.151  -530.919   -120.23    744.14      1.00
   0.90091   1.57001   5.55240   138.237  -143.846  -539.436   -120.17    722.94      1.00
   0.68923   1.16690   0.41651   102.656   261.371  -424.577   -120.08    612.94      1.00
   5.10280   1.04057   3.98272    33.353    12.824  -551.370   -119.91    632.71      1.00
   3.76815   0.79128   5.87869  -130.088   321.696  -172.290   -119.81    455.31      1.00
   3.15397   0.63412   2.48783    -0.047   -17.289  -582.630   -119.81    614.09      1.00
   5.50581   1.67470   5.86240   -29.592    80.842  -539.531   -119.80    714.48      2.00
   0.40002   0.79981   4.67815  -166.682   -14.626  -361.131   -119.79    465.47      2.00
   2.56066   1.18284   2.38655  -274.785   247.375  -715.333   -119.75    876.26      1.00
   2.93563   0.79742   3.07112     7.839  -318.504  -233.650   -119.65    462.59      2.00
   0.46443   0.82075   1.15221  -105.075   -57.806  -683.166   -119.57    736.40      1.00
   3.99946   0.81135   5.81651   -25.260    68.347  -446.167   -119.49    514.14      2.00
  -0.20966   0.93705   3.73083   -27.623   -51.406  -489.634   -119.46    567.08      1.00
   5.15692   1.79271  -0.13131    13.375    17.153  -544.153   -119.35    728.63      2.00
   2.11373   2.57570   2.33216    19.936   -24.581  -539.219   -119.30    803.67      1.00
   5.14659   1.93252   4.26139   326.774   114.934  -412.899   -119.26    741.96      1.00
   4.91977   1.17885   0.41377   131.279   329.380  -396.574   -119.25    633.81      2.00
   5.47027   1.90840   3.70529    10.889    35.942  -527.481   -119.23    731.66      2.00
   2.35836   2.37685   1.19388   249.606    81.865  -799.493   -119.20   1019.22      1.00
   1.00972   0.72092   3.55491  -116.198  -311.535  -216.456   -119.19    453.05      1.00
   0.82394   1.22889   4.36062  -180.935   -82.905  -457.353   -119.18    613.55      1.00
   1.14882   1.17525   0.49677    19.266    58.344  -518.077   -119.11    624.71      1.00
   2.50401   2.04013   2.44232    42.028   -46.729  -557.537   -119.06    770.51      1.00
   4.17654   1.85826   3.72386     7.914    30.650  -532.214   -119.05    728.54      3.00
   5.66809   0.26160   4.77876    23.536   -24.766  -547.088   -119.03    554.19      1.00
   3.90738   1.56728   3.04405     1.753  -198.707  -558.046   -118.97    736.39      1.00
   5.33974   0.40669  -0.17742    10.263    21.083  -440.210   -118.97    458.31      3.00
   1.09220   2.74001   2.69768   -25.962    69.086  -307.469   -118.90    684.65      1.00
   4.28601   0.94056   1.13914   -29.031   -28.018  -600.683   -118.89    664.34      1.00
   4.01887   2.73545   3.60494   -28.864  -119.545  -795.526   -118.69   1008.18      2.00
   4.33883   1.68847   2.49101  -121.347   116.781  -539.436   -118.69    730.71      1.00
   1.39249   0.80793   2.38776   223.072  -221.905  -260.978   -118.60    475.98      2.00
   1.68152   2.37393   1.18737   208.632    66.845  -752.766   -118.54    972.04      2.00
   1.73636   0.68928   0.27496    34.633    33.629  -471.195   -118.48    517.97      1.00
   4.43919   1.83093   4.83850   -15.826   -15.932  -526.968   -118.46    720.90      1.00
   3.85449   0.73265   4.52528    16.540    -6.186  -540.763   -118.44    584.92      1.00
   4.56420   2.34327  -0.09998     7.659  -232.760  -317.811   -118.36    693.76      1.00
   2.89780   1.17999   0.43216    62.863   164.350  -469.151   -118.36    608.33      1.00
   1.56966   0.82621   1.14488  -129.269   -71.421  -709.502   -118.34    766.31      1.00
   3.97184   0.76896   1.19637   301.150   108.443  -242.658   -118.32    464.13      2.00
   4.36536   2.87819   4.25517    43.819   -11.592  -455.388   -118.27    766.07      1.00
   0.60827   2.28374   1.55228   -58.151   -13.524  -471.877   -118.22    737.47      1.00
   1.12636   2.24195   1.94783   210.696  -109.743  -754.425   -118.17    968.01      1.00
   2.12069   2.75943   2.79229    66.312  -154.010  -897.061   -118.12   1096.83      1.00
   0.46574   1.17916   0.42357   104.886   261.564  -425.747   -118.00    615.97      1.00
   4.97787   2.36936   1.18821   329.411   116.507  -884.814   -118.00   1111.12      1.00
   2.72515   0.72454   1.20132   107.028    30.531  -451.319   -117.97    514.24      1.00
   0.29089   3.10452   3.35513    21.947   -22.978  -538.917   -117.94    821.80      1.00
   5.29765   2.06483   5.18389  -258.746   101.794  -676.761   -117.90    904.68      1.00
   0.33833   1.01861   5.54420    12.972    -9.492  -536.564   -117.90    616.00      2.00
   1.10366   2.37263   1.18942   232.594    76.371  -779.026   -117.89    998.42      1.00
   4.66193   1.17108   2.31482   157.506  -188.321  -461.096   -117.83    624.66      1.00
   1.27157   1.93885   3.54430   -81.388  -232.900  -659.226   -117.80    869.81      2.00
   3.22684   1.99791   2.37725   106.603  -109.627  -595.860   -117.76    806.24      1.00
   4.66852   0.88766   4.81360   197.497   -16.213  -721.746   -117.68    794.45      1.00
   5.16767   1.63845   3.20960    12.464  -122.074  -542.148   -117.64    716.97      2.00
   1.25335   0.84482   2.81917   -55.378   149.177  -731.115   -117.54    790.25      1.00
   3.03771   1.89507   0.88431    24.490   -27.448  -551.372   -117.46    747.42      1.00
   4.06347   1.52940   2.74716  -118.087   291.771  -538.519   -117.45    757.09      3.00
   3.23911   0.33365   1.10641    65.189    -0.873  -407.439   -117.45    425.39      1.00
   1.78773   2.37511   2.61317    17.863   -17.596  -534.571   -117.31    785.34      1.00
   5.83951   0.72497   4.62730  -251.391   -16.441  -272.962   -117.23    431.71      1.00
   2.47211   0.83471   2.80938   -66.648   174.384  -759.372   -117.20    821.36      1.00
   2.79912   1.62452  -0.08916     9.878  -309.353  -541.711   -117.07    769.20      2.00
   0.47666   2.34150   3.92156  -172.755  -190.318  -817.280   -117.04   1029.48      2.00
   2.91690   2.04553   0.64162    18.588     5.590  -538.907   -117.03    755.42      1.00
   0.04411   0.60898   6.32442    17.219   -23.100  -538.768   -117.01    570.63      3.00
   4.33836   0.33009   2.41545  -106.082   105.363  -954.761   -116.96    971.76      1.00
   2.36563   1.39848   5.20664    35.598   -22.586  -539.852   -116.95    672.58      1.00
   5.62653   2.33240   2.69880   -27.578    73.056  -441.060   -116.95    724.69      1.00
   2.13615   1.96207   3.56737    87.563   221.331  -443.202   -116.94    719.96      1.00
   0.93118   0.05894   0.98699    23.288   -22.039  -522.520   -116.92    523.92      2.00
   3.68417   0.84390   0.37792   -88.371  -254.054  -803.435   -116.88    884.53      1.00
   0.09195   0.77108   4.33086   264.029    89.453  -812.581   -116.84    890.16      1.00
   5.10170   0.45916   1.50179   -78.865   -27.025  -762.292   -116.79    779.70      1.00
   5.29857   0.83598   5.85688   -17.601    54.152  -462.144   -116.75    529.31      3.00
   1.46392   1.54005   1.54379  -228.133    -9.844  -541.576   -116.66    729.13      1.00
   5.74283   2.41659   1.24577    63.893     6.116  -594.516   -116.64    832.66      1.00
   0.64142   0.67048   2.80774   -53.754   148.264  -731.251   -116.63    775.44      2.00
   2.89775   0.81660   1.15121  -135.004   -71.958  -715.982   -116.62    772.46      2.00
   2.98050   1.16596   0.41992    75.883   197.408  -458.360   -116.60    609.38      2.00
   2.90694   0.89385   5.81750   -15.214    41.741  -478.648   -116.45    550.41      1.00
   3.14509   0.22320   0.57832    16.211     0.688  -547.824   -116.41    552.53      2.00
   4.30767   1.90093   0.76780   261.578   229.356  -685.197   -116.37    919.15      1.00
   4.51681   1.84564   5.52994    27.466   -59.076  -555.482   -116.33    746.34      1.00
   5.32937   0.66014   3.45127   -60.144  -174.864  -362.555   -116.30    454.00      1.00
   1.78112   1.95239   2.35281  -306.286   305.750  -353.267   -116.26    758.72      1.00
   0.59757   2.19961   0.78282    -9.766   -29.187  -512.527   -116.23    754.06      1.00
  -0.16165   0.74788   5.52702   120.711  -138.375  -690.563   -116.18    749.57      1.00
   5.05801   2.44608   5.48532  -143.103   141.769  -774.334   -116.09    989.77      2.00
   0.07891   2.42144   5.49220  -207.667   205.848  -866.014   -116.05   1082.52      1.00
   4.67631   1.20439   0.89641   -77.652  -107.684  -591.609   -116.01    700.63      1.00
   1.19751   0.77857   0.12225   -10.676    39.199  -489.708   -115.98    544.82      1.00
   0.35089   1.17748   0.35032   -73.893  -165.814  -622.657   -115.98    734.22      2.00
   5.64238   1.51045   2.72190   -57.938   141.935  -537.403   -115.88    702.00      2.00
   3.92175   2.47190   2.91278   -46.072   124.091  -385.039   -115.86    713.00      1.00
   1.94352   2.35767   2.82845    40.970   -85.057  -608.909   -115.81    841.25      1.00
   2.61209   1.83689   5.55784    -1.844   -28.126  -567.470   -115.79    751.92      1.00
   3.23031   2.39138   5.84409   127.344  -290.205  -255.509   -115.77    705.86      1.00
  -0.01857   1.15172   2.28209  -310.959   282.577  -737.441   -115.75    913.42      1.00
   1.70661   1.97470   3.17874   -11.225   144.324  -485.564   -115.71    724.04      2.00
   0.01553   0.96750   4.98690    28.020    -7.045  -549.929   -115.68    621.59      1.00
   3.65914   1.98277   0.75946   306.726   275.226  -711.898   -115.66    972.42      1.00
   1.53006   1.36579   6.96317    13.708   -36.915  -546.820   -115.64    673.47      1.00
   3.25704   0.35832   1.15211   124.348    23.770  -251.526   -115.63    302.65      2.00
   0.72085   1.31186   0.60014     9.030    30.627  -531.896   -115.63    653.31      2.00
  -0.17270   2.38195   4.34800   207.674    69.958  -342.431   -115.62    704.66      2.00
   1.61412   1.11199   2.71522   132.475  -344.943  -390.906   -115.58    629.59      1.00
   3.34995   1.96019   5.91135   177.031  -416.875  -361.284   -115.37    775.00      1.00
   2.19269   1.46261   1.30474   -31.429   -10.361  -538.162   -115.33    679.77      1.00
   7.06786   1.62777   2.66178    22.225   -24.486  -538.322   -115.31    702.78      1.00
  -0.32950   2.40167   2.78306    38.252   -77.605  -607.089   -115.30    842.55      1.00
   2.32364   2.39020   4.35756   129.580    38.464  -429.366   -115.29    731.42      1.00
   4.68586   2.44020   0.87240  -142.778  -163.217  -322.627   -115.28    699.88      1.00
   1.31993   1.96043   5.44815   139.369  -170.007  -474.543   -115.28    733.80      2.00
   2.77079   1.51236   2.69125   -22.346    64.369  -539.995   -115.23    690.70      1.00
   0.64410   2.37635   1.19664   212.808    68.047  -758.054   -115.21    977.29      1.00
   1.67882   1.96067   3.71563   -50.541   -59.677  -571.522   -115.20    773.15      2.00
   1.09359   0.85354   1.14031   -62.461   -41.178  -637.258   -115.10    691.08      1.00
   6.29527   1.12726   0.45955    33.433    93.855  -498.985   -115.07    607.07      1.00
   1.35517   1.31349   5.25732    31.530   -20.477  -540.629   -114.97    660.94      1.00
   2.90516   2.32332   2.68668   -16.874    54.146  -463.648   -114.91    735.84      2.00
   1.40414   1.94569   2.14913    14.518   -12.019  -535.051   -114.90    740.95      1.00
   4.13263   1.08528   5.95410    41.645   -93.580  -575.548   -114.88    666.55      1.00
   5.84758   2.74300   4.73152    -8.308     2.605  -539.356   -114.82    812.39      1.00
  -0.57341   0.73851   5.51951    68.929   -71.271  -617.824   -114.80    664.54      2.00
   1.51992   1.58449  -0.01814    12.782   376.223  -542.479   -114.75    794.16      1.00
   3.25180   0.80246   0.76475  -133.104  -154.376  -764.879   -114.75    827.82      3.00
   2.44520   0.78472  -0.04129   -11.215  -178.940  -709.790   -114.74    769.56      1.00
   3.86485   1.48876   5.14823  -312.918   121.446  -539.254   -114.74    761.49      1.00
   4.04659   1.59859   3.35300   -18.610   -22.457  -538.643   -114.67    698.85      1.00
   3.68690   1.13016   5.99760   -43.748    75.139  -510.267   -114.64    614.98      2.00
   4.49965   0.41608   0.87600   -39.903   -73.734  -722.363   -114.59    738.41      1.00
   2.39825   2.48110   5.93859   -49.454   132.495  -714.032   -114.52    934.63      2.00
   5.09202   1.95409   3.62316    21.490    65.302  -516.284   -114.51    731.55      3.00
   0.59923   0.77708   3.21574     8.041   293.655  -845.667   -114.50    925.57      2.00
   3.89318   1.61702   2.34352  -284.096   250.884  -549.636   -114.49    804.16      1.00
   4.53797  -0.43539   6.33168    17.194   -35.779  -544.653   -114.45    562.33      1.00
  -0.12224  -0.02944   1.91019    12.119   -18.757  -184.337   -114.43    186.18      2.00
   1.85161   2.32060   2.68802   -22.405    60.048  -456.531   -114.39    731.73      2.00
   2.42269   2.45420   1.81421     3.856   -10.071  -520.301   -114.31    781.85      1.00
   4.31904   2.41183   2.82685    37.138   -73.032  -603.233   -114.27    840.10      2.00
   1.19931   2.23888   2.64023    -2.773    15.528  -507.179   -114.22    753.97      2.00
   1.60185   0.97821   1.02546   -39.564   -23.653  -556.757   -114.21    630.07      1.00
   2.38441   2.32040   2.31936   -59.230    54.099  -438.713   -114.17    722.34      1.00
   4.78953   1.58892  -0.03176   -11.303  -221.650  -550.444   -114.10    740.13      1.00
   1.65698   1.18305   0.42152    89.331   228.065  -441.385   -114.08    611.81      2.00
   5.04750   1.72320   5.74622    -5.080    20.138  -539.705   -114.01    716.20      1.00
   1.13957   1.54766   0.02415     9.899  -366.126  -542.840   -113.92    785.11      1.00
   3.37118   0.84652   5.78032    -6.769    27.856  -492.156   -113.90    554.96      1.00
  -0.04193   2.37154   2.78049    71.035  -155.283  -690.282   -113.81    914.07      2.00
   5.51885   1.18103   2.29527   134.657  -162.129  -478.283   -113.76    626.32      1.00
   0.07149   2.40690   1.23193    83.131    13.601  -616.436   -113.70    849.47      1.00
  -0.02662   1.53413   3.11838    13.688   187.196  -542.976   -113.69    717.71      3.00
   1.38861   2.18883   1.80532    -1.280   -42.223  -534.284   -113.68    768.47      1.00
   1.77643   2.00556   1.64665   133.558   -10.885  -595.475   -113.60    803.42      1.00
   5.70045   2.31584   1.51465   -77.140   -14.886  -452.432   -113.56    730.13      2.00
   0.57655   0.76107   5.52282   121.403  -126.546  -694.179   -113.55    752.07      1.00
   1.20548   1.89014   0.66970   -59.525   -79.171  -499.249   -113.53    715.12      2.00
   1.37587   2.33604   5.56945  -219.061   220.580  -884.090   -113.51   1096.96      1.00
   0.41622   0.58976   0.18497    21.396    -5.806  -514.271   -113.46    545.35      1.00
   5.14357   0.73797   4.36420    83.469    13.992  -616.836   -113.46    661.63      2.00
   1.61628   0.50787   3.23217    14.973    86.478  -782.717   -113.41    802.90      1.00
   0.43180   1.54066   2.74851  -134.981   335.778  -536.836   -113.32    778.12      2.00
   4.69651   2.36506   0.09433     8.827   244.437  -795.898   -113.32   1011.10      2.00
   1.14164   1.21947   5.02563   -88.173    27.912  -498.777   -113.28    619.08      1.00
   3.61621   2.30352   4.28715   -85.263   -51.084  -662.725   -113.28    877.26      1.00
   0.56671   2.09759   4.24995    -4.374   -17.950  -579.045   -113.20    790.07      1.00
   0.52146   1.58383   4.69678  -379.831    -9.859  -539.553   -113.16    793.74      1.00
   4.01852   2.66362   4.92038   -14.737   -24.858  -612.976   -113.09    859.73      1.00
   5.20262   0.44427   0.64060    -4.686   -55.708  -630.905   -113.05    647.93      3.00
   5.72305   2.33095  -0.03346    10.171  -370.757  -180.444   -113.04    703.17      1.00
   4.64403   0.80411   5.84958   -20.884    67.062  -448.701   -113.01    514.97      1.00
   5.92782   1.16021   0.43592    45.447   124.792  -489.272   -112.96    610.25      2.00
   1.09596   1.96400   4.63587     5.142    -2.624  -527.086   -112.95    737.19      1.00
   3.96374   1.58875  -0.01876    12.269   329.117  -541.256   -112.94    772.66      2.00
   3.06432   1.44321   5.13831    69.950   -35.431  -542.545   -112.92    684.23      1.00
   5.02968   0.78071  -0.05610   -11.161  -139.995  -672.298   -112.89    726.20      3.00
   1.11751   2.53108   3.26728    -9.747    32.477  -499.001   -112.88    774.28      3.00
   1.22235   0.74913   2.69814   119.169  -270.563  -277.996   -112.82    464.97      2.00
   3.52793   2.05435   1.96275    88.757   -45.048  -575.394   -112.72    788.86      1.00
   5.79911   0.53844   4.08429     4.882    -7.461  -525.160   -112.68    550.62      1.00
  -0.06103   0.40569   5.84040   -45.127   113.410  -195.939   -112.67    262.46      1.00
   3.48169   0.84483   4.43517     6.595    -7.812  -531.159   -112.61    588.96      1.00
   4.80427   1.14854   3.42207    54.178    95.989  -586.873   -112.55    685.55      1.00
   4.57414   0.39622   0.51981   -11.160   -77.028  -688.678   -112.52    703.75      2.00
   3.90103   0.11585   2.30809    28.504   -28.715  -479.375   -112.46    482.42      1.00
   0.02002   0.30802   2.41455   -81.650    78.354  -871.502   -112.44    884.02      1.00
   0.68512   0.70276   5.66881    36.952   -45.286  -575.118   -112.40    616.17      1.00
   0.51522   1.20740   2.79183    53.256  -122.530  -485.077   -112.33    614.01      1.00
   6.08727   1.57213   5.46525  -220.955   217.815  -540.610   -112.31    762.12      1.00
   0.79722   1.59414   3.90871  -223.536  -233.343  -537.783   -112.27    768.22      1.00
   3.52448   2.33336   1.16010  -240.293  -122.346  -270.209   -112.25    685.87      1.00
   1.65981   2.30584   0.06478    10.106   351.147  -902.765   -112.22   1122.15      2.00
   1.03244   0.65428   2.10970     3.132   -26.263  -570.721   -112.21    605.15      1.00
  -0.19025   0.81393   2.40475   142.665  -141.015  -371.980   -112.19    488.75      1.00
   4.73334   2.31303   4.29526   -80.391   -48.299  -658.927   -112.17    874.55      1.00
   1.69880   0.72847   2.76982  -110.375   285.030  -875.949   -112.15    953.70      1.00
   1.14262   2.48588   5.96316   -42.520   117.223  -694.083   -112.15    917.35      2.00
   2.25946   2.27815   5.51067   188.447  -188.372  -308.794   -112.14    695.10      1.00
   4.11423   3.81713   5.58993    18.510   -19.114  -535.594   -112.08    793.38      1.00
   4.67458   2.36492   2.76291   129.801  -304.160  -849.753   -112.05   1077.24      3.00
   1.94948   1.86155   0.89405   -62.221   -92.179  -494.906   -112.01    710.23      1.00
   2.09487   0.77644   3.22506    10.074   297.918  -851.872   -112.00    932.53      1.00
   5.79239   2.22438   4.28618   -33.578   -28.863  -605.467   -111.98    823.02      1.00
   2.92800   2.40226   3.06797    12.725    38.770  -471.094   -111.96    746.67      2.00
   5.66164   2.41745   5.49552  -224.532   225.298  -892.454   -111.87   1110.65      1.00
   3.48281   1.98958   5.47582   134.626  -165.513  -476.278   -111.83    736.57      1.00
   4.53747   1.18003   2.67821   -28.778    85.048  -586.119   -111.81    685.94      1.00
   1.98574   1.14438   0.74968   135.730    95.337  -463.933   -111.81    596.20      1.00
   4.87274  -0.50722   0.91064    20.771    -7.694  -546.317   -111.77    568.45      1.00
   4.18255   0.38078   1.87847   176.427   -82.912  -129.676   -111.71    261.87      1.00
   3.93997   0.81996   2.43135    96.840   -95.186  -435.293   -111.62    518.60      1.00
   4.97544   1.13060   5.53154    94.074   -98.267  -590.649   -111.62    691.13      2.00
   5.99332   0.67534   2.59287    59.120  -117.934  -435.542   -111.52    499.36      1.00
   3.55885   2.39645   3.08507    10.079   112.203  -395.402   -111.50    708.67      1.00
   2.96484   1.97098   5.70319   -49.166    25.272  -587.457   -111.45    784.26      2.00
   3.39047   0.86949   3.82494   133.543   114.000  -716.580   -111.44    782.61      1.00
   4.05715   1.48508   2.30907    40.457   -72.950  -556.717   -111.36    701.78      2.00
  -0.02122   1.63749   1.29366    46.881    11.502  -539.278   -111.33    705.68      1.00
   5.02844   1.53436   5.90320   111.872  -261.105  -538.080   -111.30    745.18      2.00
   2.21853   0.31470   1.19923    78.637     1.101  -370.656   -111.28    391.35      2.00
   1.11289   2.40759   4.36736   102.250    27.701  -457.015   -111.25    744.77      2.00
   2.54636   1.58492   2.34758    36.645   -23.551  -541.361   -111.21    699.81      1.00
   4.61881  -0.22958   5.32703    17.960   -22.978  -564.702   -111.15    570.02      2.00
   0.03678   1.87912   0.75926   210.344   179.653  -653.566   -111.08    868.31      2.00
   5.96489   1.21657   0.66512  -103.350  -115.884  -598.030   -111.06    712.15      1.00
   4.17128   2.04568   1.97200   113.523   -56.403  -588.553   -111.02    801.44      1.00
   1.14074   1.19975   4.99028   -58.354    16.180  -509.116   -110.99    620.69      2.00
   2.03449   2.43998   3.55714    42.157    64.210  -474.861   -110.99    755.04      3.00
   4.83029   2.13650   1.93446    53.829   -28.987  -560.439   -110.93    782.81      1.00
   5.68352   0.77483   5.91242   124.712  -290.091  -835.416   -110.92    923.29      2.00
   2.83128   0.90264   0.69237   -15.833   -36.094  -596.374   -110.89    656.06      3.00
   1.18426   0.82456   3.02907     8.482  -181.403  -370.472   -110.85    481.64      2.00
   3.12533   0.61249   0.84109     3.708   -36.049  -595.157   -110.85    624.95      1.00
   0.26489   1.17901   0.44487    45.718   122.905  -492.601   -110.77    615.27      3.00
   2.25275   1.19895   3.90451  -176.543  -195.155  -428.420   -110.75    612.42      2.00
   5.83838   1.94358   1.90098   -95.514    32.928  -493.251   -110.68    717.97      1.00
   5.05007   3.15509   6.79724    22.730   -22.621  -531.975   -110.66    817.35      1.00
   3.14870   1.49823   0.22303    12.409   -59.286  -544.284   -110.62    691.46      3.00
   1.59046   1.58568   5.87354  -114.143   286.276  -540.719   -110.60    763.07      3.00
   2.35577   1.55496   5.45327  -161.622   160.235  -538.051   -110.59    728.24      1.00
   2.18970   1.06749   6.06335   -19.559   -10.679  -547.873   -110.59    632.58      3.00
   0.42459   1.17660   2.32323   240.148  -268.019  -415.399   -110.55    648.40      1.00
   5.79506   1.55448   5.57369    86.765   -90.739  -539.911   -110.46    704.40      1.00
   1.58826   0.75133   4.43396    73.288     8.144  -604.166   -110.44    649.73      1.00
   3.49897   0.59910   2.88666     1.660     8.040  -544.607   -110.42    574.56      1.00
   3.77403   1.63774   1.90178  -218.106    81.311  -543.010   -110.41    744.27      1.00
   1.78784   2.36865   2.84228    32.887   -62.388  -586.092   -110.40    823.39      3.00
   1.53137   0.88590   0.91584   -11.849     1.267  -544.486   -110.40    606.03      2.00
   3.19698   2.48957   5.55805    11.794   -40.453  -548.583   -110.37    804.61      1.00
   0.86060   0.82823   1.80982   -21.834    -0.778  -547.496   -110.36    602.10      1.00
   4.17137   1.96607   4.48287    67.316    13.439  -502.462   -110.32    723.33      1.00
   0.57071   1.58314   5.03462   484.470  -205.814  -539.723   -110.22    873.35      1.00
   1.00385   1.25136   0.85409    46.436    39.298  -507.641   -110.20    627.04      1.00
   0.07197   2.48185   5.96449   -42.798   121.206  -698.032   -110.20    920.61      1.00
   1.33560   1.76160   4.99618   -34.735     5.755  -539.719   -110.18    721.78      2.00
   0.83644   1.17929   2.43331  -113.069    86.718  -623.459   -110.17    726.53      1.00
   3.23767   1.30520   5.06798   214.052   -95.626  -633.734   -110.12    773.49      1.00
  -0.07049   2.84802   5.55409   -70.433    66.334  -833.580   -110.06   1039.26      1.00
   4.24890   0.32603   2.42131   -97.811    96.267  -924.498   -110.04    940.03      2.00
   0.05616   0.35917   1.58775   141.046   -22.695  -238.973   -110.00    299.75      1.00
   1.26338   2.04791   4.00959   -66.518  -103.406  -599.842   -109.97    809.40      1.00
   2.90852   1.98578   3.88298   176.806   141.809  -438.953   -109.96    716.59      1.00
   1.84895   2.43844   2.36632    61.873   -62.645  -610.218   -109.93    847.72      1.00
   0.64359   1.61880   5.08001  -130.561    46.160  -539.870   -109.89    715.45      1.00
  -0.27376  -0.02961   2.07049    12.647   -16.715  -184.362   -109.86    186.05      3.00
   4.35650   0.72599   2.20359   -39.569    40.266  -626.979   -109.86    666.87      1.00
   5.72345   2.33932  -0.05418     8.787  -379.828  -172.553   -109.86    706.82      2.00
  -0.00512   1.52855  -0.09985    12.651    93.472  -545.164   -109.77    700.01      3.00
   5.62465   1.17962   2.26318    89.683  -118.236  -503.270   -109.77    627.82      2.00
   2.85137   0.65958   2.79067   -48.869   132.982  -714.135   -109.74    755.22      1.00
   1.01042   1.55264   3.93803   326.663   315.633  -538.502   -109.69    827.57      1.00
   1.02880   0.80761  -0.14367    12.119    38.827  -484.115   -109.68    543.44      2.00
   1.29242  -0.22668   1.61540    22.213   -24.327  -541.322   -109.67    546.98      2.00
   2.97145   0.94351   5.60824    21.446   -19.614  -545.402   -109.66    614.61      2.00
   4.96697   1.17181   0.40751   156.126   390.316  -373.063   -109.64    658.31      3.00
   2.79108   2.43214   5.11426  -244.853    98.137  -835.142   -109.60   1051.10      1.00
   2.26987   2.38373   2.39014   177.263  -198.410  -775.288   -109.52   1001.68      2.00
   0.45228   3.73608   4.33203    27.622    -2.092  -557.650   -109.52    814.16      2.00
   2.22170   2.41237   2.79072    42.167   -92.705  -621.252   -109.48    855.31      1.00
   0.07688   0.57376   3.58492    16.416     7.161  -557.543   -109.45    584.86      1.00
   2.94066   0.83377   5.85530   -31.305    83.177  -429.504   -109.38    505.45      2.00
   1.20279   0.79920   3.08396     7.827  -373.419  -179.499   -109.36    479.51      3.00
   0.00470   0.34809   1.17739   107.680    14.358  -298.323   -109.32    335.20      1.00
  -0.45320   2.00918   4.22478   -73.245   -42.438  -566.859   -109.26    775.93      2.00
   5.27299   1.01180   5.62139    10.683    -4.849  -533.808   -109.20    612.66      1.00
   1.55557   2.02038   5.85980   165.941  -421.558  -354.817   -109.19    778.85      1.00
   1.09815   2.31332   2.64519    -4.678    25.001  -493.341   -109.19    752.26      3.00
   2.38896   2.24197   0.64922    98.601    77.737  -665.911   -109.18    877.89      1.00
   3.90109   0.88460   5.44535   163.565  -184.548  -756.093   -109.16    838.45      1.00
   2.16382   1.96291   3.55249   171.099   423.262  -352.273   -109.08    773.26      2.00
   2.25202   1.54348   5.80963    29.365   -35.033  -539.348   -109.08    692.69      1.00
   2.72710   1.52635   2.73790   -74.355   190.799  -537.877   -109.07    717.47      2.00
   1.99618   1.94212   5.02609   145.384   -91.523  -488.482   -109.07    727.90      1.00
   4.29911   1.85685   0.89740   -46.929   -81.631  -502.970   -109.05    712.80      1.00
   3.39397   2.40955   5.91319  -121.514   307.418  -900.391   -109.03   1120.22      2.00
   2.70521   2.06017   0.82837  -153.246  -181.409  -444.389   -109.03    732.26      2.00
   0.77258   0.86396   1.05126   -13.844    -8.955  -534.792   -109.03    594.69      1.00
  -0.03906   1.96459   5.47047   334.761  -361.867  -359.057   -109.01    798.51      1.00
   1.81104   0.71994   0.74673   107.165    69.845  -400.718   -108.94    474.04      3.00
   3.89289   1.60861  -0.04081    12.668   126.017  -541.206   -108.94    712.97      3.00
   1.48682   1.55335   0.02924    13.135  -264.985  -541.966   -108.85    743.51      2.00
   5.24887   2.34065   2.67832   -31.425    82.317  -428.854   -108.83    719.29      1.00
   3.34652   1.69397   3.43422    12.325   -51.976  -545.495   -108.74    718.37      2.00
   1.80532   2.43439   5.93166   -86.351   223.894  -813.341   -108.72   1028.17      1.00
   4.61112   1.22549   4.66544  -174.292   -10.254  -471.184   -108.71    616.16      2.00
   5.38902   1.11477   5.93104    56.499  -128.467  -590.822   -108.71    690.12      2.00
   3.08477   2.28625   2.60158   -11.229    31.194  -485.711   -108.70    744.99      3.00
   5.92944   1.91092   5.54371   330.933  -359.911  -361.939   -108.63    791.28      1.00
   1.31476   2.40576   2.41796  -244.341   239.374  -178.783   -108.60    695.23      2.00
   3.78538   2.34187   2.70277   -56.916   142.735  -363.679   -108.59    694.07      1.00
   0.80294   0.60595  -0.07047    16.672    -2.865  -513.082   -108.56    545.65      2.00
   3.04955   0.40962   6.30418    17.916   -27.224  -553.948   -108.54    569.18      1.00
   0.89077   0.46299   4.13590    18.533    -7.209  -544.330   -108.52    562.99      1.00
   4.84959   1.37346   5.28247    -3.429   -13.678  -519.773   -108.51    651.80      1.00
   5.76834   2.30839   2.98255   -10.967   155.476  -376.169   -108.50    697.84      2.00
   1.60271   2.44533   5.94759   -66.151   182.239  -764.080   -108.48    980.19      2.00
   5.72612   1.16430   2.82282    52.710  -111.614  -496.970   -108.47    615.14      1.00
   5.60504   0.81359   5.83208   -20.408    62.528  -451.337   -108.45    517.88      3.00
   5.42755   0.70322   2.64779    56.905  -124.501  -436.882   -108.33    505.22      1.00
   1.58402   2.37355   3.20248   -11.352    81.747  -450.176   -108.32    734.58      2.00
   0.59527   0.71298   0.77684   178.561   139.728  -301.685   -108.29    435.02      1.00
  -0.27178   0.98455   3.45054    -7.194   -33.054  -511.106   -108.28    590.15      2.00
   3.47802   2.38302   5.42928   191.632  -190.102  -304.706   -108.25    705.08      2.00
   1.06852   0.38262   5.94389    61.041  -139.942  -855.462   -108.24    876.94      1.00
   2.33232   1.51641   2.64721   -22.203    60.355  -541.386   -108.23    691.99      1.00
   0.01449  -0.06589   5.30140    12.184   -15.819  -742.653   -108.23    743.23      3.00
   1.07445   0.50338   2.28974    80.142   -82.796  -318.379   -108.14    372.29      1.00
   0.89587   2.74815   3.08767     9.798   125.665  -185.390   -108.11    647.79      2.00
   5.20499   0.68526   0.76679   131.563    93.927  -366.494   -108.05    451.45      2.00
   1.20626   1.48265   2.38085  -122.103   118.245  -538.997   -108.05    703.28      2.00
   3.48667   2.47532   5.93957   -54.261   150.132  -734.264   -108.00    952.71      3.00
   3.23378   1.99517   5.26789    36.034   -65.073  -532.718   -107.99    748.65      3.00
   1.25103   1.54076   0.02999    10.377  -298.060  -542.605   -107.97    754.74      2.00
   2.04409   1.53574   1.85189   290.621  -126.632  -541.869   -107.96    761.23      1.00
   4.61148   0.77532   5.91799   113.171  -264.335  -807.604   -107.94    888.76      2.00
   1.38160   2.41609   1.24821    79.230    11.719  -612.931   -107.78    847.23      2.00
   0.33295   1.18574   0.67076  -124.064  -140.447  -616.593   -107.75    731.58      2.00
   0.33857   2.36970   1.19043   257.624    85.047  -804.847   -107.73   1025.19      2.00
   1.83996   0.82794  -0.04047    11.030   142.412  -372.394   -107.68    470.43      3.00
   0.58412   2.44436   5.49307  -153.729   154.176  -792.271   -107.61   1007.14      1.00
   1.89504   1.43815   2.33820   -33.492     5.180  -572.539   -107.55    704.01      1.00
   5.68925   0.70888   2.34927  -174.267   174.288  -820.793   -107.54    883.62      2.00
   3.59547   1.90176   3.85723   137.334   106.742  -480.214   -107.53    717.86      2.00
   3.26540   2.70073   3.94391     6.544   -36.783  -584.496   -107.51    841.86      2.00
   1.00877   1.51453   0.69591   -88.217  -105.835  -537.637   -107.47    699.50      1.00
   1.58072   1.53341   4.75486   166.464   -10.660  -540.399   -107.44    710.42      2.00
   3.42545   0.66008   3.44671   -61.473  -180.473  -355.049   -107.44    450.30      1.00
   2.80626   0.71409   1.21162    85.843    21.477  -475.607   -107.42    530.16      3.00
   3.03204   1.79299   2.08009    34.562   -21.219  -540.056   -107.41    726.41      2.00
  -0.08617   3.81465   1.74454    19.945   -33.240  -546.885   -107.35    801.74      1.00
   1.92032   0.94905   5.36211     0.995    -2.723  -522.083   -107.34    593.96      2.00
   0.76579   1.97021   5.80907   -43.782   112.734  -599.038   -107.33    800.10      1.00
   3.35443   0.77266   3.21000     7.976   304.873  -857.336   -107.30    939.46      2.00
   5.91515   1.23322   1.69232  -207.567   -16.195  -624.598   -107.29    749.62      1.00
   0.88929   0.23807   1.12565    34.934   -15.302  -489.575   -107.28    496.65      3.00
   5.57782   1.17556   2.17870    44.770   -74.058  -529.204   -107.28    636.93      3.00
   4.13445   1.97744   3.01437   -23.184    29.493  -533.504   -107.16    744.34      1.00
   4.27422   2.33488   2.28942   -84.292    71.276  -406.794   -107.15    708.91      1.00
   5.68711   0.76412   3.22931    10.071   240.733  -792.522   -107.11    860.04      2.00
   0.08131   0.71319   2.68156    74.523  -161.392  -391.796   -107.07    481.69      2.00
   0.91744   1.01752   5.60066    15.822   -11.658  -539.257   -107.03    618.30      1.00
   1.12437   1.46471   2.73618   -33.755    88.425  -537.943   -106.89    685.63      1.00
   5.31957   2.03731   0.86743  -184.780  -202.954  -425.461   -106.83    731.26      1.00
   3.86533   2.31792   2.69838   -38.271   101.868  -413.008   -106.81    710.59      3.00
   3.84054   0.87127   0.73586   -37.743   -55.632  -623.214   -106.69    679.26      2.00
   5.88545   2.08714   4.19494    67.393    -3.309  -511.147   -106.66    743.42      1.00
   3.66162   0.69768   1.95342    -6.912   -24.278  -580.906   -106.65    618.86      1.00
   1.18775   1.13954   5.94849   -63.007   112.344  -491.510   -106.60    608.23      1.00
   2.79849   1.18976   2.36888  -244.159   213.830  -699.345   -106.56    845.62      1.00
   3.70902   1.91723   5.97298  -119.210   299.592  -683.400   -106.48    910.12      1.00
   5.94057   0.91888   1.11934   -34.809   -31.347  -607.252   -106.44    668.19      1.00
   3.64769   0.05158   0.07497    22.151   -22.555  -532.428   -106.42    533.75      2.00
   2.85708   1.08851   2.33960    53.643   -79.251  -525.413   -106.40    623.07      2.00
   0.01245   0.06090   2.21860    12.361   -15.632  -760.052   -106.26    760.63      3.00
   2.05872   1.51070   5.91506    78.481  -183.596  -538.213   -106.26    714.19      1.00
   1.20057   0.79686   5.86602   -80.598   198.725  -304.763   -106.17    443.50      2.00
   3.43872   0.79941   4.31236  -254.602  -125.672  -251.227   -106.15    449.41      1.00
   4.13415   2.89020   3.46814    14.639    -3.511  -567.857   -106.14    837.08      1.00
   0.66635   0.76210   2.26043   194.048  -192.627  -300.006   -106.09    466.90      1.00
   4.81836   0.71524   5.55549    95.929  -118.089  -663.740   -106.09    714.76      2.00
   2.09727   1.91442   4.76304   124.204   -10.748  -486.891   -106.07    713.67      1.00
   0.16386   0.31065   1.13911    59.571    -3.905  -423.428   -106.06    438.29      2.00
   1.48954   1.50384   4.77868    99.123   -10.264  -540.817   -106.05    693.96      1.00
   5.18277   0.53565   1.80519    -9.009   -13.813  -610.381   -106.02    632.26      1.00
   3.72054   2.43868   4.40130    67.004    13.338  -494.879   -105.99    766.90      2.00
   0.36799   1.58546   3.16143    13.073  -383.376  -542.627   -105.98    797.80      2.00
   3.85436   1.95961   3.79579     9.165    28.736  -531.702   -105.97    740.59      2.00
   0.61508   2.31711   5.47230    33.530   -17.462  -529.501   -105.97    777.29      2.00
   5.60894   0.83319   4.24013   -68.740   -49.848  -452.269   -105.97    524.19      1.00
   0.09131   0.34139   3.17713    12.758  -162.146  -187.742   -105.95    270.06      1.00
   2.03997   1.95661   4.74110   432.966   -16.730  -354.657   -105.93    760.13      2.00
   1.72647   0.81641  -0.39192   -20.510    -3.395  -547.762   -105.91    600.87      1.00
   3.68881   1.59797   4.63925  -126.749   -13.139  -537.813   -105.88    709.09      2.00
   1.62335   2.40557   2.46065    50.216   -58.303  -597.277   -105.85    834.87      3.00
   2.37297   2.42589   2.42673    77.208   -95.104  -632.900   -105.82    867.47      3.00
   2.11883   2.43445   5.80351    50.165  -113.403  -453.144   -105.80    747.48      1.00
   4.23418   1.58259   2.41794  -359.201   355.239  -539.446   -105.76    860.54      2.00
   4.32380   0.43953   0.88580   -60.681   -87.558  -786.128   -105.76    804.76      3.00
   4.73102   1.62514   3.21634    12.751  -123.553  -543.233   -105.75    716.27      1.00
   4.47668   0.86700   4.23305   -52.257   -43.021  -472.305   -105.70    543.64      1.00
   5.59638  -0.38961   5.82362    11.605   -31.291  -561.833   -105.66    575.51      3.00
   0.06036   0.37306   1.15269   166.524    40.888  -141.710   -105.65    250.47      3.00
   0.46229   1.97522   1.58921   451.782    -9.615  -726.913   -105.63   1000.10      1.00
   3.04702   2.27068   1.95887   292.198  -145.859  -840.690   -105.60   1062.61      1.00
   3.36711   2.34459   2.72444   -72.331   187.440  -317.567   -105.58    683.70      2.00
   2.80634   1.50897   2.33275   107.479  -130.375  -556.408   -105.54    719.95      1.00
   2.59669   2.70570   1.88142    29.590   -35.002  -557.438   -105.51    823.98      2.00
   2.86234   2.38686   2.38838   159.830  -179.151  -748.902   -105.49    974.89      1.00
   5.17684   1.53848   2.73601  -119.955   295.889  -538.460   -105.48    760.10      1.00
   1.64499   1.54544   5.50929  -196.094   166.558  -558.785   -105.45    752.07      1.00
   5.52086   2.61731   0.92390    18.724     3.039  -554.384   -105.44    816.06      1.00
   3.36884   0.81668   0.37507   -74.932  -224.390  -785.221   -105.40    856.29      1.00
   0.04784   2.40260   2.05955    72.056   -43.305  -605.609   -105.33    841.30      1.00
   5.75436   2.35742   4.54010    -6.943    -4.056  -529.679   -105.30    780.14      1.00
   0.00866   2.66911   5.79565    61.007  -133.597  -243.103   -105.28    666.08      2.00
   5.80855   1.98320   3.77535   -77.638   -88.516  -593.809   -105.23    797.19      1.00
   2.09818   0.80036   4.30248  -236.347  -120.327  -270.345   -105.22    449.13      1.00
   3.38332   2.02509   0.85292  -222.753  -240.647  -403.503   -105.17    739.38      1.00
   2.71354   1.99143   0.80146   197.734   178.537  -650.242   -105.16    874.23      1.00
   3.18919   0.40245   5.83708   -58.708   142.074  -118.740   -105.15    230.73      2.00
   5.17677   2.80510   2.20164   -83.497    73.828  -222.933   -105.11    659.85      1.00
   0.66532   2.20248   3.86331   -19.234   -42.208  -599.881   -105.07    816.97      3.00
   2.73791   2.42849   1.70250    46.994   -15.193  -572.308   -105.04    816.86      2.00
   0.98613   0.58784   3.07494    12.811    17.091  -627.900   -105.00    653.50      2.00
   5.63876   0.28852   2.41882   -69.952    66.044  -836.981   -104.92    847.25      1.00
   1.11363   2.29629  -0.05287    12.654  -303.091  -264.968   -104.89    694.01      1.00
   4.77510   2.36497   3.02324     8.423    47.813  -463.562   -104.89    739.09      2.00
   0.70771   1.03771   5.95119   -41.193    55.994  -513.851   -104.81    602.75      2.00
   1.84976   0.82198   4.68631   -89.884   -14.192  -437.339   -104.77    510.73      2.00
   0.46476   1.70097   1.69371    47.875    -9.214  -540.129   -104.72    714.91      2.00
   2.64486   1.80162   0.94091   -43.239   -72.530  -507.005   -104.69    707.25      3.00
   0.73820   1.97210   1.98160   416.670  -180.761  -724.535   -104.63    999.15      1.00
   4.45263   0.90050   5.43959   148.369  -168.332  -733.085   -104.63    812.79      3.00
   4.08689   2.39623   2.39173   104.571  -111.014  -672.088   -104.63    898.95      2.00
   4.84869   2.69873  -0.02611    13.121   105.382  -843.400   -104.60   1043.14      1.00
   0.24845   0.89157   3.81604   109.445    86.752  -680.128   -104.59    744.02      2.00
   4.31361   1.20046   3.95256  -277.920  -308.418  -367.861   -104.56    655.98      2.00
   3.64247   1.97542   1.60054   311.485   -10.308  -666.941   -104.53    899.77      1.00
   2.95675   2.43059   4.60552  -194.938   -20.315  -754.669   -104.52    972.36      1.00
   4.96941   1.94145   5.50109  -244.836   218.915  -699.629   -104.52    926.82      2.00
   5.63025   2.47882   5.09766   -59.176    11.289  -600.166   -104.45    840.97      1.00
   5.03797   1.57824   2.39495   182.005  -187.586  -539.347   -104.40    743.43      2.00
   2.90886   0.75578   2.28966   185.876  -187.897  -309.099   -104.28    466.60      2.00
   2.41418   1.21877   2.35547  -121.813    94.779  -628.604   -104.27    738.13      2.00
   0.65695   0.61277   0.76901    77.933    37.912  -446.457   -104.25    491.76      2.00
   3.21956   2.01156   3.75425     5.645    26.149  -531.371   -104.24    746.35      1.00
   1.72603   2.62738   0.95410    13.942    -1.700  -542.806   -104.12    808.74      2.00
   1.21580   1.05019   2.68897    74.104  -201.275  -454.461   -104.08    590.87      2.00
   1.80690   2.49182   1.92366    65.227   -32.338  -603.312   -104.06    845.11      1.00
   3.91507   1.93681   5.65872   -45.287    19.277  -584.104   -104.00    777.45      1.00
  -0.04770   2.08474   5.83533    78.023  -212.163  -450.005   -103.94    734.86      1.00
   0.80147   2.16029   1.07433    13.542    -6.967  -535.296   -103.91    765.22      1.00
   5.25486   1.92335  -0.07609     8.823  -349.506  -414.721   -103.72    743.35      1.00
   3.92848   1.18959   0.36625  -127.498  -297.222  -679.352   -103.69    828.73      3.00
   2.00914   1.90450   5.53112   -77.781    54.405  -603.970   -103.66    792.93      1.00
   4.25238   0.71891   3.14262    15.840  -139.203  -430.848   -103.56    502.82      1.00
   3.64958   1.43923   5.16268    41.675   -23.670  -538.969   -103.54    678.03      1.00
   3.84164   1.56657   5.90378   201.422  -473.657  -540.174   -103.49    864.88      1.00
   1.64682   2.00631   1.95525   213.120   -94.693  -632.694   -103.45    853.09      1.00
   0.95727   2.80656   6.01812   -49.783   139.769  -954.918   -103.45   1143.36      1.00
   0.05005   0.80877   5.85360   -35.673    93.981  -419.448   -103.40    495.47      1.00
   5.58820   1.55321   5.11933   268.324  -119.218  -538.208   -103.39    751.38      1.00
   5.34695   3.28216   4.61610    20.837   -26.904  -533.440   -103.34    817.23      1.00
   0.29998   2.39749   2.38267   114.695  -120.047  -687.214   -103.34    912.76      2.00
   5.73407   0.73054   3.06863    10.936  -354.547  -195.648   -103.33    461.76      3.00
   5.82842   0.75355   0.10722   -10.837    50.490  -482.581   -103.32    536.23      2.00
   0.08320   0.71528   1.25103    73.807    15.252  -490.775   -103.27    541.89      1.00
   1.17391   2.43696   5.49133  -169.678   169.425  -814.043   -103.24   1028.83      2.00
   4.05068   0.49950   1.46616   -35.376   -25.333  -664.835   -103.17    683.66      2.00
   4.08735   2.38899   5.43003   -96.888    98.435  -711.303   -103.17    925.89      2.00
   4.97272   1.07295   3.49329   -92.881  -236.596  -438.648   -103.15    597.86      1.00
   1.98765   2.03397   4.02834   -66.268  -100.272  -597.294   -103.14    805.62      1.00
   4.97217   1.66367   4.71715    21.318   -16.943  -521.323   -103.12    694.58      1.00
   5.56030   1.98634   5.49943   218.779  -247.160  -427.701   -103.11    749.29      1.00
   5.01573   1.99331   5.41504  -289.448   259.945  -725.320   -103.11    973.79      3.00
   4.67528   2.39135   3.85885  -236.261  -256.133  -910.487   -103.09   1132.67      1.00
   2.26887   2.74192   3.72272   -11.711   -71.397  -683.441   -103.08    917.19      2.00
   0.67402   2.08723   4.32103   -13.465    -9.262  -535.710   -102.96    757.69      2.00
   0.67047   2.15635   2.10016    33.092   -22.151  -549.249   -102.90    775.52      1.00
   4.47558   1.51926   3.42482    45.802    67.660  -542.036   -102.89    694.74      1.00
   2.44601   1.75329   2.11413    36.768   -24.147  -539.003   -102.88    720.67      1.00
   3.09505   0.42367   5.82004   -16.605    49.360  -367.418   -102.88    393.50      3.00
   4.12477   1.76136   5.51267   -30.107     1.326  -572.339   -102.87    746.30      2.00
   1.17907   2.09528   2.48231    55.979   -79.131  -563.599   -102.84    784.38      1.00
   1.80052   1.08841   4.81593    63.590    -6.110  -566.528   -102.75    654.20      1.00
   5.07311   1.93120   2.29578  -311.033   278.350  -372.483   -102.73    756.79      1.00
   0.97820   0.40791   0.48076   -23.990  -107.112  -765.327   -102.72    783.32      3.00
   5.70602   2.34351   3.55923  -116.790  -332.191  -870.348   -102.68   1098.91      2.00
   1.24945   1.95920   3.50801  -117.292  -269.906  -665.104   -102.63    890.91      3.00
   3.26365   1.90229   1.94115   422.793  -181.483  -726.388   -102.61    996.93      1.00
   0.82712   1.58865   3.61712    90.093   200.457  -539.227   -102.48    731.13      1.00
  -0.12702   0.16832   5.78474    22.205   -31.332  -557.777   -102.46    561.53      1.00
   4.57800   0.73976   3.96439    69.668    48.952  -623.178   -102.46    667.77      3.00
   1.47965  -0.49778   1.92837    23.871   -23.652  -542.277   -102.34    564.50      1.00
   5.73438   3.13831   5.53913    23.716   -22.315  -522.710   -102.29    811.38      2.00
   4.25751   1.24775   5.08498   376.493  -164.724  -705.488   -102.27    893.18      2.00
   5.26254   1.99364   5.34059    42.260   -72.578  -528.961   -102.24    746.80      2.00
   1.10521   1.56174   0.42811   -82.776  -252.161  -544.166   -102.21    746.23      1.00
   0.76898   1.15587   4.76300   184.301   -10.100  -614.568   -102.18    725.52      2.00
  -0.04391   2.33119   1.56320  -174.060   -13.911  -354.128   -102.09    693.01      1.00
   1.21112   1.59079   0.80039   290.078   278.076  -538.730   -102.08    804.75      1.00
   5.94646   1.57296  -0.04261    -0.857  -395.389  -555.218   -102.02    810.57      1.00
   2.55132   1.42614   4.94436    33.904    -9.646  -538.808   -101.97    675.23      1.00
   3.44485   1.20870   3.67897    47.561   100.513  -586.678   -101.93    693.25      1.00
   0.16292   2.42719   1.44852    41.455    -5.575  -567.381   -101.93    812.87      3.00
   1.07422   2.79970   0.04082    12.376  -144.720  -239.235   -101.91    671.75      1.00
   5.83575   2.23768   1.14337    44.626     7.614  -563.167   -101.89    793.73      1.00
  -0.14356   2.03182   0.28039    45.309    69.210  -576.439   -101.86    785.22      1.00
   1.00527   2.05683   1.96914    99.845   -50.055  -582.306   -101.84    795.80      1.00
   5.73629   1.10947   1.18637   185.435    58.564  -476.297   -101.79    609.28      2.00
   4.41827   1.44714   4.80301    79.839   -11.386  -543.088   -101.79    685.49      1.00
   5.47809   1.95797   3.49303   -73.537  -163.011  -618.997   -101.78    824.45      3.00
   4.41026   1.10177   0.15799   -12.587  -222.104  -634.263   -101.73    746.38      2.00
   0.78185   1.21334   2.83231    41.339   -78.231  -516.657   -101.72    632.20      2.00
   3.13179   2.18175   3.95471    -0.308   -14.374  -576.494   -101.71    796.71      3.00
   1.00499   1.25907   2.93632    19.639   -15.046  -540.471   -101.70    652.63      3.00
   1.06201   2.86266   4.77931    41.855   -26.147  -476.047   -101.69    778.25      1.00
   2.66101   1.55024   3.08304     9.753   217.806  -553.084   -101.63    735.89      2.00
   3.10049   0.39961  -0.11482    10.665    38.871  -398.821   -101.61    419.50      3.00
   0.30133   1.56882   4.25420   459.281   178.909  -539.655   -101.61    851.96      1.00
   5.55454   1.25853   5.84032    13.934    -3.365  -538.462   -101.59    650.55      2.00
   0.86464   1.29810   5.06141   218.178   -97.649  -634.852   -101.58    774.90      3.00
  -0.02326   0.41274   1.60829   -97.392   -25.770  -814.513   -101.57    830.53      2.00
   5.59436   2.44163   5.83763    62.789  -143.780  -411.960   -101.56    730.22      1.00
   5.75558   2.27390   4.28504   -77.489   -49.420  -650.914   -101.54    865.07      2.00
   0.56953   2.36846   1.18768   322.539   113.425  -876.674   -101.51   1102.24      2.00
   0.82440   1.67342   4.43112    -1.824   -27.680  -569.763   -101.46    732.87      2.00
   1.15205   2.41067   4.42806   105.829    21.888  -456.919   -101.43    745.28      3.00
   3.32809   1.20093   0.71923  -182.878  -194.402  -643.168   -101.43    779.50      1.00
   5.92512   1.55701   5.91856   101.863  -234.321  -540.900   -101.39    739.75      2.00
   4.21830   0.37724   5.96642    52.112  -121.759  -809.323   -101.37    828.37      1.00
   5.43793   1.93077   5.30449    23.618    -6.852  -533.324   -101.35    738.07      1.00
   0.08926   0.46797   2.65739    66.273  -142.558  -218.435   -101.34    305.31      1.00
   4.21432   2.71264   4.34307   -84.717   -64.144  -801.189   -101.34   1009.89      2.00
   5.62671   2.45723   5.92506   -63.157   165.360  -749.022   -101.32    966.02      2.00
   1.28836   1.56958   3.51313   182.028   390.560  -541.461   -101.31    818.94      2.00
   4.02700   0.75374   1.19571   190.956    63.970  -361.318   -101.26    472.41      3.00
   5.44256   2.20344   2.41156    42.121   -45.139  -561.368   -101.25    790.27      1.00
   0.67062   1.32156  -0.07464   -11.928   -72.245  -575.557   -101.24    693.74      2.00
   4.21008   1.78579  -0.11941     3.118   -95.885  -506.038   -101.17    705.93      1.00
   4.28630   0.36545   2.27155   -88.359    87.627  -894.798   -101.15    910.41      3.00
   4.46609   1.61807   5.09581  -173.157    65.549  -541.630   -101.11    727.22      1.00
   2.59295   1.65610   2.27312   -40.156    44.429  -534.662   -101.10    705.60      2.00
   5.58518   1.18224   2.69231   -29.225    90.698  -588.684   -101.03    689.19      1.00
   1.03384   0.85240   1.97336   261.950  -116.548  -279.481   -101.03    475.46      1.00
   1.06569   1.94333   1.55000  -270.159    -7.336  -427.841   -101.02    719.74      2.00
   3.87938   2.03784   5.77415   -57.549   107.602  -594.228   -101.01    804.09      1.00
   4.96429   1.58015   5.85450   -83.099   206.055  -539.203   -100.98    730.75      3.00
   2.21943   0.68266   0.70120    55.305    15.906  -476.243   -100.91    522.78      1.00
   5.13477   2.53900   1.25829    22.281     2.498  -556.430   -100.90    812.62      1.00
   1.46023   1.50413   4.79161    99.420   -11.592  -540.655   -100.88    693.94      3.00
   3.76347   1.23541   2.86461   -84.694   222.641  -651.831   -100.87    781.32      1.00
   5.18159   0.33371   3.18827    11.885  -140.292  -244.256   -100.86    300.32      2.00
   4.33459   1.07535   6.01596   -63.882   166.347  -460.637   -100.85    587.19      2.00
   2.86205   2.12558   1.17611    86.019    20.729  -582.833   -100.81    800.46      1.00
   5.27140   0.69339   3.48100   -88.371  -241.060  -289.268   -100.76    440.53      2.00
   1.29798   1.09865   5.55103    58.815   -63.177  -569.306   -100.75    660.49      2.00
   1.94421   2.71307   4.76714   -94.554   -23.891  -797.420   -100.75   1006.02      1.00
   3.96119   2.45322   5.93420   -64.589   172.535  -755.402   -100.69    972.08      1.00
   0.62390   0.75680   0.32921    63.407   104.832  -396.830   -100.65    474.26      3.00
   5.94925   2.48679   2.01029    61.383   -50.279  -591.239   -100.64    836.78      1.00
   4.31142   2.55137   1.27530    19.138    -5.844  -544.613   -100.61    805.34      1.00
   3.55724   2.40756   0.85893  -193.447  -211.938  -257.885   -100.60    695.31      1.00
   5.67441   0.82514   0.76931   -76.170   -94.719  -679.423   -100.54    733.57      3.00
   5.02799   1.55629   0.33451  -181.572  -489.555  -542.873   -100.54    869.82      1.00
   0.24792   2.23940   0.14274    20.645    10.425  -551.694   -100.53    784.83      2.00
   6.00891   1.97745   2.00307   220.716   -99.707  -636.632   -100.52    855.54      2.00
   1.64278   2.41169   4.42094  -279.764  -128.963  -874.868   -100.49   1093.36      1.00
   5.15279   1.12216   3.25542   -11.924     4.181  -573.406   -100.49    661.65      2.00
   1.49385   2.32170   3.07584   -11.524  -109.188  -641.119   -100.48    863.79      3.00
   0.78850   1.17925   0.69600  -128.525  -139.205  -617.675   -100.47    732.26      1.00
   3.16609   0.74772   0.32272    51.804    73.258  -430.624   -100.42    494.84      2.00
   5.20793   2.80769   4.28097    61.239    -5.168  -420.881   -100.41    744.56      2.00
   3.98803   2.43266   1.13849  -283.955  -140.695  -218.421   -100.39    697.08      1.00
   5.49481   2.67611   4.14374     7.988   -33.437  -573.462   -100.36    832.87      1.00
   3.21856   1.35254   3.62125     3.482   -16.824  -571.769   -100.34    691.15      2.00
   5.66599   0.82371   1.15854  -123.834   -65.686  -702.314   -100.34    757.92      2.00
   4.70829   1.61473   0.80559   132.025   122.121  -537.517   -100.31    722.32      1.00
   3.87071   1.40931   5.19559    42.845   -25.298  -539.330   -100.30    674.25      2.00
   1.72170   1.27690   1.91763   309.427  -134.744  -421.156   -100.27    654.03      1.00
   3.32887   2.12332   0.59695    11.374   -29.051  -562.417   -100.17    781.11      3.00
   3.51738   0.82629   2.79635   -77.031   200.418  -788.590   -100.17    854.34      1.00
   3.73856   0.74446   0.51323   112.609   225.637  -265.582   -100.17    430.17      2.00
   2.25053   1.14596   3.23124    13.020   317.506  -688.704   -100.17    829.57      1.00
   0.47147   2.35358   3.45879    58.840    92.637  -406.428   -100.16    710.41      1.00
   4.07370   0.40245   0.45927   -42.271  -148.468  -873.899   -100.16    896.09      3.00
   2.93398   2.39528   0.80861    95.866    75.476  -662.233   -100.13    886.84      1.00
   4.14621   1.59945   0.79473   156.351   150.321  -536.308   -100.13    729.55      1.00
   5.66593   1.83263   2.23666    -2.597     6.547  -531.180   -100.12    723.85      1.00
   5.44478   2.07843   1.96176    80.039   -41.251  -573.142   -100.11    788.65      1.00
   5.01503   1.55231   3.12615    12.469   418.231  -542.266   -100.09    810.96      3.00
   5.20966   1.55325   4.44227    79.301    19.671  -535.518   -100.05    694.40      1.00
   5.00411   0.49092   5.21631   -45.865     7.401  -392.680   -100.04    423.29      1.00
   5.21775   1.46199   5.98361   -39.608    62.679  -551.788    -99.99    693.68      3.00
   3.20758   0.31755   3.20098    12.448  -116.460  -297.192    -99.99    334.13      1.00
  -0.16109   0.06782   5.16426    12.174   -16.996  -370.153    -99.97    371.42      1.00
   4.25268   2.63728   5.45688    80.303   -83.971  -315.896    -99.94    688.08      1.00
   5.16970   2.51672   5.59348    18.356   -21.846  -560.882    -99.89    814.36      2.00
   5.07121   0.37362   4.60299   182.225   -20.726  -961.468    -99.89    985.63      1.00
   4.19279   2.08071  -0.08013     6.300  -251.806  -435.955    -99.88    734.37      2.00
   0.53357   2.62245   4.07957   -11.953   -57.225  -577.643    -99.88    834.17      3.00
   3.49725   1.57673   2.76058   171.344  -399.270  -539.601    -99.87    820.44      1.00
   3.42721   0.64195   1.62038    -5.012    -1.558  -529.680    -99.87    564.69      2.00
   0.91200   2.39832   5.38790   -55.194    57.293  -650.840    -99.86    873.68      2.00
   1.18134   1.91381   1.98871    15.169    -7.813  -537.130    -99.85    738.54      1.00
   0.40412   1.02388   6.89155    17.674   -31.939  -541.159    -99.84    621.58      1.00
   5.81084   1.60831   2.41130   306.818  -339.876  -548.788    -99.82    842.66      2.00
   1.15758   2.40990   3.44714    41.700    49.031  -456.902    -99.82    740.14      2.00
  -0.03202   2.01107   1.66211   111.292   -10.440  -585.660    -99.79    793.33      2.00
   5.60373   1.83720   0.54993   -31.968   -48.896  -515.629    -99.75    715.44      2.00
   4.99572   1.04200   3.20528    20.506    13.926  -548.976    -99.73    630.26      2.00
   0.41724   2.00248   1.65244   109.632   -10.013  -583.216    -99.73    790.34      2.00
   2.54974   1.95670   3.49880   -89.763  -204.791  -637.817    -99.70    849.19      1.00
   2.52357   1.18907   0.36364   -91.332  -205.074  -636.757    -99.70    759.25      3.00
   0.61352   2.37101   2.37779   267.713  -286.717  -900.664    -99.69   1137.93      1.00
   5.33100   2.78592   4.31929   144.137    29.942  -203.114    -99.63    659.51      3.00
   2.19363   1.86436  -0.11400     9.275  -148.448  -483.306    -99.63    709.47      1.00
  -0.44044   2.72190   3.99797   -52.185   -86.510  -755.963    -99.57    974.21      2.00
   3.52860   1.55076   2.74042  -139.487   349.009  -539.097    -99.56    787.46      2.00
   3.55083   2.22275   4.52059   -28.750   -10.713  -548.616    -99.51    781.34      1.00
   3.33811   2.29372   5.51086   223.690  -225.024  -256.091    -99.49    696.67      3.00
   5.07598   2.77327   3.45324    69.011   121.753  -167.749    -99.43    647.22      2.00
   0.15838   1.67419   5.04768   -71.009    20.445  -539.955    -99.42    713.35      1.00
   1.94280   1.66110   2.87818   -72.406   184.982  -537.538    -99.41    733.33      2.00
   1.76090   1.15772   1.03942   219.891    85.047  -439.491    -99.40    603.14      2.00
  -0.12919   0.48237   1.13167    -8.021   -38.257  -607.123    -99.39    626.15      1.00
   1.59572   1.57769   3.15264   -10.559   432.535  -555.284    -99.33    830.01      1.00
   1.57506   0.81062   1.85814   -27.244    -0.234  -551.485    -99.30    603.91      1.00
   1.99588   0.58790   3.01976    14.017    -5.196  -538.317    -99.29    567.71      2.00
   5.10257   2.77451   5.40072   -83.190    81.395  -872.016    -99.26   1070.16      1.00
   5.85021   1.55361   3.94531   298.563   284.437  -537.224    -99.24    804.64      2.00
   4.70513   1.44896   4.83368    48.351    -9.564  -540.044    -99.23    680.35      1.00
   2.88567   2.46027   5.92952   -65.874   173.820  -760.709    -99.22    976.96      2.00
   3.12472   0.36313   2.24630   -78.264    75.333  -857.106    -99.18    871.20      2.00
   2.43194   1.11145   3.95625    67.513    49.063  -572.233    -99.18    664.31      3.00
   3.10487   0.75950   5.95519    41.438   -82.777  -609.344    -99.18    657.87      2.00
   3.39212   0.68761   2.80733   -58.435   160.569  -739.466    -99.17    787.18      2.00
   2.02743   1.89696   5.07503   447.922  -192.609  -358.738    -99.09    787.38      2.00
   2.00105   1.13206   0.02208   -13.674   110.479  -503.515    -99.08    613.56      1.00
   2.24447   2.41881   1.58062    92.206   -14.062  -621.109    -99.07    854.71      1.00
   0.48771   1.16322   1.10106  -135.584   -71.056  -594.443    -99.06    701.96      1.00
   1.67630   1.16837   4.73330   342.919    -9.159  -680.096    -99.01    834.87      1.00
   2.89428   1.27084   3.04179     8.414  -147.799  -482.200    -98.91    624.28      1.00
   4.64608   1.15272   2.02625  -206.753    55.842  -647.595    -98.89    761.13      3.00
   2.21748   1.19333   3.79187    19.830     6.210  -535.583    -98.89    639.17      1.00
   4.77102   2.02154   5.85968   148.067  -381.132  -376.685    -98.88    764.71      1.00
   1.78851   1.32276   1.89598   100.351   -55.867  -494.133    -98.86    634.29      2.00
   0.65626   0.75770   5.67691    16.470   -15.271  -537.310    -98.83    584.58      2.00
   5.17036   0.74830   2.28286   164.820  -163.422  -341.466    -98.82    470.97      1.00
   0.73478   0.72078   0.69890  -168.566  -187.834  -813.932    -98.80    879.77      3.00
   3.32005   0.95069   5.51769    -2.487     3.707  -514.152    -98.78    587.32      3.00
   5.20588   2.38047   2.38892   186.249  -208.125  -786.469    -98.77   1013.71      2.00
   4.90719   1.19296   5.48438  -192.167   188.214  -420.952    -98.76    608.97      3.00
  -0.04203   0.79752   0.56788    25.543   -14.784  -555.078    -98.75    605.71      1.00
   0.97491   0.31983   2.43312   -92.129    91.083  -909.763    -98.75    924.31      2.00
   3.49699   2.19632   4.03238     4.513   -35.347  -522.008    -98.68    760.43      3.00
   3.64772   1.27668   2.70170    45.694  -134.776  -486.744    -98.54    627.33      2.00
   4.44340   0.66002   4.18066     5.851   -12.909  -524.181    -98.54    561.63      2.00
   5.91252   1.15863   0.47669    34.403    93.687  -499.306    -98.54    611.85      3.00
   5.12177   2.18463   0.63567   -29.810   -48.690  -491.222    -98.53    739.73      2.00
   5.48514   2.34853   2.72335   -92.077   229.887  -273.641    -98.51    680.43      2.00
   5.07545   0.77194   0.36276   129.411   264.838  -223.015    -98.49    437.13      1.00
   3.31913   0.76616   0.41860   118.969   296.582  -211.387    -98.49    447.89      3.00
   3.97602   0.61209   5.07022    -7.652    -5.932  -497.557    -98.49    531.67      1.00
   0.05460   2.33307  -0.05607     9.526  -359.948  -193.731    -98.47    701.28      1.00
   3.51332   2.38787   3.44876    44.992    57.084  -447.600    -98.46    733.27      1.00
   3.50824   2.44789   1.99863    91.617   -62.049  -625.094    -98.42    861.78      1.00
   3.23454   1.82831   5.39323   -33.511    25.626  -542.161    -98.42    732.61      1.00
   2.40305   1.57435   5.52201   362.371  -365.869  -540.254    -98.38    865.90      2.00
   5.01932   1.28006   0.64184   -79.354   -88.486  -579.784    -98.34    698.05      1.00
   1.07722   1.98078   1.99486   185.284   -85.241  -618.667    -98.34    832.43      2.00
   1.12768   2.68845   4.35064   -55.741   -51.660  -722.295    -98.34    944.54      1.00
   1.11981   1.13211   3.94790   106.871    88.447  -596.176    -98.16    696.53      2.00
   3.12000   1.87279   0.62586   -44.247   -63.698  -507.547    -98.16    716.12      2.00
   3.27390   1.91057   4.33973  -403.611  -195.712  -714.099    -98.15    983.47      3.00
   0.44619   2.41923   1.97390  -317.966   107.586  -187.622    -98.12    695.68      1.00
   6.22448   1.50069   2.67553   -12.647    49.171  -543.030    -98.12    690.00      3.00
   4.16836   2.41689   5.91919  -110.580   282.269  -874.341    -98.11   1091.89      2.00
  -0.02729   0.51315   2.28098    72.199   -73.952  -343.776    -98.06    392.06      2.00
   5.36547   2.67948   6.04520   -27.248    82.642  -808.003    -98.02   1012.11      2.00
   2.96907   1.17205   2.74209     3.504     7.449  -538.312    -97.99    638.23      2.00
   5.90698   1.17564   2.32017   242.590  -270.664  -412.694    -97.97    648.53      2.00
   5.94453   2.04611   2.40061    75.728   -79.396  -580.524    -97.94    793.07      1.00
   1.43700   1.29076   0.86480   -16.963   -20.637  -529.385    -97.94    648.06      1.00
   4.21169   2.09990   1.20358   -29.713   -26.053  -507.811    -97.93    740.54      2.00
   1.25317   1.48040   2.99270    13.856  -211.930  -542.983    -97.93    717.41      3.00
   0.88388   1.15547   4.74139   245.633    -8.824  -642.166    -97.91    766.37      3.00
   3.72142   2.31595   2.66784   -30.521    78.589  -435.635    -97.84    720.51      3.00
   4.14252   2.84488   4.75798    47.934   -25.958  -460.763    -97.79    768.73      2.00
   0.17818   1.63963   4.28451   395.379   151.889  -539.299    -97.79    821.89      2.00
   1.01849   2.53494   4.32113    -7.311   -35.170  -597.577    -97.71    841.53      1.00
   5.19717   1.33670   2.54662    18.474   -68.854  -514.064    -97.71    645.65      1.00
   1.11365   0.84887   5.45776   -46.626    42.738  -458.762    -97.70    528.76      2.00
   2.74575   1.73008   0.33171    21.871   -26.200  -541.717    -97.70    719.16      1.00
   2.83345   2.37501   3.55915   120.867   301.135  -208.388    -97.67    692.14      1.00
   2.93900   0.71305   4.82719    70.868   -17.486  -600.215    -97.66    642.22      1.00
   1.61950   2.61581   2.75317    20.577   -29.414  -543.753    -97.66    809.36      2.00
   1.69216   2.33682   5.31884   -39.565    38.130  -619.563    -97.65    843.82      1.00
   1.74756   2.39791   0.80567    82.218    63.183  -642.792    -97.60    870.23      2.00
   0.32695   1.62010   0.82948   103.292    89.356  -536.416    -97.58    712.67      1.00
   3.94162   2.40606   3.46843    54.275    80.314  -421.372    -97.53    722.06      2.00
   0.39832   1.54471   2.71026   -42.344   115.118  -540.334    -97.50    702.91      3.00
   4.31492   2.00066   4.81833  -315.722   -10.297  -691.600    -97.49    922.08      1.00
   1.72629  -0.30784   3.65273    25.168   -16.579  -539.655    -97.48    548.82      1.00
   0.43953   1.21845   3.52135   -97.480  -262.021  -425.827    -97.48    620.74      1.00
  -0.09528   2.79688   4.76211    92.738   -25.723  -357.474    -97.44    714.00      1.00
   0.84929   1.97584   5.41159    94.434  -122.402  -498.744    -97.43    735.07      2.00
   5.14158   0.81275   1.16378  -209.679  -102.177  -795.356    -97.37    864.29      1.00
   3.61770   0.88064   3.79315    17.734   -32.451  -530.590    -97.34    593.90      3.00
   5.71791   2.38168   2.38412   133.178  -139.959  -713.933    -97.34    937.15      1.00
   5.67818   0.84080   2.36050   262.631  -263.510  -200.553    -97.33    492.62      3.00
   4.55101   1.95313   5.06466   358.579  -174.693  -397.431    -97.29    762.08      1.00
   0.88573   0.77890   3.04279     4.131   131.220  -683.987    -97.28    735.22      1.00
   2.75176   1.46848   0.71481   -52.453   -59.797  -537.174    -97.25    683.66      1.00
   2.77347   0.87740   5.44778   177.929  -198.541  -776.141    -97.22    861.89      1.00
   2.77677   1.56863   5.45512  -184.815   182.036  -541.038    -97.19    742.77      2.00
   4.60581   2.40579   4.40536  -312.670  -144.388  -909.314    -97.18   1131.32      2.00
   3.50871   1.67558   3.82372   -46.319   -58.330  -535.829    -97.18    710.50      1.00
   4.36760   0.83793   3.95529   -43.978   -63.164  -463.826    -97.14    533.60      1.00
   1.48158   2.11542   2.08122    29.599   -19.687  -545.384    -97.12    768.27      3.00
   3.34109   1.13560   4.79771   103.118    -9.863  -580.940    -97.08    677.78      1.00
   2.41858   2.37326   3.49144    96.346   185.640  -308.845    -97.06    685.01      1.00
   5.27629   2.44213   1.14120  -245.823  -122.637  -261.829    -97.05    694.97      3.00
   5.10849   1.24691   1.56343   184.282   -16.151  -460.783    -97.05    614.38      1.00
   5.97237   1.56894   1.09119   358.559   138.485  -537.966    -97.03    792.98      1.00
   1.60168   0.71743   2.78767  -101.363   262.687  -855.045    -96.96    926.18      2.00
   3.77443   1.22808   1.56858   252.898   -16.920  -432.325    -96.96    615.37      1.00
   1.91791   0.62017   1.01043   -13.524   -41.774  -618.437    -96.96    648.30      1.00
   5.65780   1.94635   1.89421  -124.838    41.656  -480.140    -96.91    714.37      3.00
   4.96643   1.01257   6.72787    14.860    -5.728  -564.463    -96.86    639.70      1.00
   6.72838   1.57798   5.24694     1.384   -32.217  -564.180    -96.79    716.06      2.00
   4.28227   0.43332   1.65361   -41.657   -25.416  -679.995    -96.76    694.65      3.00
   5.36712   2.32496   0.73501  -129.413  -152.107  -343.321    -96.75    693.72      3.00
   0.85270   2.26208   4.74626   -13.674    -7.716  -535.658    -96.75    775.64      1.00
   4.07087   2.72124   4.02918   -56.182   -87.347  -769.341    -96.70    984.90      1.00
   4.24872   1.85200   3.89353   -23.373   -20.258  -539.958    -96.70    733.40      1.00
   4.93624   2.34160   2.91661     6.512    25.913  -481.656    -96.70    747.35      3.00
   1.44570   1.52683   0.71208   -92.029  -103.593  -536.842    -96.70    700.74      2.00
   3.45036   2.36130   3.12370    11.511   304.463  -206.384    -96.67    681.13      2.00
   0.25771   1.96739   1.98578   447.842  -195.506  -736.985    -96.66   1023.79      2.00
   0.51270   0.86913   2.35052   175.831  -174.241  -324.862    -96.65    484.76      2.00
   0.11493   1.19951   3.62701   106.983   226.688  -643.798    -96.65    774.44      2.00
   4.19808   2.82574   4.72055    49.701   -24.844  -460.895    -96.61    768.16      3.00
   0.88483   0.54925   0.46816   -14.989   -16.210  -527.955    -96.60    554.54      1.00
   5.04926   1.22880   1.62899  -344.851   -15.545  -682.549    -96.58    844.20      2.00
   4.95785   1.12224   3.97427  -298.772  -317.061  -355.152    -96.57    651.76      2.00
   5.77038   1.38818   5.19895    51.557   -29.644  -541.884    -96.56    674.07      1.00
   5.16410   0.85273   4.25318   -49.469   -40.994  -473.175    -96.55    542.08      3.00
   1.71749   0.82594   3.09463     9.321  -266.957  -286.424    -96.48    464.00      2.00
   4.49495   1.89969   4.33890  -339.563  -171.348  -684.958    -96.48    931.64      2.00
   0.03297   2.70102   5.33000    70.784   -38.897  -399.155    -96.47    729.08      1.00
   2.63985   1.53394   2.73404  -102.338   253.083  -537.706    -96.46    740.69      3.00
   1.73099   0.81080   1.15239  -152.753   -78.631  -735.416    -96.45    793.86      2.00
   4.60330   1.94496   4.02637    49.141    38.169  -502.088    -96.44    719.88      1.00
   4.55468   0.33090   1.12391    63.116    -3.864  -413.477    -96.43    430.58      1.00
   1.96200   1.41658   4.51515    15.170   -36.133  -557.052    -96.41    688.75      3.00
   4.35363   0.87615   2.81543   -32.826    95.066  -672.012    -96.40    728.60      1.00
   5.23393   0.77150   0.32986    65.828   111.564  -391.399    -96.35    473.67      2.00
   1.09106   1.83438   5.04624   242.599  -107.229  -451.691    -96.34    718.62      1.00
   0.07719   1.64312   2.38705  -281.694   278.057  -540.219    -96.30    808.99      1.00
   4.52333   0.78491  -0.03976     9.300   174.616  -337.790    -96.30    448.29      1.00
   1.09850   2.41222   0.81535    67.587    47.433  -621.939    -96.27    853.72      1.00
   3.07713   0.40020   0.57252     0.282   -50.501  -620.506    -96.25    634.75      2.00
   1.19072   1.90778   4.71044   221.113   -16.585  -444.986    -96.24    709.00      1.00
   2.09140   1.25214   2.43288   209.957  -240.381  -430.334    -96.24    647.28      2.00
   0.14852   2.63190   2.16772    13.866   -14.085  -528.209    -96.21    799.40      2.00
   1.77457  -1.34733   2.29180    20.666   -11.590  -538.893    -96.20    663.72      1.00
   4.57299   1.84003   4.85972    43.032   -10.805  -520.071    -96.19    718.07      1.00
   3.33300   1.62613   1.87053    -3.005     1.602  -534.627    -96.18    698.94      2.00
   0.33976   2.01857   3.48118   135.353   341.723  -388.540    -96.17    749.16      1.00
   5.29720   0.48837   0.96041   -14.456   -47.662  -634.735    -96.17    654.08      1.00
   0.09393   0.64863   4.06454   -13.807   -21.232  -564.260    -96.16    598.44      1.00
   4.89023   1.99062   4.32105   326.999   118.554  -417.497    -96.16    752.09      2.00
   4.15133   1.18735   5.48858  -316.827   313.181  -348.363    -96.16    663.44      1.00
   3.19555   2.55501   1.75939    64.363   -44.241  -605.060    -96.16    850.98      1.00
   0.07392   2.34153   2.33614  -154.199   148.085  -304.483    -96.15    681.34      3.00
   1.62439   1.58026   3.15354   -11.862   428.660  -551.639    -96.15    825.87      3.00
   0.69388   2.01534   0.78628   115.488   100.512  -603.964    -96.11    814.14      1.00
   4.08661   0.64574   3.98522    40.104    17.171  -585.109    -96.06    618.89      2.00
   1.64140   1.97492   1.59102   414.343    -9.538  -710.321    -96.05    971.54      3.00
   4.10144   2.69266   0.73465   115.783    84.508  -907.840    -96.05   1099.89      1.00
   1.09125   2.05934   5.02379  -233.157    69.467  -660.523    -96.02    881.83      1.00
   4.19868   1.25206   5.44281   -39.721    36.077  -510.944    -95.88    629.23      2.00
   4.22804   2.02014   3.82150    52.977    12.605  -514.760    -95.84    737.17      1.00
   1.73427   0.69045   2.79922   -64.521   175.274  -757.736    -95.83    808.15      3.00
   2.38161  -2.27034   3.73829    37.866    -2.004  -558.875    -95.83    793.37      1.00
   4.52936   1.14986   1.69343    -8.204   -44.348  -545.066    -95.81    642.42      2.00
   1.04088   1.59830   0.67798   -92.720   -99.132  -539.953    -95.78    712.25      3.00
   2.89085   2.53978   2.02292    49.985   -44.277  -580.312    -95.76    831.59      3.00
   0.94879   1.98221   2.07259    99.574   -51.222  -580.949    -95.74    786.69      2.00
  -0.44194   0.81347   0.15016   -14.751  -277.776  -807.317    -95.72    888.39      2.00
   5.29346   2.70102   4.08250   -26.358   -58.705  -665.349    -95.70    901.42      1.00
   5.92247   1.59451   3.21985     9.161  -205.009  -553.489    -95.70    738.31      1.00
   5.04276   1.56795   2.38379   305.240  -308.664  -540.112    -95.66    819.55      1.00
   4.17365   2.83527   2.05590  -113.987    33.218  -211.536    -95.65    658.75      1.00
   5.68370   1.93180   0.50643    79.593   166.056  -615.987    -95.63    820.49      1.00
   3.01956   1.46351   0.32339   -27.879   -39.400  -545.518    -95.60    686.65      1.00
   4.07075   2.38013   1.19276   199.852    61.449  -743.700    -95.60    963.25      2.00
   3.37359   1.06942   1.83926   169.102   -80.554  -465.561    -95.57    592.96      1.00
  -0.11954   1.94017   1.10982   417.645   162.194  -728.429    -95.53    996.34      1.00
   0.89540   1.94780   3.67506    14.344    46.952  -525.229    -95.53    735.53      2.00
   3.48894   1.98262   1.88415  -288.253    92.740  -398.392    -95.53    720.64      2.00
   3.84212   2.72054   3.98652   -62.684   -97.537  -800.058    -95.53   1010.36      2.00
   0.75920   2.73632   2.69507   -45.983   117.083  -186.046    -95.51    647.24      2.00
   1.74781   0.80411   5.47795  -163.299   157.244  -293.625    -95.44    443.22      1.00
   4.23820   1.90521   0.72148   -93.231  -111.573  -481.048    -95.44    712.48      2.00
   0.85001   0.82759   2.82500   -61.323   167.518  -755.117    -95.44    815.00      3.00
   1.77881   1.95034   3.68764   -45.788   -53.201  -575.626    -95.43    774.24      2.00
   0.29413   1.52850   4.08658    20.082   -31.599  -550.077    -95.42    698.52      1.00
   1.99839   1.18066   0.72433  -198.773  -210.603  -658.291    -95.42    797.69      2.00
   3.47177   1.12766   4.97060    43.923   -12.797  -552.586    -95.40    645.95      2.00
   0.88972   1.54768   0.76475  -233.701  -247.020  -536.871    -95.40    769.07      2.00
   4.27697   2.11025   0.31783   -64.105  -170.706  -468.070    -95.37    736.91      1.00
   5.23211   1.12502   2.11502    67.947   -32.010  -530.720    -95.35    629.73      1.00
   0.89220   0.31190   1.93471  -122.996    40.843  -907.370    -95.29    921.70      2.00
   5.62360   1.10913  -0.21319    20.859    -4.830  -542.698    -95.28    633.63      1.00
   5.20085   2.47126   1.97148  -199.134    56.735  -309.441    -95.26    693.63      1.00
   0.01447   1.94919   0.45620   138.166   307.498  -680.415    -95.26    916.28      3.00
   3.78210   1.94907   4.24137    -6.848   -35.039  -575.903    -95.20    771.97      3.00
   5.89577   1.59117   3.16888    12.721  -286.280  -541.749    -95.18    756.05      2.00
   0.47357   1.97640   5.08818   366.509  -179.089  -392.279    -95.17    766.85      2.00
   5.09181   0.58565   4.11719    28.106     4.158  -564.371    -95.14    592.85      1.00
   1.26681   0.31070   1.96013  -122.957    43.061  -910.632    -95.13    924.98      3.00
   5.51200   1.95678   0.88859   122.208   111.345  -612.934    -95.12    816.91      3.00
  -0.22356   1.43560   5.38083     8.405    -6.717  -530.571    -95.03    669.17      3.00
   1.02009   2.46179   5.10047  -165.246    61.764  -744.834    -95.00    962.95      1.00
   5.52411   1.70735   2.02807    51.827   -29.045  -539.000    -95.00    715.71      1.00
   2.19670   0.73754   4.81566    70.106   -15.615  -596.659    -94.98    641.16      1.00
   2.14491   1.96785   3.49401   -79.722  -179.346  -626.360    -94.97    834.94      3.00
   4.77272   0.99160   5.16566    45.169   -27.766  -556.967    -94.94    632.51      2.00
   3.11368   2.03125   0.40713  -129.219  -346.045  -392.140    -94.91    753.41      1.00
   0.88620   2.26310   1.89585     9.805    -4.307  -534.035    -94.90    774.54      1.00
   2.55695   1.54414   5.90707    95.334  -217.593  -536.944    -94.89    729.19      2.00
   2.09038   1.24224   3.87416    17.429    11.175  -537.595    -94.88    647.69      3.00
   2.39364   0.73985   2.69542   107.764  -242.350  -305.863    -94.85    462.75      2.00
   1.99480   2.46463   3.70509   -38.037   -54.776  -587.661    -94.84    831.56      2.00
   1.39394   1.91926   3.38479   -10.566    16.866  -534.260    -94.81    737.18      3.00
   4.11916   1.93857   0.05303    10.393   436.837  -740.239    -94.79   1000.02      3.00
   3.16972   0.76870   4.78163   122.891   -14.881  -649.353    -94.77    700.76      1.00
   5.23381   2.66683   5.13483   140.998   -68.533  -215.959    -94.77    658.81      3.00
   1.58517   1.16430   0.76617   291.345   251.491  -372.196    -94.77    634.71      1.00
   2.24844   1.18042   2.30452   191.131  -216.641  -444.432    -94.71    632.45      3.00
   5.04790   2.41315   3.40643    36.754    40.952  -464.879    -94.67    744.63      1.00
   4.26719   2.28487  -0.07229     8.977  -150.709  -401.457    -94.63    708.36      3.00
   2.10988   2.17100   4.28349   -24.844   -25.139  -595.614    -94.59    810.24      3.00
   4.98462   2.33099   1.15714  -244.800  -123.796  -266.008    -94.58    685.82      2.00
   2.38959   1.93560   1.10530   378.219   144.708  -709.466    -94.57    963.29      1.00
  -0.03043   1.69779   2.06893    48.195   -29.203  -539.000    -94.57    714.20      1.00
   1.63295   0.84825   1.95707   305.366  -130.571  -236.307    -94.54    480.93      2.00
   1.99409   1.30278   4.39323   -86.880   -44.598  -499.675    -94.45    632.76      1.00
   1.78486   2.43559   4.39950    62.591    11.245  -502.944    -94.45    771.45      2.00
   5.82791   1.92473  -0.03804     8.824  -354.453  -397.688    -94.41    736.50      1.00
   1.32378   2.10231   0.84614    29.051     8.971  -548.186    -94.39    768.64      3.00
   2.07690   1.75847   6.40497   -21.482   -39.412  -539.029    -94.36    721.44      1.00
   0.92999   1.91889   3.54545   123.358   293.135  -404.574    -94.31    722.75      2.00
   1.39102   2.33572   3.63787   -33.461  -124.684  -650.681    -94.29    874.67      3.00
   2.85427   1.46554   3.96048    45.296    37.152  -536.673    -94.25    680.67      1.00
   4.52015   1.01437   0.64101   -34.864   -44.356  -554.925    -94.22    633.86      2.00
   1.04059   2.86421   0.69064   -66.166   -93.469  -274.598    -94.21    682.07      2.00
   1.85689   1.51188   0.03165    13.238  -219.254  -553.093    -94.21    731.38      2.00
   1.87033   2.32288  -0.10067     7.113  -196.552  -355.164    -94.14    698.60      3.00
   2.54210   1.01801   6.10287    22.060   -60.949  -546.623    -94.13    627.94      3.00
  -0.04636   1.87505  -0.24856    12.732   -15.849  -527.379    -94.10    726.70      1.00
   2.85417   1.94875   0.03262    10.944  -250.916  -438.608    -94.06    720.00      1.00
   4.33830   1.18463   2.76439   140.409  -317.519  -407.145    -94.04    637.20      2.00
   0.55453   1.19877   5.74058    -5.888    25.317  -520.979    -94.03    627.94      3.00
   1.00673   2.80224   0.04052    11.766  -155.769  -207.024    -94.03    663.58      2.00
   3.18072   0.27461   1.63794    43.669   -24.893  -471.590    -94.02    481.87      1.00
   2.83673   1.18564   0.10185   -10.890  -368.520  -696.963    -94.02    861.21      1.00
   3.02152   2.69053   4.06177     0.808    12.506  -518.727    -93.99    796.30      2.00
   4.64145   0.79828   4.67961  -213.507   -13.880  -315.398    -93.98    451.01      2.00
   4.63728   0.83288   4.22704   -71.898   -51.141  -448.892    -93.98    521.79      2.00
   2.71654   1.01232   2.02770     3.604     1.015  -574.543    -93.96    648.42      2.00
   1.83442   1.34371  -0.16404   -11.430   -49.253  -566.117    -93.96    686.94      2.00
   0.63072   1.04827   0.83417   183.542   146.804  -433.960    -93.95    582.92      3.00
   0.62624   1.60730   0.81021   148.497   137.582  -538.217    -93.90    727.81      2.00
   2.31369   2.43434   5.93786   -83.960   223.145  -810.746    -93.90   1025.76      3.00
   1.65100   2.43036   1.28328    55.608     0.394  -584.992    -93.89    826.33      3.00
   0.94648   1.59872   3.93831   -11.272   -13.031  -530.794    -93.89    692.42      1.00
   4.81648   1.02287   1.13618     7.808    -3.068  -566.595    -93.86    642.73      1.00
   2.57138   1.30096   5.41001   -23.232    18.918  -519.798    -93.85    641.87      2.00
   5.99702   1.32258   5.37903    21.531   -13.071  -539.559    -93.82    660.78      2.00
   3.36417   1.40877   5.85345    12.533    -7.874  -532.780    -93.81    667.26      1.00
   1.47038   1.33036   1.65212   -70.712    -7.610  -590.722    -93.80    707.39      1.00
   3.03189   1.65811   6.16454    23.826   -21.463  -546.578    -93.80    713.19      2.00
   5.44465   0.20377   1.23133    29.421   -20.129  -512.630    -93.77    517.72      1.00
   6.13470   1.44019   6.10677    20.234   -25.136  -537.923    -93.75    676.32      1.00
  -0.05002   1.55677   3.87956  -227.778  -235.996  -537.945    -93.74    765.74      1.00
  -0.08906   0.80548   5.47350  -116.972   111.464  -357.005    -93.74    461.07      3.00
   0.40054   1.97394   0.73509  -192.732  -198.754  -427.099    -93.73    725.54      2.00
   0.41930   1.54268   1.33049    11.475   -39.300  -551.962    -93.70    702.13      2.00
   2.27328   0.45752   1.63109   -39.537   -26.872  -667.536    -93.69    683.94      1.00
  -0.14476  -0.05664   0.05257    11.509   -12.232  -273.795    -93.69    274.87      1.00
   5.21872   0.68745   5.14276    83.510   -58.056  -615.412    -93.67    657.88      1.00
   2.77004   0.72627   4.35593    74.647     9.913  -607.443    -93.58    650.50      1.00
   4.90709   1.84044   5.50816    31.175   -56.417  -557.995    -93.58    747.50      2.00
   5.92693   1.98162   3.90310   232.984   194.115  -407.942    -93.49    726.04      2.00
   1.72921   1.40128   3.43269   -12.394    -9.129  -530.338    -93.48    664.19      2.00
   0.46040   1.89283   5.06643   439.359  -188.019  -363.778    -93.47    783.26      3.00
   0.27239   1.96799   2.38701   105.754  -108.887  -591.494    -93.44    799.52      1.00
   2.88786   1.63857   1.91459  -245.200    94.587  -539.351    -93.43    751.69      3.00
   2.85194   2.68378   4.42431   -14.090   -35.668  -619.582    -93.41    865.82      1.00
   2.72025   1.07170   1.87583    12.130     0.609  -564.386    -93.40    647.20      1.00
   5.76803   1.94756   0.76205  -297.315  -315.884  -359.716    -93.38    761.73      1.00
   4.50297   0.73223   1.13518  -305.732  -137.575  -901.041    -93.31    986.67      1.00
   3.04885   2.06860   3.75367     5.400    25.949  -531.101    -93.30    752.66      2.00
   0.00123   0.65773   3.44596   -57.487  -173.086  -367.509    -93.29    456.64      2.00
   5.08029   1.91371   3.85153  -150.230  -159.340  -621.670    -93.27    831.31      1.00
   0.15798   2.39106   3.47049    65.456   112.670  -388.833    -93.27    707.56      1.00
   4.43886   1.44826   1.94134   239.722  -126.687  -530.814    -93.26    723.77      1.00
   3.02411   1.14695   3.54274   134.266   297.907  -677.038    -93.23    823.54      1.00
   3.02894   1.54885   0.30923  -137.208  -379.764  -552.239    -93.22    809.89      1.00
   3.41227   1.19048   3.59198   146.616   329.050  -689.442    -93.21    851.98      2.00
   2.56242   1.12782   2.99679    11.743  -209.965  -472.412    -93.20    614.11      2.00
   3.32956   1.65158   2.77728    65.206  -149.675  -537.950    -93.19    723.59      3.00
   4.36503   2.31680   1.48335   -85.365   -16.378  -443.942    -93.18    725.95      1.00
   2.76496   1.66598   4.26001   283.044   108.712  -539.530    -93.17    770.27      1.00
   1.19054   1.20938   2.39870  -105.628    75.549  -616.527    -93.17    721.93      1.00
   1.75427   1.47636   0.41948    73.836   139.743  -554.849    -93.17    711.91      1.00
   5.07569   2.31852   1.95100  -123.279    43.183  -396.980    -93.14    705.16      2.00
   2.34183   1.66447   0.05509     4.508   112.335  -534.050    -93.14    712.68      1.00
   1.78542   2.10855   5.15043  -185.647    70.288  -642.943    -93.12    862.07      3.00
   0.76143   1.45493   0.70071   -44.099   -55.986  -535.183    -93.06    679.23      3.00
   3.88389   1.94289   3.65301     5.817    34.247  -532.906    -93.04    739.64      3.00
   4.40546   1.52879   5.06851  -357.613   140.178  -542.355    -93.01    791.06      2.00
   5.65421   0.74241   0.29326    46.037    65.224  -438.958    -93.00    499.59      1.00
   4.28965   1.52717   3.80264   -90.764  -100.572  -537.554    -92.99    700.74      1.00
   4.94101   1.17099   2.62325   -19.126    58.514  -574.753    -92.95    671.91      2.00
   4.04068   0.72520   0.35050   112.992   224.818  -265.401    -92.93    426.83      3.00
   1.28970   0.68390   5.12230    21.425   -14.181  -542.823    -92.93    581.80      3.00
   1.67188   2.03458   4.20000   -63.199   -38.908  -562.972    -92.92    774.83      1.00
   3.41268   1.98417   3.63782    19.968    59.966  -520.000    -92.90    737.28      2.00
   3.42127   1.56321   1.08124     6.310   -37.134  -556.603    -92.87    708.42      1.00
   4.39916   1.38920   5.97213    33.261   -71.188  -539.141    -92.87    674.01      2.00
   1.02422   1.99294   1.62065   168.654    -9.470  -608.646    -92.85    818.36      2.00
  -0.23467   0.86744   2.93588    11.877   -10.698  -528.690    -92.85    589.67      3.00
   3.99604   1.58828   3.91147  -305.982  -318.465  -537.353    -92.83    824.16      2.00
   1.49332   1.08903   1.31403  -202.849   -99.068  -653.021    -92.80    761.94      1.00
   5.38565   0.18259   1.07289   -15.997    -3.021  -546.501    -92.77    549.66      2.00
   4.47195   2.17502   1.11773    50.730    11.691  -563.677    -92.76    788.40      1.00
   1.63090   1.61315   3.89839  -148.456  -160.656  -537.528    -92.75    732.76      1.00
   2.97514   0.83878   2.80927   -66.649   178.011  -761.046    -92.75    824.03      2.00
   4.01944   1.13625   5.37625   -95.288    75.501  -471.992    -92.73    590.66      3.00
   2.86945   1.78142   4.26123   -23.346   -23.797  -528.949    -92.73    716.31      1.00
   2.61518   1.10729   2.07088    49.241   -68.863  -523.857    -92.72    622.76      3.00
   3.90546   1.41146   1.39780   -40.213    -9.268  -540.148    -92.71    674.58      1.00
   2.84509   2.41921   4.36038   109.047    29.360  -449.289    -92.68    742.10      1.00
   3.82143   1.28062   5.39376   -19.342    16.271  -521.294    -92.64    640.00      3.00
   0.45251   1.32165   1.67728    43.569    -8.712  -521.049    -92.63    646.68      1.00
   5.07427   2.01547   1.62187  -413.516    -9.993  -370.712    -92.60    763.64      1.00
   1.89257   1.53739   2.74335  -124.304   310.781  -539.122    -92.60    767.03      3.00
   5.90964   1.54455   3.64282   118.084   240.726  -551.534    -92.56    750.43      1.00
   3.48728   0.81304   5.47494  -174.641   155.235  -275.879    -92.55    436.93      2.00
   2.78503   1.57041   2.38082   337.489  -341.639  -540.208    -92.54    845.23      1.00
   1.05693   2.38056   1.59493   146.691   -16.389  -671.800    -92.45    896.76      3.00
   0.34350   0.65970   3.75364     4.355   -37.195  -557.836    -92.45    594.12      1.00
   0.91622   2.08831   2.01651    58.904   -31.824  -562.916    -92.44    780.00      3.00
   0.88405   1.64842   4.18617   178.883    62.240  -539.786    -92.44    730.86      2.00
   3.32798   1.98265   3.15842   -11.125   389.271  -382.958    -92.41    753.14      1.00
   7.42129   2.26783   2.07847    30.933   -21.294  -549.847    -92.40    786.80      2.00
   4.79949   1.65683   3.44441   -18.362   -18.466  -537.391    -92.37    705.73      1.00
   3.86439   0.29839   3.24772    12.202   -81.533  -395.565    -92.34    414.47      1.00
   4.62119   1.67707   0.81389    59.963    52.538  -538.711    -92.33    713.43      2.00
   3.47181   2.17587   1.54909    61.810    -9.900  -567.223    -92.33    791.80      1.00
   4.12467   0.45948   3.10632    12.124    89.387  -800.274    -92.32    817.64      2.00
   2.77235   1.17676   2.32780   252.423  -283.562  -406.475    -92.30    653.97      3.00
   1.24368   2.05876   5.84794   104.735  -275.236  -420.669    -92.29    738.73      1.00
   1.04462   1.91925   0.09097     9.231   235.581  -657.646    -92.28    863.53      1.00
   4.56001   0.72712   1.26912  -282.086  -133.175  -875.750    -92.27    955.42      2.00
   5.70124   0.86492   0.48863    21.058   -26.978  -532.920    -92.25    593.83      2.00
   2.11080   1.80203   5.88709   -11.439    37.164  -538.709    -92.23    726.49      2.00
   1.57166   0.85065   5.76432    -7.247    26.237  -496.279    -92.23    558.97      3.00
   0.66427   1.55842   4.33583   365.898   142.449  -538.647    -92.21    796.22      3.00
   1.45233   1.64659   4.32298   383.493   150.436  -537.940    -92.21    815.86      1.00
   5.66786   0.76588   0.35031   100.296   196.833  -295.876    -92.18    435.85      2.00
   2.59141   0.69386   3.78844    11.466    -0.739  -539.321    -92.18    579.14      1.00
   0.51465   2.28145   0.37607   117.680   249.286  -823.932    -92.17   1035.45      1.00
   3.45223   1.98981   2.29379  -192.475   172.261  -414.009    -92.15    712.95      3.00
   0.71301   2.04363   4.22998   102.907     9.414  -491.179    -92.13    728.98      1.00
  -0.26788   1.78071   7.61559    18.288   -34.031  -527.639    -92.13    715.50      3.00
   0.07708   0.29982   1.93803   -99.678    31.522  -841.177    -92.09    852.75      1.00
   3.93157   2.54431   0.76291    26.990     6.584  -563.849    -92.03    818.24      1.00
   0.00706   2.20619   0.62243   -14.848   -32.086  -506.010    -91.96    750.52      1.00
   2.82688   2.33149   2.33665  -163.338   157.200  -295.252    -91.92    680.43      2.00
   5.30829   0.40445   1.24476   -86.005   -65.116  -808.541    -91.91    825.15      3.00
   0.07684   1.44149   5.19719    54.484   -31.615  -539.979    -91.89    680.31      2.00
   1.92028   1.59314   5.26269    99.282   -49.554  -543.030    -91.85    709.59      1.00
   0.51997   1.96526   3.55253   144.206   362.249  -383.259    -91.84    751.50      2.00
   4.41455   1.95283   5.22570    -1.312   -16.923  -572.256    -91.81    769.06      3.00
   3.88157   1.55033   3.28104     9.519   176.553  -540.634    -91.81    715.32      2.00
   3.33086   0.50027   1.64697   119.920   -23.843  -285.472    -91.79    346.46      2.00
   3.62022   2.64206   0.56716    16.084    -6.997  -538.495    -91.78    806.78      2.00
   2.26933   2.43268   1.97659    85.378   -43.037  -623.743    -91.71    857.90      1.00
   1.02392   2.73816   3.60006   -47.030  -159.755  -905.151    -91.68   1102.57      2.00
   2.98876   1.80635   1.84309    33.146   -10.106  -541.922    -91.63    729.22      1.00
   5.14105   2.37255   4.34434   185.209    61.173  -372.066    -91.58    711.70      1.00
   0.84666   2.73157   4.35561   -89.195   -66.537  -816.525    -91.58   1023.34      2.00
   4.26648   2.80930   1.47442    88.984   -13.717  -729.970    -91.56    956.30      1.00
   4.32266   1.11366   3.85228   117.934    89.245  -602.118    -91.55    701.27      3.00
   3.40696   1.95682   1.55336  -405.850    -8.807  -369.647    -91.55    752.19      2.00
   1.72429   0.77085   5.91626    84.943  -198.559  -735.809    -91.53    801.49      2.00
   2.98951   2.70317   5.22486   -64.537    16.506  -753.907    -91.52    968.88      1.00
   4.02589   2.31665   2.33908   -79.419    75.940  -409.919    -91.50    708.84      3.00
   2.29958   2.30160   1.09644   -79.645   -53.897  -442.476    -91.49    724.74      2.00
   2.89124   2.24604   0.45271    92.695   188.212  -755.354    -91.49    962.64      3.00
   2.72743   0.66875   3.94545    47.125    26.770  -596.014    -91.49    632.10      1.00
   4.36656   1.85258   6.02255    29.049   -47.915  -530.176    -91.48    727.81      2.00
   2.02036   1.94032   4.68057   408.658   -32.194  -386.119    -91.47    760.59      3.00
   0.85194   1.98688   3.89345   214.360   177.722  -416.486    -91.46    721.55      1.00
   1.31901   1.16952   0.83294   186.488   180.095  -444.985    -91.44    618.32      1.00
   5.06266   1.51038   0.73943   -61.845   -67.474  -534.974    -91.41    689.21      1.00
   5.09896   1.32192   5.53042    13.361   -10.714  -534.067    -91.41    655.99      1.00
   5.11748   0.81926   0.46054   -33.489  -133.473  -652.864    -91.37    711.41      3.00
   2.95320   0.56812   3.82150    -6.055   -30.300  -487.916    -91.37    518.84      1.00
   2.14484   1.18998   5.48964  -312.440   308.956  -350.297    -91.36    660.68      1.00
   4.64739   1.97994   3.90308   249.977   211.925  -397.892    -91.33    730.88      1.00
   3.45383   1.09101   5.59348  -157.443   150.167  -442.858    -91.32    589.06      1.00
   4.56593   1.56917   5.77391   -32.522    80.638  -539.533    -91.29    700.33      2.00
   3.48494   1.52571  -0.06089    10.812  -465.781  -553.156    -91.25    840.54      2.00
   3.21073   1.55442   2.40085   252.630  -259.126  -537.979    -91.24    780.57      3.00
   3.44495   1.56269   5.90627   186.175  -440.323  -540.554    -91.21    843.39      1.00
   0.25372   1.52697   0.75954  -136.839  -148.053  -537.620    -91.17    716.44      3.00
   3.95281   2.60401   5.14034   -11.812    -0.744  -539.061    -91.17    804.81      1.00
   0.05757   0.47093   0.71462    89.329    54.537  -280.576    -91.16    332.56      2.00
   2.99616   1.68998   3.81152   -47.465   -62.451  -536.237    -91.16    713.15      1.00
   5.76940   0.36042   2.77661    54.772  -110.544  -308.930    -91.13    350.88      1.00
  -0.04323   3.36611   4.60651   -21.877   -32.369  -526.708    -91.13    811.28      2.00
   0.67499   1.93046   4.38244  -127.071   -85.757  -600.207    -91.12    802.10      2.00
   1.69073   0.86425   5.80257    -9.051    35.653  -485.991    -91.11    552.22      3.00
   0.65400   0.96855   2.41894   -13.518     7.700  -541.250    -91.07    613.63      1.00
   4.65603   1.13965   1.47530   298.081   -16.399  -410.853    -91.06    608.03      1.00
   5.35766   2.34845   2.04035  -315.833   117.387  -185.368    -91.02    688.95      3.00
  -0.48853   1.62270   0.74513   -18.997   -18.608  -529.779    -91.01    695.24      1.00
   5.90668   1.53850   3.21229    13.334  -171.171  -544.894    -90.97    715.74      3.00
   4.49119   2.37644   3.22086     7.375  -166.275  -676.879    -90.91    903.56      3.00
   4.36548   1.58238   0.74000  -271.057  -282.323  -537.565    -90.90    797.77      2.00
   3.08609   0.30757   1.63223    56.931   -25.183  -440.580    -90.89    455.06      3.00
   4.65558   2.40491   0.83193  -244.335  -267.070  -178.787    -90.89    705.16      2.00
   3.45338   0.73237   3.07149     9.246  -364.061  -187.891    -90.88    466.02      3.00
   5.43958   0.47181   3.10932    12.157    79.859  -775.431    -90.86    793.05      3.00
   0.14796   2.62161   4.32509   -33.986   -42.462  -665.637    -90.83    897.05      3.00
   5.75083   0.81880   5.44828  -117.139    97.362  -357.993    -90.81    460.73      2.00
   5.29422   0.73568   5.54474   101.507  -119.955  -665.484    -90.80    719.24      1.00
   0.26069   0.93552   1.90748   -37.645    12.644  -608.831    -90.79    671.13      1.00
   0.74660   2.10953   0.28414    33.474    35.522  -562.563    -90.78    780.64      1.00
   1.18570   1.47992   4.25305    10.628    -8.581  -525.539    -90.77    671.55      1.00
   5.87447   1.90793   1.07122   217.609    74.682  -637.273    -90.77    845.33      2.00
   4.08786   1.07140   5.16385    59.169   -32.006  -561.904    -90.69    648.43      3.00
  -0.84845   0.15655   0.44391   -13.885    -0.077  -527.281    -90.63    529.69      3.00
  -0.00425   0.80143   5.82571    20.816  -104.922  -641.457    -90.63    693.79      2.00
   3.62392   2.42776   4.67014  -285.060   -13.415  -853.513    -90.62   1071.04      1.00
  -0.25920   2.73961   3.58767   -57.536  -185.830  -973.549    -90.62   1163.79      3.00
   4.70220   1.66541   2.33216   102.822  -109.128  -534.821    -90.62    720.21      2.00
   1.20108   1.57439   5.87433  -154.054   381.479  -537.874    -90.59    807.03      2.00
   4.68257   0.99068   5.91253    22.682   -39.972  -537.805    -90.57    615.00      3.00
   3.50199   2.29916   0.69741   -74.210   -93.836  -423.839    -90.55    716.82      2.00
   5.04136   0.34372   2.68267   -33.357    95.753  -838.323    -90.49    851.10      2.00
   5.89011   1.24954   3.79694   -53.350   -70.609  -501.818    -90.43    625.41      1.00
   2.83741   2.38429   5.47943  -128.265   139.223  -763.775    -90.41    975.09      1.00
   2.22670   1.59499   1.60425   204.886    -9.207  -539.473    -90.41    727.89      2.00
   1.94975   1.56138   2.79285   105.988  -253.280  -536.865    -90.34    744.21      3.00
  -0.12430   0.57113   3.77580     0.601   -24.078  -501.999    -90.27    532.16      1.00
   4.60183   1.92456   4.80314  -293.823   -16.406  -658.393    -90.21    882.45      2.00
   6.10899   1.53345   2.31142   -66.012    62.779  -537.623    -90.21    694.44      3.00
   3.32239   0.35665   0.73252   107.086    72.756  -217.606    -90.21    276.28      1.00
   0.40911   0.54781   5.22503    43.284   -42.887  -574.952    -90.20    601.99      1.00
   2.85780   1.56800   5.45198  -161.801   157.880  -539.312    -90.20    730.44      3.00
   1.59877   1.63033   1.91291   327.288  -141.517  -540.017    -90.20    788.84      1.00
   3.92887   2.40448   3.89720   159.771   123.174  -325.755    -90.16    693.57      3.00
   2.86275   1.97639   2.37657   245.604  -251.433  -678.390    -90.14    922.80      1.00
   4.95550   1.56043   0.45054   -37.488  -146.628  -543.423    -90.10    712.93      2.00
   2.80448   2.07515   1.72252    66.595   -11.161  -567.793    -90.10    782.18      1.00
   1.78661   0.29950   1.47188   -17.031    -0.656  -555.351    -90.09    563.39      1.00
   0.86821   1.74074   2.75620    45.362   -98.996  -539.449    -90.08    726.23      3.00
   4.92605   1.54580   2.42785   150.383  -156.499  -537.329    -90.08    723.24      2.00
   4.60152   1.59097  -0.08978     9.559   136.446  -552.560    -90.07    721.11      2.00
   3.19130   0.82079   1.16914  -137.255   -69.540  -717.303    -90.04    774.23      2.00
   2.81644   2.32371   1.15850  -126.706   -73.829  -390.474    -90.02    705.21      2.00
   4.07183   2.08475   4.33497  -136.411   -58.767  -609.851    -90.01    824.90      1.00
   5.77436   2.56647   4.57949    31.877    -0.111  -534.511    -90.01    799.93      3.00
   4.15933   1.95871   5.45757   194.194  -222.900  -444.853    -89.97    741.63      3.00
   1.24561   1.65313   3.65155   -32.501  -122.681  -554.776    -89.96    729.19      1.00
   4.51532   1.24698   2.64609    44.893  -128.309  -487.262    -89.96    621.98      3.00
   5.79329   1.94585   0.76154  -275.362  -293.443  -372.732    -89.94    750.48      2.00
   1.47328   2.15284   1.79534    42.734   -11.595  -557.503    -89.92    781.27      1.00
   3.26681   1.54683   3.04700    11.885   118.366  -554.526    -89.91    713.50      1.00
   0.32340   2.43084   1.98487   124.235   -75.240  -661.949    -89.90    892.65      2.00
   2.81923   1.49410   6.00858   -85.331   219.156  -537.850    -89.87    722.50      3.00
   6.51976   1.65604   3.61615   -14.665    -7.824  -537.527    -89.87    705.43      2.00
   1.14081   0.04516   4.00816    17.004    -0.910  -551.849    -89.86    552.33      2.00
   5.00807   1.96627   4.66440   468.133   -11.703  -365.978    -89.85    786.94      1.00
   3.78107   1.16144   4.73310   447.373    -9.127  -727.540    -89.85    919.37      3.00
   6.07609   2.19087   5.22209    31.356   -42.329  -543.767    -89.84    775.93      1.00
   4.35890   0.42591   2.76930   -61.949   163.122 -1019.410    -89.83   1042.51      1.00
   1.23601   0.76199   2.09750  -251.876    99.737  -841.036    -89.83    913.21      2.00
  -0.18425   0.76427   0.36932   129.184   260.495  -225.439    -89.81    434.48      1.00
   1.95644   1.57370   2.32970  -326.983   322.849  -540.100    -89.80    833.96      2.00
   3.70847   1.93560   0.48332    79.886   177.325  -621.442    -89.78    827.42      1.00
   6.00090   1.87815   5.84584    55.051  -155.518  -476.563    -89.76    710.24      1.00
   2.55975   1.16103   3.44724   -93.269  -251.575  -430.071    -89.72    610.31      2.00
   5.59089   0.76393   3.92785    80.512    58.806  -635.120    -89.72    683.24      2.00
   1.21246   1.24595   2.01482  -178.141    63.475  -636.575    -89.69    756.19      1.00
   3.09850   2.76564   4.28413   151.501    34.090  -183.424    -89.67    654.52      2.00
   3.11478   1.96511   0.06780     8.063  -271.447  -445.185    -89.67    733.34      2.00
   6.48395   1.17052   1.62901   -20.648     4.561  -575.971    -89.66    670.40      1.00
   4.50204   2.26762   0.37512   102.497   214.355  -783.989    -89.62    993.17      1.00
   0.21446   2.28855   4.38752     4.079   -30.654  -570.692    -89.60    803.10      3.00
   4.24687   2.77632   4.14110  -157.515   -93.477  -989.142    -89.60   1176.16      3.00
   4.68669   1.63580   4.27993   416.765   164.280  -539.831    -89.58    834.67      1.00
   5.98635   0.94436   7.39736    17.021   -30.820  -551.537    -89.56    620.40      2.00
  -0.53541   1.53246   4.88383   -35.382   -34.795  -553.362    -89.55    702.42      1.00
   5.22003   2.80294   0.64449    23.109   -30.038  -558.451    -89.52    828.52      2.00
   0.06007   2.19142   5.10834    15.866   -43.354  -546.775    -89.52    777.68      2.00
   3.38254   1.76349   1.34681    27.402     1.734  -538.077    -89.50    720.50      2.00
   4.92500   1.62030   2.83194  -117.827   294.345  -541.236    -89.44    771.38      2.00
  -1.11711   3.49744   5.07563   -15.755     1.444  -545.198    -89.44    818.24      2.00
   2.06056   1.34221   3.56198   -15.232    -3.604  -545.220    -89.43    667.85      3.00
   0.61770   0.69998   3.54651   -88.971  -249.132  -284.839    -89.42    443.13      1.00
   1.61155   1.52872   1.13116  -149.047   -70.130  -541.270    -89.38    710.02      1.00
   3.64158   0.64431   2.26377   -48.952    46.225  -624.848    -89.35    658.39      1.00
   0.84170   1.18688   2.44256   -92.809    65.088  -610.702    -89.34    711.34      2.00
   1.10662   2.11083   2.07904    -4.133    -1.444  -521.511    -89.33    750.18      2.00
   0.49947   2.32454   2.68148   -42.681    96.053  -399.455    -89.33    702.90      2.00
   1.87348   1.21793   3.09779    10.486  -279.595  -425.447    -89.32    620.47      1.00
   1.12794   1.35053   1.72735   -21.964    -0.207  -537.351    -89.31    662.85      2.00
   2.08083   1.53139   0.74462  -119.137  -133.396  -535.128    -89.25    709.15      1.00
   1.88250   1.21897   3.87598  -112.498  -127.488  -469.483    -89.25    612.52      3.00
   5.23318   1.43493   0.66755   -37.528   -49.223  -535.733    -89.20    675.92      1.00
   0.56044   1.53454   0.50243   -39.470  -137.689  -550.879    -89.18    713.47      1.00
   1.60499   1.21597   3.51958   -95.327  -256.161  -427.158    -89.17    618.47      1.00
   5.52648   1.67425   1.70246    53.258    -9.663  -539.234    -89.17    711.03      1.00
   0.40177   1.55511   3.93636   300.195   291.679  -536.821    -89.16    807.73      1.00
   3.00296   1.58608   1.65549  -405.203   -10.661  -539.114    -89.14    806.20      1.00
   1.85431   0.75329   3.98532   146.097   125.329  -734.046    -89.13    792.36      1.00
   3.69949   1.13902   2.67451   162.706  -380.174  -378.723    -89.11    652.77      3.00
   5.52521   1.27812   4.62926   237.764   -11.249  -638.424    -89.11    775.21      3.00
   0.70914   1.63357   0.42750  -174.372  -408.462  -544.448    -89.09    835.31      1.00
   5.22759   2.30714   5.98278    51.731  -113.119  -443.758    -89.06    730.34      3.00
   1.29651   0.75980   5.11894   311.959  -152.707  -863.846    -88.98    958.99      1.00
   4.09013   0.87983   1.97676   209.653   -94.402  -339.968    -88.94    487.96      1.00
   1.14673   1.46464   4.30087   103.739    31.689  -536.889    -88.93    686.80      2.00
   0.95647   2.73704   4.37306   -83.128   -65.760  -802.314    -88.91   1011.68      3.00
   0.53812   1.97158   2.01994   160.562   -73.274  -607.678    -88.88    816.94      3.00
   5.68423   2.28557   1.96607   347.650  -170.950  -902.406    -88.85   1132.39      2.00
   5.47643   1.99189   1.62491   177.145   -10.266  -612.103    -88.83    822.60      2.00
   4.93878   1.94702   3.94867  -232.048  -271.575  -681.609    -88.79    924.57      2.00
   0.09041   0.86124   1.53057   -90.712   -10.102  -656.842    -88.76    711.86      1.00
   1.88001   1.11238   2.24628     1.664   -35.806  -561.500    -88.72    650.92      3.00
   4.73449   0.90221   2.54829    44.790   -44.306  -508.399    -88.71    579.19      2.00
   5.63587   0.64042   1.92691  -124.048    43.396  -702.566    -88.69    740.92      1.00
   0.68850   1.08787   6.03762    30.957   -79.162  -555.577    -88.68    647.10      2.00
   0.71185   2.16546   2.79940    47.625  -104.512  -581.351    -88.67    806.71      2.00
  -0.15810   2.31197   5.58387  -123.391   123.860  -746.928    -88.62    954.02      2.00
   4.86040   0.45549   0.59864    -3.283   -60.429  -577.812    -88.61    597.61      1.00
   5.14381   2.21606   5.10838   135.257   -60.839  -418.788    -88.60    710.58      1.00
   2.75594   1.01081   1.83478   139.433   -71.543  -471.562    -88.59    580.54      1.00
   2.86344   1.51253   3.98601    72.153    58.748  -535.153    -88.58    689.86      2.00
   1.27966   2.24842   5.28670   -18.498    18.912  -600.373    -88.56    820.71      3.00
   5.42321   1.94004   1.89713  -152.241    53.512  -470.343    -88.55    713.16      2.00
   4.41338   1.63786   2.85333   -91.058   228.778  -539.867    -88.54    746.33      2.00
   2.40211   2.72182   4.33760   -88.177   -66.548  -809.636    -88.54   1017.40      2.00
  -0.00800   0.39309   0.59321    -8.063   -65.677  -668.844    -88.51    682.92      1.00
   2.68168   1.86870   3.42042   -31.384  -110.968  -603.410    -88.50    791.07      2.00
  -0.13861   0.88632   5.74877    15.095   -18.639  -530.903    -88.48    594.18      2.00
   0.07967   0.74435   0.29270    45.303    62.734  -441.101    -88.46    501.34      2.00
  -0.12850   1.13594   4.77342   116.032    -9.126  -586.363    -88.44    684.51      1.00
   0.81163   1.13427   2.67718   173.196  -403.924  -365.253    -88.41    661.43      2.00
   4.39268   1.58314   4.40354  -360.141  -160.850  -540.275    -88.38    801.23      2.00
  -0.33230   0.70193   3.58865    22.193   -27.651  -537.502    -88.37    579.39      3.00
   3.15010   0.47997   1.19370   -42.465   -46.807  -687.264    -88.37    705.79      3.00
   5.59370   1.61132   0.31299    50.807    69.491  -544.340    -88.33    709.59      1.00
   3.93078   1.56222   3.89380  -307.120  -313.838  -540.774    -88.32    822.01      3.00
   3.04096   1.89492   4.60647   304.383   -12.397  -433.005    -88.29    730.41      2.00
   0.24119   1.15773   5.51918   240.491  -247.696  -678.683    -88.23    833.50      2.00
   5.36923   1.12983   3.66393    24.901    19.430  -543.480    -88.19    637.61      3.00
   0.78699   1.94658   4.30757   -10.065    -2.502  -538.446    -88.17    743.32      2.00
  -0.20007   0.74399   1.19870   185.678    59.183  -368.018    -88.15    473.47      2.00
   0.13302   1.71804   0.86584   -37.504   -56.838  -512.439    -88.14    698.16      1.00
   1.78280   1.25931   3.81941   -46.880   -62.886  -506.022    -88.14    628.80      1.00
   2.28849   1.62692   0.84649    95.797    82.246  -537.782    -88.11    712.76      1.00
   5.19800   1.21865   0.85321   232.025   196.290  -408.674    -88.11    620.63      1.00
   0.47762   1.98892   0.74587   186.972   153.492  -638.529    -88.11    858.04      2.00
   4.73331   1.57625  -0.01541    13.057   474.520  -542.237    -88.10    844.10      3.00
   3.23531   0.81932   1.16639  -182.718   -89.538  -764.372    -88.08    828.67      3.00
   3.08960   1.61557   5.60725    91.483   -95.536  -537.743    -88.08    712.30      2.00
   2.82808   2.18573   1.90649    10.119   -28.328  -520.011    -88.01    757.72      2.00
   0.61560   1.72966   2.07687     1.787   -46.100  -556.646    -88.00    731.05      3.00
   2.02462   1.58840   3.40144    63.741   136.489  -537.749    -87.99    712.24      1.00
   2.10152   0.42589   0.82853   -81.975  -117.122  -868.059    -87.97    889.54      2.00
   2.67084   1.20806   0.84881   239.819   204.122  -400.498    -87.96    619.34      2.00
   3.74883   1.97770   0.33611  -143.874  -372.453  -374.642    -87.95    753.56      2.00
   5.57176   1.14816   0.89285   253.974   216.022  -394.913    -87.90    616.76      2.00
   4.68564   1.58254   3.18962     9.861  -312.690  -553.319    -87.89    773.54      2.00
   3.20088   1.34163   5.05138   172.053   -79.216  -612.535    -87.87    748.04      2.00
   2.28145   2.41217   1.98168   141.149   -81.462  -676.877    -87.87    905.50      2.00
   3.06050   2.85037   1.95871  -100.431    30.490  -249.494    -87.86    670.24      1.00
   3.06072   1.95873   4.82826  -196.786   -11.408  -642.067    -87.85    846.06      3.00
   4.66610   1.51393   0.01677    11.721  -313.631  -542.125    -87.84    757.34      2.00
   3.93455   1.74975   1.92161    -9.355   -14.947  -569.902    -87.79    742.51      1.00
   1.40117   1.96737   2.23637   -57.733    51.981  -499.841    -87.78    722.57      1.00
   0.65726   2.38244   4.34776   233.434    79.782  -315.020    -87.77    701.00      2.00
   0.05011   1.89894   0.13952    13.455   175.478  -631.822    -87.76    827.09      1.00
   5.01202   2.18170  -3.09217   -15.757    16.761  -508.301    -87.72    749.06      2.00
   5.35311   1.87005   2.28955   193.449  -198.842  -647.939    -87.69    863.39      2.00
   1.91677   2.32189   3.44494  -130.313  -367.052  -907.015    -87.69   1139.06      2.00
   3.57854   2.47729   0.77734  -140.462  -162.288  -326.018    -87.68    703.98      3.00
   5.18912   0.84750   1.53146  -108.450   -11.314  -675.751    -87.68    730.39      1.00
   5.42542   1.57318   4.21612   266.908    96.135  -538.951    -87.66    750.67      2.00
   2.29010   2.41889   1.48978  -240.845   -13.837  -288.104    -87.63    690.84      2.00
   3.43162   1.49288   6.02556   -71.331   184.140  -540.663    -87.63    713.10      2.00
   3.40412   0.71515   4.49325    16.481   -14.289  -532.531    -87.60    575.50      2.00
   3.84038   0.59291   3.18208    12.051   -36.947  -490.940    -87.53    524.72      3.00
   3.03910   2.82092   5.81709   -24.163    75.183  -792.561    -87.49   1004.32      2.00
   4.69138   2.02326   1.67818    88.255   -10.978  -574.836    -87.48    783.79      1.00
   3.80831   0.81372   5.10260  -175.382    65.483  -340.489    -87.47    459.65      2.00
  -0.00102   0.14487   2.50906    28.169   -29.855  -495.047    -87.45    498.91      3.00
   0.49787   1.99105   5.82581  -100.745   219.206  -643.847    -87.43    862.04      1.00
   3.74437   0.90012   1.67975   -69.580   -10.578  -635.687    -87.43    694.09      2.00
   5.66912   2.73361   7.44848    22.855   -28.392  -540.975    -87.43    813.80      1.00
   5.20825   2.73253   3.58676   -62.358  -198.639 -1010.879    -87.41   1197.27      3.00
   1.95770   0.13082   0.54661    -9.365     5.515  -547.566    -87.40    549.31      2.00
   1.01355   2.80005   2.69121   -55.446   142.209  -122.082    -87.40    641.21      3.00
   5.35715   1.58177   1.68530  -315.257    -9.143  -542.832    -87.39    766.99      2.00
   4.72563   1.38251   3.48109   -18.297   -72.701  -510.739    -87.35    650.10      1.00
   4.25460   2.72745   5.23345   127.199   -62.929  -252.633    -87.35    672.15      1.00
   4.12603   1.93022   4.98917  -233.702    69.847  -660.562    -87.35    869.19      1.00
   3.90346   1.82812   5.01663   224.149   -96.871  -457.717    -87.34    714.21      1.00
  -0.16740   2.31617   4.69289  -205.445   -10.581  -770.391    -87.33    978.83      2.00
   7.04146   1.91616   2.36700   -64.968    72.113  -496.227    -87.31    716.05      2.00
   5.18312   1.15981   1.09086  -127.247   -67.150  -591.948    -87.31    697.43      1.00
   1.46805   0.60453   1.98890   -11.654    13.750  -592.809    -87.26    621.22      1.00
   5.27236   2.78368   5.38970   -73.447    72.332  -841.145    -87.18   1044.05      2.00
   3.76489   1.97577   1.65200  -405.038   -12.511  -370.205    -87.18    754.30      2.00
   0.45536   0.70750   3.50211  -112.746  -300.008  -225.807    -87.17    447.10      2.00
   6.25669   1.32168   5.51610    25.323   -17.287  -541.109    -87.17    662.14      2.00
   2.17373   1.87125   0.35997   -34.339  -105.048  -493.010    -87.16    710.06      1.00
   4.55347   3.06213   0.79580    17.479    -1.686  -547.145    -87.16    826.51      1.00
   5.24003   1.19210   0.73607   -19.134   -21.123  -535.704    -87.13    639.40      2.00
   2.20008   1.18983   0.36003  -103.041  -234.690  -647.996    -87.09    778.67      3.00
   1.75245   0.37064   2.26205  -105.683   100.924  -944.115    -87.09    962.22      1.00
   2.08588   2.78327   5.40051   -77.073    76.880  -857.010    -87.08   1057.44      2.00
   3.33565   1.08423   2.01727    -0.437     2.887  -574.878    -87.06    657.85      2.00
   4.66207   2.07512  -0.01896     7.823  -284.586  -425.288    -87.06    739.43      1.00
   1.60354   1.15592   0.76174   244.957   206.866  -399.197    -87.05    613.90      2.00
   4.62680   2.28203   0.67619   -43.148   -64.053  -464.959    -87.04    734.53      3.00
   4.51385   2.51024   1.09683  -132.593   -75.140  -384.205    -87.01    719.64      3.00
   0.05889   2.34513   2.59133     0.561   -56.136  -589.721    -86.98    822.94      3.00
   0.84676   1.98733   3.89218   193.214   155.264  -429.794    -86.95    718.25      2.00
   2.34920   0.77248   1.19063   308.010   112.869  -236.870    -86.92    467.28      1.00
   1.72728   0.77736   0.06165     8.173  -195.966  -704.866    -86.92    768.46      1.00
   5.71134   1.96208   5.07160   390.899  -189.638  -379.839    -86.90    773.51      2.00
   0.37088   1.13311   2.01908   351.356  -159.281  -381.429    -86.89    636.41      2.00
   4.16094   2.88128   6.23177    25.288   -44.799  -473.186    -86.80    777.26      1.00
   5.72342   2.39252   2.21240   152.041  -156.675  -736.678    -86.76    960.74      2.00
   3.37300   0.56905   1.07284    -2.369   -36.098  -594.425    -86.75    620.49      2.00
   2.10379   2.05990   0.89150  -152.082  -167.815  -445.468    -86.75    729.39      2.00
   5.09473   1.18244   2.38476  -284.025   256.503  -721.811    -86.73    887.03      1.00
   1.96647   1.99585   1.62541   131.621    -9.443  -592.232    -86.72    799.63      2.00
   4.36524   1.06386   3.22667     8.442   105.345  -590.004    -86.70    676.85      1.00
   3.81019   1.32791   5.05945   172.865   -77.194  -614.954    -86.64    748.31      2.00
   3.66188  -0.19797   0.33064    21.045   -29.172  -547.883    -86.61    552.59      1.00
   2.28082   1.50200   2.63060   105.325  -246.690  -539.701    -86.60    736.26      2.00
   5.41319   2.00203   1.63262   146.481    -9.806  -599.822    -86.59    808.48      3.00
   0.51093   2.33805   0.76038  -182.239  -206.597  -265.522    -86.58    686.81      2.00
   5.58707   2.29096   5.64320   -73.963    74.352  -677.550    -86.57    888.12      3.00
   2.29031   2.27151   1.19889   271.414    90.768  -822.270    -86.57   1036.29      3.00
   5.98577   1.12026   0.45335    36.484    99.310  -501.725    -86.54    609.36      3.00
   4.89755   2.07003   6.04106    30.355   -50.675  -521.750    -86.50    748.13      2.00
   4.18627   2.68139   1.91110   161.555   -82.626  -942.403    -86.48   1133.64      2.00
   5.20737   1.06950   5.25298    12.805    -7.026  -535.031    -86.47    621.54      2.00
   5.00849   1.64705   5.08514  -108.992    39.052  -541.758    -86.46    716.69      1.00
   4.48807   1.26149   3.47791   -39.711  -129.861  -484.125    -86.45    621.66      2.00
   2.03899   0.76915   3.56788    -8.822   -20.069  -573.597    -86.45    619.32      2.00
   5.92034   1.95372   1.76557   -10.635    -3.204  -525.447    -86.41    734.85      3.00
   1.25091   0.91351   0.92260   -26.500   -62.706  -593.585    -86.41    657.09      3.00
   3.67807   2.06090   1.14804   111.539    35.733  -590.302    -86.40    802.89      2.00
   3.31491   2.31063   1.95933  -116.034    40.629  -405.140    -86.33    707.64      3.00
   1.70193  -1.14924   2.25705    26.404   -18.836  -543.047    -86.31    639.93      1.00
   3.07670   1.12109   4.77242  -366.356    -9.388  -390.934    -86.31    629.10      1.00
   4.91370   2.04972   5.87009   124.058  -277.081  -422.379    -86.30    742.37      3.00
   2.97524   1.20616   2.74048   155.033  -395.882  -366.102    -86.30    662.08      1.00
   4.11833   2.25573   1.50121   209.547   -14.352  -742.873    -86.25    953.68      2.00
   0.85866   1.54403   5.39555   -97.372    91.936  -539.273    -86.23    704.01      1.00
   4.99250   0.98429   5.37406    17.508   -12.629  -536.738    -86.22    611.89      2.00
   0.13198   1.63096   4.26701  -104.748   -51.479  -540.061    -86.21    713.37      1.00
   0.70169   0.81353   5.87257   -80.986   202.727  -302.441    -86.20    446.37      2.00
  -0.18838   0.28068   3.00586    12.821   -12.095  -632.580    -86.16    638.86      1.00
   4.29252   1.17400   2.80862    65.656  -146.489  -480.936    -86.15    612.30      1.00
   2.33056   2.39692   2.82930    47.170  -102.723  -633.234    -86.13    864.29      2.00
   0.15264   1.23091   5.73118    -8.047    27.740  -520.155    -86.10    631.98      2.00
   4.22934   1.05506   5.24819    29.148   -16.722  -546.244    -86.10    630.06      3.00
   0.78804   1.98994   0.05770    10.186   451.769  -746.079    -86.02   1015.39      2.00
   4.20925   2.87697   0.00324    17.234   -71.999  -410.185    -86.01    742.36      1.00
   1.65450   1.92076   1.01805   180.075    63.201  -621.189    -86.00    824.74      2.00
   0.47643   1.97751   0.29436   -69.264  -183.368  -462.055    -86.00    721.03      2.00
   6.12193   1.97976   5.83636   -42.560   118.630  -600.855    -85.96    803.31      2.00
   2.30789   0.83626   0.42142  -111.190  -319.998  -854.407    -85.94    953.01      1.00
   5.59488   0.78862   0.01884    11.750  -380.059  -891.461    -85.94    997.98      3.00
   0.33339   1.58631   3.19355    11.184  -268.635  -553.777    -85.93    757.64      3.00
   4.17226   2.70348   3.62831   -29.547  -118.624  -797.756    -85.88   1008.61      3.00
   2.80034   1.07269   3.19715     6.889   103.588  -585.758    -85.87    673.93      2.00
   1.13474   0.73843   4.02916    93.936    73.412  -659.270    -85.82    706.33      2.00
   3.95837   1.42032   5.68820    34.564   -38.997  -540.743    -85.74    677.11      1.00
   4.19346   1.91258   5.85836    87.160  -232.567  -441.151    -85.73    716.06      1.00
   5.50104   1.52634   5.54913  -341.575   336.984  -540.308    -85.72    840.07      2.00
   5.60158   1.08708   3.52571  -131.391  -351.214  -385.349    -85.70    626.05      1.00
   3.63332   1.92496   5.54397   -84.072    56.244  -606.830    -85.67    798.23      2.00
   0.31328   1.20445   1.22206   123.161    40.808  -478.565    -85.63    607.56      1.00
   4.06279   2.34474   1.16543  -305.846  -149.215  -194.308    -85.62    692.69      3.00
   2.25208   2.43739   5.51926  -168.173   169.841  -812.008    -85.61   1027.08      2.00
   3.27278   0.27949   2.16509    -7.160    -3.873  -519.432    -85.60    526.65      2.00
   6.11935   1.50080  -0.10537     9.822  -275.974  -552.823    -85.57    748.63      2.00
   3.82249   2.42243   3.24403   -12.436    55.946  -477.623    -85.54    753.60      1.00
   2.11337   1.21645   3.14968     9.658  -281.133  -428.024    -85.53    622.69      2.00
   0.65949   1.34806   2.44197   -27.772     1.671  -573.187    -85.53    692.10      3.00
   0.41101   1.12560   5.56181    87.361   -93.855  -586.871    -85.52    685.69      1.00
   0.45234   1.23445   1.58905  -220.281   -12.451  -651.934    -85.52    776.15      1.00
   3.25858   0.47456   5.05288    32.233   -37.578  -559.998    -85.51    580.85      2.00
   2.18207   2.38040   0.10901     7.829  -174.328  -375.672    -85.51    708.98      3.00
   0.45030   1.93070   3.46845   -47.827   -99.401  -589.731    -85.48    787.17      3.00
   2.73061   1.48756   1.16838   -29.271   -37.843  -521.507    -85.44    671.12      2.00
   1.76568   0.85355   3.56457   145.331   320.164  -896.426    -85.42    996.51      2.00
   3.01389   2.78190   3.88049   118.190    83.951  -181.858    -85.41    652.57      1.00
   0.54262   1.29233   5.75005    21.661   -24.602  -538.300    -85.41    655.80      2.00
   5.02358   0.87556   2.42680    79.389   -86.011  -439.192    -85.41    525.02      2.00
   1.97528   1.88592   1.50639   318.823   -10.238  -670.984    -85.40    896.42      3.00
   4.14249   0.47090   4.30617   160.077    43.762  -931.292    -85.39    957.01      2.00
   2.97289   1.94061   1.56135    -1.443    -5.175  -530.066    -85.38    736.52      2.00
   2.89253   2.27372   4.75950   261.566   -12.828  -307.328    -85.37    692.25      3.00
   4.43752   1.48722   5.50785   121.777  -126.621  -539.968    -85.37    706.06      2.00
   5.21034   2.71120   0.31752    65.148   108.716  -874.641    -85.35   1071.27      1.00
   4.56305   2.37280   5.04267   313.889  -134.489  -229.421    -85.32    706.62      2.00
   3.81193   2.12954   1.96786    59.476   -31.941  -563.607    -85.32    784.89      2.00
   0.25146   2.63582   5.71273    47.475   -51.572  -432.269    -85.32    742.81      2.00
   3.47028   1.99737   1.56093   311.028    -9.691  -667.310    -85.31    902.02      3.00
   5.65377   2.30925   5.00947   -78.269    23.363  -656.127    -85.25    870.91      2.00
   2.28270   1.98334   4.28585  -203.867   -96.832  -625.822    -85.21    843.57      1.00
   0.53869   0.95299   4.24027    50.352    13.020  -564.677    -85.20    634.36      1.00
   3.48071   1.54428   5.49598   355.447  -360.208  -537.437    -85.16    855.54      1.00
  -0.28233   0.85937   5.09189   -25.326     1.935  -496.130    -85.16    559.91      1.00
   2.26732   1.88103   0.37043   -47.050  -133.867  -481.949    -85.16    709.30      2.00
   2.05267   1.98440   5.81499   -97.093   210.584  -639.321    -85.14    855.42      1.00
   3.16979   2.63574   5.97127    -9.662    40.278  -695.161    -85.14    919.23      3.00
   3.40186   1.15690   2.68909   -24.590    80.768  -586.307    -85.13    682.42      1.00
   5.93939   1.09583   5.92046   -66.957   119.536  -487.004    -85.11    600.14      3.00
   4.21760  -0.35133   4.17349    26.633   -25.635  -526.325    -85.10    538.73      2.00
   1.92891   0.44776   2.81943    51.623  -114.370  -293.630    -85.07    347.80      2.00
   5.78739   1.98699   3.17281   -11.967   183.885  -471.625    -85.06    725.32      2.00
   1.97749   1.54632   4.35364   248.075    90.503  -540.019    -84.89    740.72      2.00
   5.26208   1.90023   3.98661  -257.772  -268.595  -690.192    -84.88    932.29      2.00
   0.40080   2.24521   1.02906   -29.510   -31.723  -495.876    -84.88    748.13      3.00
   1.72740   2.53089   1.59360    46.274   -13.280  -577.901    -84.88    828.03      1.00
   2.77317   1.84456   4.02154  -156.499  -167.909  -627.422    -84.84    830.85      2.00
   4.08035   1.50778   4.77966    79.928    -8.866  -538.916    -84.83    690.60      2.00
   6.83883   1.14317   2.04111   175.043   -81.395  -479.256    -84.82    615.98      2.00
   2.26948   2.68388   5.63969   -48.613    47.634  -763.368    -84.81    975.53      3.00
   3.27828   1.16371   0.88196   259.536   225.113  -392.903    -84.80    623.31      2.00
   1.83563   2.39879   1.88632   249.291  -114.092  -798.818    -84.77   1023.11      2.00
   5.61932   1.54487   3.06510    10.215    79.999  -539.449    -84.76    696.15      3.00
   2.63374   2.02557   2.81401   143.203  -388.822  -713.274    -84.72    978.18      2.00
   3.08170   1.78425   5.72503     8.010   -57.350  -519.204    -84.70    711.13      1.00
   2.11609   0.64156   4.26062  -147.628   -83.201  -366.272    -84.69    448.39      2.00
   1.25685   1.49468   3.88330   134.765   120.623  -534.782    -84.67    704.37      2.00
   0.91163   0.45500   5.01558   149.442   -79.435  -912.909    -84.66    938.92      1.00
   4.41133   1.63134   0.36342  -112.521  -312.921  -552.073    -84.65    786.80      1.00
   1.08574   2.22602   4.74572  -178.201   -14.761  -716.125    -84.65    924.03      2.00
   0.66708   2.35923  -0.07513     7.955  -359.408  -190.487    -84.60    702.65      2.00
   1.33859   1.54927  -0.03099    -0.199  -322.863  -531.586    -84.60    758.11      3.00
   0.68440   1.50268   0.19142    12.148   -80.227  -554.825    -84.59    702.40      2.00
   3.26540   1.43922   0.72621   184.480   172.803  -535.141    -84.58    719.17      1.00
   3.38258   2.28049   0.01506    10.684   283.402  -834.823    -84.55   1046.22      1.00
   2.61162   0.85547   1.89978   -67.130    22.633  -643.382    -84.54    696.51      1.00
   5.89900   1.20370   4.68247  -198.325    -7.921  -456.466    -84.54    609.05      1.00
   5.23571   1.11745   5.13180    13.944    -7.026  -535.652    -84.49    628.64      2.00
   2.46669   0.89540   4.77792    28.987    -5.594  -549.214    -84.47    611.97      2.00
   2.99857   1.04904   3.25468     6.046    70.206  -571.477    -84.47    654.13      3.00
   3.88113   0.70868   2.36957  -171.630   173.114  -814.874    -84.46    877.32      2.00
   4.51330   2.18860   2.79776    42.221   -87.701  -572.176    -84.44    800.08      2.00
   2.77892   1.29210   5.36450   -22.864    19.046  -521.640    -84.40    642.09      1.00
   0.90369   1.32024   0.89668  -130.135  -141.918  -612.407    -84.39    746.04      2.00
   2.21719   2.54768   4.04554   -10.817   -45.416  -622.271    -84.35    860.56      2.00
   4.55465   2.05305   4.03288  -130.995  -142.539  -611.245    -84.35    832.00      2.00
   2.25873   1.50338   0.75059   331.249   319.804  -537.256    -84.35    824.52      2.00
   6.01277   2.37457   0.44413  -132.444  -353.839  -171.864    -84.34    708.90      1.00
   4.44653   0.99600   2.83722    36.690   -57.715  -512.900    -84.34    596.16      2.00
   3.39037   1.54039   4.42934  -274.206  -124.534  -539.332    -84.33    753.55      1.00
   6.10384   2.02992   0.04344     7.667   177.994  -616.797    -84.31    830.24      2.00
   3.27891   0.30175   2.66529   -14.574    54.590  -736.319    -84.30    744.34      1.00
   3.97996   0.85290   4.23000   -53.457   -41.643  -469.481    -84.29    539.28      1.00
   5.81981   1.20792   3.52034  -134.757  -350.748  -385.899    -84.27    643.48      3.00
   3.80748   1.90537  -0.10905    12.652  -280.950  -444.159    -84.25    729.05      1.00
   3.02093   2.73111   5.22385   124.317   -59.557  -257.435    -84.25    673.33      2.00
   3.48503   0.70090   3.88079  -170.803  -188.847  -288.085    -84.24    439.49      2.00
   0.98125   2.73369   4.01023   -78.258  -108.667  -847.902    -84.20   1051.27      2.00
   3.26547   2.02883   0.83497     1.686   -20.294  -522.020    -84.18    741.56      2.00
   5.89197   1.98672   4.60596   274.836   -16.114  -423.775    -84.16    724.58      1.00
   3.50510   1.84655   3.97817   199.978   177.412  -446.769    -84.14    717.92      1.00
   0.11689   1.10577   3.94156  -317.367  -333.674  -347.929    -84.14    662.65      1.00
   5.03311   2.30714   3.41641   -90.487  -266.566  -799.864    -84.14   1019.82      2.00
   2.39552   0.65125   3.21781    17.080     5.524  -552.222    -84.11    587.02      1.00
   1.83599   2.59150   2.72775   -19.033   -23.640  -541.985    -84.10    806.47      2.00
  -0.07527   1.96513   4.65956   473.775    -9.857  -363.210    -84.09    788.85      1.00
   5.87307   1.54985   3.81251  -108.528  -120.487  -537.807    -84.08    709.65      3.00
   1.50490   1.47063   5.55662   -29.199    26.630  -518.555    -84.07    665.80      3.00
   4.18875   1.04679   3.29163     9.255    75.963  -574.929    -84.03    657.57      2.00
   4.16658   0.81661   2.78659   101.536  -231.027  -318.723    -84.02    475.22      3.00
   0.87928   1.90007   2.26040  -185.447   153.270  -445.197    -83.99    714.31      2.00
   0.81142   1.55812   5.56453  -334.880   331.387  -539.872    -83.99    838.46      3.00
   0.48078   2.31697   0.71721   -99.457  -119.179  -386.511    -83.98    704.17      3.00
   1.73033   0.82076   2.42712   120.644  -120.720  -402.803    -83.97    502.59      3.00
   1.88619   0.71781   0.35074    92.300   167.089  -329.206    -83.97    438.54      2.00
   5.50924   1.96243   5.83926   -55.827   147.664  -615.177    -83.94    817.75      1.00
   1.99841   2.65121   1.14635   133.113    36.792  -862.888    -83.91   1060.70      1.00
   1.46775   1.64870   4.25714   309.643   120.671  -541.104    -83.90    781.15      2.00
   2.82020   1.50622   0.40647   135.250   289.691  -549.523    -83.88    764.15      1.00
  -0.00180   2.41752   5.90836  -106.552   273.979  -865.147    -83.88   1082.03      2.00
   0.17601   1.60864   4.26193  -135.642   -67.854  -538.053    -83.86    715.43      2.00
   5.42822   1.62512   0.70120  -181.735  -196.980  -534.643    -83.85    748.41      2.00
   5.39743   1.18435   5.33229   -52.416    44.676  -505.473    -83.81    616.42      3.00
   0.71279   0.93536   1.96398   133.196   -59.925  -421.471    -83.81    526.43      1.00
   1.58445   2.06110   2.13002    13.038    -8.318  -534.370    -83.73    753.83      2.00
   5.01220   1.92587   5.86754   100.448  -265.455  -424.504    -83.72    720.81      3.00
   0.54330   1.21430   1.30443  -221.128  -106.242  -633.464    -83.71    765.85      2.00
   1.73431   1.93279   0.74007  -128.441  -145.973  -457.858    -83.69    712.39      2.00
   2.55704   1.90173   2.31014   -58.121    54.426  -500.265    -83.66    714.88      2.00
   3.03965   0.48122   2.61743    51.758  -111.138  -297.288    -83.63    353.89      2.00
   7.19635   2.27793   4.49063     8.250     2.166  -561.810    -83.62    795.28      1.00
   3.15265  -0.14600   0.95215    19.617    -4.122  -543.124    -83.60    545.49      2.00
   5.65328   0.87386   3.79045   -27.539   -49.776  -484.303    -83.59    553.79      2.00
   2.25218   0.35996   2.28591   142.624  -145.077  -103.776    -83.59    254.07      2.00
   0.56754   2.29188   1.64688   291.774   -17.620  -819.512    -83.58   1037.23      2.00
   4.33099   1.59979   5.58508   119.910  -124.872  -538.793    -83.57    719.69      3.00
   3.77514   1.03980   2.74332   -28.397    85.904  -590.275    -83.56    671.87      2.00
   2.18231   2.03873   2.86850   -35.770    43.738  -519.983    -83.56    743.12      3.00
   3.11049   1.15964   4.84679  -270.308    -9.003  -425.511    -83.55    607.93      2.00
   3.91763   0.27353   0.87579    30.926   -16.758  -505.105    -83.55    513.41      2.00
   5.27135   1.15606   4.72078    14.742    -5.271  -536.087    -83.55    634.35      3.00
   5.73891   0.85812   1.96882   270.514  -117.837  -273.342    -83.54    477.80      2.00
   0.35214   1.76096   1.76504  -120.510   -10.321  -540.433    -83.53    731.47      2.00
  -0.01517   0.31337   4.63112    63.723   -15.615  -664.696    -83.50    674.95      1.00
   1.96116   1.31533   3.23470     2.610   162.944  -611.848    -83.47    737.86      3.00
   5.85712   1.24087   5.45313   305.241  -309.236  -711.627    -83.47    908.32      1.00
   2.39122   0.71565   1.48659   233.050   -11.246  -305.844    -83.46    441.83      1.00
   0.01769   0.83302   5.05550   -71.105    16.864  -449.149    -83.42    519.59      2.00
   5.64257   2.30094   0.73067   224.157   203.488  -843.453    -83.41   1059.80      2.00
   3.93164   0.68191   4.44503    56.629     0.358  -588.951    -83.40    627.01      2.00
   4.58749   1.20731   3.52534  -158.866  -420.448  -357.349    -83.40    673.46      3.00
   0.11320   2.71351   4.80290   -50.949   -23.152  -704.626    -83.37    930.78      2.00
   4.66922   2.00156   0.40369   104.838   229.065  -645.301    -83.35    867.25      1.00
   4.25501   1.59153   2.45650  -216.648   211.722  -539.541    -83.33    760.85      3.00
   5.33983   2.19459   5.25480    21.210   -45.810  -544.477    -83.33    776.67      1.00
   4.79222   0.88422   2.49291    62.588   -62.381  -486.242    -83.33    560.87      3.00
   0.62748   2.31402   4.68644  -154.350    -9.601  -721.747    -83.31    931.02      1.00
   5.76429   1.60239   2.70043     1.605   -57.532  -526.087    -83.27    691.54      2.00
   5.18011   0.84091   5.48838   -97.046    90.552  -389.557    -83.26    483.18      2.00
   3.80642   1.91648   5.86042    87.118  -231.031  -440.803    -83.25    715.84      2.00
   4.66613   0.72796   0.34484   111.451   223.271  -267.584    -83.24    427.33      2.00
   3.50335   2.41232  -0.06946     8.582  -347.316  -204.869    -83.24    705.62      2.00
   3.66124   1.43066   5.51379    72.574   -75.724  -540.667    -83.22    684.57      2.00
  -1.10605   1.26134   5.48586     9.468    -8.132  -531.100    -83.20    644.86      1.00
   0.96901   2.61688   0.86506    78.626    51.080  -772.374    -83.17    981.62      3.00
   0.56366   1.10776   3.20929     8.350   150.519  -605.611    -83.16    704.16      2.00
   5.25995   1.97042   5.47518   261.603  -294.902  -397.823    -83.16    761.86      3.00
   3.57791   1.65687   0.41991   -10.356   -62.490  -516.502    -83.14    692.39      3.00
   4.63720   1.99878   5.16316   351.255  -159.838  -381.683    -83.12    752.59      2.00
   3.27047   0.32899   2.69371    57.430  -123.616  -265.156    -83.11    314.95      3.00
   0.92274   0.45956   1.59632   194.890    -9.296  -115.237    -83.03    267.21      3.00
   1.19109   2.86358   0.11495    12.293   -78.286  -394.961    -82.96    734.13      3.00
   2.81628   2.38156   0.84922   164.776   143.680  -759.415    -82.95    977.62      2.00
   1.08975   1.61951   3.88468  -126.193  -138.938  -537.531    -82.95    724.95      3.00
   3.90943   0.77333   4.80313   180.737   -27.865  -703.885    -82.93    763.97      1.00
   1.63235   2.42371   4.40341    82.323    18.755  -478.711    -82.93    756.93      3.00
   0.77643   1.60357   3.89683  -152.027  -163.704  -536.626    -82.92    732.27      2.00
   7.67600   0.98821   2.23253     7.073     7.871  -562.084    -82.91    634.45      3.00
   0.57783   0.77102   5.51454   221.351  -227.462  -836.975    -82.90    924.96      2.00
   3.95085   1.94871   5.20800  -284.591   107.702  -669.148    -82.89    896.28      2.00
   4.19826   1.20901   4.21620   270.929    99.922  -662.248    -82.87    803.82      1.00
   4.96649   0.82300   5.05612   -74.923    18.405  -443.790    -82.86    514.28      2.00
   2.59819   2.18887   1.05362    56.332    18.748  -570.187    -82.85    794.97      1.00
   4.26348   1.98860   1.96965    -5.982     1.763  -526.189    -82.85    739.50      1.00
  -0.20328   0.84706   4.51199   -51.579   -16.348  -479.211    -82.82    545.46      2.00
   4.92093   1.10131   0.72648   -59.405   -68.030  -566.568    -82.80    659.03      3.00
   1.58085   2.29421   4.75660  -126.134   -24.068  -682.082    -82.78    894.91      1.00
   2.50485   2.01083   4.81775  -322.065   -11.283  -694.378    -82.78    927.29      1.00
   5.15949   0.71764   5.56691    82.911  -102.745  -641.293    -82.76    690.03      3.00
   0.74696   1.19649   5.00916    29.382   -12.675  -542.696    -82.76    646.03      1.00
   0.83992   1.87089   1.91588    45.513   -26.270  -540.524    -82.75    737.39      2.00
   4.19398   1.91955   0.73451  -114.844  -132.903  -467.556    -82.74    712.14      3.00
   5.60964   1.75571   3.74392    21.737   -26.800  -547.878    -82.73    727.15      3.00
   1.00165   0.76011   1.69286  -261.757   -10.730  -828.309    -82.72    898.72      2.00
   4.35206   0.25290   2.67303    31.984   -62.237  -426.304    -82.69    439.05      3.00
   2.32648   0.71648   5.11028   104.922   -50.841  -647.406    -82.69    692.81      1.00
   2.85216   1.62981   2.35333   160.416  -164.148  -537.497    -82.68    738.21      2.00
   4.12176   1.59016   0.70280  -172.743  -188.777  -536.668    -82.63    741.14      1.00
   0.82682   1.71618   5.82631   -16.336   -10.099  -567.652    -82.58    736.50      3.00
   0.77161   0.03748   3.28653    24.699   -20.746  -571.400    -82.57    572.54      1.00
   2.27316   0.80842   0.36890   -81.987  -238.794  -806.749    -82.54    879.84      2.00
   3.40891   1.96925  -0.69086    11.121     7.929  -564.335    -82.53    765.02      3.00
   5.94411   2.31221   4.92218    31.786   -37.650  -538.308    -82.52    783.53      2.00
   1.14761   0.64816   1.08825  -130.185   -67.415  -708.097    -82.52    749.63      2.00
   3.01020   2.68366   4.00080   -46.011   -79.438  -742.467    -82.48    961.23      2.00
   3.41380   2.06933   0.70612    87.756    57.659  -584.301    -82.41    797.70      3.00
   2.02394   1.61492   3.20349    12.875  -158.324  -544.548    -82.41    722.68      3.00
   4.02401   2.35944  -0.08070     8.158  -348.778  -203.835    -82.40    701.09      2.00
   3.42398   2.37601   3.90512   241.017   203.749  -211.823    -82.40    689.17      3.00
   5.90374   1.50649   4.28381   265.225    97.288  -537.776    -82.38    740.79      1.00
   2.56569   1.96092   2.27162   -84.398    77.733  -484.508    -82.36    716.23      3.00
   4.53913   1.43694   4.27047   105.932    35.202  -540.642    -82.32    686.48      1.00
   5.63839   2.04064   2.77082    97.372  -226.754  -633.662    -82.30    861.05      2.00
   2.82647   1.14150   5.10521   169.376   -73.688  -610.792    -82.30    720.66      3.00
   4.45199   1.64340   0.68286  -130.011  -141.005  -538.100    -82.30    729.61      3.00
   4.22469   1.86507   3.09315   -12.623  -105.848  -586.469    -82.28    776.57      3.00
   3.04529   0.51682   3.87143    -3.970   -27.912  -487.098    -82.28    512.99      2.00
   5.22993   0.28616   4.38961   -90.664   -57.037  -285.267    -82.26    317.52      1.00
   3.00074   0.31021   6.50839    20.565   -25.398  -558.125    -82.24    567.36      3.00
   2.61484   1.55176   5.61570    76.449   -83.129  -538.453    -82.24    700.80      3.00
   2.24756   2.28043   0.73304   199.682   179.459  -808.464    -82.24   1021.21      2.00
   5.34247   1.98589   1.97712   296.816  -131.253  -669.331    -82.24    907.08      3.00
   4.22269   1.95295   4.67453   378.906   -26.939  -377.002    -82.21    741.70      2.00
   0.67888   2.40987   0.25872   -66.778  -187.312  -349.190    -82.19    704.53      2.00
   2.78178   0.65817   4.25071  -166.821   -92.966  -344.601    -82.15    442.00      2.00
   4.75428   1.58239   3.96440   341.046   329.735  -537.794    -82.12    841.78      1.00
   0.06959   1.93712   1.08980   331.846   127.051  -689.887    -82.10    928.99      2.00
   5.81302   1.98645   3.89350   189.287   150.337  -432.666    -82.08    717.80      3.00
   4.21530   1.99640   2.75415  -183.816   399.911  -361.987    -82.08    772.06      1.00
   0.58807   0.70391   2.00231    94.548   -40.807  -467.856    -82.05    524.64      2.00
   0.10239   1.62312   2.64845   112.674  -262.156  -539.650    -82.04    758.13      3.00
   5.80386   2.33680   0.75859  -181.293  -203.392  -268.220    -82.00    686.52      3.00
   5.19652   1.63964   5.09051  -139.234    51.539  -542.525    -81.99    722.28      3.00
   0.53405   0.66798   3.21155    16.714    -0.500  -543.713    -81.97    580.77      1.00
   0.38413   1.14369   5.50937   146.669  -147.673  -620.443    -81.96    735.35      2.00
   5.07213   2.01143   3.88662   -85.429   -94.088  -581.642    -81.95    792.74      3.00
   5.80111   1.08543   1.21813   168.787    59.530  -474.559    -81.91    599.74      3.00
  -0.07417   1.10760   1.17108  -429.405  -193.209  -754.179    -81.90    946.97      2.00
  -0.15146   0.64452   3.59894   -48.724  -148.183  -391.206    -81.87    464.79      3.00
   3.47976   3.66659   5.17303    20.081   -18.555  -532.934    -81.86    801.84      2.00
   3.97706   0.75971   5.96149    49.906  -106.682  -636.910    -81.82    687.37      3.00
   0.51265   2.33560   4.69992  -345.688   -10.044  -912.638    -81.76   1130.27      2.00
   4.77421   2.48609   2.41469  -132.061   110.401  -334.820    -81.76    697.13      1.00
   1.83664   1.82375   1.26740   -83.340   -41.499  -502.212    -81.72    707.83      1.00
   3.31964   1.10671   3.54431    51.910    95.438  -584.348    -81.72    677.76      3.00
   5.15921   1.55884   1.15848  -446.553  -196.244  -540.322    -81.70    848.29      1.00
   1.02312   0.47773   4.30506   155.210    42.420  -915.609    -81.63    941.14      1.00
   0.33051   1.45538   0.95772   -64.309   -38.029  -542.714    -81.63    685.60      1.00
   4.45012   1.46455   1.19417  -159.714   -77.273  -542.106    -81.63    705.01      1.00
   5.79942   2.32626   3.09664   -14.061  -127.849  -661.833    -81.61    882.19      3.00
   1.94711   1.94990   0.44874   144.625   326.671  -689.399    -81.55    930.62      3.00
   2.65986   1.61972   0.80548   140.339   130.314  -538.495    -81.54    726.75      3.00
   1.66288   1.11540   5.55248    59.276   -63.121  -566.511    -81.54    660.32      1.00
   2.18773   0.86863   3.87382   181.878   160.155  -782.369    -81.52    859.56      1.00
   0.52702   1.48578   5.93460  -130.242   323.643  -539.878    -81.51    767.40      1.00
   5.38198   0.71254   5.11538   105.648   -67.280  -638.168    -81.49    685.40      3.00
   5.77564   0.90702   1.45308   -13.646    -9.215  -588.282    -81.49    648.14      1.00
   3.69414   1.43749   1.65756  -170.260   -10.145  -541.577    -81.42    699.24      2.00
   3.43477   1.61232   3.04141     8.705  -221.989  -534.860    -81.41    731.74      2.00
   1.92274   1.96652   1.27076  -312.117  -143.028  -400.484    -81.39    737.80      2.00
   0.50428   2.01512   2.37243   171.169  -186.354  -630.277    -81.39    857.82      1.00
   2.84510   1.94117   0.47208    79.861   181.851  -622.818    -81.38    830.03      2.00
   4.79808   1.46903   3.98184    54.516    45.057  -537.598    -81.36    683.10      2.00
   3.77625   1.56042   1.99941   374.629  -161.963  -539.815    -81.34    805.00      3.00
   0.84296   2.42494   4.36335   125.409    33.197  -431.058    -81.34    734.47      3.00
   3.83567   1.27126   1.18350   331.606   122.633  -411.933    -81.32    655.83      1.00
  -0.10022   2.26099   3.59209   -62.773  -197.568  -722.891    -81.30    938.00      2.00
   0.51856   1.59427   3.90169  -224.647  -234.230  -537.863    -81.28    768.89      2.00
   3.54359   1.57342   4.23969   380.121   146.064  -538.157    -81.28    805.00      1.00
   2.08508   1.26457   0.86905  -177.321  -188.588  -644.855    -81.24    785.55      3.00
   1.11946   1.89205   0.23799     2.454   -13.962  -574.338    -81.20    763.37      3.00
   4.70178   1.18139   0.73588  -251.261  -262.694  -690.362    -81.16    853.16      3.00
   1.74505   2.39637   1.98560   208.556  -110.734  -752.104    -81.15    977.03      3.00
   2.88657   1.19829   1.22638   169.910    56.800  -458.320    -81.14    603.65      1.00
   4.09767   2.59868   1.85859    78.184   -49.656  -724.436    -81.11    943.31      3.00
   1.64030   1.97215   5.45136  -214.495   210.086  -674.665    -81.10    901.32      1.00
  -0.84903   3.01172   3.75078    10.134   -46.137  -593.587    -81.09    858.49      1.00
   1.51802   1.54194   0.32245  -146.255  -392.645  -553.812    -81.08    817.79      2.00
   4.61979   0.81876   1.54757  -226.802   -11.843  -793.471    -81.07    861.41      1.00
   0.78498   1.92123   0.12294     9.148  -136.958  -501.081    -81.06    726.54      1.00
   0.44769   2.59034   4.53186    37.059   -26.538  -517.782    -81.03    791.06      3.00
   0.47643   1.20183   3.61544   104.664   229.864  -645.197    -81.02    776.47      3.00
   1.54127   1.14193   5.13737   162.322   -76.440  -608.550    -80.97    717.42      1.00
   2.34310   1.68735   1.14431   127.945    42.668  -540.857    -80.97    724.67      1.00
   2.95474   0.43396   3.54240   -26.632  -108.629  -301.117    -80.94    347.83      1.00
   0.15258   0.71625   5.17916    63.008   -38.063  -592.634    -80.91    635.48      3.00
   5.89024   1.10667   0.89449  -124.452  -146.026  -636.383    -80.89    740.18      2.00
   1.50115   1.51146   3.96245  -363.964  -372.750  -538.193    -80.88    861.23      2.00
   1.00641   0.81638   2.30002   -94.560    97.352  -708.942    -80.88    762.66      2.00
   2.35502   2.01819   2.76403  -118.851   247.613  -429.598    -80.86    731.51      3.00
   0.79167   0.64287   1.35389    49.693     3.173  -515.454    -80.85    553.72      2.00
   0.05158   2.25834   0.36667    91.421   186.441  -754.987    -80.84    962.82      1.00
   2.33569   2.43599   1.55271  -300.606   -28.330  -226.017    -80.77    693.15      3.00
   5.08984   2.61612   3.25773    28.821    19.961  -487.294    -80.74    772.55      3.00
   5.52726   1.91844   5.51844  -153.487   130.685  -644.836    -80.73    844.94      3.00
  -0.30814   1.73860  -0.02343     6.941   -75.943  -511.548    -80.73    701.13      2.00
   1.62356   1.16845   3.22879    12.584   374.347  -715.547    -80.72    877.03      2.00
   1.18182   0.37862  -0.24951    11.759    16.596  -452.235    -80.72    467.50      1.00
   0.17936   1.10616   1.88186   270.559  -121.767  -419.109    -80.71    608.05      1.00
   0.85350   0.54516   1.33116    27.465    -1.106  -541.372    -80.71    567.26      3.00
   3.86718   1.92467   5.86363    98.869  -259.936  -427.298    -80.70    720.11      3.00
   0.40050   1.14929   2.35262   216.544  -242.332  -428.991    -80.68    634.98      2.00
   3.90761   1.49884   1.15659   430.057   163.983  -537.270    -80.68    823.87      1.00
  -0.01823   1.93109   1.06874   273.795   104.270  -664.733    -80.65    887.37      3.00
   2.02601   2.76909   3.86104    98.387    64.909  -247.170    -80.64    667.73      3.00
   2.79571   2.36097   1.67808  -265.200   -14.733  -263.859    -80.62    684.57      3.00
   2.29598   1.47791   5.02534  -182.103    65.708  -541.028    -80.61    710.24      2.00
   5.21302   2.64046   1.39092   -20.856   -30.881  -455.716    -80.61    754.65      1.00
   5.27231   1.03896   0.59003   -36.176   -48.412  -555.738    -80.59    638.08      3.00
   6.29873   1.18353   0.45022    12.730   -13.190  -568.556    -80.59    665.65      3.00
   0.24719   1.49331   3.99109    60.828    49.762  -536.795    -80.57    686.68      3.00
   1.53071   0.82793   4.61722    30.369    -0.650  -554.323    -80.56    608.55      2.00
   3.01696   0.53287   4.58218    -7.675   -13.545  -493.486    -80.55    520.06      1.00
   5.13486   1.20905   5.21638   216.592  -114.802  -625.804    -80.55    758.87      1.00
   3.69233   1.48821   2.30446   -67.894    62.475  -539.038    -80.55    689.40      1.00
   0.04854   0.50757   1.97608   104.213   -51.379  -311.754    -80.52    367.42      2.00
   5.68422   1.53621   3.74537   -17.555   -85.468  -542.509    -80.51    698.13      1.00
   6.27189   2.02925   5.90075   -57.586   153.189  -612.836    -80.50    824.23      2.00
   1.81974   1.92044   0.07542    11.136   293.655  -679.942    -80.49    898.07      1.00
   1.85613   1.46816   5.88970    64.927  -150.467  -537.456    -80.49    698.64      3.00
   3.77096   1.10562   3.94377  -325.794  -341.651  -342.105    -80.44    667.73      2.00
   5.86480   1.54370   0.32472  -154.483  -414.540  -553.185    -80.44    829.77      1.00
   1.29930   2.04073   1.70241    74.370    -9.351  -570.832    -80.39    781.33      2.00
   1.08865   1.64414   4.37139  -257.327  -117.602  -538.681    -80.39    759.16      3.00
   2.40671   0.67107   5.61735    55.222   -64.911  -606.189    -80.38    645.33      1.00
   0.38161   1.14709   5.51732   166.060  -170.232  -633.153    -80.37    755.31      3.00
   2.98759   2.39043   0.87712   114.561    92.713  -686.469    -80.36    908.50      3.00
  -0.09268   2.37799   4.81417  -324.228   -10.266  -893.353    -80.35   1110.88      3.00
   1.79159   0.53060   3.88139    -6.836   -30.492  -482.340    -80.35    509.94      1.00
   1.49076   0.68085   1.87243   -19.583    -7.268  -539.993    -80.33    578.77      2.00
   5.56689   0.75218   4.75696   137.151   -14.574  -667.300    -80.32    718.50      2.00
   4.86122   1.83956   2.28455   -32.433    28.246  -515.937    -80.31    714.89      1.00
   3.34425   1.50103   5.13359  -396.443   156.916  -541.252    -80.30    808.39      2.00
   2.69801   1.20778   3.52156  -149.075  -400.543  -365.802    -80.30    663.56      2.00
   4.94978   1.94671   0.77164  -295.973  -311.573  -362.197    -80.29    760.52      1.00
   2.25096   1.58224   5.19121   159.629   -73.568  -539.694    -80.28    718.62      3.00
   5.26938   1.88603   4.35229    -4.311   -49.214  -547.483    -80.28    744.18      2.00
   4.63018   0.76010   5.96037    58.647  -130.305  -663.323    -80.27    716.50      3.00
   1.20278   2.67869   0.43763   -10.667   -72.998  -396.966    -80.27    725.85      1.00
   1.12254   2.18627   4.77983    23.119   -40.277  -542.198    -80.27    773.96      2.00
   0.04818   2.01726   2.76233   133.057  -309.954  -672.002    -80.26    916.69      1.00
   4.90852   2.82179   4.55275    44.770   -25.682  -471.261    -80.25    774.00      2.00
   2.24078   1.19818   1.22284   172.404    58.451  -456.867    -80.20    603.40      1.00
   1.96999   0.27981   5.78135    41.158   -93.040  -736.772    -80.20    748.81      1.00
   4.14429   1.03328   3.46259   -68.806  -184.058  -460.942    -80.20    587.24      2.00
   5.04062   0.77019   4.72772   293.818   -16.099  -820.903    -80.18    902.66      1.00
   4.02594   2.27063   6.93902    28.811   -15.851  -541.413    -80.17    780.99      1.00
  -0.00263   1.56736   5.46227  -243.303   239.016  -539.654    -80.16    773.91      1.00
   0.07976   1.19003   5.09139  -407.651   162.042  -354.897    -80.15    662.64      2.00
   4.07101   2.36410   6.38646    24.851   -19.252  -539.120    -80.14    787.75      2.00
   0.55550   2.39867   2.04927    78.289   -45.545  -609.446    -80.09    844.44      2.00
   3.60243   1.44398   5.96080   -84.296   214.009  -539.513    -80.06    715.43      3.00
  -0.27343   2.92620   0.06671    14.564   -62.230  -431.657    -79.99    755.00      1.00
   0.04433   1.57956   2.32525  -330.770   326.492  -539.820    -79.98    837.36      2.00
   5.03117   3.13724   0.01381    13.372     3.415  -592.972    -79.96    857.82      2.00
   4.17893   1.98237   4.27841   320.550   101.718  -389.962    -79.95    730.80      2.00
   1.00593   0.69166   1.48299    10.201   -36.186  -552.727    -79.94    592.59      3.00
   5.16089   2.82171   5.86692    46.109   -95.317  -342.204    -79.94    708.96      3.00
   1.66215   1.08221   5.60084  -141.355   132.857  -452.672    -79.90    586.91      2.00
   1.64710   1.63002   1.26370   101.110    29.986  -540.234    -79.87    711.64      2.00
   3.44929   1.19691   2.79582    69.759  -150.065  -482.827    -79.87    618.39      2.00
   5.10851   1.25383   4.62695   267.630   -10.832  -652.748    -79.85    793.79      1.00
   1.59010   2.40170   1.88458     9.144    -3.102  -531.627    -79.84    785.22      3.00
  -0.18739   0.67659   3.12173    10.825  -209.764  -341.951    -79.84    451.09      1.00
   5.23101   2.33704   5.16710  -258.357    99.898  -847.607    -79.82   1058.48      2.00
   0.12872   0.74975   1.13990   134.081    23.505  -415.327    -79.80    492.50      3.00
   1.68314   1.17803   2.69957  -150.775   347.323  -699.831    -79.77    867.02      2.00
   0.90682   1.86222   4.19160   133.679    43.723  -473.618    -79.76    700.92      3.00
   2.29223   0.85681   3.81499   -37.812   -59.187  -470.308    -79.71    540.74      2.00
   2.39629   2.03098   1.57040   161.438   -11.855  -606.119    -79.70    819.10      2.00
   0.18448   0.75611   4.75633    72.592    -1.314  -605.164    -79.70    651.05      2.00
   2.47873   1.15481   3.45268   -94.713  -249.739  -429.357    -79.70    608.38      3.00
   4.74155   2.65922   0.39361    51.299    73.579  -789.799    -79.66    996.99      1.00
  -0.07297   1.35879   0.99485    68.272    13.844  -501.602    -79.62    638.81      3.00
   2.25463   1.60692   0.01432     2.851   314.010  -533.080    -79.61    762.77      2.00
   5.47737   2.03533   2.76589   -90.048   175.597  -461.837    -79.55    728.23      1.00
  -0.04967   2.67421   0.43332    -9.466   -70.966  -403.349    -79.53    728.88      1.00
   3.86548   2.06424   1.99433  -242.659    93.358  -428.690    -79.51    731.01      3.00
   4.19490   2.07851   1.70756    59.914    -8.899  -564.337    -79.51    779.45      3.00
   3.71005   1.26026   3.19060    12.634   199.282  -642.116    -79.48    765.22      1.00
   1.14215   1.63055   1.99269   135.881   -64.563  -540.228    -79.47    719.74      3.00
   1.91529   1.95035   3.30642    21.039    -8.525  -518.211    -79.46    729.55      3.00
  -0.05820   1.45759   3.54055   -48.831  -161.314  -552.862    -79.45    710.26      2.00
   4.88710   3.00490   3.05403    12.002    18.039  -444.888    -79.44    762.01      2.00
   3.91447   1.27914   1.23528  -267.135  -124.154  -654.505    -79.39    807.47      2.00
   3.36545   2.27474  -0.02102     1.321   250.253  -803.115    -79.38   1011.92      2.00
   3.48011   1.62464   4.65952  -126.179    -9.965  -540.611    -79.38    714.65      1.00
   1.11254   0.77049   0.37309   146.847   299.509  -183.521    -79.37    446.37      3.00
   3.38205   2.01644   2.85490   -38.878    52.660  -518.393    -79.34    740.15      1.00
   3.41591   0.80277   2.32720  -203.421   206.234  -860.807    -79.32    939.97      3.00
   3.78309   1.11590   2.30255  -279.862   252.070  -718.715    -79.32    875.27      1.00
   0.09659   1.19709   3.90735  -207.411  -222.790  -411.245    -79.31    619.50      2.00
   2.08904   2.73779   4.59308  -180.920   -24.451 -1016.596    -79.28   1198.09      2.00
   4.91542   2.01549   2.80347   -64.844   116.464  -488.700    -79.26    728.87      1.00
   3.45400   0.87685   4.34812   251.710    85.284  -801.755    -79.26    884.72      3.00
   3.46475   0.87606   5.37449    23.800    -4.032  -572.112    -79.25    630.18      3.00
   4.82221   1.66495   0.71107   105.050    93.752  -534.017    -79.24    717.71      2.00
   2.42452   2.02148   1.16699   204.126    72.448  -632.323    -79.23    849.98      2.00
   1.04726   2.23966   0.77864   169.676   149.097  -765.053    -79.22    973.36      2.00
   4.53959   2.06092   5.14240  -288.853   113.866  -689.637    -79.18    924.39      3.00
   5.86781   1.98274   1.60428   237.530    -9.828  -636.052    -79.17    854.40      2.00
   2.86623   2.65288   5.07625    -3.873     4.731  -536.480    -79.16    805.87      3.00
   5.06204   1.34641   2.15626    42.788   -29.760  -519.865    -79.14    649.84      3.00
   1.45440   1.09325   6.00093   -38.623    51.493  -517.258    -79.14    612.78      2.00
   0.09767   0.08797   3.25300    11.373   -20.576  -289.799    -79.13    292.30      1.00
   2.42241   2.09592   3.79842   -48.058   -61.029  -564.562    -79.12    782.98      1.00
   5.09082   2.65660  -0.02565    12.272    67.892  -748.321    -79.11    962.64      3.00
   2.11428   2.71622   4.79563   -50.910   -23.968  -704.725    -79.11    930.99      3.00
   0.42934   1.63875   2.58441    38.110   -43.115  -539.686    -79.09    706.89      3.00
   2.10849   0.43117   4.41910    16.714   -28.498  -524.461    -79.07    541.97      2.00
   5.00354   2.05000   5.16580  -317.419   126.103  -702.547    -79.06    943.85      1.00
   3.29303   1.62287   5.08358  -148.113    53.896  -540.379    -79.06    720.39      1.00
   0.04701   2.04107   2.76019    98.555  -222.971  -633.475    -79.04    860.10      2.00
   2.66256   1.58403   4.63537   441.947   -11.221  -540.126    -79.04    825.69      2.00
   1.99458   0.47524   3.57442    -6.428   -65.616  -418.536    -79.03    448.12      1.00
   4.20921   1.59585  -0.04359     9.266   226.583  -541.674    -79.02    736.05      3.00
   1.56669   1.10301   3.95627    74.819    60.371  -578.038    -79.02    669.94      2.00
   2.09023   0.85058   0.41095    56.625   145.810  -375.094    -78.97    480.27      3.00
   1.51846   2.53076   1.51661     2.531   -43.577  -532.369    -78.95    796.65      2.00
   5.07356   1.55221   1.28089  -305.778  -135.310  -540.232    -78.93    769.49      2.00
  -0.24848   1.26643   3.48395   -47.559  -153.640  -476.418    -78.92    622.43      1.00
   1.09484   2.67999   5.93903   -27.613    79.948  -799.754    -78.92   1005.35      2.00
   1.13525   0.72113   5.55753    86.253   -94.701  -648.971    -78.89    696.68      3.00
   4.32813   1.46282   0.57691   -22.110   -94.165  -555.025    -78.88    699.14      2.00
   2.84883   1.97337   5.78786   -97.450   203.216  -637.356    -78.86    851.08      2.00
   5.30491   0.81085   0.87321   214.751   180.155  -249.391    -78.85    447.79      3.00
   2.31377   0.78326   0.86452   163.996   148.929  -302.889    -78.84    443.75      2.00
   3.33999   1.94407   5.28511   -63.229     1.908  -585.696    -78.80    780.49      1.00
   0.85256   1.52412   5.90026   128.300  -302.000  -540.616    -78.80    763.53      1.00
   5.33575   1.08818   3.12733     8.264  -352.948  -396.700    -78.79    620.49      1.00
   5.55732   1.43658   3.54321   -37.091  -133.267  -553.484    -78.79    701.35      3.00
   1.09323   2.80429   5.83606    62.519  -134.699  -238.006    -78.78    672.25      3.00
   1.91866   1.55472   0.01983    12.683  -368.925  -539.965    -78.75    785.37      3.00
  -0.44466   2.34347   0.50070    99.715   207.788  -775.779    -78.75    990.47      2.00
   2.25586   0.51695   4.07468    -8.553   -25.185  -484.300    -78.72    510.24      1.00
   5.95002   1.63589   0.35134   -90.434  -259.080  -554.625    -78.69    766.43      2.00
   0.48383   0.84235   1.97625   333.115  -146.301  -205.382    -78.67    488.72      2.00
   3.08515   0.93294   1.28294    -0.266   -14.220  -518.149    -78.67    588.61      1.00
   3.72193   2.10772   0.51741    24.891    36.037  -557.920    -78.67    776.84      1.00
   3.40297   2.40589   2.31796  -249.171   243.503  -172.738    -78.64    696.86      1.00
   5.12117   1.90715   2.48478  -134.035   130.439  -453.996    -78.63    704.64      2.00
   5.00419   1.08124   5.98053   100.116  -284.370  -667.943    -78.60    799.27      2.00
   2.58299   1.17724   2.12208   107.827   -56.519  -514.627    -78.59    630.96      2.00
   4.62421   1.12078   1.53268   228.460   -11.494  -465.710    -78.53    614.59      2.00
  -0.33911   0.96374   1.23586    -1.666   -32.082  -574.635    -78.52    643.22      3.00
   4.05194   0.30790   3.85896   -94.357  -120.296  -181.314    -78.51    255.68      1.00
   1.28092   2.69305   4.51065    87.293   -26.540  -369.226    -78.48    713.93      2.00
   5.03063   1.45526   2.06110   147.708   -68.573  -539.121    -78.46    697.91      2.00
   0.46448   1.97843   5.81233   -98.602   216.660  -642.510    -78.45    858.86      2.00
   3.01824   1.96810   0.32117  -119.014  -314.895  -404.416    -78.43    737.06      2.00
   0.28734  -0.06458   5.04526    14.306   -14.561   -34.156    -78.43     44.92      2.00
   3.00311   1.19975   2.79951    83.869  -187.684  -471.365    -78.41    621.98      3.00
   1.48759   1.48777   5.14050    94.402   -45.918  -540.487    -78.39    692.27      1.00
  -0.02949   0.04898   0.00572    13.186   -17.622  -981.565    -78.38    981.93      2.00
   4.13745   0.96047   2.39676    25.405   -55.374  -541.223    -78.38    615.32      2.00
   4.68528   0.70668   2.12438    41.104   -19.168  -535.699    -78.38    578.82      1.00
   3.87071   1.68580   5.16620   186.663   -84.188  -540.025    -78.36    740.07      3.00
   5.45957   1.08275   3.07306     8.601  -291.279  -423.393    -78.35    605.19      2.00
   3.79695   1.40663   1.20196   -94.571   -50.847  -539.859    -78.34    680.93      1.00
   4.00064   1.55898   3.05919     1.964  -251.091  -531.377    -78.33    731.57      3.00
   2.83107   1.63221   4.35983  -279.769  -127.663  -537.154    -78.33    766.12      2.00
   4.27925   0.84765   2.26199   -53.978    55.832  -649.073    -78.31    701.64      3.00
  -0.23379   0.71084   1.54103    -5.478    -7.874  -593.163    -78.30    631.25      3.00
   4.58883   1.70989   3.12169     4.030   256.836  -532.934    -78.30    754.12      3.00
   0.23215   2.02398   2.36104   200.332  -199.038  -663.452    -78.30    892.21      2.00
   5.09047   1.63992   0.80444  -345.320  -356.588  -537.013    -78.30    860.27      3.00
   5.11599   0.28260   5.79115    38.698   -89.692  -720.445    -78.29    732.32      1.00
   0.84337   2.16391   2.66907    43.928   -47.141  -583.813    -78.26    802.72      2.00
   4.44589   1.28052   1.18906  -303.367  -145.798  -671.966    -78.23    837.80      1.00
   0.78741   0.89269   5.02296   -65.988     1.060  -454.150    -78.23    531.20      2.00
   6.26494   1.09787   4.75134   116.288   -15.646  -585.133    -78.23    678.79      2.00
   0.07950   1.90588   4.59908   287.201   -12.287  -441.500    -78.23    729.89      2.00
   0.71787   2.31779   5.37437   -54.151    51.899  -651.429    -78.23    867.45      3.00
   2.35519   0.70628   4.33269    71.364     9.299  -606.087    -78.22    646.89      3.00
   5.09052   0.79746   3.02865     8.408   119.548  -672.994    -78.22    724.75      1.00
   0.84445   1.22642   3.86097  -115.786  -133.110  -467.826    -78.21    614.18      2.00
   2.33994   0.81672   3.21931    12.244   335.559  -902.842    -78.18    994.21      3.00
   2.72204   0.77462   4.34559   230.917    74.151  -775.438    -78.18    845.54      3.00
   0.98083   1.37530   0.29525   -15.940   -29.913  -528.398    -78.17    659.62      3.00
   4.56293   1.85461   2.24858   -42.378    22.010  -503.441    -78.17    708.20      2.00
   5.15709   1.55044   5.42203  -126.006   122.503  -540.559    -78.16    715.04      3.00
   2.95134   2.52694   5.81790     2.213     0.063  -602.117    -78.14    843.49      2.00
   2.98791   1.86924   0.34110   104.410   238.498  -649.644    -78.13    859.29      3.00
   5.85541   1.96106   4.78721  -479.615    -9.417  -737.622    -78.12   1019.47      2.00
   3.46334   0.78475   3.65429    82.879   169.763  -734.886    -78.09    794.95      2.00
  -0.02183  -0.07692   5.13221    12.034   -16.620  -135.699    -78.06    139.48      3.00
   1.38688   1.93925   1.09350   353.202   136.222  -699.966    -78.04    945.77      2.00
   1.33331   2.03120   1.18115   153.124    49.295  -607.549    -78.00    819.98      3.00
   4.46475   0.74161   4.79754    96.691   -12.279  -627.183    -77.99    673.38      3.00
   5.15208   1.49907   5.13502  -387.521   153.793  -540.670    -77.97    802.81      1.00
   2.42069   2.08105   5.80599   -46.103    90.599  -586.542    -77.96    800.14      1.00
   2.11136   0.46347   3.97299   140.534   113.282  -981.675    -77.93   1008.23      2.00
   3.06649   1.94622   2.40270   249.582  -269.152  -674.151    -77.92    922.86      2.00
   2.86208   2.00594   2.75367  -145.915   307.719  -403.316    -77.89    742.72      3.00
   1.77018   0.82714   1.72040  -124.334    -9.889  -686.833    -77.86    741.25      1.00
   4.60345   0.78533   0.02183    10.332  -374.897  -885.007    -77.84    990.05      2.00
   4.75609   1.60165   3.91204  -186.771  -195.365  -537.007    -77.84    747.97      3.00
   0.30760   0.28716   3.68707    31.178    28.948  -657.232    -77.84    664.65      1.00
   0.08734   0.74199   1.58877   218.762    -9.535  -345.778    -77.83    466.96      2.00
   2.44044   1.21989   3.24224    13.158   255.465  -665.079    -77.81    796.11      3.00
   3.70440   1.30174   3.58408   -16.137   -79.024  -552.639    -77.81    673.01      1.00
   3.79811   1.66532   0.38982   -58.005  -187.019  -553.187    -77.76    744.70      1.00
   1.97202   1.59494   1.20495   254.199    95.978  -540.668    -77.70    750.26      1.00
   5.45871   1.90131   0.88524     0.669   -40.915  -556.377    -77.70    752.04      3.00
   0.27133   1.62915   1.51031   352.725    -9.117  -538.830    -77.68    786.18      3.00
   3.21234   2.65267   3.37902    13.536   -50.658  -562.055    -77.68    824.75      3.00
   1.24420   1.10322   5.10992   117.994   -70.674  -578.717    -77.64    677.71      2.00
   5.83250   1.55587   4.72750   461.007    -9.600  -540.437    -77.59    833.00      1.00
   4.31936   1.55295   3.88013  -233.879  -242.317  -537.875    -77.53    769.03      2.00
  -0.01091   1.24311   2.44452   -57.233    29.760  -591.276    -77.53    695.75      2.00
   3.41856   1.13186   5.89700  -131.339   273.539  -419.188    -77.51    615.11      3.00
   4.13338   0.44749   5.60682   114.657  -124.923  -901.178    -77.50    927.33      1.00
   3.24405   2.01845   2.66259   134.029  -311.004  -674.923    -77.49    919.43      1.00
   3.12768   0.50239   2.31338    88.004   -90.400  -296.436    -77.49    357.14      3.00
   3.00506   0.86104   5.46720   245.389  -264.542  -869.495    -77.47    976.33      2.00
   0.00047   2.67354   1.03153   -28.054   -31.358  -437.239    -77.44    745.88      1.00
   4.25499   2.66425   5.96449   -18.575    62.518  -752.781    -77.44    966.20      2.00
   2.65166   0.63170   5.12408    50.313   -30.496  -579.721    -77.42    613.73      2.00
   4.52780   2.33877   1.95188  -178.294    63.111  -331.211    -77.41    686.22      1.00
   4.59848   1.15172   5.12613   233.902  -104.915  -641.387    -77.40    768.83      3.00
   0.64988   1.19411   4.68598  -315.807    -8.351  -408.536    -77.39    622.99      2.00
   2.41816   1.97391   4.72039     4.165   -10.164  -573.541    -77.38    772.30      1.00
   1.08012   2.89047   5.16880   -59.668    18.335  -737.954    -77.37    962.55      1.00
   5.87807   0.59949   0.21418    37.422    42.119  -461.209    -77.36    499.37      3.00
   3.03652   1.14419   4.31183   348.505   133.271  -697.654    -77.33    859.39      2.00
   5.37064   1.40874   3.38184    10.351   -73.567  -532.260    -77.26    670.78      3.00
   2.87504   0.85082   0.11583    12.387  -124.878  -647.921    -77.25    707.89      2.00
   1.83572   2.38530   0.85106   134.273   111.555  -713.222    -77.25    933.21      3.00
   4.22183   1.94477   1.07564   311.727   120.701  -682.357    -77.23    916.28      2.00
   4.98739   2.06301   4.62747   126.511    -9.285  -509.722    -77.23    747.48      3.00
   0.43500   0.84141   2.05219  -175.455    68.340  -750.184    -77.21    813.88      3.00
   1.21791   2.45049   0.86157  -132.879  -156.609  -335.305    -77.20    703.28      3.00
   3.27381   1.23209   3.24245    12.156   229.695  -653.514    -77.17    779.89      1.00
   2.18682   0.79986   5.85196   -83.666   208.925  -295.962    -77.16    443.35      2.00
   6.01172   1.68023   0.74102   -31.561   -61.460  -513.735    -77.14    694.04      3.00
   1.61100   0.48918   2.49795   -39.020    38.132  -722.912    -77.09    740.42      3.00
   2.46654   1.13882   0.76566  -244.252  -255.719  -685.146    -77.09    840.37      2.00
   4.99637   1.24779   2.68360    54.562  -155.065  -475.633    -77.08    619.97      3.00
   1.71848   2.37980   1.59144   215.009   -16.950  -742.815    -77.06    963.99      2.00
   1.49181   1.84917  -0.93610    29.914   -13.876  -529.862    -77.03    725.69      1.00
   3.89114   1.94859   0.76786  -313.834  -328.623  -351.068    -77.01    769.82      2.00
   0.80461   1.58433   3.09023     4.253  -337.592  -530.945    -77.00    768.48      2.00
   0.15164   2.37734   5.46355   266.068  -265.454  -199.235    -76.98    715.24      3.00
   2.21600   1.90725   0.10927     9.765   196.630  -640.237    -76.97    839.13      2.00
   5.28702   0.41931   2.09808  -112.416    42.844  -885.223    -76.95    902.65      2.00
   4.10086   0.88910   3.80541   -34.102   -54.476  -479.112    -76.94    552.08      3.00
   0.63964   0.83671   5.43958   -48.440    43.206  -454.824    -76.92    523.89      3.00
   4.50150   1.38631  -1.14769    25.690    -1.085  -554.854    -76.91    682.23      2.00
   5.02365   1.67327   5.51728  -103.458    99.345  -538.959    -76.89    723.04      2.00
   1.30673   2.47662   6.29833    -7.810    13.352  -551.030    -76.87    804.37      2.00
   2.43690   1.09321   2.89815   -35.433    65.997  -574.837    -76.87    663.20      2.00
   3.30824   2.23913   1.22546   201.405    64.381  -746.456    -76.85    955.49      2.00
   2.12538   1.31068   4.59540   190.615   -10.108  -616.009    -76.83    747.36      3.00
   2.60485   1.20635   2.73265   153.128  -397.441  -367.924    -76.81    663.61      3.00
   2.25508   2.30666   5.58782    85.024   -82.440  -454.467    -76.78    735.86      3.00
   0.43259   0.74471   1.19472   204.221    67.059  -346.968    -76.78    466.35      3.00
   0.05179   2.32908   1.80452   -69.137     5.345  -449.501    -76.73    728.66      3.00
   5.10107   2.36224   4.07189   -17.485    -9.466  -540.674    -76.72    788.28      2.00
   5.93940   1.20866   3.88069  -163.368  -181.485  -438.632    -76.71    613.28      2.00
   1.04505   2.22719   1.23828   161.257    37.160  -706.595    -76.68    914.27      3.00
   3.54008   1.65802   4.57367   -61.661    -8.553  -540.483    -76.68    710.51      3.00
  -0.00662   0.43009   3.44586    60.896    98.347  -846.374    -76.67    864.50      2.00
   4.80567   2.01586   2.85830   -40.681    55.970  -515.851    -76.66    738.65      2.00
   4.26595   0.39150  -0.12376    10.328    63.313  -343.563    -76.64    369.88      2.00
   3.63663   1.48286   4.78653    75.131    -9.081  -540.399    -76.63    687.76      2.00
   1.14202   1.64300   2.74991    83.505  -191.905  -537.527    -76.63    733.93      2.00
   4.97785   1.49236   0.38445    91.627   181.879  -553.378    -76.61    724.37      3.00
  -0.03704   1.07298   4.31109   106.631    31.578  -587.916    -76.59    677.07      1.00
   3.56104   1.86031   0.67545    -6.974   -55.988  -551.442    -76.58    744.43      3.00
   3.96390   0.73920   5.53332    79.562   -83.893  -633.862    -76.58    682.22      2.00
   0.01637   1.53777   1.99744   483.575  -210.734  -540.219    -76.55    869.37      2.00
   0.95078   1.62900   4.76103  -376.507   -10.167  -540.176    -76.54    798.03      3.00
   3.35402   2.74804   3.04146    25.144   -59.656  -642.885    -76.50    887.06      2.00
   5.20923   0.40172   0.84937   -97.008  -129.609  -916.327    -76.48    938.70      2.00
   0.02254   1.10786   1.57395  -196.354   -16.328  -619.270    -76.47    727.07      2.00
   0.57849   0.79535   5.86775  -121.935   302.404  -194.149    -76.47    449.01      3.00
   1.07828   2.66492   4.75397   141.627   -10.694  -238.705    -76.43    663.16      3.00
   4.92371   0.88283   2.45854    -9.835    33.601  -604.315    -76.39    660.73      2.00
   0.28953   1.58557   2.09982   106.492   -54.055  -540.504    -76.37    708.04      1.00
   2.97727   1.13294   2.78159   -96.641   209.562  -639.363    -76.37    756.75      2.00
   4.45288   1.04304   2.35982    47.676   -73.882  -528.762    -76.36    618.59      2.00
   1.53835   1.06123   5.60487    37.464   -42.407  -554.956    -76.31    639.96      3.00
   5.74932   2.36652   1.65121  -347.342   -15.978  -179.002    -76.26    694.36      3.00
   5.50244   1.17450   0.94717    74.175    64.890  -499.298    -76.26    613.93      3.00
   0.62562   1.71912   0.83921   -19.259    -7.075  -536.616    -76.22    713.30      1.00
   5.18689   2.35263   2.78516   109.895  -258.594  -799.251    -76.22   1022.30      2.00
   0.11824   2.75664   3.01666    10.513    60.369  -345.950    -76.21    702.45      2.00
   5.44431   2.49355   0.17940     6.213   -29.892  -500.618    -76.20    772.45      2.00
   5.22772   3.57691   6.99311    29.934    -7.767  -548.372    -76.18    817.20      3.00
   4.73430   2.45592   4.74084   100.884   -10.061  -466.016    -76.16    753.74      1.00
   5.76640   0.65491   3.53777   -62.332  -187.823  -349.356    -76.16    448.42      1.00
  -0.01846   0.81592   1.55302  -234.226    -9.416  -800.436    -76.15    869.57      3.00
   5.58793   1.19004  -0.01479   -12.292  -410.187  -715.248    -76.08    894.79      3.00
   2.87635   1.91823   2.25387   225.182  -230.028  -664.552    -76.06    895.92      3.00
   3.18413   1.04510   0.92075   -38.111   -31.028  -549.850    -76.05    632.87      2.00
   2.82391   1.66324   2.68567    28.367   -35.209  -539.708    -76.03    709.29      3.00
   5.14164   1.93631   4.38171  -222.522  -122.185  -635.128    -76.01    853.56      1.00
   4.48666   1.56884   1.10937   458.347   179.245  -539.201    -76.00    851.25      2.00
   1.44851   1.70648   5.52325   -93.904    89.315  -541.765    -75.99    726.85      1.00
   2.09196   1.13380   1.54730   333.530   -11.396  -420.470    -75.98    631.68      1.00
   1.65033   1.06448   1.15472   247.474    95.117  -426.175    -75.98    592.39      3.00
   2.84051   1.27987   0.69124   103.036    93.534  -471.909    -75.98    615.73      3.00
   3.75542   1.14029   1.55617   386.364   -11.649  -399.191    -75.96    648.61      2.00
   4.15230   0.86120   1.89176   -74.630    25.051  -647.616    -75.95    701.81      2.00
   1.98065   0.73579   1.59037   188.409    -9.419  -376.888    -75.91    476.90      2.00
   0.11417   2.81927   0.06267    12.417  -124.635  -275.270    -75.91    682.36      2.00
   4.67965   1.42297   1.02437     7.812   -42.514  -548.288    -75.89    682.82      3.00
   4.56580   0.80419   1.60926  -308.954    -9.702  -879.074    -75.89    962.89      2.00
   1.79339   2.00511   1.97489   240.368  -123.848  -636.558    -75.89    866.71      3.00
   1.55756   1.60193   0.92370  -176.695  -182.213  -540.374    -75.85    744.64      1.00
   5.24182   2.85103   1.68281   -89.490   -19.494  -314.889    -75.82    695.37      1.00
   5.11817   1.58478   3.97870   245.537   234.547  -535.651    -75.81    772.67      1.00
   1.07626   0.24960   3.59275   -18.174   -89.539  -348.057    -75.80    368.13      1.00
   5.12719   2.36624   1.66052  -297.800   -17.169  -229.731    -75.79    686.24      1.00
   2.18661   1.22874   1.47307   363.740   -10.061  -410.413    -75.76    654.64      2.00
   1.96981  -0.37431   3.93714    20.875   -30.574  -544.514    -75.69    557.82      1.00
   0.05831   0.40800   5.46078  -128.522   119.220   -68.862    -75.67    226.40      3.00
   2.96077   1.61135   4.25605  -120.732   -60.318  -538.616    -75.66    712.86      2.00
   1.21813   0.39849   3.65473   -11.696     3.114  -548.283    -75.65    562.02      3.00
   1.68335   2.68075   0.67685    13.592   -15.175  -523.405    -75.64    798.99      1.00
   1.06243   0.44473   5.38527   126.780  -136.554  -947.248    -75.63    975.02      1.00
   0.01013   1.21196   2.72714   136.045  -351.416  -388.372    -75.62    646.15      3.00
   3.38170   1.18444   0.75734  -326.795  -333.613  -746.034    -75.60    945.74      3.00
   2.02385   1.65539   5.18903   187.677   -86.750  -539.528    -75.58    736.27      2.00
   0.85615   1.94433   6.80309    -4.584   -13.308  -523.869    -75.56    732.62      2.00
   4.52863   0.90503   5.09506   -41.553    10.353  -486.921    -75.56    559.01      1.00
   0.19944   0.30781   2.64198    46.516   -93.653  -344.611    -75.56    372.65      2.00
   0.78162   0.55697   2.85702    26.268   -42.564  -473.984    -75.53    506.28      2.00
   4.34998   1.55835   0.77276  -319.233  -331.080  -535.922    -75.52    829.70      3.00
   5.22127   1.49109   1.66873   -29.987    -5.363  -573.803    -75.50    711.98      1.00
   0.49642   1.91566   5.45969   279.676  -307.342  -392.856    -75.49    764.15      2.00
   1.31169   1.55238   2.67467   -19.035    58.288  -537.322    -75.46    693.55      3.00
   2.53896   1.17001   1.51842   392.872   -14.183  -394.757    -75.45    653.90      1.00
   1.66658   1.94080   2.72277   -66.394   170.951  -456.603    -75.43    709.65      1.00
   5.85880   2.29924   2.65764   113.105  -266.649  -808.924    -75.40   1028.65      3.00
   2.43453   1.92084   4.62767   392.907   -12.313  -397.468    -75.39    755.24      2.00
   3.81259   1.98268   5.16417  -236.761    69.400  -660.952    -75.38    875.62      3.00
   5.24956   2.34385   5.21980   115.627   -53.423  -440.943    -75.38    732.66      3.00
   2.30373   1.60384   0.05904     5.541   279.441  -536.205    -75.35    751.06      3.00
   2.55772   1.13620   1.67510  -323.353   -11.723  -693.375    -75.34    834.70      2.00
   1.09949   0.72156   2.37065  -213.772   216.762  -876.099    -75.32    953.01      3.00
   4.97439   1.91483   0.71642   -95.510  -113.688  -478.846    -75.32    712.84      2.00
   3.95440   1.35814   2.26749   -24.839    19.569  -538.056    -75.30    664.84      3.00
   0.83160   1.22991   3.19405     9.742   429.500  -723.445    -75.26    914.24      1.00
   2.18613   1.13404   5.89227  -146.622   307.003  -403.144    -75.26    623.83      1.00
   5.00064   1.17026   1.23286  -338.569  -156.076  -714.077    -75.24    875.24      2.00
   5.99753   1.20371   1.10492   323.663   119.735  -415.210    -75.22    643.90      1.00
   4.96692   1.83665   0.37865   -43.544  -116.530  -492.680    -75.21    707.60      1.00
   1.20029   2.00267   4.69767   355.313   -12.282  -412.906    -75.20    754.50      2.00
   2.81606   1.96704   5.82084  -104.431   235.009  -649.073    -75.19    868.12      3.00
  -0.09953   2.16068   4.14729   -22.142   -56.007  -582.672    -75.18    801.25      2.00
   1.12153   0.80721   5.08150  -155.098    51.680  -357.573    -75.18    462.40      2.00
   5.04237   1.49378   3.53909   -77.510  -229.450  -553.050    -75.17    736.10      1.00
   2.15564   2.39223   3.88777   152.683   116.058  -333.759    -75.16    693.39      2.00
   5.48237   2.01614   4.68687   252.252   -11.936  -456.203    -75.12    739.37      1.00
   0.05025   1.22314   3.16815    12.260   399.823  -724.427    -75.12    900.84      1.00
   2.78731   1.97224   4.37299  -262.408  -133.599  -673.292    -75.07    898.40      1.00
   2.19799   0.75891   0.89693   255.918   218.382  -190.132    -75.04    449.64      3.00
   0.37629   2.01018   3.88199  -297.369  -331.750  -725.023    -75.04    998.94      1.00
   1.99035   0.56833   3.82890    20.455    -5.872  -544.190    -75.02    571.65      3.00
   0.87639   2.68997   2.24087   123.669  -134.176  -930.389    -74.99   1124.15      1.00
   0.37321   2.44428   5.82172    58.339  -123.909  -435.043    -74.96    739.75      1.00
   4.31371   1.08910   4.70048   136.709   -10.056  -597.032    -74.96    691.69      3.00
   0.09201   1.24642   3.21005    10.982   332.890  -683.040    -74.89    841.66      2.00
   4.39610   1.45549   5.14898  -235.517    89.141  -540.842    -74.87    725.24      3.00
   5.05280   1.12196   2.31320  -328.568   302.033  -748.429    -74.84    931.70      2.00
   1.21103   2.43741   5.79896    60.152  -130.088  -430.446    -74.83    737.69      3.00
  -0.03895   1.49116   4.50012    50.570     7.348  -536.922    -74.75    683.88      3.00
   3.47215   1.24923   3.90471   311.952   296.186  -718.096    -74.71    912.19      2.00
   1.00330   2.03895   4.68235   199.616   -14.272  -475.511    -74.69    738.12      1.00
   3.95370   2.33099   3.11142   -11.600  -229.954  -763.796    -74.69    980.18      2.00
   3.83670   1.60500   0.58110   -10.891   -78.135  -542.304    -74.68    706.39      1.00
   2.99862   1.20238   1.90542   274.449  -140.159  -434.840    -74.68    637.94      1.00
   0.82703   1.20212   3.88689  -203.519  -221.246  -415.043    -74.68    620.88      3.00
   5.66839   1.48672   1.02274   171.033    60.868  -537.602    -74.65    705.60      3.00
   4.37131   1.19945   0.45908   -11.924     8.185  -539.474    -74.63    643.16      3.00
   4.57350   2.37644   1.60574   205.449   -16.939  -732.974    -74.61    954.09      3.00
   4.76835   1.95226   1.49202   429.027   -11.973  -717.778    -74.60    981.29      2.00
   3.57940   1.60530   3.45636  -132.788  -362.341  -553.350    -74.59    808.57      1.00
   1.54463   1.21082   0.46312   160.231   352.880  -397.433    -74.59    657.73      3.00
   5.68770   0.90838   4.49554   -31.173   -14.247  -500.758    -74.59    570.94      3.00
   4.27759   2.39953   3.25678    14.942   -79.097  -604.138    -74.58    839.67      3.00
   0.97021   0.29955   3.23679    13.626   -85.009  -382.290    -74.57    402.77      3.00
   3.90347   1.66776   0.40233   -59.596  -186.211  -552.536    -74.52    744.45      2.00
   3.29559   1.66160   5.05600   -86.608    27.169  -540.539    -74.52    714.10      2.00
   0.45342   1.91419   5.82035    69.580  -186.156  -461.321    -74.50    713.42      3.00
  -0.00353   1.15344   3.97602   169.145   151.349  -632.200    -74.49    751.97      3.00
   3.41029   0.75899   3.45073  -112.937  -301.528  -223.542    -74.45    454.28      3.00
   5.04409   1.95294   1.94512  -350.010   138.026  -379.656    -74.44    741.18      2.00
   3.05283   2.65021   1.16614   131.539    33.926  -856.614    -74.44   1055.27      1.00
   5.47169   1.43567   2.39319   -77.210    72.984  -538.565    -74.44    683.77      3.00
   5.83895   1.48192   5.12983  -323.629   123.951  -539.542    -74.42    765.66      2.00
   2.06271   0.80120   1.15941  -290.134  -133.854  -881.383    -74.38    968.23      3.00
   0.06456   1.49829   0.73232   -89.588  -101.612  -536.792    -74.37    696.14      1.00
   2.27133   0.52299   3.67806    13.693   -27.103  -507.716    -74.35    533.26      1.00
  -0.31648   0.34320   4.94339    10.773   -15.194  -504.227    -74.35    515.63      1.00
   5.75998   1.11075   1.51383   191.218    -8.590  -482.238    -74.33    613.17      2.00
   1.27635   0.89795   2.37442    -3.365    19.662  -591.637    -74.28    650.30      3.00
   5.32560   0.51762   2.27817    72.997   -77.720  -337.067    -74.28    387.55      2.00
   0.38930   1.30910   3.21060    13.053   121.161  -609.616    -74.28    727.26      3.00
  -0.04875   0.35891   2.71513   -57.690   157.385 -1000.013    -74.28   1020.05      3.00
   2.21308   2.10827   4.66450   -35.724   -42.800  -548.137    -74.25    770.65      3.00
   4.83774   1.33464   5.90267    38.449  -141.267  -599.920    -74.16    726.99      3.00
   6.56680  -0.18340   0.56167   -21.749   -20.324  -531.482    -74.13    535.36      1.00
   0.39494   1.50213   0.09098    12.231   220.796  -553.826    -74.12    731.08      3.00
   2.23902   0.88157   1.84745   215.238   -93.661  -332.840    -74.11    485.69      2.00
   3.87562   2.00360   4.23959  -262.410  -124.875  -678.649    -74.10    904.23      1.00
   2.22240   1.84209   1.98100   -80.437    26.300  -501.011    -74.10    708.31      1.00
   4.23673   1.44179   3.53984   -39.178  -140.344  -553.000    -74.08    703.15      1.00
   6.07681   2.04625   0.01392     7.513  -323.966  -410.260    -74.08    743.79      3.00
   2.99391   1.64884   1.14957   186.368    68.172  -540.013    -74.07    733.53      1.00
   2.59901   2.56300  -0.00247    11.962    36.893  -666.595    -74.01    893.68      1.00
   4.93086   0.04223   1.63011     3.161     8.675  -617.387    -73.99    617.60      3.00
   5.43563   2.86665   3.16015    12.091   -96.393  -728.118    -73.96    957.31      3.00
   5.79696   0.95737   2.28223    22.935   -49.476  -544.987    -73.94    617.68      3.00
   0.02758   2.00531   0.84008   140.898   124.989  -618.958    -73.94    831.53      3.00
   1.12926   0.33607   5.36730   101.655  -109.906  -853.528    -73.90    872.73      2.00
   5.76165   1.90851   3.19295   -11.308  -348.238  -689.642    -73.90    923.41      3.00
   0.87581   1.60317   5.83095   206.017  -487.923  -540.435    -73.88    877.95      2.00
   5.84584   0.80803   3.62374   128.716   274.937  -850.507    -73.87    935.42      2.00
   3.76034   1.51243   0.38878   120.502   249.557  -553.208    -73.82    750.84      3.00
   2.95849   0.57515   1.48607    25.438   -34.873  -532.140    -73.79    562.17      2.00
   0.60850   1.50427   0.40396   174.609   374.607  -542.529    -73.77    802.76      2.00
   3.35662   2.32746   5.22158   110.154   -50.562  -450.009    -73.77    735.58      1.00
   2.44234   1.47120   0.36622  -121.436  -337.240  -552.660    -73.74    779.05      1.00
   0.92305   1.09724   3.56851    47.399    88.124  -582.253    -73.74    673.45      1.00
   3.18925   1.47237   3.53937   -55.587  -176.638  -553.891    -73.73    717.12      1.00
   0.59251   0.42819   3.53352   -41.897  -152.688  -195.244    -73.72    283.97      2.00
   0.91791   2.12063   0.30142   -66.016  -184.993  -457.777    -73.71    735.19      3.00
   4.20093   2.75096   2.95757    10.038    41.984  -388.634    -73.71    722.83      3.00
  -0.09483   1.55987   0.84398   198.117   188.711  -538.414    -73.70    744.77      2.00
   1.13186   2.69532   3.62660   -26.339  -114.498  -780.470    -73.69    994.07      3.00
   0.65670   1.68520   1.45520   180.937   -11.963  -539.595    -73.67    733.50      3.00
   0.42537   2.64130  -0.17046    17.136  -101.146  -340.263    -73.65    697.72      3.00
   3.97616   1.93339   5.83654    99.726  -262.580  -428.380    -73.65    722.91      2.00
   1.03540   0.78473   3.67335    75.737   150.528  -716.689    -73.63    773.47      3.00
   5.73196   0.76508   2.53830   -17.656    17.659  -554.423    -73.62    601.34      2.00
   1.88046   1.60561   3.80001   162.498   153.242  -537.701    -73.61    733.29      2.00
   3.36315   1.53889   1.88620   391.266  -170.571  -539.878    -73.60    812.15      1.00
   3.84094   2.31210   3.57366  -132.021  -357.105  -900.857    -73.59   1130.58      3.00
   0.85421   1.25694   3.41383    13.914   -61.090  -537.256    -73.58    652.20      3.00
   0.79795   1.31198   1.98075  -219.802    82.672  -637.007    -73.57    777.10      2.00
  -0.02313   0.43170   1.64108   -68.683   -22.891  -740.108    -73.52    755.44      3.00
   3.48609   1.47849   4.63250   244.899   -10.748  -540.635    -73.51    725.79      3.00
  -0.09825   2.64929   1.16158   124.174    31.599  -841.500    -73.50   1042.01      2.00
   4.64038   2.30111   1.91223   348.877  -157.414  -905.101    -73.46   1133.95      2.00
   3.32282   1.20362   5.49638  -331.853   325.915  -339.384    -73.43    674.36      2.00
   3.03983   2.24445   5.12334   174.128   -77.539  -377.252    -73.41    700.36      2.00
   2.48450   1.86924   3.72345    47.987    13.196  -531.681    -73.39    730.52      2.00
   1.24840   1.52177   0.28439   -92.787  -266.896  -552.452    -73.39    753.45      2.00
   1.72092   2.28770   5.19556   -95.027    33.316  -672.605    -73.37    883.60      1.00
   2.97219   1.98007   1.97785   366.273  -159.822  -700.818    -73.36    958.81      1.00
   3.03419   1.52546   3.54224  -134.657  -364.041  -553.098    -73.31    799.95      2.00
   3.13816   1.58398   3.99526   190.671   179.408  -537.744    -73.28    743.17      3.00
   5.33077   2.79016   3.84873    93.447    61.348  -262.549    -73.27    673.60      2.00
   4.75391   0.27560   5.08680    19.481   -35.488  -539.657    -73.25    547.97      2.00
   5.86246   1.23249   2.01408  -390.067   150.801  -713.830    -73.23    901.55      3.00
   2.59655   1.58416   4.18513   219.119    77.989  -537.443    -73.22    733.17      3.00
   4.46007   1.14647   5.89806  -188.213   410.766  -356.780    -73.21    666.74      1.00
   5.62014   2.31496   4.68521  -159.131    -9.921  -726.085    -73.21    935.28      2.00
   0.06614   0.53062   4.11094   -14.019   -27.629  -475.512    -73.20    503.57      1.00
   4.53901   1.41501   0.98672   -40.681   -26.797  -539.214    -73.19    674.82      1.00
   5.35532   0.52674   1.99285    -8.883     5.351  -623.477    -73.19    644.12      3.00
   0.57208   1.65295   5.18816   181.640   -83.741  -541.200    -73.17    735.30      2.00
  -0.02144   2.04947   1.97638    91.020   -44.377  -577.041    -73.14    789.76      1.00
   5.96234   1.39352   5.96022   -28.494    41.130  -558.885    -73.14    687.77      3.00
   5.72525   2.47556   5.09629  -148.123    55.714  -726.907    -73.13    946.82      3.00
   5.20972   1.45018   0.15821    -0.408  -155.310  -555.620    -73.12    708.36      3.00
   2.13170   2.00276   1.96600   238.643  -107.601  -643.949    -73.08    869.28      1.00
   5.17517   2.35346   0.49083   112.018   233.804  -806.326    -73.07   1022.17      1.00
   3.92508   2.31331   5.56459   107.042  -104.306  -422.879    -73.07    723.23      3.00
   4.84527   2.80182   1.49073    24.809    -5.303  -553.092    -73.01    824.40      3.00
   3.35762   1.23959   1.55721    14.640   -10.059  -569.507    -73.01    674.01      3.00
   5.04935   1.11509   3.95840  -321.036  -325.971  -354.990    -72.98    665.56      3.00
   3.84212   1.69965   3.53018    61.195   105.836  -552.710    -72.98    732.92      2.00
   5.67148   2.38277   5.02017    -5.907     6.015  -586.194    -72.98    821.63      3.00
   0.83853   1.11668   0.10788   -12.501  -343.888  -683.649    -72.97    832.82      3.00
   5.65180   1.61179  -0.02733    10.846   368.274  -553.541    -72.96    801.29      3.00
   0.29202   1.49329   5.04510  -222.997    84.222  -540.631    -72.95    725.45      3.00
   2.89153   1.19749   3.65866     0.296   -29.883  -568.565    -72.95    667.96      3.00
   0.55993   2.65290   1.01713   -16.845   -26.365  -465.230    -72.94    760.91      3.00
   0.71167   1.54904   3.17395     4.006   370.292  -532.935    -72.94    780.42      3.00
   2.12290   1.09061   1.93978   300.866  -136.539  -404.651    -72.94    613.44      3.00
   4.90225   2.83999   4.53621    33.520   -27.215  -503.398    -72.89    794.14      3.00
   2.21599   2.33438   5.07310  -178.430    68.464  -764.855    -72.83    972.81      1.00
   4.52897   1.37291   2.38796   -38.703    36.374  -536.850    -72.83    667.32      3.00
   4.32836   0.42621   4.83653  -144.486   -20.247  -179.424    -72.79    266.13      1.00
   5.96089   1.19896   3.89143  -206.992  -225.040  -411.803    -72.70    620.83      3.00
   2.43418   2.02270  -0.04251    12.461   225.723  -652.893    -72.68    867.93      3.00
   1.90501   0.78106   0.45305   -49.116  -170.404  -726.422    -72.68    784.16      3.00
   4.88375   1.18219   3.23843    10.761   296.564  -668.200    -72.67    808.65      1.00
   4.69750   1.57142   3.61865   -57.215  -180.395  -542.105    -72.64    722.43      2.00
   2.57384   1.93951   5.86845   168.229  -424.809  -352.953    -72.63    771.11      2.00
   1.06115   2.38676   5.97639  -124.288   315.612  -909.209    -72.63   1128.55      3.00
   3.14537   1.53384   4.38216   130.314    41.923  -538.356    -72.61    702.53      3.00
   0.64774   1.09354  -0.15256   -20.805   -13.782  -532.554    -72.61    622.94      3.00
   5.47984   1.49066   0.76196   296.215   285.391  -537.740    -72.60    796.88      3.00
   3.57156   1.59449   2.44904    95.567  -102.235  -539.130    -72.60    711.92      2.00
   0.62453   0.72975   3.59634   -97.933  -269.220  -260.494    -72.58    446.00      3.00
   5.67467   1.63851   5.16580   238.516  -106.656  -540.421    -72.55    751.91      3.00
   1.53341   1.08236   0.93419   -67.895  -102.102  -589.544    -72.54    681.62      3.00
   0.36218   1.16571   2.77586  -176.880   401.376  -724.292    -72.54    912.93      3.00
   5.12474   2.50911   3.48172    27.122    -5.973  -516.719    -72.50    784.02      2.00
   4.14332   1.21104   0.85759   258.927   221.230  -393.196    -72.46    628.55      1.00
   4.06852   0.61950   5.10650    57.621   -45.531  -588.273    -72.45    622.33      3.00
   3.09594   2.71319   0.41332   -31.624  -123.814  -263.063    -72.43    672.48      1.00
   2.66543   1.11745   4.70225   160.543   -10.635  -603.968    -72.42    706.13      2.00
   0.92038   1.12195   1.26966  -288.111  -135.672  -689.363    -72.41    827.89      2.00
   3.00539   0.50592   5.28808    -3.610    -2.807  -489.974    -72.39    514.07      1.00
   0.34224   1.95623   3.82797  -231.482  -265.095  -684.778    -72.38    925.76      2.00
  -0.26986   0.32229   4.20321    51.924    30.444  -691.429    -72.38    701.23      2.00
   0.91865   1.93643   4.01086   237.144   198.490  -403.182    -72.37    720.33      3.00
   3.15161   1.13581   0.07151   -12.065    99.423  -502.690    -72.35    611.53      2.00
   1.58666   1.16579   3.45121  -118.640  -321.655  -401.052    -72.34    628.30      2.00
   1.71058   1.30928   5.89281    45.172  -154.574  -607.404    -72.33    732.99      3.00
   4.18155   1.79727   0.34769   -27.891   -85.525  -505.060    -72.33    705.96      2.00
   0.94412   1.96335   2.24785   233.381  -236.575  -669.491    -72.32    907.83      3.00
   1.05333   1.99716   0.78966   147.294   136.938  -620.644    -72.32    834.93      3.00
   2.48165   1.55116   1.43884   273.089   -10.239  -539.826    -72.31    744.60      1.00
   5.00371   1.67126   2.01036  -256.569   100.090  -542.298    -72.28    762.39      3.00
   5.37352   1.80342   5.58633    10.478   -11.638  -527.760    -72.27    717.71      2.00
   5.32636   1.61958   1.16439   313.271   122.733  -541.340    -72.26    779.51      1.00
   0.13210   1.47322   1.63261  -218.031   -10.294  -539.925    -72.25    715.90      1.00
   1.69705   1.58485   1.19156   410.887   161.809  -539.324    -72.24    825.03      3.00
   0.86933   2.01862   5.90036   -97.417   214.058  -641.303    -72.24    861.25      2.00
   3.27653   2.01170   0.04407     8.013   251.450  -648.109    -72.21    870.28      1.00
   3.77908   1.10951   4.04055    71.522    52.787  -574.118    -72.19    666.44      3.00
   5.10954   1.66681   4.22714   -78.701   -42.056  -541.885    -72.19    715.62      2.00
  -0.04012   2.45572   1.00910    37.112    17.416  -576.418    -72.17    821.32      2.00
   5.56169   1.56465   4.78664  -486.626   -10.044  -539.214    -72.16    847.69      2.00
   4.58242   2.01768   0.03118     8.737   215.743  -632.255    -72.15    849.37      2.00
   5.24666   0.42249   3.88920   -81.880  -111.236  -218.918    -72.14    289.90      1.00
   1.29562   2.32824  -0.15851     9.886    67.601  -618.947    -72.13    843.64      2.00
   1.60339   1.54053   4.34617   245.308    90.700  -539.982    -72.12    739.04      3.00
   5.13927   1.14193   3.58995    15.575    30.868  -547.673    -72.11    642.98      1.00
   3.13838   2.71375   4.34667   -99.711   -69.590  -837.979    -72.05   1041.04      3.00
   4.50124   1.80550   5.52753   -47.874    22.019  -584.177    -72.05    762.10      2.00
   2.93119   0.72283   1.53854  -293.364   -20.505  -849.114    -72.03    924.98      2.00
   2.34820   1.54688   3.07679    11.915  -428.162  -555.661    -72.01    824.42      2.00
   5.08390   1.83804   4.74784   220.771   -12.002  -467.873    -72.00    714.55      2.00
   1.84825   2.71842   4.15876   101.700    13.051  -314.365    -71.97    690.25      3.00
   2.70729   0.80260   2.07618  -202.741    79.030  -788.039    -71.93    852.66      1.00
   2.79289   2.32398   3.01588   -10.793   230.922  -302.430    -71.92    684.31      3.00
   3.49860   1.61770   2.83630  -125.792   317.917  -539.714    -71.88    780.53      3.00
   3.44444   1.63617   4.18656   193.188    68.137  -537.522    -71.85    731.79      2.00
   1.24012   1.68880   2.56294    32.425   -38.039  -538.991    -71.85    712.52      2.00
   0.09986   2.69170   4.72621   203.192    -8.145   -88.747    -71.84    643.55      3.00
   1.67790   2.00798   4.67749   265.867   -10.124  -451.902    -71.82    740.48      1.00
   0.21817   1.74954   3.71883   -34.563   -48.743  -536.669    -71.81    719.58      2.00
   5.44846   1.52134   3.86340  -228.921  -242.286  -536.071    -71.81    762.30      1.00
   4.87901   0.79482   3.52247    10.991   -26.716  -570.041    -71.81    619.21      3.00
   3.47995  -0.04967   0.18197    11.164     6.235  -564.968    -71.77    565.46      3.00
   4.49073   2.38479   2.00072   151.738   -76.737  -690.133    -71.76    914.79      3.00
   3.95109   1.14159   2.26787  -270.144   240.117  -712.676    -71.73    866.41      3.00
   5.38271   1.84602  -0.06645     4.230  -130.165  -489.141    -71.72    707.42      2.00
   1.32728   2.09892   4.03586    84.189    54.495  -511.188    -71.71    748.43      2.00
   3.21849   2.87076   0.66973   -59.857   -89.369  -296.405    -71.70    690.27      1.00
   4.22957   1.28050   2.36321   -83.823    57.206  -603.250    -71.67    715.04      3.00
   3.99127   2.45508   0.92657    43.437    20.993  -586.067    -71.66    828.48      2.00
   0.73290   1.60304   0.39686  -183.244  -483.028  -553.957    -71.65    878.62      3.00
   4.13569   0.36009   3.61751   -55.731  -178.877  -117.387    -71.64    247.54      1.00
   5.69267   0.64226   3.54928    16.315    -4.473  -538.587    -71.62    573.38      3.00
   2.54004   1.14525   2.05628   276.404  -141.997  -432.767    -71.62    629.81      2.00
   1.68345   0.58430   2.64298     8.276    11.659  -564.411    -71.62    592.21      3.00
   2.07864   2.78235   0.47313   -51.269  -170.948  -141.655    -71.59    650.92      1.00
   5.34641   1.09820   4.38093  -275.502  -125.179  -418.563    -71.55    609.51      1.00
   4.25961   2.71498   5.21818   126.575   -58.212  -254.570    -71.52    671.61      2.00
   2.38972   1.77345   0.17961     2.955   -23.099  -520.345    -71.52    708.55      2.00
   0.46860   2.28412   3.39553   -71.991  -217.507  -743.707    -71.51    960.88      2.00
   0.74759   1.62961   2.42396    83.523   -87.511  -540.538    -71.50    714.27      1.00
   5.09744   0.87616   2.34134   180.022  -177.360  -320.017    -71.46    485.20      3.00
   1.98116   0.42955   3.54786   -36.051  -137.546  -232.475    -71.46    302.86      2.00
   2.25880   2.48573   4.81655    68.332   -11.099  -499.973    -71.46    773.94      1.00
   2.18727   2.26429   1.78416    28.235   -13.048  -545.371    -71.45    783.07      2.00
   3.06400   1.57207   2.05107   156.970   -72.989  -540.469    -71.45    717.20      1.00
   5.13929   1.65275   4.58759    -1.035   -14.960  -571.073    -71.44    730.87      3.00
   5.03837   0.66977   4.87559     5.287   -15.331  -517.313    -71.44    556.33      2.00
   1.16643   2.77572   5.41378  -114.946   111.237  -985.482    -71.43   1169.66      1.00
   5.72422   0.73176   1.54520  -350.782    -9.435  -916.304    -71.41   1005.95      2.00
   2.85101   0.83708  -0.07569   -10.607  -117.075  -652.271    -71.41    709.12      3.00
   2.61455   1.15547   1.07041   -19.027   -51.095  -571.712    -71.40    666.70      3.00
   4.33350   1.15166   0.04674   -10.441   157.744  -480.395    -71.40    608.07      1.00
   2.11491   0.34144   5.35803  -100.077    89.346  -172.794    -71.40    242.89      1.00
   3.83389   1.18173   4.41906  -308.745  -139.684  -403.707    -71.38    630.16      1.00
   1.99805   0.61343   1.88837     0.723   -25.916  -577.663    -71.37    607.87      2.00
   1.41710   0.93135   4.54270   -11.973   -12.663  -567.000    -71.35    631.84      3.00
   2.75021   0.80706   3.06236     8.958   183.447  -733.107    -71.34    793.98      3.00
   3.38038   0.75133   5.13880   118.478   -60.400  -653.243    -71.32    704.44      3.00
   2.30267   1.60916   4.23968   342.719   131.538  -538.184    -71.29    789.81      1.00
  -0.10503   1.54333   5.44273  -207.658   201.568  -536.115    -71.26    746.96      2.00
   0.99815   0.48377   3.99156   112.399    83.286  -882.389    -71.17    905.68      2.00
   3.35186   2.24863   0.01325     9.537   187.644  -740.783    -71.16    946.87      3.00
   2.34402   1.91161   5.41035     2.063   -12.104  -574.138    -71.16    765.53      2.00
   3.64888   2.03698   2.51384  -138.943   136.075  -452.152    -71.16    721.54      2.00
  -0.04570   1.99972   2.75880  -174.407   378.997  -370.036    -71.15    763.48      3.00
   0.75057   2.02693   5.18710   219.265  -102.074  -440.536    -71.13    727.43      3.00
   0.85911   1.44027   2.36488   -81.429    78.214  -540.200    -71.09    686.78      2.00
   1.04611   1.54580   2.63696    16.492     4.067  -561.602    -71.09    709.20      3.00
   3.32529   1.55439   5.96504  -163.011   403.968  -538.380    -71.07    817.69      3.00
   2.37520   1.60573   1.25916    94.771    28.086  -536.626    -71.06    704.66      2.00
   0.81627   2.78973   3.73808    49.916    16.811  -411.574    -71.04    737.87      3.00
   1.17953   0.32722   5.25251    65.397   -51.389  -687.960    -71.01    700.28      2.00
   0.11659   1.60131   5.08585  -227.176    84.740  -539.472    -70.98    740.08      3.00
   0.13307   1.38764   1.35652    11.539   -12.650  -571.304    -70.96    695.53      3.00
   4.97942   1.23904   4.69477   454.754    -9.360  -729.789    -70.93    932.24      2.00
   3.33153   1.06522   1.96837   -90.128    26.646  -578.882    -70.92    665.58      2.00
   4.61771   1.02316   1.73331   -36.002    -8.594  -543.224    -70.90    623.31      1.00
   1.10262   1.18960   5.45640    38.113   -40.185  -539.251    -70.88    643.77      2.00
   0.43442   0.66717   4.71653  -221.963   -16.141  -302.684    -70.86    427.03      3.00
   2.21119   1.29388   4.06306    18.069    12.529  -537.255    -70.85    654.72      3.00
   5.07277   1.29429   4.25769    44.965     7.749  -540.091    -70.82    658.40      3.00
   2.82954   1.69441   0.51842    67.364   114.878  -541.126    -70.74    725.49      2.00
   2.09370   2.69062   2.47587   102.997  -112.479  -863.731    -70.73   1064.96      1.00
   2.10871   0.29429   1.99403   -91.521    32.307  -822.337    -70.73    833.09      1.00
   2.02484   1.53409   0.83017   333.935   320.347  -535.416    -70.72    828.17      2.00
   1.79848   1.84150   5.60753   139.994  -169.880  -472.495    -70.69    717.70      3.00
   3.79827   2.28473   2.47528  -151.564   145.820  -322.484    -70.66    682.65      2.00
   0.42258   1.89706   0.34383   -51.473  -157.288  -470.956    -70.65    709.04      1.00
   5.08517   2.01248   4.33075   263.815    93.575  -440.237    -70.63    739.13      2.00
   3.36579   2.75843   2.90995    18.541    -0.573  -490.538    -70.60    781.73      3.00
   4.12739   2.38505   4.95982   155.770   -71.524  -398.167    -70.59    720.84      2.00
   2.30166   0.80722   3.88731  -171.684  -194.933  -282.100    -70.57    454.20      3.00
   2.35859   1.53276   0.41397   188.133   413.437  -553.674    -70.55    835.28      2.00
   1.24547   1.21108   3.51641  -118.897  -315.627  -401.057    -70.54    631.72      3.00
   2.03203   1.59436   0.80846   191.853   176.757  -534.472    -70.53    741.85      3.00
   2.00249   1.14021   5.99087    45.186   -98.080  -577.845    -70.52    676.39      2.00
   4.06595   2.79898   5.39044    90.012   -93.818  -284.654    -70.51    686.17      3.00
   2.94521   1.22542   0.31472   161.253   398.467  -370.146    -70.51    670.03      3.00
   1.23057   1.87420   5.18485   257.324  -134.763  -440.507    -70.50    726.50      2.00
   3.35166   1.84983   2.74947    44.468  -153.797  -609.545    -70.49    801.31      2.00
   2.11127   2.91495   3.26899    13.428   -59.241  -633.106    -70.48    885.24      2.00
  -0.51446   0.31307   1.49593    -7.511     7.884  -587.141    -70.47    595.16      2.00
  -0.03898   0.44634   3.48954   -24.625  -102.390  -314.779    -70.46    359.35      3.00
   3.94279   2.33978   0.75718  -227.909  -246.857  -205.070    -70.44    693.19      3.00
   3.31983   1.07908   3.09768    11.708  -205.163  -473.276    -70.43    606.29      2.00
   2.99864   0.75062   4.76435   120.703   -16.045  -648.059    -70.41    697.49      2.00
   3.81600   2.00406   5.48733   148.975  -175.101  -469.815    -70.40    739.11      3.00
   0.39611   1.99562  -0.07613    10.381  -355.840  -412.406    -70.37    753.63      2.00
   3.04349   0.95356   0.48491   -12.148     6.894  -542.472    -70.37    612.78      3.00
   0.94493   1.30622   1.13184  -229.206  -123.796  -642.711    -70.34    789.18      3.00
   0.04150  -0.06803   3.51616    12.661   -17.856   -88.404    -70.31     94.32      2.00
   1.44571   2.44318   4.91662    62.208    -9.639  -502.541    -70.31    771.75      2.00
   3.80196   1.64037   5.50543  -180.424   174.669  -540.814    -70.29    749.02      3.00
   2.15560   0.82672   2.02092  -201.849    78.840  -785.097    -70.27    851.71      3.00
   0.30377   1.64304   1.20641  -424.742  -188.200  -537.646    -70.19    843.08      1.00
   1.74042   1.10957   4.32128   200.733    69.966  -632.959    -70.19    743.23      3.00
   1.06851   0.36216   0.65952    71.665    39.979  -333.659    -70.12    361.39      1.00
   6.13796   2.10833   1.69663  -166.084   -10.479  -468.567    -70.06    733.21      3.00
   0.60427   2.41677   1.59037   109.758   -14.176  -638.979    -70.04    869.67      3.00
   2.57229   1.86725   1.45807   224.517    -9.259  -632.921    -70.01    836.21      3.00
   1.92905   1.13827   0.02771   -11.942   200.390  -459.946    -70.00    602.88      3.00
   0.39234   1.90788   2.74236    98.109  -279.845  -666.998    -69.98    887.91      2.00
   0.59114   2.04316   1.24174  -277.822  -127.340  -416.105    -69.95    738.88      2.00
   5.54717   0.84962   5.02294   -52.395     7.935  -469.536    -69.95    537.22      2.00
   0.66176   1.98342   3.79983  -179.975  -214.421  -667.808    -69.95    890.72      3.00
   0.06325   1.12471   1.54787   280.339   -11.782  -442.750    -69.92    619.66      3.00
   4.55752   0.88066   4.25761   212.131    66.254  -757.938    -69.92    832.93      3.00
   3.39688   1.23866   3.19086    12.846  -238.937  -460.720    -69.90    631.62      3.00
   2.43579   1.10132   4.73275  -367.147   -10.496  -388.140    -69.88    625.10      1.00
   1.38319   1.88096   4.74030   326.468   -13.801  -422.457    -69.86    732.02      3.00
   2.90940   1.04816   2.02100  -213.641    83.436  -655.837    -69.85    760.89      2.00
   2.65485   1.74063   1.07598    92.465    26.655  -536.926    -69.80    722.56      2.00
   1.27226   1.49322   5.88412   124.819  -285.265  -542.927    -69.78    754.23      3.00
   0.41612   1.92072  -0.02745     8.370  -358.178  -396.740    -69.77    737.29      3.00
   2.33575   1.61414   3.21794    12.623   368.754  -542.254    -69.76    794.06      3.00
   1.39137   1.88084   4.41286   -98.615   -59.076  -604.555    -69.74    793.29      3.00
   4.30396   1.64901   1.15605   179.073    64.421  -540.069    -69.72    731.40      3.00
   2.96011   2.33138   5.44218  -132.607   131.610  -760.549    -69.72    968.39      2.00
   5.94723   1.50068   1.53071   424.283    -9.929  -540.182    -69.71    806.53      2.00
   5.11030   1.60381   4.68571  -284.617    -9.380  -542.265    -69.71    757.37      1.00
   4.08344   2.37049   4.82651  -286.886    -9.623  -851.991    -69.69   1066.80      1.00
   1.55790   2.39368   4.66112   185.355   -20.698  -374.621    -69.67    712.68      3.00
   5.55676   1.14330   1.36005   -79.945   -63.011  -576.999    -69.67    675.06      2.00
   4.85783   1.45726   1.92309   272.353  -121.299  -538.729    -69.65    741.21      1.00
   2.44829   1.23437   1.29092   192.871    52.462  -456.864    -69.65    614.34      2.00
   1.96946   1.50615   4.30144   216.705    80.051  -539.962    -69.65    724.25      3.00
   1.79556   1.69001   5.20622  -150.252    55.400  -540.182    -69.65    729.60      3.00
   4.11514   2.48140   0.39614    26.701    30.338  -583.723    -69.63    828.30      2.00
   2.07390   1.67537   0.33603   -57.682  -176.507  -553.371    -69.62    743.52      1.00
   1.29567   1.61284   5.13872   404.443  -174.746  -539.797    -69.62    827.99      3.00
   3.14926   0.44705   5.61022   121.007  -132.631  -925.747    -69.62    953.03      2.00
   0.80168   1.14064   5.95791   -63.239   111.567  -491.646    -69.61    608.36      3.00
   6.01682   1.49755   4.35540  -388.100  -170.399  -540.398    -69.57    806.06      2.00
   2.30930   1.10925   4.31412   174.278    60.532  -619.468    -69.53    724.08      2.00
  -0.07685   1.95311   4.26445   270.512    82.112  -419.161    -69.47    720.63      3.00
   4.26040   1.51514   3.52278  -184.469  -498.709  -541.818    -69.43    870.46      2.00
   4.58227   2.34178   4.69443  -339.227    -9.805  -910.851    -69.41   1127.26      1.00
   1.60880   2.30555   1.56656   -96.056   -13.770  -431.952    -69.40    718.87      3.00
   5.13753   0.79212   1.62726  -348.460   -10.262  -916.127    -69.38   1008.95      2.00
   3.66122   1.26066   3.13224    11.248  -179.733  -471.280    -69.37    622.88      2.00
   1.76943   2.32837   0.29865   -75.117  -211.533  -328.552    -69.37    694.49      3.00
   3.97518   2.35181   0.51912    85.630   172.368  -740.022    -69.36    954.95      3.00
   4.22433   1.57493   5.87138  -121.246   305.406  -537.870    -69.35    768.25      3.00
   2.59443   1.98023   0.30630  -103.426  -281.036  -417.394    -69.33    729.67      2.00
  -0.26818   3.01770   2.99862   -20.058   -28.043  -546.857    -69.32    826.33      3.00
   1.47697   1.49442   5.48395   133.193  -136.887  -537.265    -69.28    708.87      2.00
   5.93136   1.47804   1.51973   322.428    -9.909  -540.167    -69.26    755.04      3.00
   3.92010   0.73631   4.44168  -185.078   -97.710  -326.927    -69.22    447.83      3.00
   3.31575   2.18264   0.97582   -19.526   -27.972  -507.306    -69.14    748.92      3.00
   3.09842   0.41864   3.82391  -104.489  -130.624  -145.315    -69.12    256.32      3.00
   4.54181   2.37031   4.13110   -42.745   -77.965  -612.756    -69.11    844.46      3.00
   1.32527   1.84732   2.02931     0.668   -39.439  -525.077    -69.10    722.32      1.00
   5.94779   0.84638   1.22649   293.933   108.200  -248.099    -69.09    473.75      3.00
   1.86693   1.23775   1.71482   -23.980     1.166  -539.442    -69.07    648.78      2.00
   2.19910   1.21633   2.72535   184.392  -427.744  -354.766    -69.04    684.27      2.00
   0.56420   0.70009   2.42341   -66.070    54.989  -630.541    -69.03    671.02      3.00
   0.16434   2.65891   0.53372    59.587    95.990  -838.449    -69.02   1038.21      2.00
   1.65425   0.72227   5.12134   156.141   -89.849  -698.474    -69.02    753.83      2.00
   3.19009   0.33290  -0.02631    21.442    -1.507  -495.059    -69.01    506.22      3.00
   3.00253   0.94271   1.86606    50.479   -12.070  -537.377    -68.93    608.87      1.00
   4.61286   0.75684   3.27280     8.376  -143.300  -406.257    -68.93    488.01      3.00
   2.98296   1.63301   1.21421  -438.406  -191.380  -540.448    -68.89    851.43      3.00
   3.71503   1.56229   1.28083  -300.077  -133.630  -540.777    -68.89    768.62      2.00
   5.30030   1.50540   4.30785   -40.848   -28.908  -521.860    -68.89    674.10      2.00
   4.43764   2.79081   0.47841    85.706   158.156 -1008.672    -68.88   1192.54      2.00
   3.57199   1.63397   1.15398   245.700    92.920  -540.525    -68.87    751.92      2.00
   4.20881   1.19379   3.09117     8.548   293.022  -663.492    -68.86    804.70      3.00
   1.66895   2.00147   2.80004   -70.997   125.998  -482.002    -68.83    724.88      2.00
   1.45307   1.23324   1.90888  -284.305   107.875  -665.667    -68.82    814.93      2.00
   2.15242   1.20506   4.24643   375.989   144.402  -709.523    -68.80    888.25      1.00
   1.67765   2.33556   5.45229  -170.435   169.716  -812.646    -68.79   1021.39      2.00
   5.89424   0.86803   5.38406   -17.502    12.688  -496.946    -68.76    561.59      3.00
   4.45875   2.62662   2.57180    24.595   -21.254  -545.754    -68.76    811.21      2.00
   2.63231   1.09188   5.49828   107.372  -112.178  -596.483    -68.75    695.36      3.00
   0.11071   1.67875   3.85766   -60.673   -73.153  -535.673    -68.74    713.26      3.00
   4.24767   1.15709   3.45220   -92.447  -240.779  -434.763    -68.72    608.63      3.00
   3.87792   2.41406   2.00680    89.317   -49.333  -622.409    -68.71    856.30      3.00
   5.24466   0.81302   3.01283     9.958    96.386  -647.872    -68.70    699.48      2.00
   3.05410   2.11859   6.06348    -3.144    -0.253  -528.070    -68.70    755.62      3.00
   3.50658   3.98506   1.41197    21.330    -5.994  -561.763    -68.69    797.35      3.00
   2.25610   0.83988  -0.05851   -12.481  -114.685  -649.977    -68.67    706.91      2.00
   0.98389   1.89289   3.38722   -66.285  -204.116  -628.360    -68.67    832.90      3.00
   5.10478   2.35971   4.62262   268.476    -9.865  -298.505    -68.64    699.70      2.00
   2.89362   2.40945   3.88978   138.285   100.634  -352.417    -68.60    698.78      3.00
   5.87505   1.51895   0.03727    10.011   331.248  -553.487    -68.55    773.47      3.00
   0.03918   0.75417  -0.07073    11.230   172.803  -348.431    -68.51    451.06      3.00
   5.73888   1.93796   2.67803  -175.260   377.487  -370.377    -68.51    755.90      3.00
   3.79004   1.34573   1.07595   -56.946   -26.934  -578.943    -68.50    698.84      1.00
  -0.08592   1.95637   6.02755    64.817  -184.144  -463.177    -68.49    718.94      3.00
   4.67999   2.47356   4.74902    77.840    -9.043  -491.188    -68.46    768.25      3.00
   0.02642   0.74915   4.74683   139.995   -13.971  -669.847    -68.41    721.08      3.00
   4.61190   0.48093   0.52568   -11.574     5.063  -527.232    -68.40    547.69      3.00
   1.66078   0.63992   1.80486   -16.469     5.183  -549.254    -68.39    583.19      1.00
   0.63399   1.80334   5.52400   -39.102    11.519  -580.730    -68.38    758.40      3.00
   0.05271   2.13492   5.58853     4.105    -3.595  -579.216    -68.38    793.86      2.00
   2.34415   1.50481   3.49768   -97.684  -273.432  -553.182    -68.37    754.77      1.00
   1.52127   0.83521   5.44136   -64.613    57.988  -434.523    -68.34    509.44      2.00
   3.45546   4.35822   1.42825    25.907    -8.491  -565.677    -68.30    761.16      2.00
   1.26173   1.22023   5.11146  -198.096    76.802  -447.340    -68.30    609.37      3.00
   4.95981   1.88162   4.39990    67.668    13.547  -504.066    -68.26    713.91      3.00
   2.94017   0.67228   1.52766  -174.549    -9.832  -741.031    -68.25    788.40      3.00
   1.11172   1.13904   1.67278  -317.720   -12.393  -691.577    -68.24    831.35      1.00
   0.05603   2.38051   4.32334   232.213    82.896  -317.702    -68.23    701.99      3.00
   5.93951   0.54652   2.01109   -11.605    -7.726  -616.938    -68.22    639.42      3.00
  -0.19870   0.33747   0.19077    28.321    11.169  -448.846    -68.22    461.76      2.00
   1.72362   1.31380   3.46579   -32.959  -116.991  -493.687    -68.22    633.82      2.00
   4.66610   0.77184   1.44975   168.758   -10.017  -400.531    -68.21    493.38      3.00
   1.95269   0.35806   0.92667   -83.335  -114.533  -870.867    -68.20    889.27      3.00
   1.08446   1.57158   2.41322   176.955  -182.044  -540.680    -68.19    740.96      3.00
   4.94404   1.06502   5.01029   189.495   -85.356  -624.435    -68.13    729.54      2.00
   3.05192   1.96632   1.27079  -317.708  -145.287  -398.732    -68.12    739.65      2.00
   0.99889   1.34497   0.76280   -24.407   -20.547  -538.463    -68.12    663.35      1.00
   5.44848   1.04991   1.51119   236.190    -9.340  -440.743    -68.07    588.73      3.00
   4.03887   1.96923   4.27578   315.747   100.076  -399.462    -68.06    732.02      2.00
   5.15195   1.66246   3.82006   175.394   169.025  -540.253    -68.02    748.92      2.00
   3.51414   2.02084   1.08306    18.288     6.778  -538.675    -68.02    752.43      2.00
   5.00853   1.02924   3.05379    13.275    82.244  -593.160    -68.02    672.24      2.00
   5.69422   1.69424   4.34358  -140.225   -67.450  -543.291    -67.94    731.51      3.00
   2.37551   2.48155   1.81836    26.448    -9.331  -552.986    -67.92    806.42      2.00
   2.77457   1.51868   3.10029    10.583  -392.247  -552.615    -67.90    800.86      3.00
   4.10804   2.08268   5.87582   -42.384    84.236  -580.935    -67.90    795.31      3.00
   3.12498   1.59768   3.57829   167.186   390.664  -533.728    -67.90    814.03      3.00
   5.48951   1.08705   1.93208   149.427   -68.610  -493.035    -67.89    610.62      2.00
   1.45864   1.57020   0.83192   262.044   251.090  -537.464    -67.89    782.66      2.00
   3.20036   1.88824   0.91734    16.556    12.585  -538.181    -67.87    736.27      2.00
   4.24538   1.90749   2.01271   287.277  -127.187  -669.437    -67.87    895.73      2.00
   0.89677   2.41246  -0.06491     7.345    93.321  -646.993    -67.86    873.27      3.00
   5.09326   1.59612   2.29019  -159.368   154.969  -537.905    -67.85    731.89      3.00
   4.16421   2.09317   2.78100    65.509  -146.306  -599.390    -67.85    820.25      2.00
   2.80160   1.95445   1.54568  -308.603    -9.379  -409.685    -67.84    726.02      2.00
   2.05726   1.53555   1.07233   269.236   101.694  -539.304    -67.83    747.68      2.00
   5.61547   2.36330   0.46990   138.944   297.338  -875.774    -67.81   1097.03      2.00
   2.43478   1.59153   4.23660   361.158   140.841  -540.279    -67.81    798.86      2.00
   2.11273   2.67247   5.96614   -26.179    78.174  -793.988    -67.77   1000.27      1.00
   4.23717   2.18422   0.45500    -8.922   -52.158  -496.053    -67.77    742.61      2.00
   2.06060   2.02409   5.93781   -72.881   152.764  -613.585    -67.75    825.40      2.00
   0.24322  -0.09852   3.05239    11.719   -14.688  -765.170    -67.74    766.11      2.00
   2.18210   1.21809   1.11289   398.255   149.028  -383.213    -67.71    673.40      1.00
   7.20838   2.54589   5.44222     7.741     8.597  -560.404    -67.69    815.57      3.00
   2.41680   1.91425   0.38525   -89.571  -259.017  -429.340    -67.68    718.46      3.00
   2.83056   1.95659   2.03571   178.574   -79.534  -616.998    -67.67    826.57      3.00
  -0.06104   1.62795   5.53955   270.410  -275.360  -537.510    -67.65    800.53      3.00
   3.29627   1.42861   2.56405   -15.018   -16.049  -566.519    -67.61    697.32      2.00
   5.63802   2.39228   1.27306  -247.212  -122.714  -260.664    -67.58    690.45      2.00
   3.52740   0.66848   4.71675  -212.040   -16.421  -316.051    -67.46    431.94      2.00
   5.38096   0.35081   3.63157   -33.263  -131.828  -248.727    -67.43    303.64      1.00
   1.34385   1.89297   0.03682    13.168   263.403  -666.909    -67.42    875.88      2.00
   1.35546   1.86642   0.34965   -45.185  -128.952  -485.455    -67.40    708.75      1.00
   3.38019   1.69822   5.54841   -83.627    83.578  -539.918    -67.36    722.50      3.00
   2.73406   1.53950   1.09838   342.742   130.977  -540.284    -67.34    782.71      3.00
   5.20509   2.04225   1.92434    56.246   -12.644  -564.869    -67.33    775.66      2.00
   4.45617   1.66782   3.56540   162.678   356.660  -532.271    -67.32    804.78      3.00
   1.45184   1.52422   5.50311   181.735  -185.656  -537.299    -67.28    734.34      3.00
   2.25156   2.08517   5.93710    83.498  -223.145  -446.010    -67.28    736.35      3.00
   5.41149   0.99460   5.74923    19.666    -3.048  -544.207    -67.27    619.69      3.00
   5.14200   0.81101   1.16996  -273.542  -130.832  -865.629    -67.26    949.22      2.00
   2.00130   2.80754   0.06722    12.308  -119.874  -299.049    -67.24    690.93      1.00
   0.15445   0.08680   5.97443    10.155   -20.240  -301.709    -67.22    303.75      3.00
   3.23622   1.53037   5.49881   260.073  -263.018  -539.692    -67.20    782.58      3.00
   5.90001   0.75761   2.66789   136.563  -317.517  -226.768    -67.18    472.77      2.00
   2.90868   2.01201   0.73709   155.701   123.966  -623.402    -67.14    838.05      3.00
   3.25048   0.44516   3.43356    56.399    93.065  -829.589    -67.08    847.81      2.00
   4.06340   1.81062   0.48855   -22.990   -93.817  -503.125    -67.08    707.22      3.00
   6.38145   1.78597   3.57108     6.332   -17.908  -571.577    -67.06    748.42      3.00
   2.14039   1.98547   1.98964   210.275   -95.642  -629.876    -67.06    848.25      2.00
   3.71895   1.38096   1.21620   -68.064   -38.951  -537.430    -67.04    671.43      3.00
   2.86312   1.64717   3.87471   261.830   250.094  -539.059    -67.03    792.70      2.00
   2.51232   1.94201   5.50082  -319.434   291.472  -742.751    -66.99   1000.21      1.00
   0.49990   0.81537   1.55061  -235.898    -9.428  -801.557    -66.98    871.03      1.00
   3.42546   1.87887   2.73623    69.980  -208.867  -633.837    -66.96    836.98      3.00
   0.34068   1.19061   4.56202   244.447    -8.999  -641.073    -66.95    769.16      3.00
   3.89390   1.38792   5.98750    33.380   -67.086  -540.242    -66.94    674.31      2.00
   0.84786   1.61770   3.89331  -152.707  -167.316  -536.115    -66.93    734.70      3.00
   4.50931   2.35541   0.47074   140.726   301.979  -880.845    -66.92   1102.10      3.00
   1.09448   1.26994   1.68209  -129.250   -10.370  -610.536    -66.88    724.41      2.00
   5.56509   1.73220   2.76516    17.095   -85.629  -580.489    -66.82    753.34      2.00
   5.42469   2.02555   2.76940    70.692  -157.374  -604.580    -66.79    819.56      3.00
   3.64642   2.33454   1.49674  -124.923   -14.979  -403.215    -66.79    709.41      1.00
   2.39315   0.83565   2.42202  -115.659   118.579  -738.581    -66.77    797.65      3.00
   1.13411   0.71073   3.99720  -159.026  -182.015  -300.680    -66.76    441.99      3.00
   3.30645   1.86134   5.06059   310.171  -135.792  -421.022    -66.76    734.16      2.00
   5.64889   2.45563   1.96412    84.669   -57.785  -615.868    -66.73    854.65      3.00
   5.35877   1.20192   3.42852    69.390   128.915  -602.568    -66.71    712.33      2.00
   3.94038   1.48483   1.52485   366.698    -9.338  -538.967    -66.71    774.99      2.00
   4.15040   2.78957  -0.00683    12.556   136.173  -911.837    -66.69   1105.64      2.00
   0.30641   1.32641   2.34134   138.831  -173.801  -473.439    -66.60    647.50      3.00
   5.53780   1.11586   1.89400   178.472   -81.571  -479.865    -66.53    613.56      3.00
  -0.00119   2.88019   0.64270   -55.366   -84.867  -311.242    -66.51    696.17      1.00
   2.29098   2.23791   0.84361   149.209   128.743  -737.224    -66.51    945.10      3.00
   4.26409   0.29755   5.58979   -78.801    66.560  -246.223    -66.50    282.61      2.00
   5.96773   1.92361   4.26486   441.123   163.305  -361.739    -66.47    781.36      2.00
   4.55564   1.08662   3.14762     8.174  -293.621  -423.217    -66.46    606.71      1.00
   2.98333   1.97750   3.46824  -160.945  -425.900  -744.194    -66.43   1014.45      3.00
   3.56378   1.57098   3.74600   -15.130   -80.339  -552.363    -66.41    709.85      3.00
  -0.03373   2.36893   4.01340  -104.113  -141.055  -699.576    -66.40    921.78      3.00
   1.30149   2.41617   0.40456    48.200    85.741  -643.503    -66.37    871.48      1.00
   5.79108   1.67237   3.66721   -35.132   -51.317  -533.690    -66.37    707.29      3.00
   1.08903   1.61784   4.86012     9.836    -7.968  -570.503    -66.37    725.73      3.00
   3.51975   1.53736   3.11579    12.383   357.292  -553.213    -66.31    787.07      3.00
   3.06474   2.05177   1.65024  -277.894    -8.669  -424.157    -66.30    733.56      3.00
   2.81897   0.31424   3.57055   -37.269  -136.454  -234.265    -66.29    290.33      3.00
   0.06698   0.74141   4.43986  -200.338  -102.715  -310.932    -66.28    444.80      2.00
   1.85695   2.69011   6.00872   -40.132   115.310  -887.811    -66.27   1080.71      2.00
   1.33192   0.97349   3.86382    -5.286   -12.161  -521.389    -66.27    596.72      1.00
   0.87459   1.48000   4.64039   264.873   -10.355  -541.731    -66.21    733.72      2.00
   4.33052   0.34653   5.40270   123.354  -133.941  -931.609    -66.20    955.31      3.00
   4.57712   1.29875   1.82990    -8.813     0.270  -574.698    -66.19    686.14      3.00
   2.49737   1.88484   1.93208   341.091  -148.219  -689.016    -66.19    929.75      2.00
   0.82158   1.11166   2.77128   -79.343   170.408  -621.554    -66.15    727.11      3.00
   1.59380   2.16195   5.77188   -27.930    37.209  -559.477    -66.15    783.73      3.00
  -0.29585   0.50309   3.21658    11.253    81.392  -780.208    -66.14    799.63      2.00
   2.19576   0.26382   5.09012   -85.856    22.471  -279.645    -66.12    304.57      1.00
  -0.06604  -0.09509   3.70862    14.911   -18.482  -210.939    -66.11    214.67      3.00
   5.08239   0.76973   1.25381  -308.683  -139.405  -905.236    -66.07    994.14      3.00
   0.48261   0.67695   4.36826  -197.033  -104.800  -310.903    -66.06    434.58      1.00
   3.12702   2.68499   2.22384   110.400  -122.323  -888.884    -66.03   1087.04      1.00
   5.92175   1.19716   1.11261   321.424   118.955  -419.953    -66.03    644.80      3.00
   4.64940   1.97887   0.30341   -86.154  -231.957  -438.536    -66.00    722.35      2.00
   3.46042   0.77244   1.91576  -318.303   123.798  -910.279    -65.96    999.89      1.00
   4.02184   2.38253   1.59001   232.166   -16.727  -760.063    -65.91    981.44      2.00
   0.89861   1.52318   5.50474   179.534  -184.462  -537.507    -65.89    733.51      3.00
   0.06722   1.62185   3.63800   -26.889  -113.164  -543.487    -65.87    714.69      3.00
   0.08027   3.96451   6.29428    25.210   -18.642  -557.446    -65.86    796.47      2.00
   2.64071   1.19130  -0.40529    17.833   -15.399  -527.195    -65.85    632.04      3.00
   0.32954  -0.70744   7.00122    33.627   -16.988  -556.752    -65.85    597.93      3.00
   2.45098   1.29955   4.34732  -113.946   -57.235  -490.893    -65.85    630.73      3.00
   2.35944   1.60212   2.68572   186.186  -436.756  -539.876    -65.84    845.54      3.00
   0.36991   1.61198   3.54565  -116.885  -318.232  -532.881    -65.81    773.87      1.00
   3.71072   1.51441   1.19794  -222.918  -101.352  -537.493    -65.76    728.09      3.00
   1.13710   0.34726   3.64768   -38.483  -138.070  -225.226    -65.76    287.75      3.00
   2.42599   1.43839   3.45165   -44.883  -148.854  -553.116    -65.75    704.83      2.00
   2.94671   0.86417   1.37720    50.566   -15.479  -537.031    -65.74    598.87      2.00
   2.08285   1.70277   0.40526    38.976    75.220  -534.117    -65.73    714.02      2.00
   1.10968   1.14983   1.91316  -321.645   126.088  -703.375    -65.73    853.08      3.00
   3.71018   1.92024   1.50568  -156.692    -9.765  -476.037    -65.71    713.48      3.00
   1.13584   0.87040   1.96442   219.338   -95.067  -328.338    -65.70    483.04      3.00
   0.92023   1.62979   4.17774   -84.348   -42.801  -539.801    -65.63    709.71      3.00
   1.27493   1.20236   1.19654   263.108    95.484  -416.977    -65.54    612.51      2.00
   0.85743   2.67768   3.15671     9.900  -168.927  -902.775    -65.53   1098.82      3.00
   1.31594   1.98870   2.29339   342.656  -346.128  -733.542    -65.53   1022.39      2.00
   0.04808   0.32873   3.10757    10.330    82.637  -782.113    -65.52    793.14      3.00
   3.08344   1.57644   5.13724   444.527  -192.240  -539.064    -65.51    847.54      3.00
   0.90956   1.93565   5.81346    68.086  -185.173  -460.146    -65.49    714.97      3.00
   3.93235   1.47290   4.30684   -47.013   -30.385  -519.890    -65.49    668.40      2.00
   3.04194   1.14997   4.00516    20.686    15.019  -541.658    -65.48    638.48      3.00
   3.76806   2.05593   0.92425    62.425    45.912  -571.549    -65.47    783.76      3.00
   1.99249   0.28623   4.35448  -103.846   -65.571  -236.076    -65.45    280.41      2.00
  -0.00274   2.38074   5.00646  -122.241    45.707  -700.610    -65.45    915.97      1.00
   4.24914   1.49464   0.47798    69.546   164.869  -535.307    -65.44    704.31      3.00
  -0.04149   1.45319   1.19877  -110.822   -56.933  -538.138    -65.44    688.93      2.00
  -0.04108   2.41663   1.63833    87.855   -14.612  -616.937    -65.28    851.06      2.00
   3.48065   1.92968   3.99362   269.838   230.202  -385.505    -65.25    730.70      2.00
   1.68821   2.38732   5.46940   234.219  -234.414  -240.992    -65.24    706.99      3.00
   4.16174   2.85636   2.25477   -75.543    66.732  -242.948    -65.23    667.44      1.00
   0.91360   0.56350   5.54586   -26.627    17.769  -417.319    -65.23    452.62      3.00
   3.66169   1.16539   3.47309  -172.266  -454.454  -342.698    -65.21    685.55      1.00
   2.15979   0.41625   1.06908   151.798    33.914  -185.134    -65.19    273.90      3.00
   5.06515   1.92093   4.76646  -249.428   -12.554  -660.893    -65.15    870.13      2.00
   0.10326   0.60699   5.00358   -13.276   -15.418  -473.660    -65.14    509.03      2.00
   5.49460   1.45722   1.92129   269.547  -120.212  -539.429    -65.13    740.52      2.00
   5.01589   0.42524   1.94357     7.874   -43.175  -549.869    -65.10    566.92      3.00
   0.89586   2.83095   1.54779  -141.997   -19.966  -177.387    -65.09    653.36      1.00
   2.59903   0.39924   1.90194  -165.503    62.148 -1015.033    -65.08   1037.66      1.00
   2.42485   0.83075   1.52849  -123.211    -9.865  -691.121    -65.07    745.38      2.00
   5.16025   1.67486   1.63359  -279.883    -8.810  -541.648    -65.05    764.05      1.00
   5.18263   2.27351   4.37932   227.896    80.052  -321.468    -65.05    691.26      2.00
   5.63863   0.82107   5.08444  -247.701    78.440  -260.221    -65.04    443.27      3.00
   3.77319   0.68518   4.77192  -210.736   -16.156  -318.326    -65.04    435.29      2.00
   2.59704   1.40839   2.27798   151.080  -153.267  -539.497    -65.04    705.97      2.00
   3.97406   1.57117   5.93589    96.338  -224.282  -537.759    -65.03    735.50      3.00
   2.34217   1.27321   1.94204  -129.355    25.673  -612.228    -65.00    726.64      3.00
   3.89210   1.13056   1.52707   438.895   -15.901  -355.541    -64.99    655.37      3.00
   1.92195   1.68359   0.29550    39.785    71.726  -531.995    -64.96    709.54      3.00
   4.51526   1.98499   0.86829  -226.998  -245.151  -401.228    -64.96    736.16      2.00
  -1.53330  -1.83426   2.08591    44.076   -12.294  -535.864    -64.92    728.89      2.00
   2.10167   2.03007   1.91044   296.081  -130.277  -670.174    -64.89    911.56      3.00
   3.73028   1.96702   4.29283  -369.655  -167.621  -698.244    -64.88    958.38      3.00
   2.23987   2.47154   4.68705  -174.173    -7.519  -740.533    -64.87    959.86      2.00
  -0.01059   2.69488   0.36859   -32.594  -117.939  -278.693    -64.84    676.64      3.00
   3.24846   2.71674   0.32160    80.652   151.123  -979.041    -64.82   1163.99      2.00
   6.07083   2.03022   2.20134    58.638   -82.281  -560.139    -64.82    775.34      3.00
   1.04296   2.78688   0.43056    71.897   130.890  -927.495    -64.77   1120.11      3.00
   0.59665   0.92276   5.50047    24.167   -18.313  -543.848    -64.77    610.57      1.00
   0.36842   1.54043   3.46047  -119.734  -327.940  -552.857    -64.73    783.44      2.00
   1.79177   1.53365   0.90953   -23.882    -9.661  -537.432    -64.72    688.81      1.00
  -0.00850   1.50065   5.53079   125.909  -135.399  -537.982    -64.72    708.64      3.00
   3.01246   1.13862   5.06562  -364.841   144.051  -373.230    -64.71    636.28      1.00
   5.21682   0.46759   4.73762   168.420   -20.645  -930.561    -64.70    956.82      2.00
   5.86565   1.10470   3.21844     8.185   178.648  -619.535    -64.70    722.25      1.00
   3.88708   2.48561  -0.00929     8.425  -181.383  -370.371    -64.65    717.19      3.00
   4.69782   1.08633   5.98464    99.122  -283.161  -666.017    -64.63    797.66      2.00
   0.67071   2.44369   2.03317    76.602   -44.272  -611.199    -64.54    848.85      3.00
   3.69898   2.10279   2.91362    57.473  -182.223  -621.142    -64.53    843.66      2.00
   0.77123   1.27397   0.45227   -99.121  -230.334  -645.271    -64.50    784.30      3.00
   4.34175   1.10930   1.19384   204.570    77.001  -461.480    -64.50    606.04      2.00
   5.07252   2.00444   5.06359  -222.521    77.819  -638.475    -64.50    857.90      2.00
   0.86386   1.28651   3.52714   108.407   222.967  -646.222    -64.49    785.68      2.00
   4.93504   1.96355   5.19024   183.681   -87.742  -455.737    -64.47    717.43      3.00
   5.83200   1.68341   4.79209  -213.456    -8.796  -542.457    -64.46    744.01      2.00
   0.70766   0.71450   4.02993  -134.528  -159.256  -333.475    -64.46    449.10      3.00
   2.04820   0.37121   5.55014   128.384  -139.373  -951.682    -64.40    977.11      2.00
   1.15789   1.24124   1.20722   402.493   150.968  -379.268    -64.40    677.20      3.00
   1.46148   1.95122   5.20713   139.862   -68.403  -477.225    -64.39    717.84      1.00
   0.67292   0.64802   5.00995   -13.537   -14.705  -477.580    -64.39    517.12      3.00
   1.73802   0.56569   3.16301    22.019   -30.999  -508.118    -64.36    538.14      3.00
   4.49482   1.94495   3.94682   201.216   190.438  -414.111    -64.35    714.49      2.00
   3.64555   1.57184   1.93295  -469.621   186.517  -539.714    -64.34    859.58      2.00
   3.47542   0.76376   1.72886  -153.237   -20.675  -709.155    -64.34    761.71      2.00
   2.82195   0.83731   5.03948  -123.227    25.367  -393.106    -64.34    483.65      2.00
   2.22688   1.16480   5.91254  -134.567   277.357  -417.826    -64.33    621.20      3.00
   2.33156   1.89055   4.37812   -30.278    -8.458  -540.609    -64.31    738.67      1.00
   2.65890   1.26191   5.24304   210.136  -110.619  -620.952    -64.30    758.74      2.00
   2.22475   0.81063  -0.02856   -12.412  -234.719  -768.948    -64.28    840.44      3.00
   4.05774   0.82824   0.86644   217.396   196.703  -264.655    -64.27    467.17      3.00
   1.04758   0.76130   5.00466  -260.583    84.523  -243.676    -64.25    432.94      3.00
   4.65192   0.80324   2.01620   207.927   -88.869  -341.049    -64.25    475.54      2.00
  -0.06490   1.71626   0.84256  -158.013  -168.128  -538.669    -64.25    750.50      3.00
  -0.00519   1.18235   4.60453   336.738    -9.561  -679.500    -64.25    833.39      2.00
   4.00516   0.70311   1.64401   109.846   -11.926  -455.984    -64.23    515.46      3.00
  -0.01101   0.77117   5.92309   -88.746   164.021  -355.592    -64.21    464.27      3.00
   0.89847   2.65784   2.08173     0.359    -5.624  -493.613    -64.20    778.27      2.00
   0.73001   1.57271   2.46014  -224.083   221.975  -539.119    -64.20    763.28      3.00
   2.09128   0.65060   3.43568    24.968    24.262  -577.156    -64.15    611.20      1.00
   3.11809   2.81534   2.54272    40.488   -48.456  -639.129    -64.14    886.79      2.00
   1.08131   2.86179   2.08396   -82.704    18.667  -304.182    -64.14    690.14      1.00
   1.84537   0.81719   2.08832   105.923   -48.170  -450.552    -64.11    526.57      3.00
   4.11897   1.19838  -0.08206   -11.578  -124.233  -597.376    -64.10    703.34      2.00
   5.18733   1.13935   3.11226    13.096   332.960  -696.650    -64.10    841.53      3.00
   4.66820   1.63558   1.99922  -440.386   174.976  -539.669    -64.10    848.69      2.00
   5.91325   1.90017   0.42622   173.475   396.200  -720.153    -64.09    979.71      3.00
   1.08871   2.84879   1.20681  -112.089   -68.845  -214.123    -64.09    662.59      1.00
   2.00289   2.83121   2.08748    56.480   -46.817  -664.850    -64.06    906.80      1.00
   4.94924   1.63326   3.53747   103.561   203.202  -555.104    -64.05    751.16      3.00
   2.38926   2.33719   5.07156  -246.618    95.239  -834.625    -63.97   1044.85      2.00
   0.73005   2.19288   3.63732   -15.939    -9.469  -535.322    -63.97    768.67      3.00
   2.02513   2.65547   0.80477    89.473    60.393  -825.557    -63.96   1027.14      3.00
   2.38581   0.78673   3.60478   141.413   309.256  -887.427    -63.95    979.59      2.00
   2.03920   2.44762   0.34461    13.532   -28.518  -510.160    -63.95    775.18      2.00
   0.27527   1.13050   1.55490   310.980   -14.363  -429.873    -63.94    626.05      2.00
   3.92831   1.14133  -0.69000    17.356   -32.643  -523.994    -63.94    623.01      3.00
   3.47170   2.37487   5.02623  -156.093    60.446  -734.905    -63.92    947.88      2.00
   5.42298   1.22542   3.50346   -88.073  -236.102  -437.358    -63.92    617.98      3.00
   2.59691   1.59966   3.43705  -108.207  -302.082  -553.067    -63.90    778.73      2.00
   1.60380   1.73410   0.58644   -17.402   -79.678  -552.725    -63.85    731.74      3.00
   2.12757   2.84761   5.13483  -104.240    31.668  -854.729    -63.84   1057.48      3.00
   3.02439   2.68373   3.80648   -14.443    -0.283  -535.360    -63.83    806.91      3.00
   5.49393   1.23877   4.32200  -213.863  -100.962  -445.412    -63.82    619.57      2.00
   2.41549   2.11581   3.65029   -44.071   -53.559  -572.618    -63.81    790.11      3.00
   4.98098   1.00537   1.24818    64.259    13.648  -530.944    -63.81    612.67      3.00
   3.31276   3.10870   0.67913     8.671     6.828  -542.308    -63.78    823.51      3.00
   0.08180   1.91429   3.97548    73.869    64.536  -488.133    -63.77    710.37      1.00
   5.20191   0.46156   3.54347    78.678   144.362  -964.788    -63.76    988.98      2.00
   5.64467   1.40533   4.87769    56.054   -10.954  -542.574    -63.75    676.84      3.00
   3.18409   0.69666   5.09667    -6.652   -14.543  -489.454    -63.69    533.56      2.00
   2.12177   1.19345   5.09745  -411.740   163.539  -351.210    -63.69    664.03      1.00
   3.01879   2.71882   0.62902    93.869    67.656  -826.232    -63.67   1031.12      2.00
   4.10782   0.72010   4.75887    99.882   -16.231  -628.409    -63.67    673.02      3.00
   4.75718   1.17506   4.01771  -211.929  -230.063  -410.703    -63.67    620.19      2.00
   4.67987   0.65810   3.64676    12.634   -38.125  -508.043    -63.63    547.67      2.00
   4.48256   2.35187   3.57747  -101.924  -290.859  -823.685    -63.62   1049.14      2.00
   1.91018   1.65830   3.52892    83.725   160.265  -553.718    -63.61    740.34      2.00
   1.15115   1.38602   0.89128    20.870    13.598  -520.266    -63.60    654.29      2.00
   2.05809   1.56466   2.02699   256.699  -116.187  -540.500    -63.58    749.96      3.00
   2.95087   1.25058   2.34225     7.610     5.112  -571.523    -63.57    677.00      3.00
   1.61812   1.93993   0.00279     5.928  -395.863  -375.609    -63.56    747.76      2.00
   2.45113   1.91872   5.50165  -166.208   137.006  -651.638    -63.56    853.56      2.00
   3.42317   2.39635   4.95150  -113.079    31.407  -659.116    -63.55    883.97      3.00
   2.46405   1.76305   3.84614    -9.945   -69.096  -541.156    -63.55    725.56      3.00
   1.48415   1.57608   1.65636  -429.646   -10.098  -540.820    -63.55    818.71      3.00
   5.05488   1.93078   4.76463  -280.219   -11.604  -675.591    -63.53    891.53      3.00
   0.39690   0.12309  -0.74091    22.700   -18.258  -513.069    -63.51    515.31      3.00
  -0.08731   1.92402   1.42278   234.194   -10.689  -635.923    -63.51    847.24      3.00
   1.85000   0.57444   4.89824   -24.602   -13.715  -455.129    -63.50    488.63      1.00
   5.21164   0.52743   3.98669    80.943    54.001  -779.545    -63.49    802.13      2.00
   2.97079   2.42833   4.15806  -132.795   -71.540  -711.416    -63.46    930.66      2.00
   4.76159   1.26644   3.23448    10.027  -168.987  -488.729    -63.46    634.08      2.00
   2.40760   1.69526   4.19301   -61.580   -36.820  -540.194    -63.43    716.12      3.00
   5.85164   2.40573  -0.07625     8.218  -368.978  -181.128    -63.40    709.48      3.00
   0.78065   2.80236   2.12025   -60.991    49.505  -307.045    -63.40    688.15      3.00
   4.19490   1.21063   2.06056  -220.735    85.041  -658.255    -63.38    783.34      2.00
   3.75202   1.11463   2.38310  -301.498   273.539  -731.128    -63.37    898.74      2.00
   4.28040   2.84187  -0.01513    12.788    55.980  -722.363    -63.33    949.00      3.00
   4.07319   1.18094  -0.06763   -11.690  -155.398  -611.157    -63.30    719.00      3.00
   0.46178   1.50645   2.31894   -95.770    88.403  -536.031    -63.24    695.74      3.00
   2.41951   1.53359   1.18539  -388.403  -167.972  -540.047    -63.20    809.74      3.00
   2.28477   2.10561   4.00431    -6.773   -59.142  -553.150    -63.20    774.22      3.00
  -0.82534   2.51357   0.62128    10.752   -12.703  -525.246    -63.19    789.67      3.00
   2.29037   2.34133   4.02508   -82.617  -119.439  -667.017    -63.19    889.82      3.00
   2.76765   0.46693   4.89178   -17.911    -7.916  -459.573    -63.19    481.89      3.00
   2.12304   0.68362   3.41947    31.204    45.967  -601.834    -63.17    639.11      3.00
   1.93979   0.35855   5.59449    74.745   -85.191  -764.271    -63.17    780.52      3.00
   2.81806   0.79892   0.49400   112.103   234.572  -274.234    -63.15    448.38      1.00
   3.80438   2.00285   2.82526   -61.697   107.344  -491.976    -63.14    727.89      3.00
   1.17397   0.76625   4.73651   232.421   -16.397  -760.101    -63.12    828.07      2.00
   7.41860   0.88787   0.71374   -21.702   -25.000  -537.262    -63.11    600.55      1.00
   5.25950   2.71199   3.80494    84.573    47.440  -293.362    -63.10    679.75      3.00
   3.57861   1.08080   4.13773    59.948    20.526  -560.799    -63.09    648.26      3.00
   4.51146   0.25656   6.30160    21.657   -38.630  -587.688    -63.08    594.75      2.00
   3.42207   1.51355   4.21110  -183.599   -88.759  -537.670    -63.07    715.38      3.00
   4.99999   1.54770   5.57535  -295.448   292.094  -540.086    -63.07    807.45      3.00
   1.13760   1.21102   0.67388  -217.001  -253.673  -670.083    -63.06    827.60      3.00
   2.22740   2.85828   5.74505    40.634   -74.981  -389.411    -63.05    731.65      3.00
   5.24999   2.79400   2.20669   -93.039    82.282  -190.555    -63.01    651.38      2.00
   3.76701   1.47142   1.44459   -68.997    -9.602  -539.197    -63.00    684.54      3.00
   2.66381   1.52272   3.53829  -134.839  -366.558  -552.761    -62.96    800.56      3.00
   1.14428   2.26026   2.43209   143.562  -150.813  -728.796    -62.93    942.70      3.00
   0.92373   1.20159   3.11966     5.735  -470.054  -346.621    -62.93    681.12      2.00
   1.38770   1.57320   1.89209  -207.911    78.268  -541.528    -62.92    731.54      2.00
   1.59713   2.41766   0.17484    11.973   -48.098  -539.505    -62.92    793.36      3.00
   5.64399   2.06643   0.36534  -111.709  -297.108  -411.091    -62.91    743.70      2.00
   3.08426   2.62365   1.14033   107.492    24.309  -795.466    -62.90   1001.90      2.00
   0.53445   0.80144   4.29382  -275.476  -133.711  -229.340    -62.90    452.61      2.00
   4.11182   2.34324   5.15055   311.031  -135.121  -232.774    -62.89    703.74      3.00
   0.09644  -0.07835   2.92445    12.933   -13.840  -833.541    -62.88    834.21      3.00
   5.64597   1.53358   1.18601  -418.685  -183.348  -540.838    -62.87    828.43      2.00
   0.95441   1.99979   5.10248  -352.105   133.839  -699.325    -62.85    950.18      3.00
   2.98316   0.81933   1.85568   -94.568    31.394  -669.097    -62.81    720.15      2.00
   0.61327   2.16426   3.64445   -23.141  -106.680  -622.671    -62.81    836.10      3.00
   5.16347   0.33316   0.92016   103.712    71.580  -229.886    -62.79    281.58      3.00
   4.33292   0.42714   3.79898   -84.138  -112.219  -213.339    -62.77    287.31      2.00
   2.83291   1.58614   0.53637     5.927   -30.440  -518.992    -62.77    682.18      3.00
   5.33950   1.18609   5.17582   221.345  -100.469  -635.893    -62.77    763.87      1.00
   1.21830   1.51028   3.49680  -112.432  -311.258  -552.592    -62.75    771.57      3.00
   3.33943   0.83872   2.46990    -4.079    28.752  -600.253    -62.74    651.80      3.00
   4.67880   1.95652   0.73031  -271.060  -289.224  -374.905    -62.74    749.64      3.00
   4.52871   1.96679   0.49314    93.787   199.320  -631.555    -62.72    844.70      3.00
   3.17487   1.58726   1.58591   471.882    -9.915  -540.035    -62.66    842.41      3.00
   1.97240   2.86526   0.51116    31.740    31.691  -671.038    -62.63    910.54      3.00
   3.25043   2.77479   0.45750   -51.333  -177.484  -135.947    -62.63    651.07      3.00
   4.58686   0.02178   1.58350    -0.638   -44.942  -528.013    -62.61    529.97      3.00
   5.86899   1.23169   2.71856   135.176  -313.227  -407.521    -62.59    640.84      2.00
   5.81603   2.33891   0.31505   104.616   223.269  -793.713    -62.58   1008.08      3.00
   1.04684   1.09620   3.57743  -122.330  -313.700  -402.155    -62.58    615.97      3.00
   0.42869   1.09599   3.95343  -202.379  -234.271  -412.253    -62.58    608.35      1.00
   5.16361   2.44527   4.38243    73.228    16.665  -488.485    -62.57    763.96      3.00
   2.38102   2.46304   4.70726  -198.703    -7.286  -765.014    -62.55    983.01      3.00
   2.26362   0.80779   4.69960  -239.820   -15.891  -287.071    -62.54    446.67      2.00
   0.12018   2.72586   2.30132   -75.086    66.401  -249.364    -62.53    663.26      2.00
  -0.00108   1.26049   5.40134   -35.368    30.481  -513.044    -62.50    631.50      1.00
   0.01750   2.41722   1.64982   111.620    -2.503  -656.945    -62.49    883.11      3.00
   3.76188   2.56905   1.63654    27.518   -21.709  -537.176    -62.49    802.01      3.00
  -0.11348   1.20737   4.66199  -225.455    -9.394  -447.129    -62.49    612.10      3.00
   1.37043   1.15644   3.96547   217.873   200.557  -661.123    -62.49    799.69      3.00
   1.19090   1.98886   0.35318   137.488   294.533  -679.017    -62.47    914.73      2.00
   0.17852   0.53166   3.89756    -9.012   -35.751  -472.746    -62.47    501.47      3.00
   3.90828   1.55506   3.50814   205.900   452.149  -553.251    -62.46    861.38      2.00
  -0.05180  -0.11636   2.81668    10.804   -14.575  -765.115    -62.45    766.28      2.00
   4.46652   1.47156   1.91661   306.827  -134.750  -538.988    -62.44    758.83      2.00
   2.51714   1.19509   1.19107   401.445   152.419  -355.570    -62.44    657.64      3.00
   2.83030   1.28842   3.89897   -83.780  -113.736  -483.197    -62.43    626.08      1.00
   4.80456   1.47225   2.05326  -192.091    71.820  -540.358    -62.37    712.17      3.00
   1.13518   2.82006   5.16662  -151.222    54.667  -985.574    -62.36   1171.08      2.00
   0.97390   0.34506   1.00352   -56.057   -86.298  -771.294    -62.34    785.43      2.00
   2.33543   2.45860   0.30614    32.947    47.157  -604.095    -62.33    842.16      1.00
   1.18297   0.32460   5.81025   -44.385   112.038  -200.985    -62.30    254.88      3.00
   2.73118   0.64091   3.42004    24.817    25.673  -580.325    -62.28    613.32      2.00
   5.01336   2.45402   2.27803  -117.702   114.155  -357.482    -62.28    703.64      3.00
   4.04058   1.09493   1.13791   336.292   124.472  -383.490    -62.24    616.24      3.00
   4.37925   1.60941   4.32032  -241.443  -113.382  -536.086    -62.22    747.04      2.00
   2.07092   0.82483   4.59590   -75.223   -14.736  -453.197    -62.21    522.47      3.00
   1.23791   0.71959   1.61307   166.174   -12.209  -396.298    -62.21    482.23      3.00
   4.27884   2.67823   1.57966   -52.521   -14.385  -388.970    -62.20    719.77      2.00
   5.36362   1.10575   3.91651  -253.358  -260.241  -394.838    -62.19    627.57      1.00
   5.89254   1.13186   3.10876    12.807   304.562  -685.421    -62.16    820.52      2.00
   0.80428   1.98612   4.80381  -330.436   -13.954  -695.975    -62.16    929.12      2.00
   1.54485   1.61791   3.64710   -47.111  -151.663  -553.219    -62.16    729.62      2.00
   0.00323   1.49597   4.74757  -414.684   -10.507  -540.070    -62.10    800.91      1.00
   2.06171   1.24553   2.33163   299.489  -327.322  -378.297    -62.10    686.04      1.00
   4.69231   2.30578  -0.04245     7.872  -198.862  -350.790    -62.09    695.32      2.00
   2.45145   1.87039   1.95104  -107.454    35.900  -490.150    -62.08    708.39      3.00
   3.35476   1.49347   0.35532     9.144   -61.190  -553.087    -62.08    697.87      3.00
   2.44543   1.89236   5.76520    35.139  -109.015  -495.144    -62.07    714.87      3.00
   2.33300   2.38908   5.06755   258.852  -114.780  -287.154    -62.06    703.44      3.00
   2.44730   0.83216   5.41205   -44.783    39.251  -459.849    -62.05    527.09      3.00
   2.91142   0.79726   0.47362   -28.657  -124.072  -643.314    -62.05    698.62      2.00
   5.22052   0.42140   3.77868    98.058    71.505  -841.476    -62.03    860.09      3.00
   0.42684   1.24391   1.20976  -424.603  -190.058  -725.139    -62.02    934.15      3.00
   5.80074   1.68847   0.80566  -205.001  -218.056  -537.931    -62.00    770.39      2.00
   3.71925   1.14978   1.94327  -296.141   111.869  -671.116    -61.99    814.98      1.00
   4.63365   2.38466   2.24760   203.902  -210.306  -813.634    -61.97   1038.96      2.00
   2.99121   1.64336   0.74270   161.954   148.789  -535.780    -61.96    735.84      3.00
   1.39269   1.94114   2.42002  -319.948   315.423  -345.679    -61.91    763.48      3.00
   1.65552   1.41563   0.63956   120.408   111.631  -536.946    -61.88    691.15      3.00
   2.96273   1.10976   2.69868   -83.971   179.593  -626.347    -61.86    733.64      3.00
   3.47965   1.92454   5.21742  -150.031    50.947  -626.541    -61.84    822.36      3.00
   0.12116   1.63147   1.15145   262.850    98.757  -539.132    -61.79    757.09      2.00
   1.43262   2.70155   1.06838   -39.172   -36.577  -402.247    -61.73    728.31      2.00
   2.31535   1.48460   1.88412   286.163  -125.561  -539.203    -61.72    750.97      2.00
   1.61735   1.91571   5.16885   214.703   -93.265  -463.332    -61.71    725.54      2.00
   0.64116   2.22038   2.33209   167.395  -186.872  -756.413    -61.70    971.23      3.00
   2.96622   1.84078   3.86061   152.942   143.496  -454.595    -61.66    702.78      3.00
   3.84918   2.64846   1.49892    41.765   -17.557  -568.750    -61.65    828.68      3.00
   1.31974   0.54037   4.85488   -41.688   -15.007  -420.079    -61.62    453.64      1.00
   2.85253   1.56745   4.81426  -365.840    -9.669  -541.424    -61.61    786.46      2.00
   4.37912   1.52761   1.60513   468.464   -10.377  -542.817    -61.60    835.44      2.00
   5.92970   1.56337   2.05918   144.090   -66.701  -540.363    -61.57    712.62      1.00
   3.64293   1.92543   0.03285    12.939  -341.858  -416.357    -61.55    741.05      2.00
   4.19907   2.67275   2.82502    63.221  -153.278  -883.184    -61.55   1082.06      2.00
   4.57718   1.91970   2.42425   146.621  -148.360  -621.058    -61.55    828.80      3.00
   3.50395   2.31392   4.57993   188.448   -21.401  -368.741    -61.53    702.79      2.00
   3.89518   2.33716   4.69745  -357.941    -9.476  -924.436    -61.51   1143.70      2.00
   2.16777   2.82671   2.56384    40.401   -49.420  -642.936    -61.49    889.97      2.00
   4.03280   1.67723   4.78894  -223.343    -9.484  -541.876    -61.47    745.74      3.00
   0.11314   2.71170   2.27145   -48.323    39.657  -342.970    -61.47    698.65      3.00
   0.13789   0.37473   6.02047    35.651   -82.355  -688.177    -61.46    703.53      2.00
  -0.09765   2.34712   5.20997  -257.421    93.950  -815.479    -61.46   1032.80      2.00
   4.01831   1.13414   1.02300  -156.443   -82.818  -629.009    -61.42    733.39      1.00
  -0.11735   1.19291   0.81269  -231.826  -270.995  -680.054    -61.41    843.11      2.00
   4.70213   1.06895   1.24045   130.077    32.107  -501.218    -61.39    607.32      2.00
   3.09722   0.81752   5.42260   -60.062    54.212  -438.061    -61.36    509.16      3.00
   2.12475   1.11856   2.74954   -92.817   205.318  -636.803    -61.33    751.30      3.00
   0.10992   2.39625   5.75623   103.719  -231.479  -317.996    -61.30    706.10      3.00
   4.44154   2.35556   3.97048  -193.319  -231.870  -824.443    -61.30   1048.14      2.00
   3.32542   2.72217   4.87472   105.565    -7.604  -319.634    -61.29    693.38      2.00
   0.51888   1.80760   1.15997    58.528    15.494  -540.801    -61.28    730.22      3.00
   4.51220   0.76083   3.46283  -130.720  -342.181  -180.591    -61.27    468.85      1.00
   0.81755   1.48629   3.09292   -14.505   -19.191  -565.462    -61.27    704.41      2.00
   1.18968   1.85734   2.68377  -116.545   241.042  -432.059    -61.27    710.42      2.00
   3.10126   0.34878   0.93161   -75.646  -108.421  -843.414    -61.24    860.53      3.00
   2.53391   1.92302   1.29227  -284.450  -125.754  -414.596    -61.24    725.90      3.00
   5.22305   2.04760   4.37807   123.073    31.688  -507.039    -61.21    743.94      3.00
   2.11851   1.99568   5.40710  -277.568   246.409  -718.947    -61.20    962.22      2.00
   1.48724   1.53914   5.00828  -154.373    56.415  -539.284    -61.19    709.78      2.00
   0.53614   1.33377   5.02534   -48.377     9.144  -513.654    -61.19    642.81      2.00
   2.87284   0.72626   5.11461   140.849   -81.719  -677.383    -61.19    730.69      3.00
   5.04047   2.90096   1.96104   -68.031     9.137  -343.336    -61.18    707.89      1.00
   0.82228   1.59213   1.85919  -141.359    51.372  -539.872    -61.18    714.32      3.00
   4.27786   1.91141   3.96358    -0.989   -47.691  -561.351    -61.17    757.38      3.00
   4.71808   1.61236   5.59245  -200.762   196.856  -540.346    -61.16    755.73      3.00
   4.40090   1.81133   1.95425    56.985   -31.750  -539.988    -61.15    730.49      3.00
   5.34323   1.26576   4.32332  -156.765   -75.978  -471.805    -61.11    622.43      3.00
   2.06126   2.87181   0.10622    11.204   -82.004  -388.223    -61.10    731.21      2.00
   5.46482   1.50898   3.99487    81.434    71.272  -538.000    -61.07    693.83      2.00
   2.33762   2.85587   2.73526   -38.969    94.393  -242.153    -61.05    667.33      2.00
   0.11087   2.80851   1.51215    86.531   -15.639  -718.829    -61.05    947.60      1.00
   2.78944   1.91979   1.18696  -287.257  -127.872  -412.432    -61.03    725.74      1.00
   1.10537   2.78541   1.69474    94.341   -28.159  -730.307    -61.00    956.58      2.00
   4.57605   2.06572   3.97467   228.076   189.801  -409.850    -60.98    734.37      3.00
   1.46736   0.46415  -1.25228    23.779   -15.791  -544.601    -60.96    563.67      3.00
   0.41992   1.17066   4.00927  -226.387  -245.640  -401.036    -60.94    624.26      2.00
   0.00657   1.48448   2.03979   204.480   -94.014  -540.026    -60.94    719.58      3.00
   0.84891   0.49949   4.89283   -54.780   -13.463  -384.307    -60.89    417.54      2.00
   2.83614   2.01452   4.32958   254.712    89.144  -445.669    -60.89    738.87      2.00
   3.95653   1.53513   0.74805  -149.280  -159.246  -537.023    -60.86    721.99      2.00
   1.00571   2.69712   1.11479   -55.106   -41.829  -368.943    -60.69    711.54      3.00
   5.05015   1.28570   1.21509   -57.895   -30.658  -541.056    -60.68    659.59      3.00
   4.31015   1.09203   1.19684  -317.968  -138.901  -697.709    -60.68    843.08      3.00
   5.21791   2.53127   0.53443     1.018   -25.705  -502.271    -60.67    776.10      1.00
   0.15121   1.51122   1.68773   -33.617    -8.553  -574.632    -60.65    715.56      3.00
   3.27806   2.30064   2.29810   -46.054    41.799  -458.964    -60.61    731.15      3.00
   0.13578   0.81451   2.29313  -110.166   110.815  -729.045    -60.61    785.04      3.00
   0.00366   1.28211   2.04369  -220.020    80.704  -639.182    -60.60    775.17      2.00
   0.93021   2.43238   1.82705  -231.595    70.784  -275.968    -60.55    687.43      2.00
   1.54998   1.53723   1.96931  -427.455   168.966  -539.381    -60.55    829.37      3.00
  -0.04623   1.20674   1.87575   403.861  -174.824  -377.779    -60.54    678.29      3.00
   0.43604   1.89974   4.22956   271.942    94.169  -438.109    -60.52    727.20      2.00
   2.38387   1.88710   5.50655  -285.970   262.978  -702.601    -60.51    946.78      3.00
   3.18291   0.45061   3.56523   -15.468   -86.637  -361.950    -60.48    397.41      3.00
   3.80149   1.19197   1.24779   390.669   131.038  -365.453    -60.45    651.47      3.00
   5.15295   2.00939   2.25723   219.002  -222.579  -662.468    -60.44    899.97      3.00
   5.59369   1.70807   2.04798  -193.326    73.622  -541.636    -60.43    744.64      3.00
   2.92287   0.85000   3.96396   249.717   229.789  -881.281    -60.42    978.33      2.00
   4.19500   2.73055   5.21304   173.030   -82.948  -128.526    -60.40    649.15      3.00
   2.81296   1.42545   5.10494   100.430   -49.950  -541.035    -60.39    685.26      2.00
   2.87258   1.11199   1.86369  -156.959    58.539  -630.519    -60.38    729.84      3.00
   4.49937   1.21576   4.41777  -304.213  -137.642  -406.638    -60.37    634.23      2.00
   3.06869   1.48486   1.92659   345.136  -151.031  -539.727    -60.35    780.27      2.00
   2.49458   1.52417   2.00311  -429.419   170.629  -540.411    -60.35    829.87      3.00
   0.58389   2.29703   5.93850   -60.685   161.967  -744.644    -60.34    950.76      2.00
   2.34830   3.77833   1.25273    22.090     7.786  -543.569    -60.31    801.53      3.00
   2.32046   1.51329   0.53890   -31.232  -116.468  -552.351    -60.27    707.61      3.00
   4.71091   2.26424   2.43490   205.814  -225.177  -813.360    -60.23   1034.12      3.00
   5.33977   2.64541   0.84078   100.755    71.712  -845.712    -60.23   1044.71      2.00
   5.29230   2.68671   0.35737   -21.081   -92.518  -343.000    -60.18    700.84      3.00
   5.94191   1.88406   5.77841  -102.070   221.033  -642.645    -60.14    850.58      3.00
   4.20760   1.13960   0.75595   215.190   177.660  -418.218    -60.13    603.83      2.00
   1.65225   1.16990   4.80309  -405.671    -9.426  -373.420    -60.08    649.00      2.00
   5.10559   0.76769   1.87844   271.212  -121.137  -269.829    -60.08    463.58      2.00
   2.83432   0.81537   2.40595   135.459  -132.526  -381.398    -60.07    491.72      3.00
   5.13672   1.63361   1.15857   269.941    99.490  -539.836    -60.02    760.44      3.00
   1.21801   1.10374   4.71231   155.921    -9.303  -603.913    -60.02    703.32      1.00
   2.22085   2.75434   3.22993    22.069   -37.342  -557.702    -59.95    826.28      3.00
   1.21788   1.94294   1.52709  -299.143   -11.856  -415.472    -59.93    723.96      3.00
   3.57373   1.52828   0.75602  -150.145  -161.500  -535.814    -59.88    720.87      3.00
   2.01699   2.67001   3.17257    11.804  -149.106  -849.813    -59.85   1052.45      3.00
   3.34516   2.43067   1.46803  -213.499   -13.722  -317.846    -59.84    695.95      2.00
   5.97795   1.60010   5.18597   121.806   -51.012  -542.763    -59.82    713.94      3.00
   3.42299   2.07604   4.67827  -255.481   -14.826  -665.068    -59.81    890.41      1.00
   1.76867   2.34332   4.06782   -49.327   -86.834  -623.580    -59.80    851.39      3.00
   0.44853   1.06437   0.10471   -10.053  -262.686  -651.094    -59.79    769.35      3.00
   0.61006   0.18264   1.46910    16.483   -29.511  -570.510    -59.74    574.40      1.00
   3.21314   2.67193   1.62785   -48.476   -16.818  -391.201    -59.73    720.37      2.00
   2.57684   1.57126   4.87846     1.333   -12.782  -524.561    -59.69    683.73      3.00
   4.96881   1.27914   4.61019   236.972    -9.731  -635.830    -59.68    772.95      3.00
   2.23900   2.43868   0.31726    41.854    68.377  -628.529    -59.68    860.25      2.00
   0.16374   1.63192   5.47667   -13.436     8.571  -527.314    -59.67    694.31      2.00
   0.42348   1.99771   4.64775   258.012   -12.088  -452.610    -59.61    736.95      1.00
   0.99102   0.39341   0.07943    13.204  -157.862  -872.879    -59.59    895.38      2.00
   4.23502   2.72408   0.67099   129.242   103.115  -944.616    -59.56   1134.56      2.00
   3.65922   1.55350   2.42043  -331.797   328.168  -539.418    -59.54    835.15      3.00
   7.24701   1.74595   2.01224    23.622   -16.146  -530.753    -59.51    712.78      2.00
   0.17373   1.81909   0.92082    -1.731   -44.262  -554.881    -59.49    740.99      1.00
   3.33810   2.37717   1.61248   208.198   -14.892  -738.246    -59.47    958.76      3.00
  -0.07848   1.52489   1.62426  -456.018    -8.055  -539.761    -59.47    826.20      2.00
   4.21228   1.84923   2.74200    42.482  -148.347  -608.151    -59.46    799.05      3.00
   5.89606   1.56397   4.83136  -315.042    -9.747  -539.839    -59.45    762.59      3.00
   4.50465   2.39509   4.66832  -354.888    -7.490  -923.598    -59.44   1145.46      2.00
   4.35221   1.07574   4.67192   140.422   -10.056  -597.669    -59.37    691.35      1.00
   4.93442   1.95215   0.35268   166.924   363.923  -709.262    -59.34    962.75      2.00
   1.36643   1.15700   1.53355   430.359   -12.067  -381.284    -59.33    667.56      2.00
   0.31135   2.41397   4.15469    -8.344   -13.494  -520.325    -59.24    778.73      3.00
   0.42854   1.90041   4.80829  -145.357   -10.268  -620.769    -59.23    812.88      2.00
   5.34134   2.23227  -0.02887     8.323   -90.394  -460.447    -59.21    728.18      3.00
   4.13763   1.21620   4.32383  -365.596  -161.959  -379.121    -59.20    655.05      3.00
   2.79799   0.48397   5.06115   -62.270    15.110  -369.241    -59.15    403.22      1.00
   5.34086   1.40625   5.11522    82.028   -44.079  -540.092    -59.15    678.98      2.00
   2.69237   1.10795   4.72334  -398.439   -11.164  -376.206    -59.08    637.77      3.00
   1.02056   0.36454   0.89896  -110.922  -141.503  -958.562    -59.08    981.77      3.00
  -0.87182   0.02888  -0.27774   -21.181   -23.534  -543.702    -59.07    544.74      2.00
   4.30774   2.71598   0.33006    84.707   159.474 -1004.339    -59.06   1186.70      3.00
   1.61694   1.16112   1.90470   366.837  -158.947  -396.561    -59.05    657.82      3.00
   0.08803   1.19683   0.84235   251.254   218.006  -387.765    -59.04    618.79      3.00
   0.29749   1.13166   4.31756   252.735    93.955  -653.886    -59.00    781.48      2.00
   1.12282   0.30892   5.18477  -123.187    35.706  -195.807    -58.99    252.74      3.00
   1.18479   2.22450   2.09826   188.350  -102.620  -729.512    -58.97    941.81      3.00
   1.13305   1.28951   1.69354  -100.625   -12.765  -599.027    -58.96    712.69      3.00
   2.61095   2.00229   5.06870   307.803  -134.449  -422.401    -58.95    750.73      1.00
   0.87556   1.88573   0.06591     8.688   327.305  -679.141    -58.94    905.51      3.00
   3.23286   2.03337  -0.00907     8.646  -434.493  -364.686    -58.92    774.35      2.00
   0.36213  -0.06621   0.50178    15.302   -16.815 -1037.132    -58.89   1037.60      1.00
   2.31696   1.21225   4.61579  -149.725   -11.327  -476.434    -58.89    611.72      2.00
   0.99496   1.26437   1.58361   370.820   -10.691  -408.351    -58.85    662.23      3.00
   5.29203   0.44160   3.43003    54.448    83.862  -808.229    -58.85    825.71      3.00
   4.13237   0.28872   1.11353    62.472    -1.018  -414.704    -58.82    428.81      3.00
   3.29192   1.20215   4.39902  -396.642  -174.154  -363.660    -58.80    665.44      1.00
  -0.01736   1.49162   3.88901   -28.180   -55.852  -515.272    -58.78    668.07      3.00
   1.68601   2.45892   0.43171   -77.346  -215.092  -319.583    -58.73    703.84      1.00
   4.49402   1.86671   1.95577   -74.160    24.798  -501.775    -58.68    711.28      1.00
   2.22898   2.67755   2.19437   -25.006    14.982  -426.169    -58.68    739.06      3.00
   1.96290   1.52466   1.61717  -466.386    -9.624  -539.912    -58.60    832.08      2.00
   1.60823   1.26630   5.86271   -65.414   166.273  -459.111    -58.59    614.16      1.00
   0.12992   1.90486   0.07313    12.670  -168.321  -489.109    -58.59    722.97      3.00
   4.29449   2.88763   1.66946   -72.051   -20.556  -352.969    -58.56    712.81      3.00
   0.84812   1.23906   1.90359  -219.661    61.474  -654.510    -58.51    781.01      3.00
   3.05517   0.60434   2.09475    21.280    -1.601  -549.171    -58.51    579.74      3.00
   3.75968   1.12687   4.33615  -452.081  -198.782  -340.218    -58.48    685.05      2.00
   0.05374   1.05160   5.93219   -52.641    86.041  -503.457    -58.48    600.32      3.00
   4.18286   1.15717   2.70004  -146.009   330.317  -694.186    -58.48    852.76      3.00
   4.45363   1.69620   4.64898   249.880   -10.531  -539.992    -58.43    755.16      3.00
   2.70051   1.41427   0.46690    59.632   100.138  -552.718    -58.43    693.74      3.00
   2.23061   1.44186   4.59427   170.464   -10.749  -539.748    -58.39    698.46      3.00
   4.14803   2.79843   2.48843  -118.058   108.804  -104.886    -58.38    640.02      3.00
   4.42113   2.88051   2.68036    38.786   -88.075  -732.590    -58.35    960.99      3.00
   2.73132   1.45499   0.71747   188.468   175.017  -537.450    -58.32    724.53      2.00
   3.23667   1.26104   2.40055   -57.343    33.234  -592.263    -58.27    699.06      3.00
   1.34198   2.01983   2.74681  -126.115   252.030  -425.774    -58.27    732.20      3.00
  -0.15943   2.66616   2.61678    63.349  -149.117  -873.500    -58.16   1073.32      3.00
   5.57887   2.05511   3.85553   225.670   214.124  -399.104    -58.15    733.16      3.00
   2.64196   1.56239   1.47252   373.464   -10.573  -540.765    -58.11    788.98      2.00
   0.83070   1.57655   5.14357   372.884  -162.136  -542.112    -58.10    807.66      2.00
   5.00596   1.54951   4.24485   422.270   164.581  -542.513    -58.07    829.30      3.00
   4.21063   0.46872   4.45118   -56.110   -42.288  -370.076    -58.07    403.42      3.00
   4.43822   0.80739   1.07139   186.266    52.162  -354.810    -58.00    471.80      3.00
   5.02920   0.67195   3.08824    11.193  -213.912  -338.702    -57.93    449.93      3.00
   4.66710   1.26369   5.81949   127.698  -297.619  -667.175    -57.89    827.08      3.00
   2.40795   2.56069   2.75775    -4.949    25.695  -427.355    -57.85    732.03      3.00
   3.45430   0.76080   4.73218   240.973   -16.692  -768.513    -57.82    837.86      3.00
   2.36723   1.52292   2.36649  -279.440   276.273  -540.673    -57.82    793.49      3.00
   1.64480   1.21165   5.10626  -313.843   122.637  -397.283    -57.81    629.22      2.00
   5.26677   2.34781   1.43670   202.981   -16.398  -731.852    -57.79    950.66      2.00
   0.49547   2.40454   4.97706   -99.510    36.883  -676.624    -57.78    896.26      3.00
   3.04695   1.23185   3.93612  -196.913  -203.708  -427.560    -57.77    625.53      2.00
   0.79609   1.08545   0.76847   201.696   192.898  -423.698    -57.77    599.92      3.00
   4.64862   2.03166   0.03029     7.107   182.675  -619.307    -57.76    833.33      3.00
   5.12469   2.26611   0.40702   120.498   256.684  -830.433    -57.75   1041.68      2.00
   4.57285   1.23242   4.71667  -233.759   -10.482  -443.093    -57.74    616.03      2.00
   2.05709   1.14215   5.56735  -314.612   308.931  -348.641    -57.67    654.40      2.00
   1.79117   0.84906   1.52690   -72.514    -7.936  -641.917    -57.65    694.74      3.00
   2.04377   1.68066   4.72293  -165.179   -10.342  -542.208    -57.64    731.08      2.00
   4.93659   0.55820   5.00004   -31.843   -12.451  -436.101    -57.61    469.73      3.00
   3.52187   1.20751   4.32053  -425.179  -188.177  -350.540    -57.60    680.40      2.00
   2.57590   1.93072   5.13749   257.071  -117.897  -423.686    -57.58    720.54      2.00
   0.19126  -0.06686   0.28199    10.429   -20.398  -204.300    -57.54    206.64      2.00
   5.14213   2.70795   2.40503  -123.367   115.784   -83.238    -57.52    633.90      3.00
   0.10199   2.03898   3.99361   108.371   100.311  -491.368    -57.52    736.17      2.00
   0.99530   2.31582   5.05069  -119.089    43.432  -696.839    -57.46    907.67      2.00
   4.23482   1.49543   2.61720   102.487  -238.460  -538.415    -57.45    731.33      3.00
   3.80819   1.25351   2.32310   271.566  -297.956  -396.672    -57.43    672.31      3.00
   2.01059   0.49919   5.96449   -22.572    59.995  -331.695    -57.43    371.02      2.00
   4.17819   1.63752   1.60807  -443.292   -10.609  -541.245    -57.38    833.32      3.00
   3.13400   3.23404   4.95852     5.423   -46.788  -559.406    -57.37    835.69      2.00
   3.29950   1.95074   3.11593   -11.843  -361.660  -693.615    -57.35    935.57      2.00
   4.19212   0.34221   3.66078   -35.882  -130.668  -242.851    -57.34    297.59      2.00
   3.23150   1.14671   1.50703   295.455    -9.661  -436.576    -57.32    625.35      1.00
   3.42912   1.90783   1.11986   344.457   130.416  -696.288    -57.30    935.98      3.00
   1.63326   1.38872   4.27749   -57.694   -38.814  -513.024    -57.25    652.13      2.00
   4.60630   0.75520   5.07414  -182.656    73.958  -355.546    -57.23    466.49      3.00
   2.19084   0.70272   5.03629   315.439  -132.747  -893.268    -57.20    980.09      3.00
   0.36737   2.01304   2.79803   -69.039   122.543  -484.625    -57.19    727.24      3.00
   5.28584   2.64638   1.69409   -56.103   -14.886  -381.076    -57.18    713.84      2.00
   3.36474   1.47425   3.43784   -16.934   -48.471  -519.957    -57.14    668.23      3.00
   4.92447   1.74246   4.34112    50.735    13.248  -515.012    -57.09    702.06      3.00
   2.01411   1.53305   1.20018  -465.150  -203.215  -537.278    -57.06    855.09      3.00
   4.44770   1.40473   3.90473    50.183    38.130  -535.153    -57.03    671.37      3.00
   1.74342   0.83850   4.25375   -83.676   -55.728  -436.787    -57.03    514.33      3.00
   5.15531   2.30131   2.03264    -5.519   -21.677  -499.259    -57.02    754.93      2.00
   1.93782   1.71130   4.57221   -65.987    -9.854  -541.824    -57.01    718.99      3.00
   0.08073   0.48674   4.38280   126.276    37.768  -849.593    -56.94    872.68      2.00
   1.33179   2.26321   4.98587   -52.229    15.187  -623.932    -56.94    840.75      3.00
   5.85403   1.20612   5.82522  -185.477   402.640  -359.659    -56.91    670.41      3.00
   3.47010   0.71842   3.93087    83.052    62.316  -646.097    -56.91    689.74      3.00
   3.34526   0.72747   4.74157    -9.018   -21.997  -490.814    -56.91    538.68      1.00
   2.46485   0.85313   1.28707   -31.167   -28.148  -543.079    -56.86    602.14      3.00
   1.69869   0.69560   4.07585   -96.635  -122.261  -385.611    -56.86    466.48      2.00
   4.36560   1.99677   0.50240   -61.028  -182.531  -461.889    -56.85    722.35      3.00
   1.20783   0.46850   4.45427   -48.276   -41.426  -385.003    -56.81    415.90      2.00
   4.65666   1.14760   5.49753   228.472  -229.435  -668.116    -56.78    815.16      1.00
   2.19200   0.45817   3.89335   -33.249   -60.562  -389.808    -56.78    420.15      3.00
   3.07962   2.76277   0.91819   149.661   122.083 -1012.691    -56.77   1197.21      3.00
  -0.03161   0.81349   0.43460   -61.197  -201.423  -727.541    -56.63    796.08      3.00
   4.63608   2.39116   5.47450   240.521  -240.642  -229.366    -56.62    707.71      3.00
   4.28855   0.43479   5.76572    87.923  -205.445 -1026.086    -56.61   1058.68      3.00
   2.74359   1.48966   4.70341   209.464   -10.617  -541.483    -56.59    716.72      3.00
   6.01264   1.74837   5.13476     6.609   -17.209  -571.934    -56.59    743.92      3.00
   3.24461   1.44312   0.35988    54.750    94.639  -554.028    -56.57    697.56      2.00
  -0.16324   0.06949   1.38391    12.156   -13.192   -47.507    -56.50     55.64      1.00
   0.91860   2.02862   4.67197   199.554   -12.173  -478.285    -56.46    738.66      3.00
   0.82817   2.02425   1.24686   127.547    49.840  -603.352    -56.45    811.76      3.00
   0.35816   1.97883   0.44604  -173.586  -440.607  -342.918    -56.45    781.06      2.00
   1.92500   1.34524   4.67360   -57.208   -11.526  -512.076    -56.44    643.98      3.00
   3.54749   0.77493   1.92168  -271.250   109.269  -862.087    -56.43    939.99      2.00
   3.65305   1.58693   3.84311   263.068   252.374  -535.032    -56.43    783.79      2.00
   3.27726   1.23793   5.62523  -138.728   130.077  -453.553    -56.40    609.33      3.00
   3.18821   2.70847   1.23137   -81.588   -53.275  -297.418    -56.38    681.38      3.00
   1.79949   0.44220   1.57165   -97.284   -12.135  -821.070    -56.31    838.08      3.00
   5.21740   2.64642   1.47597    38.020   -16.113  -563.543    -56.31    824.79      3.00
   1.18974   1.21201   4.65442  -218.099   -10.348  -449.951    -56.26    612.15      2.00
   1.14720   0.42252   4.38500  -119.680   -69.479  -197.907    -56.20    274.26      3.00
   0.75368   1.44063   1.20771  -115.682   -57.830  -539.566    -56.14    689.20      2.00
   5.00984   2.02640   2.73221   148.620  -403.615  -722.281    -56.13    991.57      3.00
   0.08770   2.66559   1.70739   -71.492   -13.562  -343.444    -56.09    697.10      2.00
   5.36338   2.84830   2.74487    42.600  -102.492  -756.216    -56.02    979.81      1.00
   3.63282   1.57227   1.99794   434.479  -189.015  -540.946    -55.97    842.29      3.00
   2.07602   2.69602   1.26531   -68.532   -49.293  -332.112    -55.94    694.79      3.00
   2.16723   1.09937   1.55205  -383.647   -14.388  -718.554    -55.92    876.72      3.00
   0.54516   2.68397   1.46678   186.538   -19.379  -960.821    -55.91   1150.06      3.00
   6.11055   1.63572   5.46892  -101.770    97.914  -539.219    -55.90    717.78      2.00
   5.50783   1.52545   0.41569   183.052   398.077  -552.664    -55.89    825.07      2.00
   4.10562   1.18424   1.42335   197.704    -9.123  -478.405    -55.88    622.66      1.00
   1.64561   2.20303   2.39836    54.510   -57.516  -566.254    -55.86    795.26      2.00
   0.86445   1.62133   1.15595   289.710   109.515  -537.730    -55.85    766.06      3.00
   1.37745   1.22793   0.31632   175.109   437.460  -352.844    -55.85    688.52      3.00
   0.69657   1.03022   1.79924   -21.611     6.173  -588.512    -55.83    663.44      3.00
  -2.45233  -2.19030   2.23549     8.109   -11.053  -517.526    -55.81    756.00      3.00
   2.46311   1.94099   4.35218  -354.578  -161.908  -720.512    -55.78    965.71      2.00
   3.84799   1.21341   5.87936   157.780  -419.494  -729.514    -55.74    926.30      2.00
   2.24289   2.34848   2.03877   294.394  -145.320  -843.122    -55.71   1070.24      3.00
   3.15122   1.22860   4.61412  -115.091    -9.576  -491.275    -55.71    618.34      3.00
   5.66548   2.39365   4.66381  -326.723    -7.326  -893.558    -55.64   1112.69      3.00
   5.40308   1.87001   2.36140   261.406  -265.072  -685.270    -55.63    925.65      3.00
   3.36994   2.26872   0.32624   -29.605   -99.216  -442.674    -55.63    722.60      3.00
   2.21200   0.29360   5.11189  -107.851    31.211  -233.771    -55.61    274.80      2.00
   5.21863   2.68077   1.30703   -65.007   -44.842  -348.574    -55.60    701.25      2.00
   1.83599   0.56387   3.35110    12.283   -45.028  -479.001    -55.57    511.26      2.00
   3.81531   1.98406   2.27569   287.671  -294.211  -702.332    -55.57    965.27      3.00
   1.20105   0.69063   4.22518   -12.564   -38.289  -479.553    -55.49    524.99      3.00
   0.40882   2.16833   0.03019     9.135   -43.674  -504.548    -55.44    746.06      2.00
   0.41388   1.53091   4.74878   195.091   -10.122  -539.774    -55.40    716.86      3.00
   4.61651   2.83437   4.91307    27.812    -3.725  -535.657    -55.35    814.12      3.00
   2.10767   1.14159   3.52537   133.671   287.426  -673.694    -55.33    816.38      1.00
   0.01565   2.04714   4.70623  -396.097   -18.832  -724.497    -55.32    980.94      3.00
   3.22206   1.22260   5.05558  -117.276    40.357  -483.105    -55.32    612.68      3.00
   0.00402   0.72837   3.15390    10.303  -352.959  -199.065    -55.26    461.69      2.00
   5.67572   0.88953   3.93142   191.174   169.250  -795.032    -55.19    876.64      3.00
   0.70176   2.34888   5.69429   -27.111    69.494  -654.385    -55.17    872.12      3.00
   4.52954   2.24234   4.66229   240.495   -10.749  -324.828    -55.17    689.20      3.00
   2.13628   0.30281   3.11382    12.055  -132.131  -261.152    -55.14    307.53      3.00
   2.93254   0.68380   2.12048    81.755   -42.753  -476.279    -55.09    527.80      3.00
   1.66784   1.04013   3.43282   -68.007  -203.536  -454.247    -55.08    589.29      3.00
   3.47796   2.03464  -0.04395     7.602  -404.021  -376.371    -55.00    763.50      3.00
   3.19224   2.74137   3.83003   125.480    93.476  -151.041    -54.99    645.11      3.00
   1.66208   1.10707   1.55221  -412.106   -13.694  -729.830    -54.99    899.40      2.00
   4.12159   1.70284   2.27262    -9.071   -24.146  -569.565    -54.97    736.47      2.00
   4.25682   1.30873   0.77096  -205.355  -236.798  -654.314    -54.96    817.74      3.00
   3.73917   1.13022   5.90183  -131.067   268.652  -418.679    -54.96    612.31      3.00
   4.88058   1.15747   1.54580  -423.204   -14.836  -711.910    -54.92    895.01      3.00
   1.92248   1.55110   1.55410  -431.997    -9.845  -540.002    -54.90    816.48      3.00
   1.72119   0.96055   0.09127   -11.627    54.173  -480.161    -54.89    561.86      3.00
   4.14408   0.48876   4.81336   -44.331   -17.804  -401.280    -54.87    431.22      2.00
   4.18045   0.51550   3.84864   -12.173   -40.390  -462.607    -54.87    490.75      3.00
   2.57758   2.10826   1.86072    -1.111   -26.464  -509.082    -54.86    741.77      2.00
   1.74600   1.19645   2.42532   322.190  -348.508  -364.319    -54.85    692.72      3.00
   4.29160   1.44004   4.59266   149.784    -8.139  -536.610    -54.82    691.04      2.00
   4.07924   0.60562   4.67958    -7.862   -14.025  -496.874    -54.81    530.51      3.00
   1.24285   1.32127   2.31483   135.876  -165.587  -475.974    -54.71    645.84      2.00
   1.72364   0.64032   5.15481  -154.346    51.897  -359.608    -54.66    440.33      3.00
   3.10606   2.02506   5.48735    80.114  -108.512  -511.405    -54.61    745.70      2.00
   4.70770   1.65465   0.41860   157.507   339.699  -553.017    -54.57    808.82      3.00
   1.53896   2.10029   2.45084  -133.648   128.320  -456.539    -54.55    729.24      3.00
   2.13095   0.50551   1.89013   112.145   -52.526  -291.300    -54.53    352.60      2.00
   3.14521   0.35107   4.24351   121.905    32.490  -835.706    -54.52    852.11      2.00
   0.06000   2.44968   0.84660  -165.553  -186.595  -290.834    -54.52    697.63      3.00
   3.03000   2.83485  -0.01825    12.189  -133.202  -260.765    -54.51    678.95      2.00
   2.79363   2.39827   2.37721   173.887  -180.771  -770.615    -54.47    995.07      3.00
  -0.03880   1.17837   5.40715   260.545  -267.326  -686.585    -54.46    854.01      3.00
   0.69739   1.48236   3.60039   134.303   280.254  -553.669    -54.46    760.42      1.00
   2.08903   2.52538   1.70707   -24.630   -14.352  -462.123    -54.46    750.41      2.00
   3.25782   2.34673   4.81557   189.350   -11.132  -376.374    -54.40    710.05      3.00
   0.29316   2.38602   5.01999  -144.924    55.710  -724.279    -54.31    938.34      3.00
   3.25071   0.43856   4.42684   -80.606   -53.794  -301.111    -54.24    343.96      3.00
   0.00105   2.71759   1.61775  -173.741   -14.210   -93.730    -54.22    637.35      3.00
   3.31786   1.14046   4.31871   352.177   135.949  -700.349    -54.22    863.12      3.00
   3.26112   2.78730   4.73616   161.398   -23.007  -188.571    -54.15    658.99      3.00
   0.90391   1.68068   5.21989   150.731   -72.542  -540.283    -54.15    730.04      3.00
   3.59633   1.58788   1.62608   302.506   -10.116  -542.681    -54.14    762.53      3.00
   1.26531   1.96268   4.00632  -273.278  -286.371  -695.979    -54.14    952.07      3.00
   5.24441   0.40381   1.66478   205.960   -11.359   -86.373    -54.14    255.86      2.00
   0.63902   2.00548   0.43752   127.702   269.838  -666.764    -54.12    898.11      3.00
   1.96701   0.51174   5.85168   -18.889    49.707  -361.951    -54.10    398.14      3.00
   3.80723   1.14708   0.87366   -90.411  -128.805  -596.817    -54.06    702.93      2.00
   2.86410   0.65375   4.01313    41.258    16.756  -581.628    -54.02    616.35      3.00
   3.26367   2.66604   3.07281    11.170    80.104  -301.518    -53.96    678.38      3.00
  -0.04579   1.85277   3.52798    -8.551   -66.378  -585.990    -53.93    770.30      3.00
   0.45478   1.55872   3.48974    91.919   167.552  -542.923    -53.91    721.83      3.00
   3.25854   0.75723   1.90937   300.595  -128.021  -242.408    -53.90    466.93      3.00
   4.03257   0.78988   3.18310     9.618  -350.896  -201.137    -53.87    469.64      3.00
   2.22695   2.41848   3.44188    51.681    76.202  -427.000    -53.86    725.81      3.00
  -0.08203   0.73751   3.26298     6.914  -185.079  -365.101    -53.81    466.51      3.00
   1.19421   1.14205   4.70942   340.410    -9.997  -680.661    -53.79    831.54      3.00
   2.25103   2.67283   2.04324   -95.317    26.108  -269.551    -53.78    667.65      3.00
   4.19118   0.27503   2.04118    60.357   -33.937  -425.030    -53.78    438.94      2.00
  -0.09521   1.69834   1.80139   -28.728    -0.495  -521.826    -53.73    699.71      2.00
   3.81886   1.93447   0.03582    13.516  -310.602  -429.654    -53.72    735.97      3.00
   2.15107   1.15630   4.24790   432.613   168.250  -736.509    -53.71    934.13      2.00
   2.53854   1.26137   1.57975   362.415   -11.616  -407.900    -53.64    656.88      3.00
   5.24545   0.82917   4.33526   -11.233   -14.088  -510.943    -53.64    569.07      2.00
   3.84079   2.01493   4.80111  -284.794   -20.092  -675.457    -53.62    901.31      2.00
   4.16690   2.70182   0.69161   137.587   112.230  -975.131    -53.61   1161.12      3.00
   4.98475   1.93361   1.57471  -381.651    -9.776  -381.199    -53.56    742.46      3.00
   3.38442   0.72780   3.45395    43.109    69.163  -626.657    -53.52    669.34      3.00
   0.63830   0.64750   5.18080    88.026   -47.724  -637.035    -53.49    674.32      3.00
   3.90559   1.12593   3.17975     7.367   230.516  -638.547    -53.47    755.22      3.00
   3.88946   0.70675   3.47401    43.196    73.557  -632.963    -53.41    673.77      1.00
   4.25276   1.76964   1.51401   -13.847   -17.267  -570.991    -53.38    745.99      3.00
   4.27692   1.20295   1.48476   355.429   -14.281  -412.389    -53.31    647.76      2.00
   1.37204   2.14753   1.16835    -0.906    -7.816  -524.262    -53.28    756.09      3.00
   1.16592   0.64600   4.41343  -151.572   -81.877  -363.561    -53.24    447.84      1.00
   3.48087   0.91627   5.54643   180.791  -198.752  -776.913    -53.24    866.63      3.00
   5.54528   2.38567   2.40238   147.931  -154.239  -736.582    -53.22    959.16      3.00
   6.08081   1.63508   5.42153   257.408  -260.786  -540.427    -53.21    794.16      3.00
   4.29900   0.91560   0.91069     0.439   -34.050  -517.535    -53.20    586.58      3.00
   3.90572   1.60266   0.80863   181.457   171.249  -535.250    -53.19    739.56      3.00
   5.47925   1.58840   1.63566   258.673   -10.005  -542.097    -53.17    745.85      3.00
   5.55393   1.13917   2.71344  -136.978   306.464  -682.593    -53.08    830.90      3.00
   2.10734   1.49700   5.24049   -44.603    39.231  -541.388    -53.02    688.86      2.00
   0.19938   2.96312   5.53647    35.381   -24.055  -493.587    -53.00    791.49      2.00
   4.16956   0.25662   2.12823   -69.549    21.321  -768.781    -52.94    776.28      3.00
   1.69650   2.11685   5.94851   -35.821    67.270  -575.193    -52.84    792.73      3.00
   0.03755   1.58594   4.58896   294.428   -10.110  -540.478    -52.81    757.54      2.00
   5.18783   0.48360   5.87938   -24.500    66.982  -314.912    -52.80    355.47      2.00
   2.05656   0.30806   4.56157    77.040   -15.132  -702.043    -52.77    712.79      2.00
   0.04199   1.98336   5.17577  -358.448   138.139  -700.015    -52.72    952.17      1.00
   3.41540   2.63601   0.14216    11.767   -56.711  -448.804    -52.71    751.55      3.00
   2.86382   2.00316   1.04203   229.869    84.250  -645.972    -52.69    865.89      2.00
   0.72334   1.60449  -0.04255    12.098  -522.499  -554.714    -52.67    882.80      3.00
   5.68886   0.75251   4.20020  -225.677  -113.683  -283.873    -52.59    443.20      3.00
   1.24979   2.02402   5.53418  -301.847   276.638  -733.240    -52.59    990.66      2.00
   0.71768   0.83255   1.63133   265.332    -6.842  -301.982    -52.57    473.85      2.00
  -0.22164   2.39622  -0.17692    11.764    45.232  -601.175    -52.55    834.70      3.00
   2.69690   2.66539   2.24068   101.393  -111.950  -857.180    -52.54   1058.42      3.00
   3.19309   0.25532   2.12882    50.614   -30.884  -452.751    -52.54    463.42      2.00
   4.59400   1.63379   4.63057  -119.845   -11.038  -539.592    -52.49    714.04      3.00
   5.02827   1.59677   1.59904   294.808    -9.603  -540.147    -52.45    758.80      2.00
   5.89752   1.24667   1.57021   468.710    -7.377  -366.294    -52.41    696.28      2.00
   2.78441   0.68599   4.76158  -237.420   -16.171  -288.763    -52.40    428.39      3.00
   3.44588   2.34550   3.56282  -109.777  -317.675  -856.347    -52.38   1082.90      2.00
   5.05956   1.43420   5.08480   111.402   -53.959  -540.275    -52.35    687.88      3.00
   5.14293   2.59319   2.67293    -9.932    28.957  -414.710    -52.32    727.20      2.00
   3.41874   1.22662   3.71101   -63.256   -79.515  -499.897    -52.30    622.49      3.00
   3.27124   1.99274   4.65418   302.148   -11.152  -433.941    -52.28    741.91      2.00
   3.84867   1.29451   3.56970   114.179   239.314  -652.331    -52.25    797.21      2.00
  -0.07669   0.50057  -0.09111    10.272    58.266  -353.690    -52.17    390.07      2.00
   3.76962   0.77019   2.23664     6.437     8.882  -579.222    -52.02    624.36      1.00
   1.00598   0.34897   2.69579    82.287  -188.111  -100.165    -52.02    252.78      3.00
   5.34995   2.06159   1.15223  -240.701  -109.317  -434.330    -51.98    735.57      2.00
   4.04931   2.68969   0.98437   109.541    22.776  -791.653    -51.97   1002.01      1.00
  -0.79444   0.63008   6.87274    18.142   -29.384  -572.714    -51.96    605.03      3.00
   5.90225   1.13601   4.37405  -442.729  -192.497  -344.006    -51.91    680.18      3.00
   4.15122   1.08803   1.92536  -305.855    97.441  -691.110    -51.91    826.78      3.00
   2.91823   1.47506   1.58078  -165.802   -10.503  -539.896    -51.88    702.01      3.00
   4.25537   1.91646   1.92799   -97.576    34.933  -491.300    -51.84    713.59      3.00
   0.60743   1.02133   4.34633    81.210    22.067  -578.626    -51.83    658.53      3.00
   4.09316   2.41914   4.64064  -215.590    -8.299  -782.873    -51.78    997.78      3.00
   4.93700   0.91433   4.78276   -80.075   -13.656  -450.707    -51.73    533.58      3.00
   1.72537   1.59490   0.34590   137.206   289.918  -550.714    -51.65    776.45      3.00
   5.79130   1.51564   0.73782   343.408   333.626  -538.441    -51.64    837.02      3.00
   5.76004   2.31410   1.21662  -236.558  -116.987  -271.300    -51.64    682.06      3.00
   1.20412   2.37835   4.73167   324.627   -10.049  -242.402    -51.57    703.56      3.00
  -0.15646   0.42455   4.37301  -122.693   -71.716  -192.175    -51.56    272.56      3.00
   4.82887   0.75270   2.98224    38.560   -77.295  -485.246    -51.54    543.02      3.00
   3.74675   1.18636   0.75086   283.943   248.995  -368.900    -51.42    631.51      3.00
   0.81522   1.53409   3.45608  -152.421  -423.916  -543.600    -51.38    826.71      2.00
   5.39640   2.07242  -0.01063     6.015  -319.585  -408.008    -51.38    743.64      3.00
   1.94757   2.27641   0.31884   -29.703  -102.814  -439.632    -51.34    722.01      2.00
   3.98689   1.55168   3.50438   203.761   449.143  -552.902    -51.32    858.69      3.00
   4.05290   1.59595   3.94323     6.714   -16.490  -518.206    -51.22    682.48      2.00
   4.38536   2.03677   1.19057  -378.798  -168.981  -370.769    -51.20    766.70      3.00
  -0.11875  -0.08538   4.57173    17.842   -23.215   -96.495    -51.19    104.74      2.00
   0.30306   1.87997   5.20199   114.655   -51.564  -501.217    -51.18    719.35      2.00
   0.45726   1.62169   5.86982   -66.395   168.938  -537.298    -51.15    723.48      2.00
   5.11464   1.49228   2.76562  -145.846   314.072  -551.026    -51.14    774.96      3.00
   4.99786   1.49776   1.62352   297.225    -9.861  -540.693    -51.14    747.53      1.00
  -0.14171   2.70610   5.58803   112.525  -114.953  -212.709    -51.14    661.24      3.00
   0.15973   2.83386   3.01624     9.649  -134.141  -814.669    -51.09   1028.01      3.00
   5.13731   1.93177   0.02954     9.088  -323.569  -412.109    -50.96    731.07      1.00
   4.26416   1.25000   5.87914    88.123  -249.675  -652.091    -50.89    791.78      3.00
   5.19593   0.59474   5.02212   -10.239    -5.537  -485.552    -50.88    518.65      2.00
   2.54326   1.97065   4.65023   362.936   -12.543  -408.170    -50.87    751.84      3.00
   4.84825   1.43643   1.77289   -19.143    -0.218  -530.273    -50.73    669.23      2.00
   5.37309   0.68283   2.44831   -10.226    34.948  -609.482    -50.70    644.92      3.00
   1.01090   2.84666   5.16085    72.478   -39.812  -391.933    -50.69    732.26      3.00
   1.00141   1.11541   1.59058   -21.511    -8.618  -587.392    -50.69    673.22      3.00
   5.36296   2.70530   2.05397  -138.223    40.507  -160.074    -50.68    642.21      3.00
   3.30913   1.14719   1.64386  -421.146   -14.695  -733.923    -50.67    910.70      2.00
   2.17230   1.15648   3.47228  -122.054  -307.249  -405.913    -50.66    623.53      2.00
   4.13084   2.81723   5.87452    50.537  -104.446  -316.884    -50.65    698.51      3.00
   2.00294   2.81836   1.65895  -165.240   -14.934  -115.334    -50.60    644.15      3.00
   4.59554   1.30896   4.50452   -47.065    -8.161  -519.132    -50.57    643.60      3.00
   2.04391   1.17265   5.51159   313.770  -318.092  -715.920    -50.53    910.92      3.00
   3.11497   0.28751   5.53512   -77.668    70.137  -240.362    -50.50    277.05      3.00
   2.76230   2.72844   4.26658    -5.309     7.224  -569.497    -50.49    832.05      3.00
   3.00585  -2.16552   2.82317    17.907    -6.029  -575.756    -50.48    794.64      2.00
   3.44310   1.27154   1.42642   148.880   -14.346  -473.138    -50.41    617.82      3.00
   3.00303   0.30568   5.08122  -121.332    34.468  -206.230    -50.27    259.71      3.00
  -0.02733   1.55481   1.76321   -13.039     1.188  -531.849    -50.20    687.04      3.00
  -0.00688   2.76415   2.01425   193.114   -91.185 -1013.464    -50.16   1201.35      1.00
   1.92886   0.49346   4.46255   -19.889   -28.384  -452.652    -50.10    478.54      3.00
   4.07167   0.56652   3.48424    -1.106   -52.081  -458.375    -50.09    492.83      3.00
   4.29756   1.93018   4.46523  -188.952   -82.814  -637.545    -50.06    841.82      3.00
   4.47878   1.11114   5.52277   125.047  -129.610  -606.055    -49.96    711.82      2.00
  -0.04415  -0.05445   0.70321    10.140   -20.145  -138.880    -49.93    141.77      1.00
  -0.21363   2.14905   5.05951    91.787   -42.888  -517.982    -49.85    758.65      3.00
   5.75406   1.86196   1.14995   246.612    91.346  -655.189    -49.78    863.47      3.00
   1.18472   1.11200   4.33275  -405.825  -179.666  -359.732    -49.77    658.31      3.00
   3.90451   2.57623   4.21075    50.922     3.640  -517.577    -49.71    790.37      1.00
   3.66296   1.01985   4.34830    67.261    17.658  -569.665    -49.70    648.80      3.00
  -0.22594  -0.12307   1.81008    11.416   -18.970  -821.154    -49.68    822.39      1.00
  -0.30134   0.31123   0.05732    10.434  -134.351  -821.892    -49.63    838.38      3.00
   4.28344   1.22957   1.68477   200.341   -11.873  -478.626    -49.63    630.19      3.00
   2.31937   2.44334   0.33646    43.123    64.557  -626.572    -49.50    858.93      3.00
   5.32897   2.69153   2.79927    82.965  -197.161 -1003.968    -49.46   1191.07      3.00
   0.11731   1.45974   1.24965  -174.677   -83.099  -538.472    -49.43    705.78      3.00
   2.03041   0.47440   0.33827   -39.282  -145.055  -865.720    -49.41    890.72      2.00
   5.37667   1.87623   1.91446   -77.183    25.096  -501.988    -49.32    712.99      3.00
   5.37558   1.30992   3.95475   -75.705  -104.809  -487.798    -49.31    630.29      2.00
   1.60942   1.62712   5.15769  -341.782   132.727  -540.227    -49.24    793.17      3.00
   4.90653   0.50709   5.96609   -24.201    54.711  -344.425    -49.18    382.71      3.00
   0.49323   1.72957   0.47109    26.164    57.534  -536.330    -49.15    716.96      2.00
   4.27574   1.06701   2.97920    12.532    49.829  -579.920    -49.11    662.05      3.00
   3.00663   2.67336   2.72377   -33.640    85.198  -267.644    -49.10    665.89      3.00
   3.74425   2.59951   4.37649    46.987     3.292  -515.519    -49.08    790.26      2.00
   5.49055   1.82875   5.17950   204.930  -113.930  -463.392    -49.03    714.67      3.00
   5.80874   1.57249   1.93139  -478.299   190.716  -541.803    -49.02    866.65      2.00
   3.52351   1.61197   5.13490   448.316  -192.752  -540.332    -48.93    854.46      3.00
   4.77821   0.70843   3.38748    38.084    52.167  -611.892    -48.84    651.83      2.00
   3.63939   2.04727   4.80386  -202.321   -15.404  -620.946    -48.77    840.78      3.00
   4.16356   1.87046   5.05210  -250.734    93.722  -652.163    -48.76    863.58      2.00
   4.64560   1.29279   4.30238   242.761    89.047  -649.953    -48.68    792.93      3.00
   2.99891   2.06031   5.37415    35.026   -63.267  -536.618    -48.59    758.65      3.00
   0.01711   2.78531   1.81336  -137.054    45.449  -155.423    -48.53    645.75      2.00
  -0.02663   2.04894   5.58683  -152.398   127.124  -645.628    -48.49    858.26      2.00
   4.52567   1.90240   5.47144   326.604  -354.540  -363.341    -48.45    786.75      3.00
   5.83830   1.13722   2.81955  -153.702   393.431  -728.651    -48.41    905.98      3.00
   0.70133   2.26543   2.76512   -63.942   165.114  -342.282    -48.37    680.78      3.00
   3.11307   0.64500   3.31273    14.006    -0.769  -539.627    -48.35    574.44      3.00
   0.70480   1.26134   4.29088   311.056   120.731  -682.844    -48.31    843.31      2.00
   5.55252   0.69368   1.58067   127.640    -9.544  -438.797    -48.28    503.31      3.00
   2.88904   2.38255   5.45780  -182.713   185.290  -831.823    -48.28   1044.52      3.00
   5.09237   3.05774   1.25699    29.251   -10.013  -581.588    -48.27    850.05      3.00
   2.09995   0.44571   0.36023   -64.209  -203.717 -1020.956    -48.25   1052.08      3.00
   3.65974   1.84427   1.16666  -117.490   -60.145  -489.498    -48.18    707.78      3.00
   5.11831   1.65867   3.60358   -90.782  -260.819  -552.537    -48.08    768.45      3.00
   0.00628   1.62938   4.65450  -176.399    -9.878  -541.887    -48.04    726.75      3.00
   3.09427   0.33275   3.14520    12.839  -169.986  -172.556    -47.96    263.38      2.00
   3.03423   1.06630   4.31456   120.317    42.866  -597.587    -47.90    687.51      3.00
   2.34510   1.87341   5.10700  -218.137    86.232  -649.013    -47.84    851.78      3.00
   0.04578   0.13493   1.03216    12.767   -19.379  -278.684    -47.77    282.83      2.00
   4.57165   0.76909   2.06879   120.913   -55.700  -436.243    -47.74    511.94      3.00
   4.22672   2.72066   1.21894  -105.984   -65.360  -228.618    -47.67    659.59      2.00
   3.28485   1.17458   1.83215   243.404  -108.697  -449.263    -47.67    625.19      3.00
   0.07907   1.47364   0.45959   -90.417  -260.674  -552.693    -47.62    744.97      2.00
   1.24407   2.32146   0.34478   -79.770  -222.916  -308.307    -47.57    688.56      2.00
   2.98087   0.25990   1.83185   -57.946    19.804  -734.594    -47.56    741.56      3.00
   3.42056   1.12010   5.51402   186.193  -191.208  -643.773    -47.56    770.83      3.00
   5.38922   1.43953   5.10010   -44.269    -7.002  -509.604    -47.43    654.73      3.00
   2.25430   2.79515   0.15809    13.264   -95.433  -358.085    -47.42    714.25      3.00
   2.17620   2.07363   1.18139   120.004    42.972  -596.930    -47.41    810.67      3.00
   0.74752   1.22504   4.31378  -293.127  -133.398  -410.923    -47.38    632.10      3.00
   1.26348   2.02625   5.53841   149.426  -179.547  -466.935    -47.38    740.99      3.00
   3.85349   2.38559   4.32784   201.960    69.662  -351.932    -47.37    708.00      3.00
   5.52264   1.65193   3.97094  -158.403  -170.602  -535.129    -47.31    740.42      3.00
   4.72488   1.21625   5.55399   256.069  -260.614  -682.714    -47.28    851.50      3.00
   0.84262   1.52166   3.56353   -99.477  -282.734  -553.462    -47.26    760.78      3.00
   5.13576   2.79092   1.51226   138.526   -14.125  -848.905    -47.08   1054.70      3.00
   3.37116   2.11698   4.58776    87.607   -11.107  -525.523    -47.00    758.80      3.00
  -0.13134   1.89813   2.31858  -121.857    96.320  -455.377    -46.98    696.63      2.00
   4.36104   2.27572   5.28801    38.081   -46.952  -538.549    -46.95    781.14      3.00
   2.82638   1.66456   0.86576    67.211    56.159  -536.373    -46.95    710.95      3.00
   6.14771   1.36574   1.81876   -43.506    10.227  -540.073    -46.85    668.31      3.00
  -0.10006   1.24735   3.46244   -60.535  -183.500  -462.304    -46.81    618.18      2.00
   5.36629   0.83294   1.89830   -56.083    22.717  -633.916    -46.69    684.39      3.00
   1.14204   0.70124   4.68374   114.997   -17.025  -638.345    -46.61    682.87      3.00
   5.83971   1.28551   5.07983   -97.791    11.709  -485.333    -46.59    619.10      3.00
   1.95926   1.93193   5.59928   229.055  -256.903  -421.033    -46.55    745.39      3.00
   1.78701   1.26026   5.17662  -227.390    87.809  -434.019    -46.43    617.38      3.00
   3.17754   3.95173   3.37248    27.952   -17.703  -542.104    -46.40    787.00      3.00
   5.80722   1.71815   3.65331   -50.544  -163.638  -552.741    -46.36    745.07      3.00
   1.75360   0.72313   3.37674    41.492    64.404  -624.478    -46.24    666.29      3.00
   3.53376   1.47414   4.08416    49.546    41.325  -537.396    -46.20    683.01      3.00
   1.62268   2.34249   0.30212    90.371   179.540  -748.402    -46.16    962.53      3.00
   6.06955   1.21242   1.68629   220.136   -14.501  -466.374    -46.13    625.20      3.00
   5.94100   2.03804   5.03827   176.445   -79.997  -480.925    -46.06    739.83      3.00
  -0.05407   2.78385   0.80155   107.788    81.997  -872.185    -46.01   1072.82      2.00
   3.03309   2.70292   5.45754   -75.106    72.108  -850.534    -45.92   1048.88      3.00
   2.21497   0.79624   5.92500   147.345  -358.637  -895.116    -45.91   1004.67      3.00
   1.62457   2.00833   3.50474    -2.982   -33.426  -520.029    -45.89    738.21      3.00
  -0.11495   2.01268   5.52599   189.471  -219.010  -443.934    -45.84    745.03      3.00
   1.76641   2.07906   5.11665   100.103   -69.495  -511.161    -45.74    749.41      3.00
   0.40330   2.01762   4.62097  -209.662    -9.503  -646.567    -45.69    858.55      3.00
   5.20944   0.34465   4.37808   101.749    23.333  -781.143    -45.66    795.32      3.00
   5.24368   1.60503   1.67993   124.106    -7.753  -540.458    -45.62    711.45      3.00
   1.15408   0.32576   4.55720    77.523   -14.408  -696.990    -45.62    708.60      3.00
   2.78787   2.03824   5.08271  -327.476   129.487  -707.792    -45.61    950.57      1.00
  -0.04689   1.58391   1.62277   321.950    -9.513  -541.800    -45.57    769.32      3.00
   5.09902   2.29397   2.69539   146.599  -346.906  -897.069    -45.50   1125.03      3.00
   0.73550   1.15790   3.11059    12.259   403.322  -726.881    -45.44    897.91      3.00
   4.68544   1.60406   1.69732   127.021    -9.674  -540.712    -45.34    712.05      2.00
   2.83814   2.38746   5.15186   173.479   -75.287  -382.056    -45.34    716.75      3.00
   4.83390   1.74480   1.23221    51.246    11.901  -539.070    -45.25    720.17      2.00
   3.69572   0.77315   1.44464   156.763   -21.256  -402.105    -45.16    491.28      3.00
   4.97519   1.25535   4.29089   331.423   128.386  -692.243    -45.10    859.12      3.00
   2.21250   1.15821   4.23953   404.514   158.076  -722.594    -45.06    908.73      3.00
   1.22706   0.78587   4.40442  -284.726  -136.984  -220.401    -45.00    452.47      2.00
   0.00144   1.21032   3.50047  -143.144  -386.467  -372.368    -44.97    657.94      3.00
   3.00397   2.05544   5.10480   134.823   -82.553  -494.941    -44.91    742.62      2.00
   5.99504   1.17168   5.41935  -334.694   303.310  -359.514    -44.89    671.35      2.00
   4.11715   2.06149   2.38959   244.248  -273.125  -698.079    -44.70    950.84      1.00
   1.99250   1.83784   0.90177   122.703   109.813  -605.968    -44.68    798.16      3.00
   1.72699   1.12826   5.91718  -109.843   221.703  -440.607    -44.66    604.31      2.00
   5.08102   0.76984   4.00668  -225.027  -246.852  -207.057    -44.55    456.87      3.00
   2.12940   1.92712   2.41645   228.563  -232.175  -667.001    -44.52    900.04      2.00
   4.11349   1.96152   2.40083   177.553  -181.708  -636.366    -44.28    857.13      2.00
   6.20667   2.84579   0.64437    38.766    12.695  -627.887    -44.28    878.42      3.00
   0.47170   2.03658   4.21210   126.670    36.615  -503.999    -44.28    741.40      3.00
  -0.05846   1.61681   0.26593   -71.312  -201.209  -532.045    -44.27    727.66      3.00
   5.36769   2.31980   5.82010   -53.024   146.740  -727.252    -44.27    935.97      2.00
   1.00973   0.41805  -0.62826     8.077     1.537  -483.855    -44.23    500.72      3.00
   5.40937   1.54709   0.44091  -115.010  -319.712  -553.013    -44.22    780.22      3.00
   1.31232   0.87196   4.16871   -50.217   -41.057  -472.078    -44.20    543.66      3.00
   3.80368   1.12740   3.51873   103.199   207.842  -639.405    -44.18    756.56      3.00
   0.32144  -1.66440   2.19844    23.687   -19.778  -523.583    -44.15    696.53      2.00
  -0.06935   2.69742   0.79774   -77.462  -108.576  -245.566    -44.07    665.96      3.00
   2.46285   1.80778   4.28846   -66.227   -42.725  -592.693    -43.96    771.11      3.00
   1.96502   1.70683   2.35782   -70.894    40.741  -558.092    -43.92    732.30      3.00
  -0.01341   1.89089   2.34751  -139.340   135.300  -451.684    -43.90    703.01      3.00
   3.42275   0.18299   3.02361    12.745    19.112  -640.774    -43.83    643.68      3.00
   3.97598   0.74016   2.68419   122.468  -280.447  -264.183    -43.68    462.27      2.00
   1.65618   0.79265   5.37329   -77.523    59.223  -414.636    -43.53    488.56      3.00
   3.24040   1.65391   3.99386   -20.110   -37.571  -520.277    -43.45    693.18      3.00
   1.56829   2.00918   4.62435  -234.091    -9.832  -657.357    -43.12    872.10      2.00
   4.73449   1.58747   1.58562   499.281    -9.356  -539.592    -43.07    857.77      3.00
   2.13556   1.21760   1.27968   255.818    87.815  -447.695    -43.02    631.90      2.00
   4.91985   2.00205   0.85876   146.548   129.040  -619.709    -42.77    833.35      3.00
   2.80639   1.97288   1.07895   319.421   121.580  -685.413    -42.75    924.03      3.00
   4.06483   0.82455   3.47834   -79.859  -223.066  -309.331    -42.66    462.11      2.00
   4.57252   1.29001   1.61504  -115.400   -12.690  -608.975    -42.55    723.29      3.00
   5.23813   0.94269   5.02310    46.630   -44.635  -547.965    -42.50    619.46      2.00
   4.28553   2.78615   1.32537    96.104    18.637  -760.093    -42.48    979.48      3.00
   5.26010   0.77497   1.64935   365.896   -20.747  -192.270    -42.25    475.52      3.00
   3.17507   2.79067   1.47048   153.493   -13.509  -886.788    -42.21   1087.43      3.00
   0.05433   1.23627   3.16968    12.818  -346.032  -414.285    -42.16    648.54      3.00
   3.04956   1.14836   5.04608   180.330  -100.326  -608.068    -42.14    725.06      3.00
   3.34228   1.95183   3.16289   -11.388   447.650  -356.347    -42.09    768.74      3.00
   4.32182   2.08032   3.87033  -152.869  -187.078  -639.893    -41.99    868.08      3.00
   0.32645   1.40525   0.18906    37.114    49.974  -554.158    -41.99    686.54      3.00
   2.94481   1.95862   4.99938   135.683   -84.347  -492.456    -41.97    729.88      3.00
   5.92484   1.26096   5.56143   192.516  -197.864  -648.172    -41.96    793.62      3.00
   2.10509   0.47260   4.77292   168.771   -13.584  -922.031    -41.85    948.61      3.00
   0.76591   1.18765   5.56866   174.942  -181.512  -636.685    -41.77    767.55      3.00
  -0.67409   2.26828   4.25522     1.744   -48.163  -554.199    -41.70    790.47      3.00
   5.48261   1.27877   5.07267   -80.115    23.725  -499.337    -41.59    627.01      3.00
   3.33886   2.10623   1.96901  -183.534    66.263  -454.989    -41.56    731.51      3.00
   4.58788   2.36078   3.82073   185.767   170.328  -272.023    -41.37    682.62      3.00
   1.58998   1.52391   3.91611   280.192   273.160  -540.498    -41.32    792.64      3.00
   4.19661   1.23929   0.32672   168.677   419.270  -354.926    -41.28    678.11      3.00
   1.77388   1.99097   2.70719   139.537  -351.346  -676.358    -41.24    933.14      3.00
   3.59040   1.42799   0.51629   -46.731  -155.789  -553.465    -41.22    705.38      3.00
   5.76529   1.10919   3.18452     9.883   368.915  -711.337    -41.00    865.34      3.00
   2.93793   1.09479   1.61354  -449.828   -12.196  -746.857    -40.91    929.73      3.00
   4.22079   1.71194   4.40895  -146.089   -71.036  -539.134    -40.80    732.24      3.00
   3.37078   2.32235   3.63283   108.835   211.446  -281.207    -40.77    677.33      3.00
   1.99310   0.45145   1.90857   -91.782    26.490  -820.197    -40.59    837.39      3.00
   2.10957   2.03970   2.26083  -159.258   150.212  -439.964    -40.56    721.33      3.00
   2.05293   1.16766   5.03878  -224.937    86.817  -435.846    -40.53    604.00      2.00
   0.00349   0.27902   0.41240    13.192   -14.953  -616.423    -40.34    622.74      3.00
   0.09313  -0.06470   0.77885    10.268   -20.359  -208.322    -40.29    210.59      2.00
   3.18221   2.82278   1.86532   107.098   -55.461  -796.084    -40.21   1011.27      2.00
   0.74421   1.60172   5.95537   116.055  -270.232  -540.912    -40.14    759.62      3.00
   3.22681   2.68020   1.91474   -47.513     8.240  -390.370    -39.94    720.20      3.00
   2.08256   1.17371   3.45260   109.134   233.567  -648.544    -39.87    777.72      3.00
   5.29795   0.42418   1.58282  -182.424    -9.917 -1024.524    -39.86   1048.84      3.00
   1.33227   1.48140   0.04088     3.704  -186.904  -532.516    -39.79    702.44      3.00
   4.68829   2.28042   5.84946   138.546  -318.787  -226.676    -39.75    699.54      2.00
  -0.12831   2.63908   4.99054   118.672   -59.117  -274.397    -39.70    673.18      3.00
   4.18287   0.65791  -0.19749     9.706     8.357  -466.623    -39.55    508.05      3.00
   3.25085   1.57806   1.90453  -279.707   107.041  -539.600    -39.33    757.84      3.00
   3.95925   0.74909   5.50783   215.026  -234.792  -827.923    -39.15    915.63      3.00
   0.46312   2.02765   1.06280   243.259    89.459  -649.840    -39.02    875.33      3.00
   1.26846   2.31872   5.09715   232.958  -109.462  -283.963    -38.98    685.19      3.00
   3.94067   1.56151   4.37757   317.739   119.673  -538.321    -38.89    771.62      2.00
   5.87253   2.26758   3.42166    48.589    64.615  -439.156    -38.84    717.41      3.00
   4.61201   2.29683   5.84021   -44.104   124.553  -705.182    -38.83    913.40      3.00
   0.47279   1.24993   2.37441  -134.938   106.782  -633.439    -38.80    749.94      3.00
   1.17447   1.94846   0.29865   109.052   244.899  -652.013    -38.78    871.69      3.00
   1.05503   2.43799   0.35055  -113.707  -299.018  -225.087    -38.73    701.02      3.00
   5.01180   1.45255   4.61781  -182.564   -10.523  -541.372    -38.22    704.27      2.00
   5.09111   2.20123   0.25929    11.305   -66.293  -529.974    -38.16    768.52      2.00
   1.18638   1.56081   1.52761  -393.148    -9.709  -541.409    -38.03    798.72      2.00
   0.27063  -0.17210   0.88950    11.665    -9.231  -484.105    -38.02    487.31      3.00
   3.27633   1.28323   1.93277  -102.072    11.928  -604.074    -37.83    716.29      2.00
   1.96384   0.48778   5.04069   -50.136     7.965  -390.570    -37.40    421.35      3.00
   0.46150   0.95877   5.62388    16.027   -16.131  -523.638    -37.32    597.00      1.00
   1.74013   1.22056   5.95881  -141.089   351.068  -375.617    -37.08    640.65      3.00
   2.74644   0.78439   0.34631   140.164   295.541  -183.344    -37.04    443.70      3.00
   2.11992   1.26741   1.16800   400.752   144.887  -378.998    -36.93    678.23      3.00
   5.34796   0.43841   5.08832  -101.563    30.640  -249.226    -36.72    302.74      3.00
   2.09151   1.22577   5.14575   380.162  -164.366  -706.286    -36.71    893.01      3.00
   4.24518   1.95896   2.42810   155.651  -159.864  -625.838    -36.60    840.34      3.00
   4.19806   0.29246   5.12260  -107.056    26.797  -242.789    -36.56    281.87      2.00
   0.85589   2.37824   1.85841   -12.103   -12.047  -488.986    -36.41    755.10      2.00
   4.60388   2.08542   1.98193  -290.382    95.423  -396.670    -36.30    733.02      3.00
   4.97897   1.60629   4.77286  -518.437    -9.511  -542.075    -36.27    872.73      3.00
   4.62062   1.91614   1.28611   195.833    69.488  -628.057    -36.14    833.47      1.00
  -0.03344   1.23262   5.12508  -363.866   144.243  -372.788    -36.00    648.48      3.00
   3.16256   2.60259   5.03009   -32.382     7.603  -665.349    -35.81    894.79      3.00
   4.00409   0.76004   3.47699    98.237   205.863  -775.632    -35.73    840.56      3.00
   4.62011   0.79978   3.63632   -74.786  -210.747  -324.439    -35.58    462.15      3.00
   1.08907   2.27136  -0.02133     8.269   233.800  -786.201    -35.53    994.32      3.00
   2.52021   1.93852   3.61373  -185.573  -431.853  -742.491    -35.23   1016.51      3.00
   0.31210   1.56903   5.96287   190.702  -502.025  -549.727    -35.14    884.45      3.00
  -0.31883   1.23152   4.25934  -182.137   -86.336  -460.774    -34.98    617.37      2.00
   0.01853   0.46040   5.04662   -50.211     8.856  -380.156    -34.64    408.85      3.00
   3.96723   1.06150   2.51699    -6.947    28.697  -595.534    -34.50    673.76      3.00
   0.12383   1.10697   4.18998  -151.786   -73.506  -471.722    -34.49    597.62      3.00
   5.42222   1.13952   3.86236   231.889   215.155  -669.329    -34.07    812.36      3.00
   0.05207   2.86177   1.82531    73.660   -47.068  -713.053    -34.01    944.81      3.00
   5.01747   2.00977   1.22372   222.505    79.307  -640.825    -33.95    860.29      2.00
   4.24128   0.43436   5.07198  -119.734    25.446  -203.838    -33.90    273.01      3.00
   1.66066   1.91885   3.87006   153.572   113.324  -454.382    -33.89    707.39      3.00
   1.33332   1.21291   2.35708  -293.396   264.824  -726.693    -33.78    899.52      3.00
   4.94831   1.89560   1.11947  -153.027   -75.721  -472.597    -33.71    711.20      3.00
   0.21594   1.44128   2.00074   232.182  -103.873  -539.695    -33.68    723.35      2.00
   5.01701   2.00547  -0.03284    13.023   335.651  -697.826    -33.64    934.20      3.00
   4.44784   1.94447   1.25325  -409.057  -181.749  -356.442    -33.50    767.82      2.00
   2.74466   1.60164   5.08877  -366.001   143.782  -542.018    -33.46    804.01      3.00
   0.22956   0.17590   4.92066    13.518   -18.365  -467.757    -33.41    471.51      3.00
   3.71866   1.23253   1.93639   308.864  -139.880  -400.674    -33.01    635.47      3.00
   4.02285   1.59445   4.29083  -350.716  -153.107  -539.683    -32.71    796.46      3.00
   1.25441   1.59701   1.12364  -365.906  -161.199  -540.016    -32.68    805.35      2.00
   1.81192   1.22275   1.62092   461.675   -13.350  -368.182    -32.64    689.57      3.00
   0.08510   1.96773   3.95597  -270.868  -312.013  -703.759    -32.63    965.55      3.00
   1.60073   1.88714   4.78108   295.598   -12.665  -436.959    -32.61    728.16      3.00
   1.22880   1.64157   1.51386  -290.264    -9.265  -542.260    -32.35    764.23      3.00
   1.13968   1.65140   1.19110   179.862    66.630  -540.167    -31.41    732.19      3.00
   4.72229   1.62436   1.13803  -444.802  -196.252  -539.632    -30.98    854.33      3.00
   1.00485   2.70239   1.94158   -78.109    23.172  -308.673    -30.40    683.91      3.00
   0.11408  -0.11092   3.74580    12.620   -17.889  -733.310    -30.12    734.54      1.00
   4.54102   1.85926   1.08284   -93.558   -48.917  -499.614    -29.89    712.34      3.00
   0.13535  -0.05262   3.77511    12.468   -18.318  -936.147    -29.75    936.62      2.00
   0.68266   0.86287   4.35714  -119.429   -69.182  -396.853    -28.84    493.70      3.00
   0.07307   0.15092   3.83751     9.799   -20.417  -764.491    -27.43    766.34      3.00
   2.05366   1.63415   5.48801  -188.542   183.509  -539.268    -27.09    751.17      3.00
   0.46739   1.56281   1.86098  -172.221    62.865  -539.949    -26.99    718.12      3.00
  -0.08615  -0.09578   4.23433    12.625   -15.737  -163.973    -26.89    168.23      2.00
   0.12533   0.13403   1.61230    12.047   -19.539  -280.196    -26.57    284.35      3.00
   4.92007   2.41865   5.90273    73.724  -164.384  -394.024    -26.08    723.70      3.00
  -0.30142   0.17282   0.83247    12.862   -20.870  -680.435    -24.12    682.98      3.00
  -0.05616   0.05634   4.32142    11.880   -12.693  -234.567    -18.50    236.11      3.00
