# Supplementary material for: Characterization of lncRNA-protein interactions associated with Prostate cancer and Androgen receptors by molecular docking simulations
Source: Biochem Biophys Rep. 2025 Mar 9;42:101959. doi: 10.1016/j.bbrep.2025.101959 (PMC11929892; doi:10.1016/j.bbrep.2025.101959)
Supplement: Multimedia component 130 [file mmc130.zip › mmc130.out]

Grid spacing:     1.200
Angle step:    15.000
Initial rotation:     0.00000   0.00000   0.00000
rec_6292133584cd4.pdb     -10.393    -9.230   -14.536
lig_6292133584cd4.pdb      -0.042    -1.397     0.143
   2.55438   2.18020   0.65887   -40.064     2.062   -32.115   -322.82     57.44      1.00
   2.57293   2.18190   0.64299   -40.179     1.588   -32.353   -315.89     57.69      1.00
   2.54195   2.16877   0.68567   -39.800     2.692   -32.264   -314.61     57.31      1.00
   2.59500   2.14851   0.71360   -39.283     2.601   -32.766   -313.26     57.28      1.00
   2.58917   2.15484   0.67309   -39.640     2.387   -32.858   -311.85     57.61      1.00
   2.61023   2.15919   0.70338   -39.749     2.683   -32.854   -299.66     57.67      1.00
   2.66544   2.21695   0.67156   -40.132     0.874   -33.407   -272.19     58.29      1.00
   3.99877   2.20577   3.74861    -4.083     1.065   -47.011   -267.93     50.98      1.00
   2.45744   2.12140   0.66105   -40.395     3.916   -30.847   -264.88     56.97      1.00
   0.70265   0.74943   5.93985    -6.735   -19.392    13.735   -262.88     26.56      1.00
   0.71701   0.71080   5.94804    -6.916   -20.371    13.226   -261.44     27.03      1.00
   5.78526   1.54949   0.83903     1.851     7.573   -28.178   -256.45     34.94      1.00
   3.53324   1.45137   5.95989   -13.470    -2.574   -46.963   -256.14     56.59      1.00
   3.52425   1.49810   5.96162   -13.424    -3.227   -47.414   -255.88     56.96      1.00
   5.77627   1.56402   0.83566     1.737     7.593   -28.223   -255.03     35.02      1.00
   4.03187   2.86451   4.00790   -21.312   -23.406   -39.643   -253.03     55.91      1.00
   4.01134   2.13766   3.74675    -4.970     0.307   -47.786   -252.47     51.74      1.00
   3.50815   1.41410   5.95254   -13.783    -2.256   -46.753   -251.32     56.50      1.00
   0.69457   0.81700   5.90791    -6.223   -17.867    14.676   -251.11     26.00      1.00
   4.15053   2.87409   4.13217   -21.546   -22.991   -39.771   -250.72     55.95      1.00
   4.33475   2.89830   4.29316   -21.245   -22.715   -40.042   -250.61     55.96      1.00
   3.98694   2.81751   3.98398   -21.670   -23.197   -39.180   -250.30     55.58      1.00
  -0.06002   2.64233   3.24112   -13.272   -39.264   -11.527   -249.18     52.67      1.00
  -0.00946   2.66135   3.30570   -13.717   -39.532   -12.213   -248.19     53.12      1.00
   1.90909   0.37083   2.30593   -17.681    14.495   -32.367   -248.12     47.44      1.00
   3.87861   2.80119   3.83247   -21.448   -24.455   -39.073   -245.21     55.93      1.00
   0.75415   0.63011  -0.30528    -7.854   -22.083    12.270   -244.95     28.13      1.00
   0.75373   0.70713   5.97996    -7.842   -21.286    13.154   -243.87     28.13      1.00
   3.79854   2.24459   3.56504    -2.973     0.175   -47.962   -243.73     51.39      1.00
   4.73454   1.52006   5.70463    -9.258    19.755   -27.035   -243.67     42.27      1.00
  -0.01771   0.69095   4.81845    -7.687    23.448   -27.684   -242.80     42.83      1.00
   5.77067   1.63587   0.78289     0.807     7.546   -28.798   -242.58     35.62      1.00
   3.86643   2.21450   3.67990    -2.605     0.375   -47.796   -242.39     51.35      1.00
   1.62798   0.93623   1.21656     4.880    24.952    -8.122   -241.94     38.21      1.00
   2.89795   2.26859   2.30878    -9.383     3.883   -43.380   -240.26     48.34      1.00
   5.76710   1.67387   0.75902     0.329     7.850   -29.014   -240.21     35.95      1.00
   5.76518   1.69182   0.74770     0.111     7.810   -29.215   -239.70     36.15      1.00
   4.27078   1.73313   5.39097     5.882     9.482   -32.178   -239.14     42.58      1.00
   4.86245   1.94138   2.84335   -11.570    18.962   -32.522   -238.80     46.41      1.00
   0.76614   0.70029   6.01088    -8.442   -21.733    13.181   -238.46     28.77      1.00
   2.42876   1.99872   2.27106    12.076    10.709   -25.996   -238.38     36.36      1.00
   0.02212   0.74007   4.89348    -5.355    22.529   -27.016   -238.35     41.05      1.00
   2.74577   0.69818   2.84504   -18.223   -40.096   -20.382   -238.05     50.52      1.00
   2.09189   0.33488   2.11060   -18.251    13.937   -33.613   -237.67     48.38      1.00
   5.77728   1.62336   0.78719     0.521     7.836   -28.494   -236.93     35.38      1.00
   3.45640   0.95031   0.33326   -11.954    12.617   -33.851   -236.93     47.11      1.00
   2.88834   2.25509   2.30962    -9.023     3.803   -43.383   -236.28     48.25      1.00
   2.93389   1.00158   0.11558    -8.744     3.798   -42.170   -236.21     52.12      1.00
   2.46663   1.95815   2.30760    12.442     9.820   -26.889   -236.20     36.73      1.00
   2.89762   1.01101   0.11781    -9.203     3.874   -42.449   -235.91     52.39      1.00
   5.32329   3.21906   3.98981   -47.962     6.923   -13.768   -235.82     55.03      1.00
   3.50886   0.99614   0.33756   -12.227    13.048   -34.272   -235.60     47.45      1.00
   0.27250   1.45107   3.88898   -24.288   -12.103    14.570   -235.56     41.83      1.00
   1.23458   3.05133   6.17605   -47.879     6.766   -12.220   -235.16     54.60      1.00
   4.86716   1.92865   5.21727    -3.137    17.676   -27.966   -234.56     40.32      1.00
   4.89440   1.96484   5.23212    -2.355    17.774   -27.534   -234.50     39.88      1.00
   3.56146   1.29641   5.96254   -13.638    -0.492   -45.707   -234.39     55.61      1.00
   0.20446   1.20164   4.37547   -28.421     7.804    11.460   -234.38     39.97      1.00
   1.49009   0.90380   1.26035     4.129    25.452    -6.069   -234.18     37.95      1.00
   1.61758   0.91897   1.17368     4.159    25.284    -7.851   -234.08     38.24      1.00
   1.67067   0.97647   1.25326     5.722    24.663    -8.839   -233.78     38.29      1.00
  -0.06490   0.64537   4.77591    -9.721    23.975   -27.971   -233.76     44.07      1.00
   4.25263   1.76577   5.39856     6.395     8.909   -32.489   -233.67     42.74      1.00
   0.25358   1.21063   4.43774   -27.775     7.508    11.702   -233.55     39.08      1.00
   0.43236   1.45022   0.15370   -18.681    -3.440    15.892   -233.54     28.84      1.00
   5.27942   1.73230   1.82464     0.818   -27.508     5.236   -233.41     37.13      1.00
   0.15028   1.47958   3.92874   -26.162   -11.211    14.118   -233.27     42.61      1.00
   1.64089   0.94551   1.27137     5.870    24.395    -8.280   -233.14     38.10      1.00
   2.90919   0.99463   0.13327    -9.059     3.892   -42.352   -232.89     52.32      1.00
   0.38924   1.39251   0.14779   -18.304    -4.276    15.875   -232.58     28.40      1.00
   3.37545   1.71579  -0.14894   -31.030     6.076   -38.273   -232.37     57.18      1.00
   0.45808   1.46164   0.11873   -18.885    -2.954    16.007   -232.33     28.98      1.00
   0.06595   0.90844   2.09619    -5.878   -24.930     8.592   -232.17     39.30      1.00
   1.09923   2.10925   3.54091    -3.349   -31.488    -0.240   -232.01     42.58      1.00
   2.20387   3.02017   0.88469   -47.942     7.007   -13.723   -231.89     54.99      1.00
   4.56054   2.58702   6.00943    -0.230    25.792    -7.008   -231.39     36.23      1.00
   4.81272   0.84184   2.40349    -5.592     8.826   -34.451   -231.23     39.76      1.00
   2.64343   2.08278   0.72587   -38.826     3.623   -33.626   -230.77     57.59      1.00
   2.36657   1.63985   1.63328     2.764    14.883   -27.715   -230.71     39.31      1.00
   0.58020   2.20520   3.10712     0.072   -31.885     0.567   -230.44     43.92      1.00
   4.29374   1.83284   5.08600    -9.529    -5.540   -50.480   -230.29     57.58      1.00
   5.63192   3.19031   4.28882   -48.077     6.713   -13.982   -230.27     55.17      1.00
   2.07745   1.66703  -0.00668     3.172     8.485   -33.465   -229.93     43.86      1.00
   3.90370   2.02889   0.11071    -8.329    21.635    -6.459   -229.46     37.32      1.00
   0.30960   1.44503   3.84158   -23.998   -12.740    14.833   -229.42     42.04      1.00
   5.50983   2.55377   2.36527    -8.265   -37.642    -9.943   -229.27     49.68      1.00
   4.07701   2.78852   4.17406   -23.209   -22.466   -38.598   -229.08     55.55      1.00
   3.80845   2.84756   3.76386   -20.804   -24.264   -39.684   -228.51     56.05      1.00
   2.57859   1.68746   0.30386   -37.596     0.189   -36.314   -227.96     58.95      1.00
   0.47440   1.50352   5.96267   -16.281    -2.619    16.641   -227.94     27.60      1.00
   1.47821   1.29084   4.26579    -5.669   -27.667     7.763   -227.56     35.16      1.00
   4.32913   1.85225   5.11476    -8.870    -5.320   -50.559   -227.54     57.51      1.00
   5.92757   1.23437   1.84461   -27.452   -20.130    11.668   -227.28     42.95      1.00
   2.30629   1.72078   1.51426     0.395    14.815   -27.566   -227.06     39.37      1.00
   2.42670   1.74564   1.84001   -10.469     4.965   -41.449   -227.01     48.43      1.00
   5.74857   1.46978   0.90833     2.359     7.753   -27.243   -226.77     34.07      1.00
   3.60532   1.59055   5.97663   -12.232    -3.792   -48.742   -226.69     57.75      1.00
   2.53252   0.78574   3.04069   -16.870   -39.345   -23.680   -226.64     51.07      1.00
   2.49953   0.93448   1.19725     1.507    11.120   -32.726   -226.60     44.13      1.00
   4.47463   1.39086   5.63772   -11.995    19.761   -28.509   -226.35     44.75      1.00
   4.67316   1.91437   2.44537   -11.581    15.798   -36.468   -226.25     47.49      1.00
   0.04126   0.79388   4.93383    -3.992    22.260   -26.779   -226.16     40.38      1.00
   2.61421   0.73080   2.95173   -16.298   -39.608   -21.982   -226.16     50.26      1.00
   4.65784   2.71919   1.31629   -25.061   -37.487   -29.318   -225.98     61.19      1.00
   2.81860   1.85833   4.13353   -12.671     1.310    11.891   -225.80     28.13      1.00
   3.81549   1.14734   5.19725   -13.687   -31.358    -4.527   -225.73     46.47      1.00
   1.45308   1.29725   4.26790    -5.724   -27.438     8.030   -225.68     35.15      1.00
  -0.06804   0.69451   4.78002    -9.139    24.490   -27.565   -225.06     43.98      1.00
   4.34027   1.80029   1.62097   -12.239    10.457   -44.481   -225.00     52.15      1.00
   3.93069   1.52983   5.01589   -16.531     1.919   -43.902   -224.94     53.42      1.00
   2.37527   2.00749   2.22309    12.260    11.290   -25.450   -224.85     36.40      1.00
   0.44269   1.47525   0.12829   -18.525    -2.725    16.082   -224.80     28.80      1.00
   2.76306   0.72777   2.60500   -19.210   -40.754   -16.188   -224.61     50.92      1.00
   2.31616   1.75689   1.54041     0.181    14.619   -28.312   -224.22     39.66      1.00
   3.85496   1.29342   2.88975   -36.382   -24.832   -34.022   -224.14     56.92      1.00
   1.55083   1.68636   3.81631     0.546   -36.699    -7.462   -223.92     44.48      1.00
   5.25670   2.65470   2.31396   -10.838   -39.141   -13.512   -223.90     52.02      1.00
   3.81865   1.10093   5.11117   -12.045   -31.213    -4.525   -223.86     45.76      1.00
   3.36798   1.74123  -0.19553   -31.426     5.417   -38.582   -223.82     57.52      1.00
   3.77703   1.22161   5.16978   -13.396   -30.659    -3.087   -223.79     45.55      1.00
  -0.12107   0.67250   0.07178     4.540    13.310   -24.106   -223.74     29.27      1.00
   3.86017   1.27407   2.79905   -35.164   -26.364   -33.760   -223.71     56.65      1.00
   5.93664   1.36654   1.84420   -25.127   -21.318    11.836   -223.41     42.56      1.00
   2.29207   0.24701   1.96745   -16.690    13.342   -34.972   -223.24     48.41      1.00
   1.55203   1.67980   3.78832     1.041   -36.395    -7.466   -222.99     44.25      1.00
   1.20975   1.82739   3.44861    -2.156   -30.075     4.541   -222.97     41.00      1.00
   5.29973   2.65278   2.30909   -10.160   -38.861   -13.203   -222.95     51.63      1.00
   3.87578   1.49115   4.95285   -18.008     1.057   -44.354   -222.87     54.10      1.00
   1.83371   2.01655   1.71531    -6.152   -23.603    12.630   -222.62     38.73      1.00
   1.90038   2.62593   5.62969   -28.130   -30.412   -35.976   -222.51     61.61      1.00
   1.99463   2.65225   5.72969   -27.578   -30.246   -36.343   -222.41     61.54      1.00
   5.28205   2.92381   5.13557   -21.050   -19.242   -41.249   -222.40     55.47      1.00
   3.48574   1.70614   5.86035   -14.274    -7.682   -49.105   -222.39     58.87      1.00
   4.29533   1.78527   5.49295     8.238     9.338   -32.171   -222.34     42.84      1.00
   5.78897   1.70897   0.72680     0.035     8.309   -29.302   -221.94     36.33      1.00
   1.54300   1.69572   3.82966     0.284   -36.699    -7.535   -221.86     44.53      1.00
   2.97101   1.11516   1.09265    -8.119    21.456   -25.052   -221.71     42.40      1.00
   1.51778   1.84585   4.81944    25.624    -9.916    -4.286   -221.68     37.31      1.00
   3.86690   1.29894   2.79583   -35.185   -26.257   -33.791   -221.64     56.70      1.00
   0.47608   0.93653   5.88797     8.228   -12.404    15.548   -221.54     23.91      1.00
   3.88396   1.97645   0.09668    -7.877    21.591    -4.966   -221.50     37.00      1.00
   1.51826   1.85570   4.80552    25.626    -9.667    -4.054   -221.48     37.26      1.00
   5.46342   2.02370   2.15139    -6.776   -30.908     4.223   -221.44     42.22      1.00
   1.91216   2.61637   5.64697   -28.308   -30.098   -36.344   -221.42     61.73      1.00
   4.61478   2.56171   6.00507    -0.953    26.169    -6.146   -221.22     36.14      1.00
   2.40238   1.71975   1.86742   -10.532     4.923   -40.862   -221.18     47.97      1.00
   4.81178   2.77201   1.50799   -26.187   -37.187   -27.951   -221.16     60.92      1.00
   3.10033   0.28700   1.09084   -15.568    11.382   -39.713   -221.09     51.31      1.00
   0.21136   2.19609   2.73707    -3.015   -33.626     0.340   -221.00     45.49      1.00
   2.92181   2.24920   2.30135   -10.077     3.381   -43.308   -220.95     48.37      1.00
   0.18855   1.43347   3.95509   -24.503   -10.480    14.367   -220.74     41.34      1.00
   2.78010   2.31173   2.27530    -8.416     5.135   -41.955   -220.70     47.13      1.00
   4.52219   2.68738   5.98614     0.253    25.685    -9.124   -220.64     36.67      1.00
   4.58603   2.36579   4.56652     1.972    19.748   -23.090   -220.63     36.83      1.00
   2.62910   0.80434   2.98094   -17.053   -39.563   -23.616   -220.55     51.13      1.00
   2.34823   1.75954   1.58378     0.701    13.998   -28.449   -220.50     39.42      1.00
   3.79403   2.62609   1.83263   -42.505     0.317   -33.819   -220.50     59.44      1.00
   1.37121   2.39379   1.94066     4.892    12.224   -30.283   -220.47     40.08      1.00
   5.23525   1.30544   2.49205   -15.454   -41.241   -30.955   -220.46     59.38      1.00
   3.10094   1.57830   1.56980   -13.138    11.833   -39.135   -220.35     47.98      1.00
   2.15489   2.19592   0.70161   -21.377     7.243    18.744   -220.20     39.38      1.00
   5.25801   1.72506   1.88818     0.178   -27.716     5.024   -220.11     37.34      1.00
   2.66211   2.61605   5.78550     2.401    -0.330   -42.217   -220.01     51.33      1.00
   2.05069   1.67819  -0.04742     2.826     8.399   -33.782   -219.90     43.95      1.00
   4.67736   1.52142   5.51086   -12.029    20.443   -27.437   -219.67     43.81      1.00
   2.39999   0.95255   1.02691    -2.534    10.851   -34.366   -219.47     45.83      1.00
   0.51096   1.48349   0.09004   -19.784    -2.682    16.104   -219.47     29.73      1.00
   3.86123   1.98995   0.09698    -7.381    21.719    -4.943   -219.40     37.04      1.00
   4.67794   2.33417   4.59670     0.790    20.741   -22.780   -219.40     37.21      1.00
   0.37552   1.33718   0.19428   -18.406    -5.115    16.187   -219.32     28.66      1.00
   2.41197   1.11557   3.68414    -5.345   -34.893    -1.648   -219.29     38.16      1.00
   5.59954   2.06155   2.49302   -24.736   -36.497   -29.449   -219.27     60.53      1.00
   5.25975   2.81256  -0.04304   -11.219   -42.757   -30.579   -219.22     60.22      1.00
   3.80104   2.30362  -0.05336     2.770    22.427    -7.579   -219.20     37.31      1.00
   5.68479   2.04342   2.50737   -24.620   -37.089   -27.691   -219.19     60.17      1.00
   0.28265   0.81116   5.62882   -14.432   -25.357     9.230   -218.92     32.73      1.00
   2.58438   1.55178   4.67355   -14.316   -41.908   -24.813   -218.89     55.25      1.00
   5.52809   2.59834   2.43175    -7.190   -38.008   -11.228   -218.86     50.15      1.00
   1.27122   1.94086   3.38854    -0.237   -31.615     2.868   -218.85     41.99      1.00
   3.39797   1.45438   5.98077   -15.168    -3.282   -46.872   -218.84     57.02      1.00
   5.60573   1.63823   1.92538   -17.258   -42.193   -17.145   -218.80     55.11      1.00
   5.25746   2.86696  -0.08707   -10.240   -42.982   -29.331   -218.77     59.56      1.00
   3.66504   1.87441   0.08203   -29.362     5.923   -40.075   -218.75     57.40      1.00
   1.12801   1.80647   3.45870    -1.896   -29.057     4.678   -218.74     40.47      1.00
   4.69764   1.39052   5.50885   -13.250    21.910   -26.900   -218.72     44.64      1.00
   2.04124   1.66858  -0.01987     2.471     8.512   -33.948   -218.64     44.06      1.00
   5.67481   2.03558   2.53170   -24.973   -36.715   -27.860   -218.61     60.16      1.00
   2.22847   2.23702   0.76807   -21.807     8.347    17.526   -218.35     39.22      1.00
   2.17103   2.18579   0.75435   -21.482     7.248    18.680   -218.07     39.38      1.00
   4.25276   2.83881   4.33889   -23.094   -21.877   -39.099   -217.98     55.68      1.00
   2.96549   0.23915   1.23042   -15.205    11.808   -39.270   -217.95     50.96      1.00
   5.46805   2.38218   5.68316   -11.469   -25.280     4.301   -217.90     37.36      1.00
   5.03230   0.98287   3.15357    -1.660    -4.665    17.557   -217.87     31.81      1.00
   1.14349   1.52539   3.52705    -1.429   -25.231     8.077   -217.75     37.54      1.00
   0.41522   0.84853   0.63941   -24.521   -20.355    13.842   -217.71     38.28      1.00
   4.88881   1.66508   1.65833     6.887   -31.710    -3.154   -217.60     39.68      1.00
   1.57136   1.78778   0.18583   -11.340    -2.570   -48.415   -217.53     55.60      1.00
   4.72779   2.76932   1.43621   -26.455   -36.917   -28.293   -217.47     61.01      1.00
   5.97592   1.33880   1.82382   -25.364   -19.911    12.306   -217.43     42.08      1.00
   2.77314   2.26302   2.24038    -8.869     4.704   -42.212   -217.35     47.42      1.00
   0.21995   1.39157   1.62389    -5.510   -18.267    15.767   -217.28     35.50      1.00
   5.61085   1.63581   1.90792   -16.712   -42.298   -16.982   -217.21     54.94      1.00
   1.62232   1.61813   3.64091     4.392   -36.065    -6.954   -217.06     43.85      1.00
   0.41904   1.42668   3.86285   -22.151   -13.495    15.051   -217.04     41.02      1.00
   5.34471   0.10949   5.67768    -5.163   -26.492     7.766   -217.01     36.78      1.00
   0.10916   0.96043   2.05560    -4.689   -24.726     9.233   -217.00     39.13      1.00
   2.11026   1.07719   2.74447     1.730    16.727   -22.601   -216.90     34.16      1.00
   1.41321   2.19582   0.79892   -13.613   -32.856    -9.091   -216.90     45.47      1.00
   0.44717   1.46722  -0.28988   -16.075    -3.366    16.733   -216.88     27.42      1.00
   2.39752   1.12616   3.67702    -5.545   -34.762    -1.705   -216.82     38.15      1.00
   1.42982   2.20348   0.78478   -13.376   -32.637    -8.723   -216.70     45.17      1.00
   1.51229   1.82645   4.80745    25.745   -10.085    -4.480   -216.65     37.33      1.00
   0.19268   1.22894   4.27648   -29.411     7.013    11.423   -216.65     41.05      1.00
   2.44731   1.11588   3.64399    -5.243   -34.825    -1.977   -216.60     38.06      1.00
   5.57749   0.50242   2.64116   -12.485   -27.979     4.998   -216.58     40.99      1.00
   2.42547   1.16881   1.07600    -5.459    13.918   -31.673   -216.57     44.33      1.00
   2.80223   0.84045   2.93954   -18.305   -39.537   -25.704   -216.41     52.11      1.00
   4.61975   2.64809   6.01790    -1.077    25.859    -7.979   -216.41     36.31      1.00
   4.44473   1.72981   5.21144   -11.720     7.286   -42.265   -216.25     51.08      1.00
   5.69385   2.03181   2.50162   -24.424   -37.377   -27.453   -216.08     60.16      1.00
   2.65395   2.19070   3.19628     9.179   -25.570     7.448   -216.04     36.07      1.00
   2.72289   0.76048   2.64113   -20.076   -40.766   -17.257   -216.01     51.67      1.00
   5.57745   0.77305   2.10355    -3.229   -37.217    -6.895   -215.92     44.36      1.00
   5.57823   1.61961   1.95074   -17.455   -42.060   -17.768   -215.78     55.22      1.00
   2.47824   1.64739   0.24897   -38.511     0.002   -35.451   -215.77     58.91      1.00
   5.88200   2.03242   2.94185   -23.015    17.158   -24.932   -215.76     48.37      1.00
   5.58045   2.63982   2.59430    -8.540   -38.541   -11.994   -215.76     51.01      1.00
   0.36663   2.30464   2.99919    -0.629   -32.689    -0.828   -215.65     44.69      1.00
   3.53578   1.15677   5.94977   -14.551     0.633   -44.634   -215.65     55.07      1.00
   2.54939   1.36482   4.77981   -14.851   -42.764   -24.197   -215.55     55.51      1.00
   3.51492   2.17859   4.18399   -14.237     4.183   -41.979   -215.48     48.65      1.00
   0.74409   0.80912   0.53713   -27.821   -17.466    13.388   -215.43     39.82      1.00
   2.11743   1.94717   1.77133    -7.322   -18.309    13.661   -215.40     35.98      1.00
   2.41464   0.95708   1.02597    -2.403    11.016   -34.724   -215.28     46.09      1.00
   3.97822   1.69768   0.01808   -18.522     7.359   -40.444   -215.24     52.69      1.00
   1.10827   2.06417   3.38516    -2.541   -32.654     0.834   -215.08     43.43      1.00
   4.74596   1.03449   2.07055   -17.106   -19.167    13.834   -215.04     33.31      1.00
   4.51343   2.96100   4.34900   -21.101   -20.906   -40.368   -215.02     55.37      1.00
   3.82285   2.64476   1.82096   -43.000    -0.286   -33.725   -214.94     59.85      1.00
   0.99178   1.44420   4.52420     7.331   -10.455    17.358   -214.92     30.35      1.00
   5.00299   1.29235   3.83188    -7.188    15.484   -32.000   -214.89     45.09      1.00
   1.76214   1.00525   1.27804     6.564    23.745   -10.120   -214.76     38.21      1.00
   3.54340   1.76502   6.16298   -28.285     5.645   -39.426   -214.67     56.46      1.00
   3.85669   1.22416   2.82244   -35.530   -26.192   -33.492   -214.66     56.53      1.00
   5.18613   2.90569  -0.16488   -10.296   -43.187   -28.417   -214.55     59.28      1.00
   1.01039   1.45376   4.52722     7.174   -10.811    17.351   -214.51     30.45      1.00
   3.69958   2.34289  -0.06000     4.349    22.375    -8.780   -214.48     37.90      1.00
   0.99763   1.82435   3.75378    -3.045   -22.688    11.803   -214.47     37.55      1.00
   3.90753   2.38615   6.32228     2.860    22.601    -8.538   -214.44     37.52      1.00
   3.99954   1.70543   0.01964   -18.406     7.256   -40.744   -214.31     52.83      1.00
   4.26388   1.61697   5.38857     4.967    10.555   -31.474   -214.21     42.41      1.00
   1.75530   1.81990   3.29936    10.713    18.283    -0.479   -214.20     30.77      1.00
   2.23610   2.21661   0.75102   -22.276     8.150    17.550   -214.19     39.54      1.00
   3.94009   2.05485   0.13607    -8.493    21.728    -7.263   -214.18     37.48      1.00
   3.57004   1.77837   0.10897   -27.988     6.367   -40.136   -214.07     56.80      1.00
   1.46545   2.16841   0.92617   -15.019   -32.998    -8.707   -213.91     46.09      1.00
   0.19509   2.11613   2.77860    -4.997   -32.521     1.797   -213.86     44.98      1.00
   0.29787   1.01117   5.42780    -5.552   -17.675    12.889   -213.63     26.73      1.00
   0.58245   0.98154   5.78268     7.290   -11.722    16.779   -213.55     24.45      1.00
  -0.36327   1.15515   1.85246   -28.801   -20.191    11.703   -213.54     43.65      1.00
   2.59254   2.58633   5.52959     0.184     0.145   -42.884   -213.53     51.63      1.00
   1.44527   2.15636   0.94790   -15.340   -33.170    -9.036   -213.53     46.39      1.00
   4.88481   1.97513   2.72475   -14.375    19.791   -31.354   -213.49     46.85      1.00
   2.47357   2.72280   1.83629   -13.562    10.871   -35.952   -213.32     44.87      1.00
   5.34893   2.56778   2.24162    -9.465   -38.540   -10.794   -213.26     50.61      1.00
   3.95018   2.30724   4.21636   -10.298     9.285   -39.085   -213.19     45.94      1.00
   0.36991   0.84525   0.66265   -24.100   -20.803    13.578   -213.17     38.08      1.00
   3.95806   1.69927   6.29829   -19.136     7.309   -40.505   -213.15     52.98      1.00
   2.04550   0.97594   2.82905     3.267    15.519   -22.310   -213.12     33.51      1.00
   2.54016   0.81879   3.04866   -17.045   -39.578   -24.427   -213.02     51.64      1.00
   4.05612   0.31287   4.98280    -1.567   -34.642   -17.699   -212.93     51.00      1.00
   5.98593   2.21940   2.95647   -27.996   -34.877   -27.976   -212.89     61.07      1.00
   5.49579   2.35460   5.68799   -11.167   -25.707     4.139   -212.86     37.50      1.00
  -0.08299   1.70032   1.69206   -12.528   -26.831    10.686   -212.76     40.74      1.00
   3.22165   2.24055   1.21863   -14.362    -1.529   -46.674   -212.72     54.90      1.00
  -0.15052  -0.19071   4.34628   -14.688    12.215   -39.140   -212.59     50.82      1.00
   5.73957   2.37691   3.27874    -9.998   -39.304    -9.816   -212.56     51.53      1.00
   4.65470   1.64921   5.35338     0.396    18.187   -24.644   -212.42     39.13      1.00
   3.63755   2.62729   3.78565    -0.399    18.666   -22.428   -212.41     34.61      1.00
   4.01259   2.02854   4.59026   -18.494     8.808   -38.712   -212.32     48.94      1.00
   5.72555   0.56214   4.38260   -49.898     5.484   -29.421   -212.26     65.28      1.00
   1.95305   1.88548   0.42874   -13.389    -3.040   -47.650   -212.11     56.03      1.00
   5.81400   1.04346   1.45646    -4.984   -37.229    -4.939   -212.11     42.78      1.00
   2.44271   0.73444   3.05459   -15.400   -39.628   -22.248   -212.04     50.42      1.00
   3.89674   2.42833   0.01734     2.572    22.548    -9.369   -212.03     37.67      1.00
   5.06581   1.20433   3.09353    -0.998   -11.400    16.572   -212.00     33.32      1.00
   4.74690   1.02492   2.04451   -17.027   -19.404    13.625   -211.98     33.22      1.00
   4.87128   2.09797   2.65959   -15.251    20.613   -30.214   -211.95     46.97      1.00
   2.69734   0.79838   2.74057   -22.295   -40.160   -18.218   -211.83     52.18      1.00
   2.37325   1.09558   3.70789    -5.326   -34.756    -1.154   -211.75     37.99      1.00
   3.43039   2.63260   1.63820   -41.464     4.112   -32.594   -211.72     57.92      1.00
  -0.20105   2.27870   5.11724    25.051     0.296   -26.998   -211.67     44.52      1.00
   2.65119   0.39701   1.54893   -19.542    12.748   -36.298   -211.60     50.35      1.00
   2.83375   1.81336   1.94102    -4.781    23.639   -22.424   -211.59     38.28      1.00
   1.00732   1.77053   3.32783    -6.591   -28.422     7.483   -211.58     41.53      1.00
   0.29143   0.98787   5.41498    -5.301   -17.725    12.815   -211.51     26.66      1.00
   1.00402   1.74852   3.32158    -6.572   -28.081     7.737   -211.44     41.34      1.00
   2.80255   1.00448   0.66917    -4.154     8.184   -38.937   -211.40     49.06      1.00
   0.51276   0.99376   3.61121    10.222   -31.859    -7.500   -211.33     45.54      1.00
   2.99614   1.06652   1.13515    -6.566    21.106   -25.723   -211.30     42.14      1.00
   3.59887   1.28667   5.83011   -14.518    -0.541   -45.384   -211.20     55.51      1.00
   1.53081   1.81751   4.84923    25.408   -10.532    -4.742   -211.09     37.23      1.00
   3.26342   2.54421   3.98569   -13.971     4.133   -43.755   -211.07     50.44      1.00
   3.20138   2.54047   3.99720   -11.350     4.004   -44.559   -210.96     50.53      1.00
   3.50421   2.19070   4.33262   -11.001     5.643   -42.016   -210.88     48.30      1.00
   0.54146   1.01540   1.14646   -22.982   -18.393    15.536   -210.81     40.43      1.00
   0.56816   1.89769   3.79546    -4.073   -20.327    11.360   -210.68     37.28      1.00
   5.71558   0.65602   4.41803   -48.935     6.264   -30.978   -210.59     65.22      1.00
   0.54712   0.99039   1.13193   -23.171   -18.589    15.503   -210.58     40.56      1.00
   3.38420   1.72972   0.34539   -31.625     9.467   -38.827   -210.51     58.04      1.00
   4.83992   1.25680   5.47424   -20.619    26.491   -19.926   -210.44     46.06      1.00
  -0.29666   2.04217   4.81737    20.719     4.031   -29.806   -210.39     44.84      1.00
   1.50064   1.18608   4.36237    -6.065   -27.437     8.687   -210.39     34.39      1.00
   2.41571   0.96585   1.01236    -2.781    10.893   -35.033   -210.31     46.32      1.00
   4.02470   1.57365   5.05685   -15.103     3.166   -43.369   -210.30     52.67      1.00
   5.50789   0.48674   2.71968   -12.970   -28.013     5.055   -210.15     41.20      1.00
   3.12233   1.34500   2.45792    -5.507    16.127   -32.939   -210.09     39.14      1.00
   0.25827   1.10793   4.31219   -15.201   -30.644     7.612   -210.06     43.99      1.00
   3.97636   1.81671   4.48751   -14.867     6.560   -41.274   -210.05     49.41      1.00
   4.42967   2.90343   2.61109   -13.533    -8.276   -48.087   -210.04     57.02      1.00
   1.44614   0.94495   4.95393     1.569   -31.949     2.695   -210.03     35.01      1.00
   2.52649   1.00733   1.11030    -1.915    13.353   -30.827   -209.97     43.37      1.00
   4.34983   1.78112   5.12053    -9.599    -3.613   -50.052   -209.96     57.13      1.00
   3.54533   1.16348  -0.31676   -14.211     0.934   -44.541   -209.94     54.90      1.00
   1.02757   1.90959   3.73462    -3.783   -24.298    11.012   -209.93     38.57      1.00
   5.04875   2.02687   5.24352     9.258    19.623   -22.357   -209.89     38.00      1.00
   0.87275   0.68127   0.31656   -29.976   -19.540    12.358   -209.84     41.39      1.00
   3.66681   1.75740   6.33328   -25.412     6.212   -40.349   -209.78     55.68      1.00
  -0.28643   2.06644   4.82660    20.980     4.053   -29.460   -209.68     44.71      1.00
   5.93225   2.15400   4.94658    23.024     1.539   -29.088   -209.67     45.01      1.00
   3.72530   1.52588   4.92500   -18.729    -1.279   -45.883   -209.58     55.35      1.00
   1.45048   2.30189   1.93218     4.876    10.549   -32.799   -209.47     41.69      1.00
   0.02189   1.43622   4.10001   -27.499    -8.048    14.356   -209.42     42.34      1.00
   1.90069   0.88748   3.02660     6.083    14.587   -22.181   -209.28     33.31      1.00
   2.23493   0.77700   4.60555   -33.454   -37.009   -19.469   -209.27     54.77      1.00
   0.36469   1.21084   4.52517   -26.191     7.210    13.140   -209.26     37.56      1.00
   3.66278   2.32470   6.20614     4.581    22.490    -8.389   -209.23     37.96      1.00
   0.34946   2.34757   2.84783     0.730   -33.493    -1.547   -209.20     45.18      1.00
   0.27493   0.98248   5.43158    -4.922   -17.868    12.606   -209.15     26.55      1.00
   1.81594   1.09782   4.54614    -0.863   -35.373    -0.890   -209.09     38.70      1.00
   2.79730   1.09433   0.21455    -9.056     2.637   -43.489   -209.06     53.08      1.00
   4.12922   1.57987   4.99446   -15.713     4.470   -43.503   -209.01     52.93      1.00
   0.68078   2.05181   3.07524     0.376   -30.906     3.412   -208.96     43.22      1.00
   1.11122   1.81772   0.62324    -8.380     5.721   -40.402   -208.93     47.67      1.00
   1.51542   1.82898   4.85667    25.386   -10.396    -4.865   -208.80     37.27      1.00
   2.71661   2.56985   2.63932    -1.880    20.444   -21.884   -208.79     35.05      1.00
   5.74348   2.35691   3.29071   -10.205   -39.336    -9.601   -208.78     51.56      1.00
   4.66413   2.50589   6.03319    -1.150    26.133    -5.002   -208.60     35.84      1.00
   4.83274   1.29584   3.94691   -10.252     5.791   -45.675   -208.59     54.08      1.00
   6.10330   1.89020   3.86721   -21.893    16.652   -34.056   -208.53     52.58      1.00
   4.47383   2.71456   5.95707     0.207    25.899    -9.442   -208.51     36.98      1.00
   5.73632   1.37898   0.97980     3.675     7.753   -26.241   -208.48     33.17      1.00
   1.39793   0.93333   4.99988     1.539   -31.796     3.017   -208.40     34.82      1.00
   1.95587   1.66529   3.48273   -29.571   -23.430   -39.819   -208.33     59.25      1.00
   0.85933   0.65604   0.33948   -30.292   -20.104    12.030   -208.21     41.82      1.00
   3.58964   2.09181   4.25031   -15.249     3.380   -42.561   -208.18     49.48      1.00
   2.26565   0.78537   4.60546   -33.816   -36.847   -19.821   -208.09     55.06      1.00
   3.35339   1.71751  -0.11370   -31.857     6.216   -38.341   -208.09     57.69      1.00
   1.28331   1.58203   3.73620    -2.147   -27.506     6.447   -208.06     37.86      1.00
   1.78951   1.60123   3.31792    11.062    18.841    -3.712   -208.04     30.55      1.00
   2.57697   1.08186   1.11823    -2.113    13.060   -31.159   -207.98     43.31      1.00
   4.16841   2.83579   2.93183   -46.325     8.724   -19.673   -207.96     55.30      1.00
   4.07940   2.09270   4.57303   -17.720    10.104   -37.779   -207.89     48.06      1.00
  -0.38747   2.05848   2.95694   -22.936    17.206   -24.797   -207.88     48.31      1.00
   1.64473   1.63468   3.59040     5.442   -36.124    -7.406   -207.85     44.12      1.00
   5.73679   1.79939   0.63828    -1.269     7.887   -30.622   -207.84     37.56      1.00
   4.01233   1.51810   0.20226    -5.114   -36.924   -33.578   -207.80     57.82      1.00
   5.32415   1.14119   1.35300   -43.020    -2.455   -23.240   -207.70     51.84      1.00
   6.06003   1.26058   1.85168   -26.194   -18.146    12.457   -207.66     42.00      1.00
   2.21489   2.37656   1.99789   -13.922    25.153   -16.673   -207.63     38.48      1.00
   3.91844   1.84042   4.44592   -14.256     6.005   -41.002   -207.54     48.77      1.00
   1.85547   1.17065   4.48080    -1.828   -35.655    -0.578   -207.51     39.32      1.00
   0.47839   1.38947  -0.44101   -15.405    -4.899    16.651   -207.50     27.07      1.00
   1.61501   1.66180   3.68698     3.449   -36.877    -7.608   -207.45     44.65      1.00
   1.58551   1.67762   0.42314    -7.787     0.925   -46.815   -207.45     53.72      1.00
  -0.05489   1.71332   1.67297   -12.045   -26.484    11.015   -207.43     40.44      1.00
   1.26635   0.13804   3.63414    -6.248   -34.713    -0.981   -207.33     41.74      1.00
   0.25307   1.10713   4.58636   -25.533     9.399    11.882   -207.32     37.03      1.00
   2.58919   0.66737   2.93174   -15.124   -40.140   -20.871   -207.24     49.95      1.00
   4.49578   1.77209   5.24229   -10.502     8.094   -41.866   -207.21     50.48      1.00
   0.45847   1.66828   4.17255    -6.699   -15.014    14.896   -207.19     34.75      1.00
   1.26564   1.82839   0.50724    -9.533     3.323   -42.704   -207.09     49.85      1.00
   3.15660   1.32650   2.46141    -5.372    15.677   -33.681   -207.06     39.46      1.00
   3.42840   1.73604   0.25418   -31.543     8.547   -39.307   -206.98     58.26      1.00
   4.66572   2.56196   2.49333   -42.548    -8.086   -37.451   -206.96     62.63      1.00
   0.11445   0.98564   2.04409    -4.105   -24.890     9.468   -206.94     39.20      1.00
   1.43757   2.15711   0.96265   -15.485   -33.529    -9.351   -206.87     46.77      1.00
   3.68587   2.18412   3.93581     6.484   -28.928    -2.720   -206.86     38.26      1.00
   4.84484   1.27397   5.50090   -20.108    26.588   -20.208   -206.80     45.92      1.00
   5.73553   1.80991   0.60754    -1.482     8.139   -30.722   -206.79     37.68      1.00
   3.19852   2.17778   1.24092   -13.484    -0.590   -46.528   -206.65     54.41      1.00
   4.90194   2.55337   2.73914   -43.775    -9.147   -35.921   -206.51     62.90      1.00
   6.43082   2.08818   2.68095    -4.096   -32.938     1.793   -206.51     45.13      1.00
   1.64328   4.38575  -0.21278    -8.256    19.045   -33.149   -206.50     45.83      1.00
   3.94956   1.64233   0.03987   -18.871     8.283   -40.015   -206.45     52.62      1.00
   5.93327   1.27048   0.60009    -0.355   -11.726   -47.456   -206.41     52.06      1.00
   3.25476   0.76632   3.28505   -20.852   -36.396   -33.425   -206.27     53.84      1.00
   6.28456   2.51266   2.44366   -33.707   -25.723     9.229   -206.26     52.73      1.00
   2.49628   2.06040   2.48233   -16.940    15.516   -32.935   -206.25     44.09      1.00
  -0.12954   0.74438   1.83339    -2.968   -27.237     6.884   -206.25     37.75      1.00
  -0.17223   0.98197   0.33744    13.837   -34.717   -13.158   -206.19     41.91      1.00
   0.34306   0.69522   0.47679    -8.801   -26.059    10.342   -206.17     32.54      1.00
   2.05153   1.04125   2.72455     2.022    16.774   -21.519   -206.05     33.94      1.00
   3.19252   0.36322   0.96926   -16.997    10.514   -40.430   -206.03     52.22      1.00
   2.79040   1.61064   3.52314    -7.422     7.009    12.232   -206.02     23.62      1.00
   4.95975   2.06901   2.13691   -28.924   -29.686   -39.250   -206.00     62.64      1.00
   1.46646   1.12369   4.01545    10.059   -35.057   -15.715   -205.89     44.16      1.00
   5.23502   2.60068   2.18512   -10.685   -39.393   -12.024   -205.89     51.73      1.00
   5.68529   1.57540   4.25614   -31.163     4.462    10.915   -205.84     42.69      1.00
   5.77112   1.77663   2.41905     5.274   -16.047    13.851   -205.84     35.85      1.00
   0.17641   1.28990   4.28199   -30.424     7.063    11.265   -205.82     41.79      1.00
   4.61431   2.60835   0.20646    -8.873    26.166   -10.791   -205.81     39.84      1.00
   0.65126   1.98792   3.42199    -2.997   -22.751    10.906   -205.72     38.98      1.00
  -0.31958   2.26049   2.94526   -28.011   -34.609   -28.866   -205.63     61.28      1.00
   1.03361   1.34539   4.29191   -16.292   -24.025    12.086   -205.61     38.49      1.00
   3.99662   1.72109   0.04124   -17.859     6.943   -40.659   -205.56     52.53      1.00
   5.77171   1.75363   2.45121     4.968   -15.811    13.977   -205.55     35.81      1.00
   0.40826   1.11961   0.50028    -8.979   -21.887    13.917   -205.51     32.13      1.00
   4.02034   1.70227   6.32195   -17.616     7.287   -40.901   -205.44     52.62      1.00
   4.87452   2.27892   5.20984    -6.482   -37.816   -29.611   -205.43     55.55      1.00
   6.29921   2.50770   2.45245   -33.665   -25.702     9.368   -205.34     52.72      1.00
   1.18243   2.52982   3.23434   -25.018    14.458    -0.074   -205.33     40.57      1.00
   3.65745   1.37299   5.96688   -11.925    -0.792   -47.158   -205.25     56.31      1.00
   1.25097   1.82131   0.49912    -9.687     3.475   -42.539   -205.23     49.71      1.00
   3.12371   2.56826   3.90549   -11.299     3.629   -45.204   -205.19     51.05      1.00
   1.46901   0.90174   4.93992     2.038   -32.620     1.934   -205.18     35.39      1.00
   2.82291   2.62085   2.32232   -12.498     7.887   -38.100   -205.18     45.31      1.00
   5.90140   0.98152   1.43464    -7.331   -37.623    -3.005   -205.08     43.29      1.00
   0.70934   0.62539   2.33568   -32.158   -33.790   -22.751   -205.03     61.70      1.00
   2.17694   2.34217   1.98648   -13.406    25.116   -16.332   -205.00     38.22      1.00
   1.70150   2.65389   5.40471   -27.505   -32.572   -33.645   -204.93     61.17      1.00
   1.25262   1.81801   0.49600    -9.652     3.494   -42.604   -204.89     49.76      1.00
   3.56094   1.95909  -0.01013   -31.716     4.479   -39.635   -204.81     58.33      1.00
   3.76431   1.29044   5.16293   -13.596   -30.456    -2.031   -204.79     45.29      1.00
   4.91976   2.79793   1.62081   -26.907   -37.156   -27.089   -204.75     60.87      1.00
   2.20243   1.06252   0.15869     2.656    23.287   -15.915   -204.73     39.18      1.00
   1.30731   2.56067   3.31504   -24.837    14.363     0.324   -204.66     40.26      1.00
   5.81761   1.76221   2.49975     5.232   -15.476    14.082   -204.60     36.00      1.00
   4.64215   2.13857   5.28432    -5.368    -5.172   -51.074   -204.57     57.08      1.00
   0.37899   0.87713   0.40690    -8.591   -24.086    11.880   -204.53     31.67      1.00
   2.27262   0.80429   4.58818   -33.608   -36.810   -19.988   -204.52     55.00      1.00
   2.79247   1.61225   3.52632    -7.481     6.996    12.305   -204.43     23.69      1.00
   0.21869   1.45722   1.61323    -4.367   -18.077    15.918   -204.42     35.27      1.00
   4.58346   1.17756   5.94520   -13.580    25.662   -22.256   -204.40     43.99      1.00
   0.32997   1.38041   3.89759   -22.243   -11.549    15.241   -204.35     40.56      1.00
   3.65084   2.31174   4.63777    -8.179     9.576   -38.833   -204.32     46.34      1.00
   5.83978   1.77229   2.48617     6.052   -15.007    13.882   -204.29     35.87      1.00
   1.77071   1.09084   4.59099    -1.274   -34.846     0.024   -204.29     38.21      1.00
   4.37796   2.26988   4.79143   -14.680    13.517   -35.604   -204.26     46.22      1.00
   3.71793   2.35753  -0.08778     3.745    22.213    -8.548   -204.24     37.62      1.00
   4.68401   1.62202   5.86539    -7.548    17.346   -27.920   -204.23     41.45      1.00
   2.99117   1.31791   1.10505    -2.639    20.926   -23.946   -204.23     40.68      1.00
   2.37472   0.71234   2.80539   -17.832   -40.293   -16.370   -204.18     51.00      1.00
   4.83557   1.30774   3.95708    -9.873     6.017   -45.639   -204.18     54.01      1.00
   5.72667   0.77320   1.93595     4.162    14.419    14.138   -204.17     29.31      1.00
   1.72638   2.63898   5.39952   -27.110   -32.711   -33.871   -204.00     61.20      1.00
   1.11752   0.32627   3.07790   -12.139    14.953   -31.899   -203.88     45.77      1.00
   5.81568   1.77949   2.45033     6.159   -15.293    13.754   -203.76     35.82      1.00
   2.49784   1.18155   1.02054    -4.970    13.827   -31.903   -203.74     44.43      1.00
   5.18746   1.01555   3.11359     1.576    -4.968    17.292   -203.71     32.57      1.00
   2.13173   0.82519   3.21094   -10.592   -40.598   -29.195   -203.70     54.14      1.00
   5.51178   0.30753   4.54861   -51.648     3.152   -27.642   -203.62     65.91      1.00
   3.50855   2.11981   4.15051   -15.386     3.640   -42.312   -203.60     49.11      1.00
   4.41129   2.33509   3.12249   -28.065   -38.443   -12.196   -203.58     55.11      1.00
   3.56442   2.15585   4.55600    -8.485     7.293   -41.226   -203.56     47.82      1.00
   5.02598   2.06931   2.24172   -30.433   -29.571   -38.747   -203.52     63.11      1.00
   2.02837   1.67946   6.23762     2.492     8.551   -34.526   -203.50     44.46      1.00
   2.22384   1.20301   4.29685    -5.244   -39.195    -9.333   -203.48     43.72      1.00
   4.85767   1.33271   3.91847    -9.940     6.678   -45.682   -203.39     54.10      1.00
   3.11198   0.77788   2.65822   -16.703   -40.783   -21.353   -203.38     50.41      1.00
   0.01017   2.45853   2.48167   -34.714   -24.714     9.508   -203.33     52.96      1.00
   3.26379   1.01996   5.51372    -1.735   -26.338     5.142   -203.26     41.25      1.00
   4.99550   0.97993   3.13638    -2.294    -4.385    17.535   -203.25     31.44      1.00
   5.68682   1.61754   4.25464   -32.040     4.155    10.619   -203.24     43.16      1.00
   3.66807   1.50744   4.90427   -19.676    -2.029   -46.336   -203.23     55.96      1.00
   5.60056   2.08772   2.46353   -24.192   -36.478   -29.258   -203.12     60.21      1.00
  -0.00412   2.24296   3.22574   -23.582    19.316   -18.796   -203.04     46.93      1.00
   4.33856   1.81290   1.54801   -13.504    10.632   -44.647   -203.04     52.78      1.00
   2.09688   1.69805   3.28711   -31.130   -26.689   -35.258   -203.03     58.48      1.00
   3.61888   2.11402   3.90352     6.163   -28.776    -1.908   -203.01     37.81      1.00
   4.40878   2.34521   3.12153   -28.117   -38.558   -12.373   -203.00     55.27      1.00
   3.82792   1.90650   4.31569   -12.280     6.442   -40.441   -202.93     47.34      1.00
   0.77569   1.69128   4.12823     0.799   -19.088    12.753   -202.92     34.82      1.00
   3.50532   1.71553   0.06520   -27.487     6.916   -38.980   -202.82     55.87      1.00
   0.55509   1.35920   5.77855   -16.034    -5.641    16.711   -202.77     27.63      1.00
   5.05746   0.83712   2.28659    -6.011     5.374   -37.126   -202.75     42.35      1.00
   5.86461   2.66434   5.73289   -13.120   -19.288     8.949   -202.72     34.46      1.00
   2.57310   2.06168   2.50915   -17.750    15.121   -33.237   -202.72     44.32      1.00
   3.13969   1.26643   5.28534   -35.307     7.465   -37.436   -202.70     57.51      1.00
   2.21408   2.11872   0.74683   -22.896     6.884    18.425   -202.68     40.22      1.00
   0.94211   1.84043   3.69517    -3.378   -22.516    12.071   -202.68     37.88      1.00
   5.11574   1.11816   3.11152    -0.221    -8.323    17.368   -202.67     32.98      1.00
   1.25192   1.55489   3.79209    -5.296   -22.038    12.722   -202.60     35.93      1.00
  -0.00956   0.80545   0.76058    -0.781   -29.140     6.631   -202.48     33.31      1.00
   3.42922   1.04686   6.57132    -0.741    24.094   -18.187   -202.43     41.01      1.00
   3.41668   2.46885   4.07917   -16.346     4.870   -42.780   -202.40     50.27      1.00
  -0.02154   0.87685   1.02674    -5.456   -28.010     7.962   -202.33     34.47      1.00
   0.56820   1.38432   5.88852   -17.549    -5.347    16.493   -202.33     28.37      1.00
   2.70424   2.28822   3.23714     9.322   -26.822     5.814   -202.31     36.97      1.00
   2.55002   2.28417   0.43479   -42.932    -0.970   -32.119   -202.22     59.67      1.00
   6.05280   2.11655   2.97932   -27.719   -35.285   -25.919   -202.20     60.40      1.00
   2.27763   1.83262   0.12000   -16.536    -7.961   -49.693   -202.19     59.50      1.00
   6.11756   0.77748   1.81652    -1.412   -27.704     6.116   -202.14     37.64      1.00
   0.56093   1.05153   3.38644    15.545   -34.674   -19.785   -202.08     53.07      1.00
   4.83213   1.53387   1.70533     3.616   -33.023    -1.969   -202.03     39.49      1.00
   3.89885   2.02699   4.51092   -18.343     7.081   -39.750   -202.00     49.25      1.00
   5.02776   0.72386   1.74789   -10.029   -40.808   -15.798   -201.97     46.65      1.00
   5.91568   0.66332   1.18174    -3.262   -33.720     0.775   -201.96     37.13      1.00
   2.74609   2.72243   2.11774   -13.988     9.251   -37.879   -201.95     46.05      1.00
   2.08188   1.88166   1.75174    -8.572   -18.436    14.553   -201.95     36.91      1.00
   5.57978   1.29356   1.27339     8.207   -39.528   -18.532   -201.81     48.55      1.00
   1.66233   1.63036   5.65559    -1.008   -28.581     8.576   -201.70     38.66      1.00
   4.09428   0.66363   5.82365    -5.640    26.475   -11.259   -201.70     40.29      1.00
   4.82324   1.03279   1.96643   -15.904   -18.712    14.485   -201.60     32.71      1.00
  -0.06186   2.20231   3.27052   -22.334    19.969   -19.409   -201.47     46.78      1.00
   4.72020   1.17055   2.97295    -2.631   -13.063    15.112   -201.46     30.68      1.00
   6.08644   1.05649   3.42818     8.541   -30.926    -7.002   -201.44     46.56      1.00
   4.47386   2.28722   3.05862   -26.667   -38.920   -10.966   -201.34     54.59      1.00
   2.26621   0.28958   3.33098   -12.963   -40.084   -12.053   -201.34     45.69      1.00
   1.50281   1.35422   1.43333    -6.832   -24.771    13.969   -201.33     41.86      1.00
   3.23225   2.58183   4.04435   -11.223     4.648   -43.978   -201.32     50.16      1.00
   2.80040   0.89958   2.98682   -20.264   -39.026   -26.906   -201.28     53.01      1.00
   2.79179   0.79316   2.62846   -21.473   -41.143   -17.787   -201.27     52.51      1.00
   1.88962   2.07131   1.70396    -4.774   -22.316    12.547   -201.22     37.50      1.00
   3.38682   2.56303   2.33265    17.814    11.880   -28.929   -201.18     42.25      1.00
   5.78777   0.53486   2.43846   -11.525   -27.833     5.524   -201.17     40.76      1.00
   1.02453   2.20925   3.34765    -4.764   -34.969    -1.636   -201.14     45.77      1.00
   5.34832   2.22832   1.54883     1.895   -36.965   -13.252   -201.10     47.76      1.00
   0.66250   2.01925   3.40790    -2.844   -23.495    10.680   -201.08     39.36      1.00
  -0.19035   0.72763   1.83416    -2.253   -27.552     6.146   -201.07     37.46      1.00
   2.65446   2.35378   0.41829   -42.794    -2.425   -33.843   -201.05     60.70      1.00
   1.27420   1.23280   4.92007    -2.884   -24.217    12.352   -201.01     32.29      1.00
   1.51219   1.30035   4.09353    -6.022   -26.996     8.733   -200.97     35.32      1.00
   3.62628   1.77587  -0.04350   -26.495     5.873   -40.217   -200.91     56.11      1.00
   3.97724   0.53970   3.16705   -20.744   -38.124   -31.607   -200.91     55.03      1.00
   0.19352   1.44620   2.19352   -38.189    12.403   -16.124   -200.90     51.79      1.00
  -0.16103   0.78695   1.57452   -18.619   -11.765   -42.526   -200.84     52.98      1.00
   1.07932   2.48730   3.15192   -25.328    15.078    -0.726   -200.83     41.10      1.00
   1.95122   0.26186   0.72364    -6.472    26.201    -4.080   -200.81     39.13      1.00
   1.50235   0.81332   0.83634   -17.767   -25.122   -39.367   -200.74     57.98      1.00
   0.89653   2.09416   1.00649   -13.374   -21.296    16.844   -200.65     38.98      1.00
   4.96472   0.69181   1.78056    -9.923   -40.743   -16.034   -200.49     46.47      1.00
   0.98242   0.42979   1.53894   -29.173    -1.286    14.544   -200.44     43.28      1.00
   4.70519   1.40920   4.76668    -5.029    25.773    -7.005   -200.42     37.01      1.00
   4.14019   0.83469   5.87149    -3.741    25.745   -13.291   -200.42     39.89      1.00
   4.88809   2.10294   3.09122    -2.472    17.056     2.551   -200.36     31.11      1.00
   0.91025   1.21310   4.38509    10.179    -7.551    17.163   -200.25     29.59      1.00
   0.26959   1.71451   4.82797   -26.616   -13.105    13.082   -200.24     39.72      1.00
   2.10898   1.99581   1.87671    -5.733   -19.189    13.429   -200.21     35.80      1.00
   5.93690   2.52395   2.82145   -10.285   -38.259    -7.648   -200.10     50.49      1.00
   1.98702   1.21332   4.36029    -5.852   -38.969    -5.982   -200.10     43.17      1.00
   2.77933   1.74437   4.94088   -19.719   -40.128   -31.686   -200.06     60.16      1.00
   4.68221   1.28502   4.07185    -0.803    10.963   -35.375   -200.05     45.23      1.00
   5.71638   2.19028   1.83293     1.536   -37.966    -9.399   -200.01     48.10      1.00
   0.70178   0.64635   2.35449   -32.762   -33.578   -22.698   -199.99     61.87      1.00
   3.99162   2.23694   4.28187    -9.564     9.278   -39.397   -199.94     46.18      1.00
   2.84319   2.78628   3.53003   -13.762     3.034   -46.027   -199.91     52.64      1.00
   3.67234   1.20590   5.81650   -13.326     0.603   -45.235   -199.88     55.12      1.00
   1.69115   1.74252   1.81292    -2.331   -18.955    17.674   -199.84     38.14      1.00
   3.14971   1.33263   2.49299    -4.985    15.479   -33.458   -199.83     39.08      1.00
   4.22874   2.10761   1.66914   -16.517   -38.231   -31.821   -199.83     58.08      1.00
   3.71208   1.84735   4.57158   -26.518     4.423   -42.101   -199.81     54.46      1.00
   3.77248   2.25340   4.34163   -14.351     7.648   -38.604   -199.81     46.61      1.00
   4.10432   1.58005   5.44655    -9.209     6.788   -42.891   -199.74     51.66      1.00
   5.01892   0.89541   2.31701    -8.058     7.301   -35.785   -199.68     41.85      1.00
   2.49522   1.90127   2.38743    13.893     9.001   -27.159   -199.62     36.96      1.00
   0.31857   1.35015   3.88617   -22.091   -11.524    15.229   -199.60     40.52      1.00
   5.60962   1.58703   1.79186   -14.144   -43.134   -17.552   -199.54     54.67      1.00
   2.38757   2.47276   2.11271   -13.862    25.200   -18.790   -199.50     39.13      1.00
   2.77857   1.68953   4.96943   -20.332   -40.265   -31.116   -199.48     60.14      1.00
   0.01580   0.62126   5.57719    -8.289   -24.040    11.235   -199.48     30.84      1.00
   0.26395   1.72966   4.83304   -27.096   -12.950    13.037   -199.47     39.99      1.00
   5.49484   0.47901   2.76806   -13.692   -27.927     5.184   -199.43     41.57      1.00
   2.43973   1.50212   4.73102   -15.089   -42.780   -22.316   -199.31     54.91      1.00
   2.71963   1.60464   1.46326    -4.397    -5.569    13.325   -199.30     31.17      1.00
   3.25701   1.45190   5.73133   -13.184   -13.839   -51.036   -199.30     61.36      1.00
   2.19581   1.14103   4.36453    -5.380   -39.253    -8.505   -199.27     43.45      1.00
   3.90120   2.23582   1.69962   -18.246   -34.259   -37.002   -199.22     59.21      1.00
   6.08624   0.96371   0.37875    13.361   -35.259   -13.744   -199.19     42.37      1.00
   5.08967   0.29411   0.43455   -34.890    13.697   -19.997   -199.17     44.71      1.00
   4.47900   0.30146   1.08648   -34.539    14.642   -17.944   -199.15     43.65      1.00
   3.55669   0.89060   4.16118   -46.598    10.007   -24.759   -199.15     56.08      1.00
   1.40144   2.59595   3.38488   -24.672    13.714     1.081   -199.11     39.86      1.00
   3.92850   1.92867   3.33094   -33.978    -1.212   -40.540   -199.04     55.38      1.00
   2.74058   1.59144   4.94338   -18.846   -41.115   -29.498   -199.02     59.15      1.00
   3.03307   1.37510   1.57093   -11.918    12.746   -37.524   -199.01     46.65      1.00
   4.67774   0.44806   1.43332    -9.474   -38.926    -9.718   -199.00     41.94      1.00
   3.28631   1.83925   2.36906     2.980    30.196    -7.058   -198.99     35.57      1.00
   0.50121   1.64164   4.10552    -5.568   -15.631    14.645   -198.93     34.85      1.00
   3.37595   2.65680   3.39217    -1.731    14.516   -31.228   -198.86     39.03      1.00
   5.07506   0.83442   2.24956    -6.588     5.236   -37.345   -198.84     42.54      1.00
   0.69132   1.85426   6.10549    -1.550   -20.296    13.616   -198.82     32.03      1.00
   0.35339   2.20009   2.95496    -6.522   -28.364     7.611   -198.76     42.73      1.00
   2.10702   2.73800  -0.06337   -40.843    17.987     5.695   -198.69     52.12      1.00
   5.78074   2.44424   3.39523   -20.704    13.183   -37.729   -198.67     53.51      1.00
   4.83070   1.51540   4.89845   -11.775    27.149    -6.936   -198.66     38.88      1.00
   2.39559   1.60252   0.21140   -39.884     0.806   -34.513   -198.62     59.11      1.00
   1.12378   1.50002   0.31604     5.519   -28.595    10.397   -198.60     39.28      1.00
   2.17250   3.26942   3.04515    -8.864   -43.371   -26.048   -198.57     58.03      1.00
   4.72365   2.68805   2.55153   -43.818    -6.004   -35.617   -198.50     62.36      1.00
   0.52710   0.66115   5.12536    -3.978   -34.818    -1.465   -198.45     37.85      1.00
   0.67220   0.62754   2.40717   -32.988   -33.190   -23.308   -198.44     62.04      1.00
   4.98130   1.58054   1.59486     6.281   -30.488    -1.023   -198.44     37.98      1.00
   1.61245   0.72910   0.97594   -25.683     9.472    12.613   -198.41     40.91      1.00
   3.30019   1.62602  -0.05671   -31.617     7.858   -37.311   -198.36     57.08      1.00
   4.85195   2.07124   3.09017    -2.681    17.240     2.286   -198.36     30.97      1.00
   0.21586   1.26388   5.21561     3.700    20.977   -22.315   -198.31     35.90      1.00
   1.70517   0.89372   0.69719   -14.766   -22.171    17.564   -198.28     43.44      1.00
   4.68080   1.25909   4.06830    -1.278    10.434   -35.422   -198.26     45.21      1.00
   4.69223   0.48196   3.37333   -15.760    14.428    13.100   -198.23     33.79      1.00
   1.42058   1.84334   1.41190    -2.426   -25.305    14.267   -198.21     40.37      1.00
   3.58931   0.92951   6.44723   -12.092    13.681   -33.579   -198.15     47.30      1.00
   1.51807   0.81053   0.81564   -17.587   -25.316   -39.412   -198.08     58.03      1.00
   5.91002   0.96061   1.43485    -7.538   -37.592    -2.718   -197.99     43.25      1.00
   5.72426   1.65079   1.90320   -11.037   -19.704    13.189   -197.95     36.28      1.00
   0.51693   1.71571   4.08903    -6.336   -16.871    14.398   -197.92     35.67      1.00
   5.65820   1.38244   2.17432   -12.140   -41.803   -17.777   -197.92     53.99      1.00
   2.11618   2.66788   4.92618   -23.207   -38.488   -30.742   -197.92     61.62      1.00
   3.90682   1.79244  -0.01463    -8.335    21.858    -2.280   -197.90     36.86      1.00
   4.08311   2.46263   3.08634   -27.183     0.795   -42.366   -197.89     54.20      1.00
   6.06654   1.08387   3.41830    10.190   -30.371    -7.391   -197.86     46.58      1.00
   5.22442   1.75332   1.96240     3.437   -30.231     2.078   -197.83     39.44      1.00
   4.92750   2.21725   5.36396    -4.431    -3.162   -50.000   -197.77     55.59      1.00
   3.17351   0.78288   2.44232   -20.305   -41.616   -16.006   -197.71     51.11      1.00
   1.32240   2.32077   1.87774     5.734    12.077   -31.230   -197.69     41.06      1.00
   4.06968   2.18525   1.71990   -17.640   -36.336   -34.385   -197.65     58.67      1.00
   4.91423   1.64159   2.05146   -27.339   -37.034   -30.115   -197.61     59.39      1.00
   3.18670   0.84665   3.36188     9.560   -33.108    -2.398   -197.56     36.18      1.00
   0.07801   1.82043   3.18025    -0.493   -14.929    14.848   -197.54     37.10      1.00
   2.19870   0.27326   3.54165   -15.919   -40.094   -11.708   -197.51     46.00      1.00
   2.30287   1.90819   2.16230    14.281    12.038   -24.693   -197.51     37.15      1.00
   2.15462   2.38992   1.88133   -15.477    25.849   -15.719   -197.49     39.22      1.00
  -0.12821   1.44313   1.17045   -13.348   -46.295   -25.926   -197.47     59.58      1.00
   0.09220   1.05103   2.04094    -3.312   -25.762     8.882   -197.44     39.48      1.00
  -0.08240   0.76216   1.87135    -3.782   -26.578     7.330   -197.44     37.92      1.00
   0.28355   0.61700   0.51490    -9.156   -27.571     9.400   -197.44     33.36      1.00
   6.14825   0.67720   3.98811     9.933   -26.235     5.185   -197.41     42.06      1.00
   5.92179   2.72056   5.80085   -14.109   -19.049     9.143   -197.40     34.78      1.00
   5.65900   1.63647   1.78901   -14.388   -42.750   -15.899   -197.39     54.14      1.00
   2.30161   1.24370   4.17474    -4.101   -40.085   -10.852   -197.39     44.74      1.00
   0.51806   1.67188   4.09270    -5.746   -16.162    14.456   -197.39     35.13      1.00
   4.48632   2.00663   1.48329   -19.052     6.562   -45.645   -197.37     55.53      1.00
   3.55777   1.73100  -0.06725   -27.449     6.422   -39.816   -197.32     56.38      1.00
   5.68005   0.90214   2.46148    -5.229   -37.003    -7.999   -197.28     47.10      1.00
   4.04386   1.60057   5.42220   -10.054     5.929   -43.406   -197.23     52.14      1.00
   1.53589   1.98476   0.07755   -12.886    -6.776   -49.956   -197.22     57.67      1.00
   3.03188   0.94028   1.81867    -8.226    13.264   -38.325   -197.22     45.51      1.00
   3.68785   0.85769  -0.22294   -10.041    11.873   -35.952   -197.20     48.50      1.00
   1.40589   2.16006   0.87890   -15.115   -33.425    -9.327   -197.14     46.48      1.00
   4.79633   1.00445   3.01409    -6.805    -4.530    18.361   -197.11     30.52      1.00
   4.46220   2.41743   0.00630   -10.459    25.214    -8.178   -197.08     38.86      1.00
   3.12014   0.69058   2.36863   -20.620   -23.999     8.242   -197.07     36.57      1.00
   5.38136   1.69152   1.84070     0.147   -26.034     7.226   -197.00     36.38      1.00
   6.21460   0.59764   4.87999    -7.911    22.785   -29.457   -197.00     43.55      1.00
   1.73376   1.11795   4.60700    -1.033   -33.930     1.301   -196.96     37.55      1.00
   2.64389   0.86285   1.32920    -3.008    27.662   -10.206   -196.90     39.14      1.00
   0.94682   0.54405   0.26972   -30.990   -21.408    11.755   -196.90     42.89      1.00
   2.08020   2.01418   1.86516    -2.151     7.030   -40.075   -196.88     46.50      1.00
   1.69693   1.80538   3.21772     9.797    19.062    -0.132   -196.83     31.20      1.00
   2.27089   1.02546   3.54701    -5.222   -29.299     3.856   -196.83     33.56      1.00
   3.35087   2.59424   1.56714   -40.967     4.540   -32.962   -196.78     57.79      1.00
   1.98653   2.29413   1.85400    -4.568     8.545   -39.393   -196.77     45.97      1.00
   1.63052   1.64122   0.38944    -7.098     0.789   -47.786   -196.75     54.56      1.00
   1.31008   1.56336   3.81040    -2.319   -28.187     6.403   -196.73     38.01      1.00
   1.97298   1.74718   1.64581   -12.597   -13.955    19.261   -196.72     38.58      1.00
   5.17862   1.60380   2.00514    -5.721    13.958   -27.410   -196.71     39.33      1.00
   2.46674   2.52081   1.30363   -13.422    12.213   -35.666   -196.68     45.97      1.00
   2.75597   1.57510   3.59110    -8.062     7.413    11.989   -196.68     23.79      1.00
   1.45180   2.18821   1.90784     8.071     7.594   -36.623   -196.61     44.98      1.00
   0.75353   1.65745   4.12323     1.254   -18.584    12.964   -196.54     34.59      1.00
   1.94270   2.82483   6.02458   -40.992    18.609     4.909   -196.54     52.40      1.00
  -0.02998   2.12979   3.25839   -22.866    18.724   -20.029   -196.48     46.86      1.00
   6.32139   0.72895   3.46638     7.776   -30.138    -3.219   -196.47     45.32      1.00
   5.66416   0.81867   2.45553     2.013   -34.641    -4.846   -196.39     44.47      1.00
   0.52610   1.42804   3.79759   -20.584   -14.876    14.966   -196.38     40.64      1.00
   0.26216   1.28968   5.23511     4.628    20.741   -21.646   -196.36     35.38      1.00
   5.05287   1.13505   3.09457    -1.443    -9.511    17.096   -196.33     32.78      1.00
   5.15720   0.30805   0.35598   -34.992    13.494   -20.584   -196.32     45.05      1.00
   2.37567   2.17910   2.22503    -2.580   -21.073     9.339   -196.31     33.94      1.00
   3.86943   1.97845   4.35788   -11.409     7.096   -39.897   -196.30     46.87      1.00
   5.10340   1.33360   3.84225    -8.474    17.946   -31.200   -196.30     45.80      1.00
   3.19683   2.59200   3.04351    -3.411    20.023   -22.830   -196.29     35.33      1.00
   0.51861   0.95608   1.15680   -23.436   -19.356    15.028   -196.25     40.90      1.00
   3.26062   1.29826   5.25999   -41.602   -21.891   -35.367   -196.18     64.56      1.00
   0.05828   2.41194   2.53800   -35.053   -23.790    10.170   -196.12     52.91      1.00
   5.29182   2.56366   2.11306    -6.565   -38.803   -13.616   -196.10     50.97      1.00
   2.21713   0.36739   0.46355    -6.295    25.908    -6.547   -196.08     39.24      1.00
   5.62979   1.24423   4.41823   -18.359    24.134   -31.684   -196.03     51.45      1.00
   5.27912   2.56704   2.10232    -6.596   -38.845   -13.792   -196.02     51.05      1.00
   2.65767   2.19736   5.12889    -5.641   -44.873   -17.137   -195.98     55.89      1.00
   6.04700   1.79343   3.75700   -23.255    15.041   -35.632   -195.89     53.97      1.00
   3.51772   1.52601   5.78401   -14.847    -5.200   -47.701   -195.89     57.58      1.00
   4.88740   2.02494   2.08812   -27.770   -28.977   -39.959   -195.84     61.98      1.00
   1.36251   1.60797   1.02616    -7.906   -26.663    14.919   -195.82     42.09      1.00
   5.75681   1.45512   0.91050     3.173     7.193   -27.288   -195.74     34.00      1.00
   2.89304   1.95223   5.17758   -22.750   -36.553   -36.302   -195.71     62.33      1.00
   6.20177   2.21257   3.24149   -22.432    20.287   -19.227   -195.71     46.89      1.00
  -0.18589   0.61115   3.53245     0.387   -26.158     3.451   -195.71     42.07      1.00
   4.38890   1.72473   3.22431    -6.320     9.165   -43.467   -195.63     49.18      1.00
   2.47249   2.90407   1.53752     3.544    25.247   -17.169   -195.59     37.47      1.00
   4.12082   0.30025   2.96657   -19.360   -40.504   -26.864   -195.50     53.51      1.00
   1.59661   2.64192   5.39623   -29.453   -32.121   -33.561   -195.46     61.66      1.00
   3.13008   0.94337   1.85176    -5.757    11.855   -40.003   -195.43     45.65      1.00
   2.64492   0.86316   1.31910    -3.081    27.351   -10.233   -195.41     38.98      1.00
   6.06834   1.41431   0.15642     0.336   -13.762   -47.781   -195.40     53.06      1.00
   4.90050   2.12996   3.11598    -2.286    17.143     3.024   -195.38     31.25      1.00
   3.30339   1.30102   5.35760   -42.974   -19.200   -36.083   -195.33     65.24      1.00
   1.00830   2.47435   3.10357   -25.360    15.256    -0.871   -195.22     41.28      1.00
   2.02872   1.68777   5.74373   -45.015   -22.707   -23.898   -195.21     60.82      1.00
   4.20443   0.53255   1.99511   -12.498   -39.436   -13.841   -195.18     44.22      1.00
   2.74762   1.60251  -0.18198   -26.140   -38.307   -23.299   -195.10     60.00      1.00
   4.88931   1.03853   1.91395   -15.275   -18.284    15.133   -195.07     32.54      1.00
   6.10576   1.79425   3.80278   -23.247    15.588   -34.698   -195.05     53.46      1.00
   5.45053   1.40078   1.43252     7.022   -40.830   -22.487   -195.03     51.60      1.00
   1.30691   1.87156   3.93397    -0.448   -26.856     9.187   -194.99     38.41      1.00
   1.04065   2.16519   3.32119    -4.004   -34.806    -1.155   -194.98     45.50      1.00
   5.66621   1.32960   2.09300   -10.788   -42.132   -16.776   -194.95     53.31      1.00
   2.04427   1.69124   0.50633   -10.307     1.404   -46.607   -194.94     54.63      1.00
   4.95033   2.64587   2.03404   -12.245   -40.130   -15.717   -194.93     53.46      1.00
   2.10226   1.10351   2.61465     0.395    17.871   -21.620   -194.90     34.65      1.00
   2.48353   2.14895   2.97149     9.428   -22.859    10.199   -194.88     35.11      1.00
   3.03414   2.05505   3.96087     5.133   -30.767     4.981   -194.84     39.21      1.00
   1.99702   2.25092   1.85817    -4.074     8.044   -39.434   -194.82     45.94      1.00
   1.40710   2.60932   3.39730   -24.617    13.645     1.262   -194.78     39.83      1.00
   0.08449   0.57047   3.67293     3.560   -30.360    -0.895   -194.75     44.22      1.00
   2.60710   2.12118   4.71390   -11.044   -32.471    11.619   -194.73     45.25      1.00
   3.16791   1.99539   4.07003     5.001   -30.714     3.367   -194.73     39.12      1.00
   5.63198   2.16068  -0.03400   -12.413    23.238     5.276   -194.64     32.80      1.00
   5.01190   2.00332   5.28699     8.800    18.836   -23.251   -194.63     38.12      1.00
   1.08706   2.52650   3.11403   -25.971    14.622     0.028   -194.63     41.29      1.00
   1.47392   1.26909   4.16524    -5.418   -26.237     8.901   -194.58     34.43      1.00
   0.46848   0.87998   3.69121     8.848   -31.088    -4.972   -194.55     44.13      1.00
   2.22733   2.63985   5.72361   -29.878   -35.805   -26.134   -194.48     60.67      1.00
   5.67467   0.73699   3.18644    -3.277     2.317   -37.911   -194.46     48.78      1.00
   6.13480   1.92346   2.47240    -9.238   -23.599    11.029   -194.45     40.43      1.00
   3.82701   1.34145   3.03507   -37.578   -22.952   -34.850   -194.39     57.50      1.00
  -0.02329   1.89032   4.09464   -20.379    18.427   -32.442   -194.24     51.07      1.00
   5.03647   1.96277   5.13420     7.322    20.713   -21.843   -194.23     38.07      1.00
   5.20179   1.24930   0.00396     8.364     7.484    16.329   -194.18     26.87      1.00
   4.20117   1.19209   4.37719     1.732   -37.668   -22.830   -194.18     52.68      1.00
   1.22835   2.58623   3.27546   -24.728    13.738     0.792   -194.15     40.15      1.00
   0.86157   1.25212   4.56724    -0.578   -32.732    -0.860   -194.14     38.99      1.00
   1.30893   0.89119   2.97985    -8.116   -37.224   -17.170   -194.11     50.90      1.00
   0.79792   0.99360   4.89934    11.069    -0.368    17.790   -193.98     25.73      1.00
   3.42793   2.55674   1.65889   -40.648     4.490   -33.850   -193.97     57.95      1.00
   0.39629   0.86422   0.47257    -9.043   -24.019    12.068   -193.97     32.17      1.00
   0.84779   1.40924   4.56408    -0.987   -32.590    -1.429   -193.88     39.64      1.00
   2.74771   0.47613   1.40413   -21.175    12.326   -37.130   -193.87     51.61      1.00
   2.54749   2.57584   1.23782   -15.962    11.156   -37.164   -193.85     47.88      1.00
   4.11463   2.60916   2.15998   -42.646    -1.339   -34.737   -193.79     60.02      1.00
   4.20751   1.18048   4.36444     1.871   -37.707   -22.991   -193.77     52.78      1.00
   0.69342   1.69485   4.34615    -9.203   -29.241     5.618   -193.76     40.46      1.00
   4.86148   1.98116   2.12140   -28.096   -28.723   -40.171   -193.73     61.96      1.00
   6.07320   1.14234   3.39820    10.907   -30.296    -8.273   -193.60     46.81      1.00
   0.08127   1.66133   2.00178    -7.711   -22.972    12.499   -193.59     38.94      1.00
   4.45385   1.70082   5.31048   -10.286     7.684   -42.141   -193.55     50.81      1.00
   0.26460   1.11110   6.15304    10.519    -8.429    15.981   -193.53     23.81      1.00
   2.53720   0.84003   1.41590    -2.714    27.642    -8.632   -193.46     38.75      1.00
   1.84273   0.76552   4.11492   -21.734   -40.986   -16.230   -193.44     50.71      1.00
   2.81642   1.24968   4.44076   -19.741   -38.427   -31.827   -193.43     56.65      1.00
   2.08448   0.75331   5.25096   -13.807   -43.061   -18.079   -193.41     52.01      1.00
   0.06465   0.75001   3.42948     8.209   -30.381    -4.375   -193.41     45.69      1.00
   3.96751   1.34783   2.83770   -37.037   -25.694   -33.397   -193.38     57.64      1.00
   2.25829   1.74913  -0.02482     4.017     7.313   -33.759   -193.36     44.43      1.00
   4.90838   1.24653   1.29001    14.543   -14.901    13.400   -193.30     30.27      1.00
   0.20155   1.19410   1.15270   -30.815    12.681     9.005   -193.24     39.40      1.00
   0.18028   1.60189   1.85854    -6.738   -19.175    14.991   -193.21     36.96      1.00
   5.10711   1.46950   5.28389   -28.210    12.905     8.230   -193.20     40.34      1.00
   3.63170   1.21868   5.79919   -13.964     0.185   -45.900   -193.12     55.80      1.00
   0.87610   0.27651   4.87389    -8.356   -37.761    -5.338   -193.11     40.51      1.00
   2.67994  -0.09166   2.00088    -4.357   -26.748     7.166   -193.10     37.15      1.00
  -0.15494   1.91650   2.47374    -9.448   -23.600    11.110   -193.06     40.49      1.00
   5.41626   0.28244   4.63117   -52.182     2.737   -27.658   -193.05     66.35      1.00
   5.08677   2.06021   5.23160     9.773    20.343   -21.339   -193.03     37.78      1.00
   4.94624   0.88550   6.21981    13.563     7.897   -39.990   -193.01     47.37      1.00
   2.38925   2.89666   1.44501     3.210    25.556   -16.956   -193.00     37.58      1.00
   1.05987   1.90704   3.35449    -0.966   -30.669     3.360   -192.99     41.98      1.00
   0.97048   0.92917   1.99275   -30.036   -35.470   -19.777   -192.95     60.17      1.00
   1.44861   1.68984   1.09160    -7.926   -24.546    15.770   -192.91     41.17      1.00
   2.95607   2.56051   2.40251   -12.668     7.008   -40.138   -192.84     46.81      1.00
   1.17433   2.03753   2.99073   -46.246    -4.304   -14.557   -192.82     56.78      1.00
   4.12217   0.90516   5.93413    -2.736    25.533   -14.428   -192.73     39.94      1.00
   2.37430   0.85719   4.43050   -25.317   -30.332   -36.253   -192.73     54.78      1.00
   2.57365   0.65474   3.18325   -21.598   -40.669   -19.406   -192.71     51.41      1.00
   2.78959   0.47618   1.37321   -21.097    12.108   -37.587   -192.71     51.82      1.00
   5.84851   1.76624   2.48092     6.133   -14.230    13.941   -192.68     35.57      1.00
   0.06326   0.71396   3.42414     8.307   -29.859    -3.339   -192.66     45.27      1.00
   0.66618   1.55441   0.47558   -20.456    14.896    11.393   -192.64     32.49      1.00
   5.53435   1.55855   4.29212   -32.098     7.068     9.944   -192.63     43.31      1.00
   1.63545   1.29206   4.18382    -6.132   -29.576     6.967   -192.61     36.38      1.00
   2.45419   2.56254   2.52389    -2.907    11.122   -34.152   -192.60     40.85      1.00
   2.10481   1.99822   0.16689    18.681     1.588   -28.433   -192.60     44.33      1.00
   1.87347   0.25836   2.30986     4.443    12.301    15.478   -192.59     32.96      1.00
   4.45527   2.36810  -0.00292   -10.697    25.340    -7.470   -192.58     38.84      1.00
   2.18863   2.61437   5.67754   -30.178   -35.810   -26.152   -192.57     60.79      1.00
   2.51051   1.64421   3.37440   -33.294   -21.707   -39.565   -192.56     58.83      1.00
   0.05813   2.67631   1.22253   -18.378   -42.958   -26.684   -192.55     60.64      1.00
   0.34389   1.43287   4.45038    -6.626    -9.512    17.489   -192.54     32.14      1.00
   2.12249   1.79898   1.30124    -5.955   -25.686     1.864   -192.53     39.20      1.00
   3.74658   1.57067   3.95990   -16.133     4.513   -42.817   -192.53     49.15      1.00
   5.73513   0.81727   5.85399   -30.909   -10.493    12.914   -192.52     39.32      1.00
   6.02816   1.78589   3.73717   -23.268    14.923   -35.974   -192.50     54.20      1.00
   0.08995   1.84567   4.12392    -5.522   -40.322   -35.473   -192.45     62.16      1.00
   3.70248   1.38372   5.96892   -11.373    -0.410   -47.448   -192.44     56.38      1.00
   5.88231   1.61816   0.18862   -13.749    18.742    11.413   -192.44     29.83      1.00
   0.18640   1.18292   1.14706   -30.975    12.360     9.148   -192.43     39.37      1.00
   2.72762   1.61282   6.04837   -25.248   -39.277   -22.431   -192.42     59.85      1.00
   2.18500   1.00211   0.17124     2.339    23.923   -14.472   -192.42     38.93      1.00
   0.10247   1.86982   4.13508    -5.697   -40.234   -35.991   -192.40     62.38      1.00
   5.10870   0.27241   3.15615   -21.538    22.494     5.619   -192.39     39.43      1.00
   4.53619   0.86409   2.16795   -17.167   -40.873   -19.721   -192.33     50.09      1.00
   2.87075   1.79551   4.28943     0.988   -31.095     8.897   -192.27     39.99      1.00
   4.20178   1.22946   4.45746     0.546   -37.877   -22.731   -192.23     52.93      1.00
   5.83093   2.70435   5.67350   -13.056   -18.692     8.984   -192.21     34.15      1.00
   3.29167   2.94807   1.96209   -47.811     7.221   -18.231   -192.20     56.11      1.00
   3.59923   1.57262   5.06830   -21.654     9.898   -37.896   -192.17     51.15      1.00
   3.59369   2.32907  -0.09370     5.176    22.660    -8.583   -192.14     38.29      1.00
  -0.21166   1.72146   3.72483   -24.172    14.440   -35.579   -192.09     54.30      1.00
   2.15847   0.99280   3.14230   -14.069   -39.172   -27.360   -192.08     53.33      1.00
   0.39675   1.01599   3.63069    11.134   -35.271   -12.236   -192.07     49.73      1.00
   0.84955   1.90981   1.08378   -18.347   -24.778    16.272   -192.07     42.95      1.00
   1.41136   0.47902   2.77133   -15.381    16.339   -30.220   -192.02     46.03      1.00
   3.74730   1.58744   3.96027   -16.000     4.605   -42.684   -192.01     49.01      1.00
   2.97072   2.37771   3.15529     7.368   -23.737     4.637   -191.98     34.11      1.00
   5.62312   2.91081   6.11516   -11.278    -7.468    11.947   -191.97     29.68      1.00
   2.15141   0.98668   0.20211     2.405    23.918   -14.621   -191.95     38.95      1.00
   5.96723   2.46362   5.80894   -11.804   -21.608     7.693   -191.92     34.81      1.00
   2.21573   0.95168   0.18818     3.536    24.268   -14.389   -191.84     39.37      1.00
   4.10150   2.14834   1.66645   -18.349   -36.706   -34.148   -191.79     58.97      1.00
   1.90386   2.71976  -0.24236   -39.735    17.805     7.224   -191.77     51.27      1.00
   1.97924   1.65806   5.72752   -45.313   -22.935   -22.808   -191.75     60.53      1.00
   4.14295   1.82128   0.17739   -22.372     6.324   -42.261   -191.72     55.18      1.00
   4.52330   2.10821   4.68309    -3.017    26.035    -3.958   -191.69     34.23      1.00
   5.18145   1.98482   5.25655     9.400    21.982   -19.925   -191.60     37.75      1.00
   5.71726   2.39540   3.33859   -12.253   -39.871   -10.631   -191.53     52.50      1.00
   2.35341   0.33565   3.51404   -18.790   -40.350   -13.859   -191.52     47.50      1.00
   1.15013   0.20891   5.32917     9.381   -40.126   -21.443   -191.52     46.79      1.00
   1.02505   2.43854   3.11465   -25.366    15.730    -1.269   -191.49     41.44      1.00
  -0.15092   0.89697   3.43939     8.313   -30.026    -5.063   -191.43     45.71      1.00
   3.75172   1.62309   4.19602   -14.481     3.931   -42.532   -191.39     49.08      1.00
   5.89849   2.40307   3.40663    -9.728   -40.028   -11.911   -191.35     52.58      1.00
   2.42022   1.11312   4.13283    -2.055   -40.092   -11.249   -191.33     44.14      1.00
   3.17623   0.64563   2.28051   -20.629   -23.515     8.602   -191.23     36.45      1.00
   0.29357   1.22835  -0.10218     9.078    -6.801    17.174   -191.23     24.07      1.00
   2.56894   2.34094   1.86887    -2.967    21.771   -22.112   -191.20     37.15      1.00
   4.11707   1.79071   0.20689    -8.595     9.098   -38.128   -191.19     48.07      1.00
   3.22650   2.94649   1.86012   -48.615     6.381   -18.027   -191.18     56.71      1.00
   2.02658   1.70216   3.61915   -30.538   -21.825   -40.113   -191.12     59.06      1.00
   4.13636   2.62002   2.19902   -42.701    -1.100   -34.537   -191.09     59.93      1.00
   5.63202   1.16426   3.06101     0.641     0.415   -38.864   -191.04     49.28      1.00
   0.20189   1.45969   2.20294   -38.446    12.589   -15.576   -191.03     51.88      1.00
   2.70133   2.47783   5.52563   -16.034   -35.476     0.090   -191.03     49.13      1.00
   2.28361   1.06881   3.55977    -5.626   -30.275     3.183   -191.01     34.53      1.00
   2.21563   0.38517   0.49457    -5.744    25.906    -6.932   -190.96     39.29      1.00
   4.66085   1.58846   4.90440   -11.454    26.899   -10.420   -190.89     39.27      1.00
   3.56187   0.80900   2.35554   -14.775   -41.919   -18.603   -190.89     49.47      1.00
   2.98646   2.39340   3.17143     7.166   -24.195     4.528   -190.85     34.45      1.00
   0.62167   0.60738   5.22785     1.591   -29.429     3.672   -190.66     31.69      1.00
   0.59157   1.48859   0.10227   -21.254    -2.176    15.900   -190.65     30.81      1.00
   5.39225   1.89435   2.90832   -25.593   -30.983   -38.173   -190.64     62.42      1.00
  -0.10371   0.78903   0.96176    -3.979   -30.709     5.158   -190.59     35.18      1.00
   5.68081   1.05832   1.58445     5.194   -37.241    -7.783   -190.56     43.49      1.00
   2.93364   1.78394   1.29166   -14.735    -8.598    10.648   -190.55     34.29      1.00
   4.71087   1.54712   2.64073   -10.238   -28.445     6.581   -190.51     38.62      1.00
   4.86915   2.21703   4.98084    -0.051    18.733   -25.671   -190.51     38.41      1.00
   5.62435   1.18017   3.08530     0.894     0.452   -38.653   -190.51     49.15      1.00
   6.00397   2.01124   3.88581   -18.640    17.486   -34.696   -190.49     51.80      1.00
   0.36318   0.51179   3.90679     6.937   -33.966    -3.083   -190.48     45.17      1.00
   5.19746   2.23906   5.75918    13.529     8.398   -30.822   -190.44     40.82      1.00
   4.76313   1.34319   2.54751   -17.046   -25.530    10.768   -190.43     38.90      1.00
   0.66678   1.57619   0.49020   -20.174    15.388    11.274   -190.41     32.57      1.00
   0.62629   1.46502   3.40435    11.451    -8.854    15.350   -190.41     35.63      1.00
   5.93805   1.25664   3.52100    15.110   -29.531    -3.346   -190.39     46.66      1.00
   3.99630   1.76862   3.36831   -36.130    -3.524   -39.779   -190.39     56.25      1.00
   2.20167   1.02651   3.57501    -5.557   -28.967     4.150   -190.38     33.55      1.00
   5.09413   2.36253   4.95128     2.550    23.749   -19.013   -190.38     36.78      1.00
   1.43501   1.19394   4.03731     9.087   -35.477   -15.626   -190.36     44.59      1.00
   5.66307   1.03648   4.60787   -17.220    10.077   -46.000   -190.31     57.40      1.00
   0.59107   1.24090   4.82019   -22.854     3.190    15.628   -190.23     33.58      1.00
   4.80288   0.87989   1.98058   -12.728   -40.916   -19.641   -190.19     49.18      1.00
  -0.07892   0.59607   4.87628    -8.729    22.559   -29.585   -190.19     43.75      1.00
   5.69882   2.43370   3.41256   -13.959    20.818   -25.908   -190.17     45.97      1.00
   5.65090   1.02590   4.60077   -17.661    10.063   -46.184   -190.17     57.72      1.00
   3.75008   1.61393   4.31829   -12.408     3.611   -43.144   -190.11     49.40      1.00
   3.22430   0.90195   5.12269   -46.254    -6.429   -30.911   -190.11     60.99      1.00
   5.89078   1.77959   2.47586     6.736   -14.263    13.864   -190.06     35.74      1.00
   2.20512   0.79484   0.35909    -5.245    25.281   -13.195   -190.05     39.86      1.00
   4.91151   1.00603   3.08386    -4.098    -4.817    18.081   -190.02     31.16      1.00
   3.37025   0.78492   5.41624    -7.855   -31.187    -0.678   -189.98     44.91      1.00
   1.62642   0.91637   0.68694   -11.995   -32.092     7.945   -189.97     46.04      1.00
   1.43762   1.54042   4.12107     3.860   -23.251    11.702   -189.96     34.50      1.00
   2.79904   1.66344   3.63386    -7.980     5.867    12.476   -189.96     24.20      1.00
   4.42123   2.20736   4.57748    -0.684    13.814   -30.660   -189.94     39.96      1.00
   4.59305   1.77065   5.33554   -12.024    19.764   -27.288   -189.92     43.12      1.00
   0.72861   0.87677   2.50538    -5.307    14.288    15.265   -189.90     36.24      1.00
   4.51342   1.64009   2.77151   -20.912    19.346    -8.754   -189.89     36.05      1.00
   5.90614   1.45448   3.81691   -25.880    10.522    10.815   -189.80     41.18      1.00
   1.60711   0.73642   0.98119   -25.678     9.815    13.006   -189.76     41.08      1.00
   3.21224   2.36546   2.68645    -7.347     1.237   -46.842   -189.63     50.74      1.00
   3.55991   2.07562   3.89129     5.374   -28.818    -0.500   -189.60     37.55      1.00
   1.42344   2.13321   1.00002   -16.265   -33.191    -9.346   -189.48     46.81      1.00
   0.12028   2.86153   4.53391   -24.959   -33.732   -33.666   -189.40     60.53      1.00
   4.23666   0.53899   1.95460   -11.783   -39.600   -13.512   -189.39     44.11      1.00
   3.95909   2.73751   4.93829    -6.451    14.606   -34.294   -189.39     43.92      1.00
   5.75347   1.68817   2.56746     2.956   -15.953    14.566   -189.38     36.08      1.00
   3.25846   1.13316   0.89479     1.586    17.566   -26.818   -189.34     41.04      1.00
   1.24279   0.38593   2.84971   -15.902    15.965   -31.494   -189.29     47.33      1.00
   2.86855   1.81258   4.20884     3.040   -30.309     8.999   -189.29     39.28      1.00
   6.03221   1.33691   5.89248    -0.969     2.517    19.088   -189.24     23.96      1.00
   3.86908   1.00381   5.93672     4.584    14.833   -27.016   -189.22     42.00      1.00
   1.67331   1.33628   3.79782    10.877   -36.719   -18.746   -189.18     47.26      1.00
   2.14154   0.74239   6.23522   -20.321   -31.263    12.257   -189.17     48.47      1.00
   2.30962   2.10685   1.35443     1.996    29.125    -2.250   -189.14     37.25      1.00
   5.01603   0.25829   0.28103    -0.702   -25.395     9.296   -189.12     31.63      1.00
   6.14285   1.29313   4.83475     8.356     1.278    16.589   -189.11     29.33      1.00
   1.46821   1.32036   1.42214    -7.225   -25.534    13.876   -189.09     42.41      1.00
   1.43004   1.88705   0.18348     6.480     8.317   -29.555   -189.08     39.72      1.00
   5.96111   2.44989   5.79405   -11.512   -21.819     7.587   -189.03     34.83      1.00
   5.04746   3.01585   5.41823   -10.976    -6.572    11.872   -189.01     29.20      1.00
   1.91320   1.24266   4.35631    -5.427   -36.997    -1.875   -189.00     41.17      1.00
   5.25037   1.84271   1.75592     3.562   -28.251     4.306   -188.98     38.09      1.00
   3.18790   1.25280   2.32447    -7.186    16.488   -34.218   -188.95     40.75      1.00
   4.34801   1.57835   2.86765   -19.826    19.873    -9.218   -188.94     34.95      1.00
   4.76109   0.46462   1.32824    -8.955   -38.722    -9.202   -188.92     41.61      1.00
   4.27391   1.88149   1.67698   -13.254    12.312   -43.810   -188.91     52.39      1.00
   1.06655   1.18249   4.37460    10.732    -9.292    17.073   -188.88     29.50      1.00
   6.03543   1.56732   1.10477   -11.723   -45.779   -29.123   -188.87     60.29      1.00
   3.94579   2.10958   4.54911   -16.835     8.196   -38.987   -188.81     48.30      1.00
   0.73140   2.34339   3.86364     2.902   -32.301    -1.590   -188.81     43.96      1.00
   2.11322   1.61352   3.21140   -30.697   -28.687   -34.231   -188.78     58.50      1.00
   5.41691   1.34183   4.10225    -6.985    13.311   -37.467   -188.77     49.48      1.00
   1.44822   2.25786   0.65765   -11.605   -32.546    -7.638   -188.74     44.38      1.00
   2.69094   1.51134   5.09030   -13.303   -27.224    14.448   -188.72     42.76      1.00
   2.37431   2.10283   2.20199    -3.816   -20.218    10.207   -188.69     33.84      1.00
   1.71558   1.57466   5.57995     0.845   -29.830     7.555   -188.69     39.26      1.00
   3.04550   2.58623   3.80065   -12.560     2.951   -45.754   -188.63     51.79      1.00
   4.49271   0.68655   1.91837   -27.332   -25.352     9.883   -188.60     39.86      1.00
   5.70426   1.29080   4.41326   -17.934    25.540   -30.379   -188.60     51.07      1.00
   5.69337   1.29482   1.05188     4.633     8.329   -25.542   -188.57     32.65      1.00
   3.16571   1.93497   5.61359     2.331    10.060   -36.028   -188.57     46.48      1.00
   4.09057   0.37131   1.05492   -13.270    18.096   -37.689   -188.49     46.89      1.00
   5.08180   0.98332   5.27867   -13.936   -30.584   -34.013   -188.43     56.28      1.00
   5.70516   2.43982   3.17697    -9.390   -39.369   -10.816   -188.42     51.63      1.00
   1.08644   2.60946   5.17912   -22.462     3.532    18.079   -188.30     39.43      1.00
   5.83393   0.64255   1.22181    -2.782   -33.814    -0.037   -188.25     36.96      1.00
   5.08731   0.96178   5.29513   -13.703   -30.093   -33.874   -188.23     55.81      1.00
   5.04034   0.29430   1.87145   -11.831   -28.180   -46.466   -188.22     56.55      1.00
   5.48469   0.32511   0.82744     9.524   -31.998    -4.296   -188.18     34.01      1.00
   3.98502   1.00924   4.48064     1.697   -38.627   -19.335   -188.17     51.90      1.00
  -0.57500   1.87573   0.55367    -2.170     7.980   -31.848   -188.17     38.79      1.00
   3.28911   0.96290   5.47017    -8.811   -30.631     1.855   -188.16     44.60      1.00
   1.86512   0.91093   1.23115    -4.437    25.151   -13.366   -188.14     39.82      1.00
   2.01158   1.63662   1.25670    -2.350     5.335   -44.143   -188.07     51.52      1.00
   3.49462   2.62047   2.93135    10.641    17.780   -25.511   -188.05     38.13      1.00
   0.55868   2.65737   0.52945    -7.263   -35.349   -17.993   -188.04     47.78      1.00
   4.71131   1.70444   5.20411     4.577    18.014   -23.856   -188.03     38.63      1.00
   0.44744   2.35302   2.29347    -2.401   -20.265    15.432   -188.03     38.21      1.00
   0.12369   0.55879   0.49383    -6.551   -28.589     7.469   -188.02     32.25      1.00
   0.29923   1.36603   4.55665    -5.557    -7.434    18.060   -188.01     30.97      1.00
   0.22343   1.22239   1.16955   -30.212    13.190     8.836   -188.01     39.25      1.00
   3.20814   2.26990   0.70601   -28.140   -22.852     4.179   -188.00     47.08      1.00
  -0.08129   2.25536   6.07493    12.524    18.279   -19.559   -187.88     34.96      1.00
   1.20780   2.03850   2.98239   -46.167    -4.631   -13.597   -187.87     56.43      1.00
   1.68541   1.22166   4.19048    -5.146   -29.853     6.823   -187.87     35.89      1.00
   2.65254   1.89065   1.99821   -12.994     1.784   -44.599   -187.86     50.75      1.00
   4.55563   1.50275   2.10712    -8.939    -0.930   -54.834   -187.80     58.66      1.00
   2.91509   0.72676   2.42841   -16.050   -40.684   -14.397   -187.80     49.30      1.00
   3.40074   2.56885   2.20965    15.439    13.374   -29.398   -187.78     42.36      1.00
  -0.07847   1.77741   1.57883    -9.492   -27.025    10.642   -187.78     39.75      1.00
   0.04388   1.34643   4.07690   -26.284    -7.846    15.189   -187.76     41.88      1.00
   1.96432   2.53054   0.82958   -37.545    -5.422   -40.142   -187.73     59.96      1.00
   4.45154   2.24483   2.99782   -26.222   -39.116   -10.257   -187.69     54.29      1.00
   5.87122   1.51041   0.19881   -13.997    17.141    12.223   -187.67     28.97      1.00
   4.21489   2.40784   2.71986    -8.189    -9.624   -52.600   -187.66     58.81      1.00
   2.61687   1.08844   3.20378    -0.540    19.277   -19.164   -187.65     29.25      1.00
   2.26771   2.31528   2.80155    -1.377   -25.835    11.200   -187.63     37.36      1.00
   5.74689   1.53996   4.27707   -30.085     3.792    11.934   -187.62     42.16      1.00
   5.20754   1.31962  -0.03668     8.301     8.893    15.980   -187.62     27.31      1.00
   1.96277   2.54713   0.82388   -38.328    -5.559   -39.959   -187.61     60.32      1.00
   3.68544   1.70901   5.05929   -19.501    10.528   -37.332   -187.59     49.94      1.00
   4.15359   1.19052   4.40221     1.575   -37.911   -21.922   -187.57     52.40      1.00
  -0.06558   1.89858   2.38376    -4.101   -25.738     8.431   -187.52     40.23      1.00
   2.57580   1.14202   4.65595   -10.821   -44.255   -22.892   -187.49     54.36      1.00
   1.97633   0.76393   2.84698    -6.785   -39.063   -19.943   -187.46     50.28      1.00
   4.74440   2.56876   0.97577   -20.612   -41.818   -22.142   -187.46     59.13      1.00
   2.87218   2.89532   1.51511   -48.969     5.689   -17.380   -187.39     56.78      1.00
  -0.17963   2.95274   1.18717    -7.625   -35.110     5.040   -187.31     45.59      1.00
   4.01666   1.56350   4.84416     5.328   -24.833    -0.164   -187.30     38.53      1.00
   1.02576   1.26641   3.95117    19.169   -14.006    11.321   -187.29     35.04      1.00
   2.06038   0.80023   0.24650   -14.699   -30.354    10.138   -187.27     46.27      1.00
   3.27145   2.43741   1.72950    -9.693     4.378   -44.559   -187.27     51.25      1.00
   0.11061   0.00667   4.60059    -4.171   -27.762     6.049   -187.20     37.49      1.00
   5.11558   0.98556   5.30488   -14.421   -30.240   -34.216   -187.14     56.17      1.00
   3.61910   2.43121   1.33213   -16.661    -8.326   -50.008   -187.09     59.29      1.00
   2.50969   1.86635   2.49570    15.038     8.326   -28.197   -187.08     37.68      1.00
   5.90303   1.68526   5.22994   -29.352    13.646     9.011   -187.04     39.18      1.00
   2.52101   1.11445   3.68345    -5.646   -36.245    -3.436   -187.04     39.37      1.00
   2.20701   2.28650   0.83402   -20.100     9.341    17.711   -186.96     38.33      1.00
   5.19645   1.54553   2.07954    -4.488    13.638   -27.833   -186.96     39.34      1.00
   5.15416   1.58442   5.14727   -31.746    12.810     7.742   -186.95     42.63      1.00
   2.76478   2.00247   4.73165    -8.943   -34.589     8.787   -186.93     45.50      1.00
   3.26634   0.94859   0.35825   -13.944    13.246   -34.768   -186.92     48.69      1.00
   2.15056   0.70786   4.21306    10.475   -36.444    -9.255   -186.92     40.20      1.00
   0.05789   0.57885   0.69529    -7.789   -29.061     7.395   -186.91     33.58      1.00
   3.93739   1.25709   2.41878   -19.329   -31.389     4.964   -186.90     40.55      1.00
   1.64149   1.32090   3.55766    -9.602   -27.431     8.173   -186.89     37.63      1.00
  -0.09214   1.56259   1.33705    -9.988   -28.583     9.438   -186.87     39.25      1.00
   3.09947   0.60109   3.97532   -18.032   -42.306   -20.207   -186.85     51.67      1.00
  -0.19874   1.71341   3.70313   -24.755    14.188   -35.511   -186.85     54.51      1.00
   1.75500   1.11063   3.55743     2.739   -24.142     8.140   -186.81     32.30      1.00
   6.15615   1.38381   0.28431     2.784   -13.779   -46.802   -186.78     52.21      1.00
   1.06082   1.86953   3.36745    -5.622   -30.085     6.133   -186.78     42.22      1.00
   3.08674   0.96159   5.39717   -11.840   -30.833     4.837   -186.76     44.66      1.00
   6.05408   1.35176   5.90151    -1.302     2.535    18.878   -186.75     23.76      1.00
   0.28607   1.64478   2.48894    -2.437   -22.906    12.041   -186.68     39.79      1.00
   6.04864   1.05429   0.30152     5.979   -13.925    14.602   -186.64     23.75      1.00
   5.89026   1.35771   3.97246   -23.776    13.327    10.300   -186.58     40.29      1.00
   2.49126   1.80634   1.30823    -2.703    15.547   -30.227   -186.54     41.85      1.00
   5.29398   2.98597   5.66355   -11.098    -7.248    11.829   -186.52     29.41      1.00
   4.44687   2.34155   3.18514   -28.278   -38.718   -11.865   -186.46     55.41      1.00
  -0.01008   0.06589   4.68541    -4.529   -27.453     6.237   -186.44     37.59      1.00
   5.98204   1.63972   5.17191   -29.876    11.783     9.751   -186.38     39.25      1.00
   3.96579   0.94826   5.92025     5.897    16.320   -26.004   -186.35     41.88      1.00
  -0.20247   2.55517   0.84402   -13.364    29.141    -9.288   -186.34     39.96      1.00
   4.51518   1.57649   2.79888   -21.663    20.109    -9.914   -186.31     36.95      1.00
   3.08443   0.92053   5.40792   -11.760   -30.880     4.559   -186.29     44.67      1.00
   1.42238   2.80467   2.18410   -35.463    -4.648     4.444   -186.29     43.96      1.00
   2.43099   2.53569   2.98339    12.585    10.068   -29.425   -186.28     38.81      1.00
   0.29767   0.43062  -0.22136    -6.472   -33.555     1.476   -186.25     34.69      1.00
   5.21005   0.31690   1.66237   -11.552   -28.986   -45.893   -186.23     56.42      1.00
   3.18924   0.81806   4.00451   -19.555   -41.349   -24.601   -186.21     53.88      1.00
   2.74955   1.53397   3.58696    -7.955     8.835    11.917   -186.20     23.91      1.00
   2.96703   1.88835   4.06827    -1.369   -36.195     2.638   -186.17     42.94      1.00
   3.97233   0.47876  -0.26404    -4.550    27.777    -8.691   -186.16     40.31      1.00
   3.19941   0.81938   3.99655   -19.539   -41.394   -24.643   -186.15     53.94      1.00
   3.06300   2.62614   2.28239     7.260    23.195   -20.517   -186.15     37.60      1.00
   2.80695   1.07570   5.23821   -14.463   -28.904    11.135   -186.14     43.40      1.00
   4.59314   2.26825   3.10752   -26.130   -38.820   -10.567   -186.13     54.38      1.00
   2.59837   2.18403   3.22057     8.199   -26.675     8.077   -186.12     36.88      1.00
   3.88538   2.03066   6.02447     4.806    23.692    -2.168   -186.11     37.08      1.00
   2.10738   1.06271   4.41276    -4.835   -38.831    -6.774   -186.11     42.40      1.00
   4.34553   0.27837   4.64949    -0.754   -35.241   -18.531   -186.09     51.66      1.00
   1.78387   1.37100   3.66729    -7.004   -30.565     5.858   -186.09     38.24      1.00
   1.52428   2.39163   4.57641    -1.343    -6.649    20.343   -186.08     35.55      1.00
   2.73519   1.86377   4.98041   -19.750   -40.164   -31.956   -186.08     60.59      1.00
   0.98659   1.82230   5.91397    -4.352    19.469   -15.941   -186.03     32.56      1.00
   3.25076   0.09353   0.95088   -17.673    12.230   -38.449   -186.00     51.36      1.00
   1.96511   2.46726   0.46826     8.368   -20.045     4.234   -185.95     36.06      1.00
   2.69118   2.14041   5.84525     2.510     3.002   -41.049   -185.91     50.04      1.00
   3.79668   1.02406   5.75889     3.224    14.020   -27.014   -185.80     41.82      1.00
   0.85564   0.92696   4.78052     0.339   -31.238     1.622   -185.80     35.40      1.00
   1.21536   2.45728   3.94075   -13.284   -41.053   -14.411   -185.77     53.96      1.00
  -0.44373   1.72500   5.26653   -28.965    15.472     8.452   -185.75     39.38      1.00
   2.35294   2.20469   2.50147    -2.371     8.018   -36.041   -185.73     41.78      1.00
   4.60828   1.55277   2.04027   -10.356    -1.928   -55.263   -185.72     59.58      1.00
   3.63768   1.21193   0.30160   -12.647    11.376   -37.953   -185.67     49.68      1.00
   2.36278   2.56337   2.45175    -2.533    11.200   -33.687   -185.67     40.58      1.00
   1.50616   2.63032   5.23363   -28.150   -33.548   -33.168   -185.67     61.67      1.00
   3.35364   0.54341   3.04344   -18.662   -39.596   -26.368   -185.65     51.13      1.00
   1.64136   1.02231   0.69173   -11.325   -30.244     9.367   -185.64     44.78      1.00
   2.15754   1.95533   5.31830   -14.603    19.714    -2.591   -185.62     36.10      1.00
   5.05134   2.43566   0.33125   -10.692     9.257   -35.905   -185.62     46.02      1.00
   5.48002   0.84719   5.87012   -28.341    -8.146    14.173   -185.59     38.48      1.00
   0.02369   0.89538   0.97368    -5.290   -27.827     8.616   -185.55     34.41      1.00
   3.31649   2.44158   1.77157    -9.469     4.029   -45.099   -185.54     51.62      1.00
   2.54322   1.68215   3.39515   -33.654   -20.788   -39.290   -185.51     58.53      1.00
   5.48383   1.15240   4.30802    -7.143    12.445   -38.794   -185.51     50.40      1.00
   5.63619   1.60082   1.84050   -18.159   -42.620   -15.045   -185.49     54.87      1.00
   3.73340   1.45157   3.89497   -17.376     3.009   -43.941   -185.46     50.16      1.00
   2.47961   2.36446   1.85778    -2.387    22.273   -21.117   -185.45     36.79      1.00
   0.08218   2.44659   3.88728   -15.806    20.921   -21.153   -185.45     44.43      1.00
   1.23184   0.91018   2.20360   -38.784     4.708   -27.787   -185.45     56.59      1.00
   5.49020   1.91821   0.38229    -4.431     8.780   -33.903   -185.43     41.11      1.00
   1.76306   1.38915   3.68154    -7.763   -30.615     6.133   -185.38     38.60      1.00
   0.06836   1.06140   2.92806   -30.117     4.638    13.138   -185.38     44.58      1.00
   2.67831   2.54584   1.41000   -14.621    10.602   -37.933   -185.35     47.76      1.00
   3.67973   1.23466   5.20611   -13.347   -31.238    -1.691   -185.33     45.83      1.00
   5.53311   2.36342  -0.14055   -12.140    25.537     1.870   -185.31     34.43      1.00
   1.70985   0.72138   4.62185   -22.780   -39.660   -18.371   -185.29     50.33      1.00
   1.89259   1.75666   1.70175   -12.560   -16.081    19.739   -185.27     39.68      1.00
   2.69672   0.58928   2.59305   -11.329   -40.086   -15.927   -185.23     47.97      1.00
   5.25550   0.80499   1.63765    14.048   -36.618   -18.933   -185.18     46.26      1.00
   2.48116   1.72176   3.17616    22.690    -0.524   -27.870   -185.18     39.31      1.00
   0.38703   1.41337   5.95338   -14.458    -3.462    17.294   -185.16     26.57      1.00
  -0.01810   2.43606   3.33478   -14.794   -39.880    -7.541   -185.15     52.91      1.00
   5.85389   0.74870  -0.17467    32.532     0.719    -0.028   -185.13     34.04      1.00
   1.35223   0.98040   4.13894     8.972   -34.749   -11.612   -185.13     41.92      1.00
   2.11872   1.31352   0.30463   -10.166   -14.487    20.564   -185.12     40.19      1.00
   6.16244   0.65621   3.52083     1.062   -27.463     2.126   -185.06     42.81      1.00
   1.63283   1.77384   3.79606     1.665   -38.109    -8.962   -185.01     46.02      1.00
   1.04834   1.03684   1.91966   -29.446   -36.103   -18.021   -185.00     59.54      1.00
   3.13946   0.30589   0.22354   -16.989   -13.598   -49.618   -184.95     62.68      1.00
   4.74821   1.71001   3.81729   -47.124    -4.332   -27.535   -184.93     59.56      1.00
   2.81010   1.19837   0.60483   -16.973   -11.646    12.149   -184.92     39.50      1.00
   4.55268   1.76810   4.01637   -34.709    -1.066   -43.576   -184.89     60.14      1.00
   1.20369   2.26430   3.89873   -12.116   -39.862   -11.052   -184.84     51.65      1.00
   4.26432   0.64662   2.53247   -15.932   -41.471   -22.852   -184.83     50.91      1.00
   1.30700   1.79567   3.29602     1.029    20.322     0.156   -184.80     32.72      1.00
   1.34597   1.87596   1.56224    -6.233    25.330     0.439   -184.76     34.80      1.00
   5.87606   1.74933   5.28435   -29.261    15.246     8.313   -184.76     39.36      1.00
   1.24701   0.91886   2.19372   -38.830     4.664   -27.738   -184.75     56.58      1.00
   2.91935   1.75181   1.29507   -14.929    -9.350    10.488   -184.73     34.57      1.00
   1.46702   2.33319   4.53720    -0.472    -5.702    20.715   -184.72     35.31      1.00
   4.45104   2.13570   4.67940    -2.565    26.119    -5.385   -184.70     34.35      1.00
   5.04490   0.27620   3.30892   -18.602    23.868     5.549   -184.70     39.21      1.00
   0.61363   0.97177   1.06212   -24.403   -16.712    15.931   -184.67     40.47      1.00
   5.69444   1.01682   1.63281     3.962   -37.290    -7.360   -184.61     43.46      1.00
   0.19827   1.22995   1.17209   -29.878    12.809     9.195   -184.59     38.91      1.00
   2.17569   0.70913   4.17032    10.977   -36.306    -9.634   -184.53     40.26      1.00
   1.72119   1.84450   1.87105    -0.543   -19.478    17.524   -184.53     37.92      1.00
   1.18517   1.50939   4.34855     4.083   -15.138    16.722   -184.52     31.88      1.00
   0.99972   0.29692   3.87160     6.190   -33.251    -1.906   -184.52     40.48      1.00
   5.29742   0.93170   1.66506    13.729   -37.330   -19.524   -184.49     47.60      1.00
   4.38679   1.60117   2.89782   -19.136    19.698    -8.554   -184.45     34.59      1.00
   6.03009   1.69115   1.44924    -8.184   -37.208    -0.392   -184.45     45.35      1.00
   4.86105   0.28538   3.43735   -20.650    23.287     5.378   -184.43     39.52      1.00
   3.28913   1.33335   3.49113    -3.234     8.355   -34.664   -184.41     37.32      1.00
   4.27588   1.48427   5.32499     1.884    12.822   -30.197   -184.39     42.03      1.00
   2.07748   2.08533   0.07549    17.381     1.721   -29.323   -184.38     44.33      1.00
   1.64422   0.75346   4.40186    -8.086   -31.671     5.738   -184.37     35.22      1.00
   5.00512   0.57140   4.21159   -31.918   -33.234   -34.508   -184.36     66.06      1.00
   5.00973   0.72751   2.79114   -25.640    -3.493    14.676   -184.34     36.41      1.00
   2.75205   1.66921   1.43932    -3.261    -4.923    13.419   -184.34     30.96      1.00
   2.91684   2.35221   3.13464     6.607   -23.557     4.953   -184.34     33.82      1.00
   2.18725   1.06400   2.47882    -0.869    16.887   -23.375   -184.31     35.46      1.00
  -0.10320   1.43273   0.24533     2.676   -14.511   -46.870   -184.31     52.60      1.00
   1.03242   1.62885   5.84255    -5.471    20.562   -12.521   -184.29     31.20      1.00
  -0.07849   0.41924   0.87591     1.475   -26.070     7.509   -184.25     30.28      1.00
   4.58721   1.76370  -0.15393    -7.409   -34.878   -10.742   -184.25     46.54      1.00
   4.04781   1.14024   2.40576   -31.774   -38.238   -19.849   -184.22     55.08      1.00
   1.30410   1.59155   3.90192    -6.123   -23.068    12.924   -184.17     36.43      1.00
   4.24061   1.18797   4.32066     2.605   -37.016   -23.643   -184.17     52.56      1.00
   5.18421   1.66820   1.52357     4.276   -29.732     2.550   -184.13     37.67      1.00
   5.40437   0.92470   5.82993   -27.899    -6.126    14.415   -184.09     38.47      1.00
   4.52594   1.31620   5.74905    -5.730    20.520   -24.739   -184.08     41.27      1.00
   0.28646   1.48655   1.67345   -15.465   -18.250   -42.041   -183.97     56.10      1.00
   5.92187   0.56478   2.24285    -9.559   -27.587     5.817   -183.96     39.80      1.00
   5.13347   1.80726   1.96065    -6.602     8.584   -33.430   -183.96     43.16      1.00
   1.02777   1.80095   4.03431   -15.846   -29.796   -41.795   -183.93     60.37      1.00
   2.04548   1.03381   6.51853   -14.159   -25.689    14.666   -183.89     44.13      1.00
   3.48836   0.59660   2.93040   -18.237   -39.879   -25.922   -183.88     51.05      1.00
   1.74194   1.79833  -0.04356     1.900     7.431   -32.652   -183.86     42.13      1.00
   5.01183   1.08402   1.25315     0.319     7.784   -37.629   -183.86     41.41      1.00
   3.94965   2.08204   4.92175   -11.962    15.820   -31.618   -183.85     43.90      1.00
   0.21059   0.83866   5.68338    16.401    18.337   -17.194   -183.84     32.04      1.00
   3.26551   1.44476   3.51553    -2.004     9.112   -33.071   -183.81     36.27      1.00
   0.03208   0.77481   2.32447   -36.483   -41.691   -22.211   -183.75     67.16      1.00
   2.83036   1.19642   0.57745   -17.473   -11.618    11.950   -183.71     39.68      1.00
   2.52580   1.01919   1.16150     1.199    11.173   -34.072   -183.69     45.02      1.00
   0.15794   1.23806   4.79073   -15.873   -19.763    12.912   -183.69     36.39      1.00
   5.71066   2.07840   3.03381    -9.200   -35.967    -1.156   -183.66     47.91      1.00
   4.76909   0.42861   1.34465    -8.498   -38.670    -8.776   -183.66     41.25      1.00
  -0.33281   1.77867   5.23607   -30.577    14.134     7.998   -183.64     39.95      1.00
   3.56697   2.42962   1.31642   -16.731    -7.525   -49.748   -183.60     58.95      1.00
   0.11136   2.48112   0.11703    -6.928   -35.364   -21.429   -183.58     48.81      1.00
   3.40274   0.97721   0.36922   -12.717    12.051   -33.712   -183.51     47.11      1.00
   3.73500   1.43828   3.88785   -17.445     2.939   -43.961   -183.49     50.18      1.00
   6.04183   1.33523   3.36993    17.071   -28.734    -6.152   -183.49     47.14      1.00
   4.67320   1.07663   2.99738    -3.219   -10.784    15.575   -183.48     29.56      1.00
   3.81947   1.04268   5.77216     3.631    13.640   -26.944   -183.47     41.66      1.00
   2.42238   0.46967   3.92979     3.324   -16.394    13.299   -183.46     22.49      1.00
   1.55225   1.56565   1.67349    -6.311   -23.279    15.287   -183.43     40.80      1.00
   1.72155   0.94982   3.74311    13.744   -34.156   -16.148   -183.40     43.71      1.00
   1.51766   0.91423   3.57448    10.236    12.162   -23.074   -183.39     34.01      1.00
  -0.08860   2.38895   4.03142   -10.636   -43.045   -23.321   -183.38     58.44      1.00
   3.13279   1.64861   1.78735    -7.633    12.417   -39.638   -183.36     46.55      1.00
   0.66698   0.50026   4.29259   -16.684    -5.668   -41.175   -183.27     49.91      1.00
   2.96341   1.15473   1.39550   -12.685    12.688   -38.093   -183.25     48.16      1.00
   2.94549   2.17793   5.68898     4.884     3.908   -41.778   -183.19     50.69      1.00
   2.68068   1.48324   4.82566   -16.160   -42.585   -27.783   -183.17     57.97      1.00
   0.46433   2.55636   0.44630    -7.238   -35.335   -20.234   -183.17     48.56      1.00
   5.75663   1.50896   3.23191    13.930   -31.708   -12.153   -183.16     48.81      1.00
  -0.21359   1.68610   3.70061   -24.783    13.817   -35.934   -183.15     54.72      1.00
   3.44479   0.90848   4.13441   -47.662     7.662   -26.708   -183.15     57.10      1.00
   0.61881   1.18453   4.80445   -22.058     2.348    16.045   -183.14     32.97      1.00
   2.83916   1.17301   4.47727   -21.558   -38.334   -31.714   -183.12     57.15      1.00
   3.03224   1.92737   5.33275   -24.027   -34.928   -38.550   -183.02     63.53      1.00
   4.20194   1.09787   5.45642   -15.133    25.185   -18.565   -183.01     44.02      1.00
   4.15507   0.83551   5.94414     4.732    11.109   -34.700   -182.96     45.83      1.00
   5.64046   0.84503   2.50518     1.058   -34.413    -5.419   -182.94     44.46      1.00
   4.31897   0.81256   5.18487    -9.136    13.675   -31.522   -182.92     45.49      1.00
   6.04504   1.32839   1.62153     0.023   -32.947     1.934   -182.92     40.88      1.00
   1.14066   1.83253   0.21934    -2.452   -22.462    15.022   -182.90     36.15      1.00
   5.65901   1.10339   1.95541    -8.511   -41.448   -13.275   -182.89     50.28      1.00
   3.41969   2.34020   1.24220   -15.827    -4.995   -48.816   -182.89     57.51      1.00
   2.82450   1.22463   0.60203   -16.877   -11.265    12.202   -182.89     39.33      1.00
   2.08751   1.69528   5.72407   -44.519   -22.812   -24.948   -182.88     61.03      1.00
   2.27667   2.62595   5.70011   -28.771   -36.113   -25.767   -182.88     60.22      1.00
   2.68787   2.35029   6.11616     1.668    19.361   -17.336   -182.87     39.23      1.00
   5.25467   0.13395   5.07615   -19.056    10.524   -40.937   -182.87     54.05      1.00
   4.38797   0.81833   5.12240    -9.149    14.165   -30.660   -182.84     45.01      1.00
   2.10652   1.32820   0.28359    -9.463   -14.389    20.760   -182.84     40.00      1.00
   1.08947   0.83839   4.32162     6.620   -35.129    -7.535   -182.82     40.81      1.00
   1.45005   2.07348   2.16432    22.507    -3.924   -31.305   -182.81     46.08      1.00
   5.25527   1.04666   2.31366    16.259   -10.199   -38.534   -182.79     49.14      1.00
   5.58797   2.36285   5.76217   -13.501   -26.349     3.770   -182.77     38.54      1.00
   4.85797   1.42163   5.64930   -17.339    25.450   -22.238   -182.77     44.68      1.00
   5.31181   1.69796   1.08890    22.264     3.733    10.742   -182.73     32.32      1.00
   4.66022   1.27680   4.10945    -0.536    10.208   -36.249   -182.70     45.77      1.00
   0.97748   1.56236   0.85398   -10.972   -33.436   -31.810   -182.70     54.52      1.00
   4.87238   2.03363   3.98385    -2.644    26.078   -18.526   -182.70     39.55      1.00
   3.44240   2.67679   2.83617     9.932    19.317   -24.263   -182.70     37.99      1.00
   2.42944   2.11872   5.75485   -40.046   -16.863    14.174   -182.67     54.03      1.00
   0.88078   1.68288   3.84773   -14.959   -31.532   -39.880   -182.67     60.27      1.00
   3.90385   1.39934   5.92883   -16.236     0.092   -46.779   -182.65     56.87      1.00
   2.99732   1.96769   0.98726   -12.782     3.486   -45.695   -182.62     54.03      1.00
   2.62010   1.92609   5.87045     7.283     2.326   -42.526   -182.61     51.54      1.00
   2.55764   2.24416   1.43361   -13.326    24.416   -23.362   -182.61     42.46      1.00
   5.02442   1.08617   1.23711     0.416     7.748   -37.741   -182.57     41.51      1.00
   0.11839   1.96762   2.56959    -1.340   -24.990     9.403   -182.53     40.21      1.00
   0.64237   1.60968   4.67808    -9.512    14.887   -27.696   -182.52     40.54      1.00
   4.79710   1.65877   5.91180    -5.590    17.489   -27.002   -182.51     40.14      1.00
   3.15506   0.79600   2.67996   -19.200   -40.769   -22.018   -182.50     51.42      1.00
  -0.05334   2.22565   6.11228    13.039    18.463   -18.949   -182.50     34.82      1.00
   1.03349   1.81882   0.05837     1.068     9.467   -31.643   -182.48     39.56      1.00
   2.28180   0.74251   1.88341    -6.467    29.882    -5.830   -182.45     39.46      1.00
   1.07113   1.90909   4.60324     0.202    18.213   -10.990   -182.45     33.03      1.00
   3.42323   2.32065   1.62242   -14.244    -6.749   -50.016   -182.43     57.51      1.00
   0.35671   0.96627   4.10949   -17.019    -6.222   -42.132   -182.43     53.69      1.00
   2.85824   1.95884   1.21208    -9.548     5.968   -44.221   -182.38     51.76      1.00
   6.06461   1.41728   3.83083   -23.066    10.029    12.807   -182.38     40.00      1.00
   1.92401   1.71645   3.47307   -29.403   -23.032   -40.505   -182.37     59.69      1.00
   3.09932   0.60468   2.85248   -14.722   -40.354   -22.161   -182.37     49.02      1.00
   4.13743   0.76067   5.44631     2.059    25.010   -12.080   -182.34     39.56      1.00
   3.13455   1.07781   0.82464    -2.985    14.231   -31.397   -182.34     43.61      1.00
   1.08503   1.97264   0.29229   -12.781    -1.563   -46.129   -182.32     53.13      1.00
   5.16711   1.79485   1.96793    -6.315     7.604   -33.574   -182.30     43.09      1.00
   6.24341   1.83456   2.11386   -15.128   -28.557     8.846   -182.29     44.00      1.00
   2.75822   0.85397   0.47704    -0.784     6.014   -42.866   -182.24     52.22      1.00
   3.88363   1.29224   2.42661   -19.243   -32.516     3.746   -182.23     41.37      1.00
   0.60568   2.13816   4.16633    -9.312    23.215   -10.597   -182.22     39.06      1.00
   0.04186   0.94592   5.22439     0.916    20.409   -26.631   -182.22     37.97      1.00
   1.41080   1.26710   3.18333    11.921     8.472   -31.042   -182.19     42.00      1.00
   4.80417   1.67477   2.07628   -28.016   -35.539   -32.338   -182.18     59.83      1.00
   5.09777   1.10027   5.95492     1.705     4.560    18.176   -182.17     28.60      1.00
   0.49393   1.50083   0.19412   -19.970    -1.740    15.746   -182.14     29.80      1.00
   3.99905   0.98861   5.92911     6.883    15.604   -26.694   -182.11     42.08      1.00
   2.90444   2.36260   1.02364   -16.695    14.674   -36.245   -182.11     49.37      1.00
   4.78024   0.52464   5.77959     7.015    11.437   -34.375   -182.11     44.57      1.00
   6.01972   0.90893   0.54106     0.074   -18.837    11.852   -182.10     24.79      1.00
   0.46935   1.28135   0.08147   -20.413    -5.989    15.866   -182.09     29.76      1.00
   1.29572   0.97622   4.21279     8.620   -34.976   -10.846   -182.08     41.80      1.00
   6.00578   2.18391   2.94892   -27.065   -35.449   -27.722   -182.07     60.92      1.00
  -0.03005   0.54952   5.63879    -7.758   -25.555     9.976   -182.07     31.30      1.00
   5.32371   2.30058   1.85230   -22.606   -39.488   -27.138   -182.05     60.01      1.00
   0.79496   1.13182   1.44676     5.415    -2.009    18.245   -182.04     32.64      1.00
   3.53600   2.21015   6.13495     4.572    22.538    -6.737   -181.94     37.83      1.00
   2.30271   1.25242   1.11603    -6.658    14.022   -32.928   -181.94     45.26      1.00
   2.08866   2.04127   0.17917    18.536     0.664   -28.945   -181.90     44.56      1.00
   5.35577   1.30076   4.21209    -5.805    12.431   -38.445   -181.90     49.77      1.00
   0.22385   0.62069   4.69347   -14.047   -29.627     8.744   -181.88     40.68      1.00
   0.33449   1.17032   4.49223   -26.329     8.835    13.169   -181.85     38.16      1.00
   0.74621   2.38031   3.05223     3.246   -34.461    -1.997   -181.85     45.61      1.00
   0.83049   0.62490   4.95042     2.490   -31.406     1.579   -181.85     33.84      1.00
   0.36062   1.09301   2.28929   -19.243   -32.352     8.273   -181.80     49.46      1.00
   3.92150   1.84492   1.74224   -27.138    17.987    -1.056   -181.79     39.73      1.00
   4.37960   1.33625   3.14523   -19.544    20.169   -13.598   -181.76     36.19      1.00
   1.82075   0.30280   3.94628   -17.332   -39.686   -11.081   -181.69     46.00      1.00
   0.82873   1.33632   3.77662    15.606   -11.003    13.661   -181.68     34.87      1.00
   2.37533   1.57418   3.09296   -32.132   -30.321   -32.105   -181.64     58.22      1.00
   5.86017   0.77123   1.82344     4.060    16.186    13.325   -181.61     29.79      1.00
   4.79678   1.20255   3.87089    -4.779    10.553   -34.025   -181.59     44.51      1.00
   0.80257   1.12411   1.43768     5.366    -1.928    18.271   -181.58     32.64      1.00
   0.22825   0.92968   3.86082   -20.536   -10.592   -43.249   -181.55     57.73      1.00
   3.63578   2.21936   4.42163   -24.193   -27.587     1.769   -181.54     44.98      1.00
   5.83204   2.11911   1.91994     0.958   -38.596    -7.774   -181.51     48.40      1.00
   5.91691   2.12325   1.88702   -11.263   -41.539    -8.713   -181.51     52.25      1.00
   4.99771   0.93979   3.15514    10.911   -10.906    12.980   -181.48     33.53      1.00
   0.41021  -0.24221   5.62595   -24.900     2.636   -35.292   -181.47     43.47      1.00
   4.55242   1.09763   2.18460   -17.211   -22.492    12.333   -181.47     34.90      1.00
   2.88168   0.98334   5.13889   -12.963   -30.388     9.569   -181.40     43.30      1.00
   4.23183   2.56667   1.78951   -16.474   -39.051   -30.432   -181.36     59.02      1.00
   2.38089   2.48411   3.00139    14.375     9.390   -29.525   -181.36     39.37      1.00
   2.68530   1.89599   3.90293   -16.778   -37.049   -30.954   -181.31     55.10      1.00
   4.40242   2.06600   3.14343   -21.555   -37.232   -10.509   -181.30     50.53      1.00
   4.67820   0.99947   2.24475   -20.051   -19.076    13.584   -181.27     34.73      1.00
   1.56587   1.00496   4.76066    -2.193   -32.576     3.011   -181.23     35.89      1.00
   4.94818   2.52965   5.99784   -13.825   -40.186   -37.549   -181.22     62.87      1.00
   1.49997   2.08886   2.26546    22.752    -5.164   -31.998   -181.21     46.69      1.00
   4.15938   0.71477   0.99307    -8.943   -26.026   -45.257   -181.21     56.35      1.00
   4.78782   1.64286   1.99108   -12.028    -5.440   -55.623   -181.18     61.13      1.00
   1.40030   2.11176   1.00551   -16.448   -33.788   -10.132   -181.15     47.50      1.00
   2.09250   0.74678   4.97297   -51.679    -2.866   -17.021   -181.14     55.72      1.00
   4.92552   2.35203   5.18523   -11.714    18.443   -30.600   -181.11     43.11      1.00
   0.57231   0.91595   0.89513   -23.190   -17.464    15.571   -181.06     38.83      1.00
   4.06679   2.17095   4.35797    -7.535     9.884   -38.442   -180.98     45.34      1.00
   1.73285   2.13900   3.90505    11.034   -36.737   -11.935   -180.95     47.65      1.00
   1.76375   0.01568   2.41211   -13.577    12.606   -38.895   -180.95     50.63      1.00
   3.45579   1.03373   5.04478   -45.052    -4.855   -32.244   -180.95     60.98      1.00
   1.20627   1.99691   2.93146   -46.169    -5.165   -13.284   -180.95     56.41      1.00
   3.54823   2.21387  -0.14539     4.493    22.551    -6.610   -180.95     37.80      1.00
   4.78591   1.64263   1.98716   -12.018    -5.401   -55.612   -180.94     61.11      1.00
   6.00338   1.75404   5.17671   -31.380    12.438     8.714   -180.92     40.31      1.00
   3.99705   2.39455   0.19786     4.138    22.166    -8.716   -180.90     37.41      1.00
   1.70204   1.41143   3.66620    -9.033   -30.134     6.703   -180.90     38.98      1.00
   0.77025   0.33176   4.17123     4.158   -32.753    -1.054   -180.81     39.37      1.00
   1.71300   2.09900   5.26072   -15.045   -17.249    18.935   -180.78     39.78      1.00
   0.27278   0.65159   5.10705   -12.382   -30.721     6.829   -180.75     37.86      1.00
   5.58246   0.71541   4.87605   -14.855    11.460   -45.532   -180.71     56.13      1.00
   0.76957  -0.02256   4.66479    24.767   -18.050   -28.918   -180.68     43.79      1.00
   5.69376   1.06229   3.72194    14.214   -25.134     5.748   -180.67     43.71      1.00
   3.54628   0.39333   2.45362   -19.142   -40.697   -13.636   -180.67     47.54      1.00
   4.90605   1.69194   5.00417    -9.718    28.067    -8.125   -180.65     38.47      1.00
   0.93980   1.91925   5.90371    -4.488    18.720   -17.696   -180.63     33.29      1.00
   5.32657   0.87358   1.62530    12.598   -37.857   -19.451   -180.62     47.45      1.00
   0.98552   0.70257   4.81205    -0.001   -34.212    -3.143   -180.61     36.82      1.00
   1.50508   2.09532   2.22520    22.572    -4.288   -32.217   -180.61     46.61      1.00
   0.20622   0.94244   0.55034   -14.038   -28.549    10.448   -180.59     36.57      1.00
   4.54691   2.23979   5.45907   -13.741   -40.239   -35.964   -180.51     62.26      1.00
   1.07945   0.82427   5.33636   -10.166   -14.252    18.002   -180.50     27.22      1.00
   6.01727   1.49775   1.68219    -5.014   -33.646     0.861   -180.49     42.26      1.00
   1.09896   1.10735   3.56685   -20.937   -11.062    17.739   -180.48     39.00      1.00
   0.53146   1.00365   3.56273    11.644   -32.210    -8.471   -180.47     46.42      1.00
   6.07200   1.38372   3.88325   -22.545    10.621    13.018   -180.46     39.79      1.00
   0.44216   1.52250   5.70336   -14.695    -1.528    16.631   -180.44     27.04      1.00
   5.90649   2.38674   5.35132    28.492    -6.918   -28.205   -180.41     47.38      1.00
   5.82857   1.69608   2.48042     5.874   -13.140    15.148   -180.41     35.43      1.00
   4.05911   1.54689   2.99444   -11.059   -33.744    -4.972   -180.39     40.98      1.00
   5.86935   0.91760   2.74367   -12.874   -36.292    -6.410   -180.39     49.57      1.00
  -0.20122   1.03041   3.35814    11.117   -29.523    -6.957   -180.37     46.21      1.00
   3.36983   0.66683   5.79401   -44.157   -27.045   -33.651   -180.34     69.12      1.00
   1.55663   2.40831   0.61234    -0.871   -32.627    -7.357   -180.34     43.20      1.00
   5.69369   0.86154   2.54434    -6.465   -36.438    -6.799   -180.31     47.00      1.00
   2.89361   0.53540   3.08332   -16.290   -40.346   -21.789   -180.30     49.23      1.00
   3.34143   2.01785   4.10843     6.694   -32.018     0.487   -180.29     40.53      1.00
   0.06031   2.29423   4.33392    -5.981    31.957   -11.486   -180.26     43.57      1.00
   1.88247   1.48608   0.78422     7.165   -28.644    -9.454   -180.25     43.39      1.00
   1.22653   0.95148   3.14319   -12.643   -36.952   -16.546   -180.23     51.23      1.00
   6.18526   2.35987   4.01775   -11.133   -42.827   -22.546   -180.22     58.08      1.00
   5.01833   2.37870   3.44235   -23.878   -38.229   -16.662   -180.22     55.29      1.00
   6.32486   1.03231   2.94403   -30.413     5.183    12.541   -180.21     44.65      1.00
   4.61736   1.15029   2.90036    -3.834   -14.920    14.094   -180.20     30.11      1.00
   0.69562   2.27240   4.12237   -10.731    22.634    -9.190   -180.15     39.11      1.00
   5.68122   0.76305   0.03696     6.386    21.984   -22.331   -180.14     33.90      1.00
   6.15800   0.91463   3.79102    13.055   -28.677     1.439   -180.12     44.84      1.00
   1.70589   2.04627   4.26141   -21.730    18.867    -6.839   -180.12     39.12      1.00
   1.40823   0.70631   4.57423    -8.215   -29.223     8.006   -180.08     33.46      1.00
   4.14480   2.93555   3.05536   -45.274    11.642   -18.855   -180.08     54.46      1.00
   0.27451   1.18072   1.37124    -3.526   -16.716    16.370   -180.07     33.36      1.00
   2.18837   2.22318   6.02982   -49.129     4.114   -21.172   -180.04     59.60      1.00
   1.40364   1.74581   3.45360    -7.149    19.830    -4.449   -180.04     33.07      1.00
   1.70073   0.82378   1.72393   -52.318     6.943    -2.225   -180.03     60.39      1.00
   3.16728   0.76126   2.12054   -12.563   -41.483   -11.535   -180.02     48.56      1.00
   4.84420   1.70360   1.51725     9.178   -32.398    -4.285   -180.02     40.87      1.00
   0.74525   0.84237   1.69655   -34.940    10.422     7.729   -180.00     45.82      1.00
   0.75678   1.86729   1.02589   -18.113   -26.437    15.166   -179.93     43.20      1.00
   3.38248   1.15611   0.49864    -9.261    12.549   -36.967   -179.88     48.45      1.00
   0.06107   0.91471   5.72877     1.684    19.447   -22.805   -179.87     32.60      1.00
   5.21543   1.04125   0.75050     4.018    16.190   -26.584   -179.85     34.46      1.00
   5.75174   1.51036   4.11494   -29.937     3.684    11.881   -179.83     42.46      1.00
   1.72106   2.03827   0.42108   -16.438    -3.951   -47.151   -179.83     56.03      1.00
   4.54179   1.51461   4.47159   -12.827    12.219   -40.005   -179.79     50.15      1.00
   4.43105   0.86747   0.04242   -35.117     6.172   -45.203   -179.76     62.88      1.00
   3.02487   0.33414   1.17383   -19.796    11.707   -39.274   -179.73     52.47      1.00
   2.74571   2.03447   5.67179   -17.142   -40.667   -11.442   -179.72     54.36      1.00
   1.77438   0.82268   1.61874   -52.395     6.793    -2.634   -179.72     60.43      1.00
   0.74343   0.87235   1.68090   -34.526    10.166     8.045   -179.66     45.43      1.00
   0.76210   1.93686   3.76079   -13.757   -28.082   -42.003   -179.61     60.33      1.00
   1.02970   0.40544   3.47851    -6.116    30.203   -12.198   -179.61     40.24      1.00
   0.89145   1.14779   1.39728     5.373     0.072    18.713   -179.61     32.83      1.00
   5.92428   0.75343  -0.20443    32.179     0.424     0.809   -179.59     33.61      1.00
   5.12900   1.23827   0.05797     9.606     7.270    15.954   -179.56     27.25      1.00
   0.82878   2.14603   4.03346   -13.030    21.229    -8.225   -179.54     38.58      1.00
   2.61060   0.98811   3.22432    -0.652    18.459   -20.463   -179.54     29.31      1.00
   2.66283   1.47384   5.07989   -11.560   -27.116    14.921   -179.53     42.16      1.00
   4.18994   1.86451   5.09677    -9.948    -8.948   -50.925   -179.53     58.53      1.00
   3.34988   1.30406   5.32636   -42.298   -19.207   -37.242   -179.51     65.45      1.00
   5.42734   0.42213   5.78757   -14.961   -18.035   -43.271   -179.48     53.95      1.00
   4.26915   0.69526   2.53232   -16.106   -41.367   -23.848   -179.46     51.43      1.00
   2.14448   1.27896   0.28898   -10.912   -15.144    20.059   -179.42     40.47      1.00
   2.84052   1.84283   1.10034   -10.595     5.838   -44.513   -179.42     52.50      1.00
   4.73350   0.82162  -0.04807     8.362     9.577   -40.526   -179.38     47.68      1.00
   2.91731   1.78587   1.32670   -14.862    -9.028    10.721   -179.37     34.37      1.00
   0.47293   2.30500   2.35283    -3.076   -19.630    16.187   -179.37     38.36      1.00
   2.62234   1.88475   4.75558    -9.476   -32.391    12.071   -179.36     44.38      1.00
   3.16732   1.16183   0.88194     1.082    18.102   -26.498   -179.34     41.33      1.00
   2.11236   0.97624   1.06066   -11.541   -27.909     2.641   -179.31     44.15      1.00
   5.71635   1.88496   3.81945    21.310    -8.766   -24.446   -179.31     45.63      1.00
   2.08611   1.79176   3.34304   -31.561   -24.979   -36.103   -179.31     58.61      1.00
   0.85573   0.39623   4.28515   -12.096   -36.616    -0.043   -179.30     43.39      1.00
   0.14457   1.12859   1.14906   -31.388    11.412     9.454   -179.28     39.29      1.00
   3.45699   1.11321   2.60436    -5.132     3.839   -44.848   -179.26     45.86      1.00
   2.19392   1.87536   6.17669     2.971     6.617   -35.607   -179.25     45.53      1.00
   2.88206   0.83747   4.62090    19.284   -10.950   -29.747   -179.21     42.05      1.00
   3.15058   1.85613   2.15823    -0.970    30.790    -3.623   -179.20     36.21      1.00
   3.55933   2.68645   3.73930     1.083    19.131   -22.773   -179.20     35.09      1.00
   1.59900   0.68826   4.61830   -20.903   -39.946   -17.435   -179.16     49.42      1.00
   5.98678   0.97844   0.71669     0.064   -18.487    12.410   -179.12     25.59      1.00
   5.26766   0.58315   1.28498     8.374   -41.326   -28.990   -179.08     52.20      1.00
   1.15404   1.00794   1.86124   -29.794   -35.822   -15.715   -179.07     58.89      1.00
   3.33137   1.91209   0.04206   -30.467     3.970   -40.564   -179.06     58.24      1.00
   3.37374   1.54004   4.68944   -11.684   -38.006   -45.726   -179.05     65.20      1.00
   2.05280   1.77139   3.32827   -30.898   -25.279   -36.685   -179.01     58.81      1.00
   0.29732   1.53293   4.15212   -28.261   -10.208    13.826   -178.99     42.55      1.00
   5.05375   1.40672   5.36498   -26.477    13.192     8.542   -178.98     39.44      1.00
   1.79764   2.87733  -0.31362   -39.367    20.696     4.360   -178.98     51.67      1.00
   1.08040   1.89937   1.23658   -20.580   -21.009    18.979   -178.97     43.58      1.00
   2.95727   1.34708   1.67686   -10.988    13.887   -35.991   -178.95     45.27      1.00
   0.23383   1.21012   1.15296   -30.148    13.261     8.621   -178.94     39.11      1.00
   3.46567   2.53418   5.26165   -10.270    13.630   -34.427   -178.89     46.41      1.00
   0.30876   2.14553   4.26210   -14.123    17.654   -27.070   -178.89     45.00      1.00
   3.04319   1.08321   0.81916    -4.343    14.729   -30.810   -178.87     43.69      1.00
  -0.08555   1.32779   0.98039   -23.034   -13.491    13.288   -178.87     34.89      1.00
   2.02821   0.83488   0.29870   -16.639   -25.848    14.737   -178.85     45.24      1.00
   1.30798   0.98711   2.87773   -11.439   -25.063     8.908   -178.81     40.79      1.00
   2.65800   2.21144   1.98844    -0.526    21.088   -21.847   -178.80     36.27      1.00
   2.98211   1.22956   5.84553   -44.008    -5.401   -33.136   -178.77     61.88      1.00
   5.79538   0.56762   4.14585   -43.024    15.709    -1.367   -178.77     54.11      1.00
   4.22352   1.88880   5.23427     6.362     7.884   -33.787   -178.76     43.15      1.00
   0.06613   0.64771   3.45877     7.431   -30.083    -2.153   -178.75     45.15      1.00
   2.11359   1.52523   1.17226   -10.879   -28.251     0.133   -178.74     42.80      1.00
   5.15338   1.35559   2.26706   -15.662   -40.429   -26.253   -178.74     55.71      1.00
   4.74477   0.99049   4.59422   -28.274   -31.413   -39.042   -178.72     65.45      1.00
   2.26663   1.04333   0.22305     4.675    23.064   -16.485   -178.70     39.84      1.00
  -0.12549   0.49898   4.96370    -6.523    22.733   -29.521   -178.70     43.04      1.00
   4.17364   2.51598   2.24943   -12.119   -12.223   -51.346   -178.69     59.60      1.00
   6.06517   2.24596   0.91922    -3.278   -33.818     2.319   -178.69     42.11      1.00
   4.13853   0.73792   5.47297     2.525    24.922   -11.692   -178.63     39.44      1.00
   4.84481   2.02506   3.94474    -2.652    26.081   -18.710   -178.59     39.61      1.00
   3.61582   2.38403   5.90630     6.400    23.713    -9.026   -178.59     38.62      1.00
  -0.32123   1.67510   0.81207    13.438     2.468    15.328   -178.58     27.14      1.00
   2.80642   0.50121   0.27160   -12.897    26.257   -14.534   -178.57     43.37      1.00
   2.93864   0.52108   1.22000   -22.031    11.305   -39.178   -178.54     53.20      1.00
   4.71493   1.68977   3.78726   -47.231    -5.076   -28.073   -178.51     59.87      1.00
   0.02060   2.60434   2.40023   -32.042   -27.322     9.283   -178.51     52.50      1.00
   1.87306   2.35291   1.74551    -5.796     9.606   -38.691   -178.46     45.75      1.00
   1.93833   2.50088   0.37847     9.586   -19.395     4.478   -178.45     36.11      1.00
   4.87325   2.72365   2.07621   -14.014   -40.536   -17.485   -178.43     54.76      1.00
  -0.22899   2.23551   0.91951    -3.439   -33.998     1.958   -178.42     42.24      1.00
   0.07329   1.03676   2.89478   -30.418     4.754    13.183   -178.41     44.77      1.00
   4.92057   1.99516   5.79653    -7.997     7.389   -41.561   -178.41     48.92      1.00
   0.13693   2.59390   0.09647    -6.877   -35.928   -18.654   -178.40     48.23      1.00
   3.88893   1.71962   4.43108   -16.154     5.123   -42.069   -178.36     50.15      1.00
  -0.00859   1.29336   2.84484   -37.936    -6.564    11.363   -178.36     50.06      1.00
   0.96101   1.46457   0.84916     4.986     6.286    19.720   -178.34     30.96      1.00
   1.64119   0.72151   4.62690   -22.062   -39.854   -17.478   -178.32     49.90      1.00
   0.89520   1.12466   4.35934    11.546    -5.991    16.668   -178.29     29.13      1.00
   0.65836   1.10988   4.85060    -1.317   -28.746     5.266   -178.29     34.77      1.00
   3.69068   2.62112   5.00113    -5.893    13.650   -35.455   -178.28     45.18      1.00
   1.03544   0.68063   4.73666     1.050   -33.803    -3.550   -178.28     36.50      1.00
   1.31204   2.78633   2.05219   -35.834    -5.368     4.152   -178.27     44.33      1.00
   2.57227   1.05091   5.51834   -42.372     5.099   -32.554   -178.24     58.21      1.00
   4.51884   2.89502   5.68555    -3.584    -4.580    12.965   -178.24     29.21      1.00
   2.73471   1.75476   4.01366   -19.052   -36.985   -29.687   -178.24     54.78      1.00
   6.34729   1.54609   5.11704    -0.517    27.434   -17.988   -178.23     38.52      1.00
   4.97903   0.96785   3.19997    10.615   -11.552    13.197   -178.23     33.88      1.00
   3.16251   0.60005   3.96918   -22.150   -36.748   -34.481   -178.21     56.24      1.00
   4.08516   1.34193   0.15192    -3.984   -35.795   -36.435   -178.20     58.61      1.00
   1.66389   1.57951   0.55961   -11.617     9.037   -41.682   -178.19     50.79      1.00
   4.70664   1.93533   5.84049   -12.777     6.086   -42.593   -178.17     51.15      1.00
   1.28832   1.16785   1.22409    -4.727   -30.967    10.023   -178.16     44.46      1.00
   3.15118   0.69068   2.70667   -13.648   -41.322   -23.253   -178.11     50.33      1.00
   2.69705   2.64091   3.20096     2.774   -32.811     2.664   -178.11     41.35      1.00
  -0.23918  -0.03106   5.50976    25.077   -15.069   -29.145   -178.11     43.67      1.00
   2.94970   1.33312   1.68881   -10.773    13.935   -35.767   -178.06     45.03      1.00
   2.20575   1.71948   0.05606     5.731     6.981   -33.620   -178.05     44.45      1.00
   0.16080   0.94895   4.33618   -13.598   -29.042     8.785   -178.03     42.72      1.00
   5.01145   2.94274   5.80076   -10.674    -9.251    11.284   -178.01     30.60      1.00
   0.70134   2.05583   0.94312   -13.173    14.074   -33.214   -178.01     44.25      1.00
   6.08688   1.55864   4.22588   -18.018    13.948    13.430   -177.99     37.28      1.00
   1.37115   1.76861   3.48108    -6.925    19.756    -3.991   -177.99     33.11      1.00
   5.11559   1.40570   3.84444    -7.251    19.441   -30.367   -177.96     45.54      1.00
   1.64509   1.51736   5.63719    -0.563   -29.196     9.162   -177.96     38.69      1.00
   2.56209   0.83933   4.35960   -26.822   -27.338   -37.937   -177.95     55.05      1.00
   5.04333   2.16473   1.22712   -22.514   -40.782   -26.723   -177.92     59.96      1.00
   5.77440   2.53554   0.79539     1.602   -37.993    -3.453   -177.91     46.32      1.00
   5.94243   1.78588   0.20302   -13.924    21.165     9.444   -177.89     31.24      1.00
  -0.21248   1.54165   4.24614   -17.699    14.461    13.196   -177.89     37.17      1.00
   2.09314   1.67035   0.52771    -9.404     1.248   -46.847   -177.85     54.78      1.00
   5.17887   1.69511   1.50978     5.358   -29.665     2.441   -177.80     37.87      1.00
   4.20269   1.75078   6.54216   -20.398     7.761   -42.080   -177.80     54.18      1.00
   5.06608   1.21542   0.89053     1.811    14.983   -29.810   -177.77     37.33      1.00
   5.60328   2.20972   6.08080   -14.796    23.289     4.483   -177.76     33.74      1.00
   1.98534   0.84753   0.35578   -15.740   -26.454    14.361   -177.75     45.21      1.00
  -0.17965   2.25180   0.95137    -3.524   -33.621     2.968   -177.75     42.07      1.00
  -0.13819   0.81313   1.84822    -0.878   -26.731     6.408   -177.75     37.34      1.00
   3.81597   1.01214   5.40994     1.168    11.991   -34.308   -177.73     45.91      1.00
  -0.07574   2.71413   5.92547    11.265    11.106   -28.975   -177.73     39.08      1.00
   5.49224   1.21578   4.46970   -17.994    21.974   -34.134   -177.72     51.98      1.00
   5.39583   2.16813   5.30848     3.546    24.156   -17.055   -177.71     35.97      1.00
   4.05643   2.65099   2.63584   -44.050    -0.439   -32.228   -177.71     58.75      1.00
   0.21472   2.64475   0.14589    -6.085   -35.750   -17.589   -177.69     47.64      1.00
   5.32707   2.41589   1.52233     4.752   -37.060   -13.838   -177.69     48.68      1.00
   1.56510   0.83594   0.91746   -14.357   -24.132    16.881   -177.64     44.40      1.00
   6.02510   0.67107   4.26386   -16.588    11.536   -41.828   -177.62     54.56      1.00
   2.11487   1.51837   1.18773   -11.068   -28.692    -0.241   -177.60     43.16      1.00
   3.76842   1.00114   2.36211   -21.402   -28.456     6.701   -177.55     38.75      1.00
   2.66941   1.65043   1.22558    -3.312    26.049   -15.502   -177.53     39.29      1.00
   0.88359   2.06846   0.23671   -14.672    -2.402   -44.808   -177.51     52.27      1.00
   0.81969   1.86030   1.21333   -20.911   -26.946    15.834   -177.50     45.59      1.00
   2.49326   1.11436   1.30549     1.127    12.520   -31.463   -177.49     42.92      1.00
   5.81630   2.69098   0.78933   -15.792   -41.713   -35.360   -177.46     63.28      1.00
   4.36215   2.40045   3.20531   -30.055   -38.472   -13.478   -177.45     56.41      1.00
   0.61400   1.19544   1.22223   -14.334    14.867    13.161   -177.44     33.03      1.00
   0.15568   0.88185   5.41490    -3.599   -17.060    13.822   -177.42     26.56      1.00
  -0.06786   0.28782   4.21695    -2.307    21.106   -24.147   -177.41     41.43      1.00
   3.87457   0.86279  -0.35788     3.824    17.447   -25.114   -177.41     41.78      1.00
   2.75179   1.85837   3.96714   -18.256   -36.835   -31.213   -177.39     55.49      1.00
   2.82165   1.64148   4.04770   -16.507   -17.999   -48.964   -177.38     57.16      1.00
   2.79142   0.88970   5.99344     0.477    26.212   -12.849   -177.36     40.28      1.00
   0.89786   2.43780   4.02251     3.546   -33.461    -3.205   -177.35     44.84      1.00
   3.52782   1.59678   2.34065    -5.228    14.709   -39.157   -177.32     44.44      1.00
   2.00781   2.03379   1.52631    -1.269    14.528   -30.410   -177.31     40.76      1.00
   4.51725   0.99281   4.60367   -26.733   -35.134   -37.776   -177.31     65.75      1.00
   1.64200   0.86926   0.69621   -12.985   -32.774     7.698   -177.30     46.88      1.00
   1.94307   0.81753   3.33139   -10.663   -41.064   -28.729   -177.27     54.66      1.00
   2.08833   2.63371   4.42428     4.927   -23.034    13.607   -177.26     39.50      1.00
   1.08621   0.69627   4.70446     0.718   -34.106    -3.927   -177.26     36.81      1.00
   4.39172   0.64148   0.69547   -11.461   -26.614   -41.806   -177.26     54.77      1.00
   3.25200   1.28515   2.92929     0.219    18.967   -25.985   -177.26     33.40      1.00
   5.91194   1.68268   5.03396   -31.450    10.778     9.547   -177.24     40.76      1.00
   4.39237   1.62885   2.56208   -20.745    19.543    -7.856   -177.23     35.36      1.00
   1.74306   1.04721   4.58252    -5.017   -42.019   -19.694   -177.23     48.98      1.00
   5.25020   2.44139   5.91287   -10.725   -21.019     6.918   -177.22     35.01      1.00
   4.78952   1.67495   2.08747   -28.030   -35.229   -32.693   -177.22     59.82      1.00
   0.00978   1.85085   2.19628    -1.080   -26.221     9.420   -177.19     40.10      1.00
   3.26376   0.23653   4.87737   -49.724     2.935   -14.778   -177.18     56.24      1.00
   3.21896   3.31321   1.31938   -24.494   -34.053   -34.645   -177.12     61.06      1.00
   4.75657   2.29214   5.53498   -12.153   -39.392   -34.540   -177.10     60.36      1.00
   2.11906   1.15394   2.58901    -0.147    18.713   -21.886   -177.06     35.22      1.00
   1.51928   2.06168   6.03316   -18.205   -14.222    18.370   -177.05     38.72      1.00
   5.49391   2.70332  -0.13792    -8.654   -12.853    10.150   -177.04     30.39      1.00
   4.23175   0.89899   2.34587   -17.904   -40.607   -22.635   -177.02     51.05      1.00
   3.94122   2.04752   4.92604   -12.700    16.206   -31.784   -176.98     44.40      1.00
   4.51244   0.69712   3.44941    15.374   -10.948   -39.528   -176.97     50.13      1.00
   1.48056   0.85423   3.00515    -7.353   -37.263   -17.652   -176.96     50.02      1.00
   4.48103   2.67048   2.38513   -42.742    -3.697   -36.790   -176.94     61.84      1.00
   3.97507   1.15130   1.71272   -17.977    16.742     0.225   -176.92     30.19      1.00
   1.91896   2.49722   0.35774     9.660   -19.644     4.420   -176.91     36.25      1.00
   0.13616   0.00364   0.65350   -17.787   -42.808   -19.766   -176.87     51.67      1.00
   5.68670   1.32309   1.00432     3.952     8.644   -25.454   -176.86     32.53      1.00
   2.37861   0.43970   3.96677     3.731   -15.938    13.396   -176.85     22.17      1.00
   2.63111   1.78967   0.76065    -7.248    28.947    -2.804   -176.83     40.34      1.00
   1.06671   1.58200   3.86955   -16.505   -33.074   -38.433   -176.79     59.85      1.00
  -0.08034   0.29185   4.22591    -2.330    21.040   -24.223   -176.78     41.47      1.00
   2.65140   1.83196   3.24598    11.188    -7.566    17.853   -176.77     29.85      1.00
   4.79646   2.07254   5.69696   -10.022     6.139   -42.070   -176.75     49.77      1.00
   0.23342   2.17435   4.32101   -12.830    18.486   -27.683   -176.75     45.13      1.00
   1.10250   1.57900   5.76888    -6.240    20.833   -11.416   -176.73     31.11      1.00
   4.42273   1.16139   2.30550   -17.244   -24.248    10.980   -176.72     35.82      1.00
   5.46530   0.92406   3.75698    12.803   -22.561     8.063   -176.72     42.08      1.00
   5.17741   1.88160   3.14955   -11.951    15.911   -36.094   -176.71     49.13      1.00
   2.28106   0.71795   0.69584     2.987   -29.371    -1.550   -176.71     44.30      1.00
   0.87878   1.56504   0.93455   -12.247   -32.514   -32.358   -176.69     54.51      1.00
   3.45488   0.64687   5.76423   -44.338   -25.818   -34.850   -176.68     69.41      1.00
   1.67543   2.01666   4.29000   -20.658    18.969    -7.183   -176.67     38.55      1.00
   4.93296   0.68891   4.69754     5.610     9.162   -32.112   -176.67     44.91      1.00
   3.77362   1.17979   0.42001     6.170    10.779   -33.412   -176.67     44.09      1.00
   0.28555   1.27745   1.19906   -16.967   -21.131    14.402   -176.67     37.95      1.00
   5.91949   0.71737   0.33444     3.658    14.367   -23.793   -176.63     29.54      1.00
   0.10150   0.88062   5.78736    16.759    17.451   -18.752   -176.62     32.67      1.00
   4.81416   2.05989   5.72793   -10.037     6.087   -41.985   -176.62     49.69      1.00
   4.73338   1.26807   2.52202   -17.465   -17.650    16.916   -176.60     36.31      1.00
   5.67380   2.30546   1.50489   -14.415   -42.164   -10.167   -176.58     53.47      1.00
   0.93999   1.18719   3.66756     3.278    -6.090    19.232   -176.56     32.38      1.00
   1.15983   1.85798   6.00817     5.668   -10.926    19.906   -176.55     32.81      1.00
   5.92462   1.95729   1.60219    16.069   -15.611    10.859   -176.53     35.38      1.00
   5.92934   1.89784   3.80231   -20.253    16.153   -37.158   -176.53     53.83      1.00
   5.23701   2.26812   5.78016    13.750     7.950   -30.993   -176.46     40.89      1.00
   0.28773  -0.15434   1.41723   -14.630    22.662     6.031   -176.44     34.95      1.00
   3.20984   1.85854   1.33731     3.379     6.921    11.038   -176.42     30.03      1.00
   1.88712   2.34644   5.02436   -22.020   -37.231   -29.350   -176.36     59.04      1.00
   5.84516   2.62152   3.00538   -10.041   -39.690   -12.846   -176.35     52.51      1.00
   3.57442   1.60372   0.24133   -37.147    -3.671     4.212   -176.35     48.42      1.00
   2.38333   1.87397   2.44619   -16.283    15.031   -32.866   -176.34     43.95      1.00
   3.20947   0.89055   5.45093   -14.148   -31.037     2.713   -176.33     45.89      1.00
   4.17226   2.87869   4.97697    -7.345   -43.433   -27.215   -176.32     58.26      1.00
   1.89689   1.21873   3.70077    -6.260   -29.499     6.645   -176.30     36.19      1.00
   2.56649   2.65099   2.13120   -11.480     8.462   -36.018   -176.27     43.61      1.00
   5.16898   0.30238   1.30921     6.813   -33.684    -6.175   -176.26     35.38      1.00
   0.28878   0.80429   5.85232    -7.229   -24.569     9.599   -176.26     29.04      1.00
   5.13673   1.31057   2.25437   -14.885   -41.208   -25.575   -176.25     55.56      1.00
   2.80400   2.43862   3.42199     2.498   -30.074     5.894   -176.25     39.06      1.00
   5.00775   0.48410   5.52229     6.644    12.478   -32.062   -176.20     43.21      1.00
   5.66952   0.60029   4.82905   -14.921    27.027   -25.618   -176.17     47.39      1.00
   5.81564   1.01106   3.69862    11.808   -28.022     1.658   -176.10     44.62      1.00
   1.62533   1.60626   0.41811   -18.551    15.855   -34.089   -176.10     48.13      1.00
   0.03922   0.15578   1.48270   -33.114   -36.189   -30.125   -176.08     61.40      1.00
   3.74746   1.42196   3.87336   -18.012     2.506   -43.990   -176.04     50.37      1.00
  -0.20590   2.90060   0.83406   -13.902   -44.199   -24.379   -176.02     59.18      1.00
  -0.07999   0.64738   5.32082   -28.474    -6.103   -37.128   -176.01     51.07      1.00
   4.62964   1.89884   6.10696   -14.568     4.971   -43.010   -176.00     52.10      1.00
  -0.06179   1.62543   1.87870   -15.544   -26.260    11.092   -175.98     42.11      1.00
   4.59099   1.52921   2.10368    -9.831    -1.279   -54.390   -175.97     58.56      1.00
   5.51428   0.75669   4.35089   -24.735     5.609   -47.323   -175.97     61.50      1.00
   4.66305   1.84061   4.35205    -7.563    25.329    -4.036   -175.95     35.15      1.00
   3.77151   1.06349   3.00538   -37.067   -26.909   -31.763   -175.95     56.54      1.00
   4.48948   1.54932   1.81358     1.439   -39.266   -12.130   -175.93     46.08      1.00
   4.73227   1.85351   2.94208    -9.715    14.750   -40.739   -175.88     50.12      1.00
   1.71206   0.74845   4.04027   -18.666   -41.897   -14.749   -175.88     50.28      1.00
   0.09964   0.99121   1.14514   -33.564    10.431     9.547   -175.88     40.39      1.00
   0.50638   0.44301   4.17018    -7.982    22.074   -27.916   -175.87     42.83      1.00
   5.76178   1.57120   5.07338   -28.092    13.070    10.250   -175.85     39.25      1.00
   2.96727   1.42147   4.63752    -3.298   -31.928     8.194   -175.78     41.10      1.00
   4.21569   2.50435   0.82205   -22.795   -37.393   -35.242   -175.78     63.10      1.00
   1.10900   2.28064  -0.09228   -41.723    -4.940   -36.857   -175.75     60.12      1.00
   4.85248   2.03119   3.15037    -2.714    17.840     2.126   -175.73     31.15      1.00
   2.84184   0.90458   0.19353    -9.460     5.331   -41.937   -175.71     52.19      1.00
   3.35063   1.01565   5.27306    -5.572   -31.377     1.098   -175.70     44.05      1.00
   0.69694   2.05517   0.25775   -13.191     0.455   -42.167   -175.67     49.21      1.00
   0.39420   0.78035   2.82558   -58.749     0.752    -8.743   -175.65     66.93      1.00
   0.81089   0.72227   3.33464    12.526   -30.022    -5.495   -175.65     44.16      1.00
   2.47789   0.48164   2.85540   -10.289   -40.259   -15.798   -175.63     47.55      1.00
   1.76722   3.08654   6.63046   -49.312     5.017   -14.133   -175.59     56.26      1.00
   4.34973   0.68408   2.44519   -15.931   -41.620   -22.991   -175.58     51.22      1.00
   0.11080   2.43867   0.15562    -7.540   -35.483   -22.381   -175.56     49.37      1.00
   2.12039   2.49885   0.92237   -36.861    -6.841   -40.969   -175.55     60.35      1.00
   1.10829   1.92025   4.65835     0.736    18.478   -10.442   -175.54     32.93      1.00
   5.16959   2.48795   5.83045   -10.351   -20.258     7.310   -175.53     34.64      1.00
   1.15212   1.89387   4.10767   -15.507   -27.402   -43.237   -175.49     59.96      1.00
   1.51103   1.18366   5.47778    -7.204   -36.615     1.318   -175.49     41.90      1.00
   6.31990   0.11910   1.44486   -32.066   -36.641   -30.244   -175.48     60.99      1.00
   4.58188   0.71626   1.85855   -26.584   -24.787    11.004   -175.47     39.43      1.00
   2.29871   1.56634   4.66118   -13.844   -42.844   -19.377   -175.47     53.46      1.00
   2.20452   2.11452   5.37457   -32.599   -21.384    17.845   -175.42     51.14      1.00
   3.64302   2.71139   2.72347   -41.992    -3.358   -35.226   -175.42     58.60      1.00
   5.52179   2.53487   2.98328   -36.025    -1.199     8.223   -175.41     46.52      1.00
   1.27602   0.86157   2.14670   -38.586     4.021   -28.487   -175.37     56.78      1.00
   0.22083   2.69757   6.19391    13.938    10.195   -26.969   -175.35     38.35      1.00
   4.49679   1.30581   5.86957    -5.513    20.936   -24.810   -175.30     41.40      1.00
   4.95959   1.70618   2.10424   -29.078   -36.862   -29.221   -175.27     59.98      1.00
   0.13448   2.67411   6.07799    11.812    12.076   -26.848   -175.25     37.98      1.00
   4.63827   1.29438   4.17405   -44.100     1.103   -33.164   -175.25     60.58      1.00
   4.29133   1.33316   3.11587   -20.857    20.163   -14.317   -175.25     36.64      1.00
   0.06238   1.24833   2.46738   -31.607   -16.282    13.284   -175.24     48.01      1.00
   3.95466   1.88149   1.79843   -26.367    18.497    -0.929   -175.23     39.43      1.00
   5.87013   0.40212   1.79747   -31.059   -36.494   -32.503   -175.22     61.43      1.00
   4.29257   1.31067   3.12200   -20.684    20.318   -14.556   -175.22     36.70      1.00
   5.98349   1.42268   0.55146    -0.855   -14.360   -47.806   -175.16     53.49      1.00
   0.79735  -0.33770   4.21471   -15.652    20.254   -36.094   -175.14     47.78      1.00
   2.75284   1.09447   6.02261     2.321    24.676   -16.589   -175.13     40.83      1.00
   5.75555   1.28422   4.45550   -16.787    26.399   -29.416   -175.10     50.39      1.00
   6.02221   1.29910   4.20311   -28.498    -3.125    14.411   -175.10     42.38      1.00
   2.08927   1.35798   1.53745    -4.748    21.827   -19.694   -175.10     38.99      1.00
   0.81073   0.53732   5.03900    -4.021   -39.859    -9.705   -175.09     42.81      1.00
   4.88361   1.67871   3.21795    -1.669    19.584    -1.965   -175.06     31.81      1.00
   2.78326   2.47973   3.30351     3.305   -29.102     5.739   -175.04     38.34      1.00
   3.05567   1.75560   2.76403   -39.633   -33.834   -23.424   -175.04     60.12      1.00
   0.04059   2.68703   5.10875   -36.207   -24.886   -32.954   -175.04     60.40      1.00
   1.35672   0.87139   2.97789    -9.878   -37.216   -16.062   -175.02     50.66      1.00
   2.63269   2.11073   3.92793     7.915   -31.077    10.581   -174.97     41.28      1.00
   4.75704   1.87877   3.95038    -3.291    23.651   -22.132   -174.95     39.95      1.00
   1.75810   1.43890   1.04465   -10.801   -24.554    13.519   -174.94     42.29      1.00
  -0.01986   2.18070   3.14259   -29.535   -34.531   -25.666   -174.94     60.81      1.00
   4.20618   1.76911   1.96752   -25.230    19.205    -5.234   -174.93     38.56      1.00
   1.72792   1.39895   1.04350   -11.204   -25.508    13.194   -174.92     42.92      1.00
   1.67891   2.01366   4.29295   -20.436    19.024    -7.065   -174.91     38.41      1.00
   2.24559   1.13009   4.22322    -3.324   -38.910    -8.911   -174.90     42.78      1.00
   0.81801   0.68999   0.57189   -29.321   -18.716    13.363   -174.90     41.88      1.00
   2.35291   0.96922   3.31114     3.810     0.102   -40.451   -174.88     42.24      1.00
   5.97072   2.61219   0.67680   -14.972    28.730    -7.840   -174.88     39.81      1.00
   0.51013   2.11674   1.94836    23.436    -2.360   -25.175   -174.85     43.80      1.00
   2.09878   1.67828   6.23250   -42.267    -5.028   -34.913   -174.84     60.49      1.00
   2.84755   2.78916   2.01432     5.811    24.183   -19.212   -174.83     37.67      1.00
   3.38800   1.36422   5.15035   -24.549     8.013   -39.819   -174.82     53.55      1.00
   1.11427   0.26794   4.65135    -8.713   -38.686    -6.898   -174.81     41.61      1.00
   4.77676   2.36668   0.03133   -13.616    27.361    -3.722   -174.74     39.54      1.00
   0.52402   1.79966   0.44590    -8.446    21.739   -17.065   -174.73     34.05      1.00
   4.34101   1.36866   3.08178   -20.920    20.372   -13.631   -174.73     36.78      1.00
   3.09075   0.73593   0.16634    -9.383    23.982   -19.629   -174.72     43.19      1.00
   1.06493   1.38412   1.48662   -47.577     4.624    -4.344   -174.69     54.75      1.00
   5.59645   0.76756   3.30039    -1.902     2.788   -37.832   -174.65     48.69      1.00
   1.59174   2.80800   2.37531   -34.904    -3.641     4.433   -174.61     43.38      1.00
   0.18616   0.83246   3.34185   -38.165   -14.246     9.266   -174.61     52.15      1.00
   3.26358   0.75329   3.46750     7.252   -31.688    -0.241   -174.61     34.46      1.00
   5.23319   1.40569   4.70739   -14.338    25.158     1.193   -174.61     38.12      1.00
   4.58671   0.68076   1.86179   -27.766   -24.279    11.103   -174.59     39.81      1.00
   5.05238   1.55406   1.62446     5.118   -30.451     0.745   -174.56     37.72      1.00
   2.27523   0.44975   2.63427   -11.975   -38.564    -9.554   -174.51     47.27      1.00
   5.22890   1.46106   4.33406   -33.142    11.867     8.347   -174.48     44.61      1.00
   3.96303   1.36455   2.74057   -35.733   -26.981   -33.192   -174.46     57.32      1.00
   0.65593   0.25712   4.57208   -12.116   -36.082     0.652   -174.46     42.28      1.00
   0.89214   0.52115   0.49846   -16.556   -43.739   -25.701   -174.45     57.67      1.00
   2.99977   1.82836   1.39215   -15.511    -7.049    11.076   -174.45     33.86      1.00
   2.99163   1.87799   5.63523     6.723    12.719   -32.385   -174.44     45.00      1.00
   0.88740   1.83447   4.70046     2.824    18.365   -14.840   -174.41     34.22      1.00
   2.42920   1.18641   4.22152    -4.155   -41.355   -11.909   -174.38     46.03      1.00
   1.71938   1.43006   1.90318    -8.833   -34.764    -9.307   -174.36     47.77      1.00
  -0.12212   1.42178   1.48197    -6.830   -27.738     9.731   -174.36     38.20      1.00
   6.19790   2.74252  -0.35212    11.026    11.053   -28.950   -174.35     38.97      1.00
   4.94601   0.74160   2.42357    -3.331     6.227    17.978   -174.34     26.50      1.00
   2.44234   1.64126   0.32143   -30.429    -0.626    17.549   -174.31     45.70      1.00
   1.74607   1.01423   0.65281   -12.682   -29.482    10.098   -174.28     45.03      1.00
   5.53832   2.49348   3.52617   -17.033   -40.309   -17.783   -174.25     55.52      1.00
   5.94248   1.77396   5.92782     4.246   -31.211    -5.769   -174.25     38.57      1.00
   4.03843   2.27228   6.03404     3.873    24.195    -5.474   -174.23     37.06      1.00
   1.52923   1.17302   5.46619    -6.741   -37.046     0.755   -174.18     42.19      1.00
   2.51597   2.54254   0.90651   -17.805   -22.814   -47.693   -174.18     61.65      1.00
   2.53978   2.20883   4.72540   -12.956   -31.481    12.723   -174.18     45.62      1.00
   0.54901   2.53026  -0.00782    12.886    16.230   -21.598   -174.13     36.53      1.00
   5.79388   1.31379   1.74980   -17.366   -11.109    16.306   -174.10     34.38      1.00
   2.21777   2.20591   5.88132     6.633    -2.652   -46.261   -174.08     54.60      1.00
   2.06641   0.89743   4.68731   -32.053   -38.406   -17.664   -174.06     54.58      1.00
   3.26170   1.91088   2.74711   -37.278   -32.931   -26.699   -174.05     59.51      1.00
   0.21932   2.28997   0.32086   -22.625   -12.533    13.426   -174.04     36.10      1.00
   4.11841   2.83561   0.07478    -9.416   -44.590   -18.243   -174.03     57.21      1.00
   3.26340   0.75599   3.45342     7.460   -31.789    -0.331   -174.03     34.56      1.00
   2.25537   1.83218   1.97172    -8.386   -16.306    14.763   -174.02     35.16      1.00
   0.40823   2.55729   3.86150    -3.375   -41.897   -23.635   -174.00     57.02      1.00
   1.13515   0.35695   2.28388   -33.850   -30.970   -19.226   -173.99     59.89      1.00
   5.77343   0.56857   4.76043   -14.363    27.798   -24.029   -173.98     46.71      1.00
   4.78167   1.29882   2.52949   -17.470   -24.423    11.556   -173.98     38.44      1.00
   0.71235   2.43356   3.23089    -9.274   -36.685    -2.100   -173.97     48.34      1.00
   1.66954   0.96534   4.74201    -2.214   -34.030     1.081   -173.97     36.94      1.00
   5.02431   2.76160   2.25278   -14.140   -40.689   -16.746   -173.90     54.78      1.00
   3.64814   1.07192   2.42087   -21.102   -30.081     4.774   -173.88     39.78      1.00
   5.30524   1.25929   5.36291    -5.053    -6.002   -56.898   -173.87     62.98      1.00
   0.36865   2.45326   0.68920   -31.129    13.128   -33.411   -173.85     52.10      1.00
   5.44355   2.14166   5.51836    -1.685     6.717   -44.634   -173.83     50.27      1.00
   2.68555   1.86669   0.74981    -7.645    29.269    -4.721   -173.81     40.81      1.00
   1.45202   1.22968   5.76058   -48.780     2.836   -21.797   -173.81     56.02      1.00
   1.08946   1.88173   5.91889     7.132    -9.599    19.778   -173.80     32.37      1.00
   0.09530   0.95697   5.12822     1.158    21.149   -25.702   -173.76     37.99      1.00
   3.89727   2.28123   4.08785     6.390   -29.665    -5.860   -173.73     39.68      1.00
   1.74392   1.14381   0.24606   -44.656    12.895   -17.225   -173.73     54.53      1.00
   3.59755   2.22667   4.40110   -24.466   -27.597     2.282   -173.72     45.12      1.00
   0.42197   2.71342   0.77182    -8.279   -36.537   -25.331   -173.71     52.18      1.00
   4.51747   1.88355   3.02844   -17.939   -37.075    -7.657   -173.70     48.44      1.00
   4.39844   2.25747   4.34607    -0.153    18.173   -26.322   -173.68     38.10      1.00
   1.87596   0.22073   2.84127    -9.783   -36.883    -3.780   -173.65     45.67      1.00
   3.09532   1.65510   4.22681    -1.359   -36.995     0.859   -173.65     43.45      1.00
   0.94563   1.30843   4.02716    -8.434     6.083   -35.979   -173.63     45.00      1.00
   4.53258   2.20095   2.49655     3.316    16.750     2.616   -173.62     30.93      1.00
   2.75810   1.92625   3.71099     0.803   -28.101    10.082   -173.59     36.98      1.00
   4.03225   1.76344   6.32189   -17.352     6.017   -41.774   -173.59     53.07      1.00
   2.28342   0.58775   5.90543   -10.562   -42.439    -3.066   -173.56     51.84      1.00
   2.77717   1.13037   5.11954   -13.694   -21.136   -48.770   -173.55     59.38      1.00
   4.70665   0.50237   3.32525   -16.863    13.812    13.752   -173.55     34.11      1.00
   2.80514   2.17825   3.75901     4.576   -29.489     7.958   -173.55     38.74      1.00
   2.63242   0.60021   1.82736   -18.060    11.618   -37.938   -173.52     49.52      1.00
   5.11287   1.05053   0.75604     2.577    18.246   -26.454   -173.51     35.45      1.00
   1.62928   2.06799   4.28930   -15.105   -40.937   -13.832   -173.49     52.60      1.00
   5.34862   1.44746   1.43125     7.641   -41.357   -25.096   -173.39     53.30      1.00
   0.26966   1.95796   4.86103    -1.761    31.559    -9.758   -173.39     40.35      1.00
   0.12968   1.65505   0.34993    -9.291     1.357    17.722   -173.38     25.46      1.00
   4.89777   0.99701   2.32598    -9.135    10.832   -34.509   -173.37     41.50      1.00
   3.72341   2.57899   2.65362   -41.692    -6.869   -35.884   -173.37     59.13      1.00
   4.84722   0.77150   4.58667   -11.778    18.845   -27.185   -173.36     45.06      1.00
   1.39793   1.04527   4.66896    -8.234   -30.155     7.326   -173.32     35.60      1.00
   0.58563   1.52570   3.39448    10.361    -9.916    15.303   -173.32     35.80      1.00
   0.54007   1.66381   1.91993    -1.524   -10.351    19.208   -173.30     35.01      1.00
   3.54758   0.17610   4.63561   -49.759     3.602   -13.719   -173.29     56.21      1.00
   1.58357   2.17437   3.05876    17.198   -32.535   -17.963   -173.28     48.50      1.00
  -0.03915   1.61608   1.84747   -15.281   -25.941    11.544   -173.26     41.84      1.00
   5.27652   0.82418   4.80779    11.239    11.777   -31.644   -173.25     45.20      1.00
   1.28620   1.82989   2.75997   -33.732     4.648    15.375   -173.25     46.45      1.00
   1.08124   1.20799   4.13569     0.619    -3.914    21.055   -173.21     30.06      1.00
   5.25137   0.66767   4.17857   -15.355     6.243   -42.716   -173.19     54.86      1.00
  -0.21830   0.71506   6.06263     2.233    15.187   -29.714   -173.17     35.25      1.00
   0.92748   0.69398   4.90667    -0.986   -34.907    -3.006   -173.16     37.33      1.00
   0.22819   1.35636   4.05563   -16.625     0.174   -42.526   -173.16     54.22      1.00
   2.21236   2.13771   1.32429     2.822    28.930    -0.678   -173.16     37.01      1.00
   5.31167   0.83736   4.82592    11.517    12.748   -30.876   -173.11     44.80      1.00
   5.76581   1.81427   0.08438   -13.090    21.197     8.876   -173.04     31.22      1.00
   0.61078   2.08065   0.76633    -8.779   -23.944    14.697   -173.03     37.55      1.00
   4.50487   1.79875   4.41595    -4.366     5.282   -45.337   -173.03     51.62      1.00
   3.00527   1.07003   5.18257    16.841   -11.160     7.256   -173.02     35.21      1.00
   5.08225   2.64249  -0.03118    -1.882    26.792    -6.366   -173.00     35.68      1.00
   3.22413   1.32272   4.61711   -34.494     3.111   -38.834   -172.96     55.66      1.00
   0.90773   0.28297   3.81758     5.049   -35.918    -4.887   -172.95     43.85      1.00
   5.34740   0.48840   1.41052    -9.785   -39.975    -7.055   -172.93     42.95      1.00
   1.24925   1.53638   0.43845     1.991   -27.757    11.340   -172.92     39.45      1.00
   2.48392   2.18077   4.06586     8.169   -26.539    15.191   -172.91     40.21      1.00
   1.17141   1.41038   3.39141     1.181   -23.505     9.120   -172.91     36.65      1.00
   3.22818   1.79200   0.90748    -2.638    -4.357   -51.807   -172.89     58.21      1.00
   3.52819   1.91677   5.75732   -13.569   -11.502   -50.695   -172.88     60.49      1.00
   4.10676   1.81188   1.85854   -26.437    18.274    -3.655   -172.86     39.13      1.00
   1.40040   1.24410   1.23386    -5.575   -28.412    12.047   -172.85     43.36      1.00
   1.79896   0.77112   2.63527    -1.134    19.799   -20.742   -172.85     36.95      1.00
   4.86300   1.30943   3.18795     3.261   -12.040    17.971   -172.84     34.05      1.00
  -0.05567   0.85348   0.69762   -12.285   -30.527     7.334   -172.83     36.33      1.00
   4.17080   1.72973   1.91452   -25.922    19.056    -5.339   -172.82     38.85      1.00
   4.42770   2.19134   4.62760    -3.278    25.960    -6.224   -172.78     34.22      1.00
   4.24200   1.93747   5.37111     8.718     7.198   -33.515   -172.78     43.29      1.00
   5.64258   1.24250   2.07667   -10.293   -41.952   -15.888   -172.76     52.47      1.00
   4.44544   1.19873  -0.11613   -20.437   -35.068   -18.857   -172.75     53.25      1.00
   4.54707   2.12606   5.46086   -14.560   -39.559   -37.303   -172.75     62.90      1.00
   2.88911   1.99328   1.85452    -9.963    22.512   -26.324   -172.75     41.23      1.00
   2.97825   1.37222   3.65216    -8.313   -39.954   -15.927   -172.73     46.51      1.00
   1.62312   0.73329   1.38013   -12.783    27.397   -10.435   -172.70     42.26      1.00
   2.20862   2.30583   1.33570    -2.263    29.877    -5.268   -172.69     37.49      1.00
   5.39301   0.32346   1.48777   -11.539   -30.061   -45.067   -172.67     56.40      1.00
   5.28248   1.51680   1.14000    13.757   -39.200   -30.675   -172.67     55.56      1.00
   5.87471  -0.12108   5.20481   -17.548    23.908   -29.790   -172.67     46.70      1.00
   2.74901   1.13551   5.11936   -13.297   -22.889   -48.556   -172.67     59.74      1.00
   3.79305   2.26040   2.30195   -17.020   -34.435   -42.291   -172.66     61.50      1.00
   4.98624   0.78559   4.44236   -12.572    20.216   -26.490   -172.65     45.46      1.00
   1.29068   2.08056   6.03467   -14.539   -14.305    18.511   -172.65     36.54      1.00
   0.14670   1.33116   4.08495   -26.027    13.825    12.471   -172.64     41.49      1.00
   0.41072   2.07998   0.87718    15.905   -29.389     8.576   -172.62     41.89      1.00
   4.28337   0.37947   4.92485   -37.805    -0.902   -41.745   -172.62     63.66      1.00
   0.02040   2.51342   1.04876    -5.715   -30.769     7.565   -172.62     41.21      1.00
   1.77062   2.02889   5.29891   -14.423   -18.897    18.758   -172.61     40.08      1.00
   1.35523   2.56719   4.14590   -15.038   -41.336   -17.310   -172.59     55.49      1.00
   0.08017   1.00370   2.56605   -27.585     4.639   -34.309   -172.59     53.73      1.00
   3.03472   2.29746   3.22865     7.757   -23.027     4.412   -172.56     33.37      1.00
   2.15525   2.26558   4.95779   -21.191   -39.629   -25.290   -172.55     58.26      1.00
   0.45575   2.00415   4.23856    -7.153    24.057   -13.334   -172.54     39.51      1.00
   4.05180   0.17953   4.03328   -12.719    22.872     7.893   -172.53     35.36      1.00
   3.63581   0.76244   2.06461   -21.163   -26.904     8.134   -172.52     38.26      1.00
   2.62435   1.12689   3.20992    -0.446    19.678   -18.409   -172.50     29.11      1.00
   3.15187   0.31524   2.87403   -21.551   -40.636   -14.024   -172.48     48.49      1.00
   4.76667   1.67979   2.08635   -28.091   -34.968   -33.091   -172.47     59.88      1.00
   5.14327   2.28367   4.63398   -38.267   -23.480   -27.275   -172.46     58.43      1.00
   4.10227   1.45700   5.16735    -1.283    12.762   -31.751   -172.45     43.08      1.00
   0.38393   0.25011   6.05907    11.614    19.181    -9.701   -172.45     24.90      1.00
   5.87476   0.48669   0.98332    -4.516   -34.928    -0.927   -172.43     36.93      1.00
   4.59211   0.59552   3.23120   -30.352    -0.790    12.566   -172.41     38.56      1.00
   1.30011   1.22748   4.81616    -3.728   -25.898     9.832   -172.40     32.91      1.00
   6.07199   1.82320   6.18651    -0.359    23.212   -11.676   -172.38     30.45      1.00
   0.93566   0.43010   0.47912   -16.975   -43.502   -27.688   -172.37     58.54      1.00
   4.27556   1.78985   2.86346    -4.025    11.269   -43.792   -172.36     49.24      1.00
   2.85953   2.54453   3.21813     5.128   -28.117     4.223   -172.36     37.57      1.00
   2.78055   0.60150   4.30808   -18.626   -42.099   -21.567   -172.36     52.39      1.00
   1.68226   0.82513   0.78433   -24.894    10.695    12.971   -172.35     40.32      1.00
   1.48122   0.72305   2.94248    -5.809   -37.144   -15.548   -172.32     49.27      1.00
   0.07935   0.88053   5.77180    16.168    17.828   -18.955   -172.31     32.75      1.00
   5.57894   1.48903   4.44911   -29.736     8.384    11.079   -172.31     41.90      1.00
   5.43871   1.87610   2.57976   -25.454   -35.325   -32.226   -172.30     61.11      1.00
   0.92959   1.78398   0.47401    -8.220    19.126   -23.025   -172.24     37.08      1.00
   5.68458   1.49547   4.35454   -30.213     5.389    12.207   -172.24     42.34      1.00
   4.80309   1.08450   1.03502    13.561    -5.586    15.106   -172.23     26.55      1.00
   0.25438   1.74508   2.08525    -6.503   -18.743    14.924   -172.23     37.62      1.00
   5.65715   1.63134   4.48944   -32.088     7.586     9.871   -172.23     42.76      1.00
   1.56679   0.79559   1.46216   -12.121    27.232   -10.119   -172.23     41.81      1.00
   2.21065   1.28766   1.69333   -11.742    21.430   -24.966   -172.23     42.62      1.00
   4.08911   1.12620   2.38390   -32.185   -38.207   -18.708   -172.22     54.91      1.00
   0.66492   1.76145   4.01755    -1.766   -19.923    12.688   -172.22     36.18      1.00
   5.17423   1.53857   5.10230   -31.302    11.682     8.898   -172.21     42.37      1.00
   2.11366   1.06296   3.31719     2.932   -25.244     4.917   -172.21     31.42      1.00
   1.53269   2.43861   0.55011     0.336   -32.322    -6.579   -172.19     42.83      1.00
   0.33661   1.11806   4.34043   -13.995    -2.831   -42.361   -172.17     51.98      1.00
   2.30817   1.26252   0.70406    -3.642     6.400   -40.881   -172.17     50.14      1.00
   5.28400   0.73350   0.58393    23.734   -25.728   -27.398   -172.17     45.93      1.00
   0.26368   2.16558   4.38529   -28.082   -38.375   -22.131   -172.15     59.66      1.00
   1.33576   1.82196   0.52763    -9.328     2.937   -44.077   -172.15     51.13      1.00
   0.94260   0.81552   2.92440    -9.217   -35.632   -10.168   -172.13     49.63      1.00
   1.69504   2.16986   4.64478   -17.221    18.422    -5.893   -172.12     37.12      1.00
   5.26975   2.53409   0.43617   -13.259    27.214   -10.477   -172.11     40.10      1.00
   1.73506   1.09505   1.70305   -49.538     6.643     2.793   -172.11     57.56      1.00
   2.20550   2.64110   4.94951   -14.691   -29.405     9.097   -172.06     45.14      1.00
   2.91418   2.39729   0.99797   -17.607    14.319   -36.729   -172.04     50.00      1.00
   5.33641   1.99402   2.90711   -25.545   -29.553   -39.691   -172.03     62.53      1.00
   3.38417   1.50852   0.45726   -30.240    13.732   -38.211   -172.03     57.50      1.00
   0.19265   0.12230   4.96485    -9.346   -34.582     2.180   -172.03     40.62      1.00
   2.41186   2.22349   2.53539     3.537   -20.620    11.265   -172.01     33.69      1.00
   2.29310   0.79735   1.86494    12.563     7.955   -29.852   -171.99     41.71      1.00
   2.63475   0.43732   3.36850   -17.273   -40.359   -19.756   -171.92     48.64      1.00
   5.34007   2.01310   1.99393   -24.987   -39.176   -28.349   -171.92     60.76      1.00
   2.49529   0.88971   3.12796   -17.054   -39.260   -30.180   -171.89     54.31      1.00
   0.28301   0.64015   4.68689   -14.507   -30.796     8.171   -171.89     41.34      1.00
   5.06976   1.20972   0.85532     1.471    15.492   -29.602   -171.87     37.34      1.00
   2.47852   1.07598   1.31141     0.135    12.111   -31.066   -171.85     42.61      1.00
   0.04842   1.54542   0.86199    24.982   -12.323     9.442   -171.84     35.21      1.00
   1.94332   2.20237   4.74070   -19.251   -40.420   -21.157   -171.83     56.17      1.00
   3.84357   0.97705   2.33847   -21.732   -27.257     7.846   -171.82     38.17      1.00
   1.19318   2.61157   3.26244   -24.369    14.600     0.791   -171.80     40.30      1.00
   0.37306   2.01365   0.11877     3.169   -17.286    14.515   -171.77     30.57      1.00
   2.55900   2.65133   2.12255   -11.600     8.354   -36.022   -171.69     43.64      1.00
   1.98626   1.91872   4.63609   -32.027    -7.343   -41.208   -171.67     57.74      1.00
   5.25043   0.74071   4.20542   -14.380     6.813   -42.584   -171.66     54.47      1.00
   3.91746   2.50529   6.28068     1.850    22.863   -10.981   -171.66     38.18      1.00
   3.99116   1.52327   5.86866   -10.731    -0.315   -46.982   -171.65     55.51      1.00
   0.17869   2.14822   0.71715    -5.218   -30.258     7.678   -171.62     39.34      1.00
   0.14356   2.46928   4.05700   -19.775    14.773   -31.777   -171.61     49.37      1.00
   4.81175   1.20445   4.77627   -48.701     8.012    -7.634   -171.61     56.88      1.00
   4.52109   1.44684   4.67456   -10.698    10.569   -41.000   -171.60     50.52      1.00
   0.26023   2.10362   4.24393   -14.000    17.573   -28.142   -171.60     45.60      1.00
   0.78383   1.65712   3.83891   -14.631   -32.951   -38.494   -171.59     60.29      1.00
   5.25874   0.89232   4.92318    13.361    11.490   -31.445   -171.58     45.15      1.00
   2.77474   2.73950   4.70145   -10.854   -32.104     8.690   -171.58     45.31      1.00
   4.47293   1.69384   4.29628    -7.064     3.416   -47.070   -171.55     53.33      1.00
   1.08341   1.46850   0.38538     6.008   -29.282     9.982   -171.54     39.77      1.00
   2.72247   1.17965   5.46227   -17.838   -26.556    13.054   -171.53     44.44      1.00
   3.09575   1.70472   2.76010   -38.711   -34.424   -23.126   -171.52     59.59      1.00
   4.89435   1.65240   3.23318    -1.134    19.665    -2.369   -171.51     31.93      1.00
   5.78151   1.02360   5.20917   -20.680   -12.698    16.453   -171.51     37.40      1.00
   5.14157   1.57820   2.85319    -3.289   -22.968    11.316   -171.51     37.32      1.00
   5.20699   0.69390   0.50528    24.797   -23.078   -28.064   -171.50     45.65      1.00
   3.27574   0.75493   5.83620   -43.642   -28.392   -32.882   -171.47     68.87      1.00
   1.08001   0.81634   1.54074     4.267    25.630     0.266   -171.47     37.57      1.00
   2.18168   1.65351   4.99459   -34.381    -1.221   -40.091   -171.46     57.14      1.00
   2.37247   1.23185   4.29867    -5.746   -41.188   -11.821   -171.42     46.30      1.00
   3.92436   2.04966   1.79310   -18.176   -33.391   -38.373   -171.42     58.88      1.00
   1.06664   2.97915   3.10714    -6.419   -24.641    12.528   -171.41     40.55      1.00
   0.61447   2.28432   1.29516   -18.011   -25.442    15.063   -171.39     43.06      1.00
   3.51534   0.53128   2.84841   -17.056   -40.671   -24.267   -171.37     50.41      1.00
   3.26463   1.22175   4.66741   -36.255     3.341   -37.373   -171.37     55.95      1.00
   4.23592   0.24191   2.07424    30.091    -5.206   -30.700   -171.35     43.32      1.00
   5.79946   2.36439   1.55169   -13.080   -41.549    -7.671   -171.31     52.36      1.00
   5.16676   0.65873   1.62410    -9.784   -41.352   -13.396   -171.29     46.20      1.00
   0.65342   0.45260   5.62216    -5.714   -32.374     2.927   -171.28     33.59      1.00
   1.35903   1.86454   0.07540   -16.514   -33.929   -10.415   -171.27     46.62      1.00
   0.29740   0.83820   4.19075   -19.481    -7.919   -41.682   -171.25     54.21      1.00
   5.24011   0.72127   0.56550    24.419   -24.874   -27.975   -171.23     46.23      1.00
   5.57439   1.56419   5.97422    22.400     5.275     9.216   -171.21     30.32      1.00
   3.20998   0.91022   0.16293    -5.951    21.565   -22.386   -171.18     42.62      1.00
   3.34271   0.88524   4.82018    -8.472   -41.974    -6.469   -171.17     51.08      1.00
   3.98861   1.79279   1.81358   -26.667    18.709    -2.693   -171.15     39.38      1.00
   5.09660   2.27496   1.31412   -24.075   -40.713   -24.926   -171.13     60.08      1.00
   0.11978   2.44389   3.82012   -17.186    19.561   -21.874   -171.10     44.87      1.00
   1.83618   1.61684   5.39677     2.669   -30.171     6.490   -171.10     39.59      1.00
   0.96019   2.46500   3.12604   -29.937   -16.664    16.776   -171.06     48.20      1.00
   0.92406   1.80834   1.72166     4.552    20.326     6.894   -171.05     32.74      1.00
   0.50785   1.88815   5.94090     4.895   -34.773   -26.019   -171.04     49.52      1.00
   0.21403   1.64870   4.82695   -24.901   -12.612    13.866   -171.04     38.65      1.00
   2.13861   1.75485   6.13681    16.358    10.387   -27.557   -171.02     43.66      1.00
   1.86789   1.20378   3.78604    -8.553   -30.937     5.485   -171.01     37.50      1.00
   1.32398   2.67865   4.54622   -29.663     8.516   -33.507   -170.99     53.98      1.00
   1.14619   0.22199   2.11205   -28.712   -33.517   -23.914   -170.95     60.45      1.00
   2.78860   1.65272   4.03624   -15.948   -18.518   -49.218   -170.93     57.40      1.00
   5.36427   2.04337   1.44501     6.929   -37.582   -15.525   -170.92     48.60      1.00
   2.80980   1.57518  -0.22119   -24.605   -39.039   -26.039   -170.92     60.98      1.00
   5.33252   0.93967   2.43852    16.108   -13.391   -38.417   -170.86     50.45      1.00
   0.55580   0.58670   4.81867   -11.027   -33.258     3.679   -170.84     39.19      1.00
   3.83263   0.81063   4.07655    15.636   -39.616   -30.542   -170.84     57.86      1.00
   1.15703   2.42919   0.35564    -5.062   -32.721    -6.981   -170.80     42.77      1.00
   1.50615   0.70982   1.08266   -25.535     8.584    13.214   -170.80     40.85      1.00
   3.04150   0.94962   4.91253   -10.833   -31.709     7.288   -170.78     42.73      1.00
   0.06884   1.15062   2.00389    -1.622   -26.827     8.477   -170.75     39.78      1.00
   5.59519   1.68337   2.36748   -13.592   -41.986   -29.055   -170.74     59.96      1.00
   4.22325   1.68383   2.98729   -13.542    20.271    -6.421   -170.74     31.45      1.00
   4.15683   1.53379   1.40929   -42.698     2.341   -38.203   -170.73     61.02      1.00
   0.85385   1.96852   4.63441     4.422    18.747   -14.516   -170.72     35.34      1.00
   5.15294   2.44310   2.04784   -24.175   -35.528   -34.460   -170.72     62.01      1.00
   4.55037   2.36144   5.04683   -14.385   -37.241   -34.071   -170.70     58.98      1.00
   1.73741   0.81457   2.66777    -1.158    19.933   -19.215   -170.68     36.38      1.00
   4.93104   1.29134   4.00388    -9.752     7.626   -44.002   -170.67     53.14      1.00
   1.80221   2.15993   3.90420    11.684   -37.209   -13.150   -170.66     48.39      1.00
   4.64236   1.31906   3.19319     1.424   -34.231   -12.080   -170.66     44.09      1.00
   5.66356   1.19482  -0.18733   -28.277    -8.814   -39.829   -170.65     53.37      1.00
   0.55411   0.33213   3.11933   -28.254   -23.987   -37.087   -170.62     61.76      1.00
   0.37919   2.34717   4.48711   -24.655   -38.802   -25.698   -170.61     59.83      1.00
   4.66063   1.83075   4.38793    -6.818    25.774    -3.869   -170.61     35.33      1.00
   4.82547   1.61028   2.71245    -6.514   -27.504     7.599   -170.60     38.25      1.00
   0.97287   1.57557   2.47278    15.786    -4.891    15.181   -170.58     35.99      1.00
   0.07224   1.22997   5.34046    10.210    27.270   -14.405   -170.57     36.50      1.00
   3.03070   1.57308  -0.14080   -36.458     8.129   -36.107   -170.54     58.99      1.00
   2.08635   1.77391   6.16008    15.716     9.203   -28.600   -170.50     43.73      1.00
   5.11201   2.35630   0.29950   -13.237    27.426    -5.591   -170.49     39.04      1.00
  -0.02531   0.62991   3.70967     8.364   -27.046     2.521   -170.48     42.72      1.00
   2.19258   2.51392   2.26406    -3.540    10.825   -34.148   -170.47     41.21      1.00
   1.09949   2.52588   3.87356   -13.807   -41.113   -14.234   -170.47     54.31      1.00
   4.51208   1.81714  -0.18210    -6.066   -33.856    -9.404   -170.46     45.49      1.00
   2.99387   1.21921   4.45011   -26.410   -40.552   -24.634   -170.45     57.72      1.00
   2.25177   2.33601   5.05187   -25.219   -37.056   -29.081   -170.45     60.10      1.00
   0.74728   1.29895   2.64120    -0.662    24.495     3.229   -170.45     37.56      1.00
   6.14734   1.08660   5.54914    16.345   -13.434    12.229   -170.44     29.35      1.00
   1.73712   1.43022   1.89105    -8.718   -34.546    -9.039   -170.42     47.52      1.00
   1.86230   0.41860   0.82430    -6.748    26.671    -5.426   -170.42     39.52      1.00
   2.00957   2.23671   4.84571   -20.867   -39.881   -22.829   -170.41     57.15      1.00
   3.27450   2.21489   0.80019   -29.679   -23.495     4.243   -170.41     48.22      1.00
   4.04832   0.50166   4.87867   -53.964    -1.434   -12.092   -170.41     62.04      1.00
   2.36123   2.68966   5.85534   -29.188   -36.319   -25.365   -170.40     60.42      1.00
   0.89739   2.07105   0.25591   -15.300    -2.171   -44.310   -170.38     52.01      1.00
   0.11625   0.39046   3.72271    -4.922    20.693   -23.170   -170.37     42.27      1.00
   4.68947   1.97937   5.72468   -12.609     5.790   -42.949   -170.35     51.34      1.00
   4.69418   1.17757  -0.13413   -23.842   -35.809   -15.201   -170.33     53.30      1.00
   5.28994   1.66378   1.12681    21.677     2.689    10.983   -170.30     31.85      1.00
   2.20005   2.50228   6.16368   -12.725     6.140   -37.564   -170.29     48.64      1.00
   0.22345   1.26949   2.30341   -16.464   -20.051    15.046   -170.28     42.10      1.00
   2.32735   2.89884   1.48606     5.121    25.191   -17.650   -170.27     37.63      1.00
   4.59274   0.56223  -0.27219     7.247    10.470   -36.585   -170.24     45.90      1.00
   3.30718   2.32470   2.27646   -38.653     0.436   -35.459   -170.22     55.88      1.00
  -0.05644   0.37036   0.04831     4.112   -32.225    -1.130   -170.22     32.92      1.00
   3.28601   0.87436   4.87089    -8.851   -41.963    -5.515   -170.19     51.03      1.00
   0.81109   1.91782   3.80111   -14.098   -27.961   -42.234   -170.19     60.36      1.00
   2.82601   1.41527   4.71290    -4.111   -30.006    11.039   -170.18     40.31      1.00
   0.35454   1.09091   1.83921   -28.714   -41.594   -24.853   -170.15     63.83      1.00
   5.14651   1.33381   3.79466    -9.481    18.578   -30.918   -170.15     46.13      1.00
   2.72005   1.20152   2.65716   -18.316   -41.448   -22.011   -170.14     53.75      1.00
   3.55379   0.86518   2.39293   -22.540   -27.672     6.074   -170.13     38.53      1.00
   5.10760   0.28002   2.19962    -1.389   -30.340     3.324   -170.12     34.67      1.00
   2.98875   1.37948   3.62341    -7.855   -39.705   -16.271   -170.11     46.31      1.00
   3.53490   1.57295   0.24405   -36.853    -4.115     4.737   -170.10     48.34      1.00
   1.61127   2.66038   4.79546   -29.959    10.299   -32.188   -170.06     53.51      1.00
   2.67601   2.04827   2.16705     5.841   -15.128     8.035   -170.06     30.03      1.00
   4.83859   1.70715   1.43635    10.544   -32.300    -4.350   -170.05     41.11      1.00
   4.20384   1.53392   1.36599   -42.830     0.810   -38.697   -170.04     61.47      1.00
   4.90118   2.25506   3.44114   -23.062   -38.364   -15.157   -170.00     54.43      1.00
   1.98073   1.57895   3.30782   -30.005   -26.343   -39.651   -170.00     60.58      1.00
   2.61395   0.83776   4.03599   -22.587   -31.467   -38.640   -169.98     55.35      1.00
  -0.35732   1.65444   2.78844     3.336   -13.364    15.852   -169.96     36.46      1.00
   5.92479   1.90962   2.44924    -9.188   -28.406     7.797   -169.94     42.50      1.00
   3.72311   0.88309   0.18773     4.597    18.856   -24.010   -169.92     40.99      1.00
   3.45068   1.06861   2.68115    -4.200     2.203   -45.222   -169.92     45.85      1.00
   0.54448   2.44361   4.27812   -30.530     1.272    15.353   -169.90     43.96      1.00
   2.74251   0.96836   2.28830    -6.865   -41.690   -18.975   -169.89     51.00      1.00
   2.03340   1.62808   0.03754     2.326    10.157   -32.872   -169.86     43.54      1.00
   1.06471   1.88450   3.98869   -10.615   -35.195     0.076   -169.86     45.64      1.00
   2.77827   1.41860   4.72604    -4.205   -29.418    11.877   -169.85     40.06      1.00
   0.29792   2.55781   0.30404    -7.486   -35.361   -20.098   -169.82     48.48      1.00
   1.74776   2.17179   4.65175   -17.606    18.446    -5.281   -169.80     37.22      1.00
   4.46804   1.91250   3.93644    -8.945    21.733   -25.390   -169.78     40.53      1.00
   5.80699   1.58693   0.84121     2.970     7.459   -29.721   -169.78     36.43      1.00
   1.14261   2.57297   0.87753   -15.214    -3.542    17.013   -169.75     32.39      1.00
   3.55056   1.07132   2.60107    -5.473     2.054   -46.579   -169.74     47.38      1.00
   3.27924   0.33003   3.28515   -29.659   -35.267   -27.793   -169.74     53.69      1.00
   3.64376   1.17335   5.42508   -26.145   -40.673   -33.734   -169.74     66.51      1.00
   2.13803   1.51467   5.30832    -0.993   -40.404    -6.993   -169.72     47.94      1.00
   5.35188   2.35819   3.95426   -13.554   -41.405   -24.722   -169.71     57.76      1.00
   0.85189   1.03803   3.73324   -11.313     4.785   -37.946   -169.69     47.88      1.00
   5.70866   1.00907   5.25003   -19.970   -11.815    16.621   -169.68     36.92      1.00
   3.64781   0.99896   2.44758   -16.262   -25.638     7.626   -169.68     34.15      1.00
   0.84629   2.10638   4.14281   -11.171    22.019    -7.831   -169.68     38.01      1.00
   3.40086   0.53217   5.49941    -6.351    27.706    -3.545   -169.66     39.86      1.00
   5.04341   2.45887   0.29285   -11.364     9.168   -35.992   -169.66     46.23      1.00
   1.87507   0.58088   3.01256    -4.749   -40.146   -18.741   -169.65     50.07      1.00
   2.07636   1.08964   2.77701    16.173     9.183   -28.899   -169.65     39.29      1.00
   2.85437   1.31452   1.18445     3.466    17.536   -25.378   -169.63     40.05      1.00
   4.94731   1.85753   2.37428     5.164   -32.058     1.393   -169.61     41.71      1.00
   1.24589   2.21307   0.86056   -29.130     3.645   -43.257   -169.61     57.01      1.00
   5.91136   2.73785   4.72371   -36.479   -27.327   -30.070   -169.60     60.23      1.00
   5.15631   2.17676   1.79646   -27.006   -37.649   -30.526   -169.60     61.75      1.00
   1.44850   0.33802   1.91623   -32.764   -31.833   -17.553   -169.60     59.24      1.00
   0.28187   0.61665   3.91445     8.002   -32.376    -1.584   -169.58     44.41      1.00
   1.54984   1.36979   5.41745   -43.718     2.557   -31.313   -169.57     56.75      1.00
   3.90889   1.47200   3.00400   -40.537     2.958   -34.056   -169.51     54.41      1.00
   0.25113   2.15629   4.16887   -15.682    16.954   -28.243   -169.51     46.20      1.00
   2.70702   1.69195   0.19521    14.758     2.617   -33.040   -169.50     46.65      1.00
   3.72943   2.67988   1.86246   -19.927   -33.097   -38.722   -169.49     60.69      1.00
  -0.00025   2.58950   1.61201   -42.829   -13.324   -25.532   -169.49     59.02      1.00
   5.67527   0.85737   1.32190   -21.011   -35.740   -36.160   -169.49     57.50      1.00
   0.15362   2.39149   3.78077    -5.295   -41.791   -19.071   -169.49     55.47      1.00
   0.22664   1.55135   2.22686   -37.647    12.987   -15.531   -169.49     51.51      1.00
   5.67221   0.87471   2.09334    -1.833   -37.630    -6.572   -169.48     45.25      1.00
   4.89589   2.43556   2.53548   -19.665    25.095   -26.533   -169.47     49.31      1.00
   5.19634   1.56760   1.64146     4.345   -29.271     2.748   -169.47     37.04      1.00
  -0.21744   2.48676   3.68825   -13.882   -40.863   -18.024   -169.45     55.63      1.00
   2.45070   2.80506   4.55072   -13.252   -29.576    11.018   -169.45     44.96      1.00
  -0.08652   0.46274   0.23131     0.283   -31.159     1.157   -169.44     31.84      1.00
   0.20705   1.64212   4.82950   -25.037   -12.318    13.609   -169.42     38.53      1.00
   2.85108   1.35111   1.15935     2.831    17.703   -25.807   -169.42     40.42      1.00
   4.71578   0.57354   4.46743   -45.935   -30.828   -28.647   -169.40     69.85      1.00
   0.42612   0.69715   3.94929   -21.178    -9.346   -41.381   -169.40     55.20      1.00
   5.39762   1.48708   1.04806   -26.548   -36.361   -35.652   -169.39     61.18      1.00
   3.35239   2.36841   1.77727    -9.520     3.822   -46.214   -169.39     52.47      1.00
   5.42187   1.84993   2.59448   -25.220   -35.222   -32.527   -169.36     61.06      1.00
   2.61374   2.18996   3.94359     6.522   -31.783    10.293   -169.35     41.84      1.00
  -0.04727   2.03794   3.36610   -20.355    20.500   -21.075   -169.33     46.83      1.00
   0.89001   0.54865   2.35107   -34.192   -31.658   -21.317   -169.32     61.17      1.00
   3.17736   1.39676   4.96198     0.307   -36.461     1.319   -169.31     45.86      1.00
   3.75417   1.60034   3.98811   -14.788     5.110   -43.172   -169.30     49.19      1.00
   2.03983   1.79714   5.21702   -15.906    19.311    -3.033   -169.30     35.29      1.00
   3.10617   0.84622   0.75416    -6.630    15.157   -32.601   -169.27     45.50      1.00
   3.24346   2.15588   0.77920   -30.066   -23.961     3.631   -169.27     48.69      1.00
   0.28030   1.26159   0.24671     6.997    -8.363    17.193   -169.24     24.76      1.00
   3.59591   1.51767   0.59285   -35.251     1.507     4.025   -169.21     45.96      1.00
   2.07266   0.58532   0.26506   -15.981   -33.281     6.087   -169.20     48.20      1.00
   4.85647   2.07530   2.39216   -48.646     8.938   -28.268   -169.19     61.86      1.00
   2.93832   1.90777   1.92510    -8.891    22.099   -27.344   -169.18     41.12      1.00
  -0.02128   0.60523   0.91739    -0.034   -25.905     8.744   -169.17     31.30      1.00
   0.73588   1.08242   4.52473    12.299    -4.368    16.595   -169.10     28.66      1.00
   2.90353   0.62350   1.12836   -24.666    10.865   -39.216   -169.09     54.60      1.00
   1.71988   1.65585   3.50204     7.556   -36.527    -9.020   -169.08     44.95      1.00
   1.49269   1.59920  -0.18484    -2.719   -27.028    11.847   -169.05     38.58      1.00
   1.09976   1.26020   5.25305   -36.628   -13.004    11.712   -169.03     43.36      1.00
   4.53967   2.17840   3.98584   -50.404     5.147   -10.583   -168.98     55.91      1.00
   2.98448   0.72295   5.84153    -8.312   -29.330     3.198   -168.98     44.12      1.00
  -0.23730   0.26303   1.51201   -26.899   -38.544   -31.141   -168.97     59.47      1.00
   4.87980   1.59535   2.73381    -5.392   -26.371     8.030   -168.96     37.60      1.00
   5.15163   2.27083   4.63363   -38.259   -23.300   -27.481   -168.93     58.47      1.00
   5.40891   1.80864   2.94275   -25.490   -32.161   -37.161   -168.93     62.43      1.00
   0.45998   2.65070   0.83540    -8.517   -36.390   -26.475   -168.90     52.71      1.00
   3.71590   1.59640   1.91879    27.654    -8.759    -2.625   -168.90     36.15      1.00
   5.66252   1.19967  -0.21200   -27.870    -9.440   -40.068   -168.90     53.52      1.00
   4.87909   1.18131   3.83824    -6.257    11.484   -32.970   -168.89     44.36      1.00
   0.82836   1.93640   6.52123   -13.599    -0.094   -43.897   -168.89     50.89      1.00
   1.01205   1.89488   5.40413     5.855   -36.757   -16.224   -168.81     47.49      1.00
   2.06767   1.43091   1.22603   -13.190   -29.410    -0.106   -168.80     44.42      1.00
   0.49963   0.80972   2.49972   -19.961   -13.024    17.512   -168.79     42.80      1.00
   0.73214   2.18475   0.15971   -17.940    -3.616   -44.133   -168.79     52.68      1.00
   2.60764   0.15410   5.09353   -47.417   -24.991   -10.526   -168.77     57.49      1.00
   0.43256   2.39225   1.79852   -20.564   -44.945   -22.439   -168.76     61.66      1.00
   2.73839   2.17385   2.31241    -6.024     4.145   -42.782   -168.74     47.26      1.00
   2.61385   0.84054   4.04497   -22.780   -31.268   -38.728   -168.73     55.39      1.00
   0.28536   1.20590   2.30853   -18.202   -34.418     6.330   -168.73     50.08      1.00
   5.94728   1.41551   4.03954   -21.989    13.486    11.317   -168.72     39.34      1.00
   2.57683   1.47781   3.80218    -7.595   -40.397   -12.120   -168.70     46.29      1.00
   3.17613   2.20022   2.69916    28.008     4.164   -27.405   -168.70     43.57      1.00
   1.79649   2.41388   4.22645     7.670   -18.736    16.470   -168.70     38.10      1.00
   2.02768   3.09043   5.12332    -6.114   -17.940    12.682   -168.67     38.06      1.00
   5.42137   0.28543   3.99549    23.310     1.565    10.438   -168.66     40.47      1.00
   1.29912   0.88551   3.03254   -11.419   -37.006   -15.386   -168.63     50.68      1.00
   2.97305   2.49431   2.95601    -1.573    18.840   -23.492   -168.61     34.87      1.00
   3.93546   1.88147   4.97214   -10.508    16.023   -31.713   -168.60     44.03      1.00
   2.52902   2.54671   3.14887    11.235     9.398   -29.764   -168.59     38.52      1.00
   5.81579   0.73942   0.29686     3.562    12.801   -29.057   -168.57     33.51      1.00
   4.82247   2.07550   4.84301     1.741     9.155   -41.823   -168.56     48.70      1.00
   3.71085   1.65073   3.16146   -12.873   -22.481   -49.213   -168.55     57.55      1.00
   2.40227   1.99427   5.47848   -10.845   -24.324    15.577   -168.55     42.29      1.00
   2.31052   0.94815   4.72118   -35.899   -36.451   -20.478   -168.51     57.05      1.00
   3.17390   0.83745   1.00852    -6.203    23.120   -24.505   -168.46     42.37      1.00
   3.73277   1.44812   4.24279   -17.322     1.718   -43.441   -168.44     50.77      1.00
   2.68371   0.97686   0.33962    -2.613   -16.215    11.175   -168.43     37.91      1.00
   4.33989   1.74716   2.96623   -16.128   -36.365    -5.365   -168.39     46.07      1.00
   4.42963   0.66916   1.39224     9.932    17.513   -30.259   -168.37     37.75      1.00
   4.87314   0.82394   2.96576     3.308    -0.277    17.492   -168.36     29.29      1.00
   4.94219   0.25082   3.88739   -27.644     9.109   -36.604   -168.34     54.55      1.00
   0.42802   1.53597   5.64917   -15.123    -1.601    16.460   -168.33     27.38      1.00
   3.13135   1.49891   4.93222    -0.182   -35.752     2.665   -168.33     45.17      1.00
   0.63634   2.35541   1.38267   -16.802   -25.700    15.129   -168.32     42.93      1.00
   4.71311   0.77469   4.75004   -10.630    17.789   -28.267   -168.29     45.00      1.00
   1.11060   2.57059   0.85089   -14.845    -3.777    17.012   -168.28     32.22      1.00
   1.88629   0.50241   4.00394   -19.390   -40.848   -13.394   -168.28     48.31      1.00
   2.75359   1.83550   2.06782   -11.288     0.867   -46.127   -168.28     51.34      1.00
   4.28230   1.63963   2.94235   -18.551    20.244    -8.300   -168.25     34.19      1.00
   1.07554   1.54528   5.89182    -5.265    21.175   -11.160   -168.24     30.83      1.00
   1.36267   0.88138   3.04785    -1.487    14.720   -25.554   -168.23     38.65      1.00
   0.42144   2.43281   1.77085   -19.845   -44.994   -22.881   -168.22     61.56      1.00
   0.92960   0.73140   2.94588    -9.761   -35.057    -7.918   -168.22     48.90      1.00
   1.79398   1.77814   3.27538   -39.577     7.120    -2.167   -168.17     47.17      1.00
   2.77176   2.44300   4.61887   -12.532   -36.631     7.335   -168.14     48.34      1.00
   2.20206   1.02237   0.98274   -11.492   -26.986     3.584   -168.14     43.57      1.00
   5.38215   0.70468   5.56228   -16.602   -23.573   -39.638   -168.12     55.27      1.00
   4.13863   2.59894   0.46769   -21.681   -41.294   -24.697   -168.01     60.43      1.00
   0.28594   1.43030   2.13127   -39.232    12.357   -17.711   -167.98     53.02      1.00
  -0.00292   1.24882   5.51635    12.009    24.996   -16.392   -167.97     35.87      1.00
   4.14809   1.92335   5.41127   -17.595   -40.752   -41.806   -167.95     67.48      1.00
   0.30086   2.61253   1.00972   -13.090   -38.421   -27.914   -167.93     56.07      1.00
   6.02938   0.75096   5.59227     6.234    27.774   -18.121   -167.92     36.66      1.00
   0.95270   2.30363   3.88702   -27.005   -22.825    14.261   -167.92     47.76      1.00
   3.71853   0.98463   3.05609   -36.605   -27.334   -32.155   -167.91     56.50      1.00
   2.23169   1.27359   1.73107   -10.862    20.940   -25.361   -167.90     42.27      1.00
   4.61742   1.20218   6.18709   -24.252   -35.086   -14.653   -167.89     53.01      1.00
   2.09019   2.03829   6.06082     1.946     5.618   -37.238   -167.88     46.54      1.00
   3.91932   1.49772   2.06465    -6.744   -43.845   -18.071   -167.87     51.57      1.00
   0.26990  -0.03421   5.23915    24.770   -19.666   -29.212   -167.84     44.38      1.00
   4.40755   2.13337   1.97168   -15.430    21.583   -33.446   -167.79     49.06      1.00
   0.48765   1.36791   2.45237    -2.297   -17.590    15.777   -167.78     38.45      1.00
  -0.09020   0.91855   1.66130     1.131   -27.767     7.158   -167.77     37.48      1.00
   0.68640   1.38045   3.33254    12.724    -7.118    15.654   -167.77     35.64      1.00
   2.64145   1.42883   4.18474   -15.899   -41.471   -17.680   -167.77     51.14      1.00
   0.95678   0.84087   2.92120    -9.311   -35.856   -10.915   -167.75     49.93      1.00
   1.42187   2.52346   0.26133   -40.779    -6.188   -37.984   -167.75     60.60      1.00
   1.81473   0.71384   3.96860    23.521   -26.150   -21.622   -167.71     42.87      1.00
   2.79794   1.19887   5.08479   -11.872   -21.983   -49.375   -167.67     59.82      1.00
   5.86317   0.79733   2.70880   -12.546   -35.243    -3.537   -167.66     48.21      1.00
   0.44748   1.94520   5.19496    -5.811    21.130   -24.251   -167.64     39.49      1.00
   3.97241   2.48660   2.30794   -18.952   -35.392   -39.008   -167.63     61.23      1.00
   4.86424   0.98765   4.57154   -28.860   -29.709   -39.703   -167.62     65.37      1.00
   4.63864   1.20413  -0.10898   -23.914   -35.253   -14.818   -167.61     52.97      1.00
   0.59791   1.61349   2.44085    -9.882    19.995     7.268   -167.61     36.67      1.00
   0.29020   2.05751   3.61745   -18.430    22.135   -15.998   -167.59     44.41      1.00
   5.70960   1.15662  -0.17727   -27.692    -8.193   -39.856   -167.59     52.76      1.00
   1.04919   1.51458   2.48666    15.909    -2.977    15.541   -167.57     35.83      1.00
   3.41598   1.59012   2.75222    -6.765    11.789   -38.133   -167.56     42.10      1.00
   5.96700   1.56080   1.42563     3.174   -11.377    16.206   -167.53     29.78      1.00
   4.09675   1.45086   0.94423    21.856   -26.445   -21.734   -167.52     47.02      1.00
   0.66179   0.48119   3.29857   -16.787    17.560   -28.954   -167.51     47.21      1.00
   2.14448   1.68056   4.93697   -34.237    -3.011   -39.785   -167.51     56.93      1.00
   0.07248   1.39521   0.99099    22.128   -14.359    10.917   -167.50     34.82      1.00
   0.46529   1.41822   2.44485    -1.577   -18.442    15.379   -167.49     38.60      1.00
   4.85276   2.25351   4.92357    -2.470    25.116     0.610   -167.46     32.86      1.00
   0.82989   1.68204   3.84788   -15.430   -32.197   -39.400   -167.45     60.56      1.00
   5.25588   0.17341   1.86695   -20.762   -42.174   -22.423   -167.44     53.53      1.00
   0.55890   1.20456   1.23351   -13.574    14.155    14.041   -167.40     32.62      1.00
   0.45680   0.52134   2.92584    -1.095   -10.955   -47.364   -167.39     58.55      1.00
   3.36672   1.77581   5.70540   -15.846   -11.017   -49.246   -167.38     59.77      1.00
   3.72889   1.64082   1.88137    27.687    -8.286    -3.425   -167.38     36.44      1.00
   5.18571   2.35226   3.26915    -0.561    15.486     6.807   -167.37     32.14      1.00
   5.27930   2.00323   0.99294    -9.448   -15.386   -54.033   -167.35     62.12      1.00
   1.28379   2.76105   1.99713   -36.779    -5.475     4.079   -167.33     45.09      1.00
   2.65886   1.94328   0.85556   -38.568     4.989   -34.526   -167.32     57.95      1.00
   3.05147   0.52604   4.65999   -45.890   -29.746   -13.295   -167.28     59.32      1.00
   0.05099   2.47238   3.68787   -17.520    19.228   -22.603   -167.23     45.39      1.00
   0.28706   2.24607   0.34586   -23.854   -12.881    13.831   -167.21     37.06      1.00
   0.85049   1.60791   0.90175   -11.878   -33.191   -32.021   -167.21     54.52      1.00
   5.94016   0.25853   4.51852    -2.334    21.096   -25.535   -167.19     42.07      1.00
   4.28008   0.61870   2.10982   -14.758   -40.956   -14.789   -167.17     46.64      1.00
   3.79121   1.52342   2.14610    -9.899    12.749   -44.404   -167.14     49.54      1.00
   4.78733   1.02810   0.74560    -9.782   -34.694   -38.094   -167.14     55.64      1.00
   2.09803   2.55494   6.26289   -10.589     7.843   -37.337   -167.12     47.93      1.00
   3.35134   2.11916   1.97772   -39.124     0.188     2.425   -167.12     45.22      1.00
   0.95664   2.16987   4.16627     4.965     6.208    18.938   -167.10     34.50      1.00
   5.62377   2.03912   5.20347    -9.265    28.607    -6.103   -167.07     36.49      1.00
   1.16440   2.29875   0.05615    13.806     0.792    20.346   -167.07     34.52      1.00
   0.90440   0.98785   4.78955   -13.369   -24.713    11.583   -167.00     34.45      1.00
   3.95576   0.83947   5.36177   -10.790    12.030   -35.291   -166.99     48.05      1.00
   0.40677   2.37522   1.77217   -20.599   -44.762   -22.824   -166.99     61.66      1.00
   3.43013   0.13632   1.75015   -10.507   -36.840    -0.073   -166.99     42.73      1.00
   5.44869   2.45931   3.35139   -17.446   -39.978   -16.889   -166.97     55.11      1.00
   4.59840   1.32579   1.53233     2.400   -38.628   -11.721   -166.97     44.51      1.00
   4.94492   2.12991   3.83347    -5.853    28.427   -16.236   -166.95     40.59      1.00
   4.70192   0.90077   0.76610    -9.481   -32.781   -40.206   -166.93     55.73      1.00
   4.44201   0.90915   1.69865     2.081    13.774   -35.540   -166.92     40.00      1.00
   4.46597   2.46110   1.64078   -25.392   -30.433   -40.284   -166.87     62.73      1.00
   0.25699   1.65287   3.34068   -23.554    -9.088   -41.597   -166.85     58.24      1.00
   4.20847   2.25010   4.85648    21.357     1.523   -30.808   -166.85     44.02      1.00
   1.06695   0.80670   0.07945   -15.044    23.768    -4.332   -166.84     32.67      1.00
   3.75373   1.64147   4.41593   -10.217     3.803   -44.266   -166.83     50.18      1.00
   1.19302   1.56031   0.59579    -0.241   -29.154    11.128   -166.81     40.53      1.00
   3.36412   1.30697   2.24547    -3.783    15.956   -35.736   -166.81     41.41      1.00
   5.66005   0.58346   1.54188    -6.119   -36.687    -2.110   -166.80     40.60      1.00
   2.20536   2.25919   2.73549     0.773   -17.830    17.525   -166.80     34.75      1.00
   1.49049   1.98815   2.44549    23.266    -8.079   -30.747   -166.79     46.79      1.00
   5.90474   2.84509   0.15733   -11.703    -8.504    12.128   -166.77     30.20      1.00
   4.56595   1.25230   2.86309    -4.461   -16.669    14.104   -166.77     31.02      1.00
   4.92433   0.92602   4.58772   -30.000   -28.861   -38.776   -166.77     65.07      1.00
   0.91408   1.62901   2.13035    15.570    -5.315    15.763   -166.76     35.90      1.00
   2.91800   0.50191   2.39374   -10.699   -40.053   -12.427   -166.75     46.61      1.00
   1.23834   1.33555   1.11855    -0.761   -37.723     0.892   -166.68     47.94      1.00
   4.29487   2.32837   4.55506    -0.378     9.014   -39.080   -166.65     45.36      1.00
   3.96673   1.11315   1.64696   -19.024    16.462     0.480   -166.63     30.81      1.00
   1.54714   0.27858   6.24952   -17.443   -41.503   -31.081   -166.59     59.15      1.00
   3.03154   1.88761   5.64916     7.895    13.258   -31.775   -166.59     44.96      1.00
   4.30753   0.79759   0.84679    10.830    -7.121    14.354   -166.59     27.53      1.00
   1.09502   1.30984   0.02107   -29.557   -35.870   -11.927   -166.58     52.27      1.00
   5.06015   2.47230   2.81048   -18.356    25.325   -26.892   -166.56     49.22      1.00
   1.21759   2.18687   1.63415     5.065    11.476   -32.329   -166.52     41.92      1.00
   4.44284   1.19706   6.20295   -21.041   -35.092   -18.458   -166.52     53.28      1.00
   0.43273  -0.13946   2.01935   -30.368     4.485   -38.559   -166.51     56.49      1.00
   2.86290   0.63706   3.50236    12.451   -35.226   -16.588   -166.50     41.34      1.00
   5.92692   1.00681   4.91945    12.457     2.916    15.683   -166.49     30.51      1.00
   3.68364   0.66981   3.56007   -21.888   -37.853   -33.458   -166.47     56.65      1.00
   1.35755   2.43094   0.09594   -11.374   -28.991    -1.344   -166.41     40.83      1.00
   2.33827   1.28575   1.15896    -6.189    12.987   -33.852   -166.41     45.44      1.00
  -0.02488   1.86862   0.26468    -3.264     3.750   -39.015   -166.41     43.99      1.00
   3.24910   0.13436   5.49658   -30.709     4.044   -38.667   -166.41     56.76      1.00
   1.42220   2.13983   4.87067   -22.358   -19.868    16.797   -166.41     43.01      1.00
   0.06608   0.23507   4.00438    -3.950    20.252   -24.500   -166.39     41.72      1.00
   2.20616   2.25161   5.70660     3.685     1.098   -43.247   -166.36     51.66      1.00
  -0.13174   2.08687   4.79865    -9.662    29.615   -21.443   -166.34     44.37      1.00
   5.92441   1.75849   3.75231   -21.970    14.698   -38.380   -166.34     55.16      1.00
   0.11873   0.58944   2.27137   -17.151    21.804     5.704   -166.31     39.01      1.00
   3.36922   1.31343   0.53476    -9.063    11.893   -38.579   -166.28     49.42      1.00
   2.67854   0.91861   5.66231   -14.866   -33.159     7.930   -166.28     47.09      1.00
   0.28245   1.56540   2.88580    24.493   -22.759   -30.282   -166.26     55.55      1.00
   1.05446   2.34053   3.72701   -11.278   -40.178   -11.258   -166.26     52.17      1.00
   3.24442   2.90580   1.37706   -44.732     4.077   -28.972   -166.23     58.78      1.00
   4.21628   1.20227   1.91351   -17.540    18.502    -3.301   -166.22     30.37      1.00
   5.23677   2.07162   3.11869     3.241   -39.385   -14.449   -166.21     51.46      1.00
   0.06150   2.31759   2.60510   -36.731   -22.251    10.856   -166.21     53.53      1.00
   0.44768   1.62091   3.90619    -1.512   -16.686    14.136   -166.21     35.64      1.00
   4.20371   1.81870   4.98090     1.593     8.214   -34.602   -166.18     43.20      1.00
   5.61684   1.83386   1.28793    15.385     2.405   -29.248   -166.17     40.55      1.00
   2.24508   0.84300   0.41531   -20.602   -36.660    -1.354   -166.16     52.82      1.00
   2.86321   1.81789   4.49183    -1.466   -35.031     6.818   -166.13     43.46      1.00
   2.14809   1.80579   5.27501   -15.392    19.790    -1.962   -166.13     35.66      1.00
   4.63585   1.29445   3.18409     1.839   -33.942   -11.699   -166.11     43.69      1.00
   1.65955   1.33967   1.35514    -6.889   -21.996    15.451   -166.11     40.87      1.00
   0.47909  -0.25848  -0.32480   -37.290    -5.058     9.140   -166.10     38.80      1.00
   0.58206   1.89353   5.11928   -24.311     7.210    16.570   -166.10     36.73      1.00
   0.00180   1.86977   0.25645    -3.457     3.888   -39.203   -166.09     44.19      1.00
   5.75664   0.61675   4.55754   -10.573   -19.346    12.710   -166.08     38.83      1.00
  -0.22431   0.61907   6.24191     2.471    17.250   -24.736   -166.04     31.51      1.00
   3.12374   1.97531   5.57676     1.132     9.547   -37.112   -166.00     47.10      1.00
   4.16050   1.24324   1.87711   -17.709    17.996    -2.418   -165.99     30.45      1.00
   3.66024   1.54964   3.13454   -12.043   -24.238   -48.846   -165.99     57.49      1.00
   5.73516   2.14612   3.01625    -8.906   -37.104    -2.289   -165.99     48.78      1.00
   1.65726   2.15001   5.61209   -25.520   -12.811    18.692   -165.96     42.85      1.00
   3.31830   1.27676   3.45456    -3.925     8.271   -35.712   -165.96     38.16      1.00
   6.04948   2.37125   3.59479   -10.498   -40.588   -15.850   -165.95     54.23      1.00
   2.21796   0.40197   2.69315   -12.496   -38.328    -8.436   -165.93     47.00      1.00
  -0.00305   1.01452   4.24669   -22.264    -3.589    16.714   -165.91     38.80      1.00
   0.98954   1.67868   4.74558     4.393    19.707   -10.964   -165.85     32.51      1.00
   3.10788   1.60550   2.68680   -37.340   -35.949   -21.998   -165.85     59.10      1.00
   1.19107   0.89267   4.52428    -4.603   -17.052    16.458   -165.84     28.50      1.00
   5.24101   2.01739   4.26336   -20.369    20.891     4.528   -165.84     37.83      1.00
   1.43556   2.02058   5.40375    -5.096   -13.834    18.587   -165.83     34.62      1.00
   2.93902   0.64039   1.08108   -25.177    10.613   -39.764   -165.80     55.21      1.00
   2.11327   1.92236   5.03116    -3.985   -34.791     1.082   -165.80     43.68      1.00
   5.12147   2.18541   1.75291   -26.675   -37.676   -31.106   -165.80     61.89      1.00
   5.19812   0.60362   0.91901    -0.922   -39.619   -14.538   -165.79     43.32      1.00
   0.80012   2.52118   6.13896   -36.389    -7.326     9.884   -165.75     44.23      1.00
  -0.32514   1.32329   4.20400   -29.142    -2.536    14.082   -165.73     42.70      1.00
   5.86539   1.95956   4.21725    -8.375    29.334   -22.458   -165.73     46.12      1.00
   3.43064   1.27475   2.44026    -6.021   -34.808    -5.262   -165.72     39.36      1.00
   2.37860   1.07037   5.72098   -29.116   -42.471   -16.633   -165.72     60.12      1.00
   0.10298   2.27509   3.71655    -3.834   -41.162   -16.417   -165.72     54.14      1.00
   6.02331   1.33835   2.97390   -24.743    -7.103    13.804   -165.72     41.64      1.00
   2.16195   0.60446  -0.08273   -16.211   -42.525    -2.298   -165.70     53.99      1.00
   1.79938   2.10259   2.91568    20.823   -31.603   -21.220   -165.69     49.90      1.00
   0.75553   0.46404   1.49460   -30.278    -4.874    14.428   -165.69     43.21      1.00
   4.32522   1.46783   3.27667    -5.554    21.010    -9.990   -165.67     31.01      1.00
   3.68828   0.78676   2.08751   -22.491   -26.304     8.599   -165.67     38.51      1.00
   4.78482   0.31920   0.82954   -33.968    14.846   -19.917   -165.67     43.98      1.00
   0.26884   1.45002   4.40281   -24.363     9.609    14.008   -165.65     38.31      1.00
   1.71939   1.35848   3.75842     1.546   -36.167    -3.816   -165.65     41.89      1.00
   3.52716   2.91103   0.68877   -56.396   -11.565    -5.921   -165.65     64.63      1.00
   3.41924   2.36041   6.03532     5.152    23.159    -9.338   -165.62     38.84      1.00
   0.76917   2.16926   6.43112   -17.324    -3.943   -44.994   -165.62     53.28      1.00
   5.25976   0.21405   0.80530    -7.115   -37.893    -5.102   -165.61     39.32      1.00
   1.57625   2.06382   0.36100   -21.767   -15.450    19.029   -165.59     41.52      1.00
   1.02546   1.99574   5.68839     7.450    -5.531    20.286   -165.58     32.12      1.00
   4.09685   1.26390   4.53648     0.295   -38.906   -21.370   -165.55     53.03      1.00
   1.93882   1.27504   3.63096    -5.394   -30.022     5.797   -165.54     36.58      1.00
   3.85985   1.86631   0.44611   -20.037    22.419   -24.867   -165.54     47.65      1.00
   0.17858   0.99312   1.06370   -34.369    10.841     8.767   -165.54     40.87      1.00
   5.22761   2.23823   1.07319    20.420   -30.166   -23.278   -165.53     50.28      1.00
   3.08886   1.02493   1.58850    -8.909    10.853   -41.794   -165.50     48.76      1.00
   3.59949   1.54338   0.59870   -35.068     1.800     4.035   -165.50     45.81      1.00
   0.93808   0.48001   2.99883    -5.205   -32.893    -3.717   -165.50     45.84      1.00
   1.03014   1.89993   0.82437     0.088   -27.441    12.871   -165.48     39.59      1.00
   3.51433   1.93884   5.75712   -13.739   -11.559   -50.920   -165.45     60.72      1.00
   0.04687   1.86893   0.28028    -3.098     3.817   -39.693   -165.45     44.63      1.00
   2.49333   2.74670   4.60695   -12.620   -29.294    11.122   -165.43     44.57      1.00
   4.38277   2.29414   1.31398    19.921   -30.739   -31.843   -165.42     55.72      1.00
   4.16279   1.25502   1.88029   -17.435    17.963    -2.280   -165.41     30.33      1.00
   3.62219   0.76035   0.52796     1.312    12.443   -34.346   -165.41     44.74      1.00
   5.52310   2.31682   0.47880   -13.991   -36.528   -42.840   -165.40     63.63      1.00
   5.40130   0.61503   1.61252     9.759   -36.682   -10.892   -165.39     42.26      1.00
   3.67981   1.60394   5.28963   -27.317    11.158   -40.669   -165.38     56.46      1.00
  -0.16937   1.51803   0.11062   -28.867   -33.443   -19.515   -165.37     52.05      1.00
   0.06795   1.62313   0.80452    25.657   -10.806     9.304   -165.36     35.12      1.00
   2.13569   1.70365   5.70693   -43.899   -23.449   -25.804   -165.35     61.28      1.00
   3.26417   1.50114   2.57265    -6.632    15.052   -35.087   -165.34     40.54      1.00
   2.30835   0.90372   0.34692   -20.855   -35.866     0.173   -165.32     52.29      1.00
   0.50325   2.04859   6.02784     4.044   -34.499   -24.375   -165.31     48.79      1.00
   2.82669   0.37754   3.04745   -17.532   -40.896   -14.530   -165.31     47.63      1.00
   2.98926   0.37631   3.38840   -39.831    -6.443     7.303   -165.30     41.21      1.00
   5.45561   2.10563   5.12354    -8.989    28.778    -9.191   -165.26     37.39      1.00
   2.33672   1.40659   0.06002   -39.703    -3.288   -34.735   -165.24     59.14      1.00
   0.80008   0.50613   0.68138   -31.059   -21.412    12.240   -165.23     44.44      1.00
   2.86728   2.15949   5.36800    -8.483   -45.634   -20.544   -165.23     58.36      1.00
   1.03211   1.94780   2.91708   -46.284    -5.083   -18.448   -165.22     58.33      1.00
   1.39198   2.07220   0.22207   -17.670   -16.345    18.977   -165.19     39.32      1.00
   4.26961   1.03657   2.69228   -12.896   -13.618    15.746   -165.16     29.38      1.00
   5.93666   2.42372   3.06888    -9.600   -38.923    -7.327   -165.14     50.90      1.00
   1.49655   2.14050   1.01605   -16.386   -33.092    -8.070   -165.11     46.62      1.00
   1.65307   0.73697   3.01256    -5.252   -39.385   -19.711   -165.03     51.18      1.00
   4.81395   2.09636   3.27533   -20.955   -37.874   -11.864   -165.03     52.17      1.00
   0.16210   1.78379  -0.09821   -24.350    10.816    12.481   -165.03     33.01      1.00
   2.91388  -0.33063   3.59393   -18.528    -4.727   -44.844   -165.00     49.28      1.00
   2.60202   0.84418   5.50548   -12.789   -36.964     6.932   -165.00     48.09      1.00
   5.78098   2.42573   4.30765   -15.529    29.828   -26.178   -164.97     49.04      1.00
   2.57064   1.04678   1.49001   -11.950    20.015   -28.404   -164.92     44.29      1.00
   0.29965   1.82477   4.75959   -30.679   -12.235    12.742   -164.92     42.53      1.00
   1.88425   1.54556  -0.06524     9.954    20.489   -17.303   -164.90     38.47      1.00
   1.04932   1.51910   2.45042    15.837    -3.069    15.419   -164.84     35.75      1.00
   3.43684   0.82546   0.68413    -7.365    17.014   -31.362   -164.84     44.67      1.00
   2.78181   1.13165   3.98927   -20.617   -27.758   -43.103   -164.83     56.46      1.00
   2.60975   1.51842   0.86363   -10.023    11.626   -37.849   -164.82     48.78      1.00
   2.41637   1.65013   2.17122   -17.953    15.857   -32.811   -164.81     45.34      1.00
   5.82922   2.39841   1.40867     3.127   -36.492    -2.102   -164.79     45.62      1.00
   1.45551   2.00697   5.44811    -4.693   -14.883    18.283   -164.77     34.85      1.00
   4.36700   2.35694   5.63548   -12.349   -44.860   -35.383   -164.76     64.91      1.00
   0.71153   1.93400   0.89105    -6.735    13.757   -32.428   -164.75     42.06      1.00
   5.34940   2.41840   3.11746   -44.548   -15.699   -34.043   -164.70     64.27      1.00
   0.49788   2.03942   1.24162   -12.433   -20.182    16.395   -164.69     37.89      1.00
   0.62258   2.12947   0.17561   -14.682    -0.756   -42.288   -164.69     49.73      1.00
   1.12845   2.29434   6.26216    13.498     0.457    20.269   -164.68     34.31      1.00
   2.19154   2.26755   2.92700   -35.508     0.631     2.017   -164.68     42.69      1.00
   1.90798   2.87150   0.94815     2.497    26.166   -14.846   -164.67     37.14      1.00
   1.03462   0.68936   4.85987     3.672    14.811   -24.727   -164.66     31.51      1.00
   2.97286   1.25511   5.73757   -43.415    -7.595   -33.981   -164.66     61.96      1.00
   3.69479   2.26390   1.56064     7.320    13.224     7.129   -164.64     31.77      1.00
   0.58954   0.86785   4.84088   -23.124     8.333    13.416   -164.64     32.34      1.00
   3.43357   1.52255   0.15917   -26.601     8.887   -35.744   -164.60     53.52      1.00
   4.71606   2.31284   4.28986   -49.455     7.035    -7.383   -164.57     54.90      1.00
   0.31920   0.87154   1.19863   -19.819   -41.932   -30.953   -164.57     60.91      1.00
  -0.15940   2.32473   3.50975    -6.661   -40.803   -13.093   -164.55     53.22      1.00
   2.57211   1.51357   5.75834   -29.232   -41.951   -13.666   -164.51     60.10      1.00
   1.95164   0.64791   5.37447   -12.421   -43.759   -16.944   -164.50     51.70      1.00
   0.02140   2.79359   3.44120   -17.108   -40.710   -15.022   -164.50     55.50      1.00
   3.87703   2.15507   4.92358    -4.671    25.512   -16.427   -164.49     38.35      1.00
   2.01802   2.42333   5.06868    10.827   -18.526   -53.480   -164.46     64.06      1.00
   6.08952   1.70611  -0.06417     0.408    22.945    -9.958   -164.46     29.21      1.00
   2.76807   2.44406   3.77535   -13.872    -2.403   -48.271   -164.45     54.54      1.00
   4.53741   1.01165   1.58446    -0.124    13.283   -37.283   -164.45     41.88      1.00
   5.04976   2.39058   0.35992   -10.688     9.998   -35.299   -164.42     45.66      1.00
   0.59704   1.68667   1.68641   -19.482   -15.593    17.449   -164.41     40.56      1.00
   5.19773   0.86339   6.15908   -38.282     6.354   -30.634   -164.41     53.70      1.00
   1.00015   0.30465  -0.04229   -25.296    21.536     0.789   -164.40     35.27      1.00
   2.78852   0.49305   5.50223   -14.059   -44.774    -9.070   -164.40     55.56      1.00
  -0.12472   1.88833   2.35112    -4.708   -25.724     8.122   -164.39     40.09      1.00
   2.67144   1.17775   5.71844    -9.630   -33.364     7.172   -164.38     46.25      1.00
   0.52137   0.53177   1.88235   -28.501    -5.922    15.584   -164.37     43.32      1.00
   3.69059   3.16354   4.69065   -10.261   -44.937   -24.995   -164.37     59.12      1.00
   0.00271   0.50447   2.65469   -34.373   -34.154   -34.462   -164.35     67.66      1.00
   1.20912   2.27994   0.13526    13.616     0.233    20.931   -164.34     34.85      1.00
   1.05854   0.62314   6.44291   -11.968   -44.341   -18.377   -164.32     53.44      1.00
   5.43364   2.13321   0.47692   -15.117   -33.137   -45.871   -164.30     63.83      1.00
   1.93099   1.54125   3.52407   -16.182     7.220    19.787   -164.29     34.12      1.00
   5.46159   0.94452   4.36497    -8.551    12.068   -38.421   -164.25     50.41      1.00
   4.08517   1.50694   4.25274   -11.327    -6.208   -51.939   -164.25     58.04      1.00
   5.76330   1.46134   4.26087   -18.716    18.052     8.829   -164.24     38.04      1.00
   3.71330   0.88239   3.02594   -34.766   -28.758   -32.803   -164.24     56.24      1.00
   3.71182   2.27354   2.29412   -17.463   -33.222   -43.583   -164.21     61.77      1.00
   0.95818   1.22386   6.16785   -24.842   -37.219   -12.727   -164.21     50.14      1.00
   3.68852   1.17596   4.53844    -8.315     0.195   -46.517   -164.20     52.34      1.00
   5.38538   1.41145   4.38071   -30.751    10.408    10.050   -164.18     43.07      1.00
   3.37536   1.42451   5.17431   -19.030   -34.846     3.493   -164.18     49.69      1.00
   6.10881   2.35535   2.29275    -1.022   -37.446    -4.765   -164.16     48.03      1.00
   1.73505   1.79193   0.23161    -4.526    26.093    -3.397   -164.12     36.03      1.00
   2.70732   1.60740   4.48062   -14.872     5.686    11.790   -164.12     29.79      1.00
   0.00646   1.18154   2.43880   -32.439   -17.495    12.263   -164.11     48.55      1.00
   4.93382   1.28221   2.25083   -22.930   -26.478    11.192   -164.11     41.98      1.00
   4.11027   0.36922   2.64746    10.475   -36.138   -11.725   -164.11     40.45      1.00
   0.00936   2.65839   0.75676   -13.507    28.131   -10.704   -164.10     38.96      1.00
   4.58150   2.29760   5.07387    -4.822    -7.933   -52.220   -164.08     58.15      1.00
   1.34219   2.06275   4.81512   -31.303   -36.710   -26.296   -164.04     60.55      1.00
   2.86346   1.46904   1.75560   -11.612    26.696   -23.065   -164.01     42.42      1.00
   0.82477   2.50406  -0.15952   -36.738    -8.006    10.006   -164.00     44.70      1.00
   2.77734   1.64491   0.81017   -26.905   -26.985     2.087   -163.99     48.87      1.00
   5.16734   1.25585   5.87692    -1.058     6.861    18.620   -163.96     29.22      1.00
   2.03397   0.77077   4.37120     7.840   -36.644    -7.658   -163.93     39.79      1.00
   5.89930   2.03251   1.53137    17.822   -15.644    10.443   -163.89     36.01      1.00
   5.06725   2.24709   5.54668    -6.732    -1.651   -48.037   -163.86     53.86      1.00
   2.60919   0.56421   3.86250   -19.441    18.799   -23.052   -163.85     35.85      1.00
   4.65720   0.63106   4.46792   -44.550   -32.129   -29.797   -163.84     69.90      1.00
   4.62508   1.85083   1.55034   -14.575     5.054   -47.932   -163.84     55.43      1.00
   5.51469   2.51650   0.60504   -10.032    28.099    -8.568   -163.83     38.86      1.00
   4.30150   1.51231   2.36553    -6.603    16.223   -38.419   -163.83     45.64      1.00
   2.86754   1.52894   5.70671   -25.285   -36.224   -36.989   -163.82     64.26      1.00
   2.07140   2.30657   2.32371    -1.925   -21.143    15.396   -163.80     36.33      1.00
   3.02856   1.85135   1.26079   -13.702    -6.872    11.586   -163.78     33.81      1.00
   5.20346   1.52170   4.28808   -34.684    11.689     7.711   -163.77     45.46      1.00
   6.11522   1.37217   3.11496   -11.730     3.573    17.540   -163.77     36.66      1.00
   1.42377   1.39554   1.69399   -16.199   -37.780   -10.337   -163.76     52.61      1.00
   1.47762   1.27985   5.42840    -6.245   -35.020     3.025   -163.76     40.66      1.00
   2.18081   2.69306   4.53145     3.596   -23.804    12.698   -163.75     39.73      1.00
   1.64098   1.25839   0.46599   -42.282    16.054   -15.916   -163.74     53.17      1.00
   3.77738   0.96423   5.17468    -9.201   -31.763    -5.632   -163.73     45.93      1.00
   1.34875   1.18472   5.79175   -49.464     4.246   -19.661   -163.70     55.60      1.00
   1.46672   1.26699   5.41815    -5.793   -35.121     2.977   -163.69     40.58      1.00
   4.97137   1.73980   4.35501    21.143    12.594    -3.953   -163.69     36.18      1.00
   5.79204   0.53124   4.78367   -13.650    28.247   -23.050   -163.66     46.09      1.00
   3.28473   0.91633   2.11351   -25.826   -38.317     0.222   -163.65     49.96      1.00
   0.91179   2.52276   0.30235   -12.180   -32.937    -7.376   -163.63     44.01      1.00
   4.50378   2.76712   2.55313   -43.794     0.126   -34.691   -163.61     61.07      1.00
   4.78433   2.31341   4.38474   -49.255     7.088    -6.438   -163.59     54.68      1.00
   4.63279   1.68123   3.75735   -46.497    -5.694   -29.024   -163.56     59.58      1.00
   2.41703   1.93138   5.45572    -9.468   -25.449    14.938   -163.56     42.27      1.00
   5.02641   1.14475   1.11037     7.613    13.096   -29.688   -163.52     36.88      1.00
   3.02175  -0.15184   4.51552   -25.429   -38.653   -31.725   -163.52     59.02      1.00
   0.22088   0.54779  -0.08032    16.854    14.885   -15.975   -163.52     28.66      1.00
   5.65102   2.42170   5.49646   -36.928    -9.390   -35.782   -163.51     57.19      1.00
   4.57339   0.87302   5.32937   -10.889    26.743   -11.441   -163.50     41.03      1.00
   3.67729   2.60031   4.59089    -9.115    12.660   -36.985   -163.49     45.63      1.00
   0.66563   2.47901   0.45942    -5.043   -34.943   -19.952   -163.47     47.92      1.00
   3.31485   2.44617   1.06150   -35.631   -27.478   -31.777   -163.46     61.36      1.00
   0.90566   2.39826   3.10869   -31.276   -14.644    16.650   -163.45     48.38      1.00
   5.81969   0.68092   4.96368   -13.390   -19.088    14.552   -163.44     37.60      1.00
   2.95989   1.85055   5.69118   -48.168    -3.547   -27.793   -163.41     62.23      1.00
   3.72606   1.02933   1.96979    -7.903    12.277   -43.646   -163.38     47.54      1.00
   4.09516   1.42654   5.15701    -2.055    12.981   -32.265   -163.37     43.58      1.00
   1.27434   2.65568   5.09934   -30.238   -34.514   -30.817   -163.36     61.94      1.00
  -0.12923   2.24899   0.98610    -4.207   -33.396     4.508   -163.36     42.11      1.00
   1.80070   1.59816   2.08817    19.033   -27.782   -24.889   -163.35     50.11      1.00
   5.01420   0.93164   4.57384   -30.392   -27.467   -39.336   -163.30     64.99      1.00
   4.18104   2.30771   4.14590     6.255   -32.614   -14.679   -163.29     44.41      1.00
   0.33856   1.05945   5.17716    -4.538   -20.596    12.801   -163.27     29.91      1.00
   3.73944   0.53204   2.77384   -17.797   -40.075   -23.784   -163.27     50.04      1.00
   3.28413   2.74203   5.16451    -9.238    11.698   -37.365   -163.26     48.17      1.00
   3.33317   2.32934   3.60443     5.784   -26.783     2.715   -163.24     36.06      1.00
   2.77556   1.50006   4.12047   -17.795   -20.111   -48.318   -163.22     57.49      1.00
   1.80865   1.34513   0.98191   -12.622   -25.027    13.347   -163.21     43.27      1.00
   4.91056   2.14213   2.24078    -5.763    15.879   -30.366   -163.20     43.73      1.00
   4.92186   0.83777   0.86420     3.236    22.650   -23.281   -163.19     35.11      1.00
   1.97943   1.27330   0.33146   -10.589    22.676   -20.533   -163.19     41.28      1.00
   2.69770   0.55257   4.37097   -18.226   -42.510   -20.460   -163.14     52.05      1.00
   2.38483   1.05129   1.03905    -1.908    13.964   -32.432   -163.13     44.92      1.00
   2.04315   2.62397   3.58405   -41.142    -2.253     0.474   -163.10     49.40      1.00
   2.35135   1.41250   0.07028   -39.420    -3.413   -35.040   -163.09     59.19      1.00
   2.21213   0.95148   1.57095   -13.699    22.214   -23.422   -163.08     43.73      1.00
   0.43934   0.84439   3.17111   -34.354   -15.008    11.416   -163.07     50.05      1.00
   3.07400   1.52537   0.77786   -25.758     0.113   -42.848   -163.06     56.79      1.00
   5.20209   2.81079   2.14008   -45.173   -31.339   -20.973   -163.06     65.69      1.00
   4.17756   0.04776   3.73734   -14.382    22.198     6.880   -163.05     34.25      1.00
   1.93150   1.86771   4.02206   -14.470   -23.066   -47.775   -163.05     59.47      1.00
  -0.23931   2.42547   0.49321   -24.183     6.499   -37.965   -163.05     50.87      1.00
   6.41387   0.64786   0.02003    -8.023   -26.610     8.788   -163.02     30.11      1.00
   4.88174   0.62740   5.34060   -43.729     6.075   -41.205   -163.02     66.77      1.00
   5.89656   1.68019   4.93023   -32.360     9.574     9.481   -163.02     41.57      1.00
   4.10040   1.08589   3.42853    -4.452   -42.073   -26.164   -163.02     53.72      1.00
   5.85989   2.56220   2.12546     4.992   -38.044   -15.139   -162.99     50.73      1.00
   4.48692   1.27125   2.85444    -6.515   -17.419    14.618   -162.97     31.59      1.00
   4.74167   2.17518   5.12936    -3.450    15.486   -30.728   -162.97     41.10      1.00
   1.92410   2.09425   3.95755   -24.613    17.208    -2.779   -162.97     39.18      1.00
   5.12521   1.92176   2.81472   -13.065   -35.005     1.006   -162.97     46.41      1.00
   1.53878   2.98317   3.59869    -5.935   -24.808    12.541   -162.92     40.60      1.00
   0.52188   1.54285   5.92802   -18.657    -3.567    15.604   -162.92     28.90      1.00
   3.87967   1.84547   5.74281   -10.785    -6.137   -49.825   -162.90     58.14      1.00
   2.94070   2.48760   3.78560     9.352   -39.009    -4.753   -162.88     47.36      1.00
   0.57176   1.78769   1.95118     0.674   -10.471    19.510   -162.87     35.11      1.00
   0.78045   0.20398   2.50557   -29.114   -32.499   -26.059   -162.86     60.96      1.00
   2.66601   1.65464   3.98785   -12.459     6.666    11.691   -162.85     26.98      1.00
  -0.26205   1.56626   4.13893   -19.445    14.298    12.787   -162.84     38.22      1.00
   0.67615   0.81569   1.31545   -26.687   -19.789    15.864   -162.83     44.82      1.00
   1.02116   1.30379   1.53981   -47.935     4.843    -4.752   -162.82     55.27      1.00
   5.01891   1.71692   4.36279    21.478    12.448    -3.947   -162.80     36.48      1.00
   3.39615   2.55171   1.40804   -41.158     2.885   -35.306   -162.80     59.54      1.00
   3.45464   2.84684   1.72398   -21.375   -31.187   -40.892   -162.79     61.63      1.00
   5.89732   2.42309   0.24128   -11.277    26.996     0.048   -162.75     34.95      1.00
   3.19809   1.39489   3.94431    -4.221   -44.337   -30.750   -162.73     56.94      1.00
   4.14422   1.79577   2.00628   -24.241    19.773    -4.363   -162.73     38.07      1.00
   0.67179   1.82198   5.07395    -8.976    22.026   -20.006   -162.71     38.19      1.00
   6.16002   2.11932   4.82521    -8.922    29.252   -21.441   -162.71     43.92      1.00
   1.84161   1.44998   4.38331    -7.300   -36.592     1.499   -162.71     42.24      1.00
   5.19877   0.97939   3.12884     2.684    -3.928    17.680   -162.69     32.82      1.00
   0.99612   1.18777   3.04022     0.294    10.938   -31.333   -162.67     43.65      1.00
   4.85355   0.35399   0.65153     0.350   -24.089    10.075   -162.66     29.51      1.00
   5.53019   0.68378  -0.09302     9.094    21.158   -26.281   -162.64     37.40      1.00
   3.19660   1.03407   4.96775    -6.929   -40.590    -2.762   -162.64     49.58      1.00
   5.37589   0.28403   1.41500    -9.438   -30.389   -45.530   -162.62     56.32      1.00
   0.70375   1.79229   4.82714   -39.597    -2.315   -31.422   -162.61     55.86      1.00
   0.97952   1.13073   3.19256   -18.986   -11.948    18.065   -162.59     40.39      1.00
   6.03844   2.48413   1.12557   -21.841   -41.826   -31.602   -162.58     63.28      1.00
   4.10249   1.87315   1.91799   -25.532    19.225    -2.761   -162.58     39.03      1.00
   5.44468   1.07195   5.19353    -9.474    -3.531   -53.777   -162.57     60.75      1.00
   5.30263   1.56412   2.12327    -0.494     3.689   -36.791   -162.57     44.64      1.00
   5.43232   1.34816   4.06707    -7.377    14.322   -37.550   -162.57     49.89      1.00
   6.00173   1.51141   4.33863   -16.724    16.447    12.435   -162.56     36.93      1.00
   4.23468   0.20895   0.13665     3.111    16.229   -30.203   -162.56     41.99      1.00
   2.52227   1.02008   0.75554   -13.524   -17.954    10.265   -162.56     40.31      1.00
   5.82502   1.33345   3.94486   -24.845    14.480     9.290   -162.55     41.11      1.00
   5.44122   1.39028   2.09187    -8.737   -44.813   -30.217   -162.55     60.14      1.00
   2.84688   0.77830   5.95021    -0.583    26.803   -11.459   -162.50     40.20      1.00
   0.53650   1.35934   5.15197   -14.782   -10.686    17.063   -162.50     30.58      1.00
   0.82150   2.48914   6.10849   -36.746    -8.194    10.100   -162.50     44.75      1.00
   0.46975   1.80312   3.10358    -8.812   -10.115    18.782   -162.49     37.71      1.00
   3.02821   0.30697   2.08420   -10.543   -38.346    -3.678   -162.49     44.66      1.00
   0.33658   2.13872   2.09698    -1.828   -19.985    14.544   -162.49     37.44      1.00
   2.37644   2.32713   2.13495    -3.098   -10.141   -53.542   -162.48     58.68      1.00
   2.43719   1.93824   4.00648    11.688   -22.207    17.490   -162.47     38.26      1.00
   2.57277   2.01857   1.73471   -11.159    22.456   -24.537   -162.45     40.85      1.00
   0.97358   1.33595   1.87676   -27.694   -37.857   -16.538   -162.43     58.91      1.00
   0.29733   1.32186   1.61187   -13.946   -18.667   -44.475   -162.43     57.54      1.00
   4.44871   2.59479   4.50193   -54.894    -2.700    -9.052   -162.42     60.10      1.00
   4.67103   0.92415   2.39703   -23.593   -12.740    16.004   -162.35     35.04      1.00
   4.10819   1.37048   1.41132    15.412    13.753     0.717   -162.34     29.23      1.00
   0.11366   2.71934   5.11999   -35.314   -25.449   -33.324   -162.34     60.38      1.00
   0.05258   0.42275   2.54844   -30.701    -9.951    14.487   -162.34     46.12      1.00
  -0.02108   0.92331   3.07224   -38.786   -16.459     9.039   -162.34     53.17      1.00
   5.65376   1.93886   3.44489    -3.830   -38.342    -7.630   -162.33     49.99      1.00
   0.16688   1.29867   4.96192   -13.388    27.823     6.818   -162.29     36.77      1.00
   0.64253   2.36589   5.93705   -34.512    -9.965    11.414   -162.28     43.37      1.00
   2.05039   2.14135   4.69067   -21.698   -39.380   -26.741   -162.28     58.35      1.00
   1.20974   2.09028   1.62692     7.057    10.894   -32.974   -162.26     42.83      1.00
   2.16451   2.35193   1.47165   -10.201    21.272    14.414   -162.25     35.58      1.00
   1.46700   2.30648   2.51794     2.997     1.233    21.679   -162.24     33.14      1.00
   4.59911   2.55409   0.98257   -23.292   -40.978   -23.558   -162.22     60.09      1.00
   0.41805   0.91508   3.17639   -34.645   -16.256    11.581   -162.22     50.70      1.00
   4.33112   2.23138   1.86764   -17.772    23.458   -32.272   -162.22     50.23      1.00
   2.61280   0.89208   0.45823   -13.099   -21.096     7.634   -162.19     41.50      1.00
   5.78806   1.96129   0.07366   -13.460    22.660     6.950   -162.19     32.25      1.00
   3.52021   3.06109   5.05988    -5.034   -35.501     4.337   -162.19     45.73      1.00
   4.24807   0.11445   4.54442   -29.680     6.280   -37.688   -162.17     55.87      1.00
   2.04191   1.50157   4.77494   -12.734   -42.589   -22.822   -162.13     54.06      1.00
   5.82632   1.14209   4.67506   -13.904    12.205   -45.244   -162.13     55.75      1.00
   0.59458   1.76648   1.67156   -17.822   -15.961    17.569   -162.11     39.88      1.00
   2.15280   1.11373  -0.06516   -20.970   -25.693    16.647   -162.08     46.72      1.00
   5.58717   2.02507   1.11173   -28.650   -39.212   -34.791   -161.98     65.16      1.00
   1.48516   1.91217   6.30452     3.297     9.264   -30.364   -161.96     40.19      1.00
   3.45736   2.60638   3.09810    -3.760     5.271   -43.358   -161.96     47.72      1.00
   1.38270   0.91225   5.57513   -11.145   -39.091    -0.953   -161.96     43.67      1.00
   2.98141   2.19853   2.36215     0.790    17.045   -28.024   -161.96     37.42      1.00
   4.32065   0.31020   0.37298    -2.684   -16.254    14.343   -161.94     32.35      1.00
   2.20224   1.78224   6.09964     5.594     5.494   -38.911   -161.93     48.20      1.00
   2.66220   0.52310   3.78157   -20.292    18.109   -23.258   -161.93     35.97      1.00
   4.41609   1.52430   3.80938     3.393     9.564   -35.514   -161.92     43.41      1.00
   2.21712   2.26276   2.30419    -0.952   -17.328    15.639   -161.92     33.94      1.00
   5.72365   1.92547   4.13831    -8.712    27.805   -25.497   -161.91     46.92      1.00
   3.45229   1.78511   3.52871   -11.916   -16.326   -51.621   -161.90     57.45      1.00
   5.27013   2.37258   3.87929   -13.233   -41.294   -23.693   -161.90     57.08      1.00
   2.88159   1.03843   5.68260   -11.112   -35.831     2.006   -161.89     48.40      1.00
   4.94525   2.24503   3.45602   -43.020    -9.924   -36.083   -161.87     61.95      1.00
   5.85922   1.51218   4.05959   -21.379    14.099     9.997   -161.85     38.71      1.00
   1.79586   1.71016   5.16007    -2.978   -30.120     8.237   -161.84     39.57      1.00
   3.26194   2.53005  -0.17353    -6.115     9.016   -33.851   -161.83     45.91      1.00
   4.47674   0.57998   0.61777   -10.457   -26.074   -42.366   -161.82     54.65      1.00
   2.54688   1.55302   3.22419   -34.271   -25.404   -37.569   -161.80     59.47      1.00
   0.87356   1.59762   2.09288    14.404    -5.541    16.140   -161.79     35.69      1.00
   3.09009   2.09158   1.57290     9.987    16.156   -25.663   -161.79     39.58      1.00
   5.62386   2.77989   3.62019   -12.528     4.216    14.223   -161.78     33.76      1.00
   6.12876   1.15917   0.64285     2.581   -13.447   -46.404   -161.77     51.58      1.00
   5.22989   0.92025   6.11746   -38.079     5.403   -31.456   -161.77     54.02      1.00
   4.22133   3.06564   0.73858   -57.001    -2.291   -14.871   -161.75     66.16      1.00
   3.38879   2.03953   1.41055     5.043     9.252    10.199   -161.74     30.53      1.00
   1.32222   0.90539   6.00676    -7.795   -41.466    -6.067   -161.74     46.91      1.00
   2.32012   1.94315   5.00961   -26.469     0.155   -42.907   -161.74     55.99      1.00
   3.66754   2.61817   3.32630    -5.204     5.564   -43.222   -161.74     47.85      1.00
   2.53385   1.81675   5.82147   -21.212   -40.296   -12.305   -161.73     55.44      1.00
   5.94537   1.55225   4.90468   -30.105     7.867    11.086   -161.72     40.04      1.00
   2.41094   1.82356   0.42471   -28.145     3.368    17.245   -161.71     43.83      1.00
   5.38234   2.50522   3.29507   -17.213   -40.225   -17.990   -161.70     55.48      1.00
   5.83255   2.35586   1.43271     2.939   -35.918    -1.766   -161.69     45.08      1.00
  -0.03232   0.91816   1.73566     1.037   -26.548     8.238   -161.69     37.54      1.00
   0.94042   2.09264   4.01345   -25.227   -18.898    15.824   -161.67     44.87      1.00
   1.21607   3.10117   5.26828   -23.999   -32.539   -38.977   -161.67     62.85      1.00
   5.60883   2.05812   1.24935    -9.686   -20.564   -52.287   -161.63     62.67      1.00
   3.56385   2.18177   1.50278     6.757    11.528     8.148   -161.62     31.06      1.00
   0.92021   0.09125   4.37812    24.629   -15.698   -26.977   -161.60     42.21      1.00
   4.02555   1.24959   4.51380   -12.458   -16.342   -53.053   -161.59     62.23      1.00
   0.40558   1.04472   3.55656   -28.125    -2.364    15.721   -161.58     43.36      1.00
   2.35231   1.06392   5.77358   -30.225   -41.820   -15.988   -161.57     60.10      1.00
   4.50026   1.87356   3.84206   -11.380    22.677   -25.774   -161.53     41.87      1.00
   0.50098   1.98364   4.47738   -31.114   -36.099   -24.055   -161.51     60.02      1.00
   0.50536   0.53173  -0.31411   -10.262   -28.653     8.546   -161.50     32.29      1.00
   0.62609   2.25946   3.16061   -32.123    16.862   -17.639   -161.49     50.37      1.00
   5.65383   1.49809   0.85610     1.021     9.265   -28.419   -161.47     35.30      1.00
   0.83292   2.07932   4.25808     0.166   -30.042     3.138   -161.46     41.04      1.00
   4.84231   0.97842   1.01647     9.196    -5.621    16.965   -161.46     25.03      1.00
   4.67792   0.96284   1.06667    10.898    -6.508    15.693   -161.42     25.57      1.00
   2.08675   2.54713   2.62980    14.682    11.136   -28.135   -161.36     39.27      1.00
   2.84003   2.05489   1.75684   -11.493    23.307   -25.737   -161.34     41.99      1.00
   5.14128   0.81358   0.61350     4.066    22.110   -23.532   -161.34     34.84      1.00
   0.03241   1.52050   4.70956    -1.047    24.290   -24.624   -161.33     42.07      1.00
   5.15653   1.69095   4.99710   -34.457    13.893     6.818   -161.19     44.71      1.00
   2.43980   0.68408   4.20097   -28.015   -34.755   -26.374   -161.19     52.45      1.00
   3.86015   1.11207   2.50866   -16.117   -26.891     6.928   -161.18     35.19      1.00
   2.71405   2.67878   4.44900   -12.224   -36.152     7.423   -161.17     48.06      1.00
   3.40341   2.55765   4.18739    -0.254   -41.767    -8.268   -161.17     49.84      1.00
   1.31335   1.12624   1.09881    -5.443   -31.131    10.113   -161.16     44.48      1.00
   0.84844   2.57373   6.18493   -36.811    -6.579     9.417   -161.15     44.44      1.00
   6.03150   2.15691   4.09501    -0.386    25.176   -21.412   -161.13     43.16      1.00
   1.49297   2.33449   0.64706   -10.861   -32.521    -6.522   -161.08     44.03      1.00
   2.99162   2.37216   5.22779   -11.588   -40.653    -3.000   -161.06     51.52      1.00
   5.93529   1.13926   2.65931   -10.018   -36.508    -6.350   -161.06     49.04      1.00
   0.86233   0.52771   4.13292   -16.292    -4.448   -40.446   -161.05     48.86      1.00
   1.17317   2.18455   1.30351     3.861   -28.058    12.149   -161.04     40.62      1.00
   3.82033   1.23147   0.50539     8.049     9.035   -34.019   -161.01     44.13      1.00
   5.38073   1.96945   0.29400    -5.975     8.777   -35.629   -161.01     43.03      1.00
   4.68019   0.48875   5.17686   -15.055    26.986    -7.295   -160.99     42.20      1.00
   4.25354   1.21442   1.88492   -17.367    18.736    -3.736   -160.96     30.60      1.00
   5.23451   2.42630   2.70238   -13.958    17.334   -29.770   -160.95     46.70      1.00
   3.30838   1.33061   3.57962   -10.197   -40.555   -23.237   -160.92     50.25      1.00
   2.12001   1.77208   1.77936    -9.395    23.790   -17.786   -160.91     38.35      1.00
   2.19002   0.87118   5.28609   -15.982   -43.305   -19.169   -160.90     53.93      1.00
   0.42723   2.31255   4.36760   -14.615    14.125   -32.634   -160.90     47.59      1.00
   5.48312   0.29740   2.47526    -8.853   -17.392    13.265   -160.89     33.36      1.00
   0.54051   0.50052   5.72504    -6.069   -31.804     3.161   -160.85     33.22      1.00
   3.76585   2.06853   0.66251   -16.055    19.967   -26.353   -160.84     45.93      1.00
   5.01253   1.50570   2.94498     1.238   -19.712    13.642   -160.83     35.77      1.00
   5.42534   2.53548   5.94992   -10.238   -37.523   -32.176   -160.82     56.82      1.00
   1.41306   1.32053   5.21092   -40.257   -16.488     8.826   -160.82     47.48      1.00
   4.09062   1.43791   0.88562    22.755   -25.629   -21.879   -160.80     47.19      1.00
   2.56235   1.47645   5.76440   -29.448   -42.160   -13.936   -160.77     60.38      1.00
   2.64377   1.62106   1.57595    14.842    17.304   -21.980   -160.77     39.26      1.00
   5.83231   2.16950   2.72682    -2.983   -31.504     1.816   -160.75     43.75      1.00
   4.80232   1.17609   5.50945   -22.532    14.375     8.121   -160.75     38.23      1.00
   5.14604   1.17776   0.12968     9.344     6.672    16.539   -160.74     26.80      1.00
   2.89200   1.31632   6.14565    -9.490    -7.556    15.152   -160.73     36.94      1.00
   5.29780   1.79242   0.93071   -16.745   -42.962   -20.456   -160.71     55.65      1.00
   4.10634   0.22746   3.37742     4.335   -24.696     8.782   -160.69     32.65      1.00
   1.07510   0.92176   0.10371   -13.537    23.811    -6.257   -160.69     32.74      1.00
  -0.00858   0.42709   3.45395   -29.861   -28.266   -30.716   -160.68     61.22      1.00
   2.73629   2.20774   6.11139     1.591    21.046   -15.306   -160.68     39.22      1.00
   5.32347   1.16168   6.18137     6.129     6.031    17.908   -160.64     26.38      1.00
   3.78701   1.94534   1.17154    18.579    13.130    -3.205   -160.62     35.26      1.00
   5.21528   1.24305   5.87896    -2.384     5.569    18.906   -160.62     28.97      1.00
   3.20925   2.35399   4.83469    22.853   -18.203   -28.362   -160.61     47.92      1.00
   5.61998   1.34480   2.64182    -0.658    11.242   -30.052   -160.60     42.73      1.00
   2.95631   0.54587   0.60034     1.075     6.904   -36.668   -160.56     47.38      1.00
   1.31990   1.19969   5.72253   -49.436     1.900   -20.154   -160.56     55.57      1.00
   4.81332   1.17288   5.50296   -22.609    14.290     8.154   -160.56     38.23      1.00
   5.59041   2.15150   5.67822    -7.338    22.345   -21.919   -160.55     37.54      1.00
   5.98038   1.60073   2.84405     2.380   -11.463    17.103   -160.55     36.41      1.00
   0.06076   2.15373   4.62784    -5.955    25.616   -22.362   -160.54     42.81      1.00
   3.06014   2.14559   5.40469   -11.727   -44.267   -14.739   -160.53     56.35      1.00
   5.29631   2.98346   4.24285     7.843    -5.646    11.079   -160.52     29.46      1.00
   3.89780   1.13333   1.67523   -19.064    15.891     1.205   -160.50     30.74      1.00
   4.66763   2.02784   5.19485   -19.172   -33.622   -39.635   -160.46     61.94      1.00
   1.87963   2.00259   2.37389     7.192   -22.057    16.207   -160.46     38.23      1.00
   1.09885   1.43366   6.22331   -27.251   -36.077    -9.477   -160.45     50.76      1.00
   4.16696   2.16049   4.52376    18.038     3.705   -31.526   -160.42     42.83      1.00
   3.81082   0.89486  -0.34855     3.542    16.563   -27.151   -160.41     42.74      1.00
   0.36876   1.17053   3.16026     0.707     8.901   -31.298   -160.40     45.01      1.00
   3.29073   3.00037   4.76540    -3.310   -35.239     4.317   -160.38     45.22      1.00
   0.19914   1.55434   5.22244   -23.665   -11.761    14.583   -160.38     35.97      1.00
   5.64419   1.25903   3.30183    10.814    19.478    -7.469   -160.38     37.77      1.00
   2.58024   0.44117   6.22910    -9.373   -31.877     2.247   -160.37     46.04      1.00
   0.39771   2.46394   3.77916   -17.416   -41.080   -11.747   -160.37     55.09      1.00
   0.24755   2.16730   3.13884    -0.891   -30.702     3.283   -160.37     43.56      1.00
   5.59216   0.58006   0.11353   -37.139     2.852     7.679   -160.36     40.07      1.00
   3.15828   2.40957   1.77734    11.423    16.645   -26.312   -160.35     40.50      1.00
   0.95408   0.77901   2.88190    -9.253   -34.841    -8.608   -160.34     48.83      1.00
   1.01949   2.54537   2.76276   -15.991    13.265     6.074   -160.32     34.97      1.00
   1.55918   1.03700   3.54773    -8.580   -17.656    14.370   -160.32     32.41      1.00
   5.46424   0.51000   4.37142   -43.757    15.425    -3.243   -160.29     54.77      1.00
   3.85750   1.34074   0.43161     6.721     9.109   -35.091   -160.27     44.97      1.00
   4.40366   1.81579   4.76781   -11.605    10.407   -40.029   -160.25     49.02      1.00
   2.22394   1.96876   0.15682    19.579     2.999   -27.689   -160.24     44.55      1.00
   5.48455   1.88420   2.58999   -25.881   -35.558   -31.128   -160.22     60.98      1.00
   5.34719   1.02169   3.40492     0.606    -4.869    18.495   -160.22     34.91      1.00
   6.29941   1.31227   5.49822   -46.780     2.286    -9.547   -160.21     50.95      1.00
   2.82715   1.69766   2.91014    -1.106    14.774   -27.056   -160.19     33.82      1.00
   1.04852   1.18357   4.62771     6.000    -6.305    19.605   -160.19     27.92      1.00
   5.12636   1.21312   0.80550     1.684    14.550   -30.471   -160.19     37.63      1.00
   0.88204   1.74344   2.16471    16.300    -6.566    15.708   -160.19     36.23      1.00
   4.51852   0.64675   2.58718   -23.153   -36.610   -36.507   -160.15     58.12      1.00
   0.94311   2.15128   0.91293     4.563   -25.046    14.649   -160.15     38.57      1.00
   4.61912   2.07494   0.78003    31.471    -1.773    -0.494   -160.13     40.56      1.00
   2.32070   1.50393   5.34516    -3.529   -42.671    -9.632   -160.12     50.92      1.00
   1.55466   1.01338   1.79893   -50.187     5.024     2.474   -160.11     58.22      1.00
   5.33770   1.18257  -0.13660     6.129     6.950    17.904   -160.10     26.66      1.00
   3.51776   2.46454   5.86738     7.628    23.458   -11.451   -160.04     39.40      1.00
   4.08173   2.63149   2.12636   -13.613   -10.867   -49.943   -160.04     58.70      1.00
   1.16171   1.99466   3.07763     6.450   -35.037    -6.684   -160.00     46.08      1.00
   1.24081   0.45755   3.17003    -4.522   -36.519    -9.689   -160.00     47.19      1.00
   0.92519   1.50424  -0.08660    -3.013    21.627   -11.172   -159.99     30.32      1.00
   2.21822   0.75953   4.97599   -10.537   -43.363   -19.867   -159.99     51.60      1.00
   2.74721   1.64894   4.22037   -16.099   -15.726   -49.106   -159.98     56.84      1.00
   5.02829   1.18862   2.28946   -12.357    10.776   -35.046   -159.97     43.82      1.00
   5.76406   0.79577   2.65240   -10.157   -35.285    -4.159   -159.97     47.11      1.00
   5.54907   0.49107   5.61279   -17.942   -20.206   -41.333   -159.97     54.53      1.00
   1.94560   1.86665   5.01250   -28.796    -4.348   -44.228   -159.96     57.96      1.00
   5.61389   2.22484   0.50791   -18.327   -26.094     7.449   -159.95     40.87      1.00
   5.29288   0.92069   5.69017   -27.363    -6.837    14.490   -159.91     39.55      1.00
   0.51190   1.14578   5.41308    11.671    -0.179    18.095   -159.88     25.52      1.00
   2.66075   1.03976   5.66631    16.211    -6.643     9.174   -159.88     35.13      1.00
   0.81800   1.29037   1.96641   -28.619   -37.758   -19.909   -159.87     60.43      1.00
   0.84738   0.95681   1.64890   -32.941    11.490     9.274   -159.87     44.84      1.00
   1.70234   1.45809   1.59216    -8.457   -15.371    20.134   -159.84     39.42      1.00
   3.68459   1.56055   3.09568   -12.412   -24.210   -49.023   -159.84     57.73      1.00
   2.52724   2.70338   4.01952     8.499     7.592     9.729   -159.83     29.28      1.00
   1.15342   1.05139   3.19236   -10.749   -38.122   -19.552   -159.79     52.87      1.00
   0.85117   2.28917   1.01065   -14.788    12.248   -36.372   -159.79     46.67      1.00
   1.58840   0.98236   3.67817    -3.868    19.420   -17.880   -159.72     32.52      1.00
   0.37269   2.02558   0.88376    -4.992    13.843   -30.646   -159.72     40.24      1.00
   3.61968   0.99911   2.49854   -16.323   -25.716     7.214   -159.70     34.07      1.00
   3.22395   0.28248   0.32049    -8.210    28.469    -5.047   -159.70     41.20      1.00
   5.98622   0.81665   3.18891    -9.808    17.094    12.431   -159.67     37.34      1.00
   0.56620   2.41502   0.20909    -2.004   -35.436   -19.915   -159.64     47.92      1.00
  -0.02642   2.40953   2.71046    -5.272   -36.239    -3.923   -159.61     47.76      1.00
   4.54028   1.68240   1.64318   -18.787   -25.494   -50.094   -159.60     62.92      1.00
   4.66609   2.08732   0.72669    31.326    -0.290    -0.070   -159.59     40.25      1.00
   0.83821   1.70907   2.16386    15.217    -6.929    15.947   -159.55     36.09      1.00
   5.95475   2.44377   2.50618   -22.469    -0.231   -39.699   -159.51     54.80      1.00
   4.84553   2.84674   2.12349   -16.651   -40.902   -19.615   -159.51     56.53      1.00
   4.55476   1.92261   1.65788   -22.369   -27.324   -46.303   -159.48     62.79      1.00
   0.34277   0.98091   2.88744   -33.699   -16.674    12.375   -159.48     50.49      1.00
   1.90311   1.40558   0.87588     5.171   -29.483    -9.126   -159.44     43.86      1.00
   1.50520   1.99926   4.86139   -31.257   -35.982   -27.454   -159.44     60.35      1.00
   3.06207   0.80567   0.36464    -5.582    21.528   -22.487   -159.39     42.54      1.00
   3.72826   0.83145   4.44170   -49.202    -8.124   -27.385   -159.36     60.94      1.00
   4.72756   0.49129   2.72432   -30.597   -30.791   -39.423   -159.33     60.92      1.00
   0.02994   1.46302   5.45875     2.077    23.842   -20.826   -159.31     36.31      1.00
   5.04217   0.56685   0.68342    -1.928   -18.857    14.460   -159.29     26.71      1.00
   1.41927   2.59831   0.15719   -25.170    12.641    15.450   -159.17     39.41      1.00
   4.79225   1.64795   3.37850    -7.426    11.680   -41.641   -159.16     50.04      1.00
   1.21537   0.28776   0.29604   -18.499   -41.732   -31.314   -159.15     59.78      1.00
   4.42378   0.56992   0.76622   -13.228   -26.498   -42.246   -159.12     54.98      1.00
   1.56863   1.68819   5.67394    -0.910   -26.581    10.430   -159.11     37.56      1.00
   5.72702   1.10295   6.03218   -26.696    -8.630   -40.397   -159.11     52.77      1.00
   1.29626   2.58457   6.34756   -16.890    21.540    12.579   -159.09     37.41      1.00
   4.94378   0.71632   2.57208   -24.404    -5.832    14.102   -159.08     34.12      1.00
   5.25806   0.86345   0.73634     9.370    17.065   -25.913   -159.07     34.52      1.00
   0.46688   1.41261   4.85225   -20.325   -16.461    14.563   -159.04     36.52      1.00
   5.43485   1.76896   5.04027   -21.235   -23.103   -38.978   -159.02     56.93      1.00
   3.10625   1.50773   4.03305   -20.996   -22.454   -47.799   -159.01     59.00      1.00
  -0.27262   0.55136   4.43669    -8.195   -25.743     8.564   -158.99     40.59      1.00
   0.29384   1.19623   2.44874     8.819    12.917    13.846   -158.97     35.62      1.00
   2.31992   1.94511   2.02080    -5.434   -16.403    13.501   -158.95     33.66      1.00
   1.51719   0.67710  -0.14405   -29.608    -4.983    14.216   -158.94     38.15      1.00
   1.96914   1.73063   1.41659   -26.857    -2.462    21.069   -158.90     43.56      1.00
   4.20993   0.13049   0.78348    -0.764   -25.751     8.879   -158.90     34.07      1.00
   0.83374   1.34058   0.47159   -24.136     1.416    15.514   -158.84     34.11      1.00
   3.48130   0.66554   4.38335   -12.549   -45.592    -8.210   -158.82     53.50      1.00
   4.85283   0.73934   4.83993     7.719     8.428   -32.738   -158.82     45.35      1.00
   0.50956   0.79644   0.69798   -14.395   -44.965   -20.405   -158.81     55.51      1.00
   0.93775   2.44822   4.04835     4.062   -33.269    -3.543   -158.81     44.74      1.00
   5.62113   2.44373   3.89267   -49.731    11.513   -17.745   -158.79     59.38      1.00
   6.02033   2.02506   2.73039   -24.059   -38.465   -23.240   -158.79     59.61      1.00
   5.77014   0.45079   3.76378    24.400    -2.750     9.900   -158.77     41.11      1.00
   5.18065   2.38548   3.79228   -13.399   -41.102   -22.851   -158.76     56.52      1.00
  -0.00624   0.95261   0.86147    13.228   -24.576     9.885   -158.72     34.01      1.00
   3.68772   1.69367   1.87350    28.204    -8.127    -4.133   -158.72     37.17      1.00
   4.75029   2.29685   3.67471    -3.879    28.965   -12.692   -158.71     38.90      1.00
   3.34576   1.59247   4.47807     0.750   -34.024     1.840   -158.70     42.42      1.00
   5.89056   1.09531   5.33888   -21.490   -14.424    16.329   -158.68     37.28      1.00
   5.00704   2.55874   1.20487   -20.225   -42.227   -20.305   -158.66     58.58      1.00
   3.26155   2.89588   4.69691    -1.427   -35.163     3.970   -158.65     44.92      1.00
   4.82125   2.59696   3.71503   -25.868    18.150     3.193   -158.65     38.68      1.00
   0.22778   1.26681   1.27973   -16.409   -22.804    14.241   -158.65     38.84      1.00
   1.90834   2.63274   3.43616   -41.852    -2.242    -0.267   -158.64     50.07      1.00
   6.13590   1.44608   3.12006   -11.594     2.141    18.176   -158.63     36.85      1.00
   1.93541   2.62791   1.18809   -11.339    13.103   -34.916   -158.61     44.52      1.00
   3.38591   1.46426   2.85624     9.292    14.587   -29.900   -158.59     36.27      1.00
   0.56485   1.85110   1.99587     1.538   -11.419    19.421   -158.56     35.46      1.00
   0.83988   0.89840   1.64860   -34.173    11.421     8.950   -158.54     45.70      1.00
   4.41116   1.77046   2.83111   -18.857    20.077    -5.929   -158.50     34.79      1.00
   2.93914   1.77687   5.91172   -34.018    -4.809    11.975   -158.49     47.35      1.00
   1.09477   1.12904   6.28960   -14.561    23.657    -9.360   -158.49     33.88      1.00
   4.34217   2.07121   1.62799   -24.930   -24.072   -44.846   -158.48     61.66      1.00
   1.42442   2.31062   2.48155     2.705     0.871    21.797   -158.47     33.26      1.00
   2.62712   1.66872   6.01795   -22.456   -39.292   -21.522   -158.46     58.22      1.00
   1.90379   1.47778   1.10679   -12.592   -21.369    15.065   -158.44     41.60      1.00
   1.17071   1.76044   0.70597   -18.275    16.104   -33.168   -158.44     46.74      1.00
   2.83882   1.56560   5.15362    -4.254   -32.801     8.441   -158.43     44.07      1.00
   0.38219   1.47384   1.62052   -15.624   -20.007   -41.703   -158.43     56.52      1.00
   3.17261   1.77399   1.24130     0.546     6.647    12.144   -158.41     30.62      1.00
   0.92844   1.25901   2.76301     9.829     4.613    17.510   -158.41     34.96      1.00
   5.08491   0.66603   3.44610    12.835    -4.993    14.355   -158.38     35.10      1.00
   3.19891   1.43486   3.51629    -1.122     8.192   -33.515   -158.38     36.34      1.00
   0.16180   0.78462   4.13163   -17.594    -3.703    17.751   -158.37     36.71      1.00
   6.44128   2.63339   3.86854    -9.002   -42.554   -23.707   -158.37     58.02      1.00
   5.20217   1.92985   5.68127    -7.967    19.964   -28.050   -158.37     41.22      1.00
   2.15523   2.87505   5.31486    -5.640   -18.711    12.389   -158.36     38.18      1.00
   4.05766   2.25848   1.22022   -53.460     8.107   -22.727   -158.35     64.38      1.00
   1.04525   2.15382   3.62718    -9.341   -39.400    -6.672   -158.33     50.20      1.00
   6.12741   1.21152  -0.09577     2.256    -7.732   -47.141   -158.32     50.67      1.00
   2.72590   0.56028   3.71412   -20.477    18.402   -22.138   -158.32     35.54      1.00
   5.75689   1.06162   4.93911    -5.305    -0.974    20.222   -158.30     32.05      1.00
   5.37427   1.18900   1.10377    -4.112   -33.756    -0.729   -158.30     37.82      1.00
   5.16621   2.61313   0.49741    -7.638    26.201   -12.247   -158.29     39.00      1.00
   3.30359   0.30703   6.20558   -20.901   -13.268   -48.498   -158.28     62.91      1.00
   3.69406   1.43206   4.28990   -16.775     0.867   -44.246   -158.26     51.33      1.00
   2.65231   1.82931   1.86704    -7.409    -7.824    13.828   -158.24     30.61      1.00
   4.92704   1.67450   4.39553    21.918    12.524    -5.210   -158.15     36.86      1.00
   2.25028   2.68585   3.74328     7.588     8.985     9.923   -158.12     29.39      1.00
   5.40074   2.18421   5.47313     5.915    22.590   -19.118   -158.07     36.15      1.00
   4.42971   1.53666   4.28216    -7.809    15.475   -31.339   -158.03     42.83      1.00
   4.38489   0.95570   3.61937    -7.212     2.815   -43.936   -158.02     49.71      1.00
   0.61819   2.32367   3.64674   -31.262   -20.068    13.985   -158.01     49.43      1.00
   1.75078   2.02362   0.38315    -2.229    26.131    -6.953   -158.00     36.31      1.00
   5.68677   1.71822   5.74864    -6.117   -29.412     5.990   -157.99     38.08      1.00
   3.19501   1.34284   4.41190    -6.070   -32.301     5.707   -157.92     40.69      1.00
   6.40843   0.73174   3.16785   -26.272    18.216     8.452   -157.87     44.21      1.00
   4.24394   0.75569   3.53227   -39.934   -30.538   -30.495   -157.85     61.93      1.00
   2.27507   1.27326   5.36402    -0.179   -44.288   -11.523   -157.85     52.04      1.00
   1.17457   1.17732   4.02882    10.831   -37.405   -19.308   -157.83     48.92      1.00
   1.83797   1.84861   2.21614     2.186   -23.593    13.027   -157.80     38.02      1.00
   0.99100   2.68557   0.87695    -7.751   -34.810   -13.416   -157.80     46.08      1.00
   5.27839   0.88903   0.57012     6.200    19.440   -25.308   -157.79     34.83      1.00
   0.97357   1.32465   1.83660   -26.858   -38.444   -16.800   -157.77     58.95      1.00
   0.71853   0.67413   4.11801   -16.742    -3.819   -39.699   -157.74     49.38      1.00
   0.72851   2.06029   4.71865     3.654    17.127   -18.248   -157.73     36.35      1.00
   0.27374   2.31072   0.76808     1.294   -16.209    15.736   -157.69     31.99      1.00
   0.01827   1.31031   5.03696   -12.716    28.950     3.015   -157.68     36.92      1.00
   0.01625   2.11993   0.52935    -2.255   -30.483     5.701   -157.68     38.46      1.00
   1.61337   2.12393   4.79082   -23.749    20.318   -11.090   -157.66     42.16      1.00
   3.37847   2.37398   5.48149   -41.510    -1.892     1.155   -157.66     50.96      1.00
   0.48664   2.12382   5.86454   -25.450   -41.892   -26.756   -157.65     60.87      1.00
   1.55326   2.61385   1.80283    20.324   -33.815   -15.257   -157.63     49.56      1.00
   2.44358   0.75072   5.46100   -22.391   -40.799   -27.105   -157.62     58.83      1.00
   0.83606   1.75203   1.74496     3.478    20.393     8.316   -157.61     33.21      1.00
   0.72164   1.66255   1.68312   -24.048   -11.087    18.640   -157.59     41.99      1.00
   5.20847   2.57404   1.33086   -19.246   -42.671   -17.345   -157.56     57.65      1.00
   5.93134   2.43324   4.40800   -15.969    30.843   -24.158   -157.54     48.77      1.00
   2.64549   0.56557   5.60799   -14.622   -44.074    -4.622   -157.53     54.46      1.00
   2.06302   0.63313   4.34333     8.731   -36.205    -7.425   -157.53     39.05      1.00
   0.83507   1.52165   2.46018   -38.293    10.477   -23.007   -157.51     54.70      1.00
   1.79156   1.97724   2.79590    21.849   -30.100   -18.477   -157.45     48.31      1.00
   5.26540   2.56981   3.90219   -28.528    15.160     6.523   -157.44     40.50      1.00
   3.56819   0.84256   3.76393   -22.531   -34.428   -38.152   -157.39     57.96      1.00
   3.12266   1.04269   1.41909   -10.740     9.460   -43.112   -157.39     50.58      1.00
   1.52161   0.82477   5.70598    -9.847   -42.098    -6.659   -157.39     47.32      1.00
  -0.05799   1.67167   5.84788     6.426   -33.449   -11.757   -157.37     41.70      1.00
   6.03963   2.08756   4.39975    -5.348    31.036   -17.848   -157.34     44.28      1.00
   2.34985   2.11929   2.13000    -6.883    19.803   -25.272   -157.34     38.23      1.00
   4.79166   1.88187   4.17037   -44.992     2.597   -29.736   -157.33     58.83      1.00
   5.16793   2.98242   4.16233     7.632    -5.796    11.286   -157.32     29.37      1.00
   0.00601   1.72548   1.44742    -6.155   -25.770    11.713   -157.32     37.98      1.00
   0.36090   2.19488   4.47586   -29.262   -37.164   -23.535   -157.29     59.80      1.00
   4.50678   0.76141   6.11118     2.086    11.261   -41.135   -157.28     49.22      1.00
   4.81303   2.65442   5.31322    -6.582   -41.006   -23.151   -157.27     54.53      1.00
   2.28926   2.03938   1.00147   -23.983     8.696    18.490   -157.27     41.02      1.00
   1.56373   0.49343   5.24048    -5.891   -40.807   -10.483   -157.26     43.90      1.00
   1.16555   1.65419   4.25373     0.787   -37.878   -12.290   -157.26     46.81      1.00
   3.17440   1.82850   5.23861   -21.355   -34.717   -41.638   -157.24     64.24      1.00
   2.69520   1.68233   3.12793    13.403    -3.597    17.818   -157.23     29.17      1.00
   3.06123   1.11430   4.56763    -5.670   -34.690     5.385   -157.23     42.37      1.00
   4.70318   0.88568   1.75940   -14.238   -41.339   -15.571   -157.18     48.11      1.00
   3.59936   0.45913   5.29945    -6.936    27.436    -1.345   -157.18     39.61      1.00
   4.91713   1.16396   5.27322   -23.695    26.416   -17.102   -157.17     46.65      1.00
   5.13762   0.24686   4.28321    22.837     2.318    10.860   -157.16     40.31      1.00
   5.17772   2.31157   4.57392   -37.300   -23.960   -27.985   -157.14     58.34      1.00
   3.74461   1.74562   0.19565   -28.312     8.855   -40.987   -157.14     57.66      1.00
   0.74478   1.36743   5.37033     6.214    -1.635   -40.810   -157.12     45.68      1.00
   5.16609   0.97431   2.53538   -21.886    -8.793    16.703   -157.12     36.09      1.00
   0.08365   1.59789   0.20894    -9.390     0.629    17.746   -157.12     24.92      1.00
   2.95591   0.33612   2.94434   -20.569    -5.270   -41.725   -157.10     47.18      1.00
   4.15314   1.37514   1.34329    14.907    14.778     0.612   -157.09     29.59      1.00
   5.45611   1.70900   3.18657     6.039   -34.975   -12.888   -157.06     48.68      1.00
   3.37505   1.77931   2.89785   -12.156    17.852     4.998   -157.06     27.56      1.00
   1.26258   1.23586   0.85922   -23.126    14.249    11.729   -157.05     37.74      1.00
   0.01122   1.53712   5.11578    -0.487    28.192   -18.547   -157.01     39.34      1.00
   4.38283   0.78327   2.96800   -28.622   -26.788   -43.709   -156.97     60.64      1.00
   2.93932   1.06085   1.48242   -10.285    13.080   -37.919   -156.97     47.29      1.00
   4.11935   0.72216   3.01710   -20.249   -37.409   -33.602   -156.96     55.72      1.00
   5.83477   0.54611   5.97690    -0.822   -20.616    12.811   -156.92     27.68      1.00
   2.46613   0.74322   0.44466     1.078    25.186   -13.530   -156.89     40.38      1.00
   0.90452   2.20656   2.34167     2.475    -5.635    21.304   -156.89     34.82      1.00
   3.51927   0.48517   1.92362   -19.876   -19.799    11.702   -156.88     34.49      1.00
   5.23886   1.90952   5.05182    14.924   -26.465   -16.378   -156.87     43.93      1.00
   0.23934   1.01408   5.78812   -17.537   -23.807    11.282   -156.86     33.97      1.00
   2.99811   2.07375   0.09073     2.146   -30.977    -5.606   -156.84     44.45      1.00
   4.23762   1.21979   1.84537   -18.306    18.827    -3.898   -156.83     31.33      1.00
   6.00432   2.13385   4.71330    -9.787    28.802   -24.581   -156.82     45.63      1.00
   0.99359   1.45372   0.20701     8.889   -29.624     8.891   -156.80     39.42      1.00
   3.50146   1.31231   2.10553    -6.494    16.047   -38.787   -156.79     44.64      1.00
   3.80820   1.04954   1.08945   -35.652   -22.792   -30.972   -156.78     57.54      1.00
   4.35851   2.26610   3.50337     2.775    26.779   -16.553   -156.76     37.78      1.00
   1.85913   1.33988   0.90019   -14.311   -22.624    15.424   -156.74     43.06      1.00
   5.65868   0.85081   3.51591   -17.274   -10.056   -52.901   -156.74     64.90      1.00
   1.78706   1.90615   1.55117    -1.127    11.922   -35.731   -156.74     44.61      1.00
   5.41384   2.26223   3.30165   -20.855   -21.551   -46.585   -156.73     62.44      1.00
   4.98090   2.72643   0.26474    -3.640    26.089   -12.206   -156.73     38.28      1.00
   4.65397   0.34011   3.66415   -20.412    23.599     6.621   -156.72     39.84      1.00
   4.07252   2.74604   4.99711    -6.052    14.013   -34.733   -156.68     43.94      1.00
   3.58447   1.18347   2.47470   -20.938   -31.827     3.159   -156.68     41.23      1.00
   3.42146   1.28019   2.99934   -12.190    20.971    -0.476   -156.66     27.09      1.00
   5.96456   0.81280   0.61940    -1.204   -28.130     5.833   -156.65     30.77      1.00
   5.87385   1.53576   5.01728   -28.958    10.656    11.240   -156.64     39.49      1.00
   4.19034   2.69626   5.95565     3.113    24.044   -14.021   -156.64     38.23      1.00
   4.29958   1.40101   4.43088   -13.622    -6.151   -52.428   -156.64     59.99      1.00
   5.35686   0.59420  -0.00608    -5.636    14.152   -39.702   -156.57     45.25      1.00
   5.34242   1.22543   1.23209     0.309   -32.576    -1.135   -156.55     36.89      1.00
   1.23901   0.94286   5.15493     3.781   -28.811     8.053   -156.49     33.11      1.00
   6.23933   1.93456   0.26177   -10.031    20.825   -19.754   -156.49     35.06      1.00
   4.43131   1.83594   4.07930    -7.514    19.270   -27.210   -156.47     40.43      1.00
   0.15360   1.97853   2.60934   -15.525   -25.348    10.933   -156.47     43.72      1.00
   5.24061   1.56231   1.11335    13.941   -38.893   -31.520   -156.44     55.98      1.00
   0.25593   1.80190   3.39497   -22.765    -6.854   -41.232   -156.43     57.18      1.00
   6.11720   1.65682   2.00781     6.100   -34.043     0.955   -156.43     44.48      1.00
   1.02225   0.33970   6.23922   -25.482    22.138    -0.213   -156.41     35.86      1.00
   5.55160   2.04287   0.20046    -3.526     4.581   -41.496   -156.39     47.10      1.00
   3.18116   0.90734   1.96907    -7.862    19.452   -33.216   -156.33     42.33      1.00
   2.19621   0.50629   5.98546    -9.792   -43.104    -3.574   -156.31     52.23      1.00
   3.50852   1.84064   5.35768   -39.539   -10.845   -39.259   -156.29     62.94      1.00
   0.67956   1.64106   6.12797    -1.507   -30.810     4.620   -156.27     37.16      1.00
   4.42048   1.23960   4.99358   -47.410    10.006   -13.087   -156.27     57.06      1.00
   1.71996   2.20173   3.09921    20.809   -30.654   -15.529   -156.26     47.37      1.00
   2.10201   2.63828   1.51791   -11.691    12.910   -33.762   -156.25     43.34      1.00
   2.26803   2.11869   2.98866    11.259   -21.329    15.542   -156.24     36.92      1.00
  -0.02545   2.49791   1.02913   -12.237   -35.997     4.918   -156.24     46.47      1.00
   0.19727   1.97223   1.59165   -20.128   -45.297   -23.687   -156.23     61.96      1.00
   1.12538   1.76409   1.22232   -24.090   -21.101    19.306   -156.22     45.72      1.00
   3.85642   1.11116   4.56058     2.984   -39.906   -18.547   -156.21     52.44      1.00
   0.76484   2.23240   4.28681   -22.857   -42.063   -15.915   -156.21     57.92      1.00
   4.93230   2.73819   4.63519   -53.524    -5.362   -15.555   -156.17     60.18      1.00
   3.03746   1.26345   5.72682   -42.620    -7.212   -34.689   -156.16     61.84      1.00
   4.11875   1.14511   2.42660   -14.865   -26.060     8.727   -156.13     34.88      1.00
   3.20731   0.62005   5.14806   -12.101   -43.788    -9.309   -156.09     54.59      1.00
   4.82576   0.80861   2.86011    -5.162     1.415    18.938   -156.08     28.99      1.00
   3.84906   2.27807   3.50563   -26.985     1.081   -41.608   -156.07     52.77      1.00
   5.23615   1.89880   5.06130    14.811   -26.509   -16.354   -156.06     43.91      1.00
  -0.36582   0.15273   2.63978     3.722    24.961     7.492   -156.04     37.56      1.00
  -0.36582   2.51715   2.31565   -35.164     2.574     7.266   -156.04     46.61      1.00
   4.93881   1.25046   5.73816     3.443    10.577    16.788   -156.02     31.13      1.00
   2.24992   2.45209   2.87163    -1.883   -29.196     9.546   -156.02     39.67      1.00
   1.84272   2.21340   0.51668   -17.790     4.057    21.509   -156.01     38.01      1.00
   1.05230   1.76564   1.91337   -22.120   -38.890   -16.379   -156.01     56.53      1.00
   1.14359   0.32751   4.01050   -11.253   -37.459    -1.830   -156.01     43.77      1.00
   2.60041   1.58122   1.44367    -4.732    -7.479    13.792   -155.99     32.23      1.00
   0.10025   2.36315   3.45717   -17.268     0.644   -43.029   -155.98     55.69      1.00
   5.86028   1.33377   1.34555   -17.697   -11.517    16.337   -155.97     33.07      1.00
  -0.04157   0.46511   2.62228   -30.467   -10.924    14.518   -155.97     46.16      1.00
   2.67533   1.18831   3.05569    -3.645    21.207   -18.396   -155.96     30.64      1.00
   0.53653   0.83693   3.54885    12.304   -30.382    -6.717   -155.95     44.95      1.00
   0.96537   2.40591   3.24994   -31.683   -12.928    17.577   -155.90     48.44      1.00
   2.24730   0.44005   5.94180   -10.003   -43.736    -4.843   -155.90     52.91      1.00
   0.99773   1.86850   5.87867    -5.169    19.474   -16.470   -155.89     33.16      1.00
   3.51476   1.13670   1.61948    22.421    -5.139   -30.297   -155.87     42.35      1.00
   3.52130   1.29276   3.19670   -38.909   -22.428   -34.665   -155.86     57.71      1.00
   5.19834   1.33890   0.10467     8.117     9.288    16.590   -155.86     27.42      1.00
   5.09130   1.81999   2.75615   -12.972   -33.627     2.725   -155.86     45.05      1.00
   0.96731   0.81868   1.39251   -18.538    16.342    12.713   -155.85     37.94      1.00
   3.61968   2.50493   5.13116   -15.199    -8.843    11.652   -155.83     34.95      1.00
   4.15023   1.36597   1.31201    14.702    15.422     0.670   -155.78     29.86      1.00
   3.56339   0.81349   4.29528   -12.234   -44.756    -9.399   -155.74     52.89      1.00
   3.66944   2.29089   3.47586   -24.472     0.906   -42.190   -155.71     51.86      1.00
   1.43967   2.14896   5.53842    22.607   -17.350    -2.836   -155.71     39.73      1.00
   5.62551   2.58751   6.06606    15.388     6.186   -29.714   -155.70     40.01      1.00
   5.51353   2.39861   2.13889   -34.522   -38.498   -22.990   -155.70     63.63      1.00
   1.09566   0.98006   0.09168   -13.281    23.758    -7.112   -155.70     32.93      1.00
   1.23607   1.81120   0.89231    -0.454   -18.574    20.622   -155.69     37.90      1.00
   4.10445   2.01102   1.03734   -53.021     4.852   -25.690   -155.69     64.71      1.00
   5.95352   1.94904   0.99522    -2.428   -49.350   -32.060   -155.68     64.08      1.00
   2.24679   0.79670   4.93939   -10.474   -43.410   -19.921   -155.68     51.68      1.00
   4.43703   0.57968   0.76467   -13.455   -26.707   -41.974   -155.64     54.90      1.00
   2.64680   2.49061   4.28487    15.934   -36.435   -15.549   -155.58     49.84      1.00
   5.19255   0.29519   2.64371   -23.902    -9.147   -43.888   -155.56     55.03      1.00
   2.12097   0.54163   3.73810   -18.852   -41.137   -16.149   -155.55     49.23      1.00
   1.12887   2.37861   2.43695     7.581    -4.373    19.755   -155.54     33.73      1.00
   2.00363   1.66577  -0.00100     8.458     5.848   -36.801   -155.52     46.74      1.00
   5.24813   0.69046   0.54033    11.203    19.953   -24.817   -155.51     35.38      1.00
   0.47934   1.97499   0.82368    -7.827    13.873   -31.472   -155.49     41.21      1.00
   0.95319   0.43679   3.02586    -5.946   -32.534    -2.661   -155.46     45.42      1.00
   2.49708   2.05670   3.80483    13.566   -24.303    15.795   -155.45     39.42      1.00
   0.69643   1.20309   2.51772    -3.387     9.009    17.872   -155.43     35.35      1.00
   0.94417   1.57025   2.53271    15.400    -5.914    15.291   -155.41     36.16      1.00
   5.51323   2.29823   4.15204   -10.345   -39.686   -33.629   -155.40     60.51      1.00
   5.10629   1.33439   1.33110    -9.763     2.302   -45.244   -155.39     50.05      1.00
   3.34457   1.29040   0.89527     2.474    14.984   -28.988   -155.38     41.46      1.00
   4.04286   0.44364   2.70449    11.006   -35.404   -13.118   -155.35     40.42      1.00
   2.91310   1.84164   1.92077    -8.906    22.775   -26.904   -155.31     41.17      1.00
   6.08645   2.43982   6.04934    13.755   -10.486    13.183   -155.31     30.73      1.00
   2.53187   0.96049   2.21168    14.418   -19.885     5.685   -155.30     34.10      1.00
   1.89603   0.25917   1.33193   -28.545   -34.646   -22.254   -155.29     60.33      1.00
   4.11023   1.30231   1.01800   -45.359    -8.820   -11.399   -155.27     53.27      1.00
   4.25233   2.45333   3.77358   -12.145    24.896    -1.556   -155.26     33.97      1.00
   2.44699   1.07480   2.28098    14.564   -21.562     4.193   -155.26     35.10      1.00
   5.32847   1.93800   5.53038     2.526    22.391   -19.909   -155.25     36.33      1.00
   0.50908   2.90480   4.97192   -26.679   -31.728   -35.714   -155.22     61.15      1.00
   3.81421   0.86222   0.38774     0.278    11.140   -41.952   -155.19     50.29      1.00
   1.95336   2.30778   4.40670   -10.268    -7.887   -49.329   -155.19     57.33      1.00
   0.74013   1.64885   0.43816   -21.832    16.300     9.700   -155.18     33.69      1.00
   5.90937   2.35127   5.78330   -36.021    -6.981   -36.819   -155.18     56.64      1.00
   0.92418   1.85066   2.79309   -44.782   -12.446   -23.066   -155.14     60.27      1.00
   3.84830   1.02925   1.06683   -35.260   -23.445   -30.716   -155.14     57.39      1.00
   0.15948   2.14134   1.75987   -40.088   -24.747     5.710   -155.14     55.14      1.00
   4.11652   1.21905   1.79540   -18.123    17.815    -1.740   -155.12     30.70      1.00
   4.02169   2.37899   2.91994    -6.501    -7.021   -53.070   -155.11     57.90      1.00
   1.83333   2.41329   4.68483    -1.874   -12.344    20.122   -155.09     37.09      1.00
   5.89957   1.90602   5.28440   -31.070    16.292     6.579   -155.08     40.75      1.00
   0.26380   1.16268   5.38590    -6.615   -14.816    14.936   -155.04     27.13      1.00
   4.82371   1.32690   4.64643   -50.382     6.652    -9.820   -155.01     58.19      1.00
   0.40604   2.55314   1.68904    10.068   -23.876    13.593   -155.01     39.25      1.00
   2.32543   0.88319   1.71765     9.701     9.016   -30.869   -155.00     42.24      1.00
   4.50050   2.14524   1.49606   -22.259     5.973   -45.564   -155.00     57.04      1.00
   4.96427   2.67978  -0.16483    -2.921    26.786    -7.182   -154.99     35.97      1.00
  -0.10649   1.11854   0.62553     3.280   -13.310   -46.404   -154.99     51.52      1.00
  -0.05311   1.06545   1.48721     3.780   -27.466     7.649   -154.98     36.88      1.00
   3.82874   0.87707   4.49333   -48.688    -5.158   -27.829   -154.96     60.84      1.00
   1.94636   1.56671   3.51457   -16.248     6.358    19.891   -154.94     34.12      1.00
   1.50106   1.04248   3.57506   -10.108   -17.274    14.738   -154.92     33.05      1.00
   2.11895   0.85367   5.32825   -16.243   -43.272   -18.182   -154.92     53.51      1.00
   5.67452   1.75913   5.74520    -6.216   -28.749     6.283   -154.92     37.72      1.00
   3.67415   2.31666   1.58510     8.474    12.561     7.056   -154.90     31.89      1.00
   5.78297   2.17400   1.30350     3.443   -36.391    -3.461   -154.89     44.92      1.00
   1.57293   0.68193   4.82046   -20.603   -40.368   -20.038   -154.87     50.53      1.00
   3.26821   1.20831   3.64478   -11.785   -41.095   -22.130   -154.86     50.31      1.00
   5.49874   1.26566   0.98697    11.830    -6.076    16.808   -154.86     26.51      1.00
   4.33516   0.64014   2.47924   -24.154   -10.283    13.627   -154.84     31.49      1.00
   2.91074   2.85648   4.94144    -8.716   -33.075     6.757   -154.81     45.45      1.00
   3.93448   2.63881   2.31230   -41.616     5.558   -32.422   -154.81     57.55      1.00
   5.33205   0.73830   5.57482   -16.387   -24.335   -39.637   -154.81     55.70      1.00
   2.87935   0.62183   0.30262   -48.833     4.075   -29.372   -154.80     64.30      1.00
   5.12245   1.70567   3.61269    -8.123    22.257   -30.583   -154.77     46.64      1.00
   0.90988   1.69416   3.65736    -0.873   -18.879    14.381   -154.72     36.29      1.00
   3.87917   1.08697   3.98161   -24.736     0.388   -44.416   -154.69     54.07      1.00
   0.84649   0.85228   5.40498    12.323    19.213   -10.181   -154.68     27.61      1.00
   1.93708   0.96823   2.04137   -36.326     9.688   -28.267   -154.67     54.24      1.00
   5.82423   0.70312   6.10519     8.023    24.539   -19.514   -154.67     34.19      1.00
   0.44869   2.07079   2.29720    -6.043   -16.549    17.784   -154.66     37.99      1.00
   2.51247   2.65175   2.57903     2.493   -33.633    -5.508   -154.66     42.34      1.00
   0.96278   1.67567   2.41941    16.411    -6.107    15.808   -154.66     36.53      1.00
   1.79530   2.15346   5.34114   -36.013   -33.727   -23.971   -154.63     60.67      1.00
   2.44448   1.80526   3.43019   -32.153   -19.206   -41.148   -154.61     58.90      1.00
   5.44340   1.93216   1.12405   -29.605   -36.856   -38.385   -154.58     65.94      1.00
   5.26632   2.34679  -0.39001    -9.903   -22.666     6.829   -154.57     35.74      1.00
   1.90664   0.76383   2.45698    -3.163    19.902   -21.532   -154.55     37.80      1.00
   4.93295   2.36092   0.66222    21.181   -25.997   -27.609   -154.53     50.62      1.00
   2.85482   0.91021   5.41477   -13.112   -36.049     4.832   -154.52     47.97      1.00
   0.85018   1.23005   1.44497   -15.408   -43.381    -4.130   -154.52     54.98      1.00
   3.72727   2.26110   2.17473    -1.220    10.083    11.323   -154.51     28.58      1.00
   3.22887   0.35489   3.18409   -38.412    -6.120     8.546   -154.50     40.00      1.00
   1.49554   2.97280   5.00636   -45.254   -13.811   -32.451   -154.50     64.05      1.00
   1.55371   2.25335   5.70078    21.213   -17.982    -1.576   -154.48     39.75      1.00
   0.99025   1.16586   3.00831     0.149    11.414   -31.231   -154.47     43.76      1.00
  -0.35991   2.60127   4.08595   -39.668     4.020   -36.426   -154.46     59.89      1.00
   0.04560   1.69843   2.52466   -14.175   -40.993   -14.743   -154.42     55.53      1.00
   2.37347   0.27403   2.96884    -7.916   -40.016   -10.160   -154.41     45.15      1.00
   1.29406   1.78682   0.91381    -1.882   -17.814    21.075   -154.38     38.02      1.00
   5.66614   2.89134   3.01051   -14.363   -40.605   -20.951   -154.38     56.39      1.00
   1.17953   2.56567   4.03771   -15.998   -41.030   -15.330   -154.37     55.09      1.00
   1.11317   1.05053   3.42469     2.075    14.208   -21.905   -154.37     36.25      1.00
   1.10882   2.37319   4.96857   -29.126   -33.547   -33.424   -154.37     61.82      1.00
   2.00706   1.80327   1.26414    -5.566   -27.193     1.748   -154.36     40.22      1.00
   1.33741   2.61104   5.70295   -39.443   -27.793   -31.071   -154.35     63.01      1.00
   2.66220   0.68925   1.41573   -24.162    12.479   -37.211   -154.34     53.01      1.00
   4.76028   2.30670   3.44269   -25.786   -37.947   -15.998   -154.33     55.24      1.00
   3.90220   1.22638  -0.25397    -9.946     4.242   -45.031   -154.31     54.05      1.00
   3.03786   1.44082   0.93048    -6.150     0.373    12.837   -154.31     32.55      1.00
   3.15370   2.36904   4.80589    22.961   -18.597   -28.553   -154.30     48.23      1.00
   5.82756   2.75337   3.96194   -39.392     5.956   -35.811   -154.29     59.36      1.00
   2.07764   1.58046   5.26213    -0.417   -39.010    -4.650   -154.28     46.42      1.00
   1.87663   2.15754   3.88334   -25.779    17.132    -2.649   -154.21     40.20      1.00
   4.34098   1.61526   1.15206   -44.904    -4.876   -39.418   -154.20     64.17      1.00
   0.81720   2.46977   4.52957   -30.313    -1.464    16.036   -154.19     43.90      1.00
   6.12598   1.21155   5.03410    12.215     3.453    15.686   -154.15     28.85      1.00
   5.02185   1.38876   4.38109   -32.942    15.966     6.621   -154.13     45.28      1.00
   5.78148   2.46828   1.28148     4.946   -36.704    -2.352   -154.06     45.89      1.00
   4.19758   1.37646   3.16286   -19.408    20.664   -13.372   -154.04     35.55      1.00
   4.80355   0.46778   2.59631   -29.976   -31.621   -38.782   -154.03     60.48      1.00
   0.22903   0.16490   0.05602     5.115   -39.279   -13.366   -153.96     42.23      1.00
   3.27756   2.21888   2.98276    15.169   -12.661     7.206   -153.95     30.26      1.00
   1.44358   1.08295   5.30616    -2.092   -35.841     0.821   -153.94     39.67      1.00
   4.71127   2.65555   4.22406    11.767    -0.102    12.213   -153.94     29.19      1.00
   2.04565   2.33887   5.30327   -25.709   -32.705   -35.521   -153.91     61.20      1.00
   5.56108   1.30088   5.58957    -8.938     2.772    19.915   -153.91     29.97      1.00
   5.79757   1.34078   3.69391   -29.219    12.701     8.173   -153.91     43.46      1.00
   4.80353   1.78145   3.83790     1.586    24.749   -20.255   -153.91     40.02      1.00
   1.14623   0.67001   1.47331   -36.422    15.729     3.721   -153.91     48.21      1.00
   2.89394   1.77926   3.74557   -43.469    -8.614   -34.390   -153.90     58.66      1.00
   0.76150   2.24646   4.89426   -30.789   -31.060   -35.530   -153.89     62.28      1.00
   5.42967   0.53776   4.54489   -25.403     6.203   -46.284   -153.87     60.93      1.00
   1.17132   1.02802   1.92558   -31.714   -34.936   -14.893   -153.87     59.15      1.00
   2.59423   2.34054   0.19287   -31.582   -26.111   -37.780   -153.87     62.37      1.00
   2.98202   2.10750   0.06286     1.988   -30.707    -4.989   -153.86     44.15      1.00
   4.16683   1.40044   0.93153   -44.991    -9.364   -10.305   -153.85     53.21      1.00
   4.17591   1.34415   1.94319    -3.458   -43.251   -17.345   -153.85     50.00      1.00
   0.59141   2.45618   1.24336    -9.668   -28.651    12.758   -153.81     41.65      1.00
   0.09898   1.92032   0.22436     3.689   -32.230     1.559   -153.79     38.80      1.00
   0.24702   1.64685   2.54082   -17.370   -18.798    15.047   -153.79     42.21      1.00
   4.15575   1.99390   3.60301   -33.518    -1.064   -40.845   -153.79     56.07      1.00
   2.68473   2.26761   0.25941   -31.058   -25.485   -38.547   -153.78     62.38      1.00
   5.07732   2.54691   2.74877   -20.356    26.589   -24.682   -153.74     49.70      1.00
   3.05254   1.82191   2.84725    32.145    -1.516   -24.747   -153.74     43.56      1.00
   0.36162   1.34216   4.98797   -18.685   -15.090    15.452   -153.71     34.75      1.00
   4.04539   1.54402   1.52155   -43.474    -6.590   -36.893   -153.70     60.95      1.00
   0.59940   1.61345   4.91098   -41.755    -2.587   -31.390   -153.69     56.89      1.00
   2.28598   2.04276   2.24294    -4.384   -20.592    13.234   -153.65     35.31      1.00
   4.27358   1.39853   4.54991    -9.123    -3.248   -51.070   -153.64     57.82      1.00
   5.40885   2.25689   3.35578    -8.989    20.154   -30.192   -153.63     46.57      1.00
   0.38655   2.09580   4.36378   -12.593    17.918   -26.273   -153.62     43.86      1.00
   3.02771   2.29299   4.16178     8.539   -39.866    -4.679   -153.62     48.02      1.00
   4.69619   2.02321   3.62253    -5.207    27.108   -18.378   -153.62     40.04      1.00
   4.75129   2.65787   3.58788   -27.679    17.699     3.574   -153.61     39.77      1.00
   4.37227   2.10128   5.41216    -9.693    -5.378   -49.793   -153.54     56.89      1.00
   4.00816   0.64979   1.39166    -9.750    13.746   -43.320   -153.54     48.56      1.00
   3.70720   2.51954   2.12720   -18.465   -31.153   -44.678   -153.53     62.48      1.00
   1.39350   1.58436   1.83321   -18.729   -37.246   -10.789   -153.52     52.78      1.00
   1.50408   1.20312   0.44754    -5.869   -31.823    11.072   -153.52     43.82      1.00
   5.03331   2.51330   3.51205   -25.898   -37.844   -20.187   -153.49     56.97      1.00
   1.72239   1.88714   1.67140    -5.361   -20.465    17.707   -153.47     39.04      1.00
   5.20718   2.72108   5.99720    -7.141   -10.139    11.515   -153.46     29.73      1.00
   4.22509   2.23681   0.03629   -17.573    24.638   -11.127   -153.45     42.38      1.00
   1.95052   1.65796   0.52715   -11.129     4.969   -44.156   -153.45     52.72      1.00
   4.80144   1.98700   4.24056   -46.784    10.347    -3.183   -153.45     53.07      1.00
   2.65729   2.08417   2.85898     4.818   -20.185     9.772   -153.41     31.90      1.00
   0.98590   0.81374   6.12350     6.866   -25.696   -42.722   -153.41     53.49      1.00
   5.32325   2.10622   1.18103    30.271     2.154     2.662   -153.39     38.83      1.00
   1.91588   0.96423   2.06524   -36.130     9.769   -28.176   -153.38     54.10      1.00
   5.10364   0.54801   0.16371   -38.247    10.936   -23.992   -153.36     49.84      1.00
   3.17584   2.28876   3.51222     0.941   -35.754    -6.444   -153.36     43.08      1.00
   5.18547   1.90090   1.21099    10.884   -40.311   -29.808   -153.36     56.66      1.00
   5.52216   1.74749   5.11306   -21.648   -21.499   -39.640   -153.31     56.68      1.00
   4.06394   1.73838   2.89873   -18.101   -36.174    -3.527   -153.31     45.67      1.00
   0.01996   1.73748   1.43586    -5.706   -25.800    12.049   -153.30     38.03      1.00
   6.08381   1.99296   2.71277   -23.195   -39.126   -21.733   -153.30     59.20      1.00
   1.55384   2.50806   3.40007    -5.386    -7.125    22.234   -153.27     36.37      1.00
   4.16081   2.16704   3.10065   -46.337    -7.324   -29.693   -153.27     58.77      1.00
   0.62158   2.64790   0.91627    23.794    -6.930    14.315   -153.27     36.37      1.00
   0.94813   2.67666   5.93351   -11.475   -32.521   -47.725   -153.25     64.66      1.00
   4.92709   2.19748   5.78364    -7.854     6.379   -41.533   -153.25     48.67      1.00
   1.90293   2.02764   4.04138   -23.340    18.059    -3.339   -153.25     38.63      1.00
  -0.35185   2.83866   4.05466   -22.071   -36.600   -30.897   -153.24     59.78      1.00
   2.06816   2.24329   1.36920    -5.178    14.169   -33.077   -153.24     42.72      1.00
   5.26302   0.87104   3.22591    -1.363    19.720   -16.814   -153.20     37.43      1.00
   2.55477   2.55163   0.81210   -12.932    15.428   -32.895   -153.20     46.05      1.00
   3.74038   1.43543   4.94616    -8.505   -29.228     0.311   -153.19     42.25      1.00
   1.06835   1.20286   1.11880     6.130     3.392    19.530   -153.14     32.87      1.00
   1.76540   0.96362   5.19390    -7.714   -40.078    -5.533   -153.12     44.49      1.00
   1.30999   1.90708   2.53813     8.966    20.478     2.783   -153.11     33.52      1.00
   5.22703   2.34614   2.48670   -17.367    16.386   -30.156   -153.10     47.72      1.00
   4.63594   0.61787   2.27984   -23.999    -5.611    15.173   -153.07     31.20      1.00
   2.85044   2.48489   3.47633     8.084     8.947   -30.366   -153.07     37.84      1.00
   5.01929   1.13637   3.16391    12.120   -13.979    13.136   -153.06     35.56      1.00
  -0.18744   1.31850   3.50717    14.535     5.494   -25.330   -153.06     43.29      1.00
   0.32491   0.12333   4.93035    24.172   -15.025   -26.496   -153.05     41.67      1.00
   1.60735   2.39441   3.33007   -25.626    15.790    -1.087   -153.04     40.22      1.00
   2.28425   2.52565   0.04386   -11.425     6.634   -37.992   -153.04     48.66      1.00
   2.50256   0.72387   0.10735   -19.449   -35.939    -0.981   -153.04     51.89      1.00
   2.31462   1.09527   3.03120   -23.500   -38.743   -28.723   -153.02     56.93      1.00
   6.09573   1.10806   4.33475   -24.659    -1.250    15.968   -152.99     39.83      1.00
   3.21552   1.17951   1.66817   -25.596    20.075     4.359   -152.96     39.48      1.00
   3.52974   0.75231   3.22995   -35.568   -26.442   -34.448   -152.95     56.34      1.00
   4.26393   2.12128   3.65445   -32.982     0.495   -40.782   -152.92     55.99      1.00
   1.25942   0.60733   5.19629    -8.363   -42.360   -24.258   -152.90     50.51      1.00
   2.50091   2.51333   4.61858    -9.211   -27.916    12.995   -152.90     42.90      1.00
   0.79994   0.65624   1.94089   -22.526   -40.769   -11.348   -152.87     58.07      1.00
   1.55077   0.42204   5.26772    -6.018   -41.060   -11.781   -152.85     44.37      1.00
   2.62005   2.20944   5.46378   -39.710   -22.279    12.106   -152.83     55.51      1.00
   3.57644   1.11169   3.36755    -2.953     6.589   -36.949   -152.82     39.06      1.00
   2.58147   2.00019   4.80968   -39.959   -35.694   -22.333   -152.81     63.37      1.00
   2.72126   1.35521   0.25935    -6.457     1.984   -47.982   -152.81     56.17      1.00
   3.02196   1.02865   2.55303    10.170    17.277   -26.547   -152.80     34.93      1.00
   6.06339   1.70989   5.57828   -34.190    10.899   -29.121   -152.79     50.24      1.00
   4.72906   1.19961   0.47271   -19.373   -35.598   -28.547   -152.78     54.57      1.00
   2.96135   2.83572   2.71927    -6.221    23.770   -20.756   -152.78     36.99      1.00
   0.87390   2.12461   0.42073     8.933   -11.757    19.239   -152.77     33.24      1.00
   3.08347   1.66107   0.56366    -1.632     8.807    12.592   -152.76     33.94      1.00
   2.57773   2.26994   5.46099   -40.203   -20.998    12.473   -152.69     55.45      1.00
   4.77327   1.42820   5.74035   -16.875    24.770   -23.576   -152.68     44.96      1.00
   4.76297   1.64349   2.04425   -12.829    -4.614   -55.431   -152.64     61.01      1.00
   4.86057   2.47158   1.63495   -24.033   -36.329   -36.334   -152.63     63.31      1.00
   4.86825   0.27584   4.92536    23.173     2.867    11.227   -152.63     39.92      1.00
   1.78240   2.02597   4.03688   -23.198    18.525    -5.321   -152.63     39.25      1.00
   2.10508   1.64242   2.28104    -7.190    12.450   -34.886   -152.60     43.55      1.00
   3.81720   2.00949   1.21018    19.045    12.875    -4.239   -152.59     35.64      1.00
   1.91181   1.88844   0.29279    -3.959    25.639    -7.584   -152.58     36.97      1.00
   3.62144   2.47188   2.36903   -29.121   -26.340    11.908   -152.58     48.00      1.00
   1.89358   1.01449   5.05013    -8.188   -40.451    -7.056   -152.57     45.23      1.00
   3.31327   3.07927   3.11454   -19.631   -21.303   -43.865   -152.55     57.57      1.00
   1.75044   3.23645   0.69841   -44.865    13.234   -15.951   -152.52     53.55      1.00
   3.75368   2.33780   4.31449    -0.574    20.262   -22.455   -152.52     36.19      1.00
   1.90504   1.53330   5.43456     2.223   -32.234     4.259   -152.51     40.84      1.00
   3.56584   1.54383   2.24561     3.190   -36.453   -10.392   -152.50     42.78      1.00
   0.29027   1.29058   1.87134   -24.943   -46.601   -15.344   -152.46     62.63      1.00
   1.72553   2.20210  -0.22593   -46.864    12.819    -0.284   -152.46     53.99      1.00
   0.97127   2.16227   6.03783   -43.163    -4.275   -35.692   -152.45     60.12      1.00
   4.14217   2.38326   0.17753     1.138    22.208    -7.944   -152.43     36.66      1.00
   5.14830   2.63780   1.50060   -19.839   -41.652   -22.496   -152.43     59.02      1.00
   5.56226   2.09344   3.33319   -23.214   -24.802   -44.806   -152.42     63.60      1.00
   5.41854   0.11167   4.90291    11.815   -19.123     8.822   -152.39     38.03      1.00
   4.56589   2.07671   2.24141   -12.360    22.159   -29.997   -152.37     46.06      1.00
   3.99987   2.41413   2.88161    -6.493    -6.682   -53.068   -152.35     57.91      1.00
   3.25016   2.44507   4.78200     2.529   -41.549    -6.237   -152.34     50.28      1.00
   1.42565   0.51667   3.42682    15.730   -34.250   -10.495   -152.33     45.01      1.00
   1.66679   0.64533   5.49020   -12.075   -43.244   -13.436   -152.33     49.49      1.00
   1.01244   1.82755   0.38786   -14.232     0.913   -46.666   -152.31     53.77      1.00
   3.53080   1.16743   2.97525    -5.302    13.715   -34.862   -152.31     38.60      1.00
   4.38111   1.40017   4.89555   -18.858   -39.272   -33.523   -152.28     62.74      1.00
   0.54164   2.42000   0.16596    -1.461   -35.170   -20.213   -152.26     47.81      1.00
   4.48184   1.29748   2.83945    -6.532   -18.609    13.608   -152.25     31.85      1.00
  -0.04693   0.82692   0.70772    13.375   -26.069     7.592   -152.19     33.43      1.00
  -0.16440   2.69985   0.17169   -10.349   -39.138   -21.954   -152.19     52.86      1.00
   5.74871   2.36554   3.86590   -14.035   -41.718   -22.267   -152.18     57.58      1.00
   3.32277   2.72820   5.59698    -8.090    17.845   -29.279   -152.18     45.08      1.00
   4.57293   0.94916   2.49051   -23.814   -34.925   -38.949   -152.17     59.38      1.00
   4.01118   0.07259   1.16756    -2.947   -32.578     3.566   -152.17     37.65      1.00
   2.20045   2.37630   3.40975     7.589   -29.264    14.389   -152.16     41.83      1.00
   1.98087   2.11240   2.49087     5.282   -15.496    20.260   -152.13     35.89      1.00
   5.29726   1.00276   3.15250     4.539    -1.307    18.702   -152.11     33.93      1.00
   1.35944   2.92153   0.85684   -13.241     2.009    15.647   -152.08     30.39      1.00
   2.99088   1.66595  -0.04628    17.938     5.120   -30.835   -152.06     46.56      1.00
   0.46336   1.02883   1.13604   -17.766    12.009    14.747   -152.05     33.08      1.00
   0.70096   0.80933   4.15297   -15.077    -3.102   -38.883   -152.04     48.26      1.00
   0.89892   0.81437   2.59782   -53.944     5.800    -1.689   -152.04     62.15      1.00
   0.67629   0.31453   3.02333   -29.019   -23.590   -36.444   -152.02     61.50      1.00
   1.98208   1.24531   0.05038   -18.555   -24.178    18.445   -152.01     45.23      1.00
   3.32025   1.44530   4.71047   -38.531   -31.671   -30.718   -151.99     63.23      1.00
   4.37559   2.04432   5.67089   -18.846   -40.716   -36.381   -151.94     64.54      1.00
   0.57416   1.01939   1.76855   -32.805     7.597    10.069   -151.91     43.92      1.00
   3.53723   0.50784   1.80544   -18.909   -26.098     9.078   -151.87     37.93      1.00
   2.35868   1.21950   0.95423   -14.582   -24.363     5.097   -151.85     42.65      1.00
   4.73298   2.80144   1.03186   -22.055   -42.169   -19.766   -151.84     59.41      1.00
   0.82277   0.48249   1.37391   -28.926    -5.986    15.156   -151.84     42.47      1.00
   0.42923   2.04519   1.00336    -8.939   -21.420    15.272   -151.83     36.39      1.00
   0.01108   0.95497   3.60532   -56.212     1.451   -20.688   -151.82     67.30      1.00
   0.43317   2.06374   0.08835     2.641   -15.871    15.492   -151.82     30.43      1.00
   5.46580   1.83523   1.47414     4.775   -37.387   -12.051   -151.80     46.51      1.00
   0.93117   2.28701   5.09446   -32.004   -29.238   -37.143   -151.80     62.75      1.00
   4.18537   2.12560   5.82041    -0.451   -21.050     4.744   -151.76     36.02      1.00
   2.94701   1.96177   4.17101   -13.017    -0.927    12.826   -151.74     29.35      1.00
   3.91698   1.69319   3.65702     3.099   -29.464    -3.928   -151.73     37.62      1.00
   0.51030   2.77425   3.34822     4.319   -36.759   -12.866   -151.72     49.49      1.00
   1.26682   2.40583   0.92708    -3.270    26.569     0.349   -151.72     33.39      1.00
   5.89731   0.53934   0.50348    -4.839   -33.718     0.419   -151.72     34.87      1.00
   1.58365   1.58240   2.35335   -35.877   -15.512    16.076   -151.71     50.92      1.00
   2.00098   1.55551   4.86732   -21.141   -38.383   -29.418   -151.70     56.83      1.00
   1.43363   2.41933   1.30469     0.363    26.172    -0.911   -151.68     33.10      1.00
   4.74385   1.18853   0.49588   -19.597   -35.623   -28.524   -151.67     54.52      1.00
   1.30150   1.85021   2.47440     8.363    21.199     2.201   -151.65     33.81      1.00
   5.41545   0.61943   3.60361   -31.885   -37.298   -27.100   -151.63     64.65      1.00
   5.57198   1.12321   1.04290    10.050   -39.335   -19.829   -151.59     48.15      1.00
   4.91206   1.01506   5.03696   -13.216   -34.353   -30.997   -151.58     57.46      1.00
   6.13070   1.57154   5.66081   -28.349    -6.474    15.390   -151.58     37.38      1.00
   1.28540   1.29146   3.11068    11.693     9.649   -29.374   -151.57     41.83      1.00
   5.46081   1.17991   4.29446   -31.505     4.317    13.153   -151.55     44.32      1.00
   4.83537   1.76722   2.01388    -2.891    13.416   -31.703   -151.54     41.82      1.00
   6.31049   2.08023   3.54325    -0.252   -39.029   -11.420   -151.54     51.34      1.00
   2.90527   1.02497   3.37966     7.886   -32.475    -0.835   -151.53     35.53      1.00
   2.47518   1.32662   5.33566     3.439    -9.830    19.505   -151.51     34.48      1.00
   4.46251   1.80603   3.47536   -19.439    22.572    -8.044   -151.50     37.15      1.00
   1.22261   0.58753   6.09948   -10.340   -43.381   -15.698   -151.50     50.54      1.00
   4.08665   1.46263   5.00584    -3.356    11.155   -35.281   -151.49     45.13      1.00
   2.59591   2.57388   4.17749   -39.634    -2.906     2.072   -151.48     48.08      1.00
   5.79545   2.51801   0.13236    11.369   -14.608    11.454   -151.47     31.46      1.00
   2.25655   0.86143   5.49551   -20.061   -42.680   -21.874   -151.44     56.77      1.00
   6.30644   1.10330   5.37177   -18.412   -11.613    17.181   -151.43     32.53      1.00
   5.31369   1.07320   0.97198     7.957   -10.537    17.094   -151.43     25.62      1.00
   0.02582   2.23631   1.36052    -6.932   -49.808   -22.863   -151.42     61.83      1.00
   1.24193   2.58521   3.36160    -2.733   -18.554    17.965   -151.41     38.57      1.00
   0.84331   1.49586   5.97183     7.078   -33.286   -32.655   -151.39     51.89      1.00
   1.72718   2.61471   5.79544   -27.052   -29.072     4.419   -151.38     48.74      1.00
   6.02102   1.27808   5.98520    10.017    -7.981    16.347   -151.33     25.15      1.00
   0.86400   1.84755   0.27175   -12.455     1.488   -43.895   -151.31     50.57      1.00
   1.20482   2.78321   4.83915   -24.203   -37.033   -30.510   -151.30     61.02      1.00
   5.85361   0.96032   0.83831    -8.072   -31.581     4.728   -151.28     35.63      1.00
   4.25768   1.52478   0.18174    -9.445    20.626     1.649   -151.26     34.75      1.00
   4.44243   2.18488   3.32825   -24.861   -38.060   -12.920   -151.26     53.41      1.00
   0.34111   2.30535   0.85270     0.268   -16.007    16.281   -151.24     32.31      1.00
   4.12987   1.72621   2.61585    -3.324    13.699   -43.406   -151.23     48.85      1.00
   1.48206   2.35661   4.39836   -28.119    19.479   -11.988   -151.22     45.75      1.00
   1.07716   1.06008   2.92406    -1.278    10.780   -33.148   -151.21     44.88      1.00
   1.10467   1.30235   3.36476   -13.981   -37.208   -27.819   -151.19     56.39      1.00
  -0.05914   1.45239   3.60455   -28.913    12.309   -37.370   -151.15     57.64      1.00
   1.54178   2.61188   5.99436   -49.292     4.911   -18.683   -151.15     58.07      1.00
   2.26273   0.83318   5.58501   -22.088   -41.203   -23.722   -151.14     57.46      1.00
   4.59091   1.24314   3.23089   -16.914    22.007   -13.018   -151.13     36.96      1.00
   3.11493   2.93570   1.21819   -45.777     3.696   -28.488   -151.13     59.39      1.00
   2.18861   0.69202  -0.34666   -20.558   -21.053   -44.534   -151.11     58.86      1.00
   0.70902   1.34236   3.66007    -5.804   -39.611   -35.162   -151.08     61.19      1.00
   5.70858   1.07115   3.14950     9.894    20.475   -10.270   -151.08     38.61      1.00
   3.09254   1.87011   1.52034   -21.079    -6.685    11.559   -151.05     36.19      1.00
   2.48999   1.30226   5.96751    -6.843   -14.861    19.025   -151.04     38.93      1.00
  -0.44767   2.49121   5.57093     6.939    11.325   -36.111   -151.03     43.88      1.00
   3.90733   1.87559   1.59222   -29.202    16.557    -0.762   -151.02     41.16      1.00
   5.10430   2.53114   3.50947   -43.492    -8.374   -35.809   -150.96     62.05      1.00
   1.37645   1.91378   2.83289   -31.493     3.579    16.705   -150.96     44.97      1.00
   1.55463   1.34600   0.42391    -6.334    21.280   -22.187   -150.96     39.37      1.00
   2.10404   1.39288   5.28644     1.858   -41.224    -7.801   -150.93     48.30      1.00
   1.13233   0.48025   3.27909    -4.587   -36.591    -9.356   -150.91     47.21      1.00
   1.58670   2.01309   2.81290    17.890   -32.923   -19.464   -150.91     49.65      1.00
   4.17543   1.25633   3.66533     0.287    13.082   -30.483   -150.88     38.76      1.00
   1.83996   1.53142   5.43678     2.015   -32.484     5.219   -150.87     40.92      1.00
  -0.06671   0.33440   3.18986    28.814    -0.589     4.457   -150.86     43.03      1.00
   4.84037   0.77623   1.27940    -3.332    13.157   -36.820   -150.85     40.85      1.00
   0.46280   1.48040   5.40872   -13.627    -2.126    16.721   -150.77     27.32      1.00
   2.90120   1.20447   0.97047   -20.389     9.284   -40.057   -150.74     52.97      1.00
   0.54072   1.04580  -0.64464   -10.576   -22.818    12.679   -150.73     30.81      1.00
   1.58217   1.99678   4.68697   -24.671    20.394   -10.547   -150.67     42.04      1.00
   0.26557   0.66531   1.79709   -26.040   -10.960    15.673   -150.65     41.42      1.00
   0.99928   0.91192   4.21064   -18.572   -40.772    -3.652   -150.64     49.82      1.00
   3.42536   0.71005   3.87915   -24.544   -34.039   -36.952   -150.63     57.58      1.00
   2.86323   2.61411   3.62353    12.190   -38.015    -5.184   -150.63     47.32      1.00
   0.99769   2.64644   3.60479   -20.403   -16.240    17.631   -150.60     43.26      1.00
   2.27331   1.47384   4.14016    -9.180   -40.969    -9.078   -150.58     46.89      1.00
   2.19663   1.73321   5.44290   -41.988   -27.740   -26.507   -150.58     61.91      1.00
   4.92365   0.42936   1.30422   -30.457   -21.909    11.506   -150.57     39.90      1.00
   2.59260   2.10350   5.56334   -16.296   -40.210    -7.910   -150.57     52.89      1.00
   3.31355   2.07683   0.66527   -30.477   -23.214     3.676   -150.51     48.84      1.00
   0.67409   0.98176   0.11186     3.463   -41.320   -12.400   -150.50     46.91      1.00
   2.30012  -0.00180   2.10327   -31.129   -15.805   -34.462   -150.47     56.23      1.00
   4.34000   0.45770   3.72659   -18.558    14.559    12.709   -150.46     34.93      1.00
   1.74035   1.64459   2.05433   -11.901   -35.442   -12.157   -150.43     48.89      1.00
   3.64339   0.73048   1.04393    14.022    -6.951    12.381   -150.43     31.11      1.00
   4.25537   1.39158   4.81673   -17.648   -40.915   -31.412   -150.41     62.19      1.00
   3.06979   2.85258   4.41347     1.369   -34.378     5.102   -150.40     44.15      1.00
   2.24608   1.60252   2.47518   -39.392    11.168    -6.748   -150.39     47.09      1.00
   3.66986   1.11841   4.77839    -8.458   -33.995    -2.462   -150.38     45.32      1.00
   0.14933   0.75107   0.26321    -6.239   -37.936   -37.504   -150.33     55.49      1.00
   5.41011   1.89303   2.08792   -26.381   -39.892   -25.739   -150.32     60.58      1.00
   5.86338   1.99070   5.95516    -3.583    23.422   -16.144   -150.31     33.64      1.00
   5.02984   0.23062   5.59085     2.029    16.662   -30.208   -150.29     42.36      1.00
   0.96630   1.04486   2.40990   -18.882   -27.868    10.752   -150.23     47.46      1.00
   2.10523   1.92194   4.56404   -20.003   -41.112   -18.141   -150.23     54.76      1.00
   0.75060   2.30765   4.95458   -33.047   -29.836   -34.323   -150.18     62.10      1.00
   3.60928   1.40559   4.31790   -13.075    -0.268   -45.597   -150.13     51.37      1.00
   5.88932   2.45098   4.64933   -41.304    15.535    -2.702   -150.13     49.43      1.00
   1.02926   2.20516   5.17909    10.257     0.609    19.242   -150.11     33.81      1.00
   2.54843   2.38789   0.13526   -31.688   -26.746   -37.146   -150.07     62.31      1.00
  -0.17280   0.02967   1.33925   -43.795     6.950     3.210   -150.07     46.39      1.00
   4.90384   2.85188   5.14609     0.172   -38.990   -20.566   -150.06     51.20      1.00
   0.89040   2.57447   4.13843   -29.939     5.706   -34.189   -150.06     54.38      1.00
   2.40177   1.60906   3.04064    12.728   -11.191    18.709   -150.02     32.11      1.00
   3.53566   1.60801   0.63039   -34.443     2.611     5.589   -150.02     45.61      1.00
   0.11094   1.98845   0.08203    -7.643   -36.083   -28.129   -149.96     51.84      1.00
   1.34579   1.98268   4.19715   -15.800   -25.294   -45.446   -149.96     60.46      1.00
   5.68678   1.93610   3.37070   -24.967   -26.896   -42.160   -149.95     63.68      1.00
   5.24816   1.53912   0.03396     7.296    12.696    15.887   -149.91     28.50      1.00
   5.00225   0.25027   5.62325     2.480    16.231   -30.833   -149.88     42.64      1.00
  -0.26197   0.25252   3.59862   -30.094   -31.509   -26.206   -149.88     60.93      1.00
   1.65650   1.40087   2.98947     3.323   -31.341    -0.485   -149.87     40.51      1.00
   1.79060   1.58349   2.14394    18.744   -28.586   -24.585   -149.87     50.28      1.00
   5.08832   2.93853   2.53239   -26.824     9.330   -40.564   -149.85     57.01      1.00
   0.80301   1.11615   5.13369     3.316    -1.156   -39.183   -149.84     43.10      1.00
   0.97895   2.42060   5.53463   -43.750   -25.877   -26.841   -149.83     62.53      1.00
   5.97851   0.93247   3.01255    -3.391     3.665   -37.150   -149.80     48.77      1.00
   2.62633   1.71240   4.79533   -33.071   -34.848   -28.750   -149.80     60.60      1.00
   5.85206   0.94414   5.42882   -13.891   -13.240    16.991   -149.76     32.72      1.00
   5.54162   0.64167   0.94682   -16.482     2.615    16.795   -149.76     24.99      1.00
   2.48929   0.92986   1.94413    -4.509    29.116   -10.646   -149.75     38.27      1.00
   3.81942   2.02565   1.17745    18.807    13.232    -4.282   -149.73     35.79      1.00
  -0.18547   0.67836   0.17820    -2.076    17.447   -23.890   -149.72     30.93      1.00
   5.86854   1.73886   5.97259     4.305   -30.675    -5.222   -149.70     37.94      1.00
   4.27765   1.35561   0.38166    -5.346   -36.433   -36.237   -149.67     57.94      1.00
   1.07022   1.26498   0.49158   -26.576     2.699    14.705   -149.66     36.61      1.00
   3.70624   2.50783   3.33244    -3.664     3.729   -46.153   -149.66     50.09      1.00
   0.17502  -0.16010   2.07929     0.379    26.389     5.478   -149.66     37.77      1.00
   3.50422   2.03250   0.51850   -30.382   -16.929     7.721   -149.64     46.89      1.00
   1.36030   1.99106   1.42965   -23.995   -35.061   -12.377   -149.63     52.53      1.00
   1.78011   1.13558   5.16495    -8.945   -39.875    -4.361   -149.63     45.02      1.00
   0.70729   2.06902   6.01813     4.061   -34.674   -24.805   -149.60     49.45      1.00
   4.48492   2.19128   2.47472     2.812    16.361     3.156   -149.58     30.54      1.00
   4.43870   1.82034   2.32914   -32.189   -26.781   -37.256   -149.56     59.80      1.00
   3.29010   1.92053   3.74543    10.551   -14.921    10.543   -149.55     30.07      1.00
   1.02529   1.64502   2.51103    17.297    -5.459    15.128   -149.54     36.47      1.00
   0.85755   2.21583   2.13780    -9.453   -46.209   -15.750   -149.43     57.90      1.00
   0.61524   2.01492   5.29334   -23.254     3.785    16.858   -149.36     35.72      1.00
   0.45770   1.68040   5.65721   -11.067     6.806    18.680   -149.35     28.03      1.00
   5.80026   1.21173   1.97312    -0.354   -37.882    -6.597   -149.34     46.07      1.00
  -0.08026  -0.00096   6.00851    -7.681   -40.696   -12.507   -149.33     43.83      1.00
   1.00270   1.11674   2.97658    -0.229    11.178   -32.200   -149.27     44.43      1.00
  -0.08812   2.33666   5.41803    27.829    -3.622   -25.613   -149.25     45.07      1.00
   5.25351   1.05215   4.22192    -9.267     9.446   -41.106   -149.25     52.10      1.00
   0.52828   1.40843   1.41460   -12.935   -46.201    -9.039   -149.25     56.35      1.00
   5.03096   1.57342   5.23425   -25.438   -30.317   -34.285   -149.24     59.66      1.00
   2.83168   2.03096   5.49460   -13.890   -42.409   -12.303   -149.22     54.79      1.00
   5.60366   0.80982   0.77333   -19.514    -3.092   -44.639   -149.21     50.48      1.00
   0.74468   1.83678   5.86427    -3.675    19.902   -17.356   -149.18     32.85      1.00
   1.20432   2.66901   4.16479   -14.767   -40.727   -18.334   -149.18     55.53      1.00
   5.86038   1.01206   5.36052   -19.449   -13.542    17.090   -149.18     36.07      1.00
   4.18826   0.49600   3.77981    15.275   -12.801   -38.787   -149.11     49.89      1.00
   5.07396   0.56264   3.57341   -14.431   -11.153   -52.740   -149.10     62.90      1.00
   1.82917   0.32502   6.00757   -18.232   -41.454   -30.780   -149.10     59.34      1.00
   3.13934   0.64255   0.60483   -14.271    15.979   -34.466   -149.08     49.19      1.00
   5.53156   1.36622   1.84562    10.944   -13.194    16.897   -149.05     32.98      1.00
   3.02623   2.72348   0.61437   -23.367   -17.644     8.549   -149.02     42.31      1.00
   4.18438   1.48852   3.74264   -16.378     9.728   -42.741   -149.02     50.53      1.00
   4.15660   1.33660   1.12076   -44.666    -7.910   -11.240   -148.99     52.12      1.00
   4.33569   1.23477   1.08030    19.822   -29.174   -16.821   -148.96     43.93      1.00
   4.68922   1.39680   1.94010   -41.112   -10.640   -39.800   -148.95     60.92      1.00
   0.21981   1.39919   5.32766   -21.605   -11.090    16.259   -148.94     34.16      1.00
   2.15545   1.69073   4.79320     8.013   -39.646   -14.127   -148.93     48.77      1.00
   4.79921   1.71216   1.46207    10.557   -33.160    -5.937   -148.91     42.03      1.00
   3.74128   1.60539   3.65989    -5.476    10.698   -35.870   -148.89     40.99      1.00
   1.64852   1.07316   0.17339    -9.996   -37.303     6.198   -148.89     47.46      1.00
   1.13271   2.96352   2.97229    -3.082   -26.776    12.344   -148.87     41.06      1.00
   4.56879   0.91834   5.34515   -16.105     2.213    16.168   -148.84     37.18      1.00
  -0.01832   0.22013   2.05765   -35.845    -9.832    12.241   -148.84     46.57      1.00
   3.23899   2.96017   3.51690   -19.780    26.518   -16.980   -148.83     41.68      1.00
   4.59338   1.33283   2.99036     1.075    20.047    -8.691   -148.82     30.56      1.00
   3.68947   1.59955   2.46077    -7.529    11.690   -43.519   -148.82     47.64      1.00
   3.32225  -0.22723   3.10396   -18.386    -3.546   -44.941   -148.81     49.00      1.00
   0.77833   1.32643   4.92379   -43.462   -21.249     4.835   -148.80     52.11      1.00
   5.26553   0.90269   5.39517     6.886    12.556   -35.808   -148.79     45.47      1.00
   2.82097   0.88301   5.90718   -39.782   -36.125   -26.746   -148.78     66.92      1.00
   1.09342   0.95291   5.05240     2.102   -23.044    11.058   -148.77     28.98      1.00
   3.05431   2.56697   4.68937   -35.782    -4.296     7.038   -148.77     46.01      1.00
   4.15538   2.23532   4.44992    -5.941    11.126   -37.205   -148.73     44.46      1.00
   3.96622   2.33102   4.94962    -4.482    26.141   -15.251   -148.69     37.98      1.00
   5.05247   1.54062   5.22777   -25.555   -29.600   -34.620   -148.67     59.55      1.00
   4.40783   1.69660   5.60322   -13.632     0.037   -47.393   -148.62     55.84      1.00
   2.64117   1.08023  -0.37746   -13.445   -23.738    13.658   -148.59     42.87      1.00
   3.01594   1.72875   5.82709   -24.091   -42.395   -18.745   -148.56     60.43      1.00
   4.18245   1.07906   3.60297   -38.017   -25.704   -35.806   -148.52     61.35      1.00
   4.38908   0.38921  -0.02494     6.188    13.210   -32.127   -148.51     42.76      1.00
   5.04276   1.94479   0.16069    -8.040     6.913   -38.555   -148.45     46.16      1.00
   5.25087   2.66069   2.71769   -37.713    -4.098     8.253   -148.44     47.92      1.00
   2.98334   1.50532   3.94527   -20.417   -20.373   -48.011   -148.44     57.91      1.00
   4.07220   1.66014   5.77739     5.926   -26.239    -0.125   -148.42     40.46      1.00
   2.83453   1.31965   1.38185   -30.938    -4.820    11.887   -148.42     43.45      1.00
   0.82205   1.44954   1.35371   -11.680   -42.746    -2.673   -148.42     52.90      1.00
   2.05468   2.19533   5.62432   -37.731   -30.207   -28.562   -148.41     62.16      1.00
   1.65945   0.80144   2.45786    20.246    -1.283   -34.896   -148.40     48.29      1.00
   2.11769   1.61481   4.42224     3.158    16.818     3.337   -148.39     27.51      1.00
   5.93014   2.22802   5.87121   -35.963    -5.195   -37.015   -148.36     56.39      1.00
   2.34600   1.79223   1.75417   -20.145    26.449   -21.057   -148.34     44.82      1.00
   2.11752   1.46124   1.30088    -7.987    13.257   -35.402   -148.32     46.47      1.00
   1.89379   0.77549   0.08569   -12.295   -37.767     5.783   -148.32     48.98      1.00
   3.64571   0.80617   1.54076   -45.393    -6.997   -20.853   -148.30     54.23      1.00
   2.88070   2.23573   0.04943     1.692   -29.482    -2.438   -148.30     42.96      1.00
   3.64869   0.65796   0.80550    19.069   -11.332    10.284   -148.29     35.60      1.00
   1.45590   1.18747   5.31966    -4.190   -35.018     2.754   -148.23     39.69      1.00
   0.62975   2.00642   4.54501   -31.066   -35.394   -26.687   -148.19     60.50      1.00
   2.73587   1.49297   5.49427   -22.959   -37.810   -35.640   -148.17     62.87      1.00
   5.34093   1.81128   4.95884   -20.787   -24.951   -38.014   -148.15     57.07      1.00
   2.68501   2.68289   4.98774   -13.721   -31.532     8.752   -148.13     46.16      1.00
   1.22222   1.93438   2.48854     8.855    20.592     3.987   -148.12     33.90      1.00
   0.14476   2.68197   2.44488   -52.896    -7.710   -19.205   -148.11     64.41      1.00
   1.51469   1.44223   3.52936   -24.835   -28.729   -43.173   -148.10     62.70      1.00
   3.85898   1.75651   3.88008    -0.707   -29.566    -3.637   -148.08     38.02      1.00
   2.58464   1.69921   3.54027   -35.378   -19.378   -39.485   -148.07     59.12      1.00
   3.54690   2.19615   3.27076    17.971   -13.197     4.920   -148.06     31.73      1.00
   0.88041   1.32047   0.52606   -24.787     2.067    14.870   -148.05     34.70      1.00
   1.41893   1.09176   3.12823   -11.039   -38.319   -22.077   -148.01     53.14      1.00
   0.54508   2.27968   2.08417   -38.317   -20.675    11.538   -147.98     53.47      1.00
   4.79439   1.34862   4.56815   -51.664     5.685   -10.518   -147.95     59.21      1.00
   2.25232   1.94103   2.12442   -16.861    17.972   -31.769   -147.95     45.08      1.00
   0.87545   2.24200   3.31554   -34.056    -7.877    17.571   -147.95     48.94      1.00
   5.02948   0.59873   3.55263    13.833    -4.352    14.324   -147.95     35.63      1.00
   4.97722   2.74560   5.54580   -13.963   -37.526   -31.469   -147.95     57.35      1.00
   4.82192   0.58395   4.22286   -13.009   -14.527    12.676   -147.89     38.66      1.00
   4.37864   0.58667   0.58503     3.161   -13.053    15.825   -147.89     29.62      1.00
   4.76872   1.60772   3.66766   -48.225    -7.422   -26.295   -147.86     60.22      1.00
   2.99778   1.95577   4.28443    -0.547   -38.287     1.835   -147.85     45.44      1.00
  -0.19965   2.81592   0.57276   -15.332   -10.705    11.365   -147.84     32.82      1.00
   1.13906   1.60617   2.56379    18.409    -4.305    14.752   -147.82     36.37      1.00
   4.37885   1.03628   3.90493    -2.412    13.645   -30.235   -147.78     40.79      1.00
   0.00224   2.43886   4.35264   -46.097    16.200   -23.799   -147.78     59.95      1.00
   4.17968   2.65009  -0.08940    -4.248    25.045   -14.391   -147.77     39.97      1.00
   2.72474   2.20335   0.31903   -30.979   -24.488   -39.319   -147.76     62.42      1.00
   0.02870   2.29382   1.50139    18.941     1.931   -28.420   -147.74     42.61      1.00
   1.30943   0.63504   2.92188     1.639   -41.633   -23.842   -147.71     56.41      1.00
   5.74751   1.19010   4.17465   -29.058     0.412    14.713   -147.70     43.13      1.00
   3.13524   1.97210   2.98543    10.281    -7.091    11.673   -147.69     26.29      1.00
   0.01458   1.37331   2.59457     8.172     5.127    16.932   -147.67     35.13      1.00
   5.40948   2.55046   3.01744   -37.097     1.058     7.078   -147.64     46.82      1.00
   2.83740   1.75650   3.74908   -43.158    -9.388   -34.657   -147.63     58.71      1.00
   2.48399   1.74351   3.43609   -11.353     7.033    14.978   -147.63     28.02      1.00
   2.72922   1.00302   4.16605   -44.115   -21.598   -31.364   -147.61     59.41      1.00
   0.84359   1.36177   1.87409   -27.175   -38.874   -18.870   -147.60     59.94      1.00
   3.51386   0.54150   1.81048   -10.008   -39.583    -5.067   -147.59     44.81      1.00
   6.09461   0.92961   2.72558    -8.437   -34.912    -3.929   -147.58     48.02      1.00
   4.79701   1.49769   3.26632     1.098   -16.444    18.502   -147.57     36.17      1.00
   0.14194   0.97136   2.88884   -20.529    -0.265    16.582   -147.55     40.08      1.00
   5.21278   1.65417   3.34392     1.312   -36.018   -11.143   -147.53     48.09      1.00
   1.76849   0.38911  -0.13509   -20.727   -41.216   -29.591   -147.51     59.75      1.00
   2.26457   1.27903   2.26076    19.014   -29.534   -20.370   -147.49     47.41      1.00
   2.90158   3.25865   3.18139   -10.547    -6.177    12.278   -147.49     28.87      1.00
   4.65273   0.99661   5.39034   -17.256     3.009    15.799   -147.45     37.06      1.00
   5.30689   1.65932   2.50194     1.934   -24.990     9.545   -147.42     38.00      1.00
   1.20398   0.91815  -0.24214    -6.191   -40.774    -6.638   -147.41     45.83      1.00
  -0.06659  -0.14189   5.49936   -11.046   -39.063    -4.663   -147.40     43.61      1.00
   1.36726   1.53536   1.59249   -22.373    25.185    -5.160   -147.39     42.15      1.00
   3.75430   1.74264   1.85922    10.327    13.443   -40.901   -147.38     48.37      1.00
   2.31565   1.53198   4.79891   -20.332   -38.169   -33.553   -147.38     58.64      1.00
   4.86946   1.75686   4.66854    24.310    12.222    -4.632   -147.35     37.51      1.00
   3.04805   1.65534   5.87199   -25.216   -41.855   -20.170   -147.34     61.07      1.00
   5.57791   0.72772   4.11313   -12.592    10.393   -39.071   -147.34     51.96      1.00
   1.29675   2.28627   5.77673    -8.166    20.340   -18.417   -147.30     37.54      1.00
   1.57516   1.62887   2.45081   -30.630     7.292    16.995   -147.29     44.46      1.00
   0.02194   2.61296   3.81599   -17.164    16.668   -29.336   -147.27     47.74      1.00
   2.89668   0.89969   2.14682   -23.209   -41.078    -4.716   -147.25     52.43      1.00
   1.56846   0.56397   0.99603   -28.551     6.600    12.918   -147.20     42.52      1.00
   3.23473   2.33242   3.54076     1.106   -35.828    -7.806   -147.18     43.50      1.00
   4.64885   2.45918   1.63487   -13.786   -40.148   -15.110   -147.16     53.17      1.00
   2.18070   2.75306   4.80924    28.180    -1.129   -28.012   -147.16     49.07      1.00
  -0.45700   2.62660   5.69289   -14.746   -21.438     8.722   -147.14     36.41      1.00
   4.39943   2.21289   4.05004   -49.895     7.563   -13.689   -147.12     56.19      1.00
   5.88793   2.00385   1.97624    -4.308   -12.550    17.333   -147.12     34.82      1.00
   1.59723   0.86355   0.45915   -11.622   -42.094    -1.263   -147.11     52.30      1.00
   3.24502   1.33752   1.10426     3.662    15.523   -29.209   -147.10     41.30      1.00
   0.37199   1.07830   1.15120   -15.774    10.830    16.141   -147.10     32.06      1.00
   1.77680   1.01746   5.65500     8.492   -36.449    -1.200   -147.09     43.61      1.00
  -0.12614   2.48974   1.36807   -31.254    -7.843     9.399   -147.08     42.90      1.00
   0.87944   1.28699   1.16134   -13.260    18.925    11.826   -147.07     34.54      1.00
   0.89734   1.97507   5.50542     2.945   -36.641   -12.833   -147.05     46.13      1.00
   3.36080   2.65589   5.80887    -4.699    16.743   -28.822   -147.05     44.14      1.00
   2.61507   1.65417   0.55969   -35.855     4.586   -36.244   -147.04     57.86      1.00
   4.92939   2.24901   4.56974   -49.276     6.199    -2.868   -147.01     54.55      1.00
   2.19035   2.81419   3.20198     0.592     9.937    10.340   -146.96     27.48      1.00
   3.46036   0.67378   1.93130    -9.012    16.532   -37.512   -146.96     43.92      1.00
   1.14978   2.27486   1.19135   -40.388   -11.087     2.432   -146.94     48.53      1.00
   1.03284   2.84114   0.28625    21.395    16.449   -19.539   -146.93     40.14      1.00
   1.56106   1.58964   3.12377     7.370   -31.922    -4.446   -146.93     41.82      1.00
   5.17113   2.74341   0.50249    -2.319    26.024   -13.614   -146.92     38.71      1.00
  -0.10136   2.59360   4.36012   -21.898   -37.994   -30.801   -146.91     60.66      1.00
   2.05801   3.04257   5.15260   -41.375   -32.005   -24.916   -146.87     65.03      1.00
   1.09266   0.52403   2.48631   -54.507    10.681    -7.398   -146.86     63.53      1.00
   4.00943   0.85628   3.70482   -14.909    -0.359   -44.497   -146.81     50.26      1.00
   1.37239   0.78810  -0.05411   -28.378    -3.180    14.827   -146.81     36.99      1.00
   2.07722   2.23491   2.71808    -2.106   -18.867    18.642   -146.80     36.28      1.00
   0.26947   0.58781   2.70194   -32.339   -33.553   -30.189   -146.79     64.82      1.00
   6.00682   2.32443   5.58870    -1.367    12.569   -36.985   -146.76     44.37      1.00
   4.34202   2.82686   2.71950   -46.590    -0.957   -29.445   -146.75     59.84      1.00
   0.52399   1.73214   2.82407    26.066   -20.237   -22.794   -146.73     50.73      1.00
   5.21929   1.27924   3.21433     8.327   -13.991    15.807   -146.73     36.57      1.00
   3.23908   2.19449   5.71034    19.824   -14.838     4.814   -146.70     39.44      1.00
   0.27674   2.09793   2.42320   -15.820   -19.106   -44.184   -146.64     59.41      1.00
   4.72051   0.59389   3.19853   -48.862    -0.406     1.934   -146.60     52.74      1.00
   2.07343   0.92538   4.29128     7.070   -36.757    -4.030   -146.60     39.78      1.00
   4.03000   1.03554  -0.40713    -7.776    16.280   -31.406   -146.58     45.53      1.00
   0.51254   1.14107   1.71002   -50.643   -20.979    -1.874   -146.56     61.42      1.00
   3.79739   1.77569   3.56156     1.578   -30.602    -4.440   -146.55     38.01      1.00
   5.91226   1.41014   3.55590   -44.058    22.575   -22.320   -146.53     61.46      1.00
   0.04994   2.07217   6.14470    -1.676   -22.810     9.501   -146.52     32.46      1.00
   0.51369   2.12837   2.79409    -9.779   -42.433   -15.057   -146.52     55.54      1.00
   2.07145   0.64530   5.01590   -11.831   -42.911   -16.453   -146.51     49.68      1.00
   4.65655   1.51869   3.60926     1.785    17.279   -28.257   -146.51     40.81      1.00
   1.05240   1.74258   5.09265    -9.973    20.945   -13.692   -146.47     34.68      1.00
   0.40933   1.11492   5.92532   -15.346   -10.517    16.782   -146.47     27.45      1.00
   2.99078   2.23472   2.49985    10.448   -12.068     8.862   -146.45     29.20      1.00
   2.29065   1.76078   5.80333   -21.046   -40.337    -9.637   -146.45     54.32      1.00
   0.63795   0.37636   2.17042   -22.121    12.634    14.308   -146.45     41.15      1.00
   0.27039   1.74967   5.77261     7.039   -34.008   -29.773   -146.41     50.99      1.00
   1.24265   2.80879   1.97887    21.443    -5.571    15.378   -146.41     35.63      1.00
   4.49276   1.16691   2.87905     0.597    19.786   -10.870   -146.41     29.58      1.00
   2.15845   2.11772   2.86624    -0.790   -18.336    18.890   -146.40     35.67      1.00
   3.37248   2.85883   5.58853    -4.335   -35.870     1.013   -146.39     46.68      1.00
   4.82221   2.80875   3.22682   -33.564     5.685   -39.934   -146.38     57.62      1.00
   1.58074   1.37154   0.95765   -10.791   -19.917    20.144   -146.36     41.74      1.00
   1.98076   2.58971   3.93087    -3.464   -12.508    20.642   -146.33     36.86      1.00
   4.32426   1.98672   0.91825    31.798    -6.887    -1.634   -146.32     41.91      1.00
   1.53992   2.33854   1.87217    -1.599   -34.335     4.586   -146.31     43.99      1.00
   2.91056   2.19274   1.49889   -11.802    -0.077   -48.781   -146.26     55.20      1.00
   3.26669   2.08188   4.93604   -42.602   -26.667   -29.459   -146.26     64.03      1.00
   2.23471   2.75507   4.82354    28.021    -0.297   -27.639   -146.25     48.69      1.00
   0.06307   2.77547   4.97614   -34.158   -27.392   -33.346   -146.21     60.76      1.00
   0.93280   1.49346   2.12575    13.345    -4.053    16.633   -146.21     35.52      1.00
   5.44620   1.07438   5.65528   -30.432    -4.877    13.771   -146.15     40.51      1.00
   5.66775   0.72696   5.97084     7.352    24.319   -24.029   -146.12     37.72      1.00
   1.24382   1.05743   2.27193   -38.184     5.665   -26.457   -146.10     55.42      1.00
   1.43144   0.83295   5.88818   -19.189     4.522    16.695   -146.02     30.51      1.00
   0.08807   1.09098   3.42281   -41.021   -18.385     7.537   -146.00     55.19      1.00
   3.54243   1.80968   2.66510   -30.920   -38.886    -7.361   -145.96     54.01      1.00
   4.95375   1.36578   0.22842   -11.664   -37.944   -25.704   -145.95     52.78      1.00
   2.59102   1.05148   5.90517   -12.644   -31.668     8.027   -145.94     46.15      1.00
   0.06810   2.62125   1.81773   -47.172    -7.699   -18.852   -145.93     59.02      1.00
  -0.14297   0.20392   2.18283   -36.226   -10.030    12.068   -145.91     46.86      1.00
   0.64506   2.51192   1.03565   -10.785   -36.118   -26.992   -145.85     53.36      1.00
   4.65906   1.57795   3.21746   -42.519   -19.814   -33.732   -145.81     61.80      1.00
   5.42786   1.00388   3.12438     7.276    21.594    -9.804   -145.79     37.33      1.00
   1.93948   1.84276   4.64880     4.137    -2.874    24.292   -145.78     34.95      1.00
   1.09836   1.08242  -0.50781   -26.623   -18.060    15.511   -145.74     38.43      1.00
   5.66504   2.24092   3.77837    -0.636    24.327   -24.503   -145.72     44.33      1.00
   0.30785   1.25790   3.11796   -28.826    -8.811    15.111   -145.72     45.47      1.00
   2.36143   1.32809   5.98515    -4.079   -13.963    20.077   -145.69     38.32      1.00
   4.88074   0.76460   0.14211    15.337     8.632   -37.713   -145.67     45.44      1.00
   5.86114   1.14887   2.03281   -13.912   -42.308    -8.889   -145.64     52.29      1.00
   0.69273   2.63230   1.54451    -8.518     6.596    15.637   -145.61     30.21      1.00
   0.74668   1.66789   2.11247    13.421    -7.761    16.606   -145.61     35.96      1.00
   0.90023   1.93978   4.78951   -18.916    28.387   -10.082   -145.60     42.91      1.00
   5.11286   0.98968   1.04303     3.021     9.826   -35.599   -145.58     39.63      1.00
   4.35359   1.32528   5.59268    -1.644    20.689   -23.841   -145.58     40.99      1.00
   4.89195   1.60651   0.21567    -2.004   -11.157   -61.250   -145.58     66.36      1.00
   2.51248   0.49173   4.71164    -9.048   -44.688   -30.367   -145.56     56.79      1.00
   4.41818   0.85822   2.71139   -24.137   -33.032   -40.687   -145.56     59.36      1.00
   6.16080   2.26106   3.80227   -18.610    15.980   -33.972   -145.53     51.06      1.00
   5.31951   0.59288   3.66400   -31.473   -38.182   -26.747   -145.53     64.75      1.00
   0.55072   2.09955   1.23793   -11.596   -19.255    16.936   -145.53     37.37      1.00
   1.67391   1.17505   3.07465    -9.528   -37.851   -26.526   -145.50     53.55      1.00
   1.49517   1.91934   0.75592    16.849   -27.896    -9.667   -145.46     44.14      1.00
   3.38691   2.03960   5.44037   -40.144    -3.765     3.052   -145.44     49.96      1.00
   4.66685   1.36574   3.70829    -3.778     9.221   -39.375   -145.43     47.40      1.00
  -0.05599   0.79861   4.34802   -19.090    -0.892    17.473   -145.39     36.87      1.00
   0.08819   1.89371   0.27927    -4.313     4.060   -40.234   -145.39     45.30      1.00
   2.54560   1.34412   1.56410     8.527    11.525   -30.950   -145.35     41.76      1.00
   5.87599   0.89333   0.23247    -0.334    -0.734   -45.637   -145.30     47.54      1.00
   3.83810   1.21745   4.06959   -22.251     1.427   -44.469   -145.22     53.19      1.00
   3.36348   2.02830   4.17559   -33.751   -31.215   -28.782   -145.20     58.79      1.00
   4.44368   1.43286   4.76962    -9.934     9.527   -42.928   -145.16     51.80      1.00
   2.42937   1.55721   2.70590    -4.277   -35.189   -12.305   -145.15     43.42      1.00
   2.46550   1.53441   3.93731   -11.007   -40.202   -12.754   -145.13     47.38      1.00
   4.69813   2.24684   3.90681   -51.442     2.340    -7.283   -145.12     56.36      1.00
   2.64527   0.99375   0.42774   -15.173   -18.760     9.484   -145.10     41.28      1.00
   2.90131   1.54653   0.49292   -23.338    28.195    -6.783   -145.08     46.56      1.00
   4.51705   2.67721   1.20480   -37.203   -34.880   -27.375   -145.07     64.75      1.00
   0.21579   1.17673   6.53234   -31.562   -21.196   -39.737   -145.05     57.57      1.00
   2.44292   2.22320   5.69494   -25.570   -28.720   -39.334   -145.01     61.66      1.00
   0.14508   1.82878   5.69179     7.759   -33.501   -28.808   -144.96     50.53      1.00
  -0.03475   1.95897  -0.01043    30.514     1.331     7.111   -144.95     36.02      1.00
   4.08880   1.55096   1.48353   -42.937     4.655   -37.182   -144.95     60.58      1.00
   4.09085   1.15234   2.49818    -2.067    18.379   -30.982   -144.94     38.18      1.00
   5.26316   0.40983   4.64452    -8.180    21.313   -25.007   -144.94     44.23      1.00
   2.74204   2.03936   2.23959    -8.803   -12.394    13.784   -144.91     31.26      1.00
   0.99968   2.58930   4.84007   -30.927   -35.977   -28.338   -144.90     61.93      1.00
   1.76947   1.38926  -0.12565    20.137    12.336    -1.183   -144.88     34.92      1.00
   2.72636   2.64766   0.33159     1.144    11.748   -28.768   -144.85     42.23      1.00
   3.60148   0.69970   5.53548    -0.856    12.429    13.344   -144.82     35.17      1.00
   3.99455   1.77123   0.09798    -6.404    22.650    -1.840   -144.81     36.57      1.00
   1.31837   1.84055   3.37863    -7.658    20.322    -2.804   -144.80     33.98      1.00
   3.19938   1.60362   0.99501    -4.882    17.962   -29.094   -144.78     42.94      1.00
  -0.02504   2.52339   1.73817   -28.526    -5.600    11.453   -144.74     41.82      1.00
   1.58457   1.45733   4.88345    -1.770    19.752    -2.224   -144.70     28.44      1.00
   1.70420   1.28409   2.92438     4.977   -30.050    -0.653   -144.67     39.54      1.00
   5.48835   2.16694   0.76505   -19.045   -32.385   -46.038   -144.66     64.84      1.00
   3.07970   1.46120   0.93550    -6.156     2.214    13.481   -144.65     32.73      1.00
   4.71081   1.18844   2.67925    -1.034    18.695    -9.026   -144.64     29.03      1.00
   1.98417   1.29462   0.65387   -13.864   -33.803   -35.397   -144.62     59.20      1.00
  -0.07615   0.09131   2.63980   -30.791     7.589   -35.378   -144.61     55.36      1.00
   2.83740   1.21868   3.78017   -41.970   -22.100   -33.319   -144.60     59.17      1.00
  -0.03460   2.79541   4.88481   -34.166   -27.868   -32.766   -144.57     60.68      1.00
   6.02141   1.87275   0.57094    -2.740     7.968   -35.619   -144.56     41.84      1.00
   4.11703   0.40463   2.28140   -31.322     8.222   -32.284   -144.53     45.74      1.00
   1.48618   0.90337   5.33422    -9.084   -38.325    -0.479   -144.53     42.14      1.00
   4.25520   1.61438  -0.14751   -21.137     4.988   -45.885   -144.52     57.27      1.00
   6.07284   0.77247   5.18945    -6.872    15.576   -39.559   -144.51     47.68      1.00
   4.18787   0.60638   3.43428   -37.014   -35.395   -26.275   -144.50     60.29      1.00
   3.00787   0.15852   4.34067   -46.014     4.645     1.576   -144.42     47.74      1.00
   3.22305   1.16392   4.48489    -7.658   -14.493   -52.815   -144.41     58.51      1.00
   1.06074   1.61100   1.21912     2.489   -37.848     2.048   -144.38     47.50      1.00
   0.37389   2.12444   5.43199   -12.626    19.926    13.288   -144.33     33.46      1.00
   5.14686   0.91633   3.38452     5.010    -3.233   -42.885   -144.31     51.99      1.00
   1.21935   0.99784   1.09483   -18.082    21.166     9.285   -144.29     38.37      1.00
   0.36048   1.10855   1.41587     6.136    16.070   -33.456   -144.27     45.10      1.00
   5.94711   0.74201   5.19337   -10.567   -16.371    15.894   -144.25     33.29      1.00
   1.47173   0.82384   5.36625    -8.263   -39.202    -2.744   -144.24     42.64      1.00
   2.12823   2.31276   2.84724   -35.969    -0.078     1.851   -144.23     43.24      1.00
   4.43936   0.07806   5.87319    -5.349    18.432   -27.450   -144.23     42.91      1.00
   2.08041   2.35958   6.33017    13.159   -19.456     3.331   -144.23     38.08      1.00
   4.35655   1.87453  -0.18270   -16.857     3.827   -44.045   -144.20     54.09      1.00
   0.51460   1.19079   3.21912   -30.802   -11.029    15.461   -144.20     47.13      1.00
   0.73170   1.53370   0.90964     8.601     3.323    19.190   -144.18     30.34      1.00
   0.83339   2.18186   5.91559    -3.353    17.840   -21.558   -144.18     35.47      1.00
   1.75729   0.92819   1.38115   -53.033     2.654    -0.060   -144.18     60.48      1.00
   1.53635   2.13987   3.26964    -7.947    -5.131    24.373   -144.17     37.11      1.00
   1.90148   1.83626   5.19481   -15.849    19.552    -5.160   -144.16     35.50      1.00
   3.49881   0.33312   1.37597   -24.107   -32.353     7.707   -144.12     47.43      1.00
   3.46330   1.60514   3.28885   -39.803   -17.854   -37.372   -144.12     58.97      1.00
   0.59042   1.07708   0.10103     5.954   -39.764   -11.456   -144.12     45.50      1.00
   3.93381   2.21775   4.13080     5.108   -31.528    -7.539   -144.12     41.34      1.00
   4.98548   1.26334   4.04157   -54.740    -2.260    -6.732   -144.10     61.23      1.00
   2.91311   1.90669   5.97421     7.664     3.629   -38.800   -144.09     48.96      1.00
   3.37294   1.97813   2.00643   -40.446     1.446     0.572   -144.08     45.96      1.00
   3.34266   2.39262   5.48602     1.736    11.611   -35.494   -144.02     46.12      1.00
   4.30306   0.68055   4.42136     4.826   -36.207   -25.774   -143.96     54.41      1.00
   2.02192   0.32142   1.50579   -17.977     1.747   -43.797   -143.94     56.22      1.00
   0.01600   2.68404   1.66566   -43.487   -12.166   -24.835   -143.90     59.03      1.00
   4.41115   0.75377   5.81098   -11.551   -33.338   -33.155   -143.90     57.36      1.00
   5.54590   1.49919   4.03509    -6.897    16.781   -34.777   -143.89     48.43      1.00
   4.00949   1.02017   0.80308   -28.455   -24.523   -37.670   -143.87     58.50      1.00
   1.73567   1.66481   0.76876    11.631     8.871   -31.482   -143.86     43.55      1.00
   1.30352   1.75762   3.32979     2.811   -34.478    -3.327   -143.82     44.09      1.00
   5.92915   1.91112   0.51857     6.009   -40.576   -11.913   -143.80     48.25      1.00
   1.53370   1.98556   2.82039    16.997   -33.234   -18.889   -143.76     49.51      1.00
   2.09165   1.26489   5.29114   -45.663    -5.751   -32.794   -143.72     59.65      1.00
   5.87019   1.68278   1.82124     0.090   -36.433    -3.094   -143.69     45.00      1.00
   0.56896   2.02781   5.28074   -22.700     4.561    16.664   -143.65     35.38      1.00
   5.35601   2.30428   0.39378    -8.813    11.794   -32.859   -143.62     42.95      1.00
   5.61542   1.35938   6.07408   -29.653   -10.040   -39.471   -143.61     54.53      1.00
   2.91323   1.47387   5.28753    -7.535   -33.873     5.950   -143.60     45.44      1.00
   5.83203   1.40089   0.10894    12.126    -5.961    15.829   -143.53     25.24      1.00
   0.66863   2.21924   2.80901   -32.793   -15.491    15.433   -143.52     49.41      1.00
   5.48130   0.51559   5.59348   -14.615   -20.544   -42.820   -143.51     55.15      1.00
   1.42460   1.78009   5.64800   -13.476   -17.975    20.405   -143.48     38.13      1.00
   2.13675   1.56815   4.47909     4.268    16.708     3.935   -143.46     27.51      1.00
   3.72318   2.52504   5.26856   -31.896   -31.030     2.996   -143.43     53.32      1.00
   1.08365   2.49961   1.94300     5.956    -1.527    20.200   -143.39     32.15      1.00
   3.21822   0.30264   5.56581    -8.493    26.735    -3.888   -143.37     39.32      1.00
   1.28932   1.82058   2.50522     8.197    20.708     2.183   -143.35     33.62      1.00
   3.37070   2.29814   4.64424    24.246   -12.541   -29.261   -143.34     46.52      1.00
   1.17385   1.87123   2.01953    20.717     3.023   -30.638   -143.34     45.47      1.00
   0.89468   2.93062   0.41547   -12.008     1.258    15.761   -143.31     29.81      1.00
   3.32080   0.81696   0.84199    -6.982    22.190   -26.889   -143.30     43.61      1.00
   4.64418   1.62253  -0.04855    -8.979   -36.456   -12.045   -143.28     47.98      1.00
   3.90078   2.42515   5.37947   -22.258     9.038   -42.716   -143.25     55.16      1.00
   5.93827   2.08228   4.65951   -10.594    29.044   -26.093   -143.25     46.90      1.00
   0.05821   1.47664   5.81445     6.666    26.405     4.036   -143.23     30.56      1.00
   3.30244   0.39772   1.74905   -19.816   -41.674    -2.658   -143.21     51.03      1.00
   1.67565   2.44695   2.71698   -10.235   -27.746    16.479   -143.21     43.15      1.00
   2.62136   1.49959   2.16569    18.805    16.501    15.566   -143.18     36.16      1.00
   4.63679   1.17570  -0.04671   -24.504   -35.447   -14.512   -143.18     53.11      1.00
   0.71499   1.03124   0.11670     2.683   -41.113   -11.081   -143.17     46.59      1.00
   4.02470   0.13056   0.01376    -5.434    18.029   -28.084   -143.17     43.10      1.00
   2.54618   2.44119   2.75301     5.707   -25.451     6.111   -143.16     35.94      1.00
   2.99351   2.05949   0.07830    13.986    19.605    -6.410   -143.13     39.06      1.00
   0.23002   2.43526   4.72878   -33.178   -29.904   -30.993   -143.13     60.69      1.00
   4.43599   1.80644   0.77523   -47.216   -12.877   -38.388   -143.12     67.35      1.00
   5.58227   2.20024   0.95664   -14.440    20.261   -24.472   -143.10     42.46      1.00
   4.45810   1.04139   5.86199    12.820    13.670   -28.539   -143.10     42.70      1.00
   3.80550   1.01026   1.10884   -35.099   -22.208   -30.979   -143.09     56.86      1.00
   1.06546   1.77034   1.93347   -23.058   -38.032   -16.655   -143.07     56.38      1.00
   2.05740   1.59823   4.45827     2.515    16.807     2.695   -143.05     27.36      1.00
   0.16700   1.87573   2.47659   -12.148   -41.475   -13.486   -143.03     54.96      1.00
   0.82497   1.57614   4.95192   -26.101     0.665    18.018   -143.00     37.32      1.00
   6.05384   1.99995   3.18871   -26.185   -32.512   -35.515   -142.99     63.22      1.00
   1.00191   1.18530   2.42878   -17.063   -29.219     9.978   -142.97     47.21      1.00
   2.63287   1.62344   4.88002     1.992   -18.562    18.290   -142.91     36.67      1.00
   5.33177   2.19602   0.46054    -7.726    12.170   -31.343   -142.91     41.58      1.00
   4.55605   0.90837   1.28263    -3.203     8.832   -48.161   -142.86     50.86      1.00
   3.98444   1.01686   0.85661   -29.070   -23.842   -37.956   -142.86     58.58      1.00
   3.78167   1.08782   4.63059     2.026   -40.619   -17.208   -142.83     52.55      1.00
   3.46598   0.52468   1.21454   -15.293     7.582   -44.786   -142.82     52.67      1.00
   0.61237   1.26925   5.94650     7.677   -32.213    -4.243   -142.80     37.54      1.00
   4.15509   2.43159   0.44782     5.819    21.939    -9.491   -142.74     37.62      1.00
   1.42478   0.60385   5.10922    -9.305   -42.299   -27.215   -142.74     52.11      1.00
   4.58731  -0.13521   5.17461     1.759    12.140   -29.593   -142.70     43.78      1.00
   5.63510   2.14903   4.58754     3.526   -41.748   -10.457   -142.68     52.05      1.00
   1.84569   1.02882   0.97002   -14.755   -19.110    17.584   -142.68     42.81      1.00
   1.23667   1.93770   0.74882    -4.117   -20.721    19.117   -142.68     38.19      1.00
   0.07151   1.78442   3.12761   -24.483    -9.238   -43.309   -142.65     59.93      1.00
   1.38276   0.89785   3.84336   -21.203   -20.303    13.392   -142.60     38.17      1.00
   4.62095   0.51305   3.79230   -49.908     4.619    -8.920   -142.57     56.27      1.00
   0.10896   2.72825   1.90502   -47.496    -6.800   -16.675   -142.57     58.59      1.00
   4.23230   0.34366   5.04143   -13.453    -8.900    13.767   -142.56     38.03      1.00
   1.63388   1.49624   2.44445   -36.603   -12.637    16.888   -142.47     50.71      1.00
   6.32691   2.24524   1.20360   -32.114   -17.893   -34.849   -142.45     57.22      1.00
   0.44566   2.53028   4.78795   -34.844   -35.052   -24.218   -142.40     61.35      1.00
   5.98032   0.92173   4.76695    -9.404     3.517   -50.176   -142.38     57.54      1.00
   5.07726   1.33597   5.02559    28.458     8.963    -4.871   -142.37     39.86      1.00
   0.41076   0.44093   2.97196    -0.660   -12.067   -48.131   -142.32     59.40      1.00
   2.43453   1.75110   1.22386    -2.843    17.001   -28.982   -142.31     41.83      1.00
   4.14846   1.02529   1.14026   -46.021    -5.832   -15.919   -142.27     53.36      1.00
   0.62656   2.74486   3.18509   -53.694    -3.167   -15.327   -142.26     63.64      1.00
   5.33425   2.23419   0.45019    -7.529    11.673   -32.190   -142.26     42.12      1.00
   2.47480   1.40474   2.96561   -30.926   -34.371   -26.630   -142.24     56.80      1.00
   1.13813   2.82540   5.31309   -49.798     2.395   -22.348   -142.22     60.30      1.00
   1.64093   0.38212   1.58451   -31.296   -33.949   -15.635   -142.21     59.12      1.00
   3.54401   0.80703   0.58180    -0.413    12.346   -36.027   -142.21     46.06      1.00
   2.74880   1.57483   2.36529   -15.444     3.446    16.166   -142.20     30.91      1.00
   3.54051   0.52856   4.54848   -16.265   -46.383   -10.116   -142.20     56.48      1.00
  -0.15403   0.45200   1.10415    -3.202   -26.768     7.683   -142.16     31.96      1.00
   3.53337   1.34036   1.44936    21.091    -2.840   -32.782   -142.12     44.39      1.00
   0.69922   1.65901   5.52095    -8.573    23.623   -15.638   -142.09     34.86      1.00
   3.24868   2.06826   4.88526   -41.854   -27.436   -29.040   -142.07     63.57      1.00
   2.07735   0.01132   4.57168     2.939   -41.546   -15.739   -142.06     44.92      1.00
   1.97918   2.92723   2.56380    19.986   -36.615   -10.207   -142.00     49.87      1.00
   3.16495   1.52346   5.73263    -6.366    27.006   -17.769   -141.99     43.10      1.00
   0.66511   1.47866  -0.06122    -1.977   -33.547     2.701   -141.98     38.86      1.00
   4.37292   1.82834   3.66505     1.775    21.344   -23.048   -141.97     37.85      1.00
   2.43358   1.52311   2.73212    -4.579   -35.405   -11.296   -141.94     43.24      1.00
   0.96000   2.09448   5.57582     6.851    -1.390    20.965   -141.93     32.26      1.00
   4.96366   0.98886   1.49643    -5.223    10.886   -36.986   -141.90     41.54      1.00
   1.15236   2.46471   1.87684     5.774     0.858    20.438   -141.86     31.91      1.00
   3.84369   1.90061   1.72206   -27.190    18.331     1.000   -141.86     40.19      1.00
   2.00749   1.17164   5.66423   -16.756   -43.183   -14.154   -141.84     53.95      1.00
   3.42132   0.57309   3.96820   -19.734   -37.419   -36.799   -141.82     58.12      1.00
   3.81557   1.71492   2.58009   -38.283   -32.573   -27.261   -141.81     59.73      1.00
   1.34556   1.31436   0.43260    -1.948   -30.770    10.934   -141.81     41.89      1.00
   1.71193   1.70138   1.54857   -22.186   -34.321    -7.883   -141.80     51.03      1.00
   5.18637   1.04095   5.14901   -12.679   -30.876   -35.740   -141.75     57.27      1.00
   1.23768   2.64942   1.34518    -7.017   -35.260   -22.203   -141.70     49.74      1.00
   1.40844   1.81259   2.08223   -17.647     2.543    23.471   -141.68     39.48      1.00
   0.97513   2.75957   5.40089   -51.253     1.506   -19.023   -141.68     59.83      1.00
  -0.21286   2.80636   2.51319     4.204   -37.864   -15.539   -141.64     50.95      1.00
   3.39575   0.61605   3.97908   -18.439   -37.338   -37.292   -141.63     57.94      1.00
   1.71950   2.56376   1.51131    -6.266   -34.010    -7.885   -141.57     44.23      1.00
   5.51220   1.74398   3.49315   -23.469    11.990   -44.006   -141.57     58.68      1.00
   1.32563   1.33317   2.53832     3.941   -32.006    -5.488   -141.42     44.21      1.00
   2.62395   2.03102   4.47943    11.448   -38.817   -10.656   -141.35     48.56      1.00
   4.22377   0.53069   5.14211   -20.756   -35.227   -14.172   -141.33     54.49      1.00
   0.43961   2.59356   2.85855    -8.095   -41.202   -10.779   -141.28     52.80      1.00
   3.52989   2.13220   2.69841   -30.531   -40.942   -10.762   -141.25     56.71      1.00
   1.42471   0.80370   0.00451   -28.905    -2.143    14.541   -141.19     37.78      1.00
   4.22832   2.79167   2.33487   -18.085   -37.948   -36.165   -141.16     61.74      1.00
   3.21535   1.92968   1.86812   -23.580    -7.236    11.720   -141.15     36.45      1.00
   4.15957   1.12156   0.95125   -46.033    -8.997   -13.645   -141.12     54.10      1.00
   3.09999   2.87823  -0.09190   -18.833   -26.974     7.372   -141.11     45.42      1.00
   4.07739   0.35732   4.11968   -51.393     0.173   -11.340   -141.03     57.08      1.00
   4.26161   0.84850   0.89702    12.512    -6.944    14.014   -141.00     28.19      1.00
   1.33589   1.04936   5.62931   -12.039   -38.543     1.722   -140.95     43.88      1.00
   2.27809   2.30717   2.75783     2.669   -23.717    13.349   -140.95     36.58      1.00
   2.36489   1.83445   0.48425   -16.596    26.181   -13.840   -140.94     42.94      1.00
   1.57429   1.93155   4.94498   -18.156    20.046    -9.323   -140.94     37.61      1.00
   5.70800   1.15719  -0.09179   -28.980    -6.639   -39.592   -140.94     52.84      1.00
   3.97981   2.56367   1.83488   -43.135    -3.377   -36.696   -140.93     61.86      1.00
   3.16666   2.07892   0.32530   -21.991     4.893   -44.300   -140.87     56.96      1.00
   5.02457   2.22328   4.50358   -38.111   -24.537   -26.529   -140.86     58.52      1.00
   2.96103   1.15642   2.44411    -6.434    15.716   -34.035   -140.86     40.20      1.00
   0.11817   2.12727   1.80584   -41.247   -23.863     4.920   -140.81     55.60      1.00
   1.55779   2.37381   3.75589     3.240   -36.034    -3.025   -140.81     45.58      1.00
   4.19441   2.14303   1.01201   -17.930   -39.821   -19.064   -140.78     55.06      1.00
   1.27434   2.43426   3.20859   -19.362   -15.974    19.646   -140.78     42.72      1.00
   5.17543   1.46187   2.48946   -45.814   -20.530    -2.950   -140.75     55.38      1.00
   2.80513   0.61144   4.74853   -44.773   -31.548   -13.802   -140.74     59.06      1.00
   2.68104   0.87466   4.18916   -25.193   -27.101   -39.672   -140.73     55.23      1.00
   0.66806   1.73200   5.66022   -28.183    15.719    10.242   -140.72     37.62      1.00
   3.15020   1.20498   3.10254   -34.817   -31.458   -32.418   -140.70     58.03      1.00
   4.53987   1.13873  -0.19561     2.248     7.346   -46.298   -140.69     52.94      1.00
   0.74113   2.13992   2.81348   -31.364   -13.559    17.078   -140.67     48.34      1.00
   2.88909   2.09152   2.82277     8.334   -17.825     8.070   -140.67     30.33      1.00
   3.96343   2.52468   2.44626   -10.298    -8.297   -51.137   -140.66     57.68      1.00
   3.13781   0.63619   0.34833   -15.220    19.067   -30.351   -140.61     48.21      1.00
   3.98599   0.36877   4.92487    -7.129    26.939     1.397   -140.58     39.33      1.00
   2.07347   1.45389   3.02322   -28.689   -35.124   -26.693   -140.56     57.48      1.00
   0.03229   2.53074   1.56172   -31.401    -6.762     9.178   -140.55     43.07      1.00
   0.76946   0.91200   4.45253     0.481   -34.528    -2.413   -140.50     40.30      1.00
   5.15269   0.71728   3.64559   -41.725    -7.147   -41.349   -140.47     65.61      1.00
   3.63793   2.85240   0.82273     9.065    -2.605   -44.420   -140.46     54.08      1.00
   0.87374   2.70668   2.24195   -15.272   -26.149    15.070   -140.45     43.75      1.00
   0.87371   2.15027   2.32558     1.355    -5.227    21.773   -140.43     35.10      1.00
   2.79659   1.17436   3.88864   -42.543   -21.642   -33.258   -140.34     59.36      1.00
   2.96109   0.93912   5.88707   -16.425   -35.997    -0.336   -140.33     50.77      1.00
  -0.28266   0.33163   1.82215   -26.755   -11.548   -41.848   -140.32     55.35      1.00
   3.25282   0.40680   1.55187   -13.216    10.347   -43.276   -140.30     50.65      1.00
   4.40430   1.02787   5.42221     2.743    23.376   -21.017   -140.28     41.37      1.00
   5.25996   2.35506   0.36203    -8.388    10.890   -34.537   -140.16     44.19      1.00
   3.73681   1.85278   2.27210   -25.303     7.425   -43.608   -139.99     53.63      1.00
   0.40394   2.55386   4.41276   -10.482    15.434   -31.420   -139.99     46.14      1.00
   4.46487   1.99139   1.05956    31.859    -7.132    -0.762   -139.95     41.64      1.00
   4.21878   1.50759   4.19815   -10.613    -7.174   -53.481   -139.93     59.66      1.00
   5.10946   0.50333   5.95591    -1.551   -13.429    15.359   -139.91     30.34      1.00
   1.08619  -0.07050   5.20885   -40.375    -3.582     7.535   -139.85     41.24      1.00
   1.15182   2.13045   4.56169   -25.628   -40.223   -22.382   -139.81     59.09      1.00
   1.06466   2.30702   5.62915   -44.433   -24.424   -28.184   -139.78     62.78      1.00
   5.58213   0.65123   0.73250     2.880   -34.282    -2.654   -139.75     35.70      1.00
   2.65633   2.54845   4.72974   -11.362   -24.027    15.540   -139.74     42.10      1.00
   5.55727   1.75985   5.17652   -21.829   -20.604   -40.044   -139.70     56.51      1.00
   0.45201   1.27256   1.63362   -49.687    -3.620   -10.044   -139.69     57.15      1.00
   4.37054   2.36582   1.05217   -22.528   -35.353   -38.889   -139.64     63.55      1.00
   3.82678   2.23189   2.79487   -20.026    11.326   -41.949   -139.62     51.01      1.00
   1.23903   2.36857   3.24489   -20.961   -14.354    20.373   -139.61     43.27      1.00
   0.32475   2.16856   0.71194    -1.796   -18.594    15.395   -139.61     32.89      1.00
   5.60036   2.13284   4.97154    25.143    -7.418     2.676   -139.57     36.35      1.00
   3.81748   1.83694   3.11064   -21.706   -37.314    -7.850   -139.57     48.46      1.00
   3.19583   1.00196   1.86352   -12.888     6.337   -45.276   -139.53     50.54      1.00
   4.72283   1.51416   0.20799     0.605   -38.971   -33.855   -139.47     57.34      1.00
   3.65822   1.73944   5.70673    -6.314     2.189   -48.258   -139.46     55.79      1.00
   5.03347   1.65087   3.79178   -50.368    -4.190   -23.628   -139.42     61.22      1.00
   3.22037   0.24222   1.51604    -9.940   -33.797     3.499   -139.33     43.09      1.00
   2.55777   2.46406   0.04610   -30.381   -28.687   -36.391   -139.32     62.18      1.00
   4.66504   1.46207   1.07148    -7.688     4.491   -50.433   -139.27     55.03      1.00
   3.31203   0.73682   4.08046   -45.576   -15.380   -29.918   -139.24     58.16      1.00
   3.36161   2.05880   3.14279    10.361    -5.105    12.081   -139.21     26.47      1.00
   3.54813   2.68598   3.04741    -4.537     6.925   -42.723   -139.20     47.65      1.00
   4.92256   1.19502   2.79965    10.248   -35.099   -21.978   -139.20     49.45      1.00
   1.62607   1.41053   1.97702   -45.993    -6.222   -19.693   -139.20     57.94      1.00
   3.60724   0.86392   3.61239    -2.165    14.725   -27.664   -139.13     34.04      1.00
   1.94315   1.28930   5.17192   -46.697   -10.169   -31.557   -139.06     60.05      1.00
   4.71836   2.07238  -0.12624    -0.785    17.172   -24.782   -139.03     38.46      1.00
   0.38693   1.59993   5.71803    -8.917     5.624    18.481   -139.01     26.29      1.00
   1.72404   2.46576   5.68307   -35.137   -26.645   -36.515   -138.95     63.18      1.00
   3.23927   2.66043   5.83841   -11.773     1.037   -44.190   -138.91     53.94      1.00
   1.07735   2.78440   0.98583    -7.333   -34.875   -13.953   -138.88     46.20      1.00
   1.54576   2.70509   1.58246    28.478    -7.497    14.388   -138.87     40.27      1.00
   5.39255   2.32030   1.04948   -13.301   -43.754   -15.727   -138.82     55.44      1.00
   1.64184   1.65266   2.44419   -28.895     7.537    17.635   -138.81     43.34      1.00
   0.99399   0.61028   5.38778    10.195    21.198    -5.301   -138.78     25.68      1.00
   3.22928   2.04369   0.67714    -0.698    23.267   -16.610   -138.74     40.06      1.00
   5.48741   0.96706   3.71405    16.597   -10.798    15.696   -138.74     40.20      1.00
   4.90903   2.00155   1.20076   -14.399   -10.993   -55.818   -138.73     63.78      1.00
   5.79833   0.84608   3.39155     5.371   -29.738    -2.847   -138.68     44.72      1.00
   5.49891   2.13988   6.24252   -27.633   -31.096   -33.616   -138.66     59.15      1.00
   3.48384   0.98926   1.39927   -46.953    -4.138    -8.368   -138.63     53.34      1.00
   4.09772   2.40380   3.26968   -21.803   -36.187   -26.021   -138.60     55.04      1.00
   0.63675   1.40153   0.57413    11.113     4.642    17.912   -138.56     28.62      1.00
   5.32990   2.24252   4.10275   -23.906    18.242     6.085   -138.49     38.81      1.00
   4.16662   2.54400   4.85461    -6.213   -43.043   -29.011   -138.49     58.71      1.00
   4.05568   1.66854   3.43446     7.735   -29.591    -4.611   -138.48     38.48      1.00
   3.65325   1.76317   3.96163    -2.038   -29.049     0.531   -138.45     37.27      1.00
   5.47047   1.90222   3.60101   -48.420   -23.936   -20.381   -138.42     64.17      1.00
   2.20602   1.61737   0.79312    -1.696     2.816    21.985   -138.42     36.50      1.00
   5.08972   1.11141   5.47611   -13.260   -32.050   -36.386   -138.38     57.76      1.00
   4.84373   1.31483   0.42134    26.195   -19.369   -30.754   -138.36     49.09      1.00
   5.37110   0.77014   3.70161    13.662   -19.780     9.363   -138.36     41.07      1.00
   3.40823   1.42243   1.41265   -40.088    -3.213     3.843   -138.36     47.52      1.00
   5.74199   1.40532   1.91103   -15.663   -16.724    14.839   -138.32     36.21      1.00
   3.29949   0.49526   3.32267   -18.384    19.319   -20.085   -138.30     33.56      1.00
   2.72420   1.32035   3.03923   -15.042     9.282    12.418   -138.28     26.86      1.00
   4.04561   2.78402   3.47397    -8.982     8.598   -40.795   -138.27     47.19      1.00
   3.51389   0.06153   3.73498     6.359   -24.650     9.575   -138.27     31.39      1.00
   3.02746   1.77053   1.29553   -19.241    -6.629    11.557   -138.24     36.15      1.00
   4.63515   1.78703   1.60967   -10.447    10.138   -42.566   -138.23     50.38      1.00
   0.67408   1.88433   1.57641     4.827    19.360    10.370   -138.22     32.48      1.00
   3.97271   2.57107   0.95955   -13.850     7.195    12.242   -138.22     35.83      1.00
   1.22041   1.54140   4.93961   -36.146    -5.212   -43.514   -138.22     60.50      1.00
   1.41911   0.88165   3.80519   -20.688   -20.322    13.209   -138.18     37.79      1.00
   2.67484   1.57509   5.95962   -50.441   -12.247   -25.712   -138.17     64.07      1.00
   3.41074   1.54864   4.42612   -36.023   -22.189   -40.555   -138.15     62.27      1.00
  -0.04335   3.00535   5.07842     8.389    -7.177    10.989   -138.14     30.29      1.00
   1.96946   1.33938   3.70765     2.846   -36.497    -5.228   -138.12     41.53      1.00
   4.58182   1.97601   6.13228    -1.600    18.016   -24.330   -138.11     38.95      1.00
   1.66928   1.14738   3.10863    -1.536   -26.416     6.066   -138.10     36.36      1.00
   3.66966   0.81316   3.23894    -3.729     5.895   -39.361   -138.05     40.89      1.00
   5.12341   0.71750   3.74316   -38.143   -33.751   -35.726   -138.02     69.34      1.00
   1.34652   2.37970   2.59344    10.118    -1.568    19.328   -138.00     33.41      1.00
   4.19090   1.94597   5.88129     0.536   -23.792     3.092   -137.97     37.84      1.00
   4.11318   0.44431   0.49889    10.070   -12.191    12.903   -137.96     31.66      1.00
   4.96165   1.59144   0.69216   -26.639    -0.309   -46.399   -137.93     57.94      1.00
   2.12173   1.50388   2.06878    19.590   -26.914   -23.293   -137.93     48.34      1.00
   3.88246   1.35211   5.36580     2.922    12.542   -31.316   -137.92     43.36      1.00
   2.63598   1.41068   2.12516    17.045    18.116    15.488   -137.90     36.05      1.00
   1.15905   1.73941   1.36257   -25.772   -21.180    20.135   -137.89     47.40      1.00
   3.75138   2.45545   1.25281   -35.106   -32.808   -26.580   -137.83     61.33      1.00
   4.23180   2.90002   4.36064     2.061   -36.992   -16.850   -137.81     48.10      1.00
   3.81806   0.73627   4.53852    26.236    -2.824   -18.926   -137.80     42.44      1.00
  -0.01928   0.79361   2.62079   -40.269   -37.574   -24.613   -137.73     68.25      1.00
   4.78423   1.57329   1.56241    -7.727     6.163   -45.298   -137.72     50.85      1.00
   4.55689   1.16812   3.09659    -6.003    20.949   -11.276   -137.71     31.88      1.00
   3.32194   1.61169   2.74954    -4.708    12.607   -36.802   -137.69     40.91      1.00
   1.29727   0.64534   2.05742     1.682    -3.858    18.201   -137.68     35.79      1.00
  -0.03182   2.89978   1.53729   -14.192    -1.369    14.415   -137.68     33.78      1.00
  -0.44783  -0.34210   3.52388   -16.566   -38.567   -20.522   -137.63     57.63      1.00
   2.51810   1.37305   3.31624     7.110     2.254   -39.133   -137.52     41.74      1.00
   3.76214   1.87551   5.61972   -10.865    -8.411   -51.761   -137.51     60.03      1.00
   4.60877   3.07676   1.11952     5.270   -16.665    11.800   -137.48     36.91      1.00
   5.71880   0.82006   4.91125    -7.571    28.005     2.487   -137.43     37.22      1.00
   0.01735   1.22293   3.02633     0.563    12.878   -27.650   -137.41     43.67      1.00
   4.20733   2.08814   1.07180   -19.431   -39.668   -19.479   -137.40     55.38      1.00
   3.56398   1.00033   5.58417   -15.690     8.604   -40.602   -137.33     52.44      1.00
   5.03451   2.57153   1.10689   -52.843    -7.708   -24.173   -137.32     65.44      1.00
   3.81262   0.28464   2.14317    25.938    -5.292     8.283   -137.28     28.21      1.00
   2.11272   0.46475   2.95592    -8.285   -38.946   -11.261   -137.27     46.19      1.00
   5.81197   1.32215   5.65446    17.535     5.032    13.846   -137.21     28.60      1.00
   4.18460   2.85622   0.03751   -10.066   -27.731     7.342   -137.19     42.34      1.00
   1.79922   0.68769   2.18413   -34.108     9.289   -30.820   -137.12     54.56      1.00
   0.91744   1.00755   2.34580   -17.812   -28.292    10.325   -137.09     47.31      1.00
   1.32165   0.08234   1.49647   -30.500     9.604   -34.905   -137.09     55.69      1.00
   0.90071   1.49612   5.93865   -16.044   -37.711   -12.136   -137.03     47.22      1.00
   1.50681   0.56238   5.77915   -31.013   -23.667    11.768   -136.98     43.33      1.00
   2.57278   2.59926  -0.05059   -29.415   -31.194   -34.243   -136.96     61.84      1.00
   4.39027   1.78040   2.15887   -29.208   -29.348   -39.104   -136.94     60.56      1.00
  -0.12003   2.33642   2.28539   -12.159   -38.685    -0.119   -136.91     50.26      1.00
   3.95902   0.55039   5.80259   -46.650   -15.515   -38.730   -136.84     69.95      1.00
   2.63966   1.10107   2.98628    -1.060     4.689   -38.768   -136.83     40.64      1.00
  -0.00889   1.40721   5.59867    -5.151    -2.635   -45.684   -136.79     50.19      1.00
   1.86383   2.38215   5.93156     8.252     8.928   -28.896   -136.74     41.92      1.00
   3.05616   2.87167   6.24588    -6.905   -21.231    10.060   -136.73     39.21      1.00
   1.38124   1.44899   1.80076   -19.185   -37.234    -9.599   -136.72     52.99      1.00
   5.71776   0.35693   3.54384    26.261     1.568     8.261   -136.71     41.82      1.00
   2.01776   0.32734   4.64919    -9.702   -43.707   -21.713   -136.65     50.20      1.00
   1.58958   1.56962   5.46814    -3.334   -33.783     4.556   -136.63     41.26      1.00
   4.30325   2.19741   0.53193    12.311     7.966   -30.457   -136.60     43.10      1.00
   0.45011   2.61484   2.00011     2.337   -20.487    15.712   -136.57     37.54      1.00
   2.79127   2.03868   0.46948     2.954   -21.422     8.103   -136.55     38.81      1.00
   1.61574   1.87523   5.35888   -29.805    -1.326   -43.017   -136.55     57.31      1.00
   0.60778   0.45540   0.86178   -24.745   -31.791    10.418   -136.51     46.55      1.00
   3.00324   2.17028   4.82095   -29.704    -2.547     9.864   -136.45     41.57      1.00
   5.61588   1.76691   2.79818    -8.733   -28.293     8.900   -136.44     42.52      1.00
   4.50029   2.12264   1.69853   -15.572   -40.616   -27.900   -136.41     57.65      1.00
   3.54579   1.66025   2.75685   -39.674   -33.550   -24.592   -136.39     59.76      1.00
   4.19370   2.11209   1.01344   -18.356   -39.780   -19.399   -136.32     55.21      1.00
   3.93529   2.62064   4.85727    -4.241   -46.050   -20.573   -136.31     57.44      1.00
   2.63792   1.50226   2.97296   -34.994   -32.815   -27.509   -136.28     58.32      1.00
   5.35485   2.17388   0.11549    -7.081     3.575   -42.046   -136.23     48.45      1.00
   3.41224   1.14655   4.14004   -25.188    10.084   -39.170   -136.23     50.08      1.00
   5.25819   1.59126   0.49383     6.650   -31.234    -2.250   -136.14     38.12      1.00
   4.83075   1.40973   5.63268    23.626   -20.048   -33.810   -136.13     52.95      1.00
   1.34832   2.22719   1.38147    16.362   -31.127    -6.942   -136.04     44.91      1.00
   1.73390   0.71231   2.26780   -33.910    10.060   -30.482   -135.95     54.34      1.00
   2.66040   0.94794   2.28576    -3.442    17.943   -29.771   -135.93     39.05      1.00
   0.30311   2.29570   0.97598    -6.337   -20.185    15.290   -135.91     35.29      1.00
   0.43460   2.36409   6.06350     5.731    24.285   -14.745   -135.89     34.91      1.00
   0.76934   1.78203   1.78029   -20.663   -12.679    19.456   -135.85     41.24      1.00
   5.29151   0.25091   4.66814    -6.049    27.495     1.280   -135.66     39.55      1.00
   4.73560   0.67017   5.29215    11.167     8.601   -32.732   -135.63     45.43      1.00
   5.50548   2.75674   4.91413   -43.434   -18.635   -28.738   -135.61     60.13      1.00
   3.39704   0.92604   4.43578    25.763   -10.608     0.953   -135.60     36.92      1.00
   2.92565   1.29771   4.55542   -10.926   -45.998   -32.095   -135.60     60.79      1.00
   5.80669   1.92173   5.79750     0.631    10.299   -39.484   -135.49     45.55      1.00
   4.70040   2.07680   4.41884     7.046    22.595   -20.830   -135.48     38.54      1.00
   3.04385   2.97347   1.26046   -45.066     6.167   -28.054   -135.47     58.61      1.00
   4.14802   2.42350   3.26807   -26.394    21.849    -3.183   -135.47     39.62      1.00
   4.80907   0.45334   4.50266   -25.906   -36.972   -23.171   -135.44     60.63      1.00
   1.36764   0.87222   3.77559   -21.056   -19.649    13.595   -135.43     38.16      1.00
   1.13618   1.56024   2.08834    17.550   -26.950   -14.460   -135.36     46.18      1.00
   1.95880   0.60674   2.00340    33.795    -0.903   -13.143   -135.34     45.44      1.00
   4.47887   1.94604   0.56935   -29.641   -38.348   -27.919   -135.32     62.26      1.00
   0.16528   2.72354   4.00354    -1.405    15.157   -26.914   -135.32     42.65      1.00
   5.19179   1.25947   1.39530    -8.305   -37.461    -4.068   -135.32     42.61      1.00
   3.74971   1.89939   0.66092   -37.181     0.374     2.960   -135.27     47.28      1.00
   6.00471   0.72976   2.69269   -14.026   -35.460    -1.947   -135.26     49.13      1.00
   0.71397   1.72103   4.97093   -40.173    -1.085   -31.541   -135.24     55.76      1.00
   1.11038   1.19868   1.47267    -6.809   -40.248    -2.887   -135.21     51.30      1.00
   3.25078   1.03323   2.31464    -8.601    17.127   -35.584   -135.20     41.98      1.00
   4.36854   1.49760   3.93643   -37.939    -4.389   -41.006   -135.18     60.14      1.00
   0.08809   1.27501   2.39377   -30.049   -18.196    13.991   -135.17     47.81      1.00
   4.86806   0.12378   4.03910   -43.634   -11.605   -39.027   -135.17     66.61      1.00
   2.14135   1.86124   3.18485   -10.892   -14.341    21.364   -135.12     36.32      1.00
   2.25622   1.53591   2.55007   -38.759    12.670    -7.898   -135.11     46.90      1.00
   3.31445   1.53978   0.12285   -28.759     8.932   -35.842   -135.10     54.73      1.00
   0.71628   0.92671   0.98865   -39.407    12.838     2.112   -135.10     46.26      1.00
   2.99144   2.57816   5.79817    -6.398   -33.708    -0.366   -135.02     45.86      1.00
   2.81601   2.12567   5.89391    20.255    20.089   -13.394   -134.98     43.25      1.00
   5.20537   0.37686   2.47310   -10.414   -28.634     5.534   -134.98     37.33      1.00
   5.73084   2.33821   5.21407   -40.678   -17.466   -30.658   -134.97     59.02      1.00
   5.02707   2.77891   0.40538    -1.362    25.884   -14.347   -134.95     39.03      1.00
   5.16369   1.68462   4.04421   -50.014     0.065   -22.504   -134.94     60.57      1.00
   3.87345   2.32438   0.67961    34.005    -8.551   -12.335   -134.84     47.27      1.00
   1.14731   2.76010   2.60239     7.213    10.328    12.371   -134.84     30.89      1.00
   1.06852   0.84548   3.12441     9.153    11.177    17.777   -134.83     34.57      1.00
   0.60135   1.76560   5.51808     7.761     5.132    20.658   -134.80     29.59      1.00
   1.58825   1.29125   2.33855     7.047   -29.760    -4.622   -134.79     42.42      1.00
   5.82702   0.38331   0.72065     4.640    17.068     7.700   -134.77     20.10      1.00
   3.40213   2.02106   4.31517     2.182   -34.341     0.117   -134.75     42.63      1.00
   5.14147   2.47233   4.03419   -18.430   -42.853   -22.651   -134.74     58.80      1.00
   3.47701   0.70851   2.55153   -27.294    -3.229   -40.863   -134.74     49.50      1.00
   2.79709   2.51807   5.74219    12.489    -2.278    10.899   -134.64     34.94      1.00
  -0.18994   2.49684   0.30065     8.918   -13.702    13.508   -134.63     30.76      1.00
   3.47954   0.50607   5.66843   -13.065   -37.342   -14.004   -134.60     53.44      1.00
   0.19851   2.16060   1.26978   -22.908    17.221   -37.692   -134.57     53.24      1.00
   1.25576   1.53396   5.56428    -8.187    21.338    -9.606   -134.56     31.57      1.00
   2.57642   1.60953   2.09863   -20.390    14.411   -35.099   -134.52     47.36      1.00
   3.87107   0.51965   0.33641    -0.643    14.059   -35.671   -134.46     45.98      1.00
   3.67048   2.06657   5.51360     0.034   -13.565    11.447   -134.46     34.58      1.00
   2.80606   1.34508   0.49067   -10.110   -12.932    13.183   -134.45     38.03      1.00
   3.81990   2.16426   2.81440   -19.075    10.252   -43.038   -134.44     51.16      1.00
   2.25627   1.19666   4.93984   -31.752   -31.140   -32.861   -134.42     58.23      1.00
   2.08281   0.68936   2.37177    -2.318    21.466   -22.820   -134.42     38.72      1.00
   4.08046   2.46434   3.30817   -22.861   -35.641   -27.641   -134.40     55.91      1.00
   0.85366   2.11081   4.85966    -4.569    -7.625   -51.721   -134.40     58.97      1.00
   4.86531   2.30107   1.00444    -9.835    21.338   -16.761   -134.37     39.42      1.00
   3.12114   1.90188   4.60594    -4.727   -43.383    -5.157   -134.32     51.05      1.00
   3.82874   0.74960   0.98883    13.267    -5.672    12.890   -134.31     29.81      1.00
   1.26960   1.82298   2.00191   -19.063    -0.251    23.178   -134.28     40.09      1.00
   4.82709   2.30767   0.66400   -21.672   -43.007   -21.675   -134.24     59.71      1.00
   4.16428   1.13347  -0.12099   -17.300   -35.049   -19.762   -134.24     53.26      1.00
   3.25906   0.90763   0.57042     4.073    12.609   -31.984   -134.16     44.18      1.00
   2.45354   1.34145   2.18957   -22.015    20.192    13.867   -134.12     39.72      1.00
   5.84485   1.20559   3.44125   -15.587     8.984    15.516   -134.06     37.65      1.00
   3.16614   2.56712   5.07579    -8.644   -40.863    -2.586   -134.04     50.85      1.00
   4.37547   0.71123   2.18639   -23.120   -15.664    14.212   -134.04     33.09      1.00
   3.00240   1.96182   2.20411    26.883     8.112   -25.587   -134.02     42.66      1.00
   1.87146   2.99453   0.20330   -42.671   -24.758   -31.624   -133.97     63.90      1.00
   5.55828   2.34241   4.93398   -39.497   -20.122   -29.510   -133.94     58.78      1.00
   4.50074   0.73545   4.86329    -5.372     6.185    17.148   -133.93     35.40      1.00
   4.73438   0.80577   3.97064   -28.974   -38.756   -32.865   -133.93     65.61      1.00
   4.83976   2.46774   4.04471   -27.138     6.467   -42.357   -133.93     55.22      1.00
   5.77668   2.77917   5.13912    -9.583   -30.291     4.115   -133.92     41.09      1.00
   5.57458   0.14972   2.86009    19.158     8.903     9.458   -133.88     36.23      1.00
   5.61331   1.29553   3.19337     5.709   -10.378    17.331   -133.88     36.57      1.00
   1.49265   0.56126   0.52324   -10.819   -40.963     1.224   -133.86     51.01      1.00
   4.24646   2.12232   5.29874   -10.430   -44.622   -29.613   -133.85     61.63      1.00
   1.64194   1.95972   3.27671    -5.098    -1.485    25.507   -133.80     36.19      1.00
   1.39869   0.64461   5.84169    -9.077   -43.358   -11.209   -133.80     48.81      1.00
   5.44660   2.37094   1.47631   -15.722   -43.379   -17.620   -133.70     56.80      1.00
   0.29740   1.53303   3.21023   -31.109    -8.791    15.105   -133.61     46.75      1.00
   0.56186   1.94675   0.81508    -9.241    15.611   -29.930   -133.59     40.87      1.00
   0.55783   1.86657   5.86494     6.372   -34.972   -26.087   -133.53     49.91      1.00
   3.45606   2.25342   5.14288    -2.202    18.460   -30.255   -133.46     43.45      1.00
   3.84529   1.61589   0.83277   -21.374    20.300   -37.560   -133.37     53.75      1.00
   2.04719   2.63369   3.56222   -41.882    -1.955     0.994   -133.35     50.00      1.00
   0.63282   1.90000   1.59973   -14.911   -16.129    18.468   -133.34     38.84      1.00
   4.10746   1.26372   0.86252   -45.995   -11.292   -11.485   -133.29     54.78      1.00
   1.74495   0.43036   4.53150    15.336   -35.814   -14.344   -133.27     42.02      1.00
   0.94969   0.96069   3.01256   -13.724   -37.582   -13.672   -133.26     52.66      1.00
  -0.20245   0.04346   2.97157     1.299   -34.896   -19.615   -133.23     52.15      1.00
   4.26671   1.00938   2.83970    -4.249    20.551   -10.797   -133.21     28.15      1.00
   4.29915   3.01580   3.70969   -17.526     9.748   -39.716   -133.20     48.95      1.00
   1.04248   2.81939   4.35350   -46.539   -17.910   -29.363   -133.16     64.72      1.00
   3.24037   1.31519   3.14660     2.901    19.480   -20.520   -133.13     30.10      1.00
   4.98857   1.63785   0.57070    13.493   -31.278    -4.043   -133.12     40.77      1.00
   4.75576   2.06281   1.04936   -42.728    -9.547   -44.315   -133.09     67.54      1.00
   1.82401   2.90648   2.89658     9.809    14.261   -27.018   -133.07     39.19      1.00
   5.08773   2.01175   4.49227   -18.382    23.674     1.989   -133.02     37.58      1.00
   2.00384   0.90782   1.85181   -38.345     7.568   -29.263   -133.01     56.14      1.00
   0.47403   1.20754   1.60087   -31.272   -15.697    14.697   -133.01     46.02      1.00
   4.01480   2.42856   0.77379    22.878   -28.029     4.156   -132.99     47.09      1.00
   2.92416   0.76155   4.06719   -32.182    -6.463     9.364   -132.98     36.41      1.00
   2.69413   0.60771   5.15716   -19.884   -39.183   -33.461   -132.96     59.63      1.00
   0.82720   0.08498   5.76611     4.318   -40.196   -13.976   -132.95     43.14      1.00
   1.21263   2.02330   0.08369   -40.769   -16.021    10.123   -132.83     50.11      1.00
   0.07401   2.16008   6.00370    11.825    21.980   -16.860   -132.80     35.21      1.00
   0.96162   2.22278   2.19175   -32.084     2.953    13.366   -132.80     44.12      1.00
   1.80237   2.73265   4.26030   -27.725     2.977    15.235   -132.80     43.32      1.00
   1.87648   1.92324   4.03767   -16.378   -21.898   -47.964   -132.79     59.99      1.00
   2.80977   1.25655   1.38578   -33.421    -6.377    11.440   -132.77     45.48      1.00
   5.60866   1.70001   5.57246   -17.443   -39.941    -6.847   -132.72     50.83      1.00
   2.24541   2.34973   0.29154    -5.892    23.812   -13.783   -132.72     38.76      1.00
  -0.02087   0.93946   5.90888    -9.073   -14.651    16.343   -132.70     26.32      1.00
   5.37880   0.79723  -0.27720    -7.615    -8.359    18.885   -132.69     29.04      1.00
   4.82943   0.81909   0.21420     6.771    -0.461    17.908   -132.67     27.39      1.00
   1.50298   1.57060   2.91806    -7.689   -37.020   -31.170   -132.63     56.33      1.00
  -0.04179   2.87626   0.48491    -9.193   -38.241   -27.079   -132.61     54.49      1.00
   1.09674   2.58247   2.30006     9.834    -6.412    18.798   -132.59     33.66      1.00
   4.22418   2.98489   1.31462   -25.448   -23.490     8.677   -132.56     46.57      1.00
   0.42815   1.41789   3.02198   -26.516   -12.986    16.846   -132.56     45.65      1.00
   3.30820   0.38540   0.25697   -17.005   -10.375   -50.740   -132.56     62.55      1.00
   2.05013   1.28891   5.53909    -0.112   -41.193    -7.484   -132.54     48.59      1.00
   3.71146   3.21661   2.03191   -13.837    28.177   -24.048   -132.52     46.55      1.00
   3.30580   0.99625   6.30703    -8.438    22.835   -23.570   -132.52     44.22      1.00
   6.00535   1.47003   2.29102   -48.731   -29.916   -30.054   -132.51     70.79      1.00
   0.90522   0.88493   1.30807    11.711    -1.056    17.232   -132.48     34.16      1.00
   2.83651   1.31392   0.75113   -14.811    -9.037    12.823   -132.39     37.63      1.00
   3.89403   1.55748   0.62573   -46.280   -20.101   -34.437   -132.32     66.97      1.00
   3.86721   0.73492   3.15437    -8.002    20.238   -14.607   -132.27     28.57      1.00
   1.34073   0.73829  -0.66583   -10.677   -41.204    -4.698   -132.25     45.19      1.00
   1.02487   0.49291   5.60435   -12.301   -22.680    14.037   -132.23     30.28      1.00
   5.59852   0.72621   0.37668     9.845   -19.099    13.262   -132.22     26.94      1.00
   4.90517   0.84943   6.02650   -26.627   -36.614   -22.607   -132.22     57.22      1.00
   2.07520   1.01038   5.42936   -16.658   -43.267   -15.534   -132.08     53.39      1.00
   4.75183   1.78778   0.04385    -3.351    13.767   -32.235   -131.91     42.31      1.00
   5.37181   1.79614   0.91792   -14.929    20.185   -21.593   -131.88     39.68      1.00
   3.78017   1.10220   0.57270   -36.613   -30.622   -14.703   -131.83     57.78      1.00
   5.00397   1.69547   0.86576     3.716    21.202    -9.312   -131.82     31.71      1.00
   2.93852   2.99585   0.94646   -50.433    -6.070   -24.217   -131.82     61.72      1.00
   4.38060   1.67287   0.18884    -9.941    22.442    -0.096   -131.79     35.61      1.00
   1.60066   0.88619   0.41874   -28.209     8.692    12.522   -131.78     40.08      1.00
   3.71356   2.18405   3.50899   -11.137    -1.033   -48.591   -131.72     52.80      1.00
   0.54497   1.32631   5.02014     1.057   -24.276    10.504   -131.70     32.87      1.00
   5.40148   1.17429   1.58577    -3.643   -21.226    14.793   -131.66     31.94      1.00
   2.51974   1.81129   4.48007   -28.493   -23.505    14.816   -131.65     46.58      1.00
   5.28864   0.37429   3.28147     1.854   -19.384    10.057   -131.62     36.92      1.00
   2.55650   1.94352   4.12909     5.614   -28.028    14.577   -131.59     39.80      1.00
  -0.04727   1.29141   6.00948    -4.888    -2.099    18.113   -131.47     22.74      1.00
   3.55554   1.67936   1.05028   -17.306   -14.750   -51.976   -131.46     61.91      1.00
   4.24165   1.18415   3.15519   -21.468    20.525   -17.077   -131.40     37.87      1.00
   3.06344   1.78701   5.78529    -4.691    23.756   -21.713   -131.20     42.98      1.00
   5.27640   2.82813   3.54470   -44.429    -5.957     5.854   -131.19     51.72      1.00
   1.77704   2.85769   2.03241    -4.635    13.457   -34.122   -131.19     42.17      1.00
   2.04606   2.54275   0.40908    -7.379    16.332   -28.974   -131.18     42.38      1.00
   4.19522   2.50892   3.67057   -13.351    25.469    -0.507   -130.98     34.71      1.00
   4.98242   0.46705  -0.30428     0.662   -13.420    15.044   -130.83     30.96      1.00
   4.76601   0.97862   3.88413   -31.579     4.395    13.737   -130.82     43.46      1.00
   0.53329   2.03539   5.69847   -20.900    27.606     4.338   -130.82     39.06      1.00
   4.59175   1.86109   0.26577    -3.726    10.785   -35.143   -130.78     44.34      1.00
   0.97754   1.09980   0.61745   -35.221   -29.397   -23.527   -130.70     56.64      1.00
   5.01418   1.07520   5.08791   -36.684    -5.833     9.806   -130.55     47.83      1.00
   1.86351   1.58941   2.40643   -31.862   -11.356    17.585   -130.47     46.57      1.00
   4.03836   1.05741   0.72202   -27.608   -26.253   -36.732   -130.37     58.53      1.00
   4.30544   0.99505   3.32542   -17.623    21.135   -18.032   -130.36     37.37      1.00
   2.46187   1.86371   5.97989     7.885     8.625   -34.365   -130.33     45.91      1.00
   2.33108   1.74236   4.81563   -15.395   -42.383   -26.917   -130.11     57.45      1.00
   5.51653   1.01726   2.87449    -1.723    11.605   -30.135   -130.09     42.69      1.00
   4.12524   2.75567   6.01273     4.213    22.535   -15.757   -129.98     38.49      1.00
   1.57398   2.16129   3.11923    16.800   -33.128   -15.687   -129.87     48.01      1.00
   0.09482   2.66086   5.32333   -38.468   -20.988   -34.207   -129.69     60.68      1.00
   0.01857   2.91684   2.12405   -22.148   -44.497    -2.440   -129.62     57.98      1.00
   5.05790   1.31881   0.55207   -40.317     5.601   -25.903   -129.60     52.41      1.00
   4.87889   0.48657   4.13009   -12.224   -13.926    12.402   -129.54     38.10      1.00
   0.83810   1.08006   0.89670    13.499     4.617   -40.022   -129.47     49.26      1.00
   4.24167   0.98729   2.70409   -14.581   -12.785    15.966   -129.47     29.54      1.00
   3.17199   1.92455   4.22443    -1.284   -45.216    -9.770   -129.37     52.11      1.00
   3.94473   1.67677  -0.17186    21.729     2.206   -30.642   -129.34     46.53      1.00
   1.93766   1.07537   2.99233    19.227     8.319   -27.723   -129.34     39.56      1.00
   5.12211   2.70860   4.65662    11.920    -2.833    12.583   -129.29     29.56      1.00
   6.15235   2.11998   1.48377    14.349   -39.953   -23.255   -129.25     55.40      1.00
   4.84770   2.25805   0.71163   -22.700   -43.205   -22.794   -129.12     60.53      1.00
   1.40694   1.27447   2.37226   -42.540   -23.195   -14.080   -129.12     59.01      1.00
   5.68497   1.16489   5.65206    21.730     5.083    11.166   -129.08     30.59      1.00
   3.86743   2.12562   0.47991    13.135   -13.685    16.347   -128.90     39.20      1.00
   5.05305   1.32852   0.45872    -4.838     2.782   -51.083   -128.90     54.93      1.00
   3.85689   0.62404   0.68870    16.555   -10.323    11.855   -128.88     33.83      1.00
   4.35250   2.66204   4.14691   -23.453   -23.871   -40.982   -128.83     57.93      1.00
   1.02906   0.32761   0.55338   -39.566   -37.305   -20.279   -128.81     62.03      1.00
   6.11997   1.47390   4.86304    -8.510    13.681   -41.471   -128.80     50.77      1.00
   4.07876   0.62254   3.58855    -7.011    18.480   -22.673   -128.79     35.15      1.00
   3.13216   1.68924   2.32860   -31.255    -1.141   -42.017   -128.74     54.79      1.00
  -0.10026   0.08367   3.75768    11.312     9.258   -28.292   -128.70     43.40      1.00
   2.89481   2.37931   0.07332    -3.151    18.781   -19.691   -128.69     40.07      1.00
   1.57268   1.16120  -0.08624   -26.269    19.844     6.648   -128.68     39.17      1.00
   3.88382   1.45054   3.19655     0.227    19.483   -25.514   -128.66     35.33      1.00
   2.58754   1.58074   0.81943    -8.054    28.536    -0.788   -128.63     40.15      1.00
   5.70516   1.76181   4.37204   -24.635    13.536    11.150   -128.59     39.36      1.00
   1.91016   1.95931   4.08730   -37.461   -11.634   -37.523   -128.50     59.40      1.00
   4.28071   0.28362   4.48211     3.839   -36.538   -22.245   -128.44     53.56      1.00
   0.40106   0.92153   2.66092    -2.690   -24.747     8.543   -128.37     41.47      1.00
   3.28688   1.88255   6.05035     0.124   -34.380   -15.532   -128.27     48.84      1.00
   3.47079   1.78584   2.43712   -10.254    18.021   -38.595   -128.18     46.16      1.00
   5.42480   1.00893   5.52148   -18.654    -8.115    18.195   -128.10     35.95      1.00
   0.50671   1.74639   5.79799   -19.430     1.120    16.758   -128.05     30.65      1.00
   5.40384   1.81753  -0.10831    15.002    13.199   -30.261   -128.04     41.12      1.00
   4.39974   0.72623   3.47181   -45.710     2.850     5.970   -128.04     50.04      1.00
   0.64867   2.11364   1.87549    -8.448   -48.157   -13.488   -128.00     58.71      1.00
   5.66872   1.04877   0.49962    23.869   -31.052   -25.257   -127.97     48.74      1.00
   0.77127   0.57474   4.14662   -22.182    -0.604    15.353   -127.85     34.37      1.00
   4.06472   1.89193   0.75625     9.862     5.412   -36.311   -127.81     45.92      1.00
   4.92228   1.36166  -0.28059   -46.079   -14.483   -20.095   -127.79     58.57      1.00
   3.33947   1.53142   0.49490   -18.477    27.850   -14.655   -127.66     45.82      1.00
   1.73474   2.49325   4.20853    -5.061   -39.776    -4.894   -127.63     49.27      1.00
   3.75642   1.50358   1.25375   -29.476    15.379     0.463   -127.62     41.15      1.00
   3.08639   2.22534   6.02133    28.388    11.621   -16.852   -127.61     45.99      1.00
   3.74978   1.19384  -0.03526    -4.417   -35.591     0.959   -127.59     48.20      1.00
  -0.28487   2.73921   2.88791   -15.426     6.794   -37.291   -127.59     50.91      1.00
   1.61635   0.80519   1.85047   -39.683     3.028   -30.399   -127.57     58.23      1.00
   3.27481   0.39607   4.52670   -48.983   -24.780   -15.294   -127.40     60.09      1.00
   0.79878   1.43329   0.86288   -18.343     8.857    15.680   -127.38     32.98      1.00
   4.69605   2.05149   0.45581   -24.525   -41.665   -25.957   -127.38     61.32      1.00
   3.48764   1.08085   3.28470    -4.864     6.312   -35.547   -127.36     37.42      1.00
   0.49515   1.32046   2.70166    -2.557   -25.594    10.435   -127.22     41.82      1.00
   2.85941   2.09099   0.70744   -20.721   -19.250     8.111   -127.22     41.93      1.00
   4.56493   1.12872  -0.08668   -22.334   -35.353   -20.812   -127.03     54.44      1.00
   3.98362   2.29230   5.47609   -23.302    11.387   -41.567   -127.02     55.22      1.00
   3.88661   1.05583   3.31009   -27.319    -2.271   -44.616   -126.93     53.59      1.00
   1.42935   1.33602   5.90874   -48.669     6.888   -22.547   -126.79     56.87      1.00
   0.20462   1.18731   3.57008    11.743   -35.254   -14.060   -126.71     51.09      1.00
   3.37489   1.65007   3.22617    -4.002    15.413   -31.847   -126.69     37.54      1.00
   4.37688   1.22413   3.91157     0.113    15.391   -28.384   -126.55     39.77      1.00
   3.78359   1.78514   2.52150    10.444    14.612     6.817   -126.51     27.64      1.00
   0.62509   1.81067   2.43978   -37.939    12.849   -16.706   -126.46     52.49      1.00
   4.89646   1.25021   5.44465   -22.822     6.063    14.785   -126.44     38.34      1.00
   2.26600   2.59709   2.69327     7.940     8.701   -35.232   -126.40     42.17      1.00
   2.02641   1.59021   2.56810   -41.172     9.806    -6.810   -126.38     48.99      1.00
   4.86129   1.33679   0.86565    -6.528    21.813    -6.892   -126.35     30.45      1.00
   3.02633   1.56866   2.62077   -14.081    16.202     9.536   -126.31     29.02      1.00
   1.91030   1.70596   0.78471    14.280     9.093    20.773   -126.27     38.43      1.00
   3.82943   0.48755   6.14469    -9.141    16.610   -32.147   -126.12     46.77      1.00
   4.59495   0.77856   0.27624   -33.576    -3.332    13.671   -125.97     43.39      1.00
   3.43364   1.16788   1.40357   -13.185     1.237   -49.855   -125.97     55.57      1.00
   4.25015   1.59607   0.64565   -28.864   -27.690   -42.182   -125.94     63.58      1.00
   3.83654   3.21664   0.13667   -14.454    17.206     4.868   -125.93     37.75      1.00
   2.95989   0.30748   2.06942   -20.174   -19.529    11.598   -125.91     36.87      1.00
   5.49072   2.33942   4.90727   -39.903   -20.523   -28.762   -125.90     58.86      1.00
   2.58713   0.53081   1.24950   -25.509    13.071   -36.825   -125.77     54.32      1.00
  -0.33896   2.86245   5.23460    -9.589   -30.209     4.119   -125.60     41.08      1.00
   5.45428   1.09302   4.84375   -28.329   -21.822   -38.644   -125.52     60.41      1.00
   3.26757   2.51304   0.67211   -18.304   -26.508   -47.579   -125.49     63.95      1.00
   1.91567   1.29985   2.45649   -47.129    -6.322   -30.150   -125.36     62.13      1.00
   4.89766   2.05284   5.21455    15.153   -26.115    -5.868   -125.27     40.75      1.00
   2.00847   1.43941   6.17576   -20.531   -14.563    23.472   -125.26     43.75      1.00
   3.75266   2.02983   0.49050    12.638   -16.438    15.189   -125.26     39.83      1.00
   4.23865   2.22712   0.25251     0.800    21.951    -6.036   -125.23     35.73      1.00
   2.28731   0.93535   2.33273   -14.747    13.706   -35.634   -125.22     46.22      1.00
   4.88001   1.44145   1.26396   -10.392    21.132    -9.366   -125.19     32.20      1.00
   4.19551   2.02182   0.30639   -13.284    23.848    -7.139   -125.19     39.39      1.00
   5.41158   1.92214   4.41171   -18.199    20.719     6.256   -125.18     37.06      1.00
   1.09048   1.27618   0.84600   -12.552   -39.996     5.280   -125.14     50.20      1.00
   2.19960   2.26840   4.41620     7.619   -37.979    -5.737   -125.13     47.19      1.00
   0.73025   0.38828   1.47153    -3.862    25.115     6.865   -125.06     36.77      1.00
   2.67330   1.54416   5.89309   -46.213   -12.032   -31.394   -124.97     63.21      1.00
   3.49738   0.95564   0.92680     5.561    12.833   -32.458   -124.96     42.61      1.00
   2.09046   0.34993   5.51225    11.094    14.687   -29.097   -124.95     39.62      1.00
   5.52363   1.71021   3.92927   -37.382     6.936     7.744   -124.93     47.04      1.00
   4.05280   1.65326   3.91002    17.845   -35.366   -30.651   -124.92     55.80      1.00
   2.12707   1.52861   5.27969     2.909   -42.324   -11.478   -124.91     50.43      1.00
  -0.27128   2.52621   5.49498    -3.057   -32.068     1.198   -124.84     41.00      1.00
   2.31995   1.13000   5.27644   -45.663    -1.392   -32.313   -124.77     59.19      1.00
   2.51256   0.59427   1.54182     8.977    10.019   -32.554   -124.76     43.84      1.00
   3.94178   1.63496   1.86508   -17.254    13.080   -46.911   -124.74     54.69      1.00
   2.00716   1.31154   2.92072   -26.213   -37.081   -25.751   -124.68     57.48      1.00
   3.63587   1.30863   1.61417    22.601    -5.663   -33.216   -124.57     44.80      1.00
   2.28569   1.86884   0.33963   -26.019     2.537    19.134   -124.57     42.97      1.00
   1.07361   1.98835   5.03096   -13.753    22.362   -15.730   -124.46     38.86      1.00
   2.22880   0.19852   1.24077    -0.791    -8.936   -49.414   -124.43     59.20      1.00
   5.39082   2.25248   6.08017   -37.031     0.703   -33.171   -124.43     55.00      1.00
   4.40074   0.82162   0.41902   -31.004    -3.706    15.163   -124.38     42.41      1.00
   3.11738   0.47815   4.36206   -22.829   -38.645   -32.204   -124.38     57.73      1.00
   0.95401   2.83830   2.50249    -2.332    -9.642    20.204   -124.36     35.15      1.00
   0.83264   1.10970   6.07899     7.654   -38.199    -8.537   -124.35     43.77      1.00
   4.16234   2.40018   2.86873   -31.768   -40.934   -11.893   -124.17     58.55      1.00
   3.62959   1.47371   1.30385   -28.589    16.722     2.468   -124.10     41.09      1.00
   0.10984  -0.16843   1.78627    -9.501    24.622     5.024   -124.02     35.62      1.00
   0.45720   0.46602   1.48767    -0.852   -23.267    13.039   -123.98     37.84      1.00
   4.20178   2.44751   5.63346   -19.501    10.734   -41.033   -123.96     53.08      1.00
   4.20302   2.46919   5.63482   -19.344    10.488   -41.379   -123.88     53.23      1.00
   5.47750   2.17045   1.55102   -19.427   -43.017   -11.624   -123.87     55.69      1.00
   0.54213   1.20045   3.57713     8.902     8.481   -27.485   -123.79     41.76      1.00
   3.88200   0.97488   0.20981   -28.928   -32.720   -20.865   -123.78     57.13      1.00
   6.00696   2.46773   5.14368   -35.939    17.303     0.608   -123.74     44.70      1.00
   5.68611   1.92832   5.35864    -8.705    28.292   -14.768   -123.53     38.35      1.00
   3.01518   0.86140   1.09924   -21.019    28.304   -19.759   -123.39     47.63      1.00
   3.53743   1.43878   1.16291   -35.679     0.094   -43.514   -123.35     60.99      1.00
   5.10781   0.59496   5.29477   -16.335    24.363   -32.036   -123.34     50.45      1.00
   2.70484   1.36661   5.99768    -5.561    -8.066    17.699   -123.22     36.74      1.00
   4.18803   0.59393   4.33530     5.852   -37.886   -24.756   -123.17     54.64      1.00
   3.65131   1.54823   0.50225   -38.642    -3.837     3.977   -123.09     49.03      1.00
   3.99434   0.12936   3.35315   -11.388   -23.441    10.877   -123.01     32.36      1.00
   3.79254   2.13104   0.88838   -35.808   -16.080     6.010   -122.90     49.20      1.00
   2.29225   0.92437   1.67979     7.861     9.824   -30.440   -122.78     41.92      1.00
   3.27019   1.89388   3.30539    22.896   -30.266   -19.480   -122.67     46.76      1.00
   4.30833   1.34147   0.69447   -28.990   -30.640   -36.010   -122.62     60.67      1.00
   3.59779   0.84141   1.04179    16.810    -7.134    12.044   -122.62     32.92      1.00
   1.43875   1.28970   5.35147   -42.526   -16.630     8.463   -122.59     49.31      1.00
   0.27419   1.04231   1.35410   -17.983   -25.107    14.347   -122.45     41.30      1.00
   3.60183   1.17219   0.57851   -48.025    -8.691   -35.494   -122.38     66.51      1.00
   3.35403   1.58473   3.83344     1.171   -33.495     0.033   -122.34     39.42      1.00
   1.94746   2.26773   2.61408    -3.912   -19.863    19.175   -122.31     37.61      1.00
   2.31860   0.96165   5.71263   -47.723    -5.242   -28.905   -122.23     60.26      1.00
   2.27525   0.26686   0.23572   -30.281    -3.331    13.064   -122.15     43.98      1.00
   2.51147   2.03166   4.19472   -20.613   -38.073   -29.772   -122.07     57.43      1.00
   1.55760   1.01445   6.50246    -8.018   -38.802     4.552   -122.05     47.92      1.00
   2.08991   1.91135   3.89431   -30.744    17.921    -3.323   -122.04     42.49      1.00
   5.38739   2.29591   0.12771   -13.126   -25.826     7.364   -121.91     38.91      1.00
   1.76976   2.50171   0.92924    13.011    16.671    19.468   -121.88     37.22      1.00
   3.32406   1.73711   3.98353    11.893   -16.338     9.728   -121.72     31.40      1.00
   3.07612   1.42313   1.96569     6.943   -40.004   -27.856   -121.66     53.93      1.00
   4.93725   0.93190   3.66286    -9.376     8.862   -33.991   -121.53     45.25      1.00
   4.82066   2.33684   4.65503   -42.147   -21.615   -24.034   -121.32     58.73      1.00
   5.56307   1.90970   0.67707    -4.411   -21.744   -54.125   -121.31     63.02      1.00
   4.75812   0.76132   5.04188   -15.382    -4.484    15.468   -121.30     37.50      1.00
   2.64691   1.60892   0.09872    -5.483     0.163    18.257   -121.23     36.25      1.00
   2.75352   1.62765   1.90323   -21.142    -6.309    14.055   -121.23     35.94      1.00
   6.01744   1.14422   5.70037    20.203     2.758    13.335   -121.20     28.40      1.00
   4.25580   3.26977   1.72817    -0.905    11.158   -32.696   -121.08     45.30      1.00
   5.25355   1.65083   5.76480   -15.196    25.307   -20.404   -121.08     41.40      1.00
   3.81282   2.65332   0.72073   -47.087   -29.192   -23.738   -121.06     66.90      1.00
   2.92592   2.19172   0.10100    -4.134    22.102   -16.307   -120.98     40.27      1.00
   4.71775   1.83032   0.00559    -4.414    12.493   -32.337   -120.92     42.32      1.00
   6.02402   2.79406   5.20072    -7.048   -32.361     2.632   -120.84     42.33      1.00
   4.11981   0.45905   5.91955    24.256     5.749    10.556   -120.83     39.74      1.00
   1.44913   2.30874   2.37830    -1.484    15.616    15.113   -120.69     32.20      1.00
   0.55074   2.70786   5.22207    -9.666   -40.413    -5.442   -120.64     50.33      1.00
   1.46411   1.32490   2.43766     6.299   -30.724    -5.393   -120.49     43.24      1.00
  -0.34794   2.96704   2.33553   -15.239    18.140     4.895   -120.26     38.58      1.00
   3.65337   1.80297   1.07548   -40.560   -18.267     2.100   -120.17     52.43      1.00
   0.10212   1.73588   0.79700    21.928    -2.369   -29.272   -120.08     42.36      1.00
   3.22412   2.76143   4.28704     2.683     7.346    12.459   -120.07     28.15      1.00
   4.67145   1.93860   0.61850    21.036   -29.921   -25.670   -119.61     51.11      1.00
   3.72906   2.08030   3.40659     7.104    11.064   -35.324   -119.31     41.37      1.00
   0.11580   1.53226   6.00610    -1.021   -37.677   -11.365   -119.19     43.90      1.00
   3.43437   0.95769   3.39632     2.671    11.938   -28.198   -119.14     32.14      1.00
  -0.07502  -0.00527   0.36937     4.582    10.272   -28.330   -119.13     30.88      1.00
  -0.03471   1.50466   2.58562   -15.722   -39.655   -11.787   -118.91     54.29      1.00
   3.59832   1.79677   1.10123   -34.251    -0.875     8.042   -118.90     44.60      1.00
   5.22526   1.88720   0.26961    -3.988     7.066   -37.810   -118.84     44.45      1.00
   0.66137   2.17716   2.73636   -30.263     6.589    12.616   -118.84     44.38      1.00
   0.86759   0.47740   0.86338    22.626     2.628   -32.471   -118.66     47.10      1.00
   1.61269   2.19650   5.13402    -8.545    -1.513    25.524   -118.65     38.11      1.00
   3.22518   0.47578   6.07776    -4.237    12.879   -34.508   -118.51     47.31      1.00
   3.67825   1.86620   4.40926    -7.999     2.975   -46.773   -118.33     51.77      1.00
  -0.45041   2.12170   0.49932     6.801   -43.760   -19.982   -118.30     54.28      1.00
   1.70315   0.61430   1.38748   -41.713    -1.441   -34.045   -118.28     61.73      1.00
   5.55283   1.23563   0.27707     1.510   -34.553    -3.255   -118.18     38.73      1.00
   3.82546   0.51110   0.76364    13.117   -11.693    11.781   -118.11     32.36      1.00
   3.66105   2.03236   4.97855   -35.051   -27.296    -0.011   -117.98     52.73      1.00
   3.28923  -0.21347   1.17694   -14.935   -35.666     2.784   -117.83     47.59      1.00
   0.52049   1.82081   1.57542   -16.526   -18.398    16.901   -117.73     39.76      1.00
   0.48499   1.41100   2.66970   -33.218    20.397   -13.061   -117.55     50.78      1.00
   1.01087   1.41078   0.98686   -26.534     8.479    14.565   -117.51     38.72      1.00
   4.91518   2.06342   1.64201   -41.776     3.301    -5.430   -117.43     49.57      1.00
   4.40342   1.94647   0.87775   -15.244    12.048   -37.816   -117.30     49.47      1.00
   1.22000   2.78320   5.76140    13.476   -15.846     6.323   -116.93     35.82      1.00
   0.13119   1.95550   5.79500   -30.554    11.799     9.615   -116.81     38.04      1.00
   4.35154   2.46562   4.79776    -9.122   -39.534   -30.816   -116.71     57.43      1.00
   1.67957   1.30440   2.39822   -39.438   -10.986    15.954   -116.68     52.27      1.00
   4.38339   1.76031   0.98743    25.313   -24.770   -25.510   -116.56     49.81      1.00
   3.36726   1.13229   4.23722    -7.785   -42.670    -5.320   -116.10     48.93      1.00
   0.02836  -0.04314   3.17376   -28.460   -34.787   -18.970   -115.72     59.29      1.00
   3.44235   0.85505   4.43724    26.017   -11.890     0.161   -115.41     37.75      1.00
   3.61948   1.27346   3.97294    12.143   -43.779   -26.260   -115.23     56.78      1.00
   1.03842   1.51740   2.93676     0.527    17.003   -30.164   -114.52     44.55      1.00
   4.19575   0.68287   3.70297    -9.204    26.604   -13.753   -114.29     37.25      1.00
  -0.00098   0.08152   5.96725     3.010   -42.532   -28.578   -113.79     51.73      1.00
   1.51192   1.92586   5.46792   -14.995    22.454   -11.325   -113.39     37.60      1.00
   3.81102   1.39857   0.98747     6.826    15.776     5.773   -113.32     30.84      1.00
   4.06156   0.40875   3.44768   -26.432     7.290    13.061   -112.63     34.42      1.00
   4.06576   2.10754   1.04488   -34.228     9.190     2.204   -112.56     45.05      1.00
   1.90487   1.24964   6.33704   -19.340     4.964   -50.114   -112.46     59.28      1.00
   3.35572   0.66243  -0.50607   -26.372   -36.429    -3.855   -112.19     55.78      1.00
   5.28231   1.86899   0.32387     9.548   -28.238     1.214   -111.99     37.35      1.00
   2.92891   1.06434   3.44182     6.143   -34.624    -1.373   -111.77     37.39      1.00
   4.82719   2.38356   4.11741    -7.847   -13.480   -53.519   -111.00     60.91      1.00
   2.22887   1.02716   3.49731    -0.429     9.664   -32.296   -110.65     36.03      1.00
   5.26295   1.79021   0.79476   -29.018   -36.404   -35.988   -110.63     63.54      1.00
   5.55011   1.87864   5.55316    -3.300    28.281    -5.230   -109.88     34.45      1.00
   4.91503   1.91225   0.27828    -1.188     7.882   -38.571   -109.52     45.71      1.00
   3.84907   1.99288   3.67072   -11.173   -38.659   -31.873   -109.14     55.92      1.00
   5.18874   2.37148   5.31040    13.627     7.362   -39.373   -109.09     47.61      1.00
   4.22431   1.40077   1.33825   -13.247    20.110    -0.153   -109.06     32.07      1.00
   0.03440   2.45547   5.03272   -14.349   -35.531     3.001   -109.00     46.65      1.00
   3.76137   2.28756   0.89655    11.330     4.418   -33.149   -108.72     45.00      1.00
   1.07113   1.58412   5.49671   -43.758    -3.474   -36.306   -107.70     60.03      1.00
   3.51753   0.59321   4.44712   -11.476    19.615    12.899   -107.12     34.17      1.00
   4.98940   1.49387   5.89543    -9.626    24.655   -21.718   -107.11     40.62      1.00
   3.71498   0.84455   5.75509   -22.139    13.465     6.960   -106.58     40.14      1.00
   2.56731   1.41104   2.18050    15.820   -30.967   -20.055   -106.06     46.34      1.00
   6.08534   1.65728   5.46730    -4.803    17.795   -35.992   -105.93     45.12      1.00
   0.22288   2.12637   5.66290   -22.952   -44.299   -20.763   -105.68     59.39      1.00
   4.05078   1.84149   0.64556   -12.692   -39.091   -25.243   -105.17     55.66      1.00
   1.49075   0.50557   1.35137     7.311     5.232    16.575   -104.81     35.54      1.00
   4.77425   1.38159   0.69840   -25.844   -33.488   -37.160   -104.35     60.55      1.00
   4.87082   2.61335   3.35923   -21.112   -20.277   -48.368   -104.35     62.09      1.00
   0.94454   2.66126   1.68964   -14.934    20.796     9.154   -104.14     35.15      1.00
   0.50048   2.18357   5.00330   -34.796     3.384   -35.830   -103.85     55.63      1.00
   1.90583   0.36620   5.14432   -22.730    20.072     3.810   -103.56     32.31      1.00
   3.77350   0.98092   4.08299   -12.574   -47.137   -18.307   -103.40     57.10      1.00
   4.56310   2.05482   1.22188   -39.623    10.324    -5.648   -102.46     49.03      1.00
   4.51734   1.05428   0.36501   -45.644   -15.934   -17.958   -101.80     57.35      1.00
   0.15276   1.90895   5.86807   -29.615    11.309     9.889   -100.84     37.01      1.00
   5.26426   1.78758   5.98631   -14.710    28.178   -12.232   -100.75     39.44      1.00
   4.51869   1.06278   0.35896   -45.593   -16.053   -17.774   -100.16     57.32      1.00
   3.85015   0.34541   5.16147   -33.044   -39.397   -30.423   -100.07     67.83      1.00
   1.97648   0.30471   0.11437   -21.512   -26.248    15.311    -98.99     46.42      1.00
   5.19397   2.50766   4.56471    -6.577    -6.899   -51.015    -97.42     57.26      1.00
   4.41214   0.73107   0.35866   -27.945    15.608     3.774    -93.71     39.61      1.00
